# Supplementary material for: Locations and structures of influenza A virus packaging-associated signals and other functional elements via an in silico pipeline for predicting constrained features in RNA viruses
Source: PLoS Comput Biol. 2024 Apr 22;20(4):e1012009. doi: 10.1371/journal.pcbi.1012009 (PMC11034665; doi:10.1371/journal.pcbi.1012009)
Supplement: S70 Table — (XLSX) [file pcbi.1012009.s071.xlsx]

## Sheet: Acknowledge Table
We gratefully acknowledge the authors, originating and submitting laboratories of the sequences from GISAID’s EpiFlu Database on which this research is based. The list is detailed below.
All submitters of data may be contacted directly via www.gisaid.org
Segment ID	Segment	Country	Collection date	Isolate-ID	Isolate name	Originating Lab	Submitting Lab	Authors
EPI442017	HA	China	2010-Dec-05	EPI_ISL_139385	A/duck/Jiangsu/k1203/2010			Zhao,K.; Gu,M.; Zhong,L.; Duan,Z.; Zhang,Y.; Zhu,Y.; Zhao,G.; Zhao,M.; Chen,Z.; Hu,S.; Liu,W.; Liu,X.; Peng,D.
EPI454567	HA	United States	2001-Jan-01	EPI_ISL_142076	A/ruddy turnstone/New Jersey/828227/2001			Wentworth,D.E.; Dugan,V.; Halpin,R.; Lin,X.; Bera,J.; Wester,E.; Ghedin,E.; Fedorova,N.; Tsitrin,T.; Stockwell,T.; Amedeo,P.; Bishop,B.; Edworthy,P.; Gupta,N.; Katzel,D.; Li,K.; Schobel,S.; Shrivastava,S.; Thovarai,V.; Wang,S.; Lebarbenchon,C.; Sreevatsan,S.; Poulson,B.; Yang,M.; Stallknecht,D.; Bao,Y.; Sanders,R.; Dernovoy,D.; Kiryutin,B.; Lipman,D.J.; Tatusova,T.
EPI506530	HA	Thailand	2012-Feb-08	EPI_ISL_156345	A/duck/Thailand/CU-12205C/2012			Chaiyawong,S.; Boonyapisitsopa,S.; Nonthabenjawan,N.; Jairak,W.; Tangwangvivat,R.; Tuanudom,R.; Prakairungnamthip,D.; Tunterak,W.; Thanawongnuwech,R.; Amonsin,A.
EPI507673	HA	China	2013-Nov-18	EPI_ISL_156815	A/mallard duck/Shanghai/SH-9/2013	Institute of Military Veterinary, Academy of Military Medical Sciences	Institute of Laboratory Animal Sciences, Chinese Academy	Fan,S.; Gao,X.;Ying,Y.; Guo,J.; Sun,W.; Wang,T.;Ren,Z.; Yu,Z.; Li,Y.; Zhao,Y.; Yang,S.;Gao,Y. ; Xia,X.
EPI530985	HA	China	2013-Nov-14	EPI_ISL_162300	A/duck/Zhejiang/W24/2013			Wu,H.; Peng,X.; Xu,L.; Jin,C.; Cheng,L.; Lu,X.; Xie,T.; Yao,H.; Wu,N.
EPI530986	HA	China	2013-Dec-14	EPI_ISL_162301	A/duck/Zhejiang/6D18/2013			Wu,H.; Peng,X.; Xu,L.; Jin,C.; Cheng,L.; Lu,X.; Xie,T.; Yao,H.; Wu,N.
EPI542628	HA	Korea, Republic of	2014-Feb-05	EPI_ISL_166630	A/mallard/Korea/W452/2014			Choi,Y.K.; Kwon,H.I.; Kim,Y.I.; Pascua,P.N.Q.; Kim,E.H.; Park,S.J.; Lim,G.J.; Kim,S.M.; Choi,E.J.; Si,Y.J.
EPI544892	HA	China	2013-Apr-25	EPI_ISL_167178	A/duck/Shandong/Q1/2013			Li,Q.
EPI548485	HA	Japan	2014-Nov-18	EPI_ISL_168024	A/duck/Chiba/26-372-48/2014	National Institute of Animal Health	National Institute of Animal Health
EPI548493	HA	Japan	2014-Nov-18	EPI_ISL_168025	A/duck/Chiba/26-372-61/2014	National Institute of Animal Health	National Institute of Animal Health
EPI548623	HA	Netherlands	2014-Nov-15	EPI_ISL_168075	A/chicken/Netherlands/14015531/2014	Wageningen Bioveterinary Research	Wageningen Bioveterinary Research	Heutink, Rene; Harders, Frank; Verschuren-Pritz, Sylvia; Bossers, Alex; Koch, Guus; Bouwstra, Ruth
EPI550848	HA	United Kingdom	2014-Nov-14	EPI_ISL_168696	A/duck/England/36038/14	Animal and Plant Health Agency (APHA)	Animal and Plant Health Agency (APHA)	Hanna, Amanda; Ellis, Richard; Ceeraz, Vanessa; Seekings, James; Londt, Brandon; Brookes, Sharon; Banks, Jill; Essen, Stephen; Brown, Ian
EPI550849	HA	United Kingdom	2014-Nov-14	EPI_ISL_168697	A/duck/England/36226/14	Animal and Plant Health Agency (APHA)	Animal and Plant Health Agency (APHA)	Hanna, Amanda; Ellis, Richard; Ceeraz, Vanessa; Seekings, James; Londt, Brandon; Brookes, Sharon; Banks, Jill; Essen, Stephen; Brown, Ian
EPI552746	HA	Germany	2014-Nov-04	EPI_ISL_169273	A/turkey/Germany/AR2485-86-L00899/2014		Friedrich-Loeffler-Institut
EPI553327	HA	Japan	2014-Dec-16	EPI_ISL_169422	A/chicken/Miyazaki/3/2014	National Institute of Animal Health	National Institute of Animal Health
EPI553335	HA	Japan	2014-Dec-16	EPI_ISL_169423	A/chicken/Miyazaki/4/2014		National Institute of Animal Health
EPI553343	HA	Japan	2014-Dec-16	EPI_ISL_169424	A/chicken/Miyazaki/7/2014		National Institute of Animal Health
EPI553349	HA	Russian Federation	2014-Sep-25	EPI_ISL_169427	A/wigeon/Sakha/1/2014	State Research Center of Virology and Biotechnology (VECTOR)	State Research Center of Virology and Biotechnology (VECTOR)	Susloparov, I; Kolosova, N; Goncharova, N; Marchenko, V; Ryzhikov, A
EPI554605	HA	Germany	2014-Dec-18	EPI_ISL_169632	A/domestic duck/Germany-NI/R3468/2014		Friedrich-Loeffler-Institut
EPI556967	HA	Germany	2015-Jan-01	EPI_ISL_170184	A/chicken/Germany-MV/R153/2015		Friedrich-Loeffler-Institut
EPI560071	HA	United States	2014-Apr-01	EPI_ISL_170563	A/quail/California/K1400794/2014			Carnaccini,S.; Rubrum,A.; Wong,S.-S.; Senties-Cue,G.; Webby,R.; Crossley,B.
EPI561187	HA	Korea, Republic of	2014-Feb-15	EPI_ISL_171655	A/waterfowl/Korea/S005/2014			Ku,K.B.; Park,E.H.; Yum,J.; Kim,J.A.; Oh,S.K.; Seo,S.H.
EPI561196	HA	Korea, Republic of	2014-Jan-18	EPI_ISL_171656	A/broiler duck/Korea/H29/2014			Jeong,J.; Kang,H.M.; Lee,E.K.; Song,B.M.; Kwon,Y.K.; Kim,H.R.; Choi,K.S.; Kim,J.Y.; Lee,H.J.; Moon,O.K.; Jeong,W.; Choi,J.; Baek,J.H.; Joo,Y.S.; Park,Y.H.; Lee,H.S.; Lee,Y.J.; Lee,Y.-J.; Kang,H.-M.; Lee,E.-K.; Song,B.-M.; Lee,K.-J.; Hong,M.-S.
EPI561204	HA	Korea, Republic of	2014-Jan-19	EPI_ISL_171657	A/broiler duck/Korea/H31/2014			Jeong,J.; Kang,H.M.; Lee,E.K.; Song,B.M.; Kwon,Y.K.; Kim,H.R.; Choi,K.S.; Kim,J.Y.; Lee,H.J.; Moon,O.K.; Jeong,W.; Choi,J.; Baek,J.H.; Joo,Y.S.; Park,Y.H.; Lee,H.S.; Lee,Y.J.; Lee,Y.-J.; Kang,H.-M.; Lee,E.-K.; Song,B.-M.; Lee,K.-J.; Hong,M.-S.
EPI561341	HA	Korea, Republic of	2014-Jan-19	EPI_ISL_171674	A/Baikal teal/Korea/H41/2014			Jeong,J.; Kang,H.M.; Lee,E.K.; Song,B.M.; Kwon,Y.K.; Kim,H.R.; Choi,K.S.; Kim,J.Y.; Lee,H.J.; Moon,O.K.; Jeong,W.; Choi,J.; Baek,J.H.; Joo,Y.S.; Park,Y.H.; Lee,H.S.; Lee,Y.J.; Lee,Y.-J.; Kang,H.-M.; Lee,E.-K.; Song,B.-M.; Lee,K.-J.; Hong,M.-S.
EPI561348	HA	Korea, Republic of	2014-Jan-20	EPI_ISL_171675	A/broiler duck/Korea/H47/2014			Jeong,J.; Kang,H.M.; Lee,E.K.; Song,B.M.; Kwon,Y.K.; Kim,H.R.; Choi,K.S.; Kim,J.Y.; Lee,H.J.; Moon,O.K.; Jeong,W.; Choi,J.; Baek,J.H.; Joo,Y.S.; Park,Y.H.; Lee,H.S.; Lee,Y.J.; Lee,Y.-J.; Kang,H.-M.; Lee,E.-K.; Song,B.-M.; Lee,K.-J.; Hong,M.-S.
EPI561336	HA	Korea, Republic of	2014-Jan-20	EPI_ISL_171676	A/broiler duck/Korea/H48/2014			Jeong,J.; Kang,H.M.; Lee,E.K.; Song,B.M.; Kwon,Y.K.; Kim,H.R.; Choi,K.S.; Kim,J.Y.; Lee,H.J.; Moon,O.K.; Jeong,W.; Choi,J.; Baek,J.H.; Joo,Y.S.; Park,Y.H.; Lee,H.S.; Lee,Y.J.; Lee,Y.-J.; Kang,H.-M.; Lee,E.-K.; Song,B.-M.; Lee,K.-J.; Hong,M.-S.
EPI561360	HA	Korea, Republic of	2014-Jan-20	EPI_ISL_171677	A/broiler duck/Korea/H49/2014			Jeong,J.; Kang,H.M.; Lee,E.K.; Song,B.M.; Kwon,Y.K.; Kim,H.R.; Choi,K.S.; Kim,J.Y.; Lee,H.J.; Moon,O.K.; Jeong,W.; Choi,J.; Baek,J.H.; Joo,Y.S.; Park,Y.H.; Lee,H.S.; Lee,Y.J.; Lee,Y.-J.; Kang,H.-M.; Lee,E.-K.; Song,B.-M.; Lee,K.-J.; Hong,M.-S.
EPI561705	HA	Korea, Republic of	2014-Jan-19	EPI_ISL_171678	A/bean goose/Korea/H40/2014			Jeong,J.; Kang,H.M.; Lee,E.K.; Song,B.M.; Kwon,Y.K.; Kim,H.R.; Choi,K.S.; Kim,J.Y.; Lee,H.J.; Moon,O.K.; Jeong,W.; Choi,J.; Baek,J.H.; Joo,Y.S.; Park,Y.H.; Lee,H.S.; Lee,Y.J.; Lee,Y.-J.; Kang,H.-M.; Lee,E.-K.; Song,B.-M.; Lee,K.-J.; Hong,M.-S.
EPI561495	HA	Korea, Republic of	2014-Jan-20	EPI_ISL_171695	A/Baikal teal/Korea/H52/2014			Jeong,J.; Kang,H.M.; Lee,E.K.; Song,B.M.; Kwon,Y.K.; Kim,H.R.; Choi,K.S.; Kim,J.Y.; Lee,H.J.; Moon,O.K.; Jeong,W.; Choi,J.; Baek,J.H.; Joo,Y.S.; Park,Y.H.; Lee,H.S.; Lee,Y.J.; Lee,Y.-J.; Kang,H.-M.; Lee,E.-K.; Song,B.-M.; Lee,K.-J.; Hong,M.-S.
EPI561508	HA	Korea, Republic of	2014-Jan-20	EPI_ISL_171696	A/bean goose/Korea/H53/2014			Jeong,J.; Kang,H.M.; Lee,E.K.; Song,B.M.; Kwon,Y.K.; Kim,H.R.; Choi,K.S.; Kim,J.Y.; Lee,H.J.; Moon,O.K.; Jeong,W.; Choi,J.; Baek,J.H.; Joo,Y.S.; Park,Y.H.; Lee,H.S.; Lee,Y.J.; Lee,Y.-J.; Kang,H.-M.; Lee,E.-K.; Song,B.-M.; Lee,K.-J.; Hong,M.-S.
EPI561515	HA	Korea, Republic of	2014-Jan-21	EPI_ISL_171697	A/Baikal teal/Korea/H62/2014			Jeong,J.; Kang,H.M.; Lee,E.K.; Song,B.M.; Kwon,Y.K.; Kim,H.R.; Choi,K.S.; Kim,J.Y.; Lee,H.J.; Moon,O.K.; Jeong,W.; Choi,J.; Baek,J.H.; Joo,Y.S.; Park,Y.H.; Lee,H.S.; Lee,Y.J.; Lee,Y.-J.; Kang,H.-M.; Lee,E.-K.; Song,B.-M.; Lee,K.-J.; Hong,M.-S.
EPI561522	HA	Korea, Republic of	2014-Jan-21	EPI_ISL_171698	A/broiler duck/Korea/H65/2014			Jeong,J.; Kang,H.M.; Lee,E.K.; Song,B.M.; Kwon,Y.K.; Kim,H.R.; Choi,K.S.; Kim,J.Y.; Lee,H.J.; Moon,O.K.; Jeong,W.; Choi,J.; Baek,J.H.; Joo,Y.S.; Park,Y.H.; Lee,H.S.; Lee,Y.J.; Lee,Y.-J.; Kang,H.-M.; Lee,E.-K.; Song,B.-M.; Lee,K.-J.; Hong,M.-S.
EPI561529	HA	Korea, Republic of	2014-Jan-21	EPI_ISL_171699	A/Baikal teal/Korea/H66/2014			Jeong,J.; Kang,H.M.; Lee,E.K.; Song,B.M.; Kwon,Y.K.; Kim,H.R.; Choi,K.S.; Kim,J.Y.; Lee,H.J.; Moon,O.K.; Jeong,W.; Choi,J.; Baek,J.H.; Joo,Y.S.; Park,Y.H.; Lee,H.S.; Lee,Y.J.; Lee,Y.-J.; Kang,H.-M.; Lee,E.-K.; Song,B.-M.; Lee,K.-J.; Hong,M.-S.
EPI561556	HA	Korea, Republic of	2014-Jan-22	EPI_ISL_171702	A/Coot/Korea/H81/2014			Jeong,J.; Kang,H.M.; Lee,E.K.; Song,B.M.; Kwon,Y.K.; Kim,H.R.; Choi,K.S.; Kim,J.Y.; Lee,H.J.; Moon,O.K.; Jeong,W.; Choi,J.; Baek,J.H.; Joo,Y.S.; Park,Y.H.; Lee,H.S.; Lee,Y.J.; Lee,Y.-J.; Kang,H.-M.; Lee,E.-K.; Song,B.-M.; Lee,K.-J.; Hong,M.-S.
EPI561563	HA	Korea, Republic of	2014-Jan-22	EPI_ISL_171703	A/Baikal teal/Korea/H84/2014			Jeong,J.; Kang,H.M.; Lee,E.K.; Song,B.M.; Kwon,Y.K.; Kim,H.R.; Choi,K.S.; Kim,J.Y.; Lee,H.J.; Moon,O.K.; Jeong,W.; Choi,J.; Baek,J.H.; Joo,Y.S.; Park,Y.H.; Lee,H.S.; Lee,Y.J.; Lee,Y.-J.; Kang,H.-M.; Lee,E.-K.; Song,B.-M.; Lee,K.-J.; Hong,M.-S.
EPI566027	HA	Germany	2015-Jan-01	EPI_ISL_172815	A/ibis/Germany-MV/R44/2015		Friedrich-Loeffler-Institut
EPI569372	HA	United States	2014-Dec-16	EPI_ISL_173666	A/chicken/Oregon/41613-2/2014			Killian,M.L.
EPI569376	HA	United States	2014-Dec-16	EPI_ISL_173668	A/guinea fowl/Oregon/41613-1/2014			Killian,M.L.
EPI573163	HA	Netherlands	2014-Nov-19	EPI_ISL_174349	A/chicken/Netherlands/14015766/2014	Wageningen Bioveterinary Research	Wageningen Bioveterinary Research	Heutink, Rene; Harders, Frank; Verschuren-Pritz, Sylvia; Bossers, Alex; Koch, Guus; Bouwstra, Ruth
EPI573171	HA	Netherlands	2014-Nov-20	EPI_ISL_174350	A/Chicken/Netherlands/14015824/2014	Wageningen Bioveterinary Research	Wageningen Bioveterinary Research	Heutink, Rene; Harders, Frank; Verschuren-Pritz, Sylvia; Bossers, Alex; Koch, Guus; Bouwstra, Ruth
EPI573179	HA	Netherlands	2014-Nov-21	EPI_ISL_174351	A/duck/Netherlands/14015989/2014	Wageningen Bioveterinary Research	Wageningen Bioveterinary Research	Heutink, Rene; Harders, Frank; Verschuren-Pritz, Sylvia; Bossers, Alex; Koch, Guus; Bouwstra, Ruth
EPI573187	HA	Netherlands	2014-Nov-29	EPI_ISL_174352	A/chicken/Netherlands/14016437/2014	Wageningen Bioveterinary Research	Wageningen Bioveterinary Research	Heutink, Rene; Harders, Frank; Verschuren-Pritz, Sylvia; Bossers, Alex; Koch, Guus; Bouwstra, Ruth
EPI573192	HA	Korea, Republic of	2014-Feb-13	EPI_ISL_174353	A/breeder chicken/Korea/H0503/2014	Animal and Plant Quarantine Agency (O-1835)	Animal and Plant Quarantine Agency (APQA)
EPI573194	HA	Korea, Republic of	2014-Mar-02	EPI_ISL_174354	A/breeder chicken/Korea/H0818/2014		Animal and Plant Quarantine Agency (APQA)
EPI573196	HA	Korea, Republic of	2014-Feb-20	EPI_ISL_174355	A/broiler duck/Korea/H0651/2014		Animal and Plant Quarantine Agency (APQA)
EPI573197	HA	Korea, Republic of	2014-Mar-06	EPI_ISL_174356	A/chicken/Korea/H0881/2014		Animal and Plant Quarantine Agency (APQA)
EPI573198	HA	Korea, Republic of	2014-Mar-10	EPI_ISL_174357	A/broiler duck/Korea/H0959/2014		Animal and Plant Quarantine Agency (APQA)
EPI573199	HA	Korea, Republic of	2014-Mar-17	EPI_ISL_174358	A/breeder chicken/Korea/H1068/2014		Animal and Plant Quarantine Agency (APQA)
EPI573200	HA	Korea, Republic of	2014-Mar-21	EPI_ISL_174359	A/Korean native chicken/Korea/H1139/2014		Animal and Plant Quarantine Agency (APQA)
EPI573201	HA	Korea, Republic of	2014-Apr-07	EPI_ISL_174360	A/chicken/Korea/H1236/2014		Animal and Plant Quarantine Agency (APQA)
EPI573202	HA	Korea, Republic of	2014-Apr-12	EPI_ISL_174361	A/chicken/Korea/H1268/2014	Animal and Plant Quarantine Agency (O-1835)	Animal and Plant Quarantine Agency (APQA)
EPI573203	HA	Korea, Republic of	2014-Apr-20	EPI_ISL_174362	A/chicken/Korea/H1292/2014		Animal and Plant Quarantine Agency (APQA)
EPI573204	HA	Korea, Republic of	2014-Apr-21	EPI_ISL_174363	A/goose/Korea/H1296/2014		Animal and Plant Quarantine Agency (APQA)
EPI573205	HA	Korea, Republic of	2014-Apr-23	EPI_ISL_174364	A/Korean native chicken/Korea/H1299/2014		Animal and Plant Quarantine Agency (APQA)
EPI573206	HA	Korea, Republic of	2014-May-04	EPI_ISL_174365	A/breeder duck/Korea/H1343/2014		Animal and Plant Quarantine Agency (APQA)
EPI573207	HA	Korea, Republic of	2014-May-08	EPI_ISL_174366	A/chicken/Korea/H1350/2014		Animal and Plant Quarantine Agency (APQA)
EPI573208	HA	Korea, Republic of	2014-May-08	EPI_ISL_174367	A/gadwall/Korea/H1351/2014		Animal and Plant Quarantine Agency (APQA)
EPI573209	HA	Korea, Republic of	2014-May-20	EPI_ISL_174368	A/broiler duck/Korea/H1413/2014		Animal and Plant Quarantine Agency (APQA)
EPI573210	HA	Korea, Republic of	2014-May-20	EPI_ISL_174369	A/broiler duck/Korea/H1414/2014		Animal and Plant Quarantine Agency (APQA)
EPI573211	HA	Korea, Republic of	2014-Jun-13	EPI_ISL_174370	A/goose/Korea/H1545/2014		Animal and Plant Quarantine Agency (APQA)
EPI573212	HA	Korea, Republic of	2014-Jun-16	EPI_ISL_174371	A/Korean native chicken/Korea/H1554/2014		Animal and Plant Quarantine Agency (APQA)
EPI573213	HA	Korea, Republic of	2014-Jun-16	EPI_ISL_174372	A/broiler duck/Korea/H1556/2014		Animal and Plant Quarantine Agency (APQA)
EPI573214	HA	Korea, Republic of	2014-Jun-25	EPI_ISL_174373	A/broiler duck/Korea/H1582/2014		Animal and Plant Quarantine Agency (APQA)
EPI573215	HA	Korea, Republic of	2014-Jun-26	EPI_ISL_174374	A/breeder duck/Korea/H1596/2014		Animal and Plant Quarantine Agency (APQA)
EPI573216	HA	Korea, Republic of	2014-Jul-25	EPI_ISL_174375	A/broiler duck/Korea/H1683/2014		Animal and Plant Quarantine Agency (APQA)
EPI573217	HA	Korea, Republic of	2014-Jul-28	EPI_ISL_174376	A/broiler duck/Korea/H1685/2014		Animal and Plant Quarantine Agency (APQA)
EPI573218	HA	Korea, Republic of	2014-Jul-28	EPI_ISL_174377	A/Korean native chicken/Korea/H1687/2014		Animal and Plant Quarantine Agency (APQA)
EPI573219	HA	Korea, Republic of	2014-Jul-29	EPI_ISL_174378	A/goose/Korea/H1689/2014		Animal and Plant Quarantine Agency (APQA)
EPI573220	HA	Korea, Republic of	2014-Jul-31	EPI_ISL_174379	A/goose/Korea/H1698/2014		Animal and Plant Quarantine Agency (APQA)
EPI573221	HA	Korea, Republic of	2014-Sep-24	EPI_ISL_174380	A/broiler duck/Korea/H1731/2014		Animal and Plant Quarantine Agency (APQA)
EPI573222	HA	Korea, Republic of	2014-Sep-25	EPI_ISL_174381	A/broiler duck/Korea/H1733/2014		Animal and Plant Quarantine Agency (APQA)
EPI573223	HA	Korea, Republic of	2014-Sep-25	EPI_ISL_174382	A/broiler duck/Korea/H1734/2014		Animal and Plant Quarantine Agency (APQA)
EPI573224	HA	Korea, Republic of	2014-Sep-25	EPI_ISL_174383	A/broiler duck/Korea/H1739/2014		Animal and Plant Quarantine Agency (APQA)
EPI573225	HA	Korea, Republic of	2014-Sep-30	EPI_ISL_174384	A/broiler duck/Korea/H1745/2014		Animal and Plant Quarantine Agency (APQA)
EPI573226	HA	Korea, Republic of	2014-Oct-01	EPI_ISL_174385	A/Korean native chicken/Korea/H1747/2014		Animal and Plant Quarantine Agency (APQA)
EPI573227	HA	Korea, Republic of	2014-Oct-02	EPI_ISL_174386	A/breeder duck/Korea/H1752/2014		Animal and Plant Quarantine Agency (APQA)
EPI573228	HA	Korea, Republic of	2014-Oct-05	EPI_ISL_174387	A/broiler duck/Korea/H1755/2014		Animal and Plant Quarantine Agency (APQA)
EPI573229	HA	Korea, Republic of	2014-Oct-11	EPI_ISL_174388	A/broiler duck/Korea/H1763/2014		Animal and Plant Quarantine Agency (APQA)
EPI573230	HA	Korea, Republic of	2014-Oct-27	EPI_ISL_174389	A/broiler duck/Korea/H1803/2014		Animal and Plant Quarantine Agency (APQA)
EPI573231	HA	Korea, Republic of	2014-Nov-07	EPI_ISL_174390	A/broiler duck/Korea/H1839/2014		Animal and Plant Quarantine Agency (APQA)
EPI573232	HA	Korea, Republic of	2014-Nov-07	EPI_ISL_174391	A/broiler duck/Korea/H1840/2014		Animal and Plant Quarantine Agency (APQA)
EPI573233	HA	Korea, Republic of	2014-Nov-12	EPI_ISL_174392	A/Korean native chicken/Korea/H1847/2014		Animal and Plant Quarantine Agency (APQA)
EPI573234	HA	Korea, Republic of	2014-Nov-15	EPI_ISL_174393	A/broiler duck/Korea/H1864/2014		Animal and Plant Quarantine Agency (APQA)
EPI573235	HA	Korea, Republic of	2014-Nov-24	EPI_ISL_174394	A/Korean native chicken/Korea/H1903/2014		Animal and Plant Quarantine Agency (APQA)
EPI573236	HA	Korea, Republic of	2014-Dec-16	EPI_ISL_174395	A/spot-billed duck/Korea/H1981/2014		Animal and Plant Quarantine Agency (APQA)
EPI573237	HA	Korea, Republic of	2014-Dec-18	EPI_ISL_174396	A/mallard/Korea/H1991/2014		Animal and Plant Quarantine Agency (APQA)
EPI573238	HA	Korea, Republic of	2014-Dec-19	EPI_ISL_174397	A/mallard/Korea/H2003/2014		Animal and Plant Quarantine Agency (APQA)
EPI573239	HA	Korea, Republic of	2014-Dec-01	EPI_ISL_174398	A/mallard/Korea/H1924-6/2014		Animal and Plant Quarantine Agency (APQA)
EPI573240	HA	Korea, Republic of	2014-Feb-02	EPI_ISL_174399	A/breeder duck/Korea/H0345/2014		Animal and Plant Quarantine Agency (APQA)
EPI573241	HA	Korea, Republic of	2014-Feb-17	EPI_ISL_174400	A/breeder duck/Korea/H0566/2014		Animal and Plant Quarantine Agency (APQA)
EPI573242	HA	Korea, Republic of	2014-Mar-04	EPI_ISL_174401	A/Common Teal/Korea/H844/2014		Animal and Plant Quarantine Agency (APQA)
EPI573638	HA	Japan	2014-Dec-07	EPI_ISL_174516	A/crane/Kagoshima/KU13/2014(H5N8)	Kagoshima University	Kagoshima University
EPI573646	HA	Japan	2014-Dec-17	EPI_ISL_174517	A/crane/Kagoshima/KU21/2014(H5N8)	Kagoshima University	Kagoshima University
EPI573654	HA	Japan	2014-Dec-24	EPI_ISL_174518	A/crane/Kagoshima/KU41/2014(H5N8)	Kagoshima University	Kagoshima University
EPI573664	HA	Japan	2015-Jan-03	EPI_ISL_174519	A/crane/Kagoshima/KU53/2015(H5N8)	Kagoshima University	Kagoshima University
EPI573672	HA	Japan	2015-Jan-14	EPI_ISL_174520	A/mallard duck/Kagoshima/KU70/2015(H5N8)	Kagoshima University	Kagoshima University
EPI573680	HA	Japan	2015-Feb-13	EPI_ISL_174521	A/mallard duck/Kagoshima/KU116/2015(H5N8)	Kagoshima University	Kagoshima University
EPI576391	HA	Sweden	2015-Mar-05	EPI_ISL_175535	A/MuteSwan/Sweden/SVA150313KU0141/SZ543/2015	National Veterinary Institute	National Veterinary Institute	'Zohari,Siamak';'Karin,Ullman';Olofsson,Ann-Sophie*
EPI584823	HA	Hungary	2015-Feb-23	EPI_ISL_177584	A/domestic duck/Hungary/7341/2015	Danam.Vet.Molbiol	Danam.Vet.Molbiol	Krisztian,Banyai; Szilvia,Farkas; Adam,Dan
EPI585084	HA	United States	2015-Jan-21	EPI_ISL_177647	A/turkey/California/K1500169-1.2/2015			Killian,M.L.
EPI585577	HA	Korea, Republic of	2014-Jan-20	EPI_ISL_177725	A/baikal teal/Korea/1437/2014			Kim,S.-H.; Hur,M.; Suh,J.-H.; Woo,C.; Wang,S.-J.; Park,E.-R.; Hwang,J.; An,I.-J.; Jo,S.-D.; Yu,S.D.; Choi,K.; Lee,D.-H.; Song,C.-S.
EPI585578	HA	Korea, Republic of	2014-Jan-20	EPI_ISL_177726	A/baikal teal/Korea/1441/2014			Kim,S.-H.; Hur,M.; Suh,J.-H.; Woo,C.; Wang,S.-J.; Park,E.-R.; Hwang,J.; An,I.-J.; Jo,S.-D.; Yu,S.D.; Choi,K.; Lee,D.-H.; Song,C.-S.
EPI585579	HA	Korea, Republic of	2014-Jan-20	EPI_ISL_177727	A/baikal teal/Korea/1445/2014			Kim,S.-H.; Hur,M.; Suh,J.-H.; Woo,C.; Wang,S.-J.; Park,E.-R.; Hwang,J.; An,I.-J.; Jo,S.-D.; Yu,S.D.; Choi,K.; Lee,D.-H.; Song,C.-S.
EPI585580	HA	Korea, Republic of	2014-Jan-20	EPI_ISL_177728	A/baikal teal/Korea/1446/2014			Kim,S.-H.; Hur,M.; Suh,J.-H.; Woo,C.; Wang,S.-J.; Park,E.-R.; Hwang,J.; An,I.-J.; Jo,S.-D.; Yu,S.D.; Choi,K.; Lee,D.-H.; Song,C.-S.
EPI585581	HA	Korea, Republic of	2014-Jan-20	EPI_ISL_177729	A/baikal teal/Korea/1447/2014			Kim,S.-H.; Hur,M.; Suh,J.-H.; Woo,C.; Wang,S.-J.; Park,E.-R.; Hwang,J.; An,I.-J.; Jo,S.-D.; Yu,S.D.; Choi,K.; Lee,D.-H.; Song,C.-S.
EPI585582	HA	Korea, Republic of	2014-Jan-20	EPI_ISL_177730	A/baikal teal/Korea/1448/2014			Kim,S.-H.; Hur,M.; Suh,J.-H.; Woo,C.; Wang,S.-J.; Park,E.-R.; Hwang,J.; An,I.-J.; Jo,S.-D.; Yu,S.D.; Choi,K.; Lee,D.-H.; Song,C.-S.
EPI585583	HA	Korea, Republic of	2014-Jan-20	EPI_ISL_177731	A/baikal teal/Korea/1449/2014			Kim,S.-H.; Hur,M.; Suh,J.-H.; Woo,C.; Wang,S.-J.; Park,E.-R.; Hwang,J.; An,I.-J.; Jo,S.-D.; Yu,S.D.; Choi,K.; Lee,D.-H.; Song,C.-S.
EPI585584	HA	Korea, Republic of	2014-Jan-20	EPI_ISL_177732	A/baikal teal/Korea/1452/2014			Kim,S.-H.; Hur,M.; Suh,J.-H.; Woo,C.; Wang,S.-J.; Park,E.-R.; Hwang,J.; An,I.-J.; Jo,S.-D.; Yu,S.D.; Choi,K.; Lee,D.-H.; Song,C.-S.
EPI585585	HA	Korea, Republic of	2014-Jan-20	EPI_ISL_177733	A/baikal teal/Korea/1454/2014			Kim,S.-H.; Hur,M.; Suh,J.-H.; Woo,C.; Wang,S.-J.; Park,E.-R.; Hwang,J.; An,I.-J.; Jo,S.-D.; Yu,S.D.; Choi,K.; Lee,D.-H.; Song,C.-S.
EPI585586	HA	Korea, Republic of	2014-Jan-20	EPI_ISL_177734	A/baikal teal/Korea/1456/2014			Kim,S.-H.; Hur,M.; Suh,J.-H.; Woo,C.; Wang,S.-J.; Park,E.-R.; Hwang,J.; An,I.-J.; Jo,S.-D.; Yu,S.D.; Choi,K.; Lee,D.-H.; Song,C.-S.
EPI585587	HA	Korea, Republic of	2014-Jan-20	EPI_ISL_177735	A/baikal teal/Korea/1457/2014			Kim,S.-H.; Hur,M.; Suh,J.-H.; Woo,C.; Wang,S.-J.; Park,E.-R.; Hwang,J.; An,I.-J.; Jo,S.-D.; Yu,S.D.; Choi,K.; Lee,D.-H.; Song,C.-S.
EPI585588	HA	Korea, Republic of	2014-Jan-20	EPI_ISL_177736	A/baikal teal/Korea/1458/2014			Kim,S.-H.; Hur,M.; Suh,J.-H.; Woo,C.; Wang,S.-J.; Park,E.-R.; Hwang,J.; An,I.-J.; Jo,S.-D.; Yu,S.D.; Choi,K.; Lee,D.-H.; Song,C.-S.
EPI585589	HA	Korea, Republic of	2014-Jan-20	EPI_ISL_177737	A/baikal teal/Korea/2399/2014			Kim,S.-H.; Hur,M.; Suh,J.-H.; Woo,C.; Wang,S.-J.; Park,E.-R.; Hwang,J.; An,I.-J.; Jo,S.-D.; Yu,S.D.; Choi,K.; Lee,D.-H.; Song,C.-S.
EPI585590	HA	Korea, Republic of	2014-Jan-20	EPI_ISL_177738	A/baikal teal/Korea/2402/2014			Kim,S.-H.; Hur,M.; Suh,J.-H.; Woo,C.; Wang,S.-J.; Park,E.-R.; Hwang,J.; An,I.-J.; Jo,S.-D.; Yu,S.D.; Choi,K.; Lee,D.-H.; Song,C.-S.
EPI585591	HA	Korea, Republic of	2014-Jan-20	EPI_ISL_177739	A/baikal teal/Korea/2403/2014			Kim,S.-H.; Hur,M.; Suh,J.-H.; Woo,C.; Wang,S.-J.; Park,E.-R.; Hwang,J.; An,I.-J.; Jo,S.-D.; Yu,S.D.; Choi,K.; Lee,D.-H.; Song,C.-S.
EPI585592	HA	Korea, Republic of	2014-Jan-20	EPI_ISL_177740	A/baikal teal/Korea/2406/2014			Kim,S.-H.; Hur,M.; Suh,J.-H.; Woo,C.; Wang,S.-J.; Park,E.-R.; Hwang,J.; An,I.-J.; Jo,S.-D.; Yu,S.D.; Choi,K.; Lee,D.-H.; Song,C.-S.
EPI585593	HA	Korea, Republic of	2014-Jan-20	EPI_ISL_177741	A/baikal teal/Korea/2414/2014			Kim,S.-H.; Hur,M.; Suh,J.-H.; Woo,C.; Wang,S.-J.; Park,E.-R.; Hwang,J.; An,I.-J.; Jo,S.-D.; Yu,S.D.; Choi,K.; Lee,D.-H.; Song,C.-S.
EPI585594	HA	Korea, Republic of	2014-Jan-20	EPI_ISL_177742	A/baikal teal/Korea/2416/2014			Kim,S.-H.; Hur,M.; Suh,J.-H.; Woo,C.; Wang,S.-J.; Park,E.-R.; Hwang,J.; An,I.-J.; Jo,S.-D.; Yu,S.D.; Choi,K.; Lee,D.-H.; Song,C.-S.
EPI585595	HA	Korea, Republic of	2014-Jan-20	EPI_ISL_177743	A/baikal teal/Korea/2417/2014			Kim,S.-H.; Hur,M.; Suh,J.-H.; Woo,C.; Wang,S.-J.; Park,E.-R.; Hwang,J.; An,I.-J.; Jo,S.-D.; Yu,S.D.; Choi,K.; Lee,D.-H.; Song,C.-S.
EPI587521	HA	Canada	2014-Jan-01	EPI_ISL_178249	A/American wigeon/BC/050-31/2015	Animal Health Centre, Ministry of Agriculture	Canadian Food Inspection Agency
EPI588952	HA	Taiwan	2015-Jan-11	EPI_ISL_179023	A/goose/Taiwan/a015/2015	Animal Health Research Institute	Animal Health Research Institute	Yu-Ju,Lin; Li-Hsuan,Chen; Wan-Chen,Li; Yu-Pin,Liu; Ming-Shiuh,Lee; Ming-Chu,Cheng; Hsiang-Jung,Tsai
EPI588976	HA	Taiwan	2015-Jan-13	EPI_ISL_179026	A/duck/Taiwan/a068/2015	Animal Health Research Institute	Animal Health Research Institute	Yu-Ju,Lin; Li-Hsuan,Chen; Wan-Chen,Li; Yu-Pin,Liu; Ming-Shiuh,Lee; Ming-Chu,Cheng; Hsiang-Jung,Tsai
EPI595055	HA	Korea, Republic of	2015-Jan-22	EPI_ISL_181080	A/common teal/Korea/KU-12/2015	Avian diaseases laboratory, College of Veterinary Medicine, Konkuk University	Konkuk University	Kwon,Jung-Hoon; Yuk,Seong-Su; Erdene-Ochir,TO; Noh,Jin-Yong; Hong,Woo-Tack; Jeong,Jei-Hyun; Jeong,Sol; Song,Chang-Seon
EPI595066	HA	Korea, Republic of	2015-Jan-29	EPI_ISL_181081	A/mallard/Korea/KU3-2/2015	Avian diaseases laboratory, College of Veterinary Medicine, Konkuk University	Konkuk University	Kwon,Jung-Hoon; Yuk,Seong-Su; Erdene-Ochir,TO; Noh,Jin-Yong; Hong,Woo-Tack; Jeong,Jei-Hyun; Jeong,Sol; Song,Chang-Seon
EPI595079	HA	Korea, Republic of	2015-Feb-06	EPI_ISL_181082	A/mallard/Korea/N15-99/2015	Avian diaseases laboratory, College of Veterinary Medicine, Konkuk University	Konkuk University	Kwon,Jung-Hoon; Yuk,Seong-Su; Erdene-Ochir,TO; Noh,Jin-Yong; Hong,Woo-Tack; Jeong,Jei-Hyun; Jeong,Sol; Song,Chang-Seon
EPI595094	HA	Korea, Republic of	2014-Dec-24	EPI_ISL_181084	A/mandarin duck/Korea/K14-366-1/2014	Avian diaseases laboratory, College of Veterinary Medicine, Konkuk University	Konkuk University	Kwon,Jung-Hoon; Yuk,Seong-Su; Erdene-Ochir,TO; Noh,Jin-Yong; Hong,Woo-Tack; Jeong,Jei-Hyun; Jeong,Sol; Song,Chang-Seon
EPI595107	HA	Korea, Republic of	2014-Dec-24	EPI_ISL_181085	A/mandarin duck/Korea/K14-367-1/2014	Avian diaseases laboratory, College of Veterinary Medicine, Konkuk University	Konkuk University	Kwon,Jung-Hoon; Yuk,Seong-Su; Erdene-Ochir,TO; Noh,Jin-Yong; Hong,Woo-Tack; Jeong,Jei-Hyun; Jeong,Sol; Song,Chang-Seon
EPI595116	HA	Korea, Republic of	2014-Dec-24	EPI_ISL_181086	A/greater white-fronted goose/Korea/K14-367-4/2014	Avian diaseases laboratory, College of Veterinary Medicine, Konkuk University	Konkuk University	Kwon,Jung-Hoon; Yuk,Seong-Su; Erdene-Ochir,TO; Noh,Jin-Yong; Hong,Woo-Tack; Jeong,Jei-Hyun; Jeong,Sol; Song,Chang-Seon
EPI595124	HA	Korea, Republic of	2014-Dec-24	EPI_ISL_181087	A/greater white-fronted goose/Korea/K14-369-3/2014	Avian diaseases laboratory, College of Veterinary Medicine, Konkuk University	Konkuk University	Kwon,Jung-Hoon; Yuk,Seong-Su; Erdene-Ochir,TO; Noh,Jin-Yong; Hong,Woo-Tack; Jeong,Jei-Hyun; Jeong,Sol; Song,Chang-Seon
EPI595133	HA	Korea, Republic of	2014-Dec-24	EPI_ISL_181088	A/greater white-fronted goose/Korea/K14-371-4/2014	Avian diaseases laboratory, College of Veterinary Medicine, Konkuk University	Konkuk University	Kwon,Jung-Hoon; Yuk,Seong-Su; Erdene-Ochir,TO; Noh,Jin-Yong; Hong,Woo-Tack; Jeong,Jei-Hyun; Jeong,Sol; Song,Chang-Seon
EPI595138	HA	Korea, Republic of	2014-Dec-24	EPI_ISL_181089	A/greater white-fronted goose/Korea/K14-372-2/2014	Avian diaseases laboratory, College of Veterinary Medicine, Konkuk University	Konkuk University	Kwon,Jung-Hoon; Yuk,Seong-Su; Erdene-Ochir,TO; Noh,Jin-Yong; Hong,Woo-Tack; Jeong,Jei-Hyun; Jeong,Sol; Song,Chang-Seon
EPI624535	HA	Germany	2015-Jan-01	EPI_ISL_191765	A/scarlet_ibis/Germany/AR44-L01279/2015		Friedrich-Loeffler-Institut
EPI687247	HA	Germany	2014-Dec-15	EPI_ISL_198663	A/turkey/Germany/AR3382-L00937/2014		Friedrich-Loeffler-Institut
EPI687239	HA	Germany	2014-Dec-15	EPI_ISL_198665	A/turkey/Germany/AR3390-L00939/2014		Friedrich-Loeffler-Institut
EPI662648	HA	Japan	2014-Dec-28	EPI_ISL_199146	A/chicken/Miyazaki/2-4/2014	National Institute of Animal Health	National Institute of Animal Health
EPI662640	HA	Japan	2014-Dec-29	EPI_ISL_199147	A/chicken/Yamaguchi/6/2014	National Institute of Animal Health	National Institute of Animal Health
EPI662632	HA	Japan	2015-Jan-15	EPI_ISL_199148	A/chicken/Okayama/1-2/2015	National Institute of Animal Health	National Institute of Animal Health
EPI662624	HA	Japan	2015-Jan-17	EPI_ISL_199149	A/chicken/Saga/1-1/2015	National Institute of Animal Health	National Institute of Animal Health
EPI659559	HA	China	2013-Nov-14	EPI_ISL_199151	A/duck/Shandong/11.14 DL-DKd11/2013(H5N8)		Institute of Microbiology, Chinese Academy of Sciences
EPI659599	HA	China	2014-Dec-08	EPI_ISL_199156	A/goose/Shandong/12.08 YG-GS/2014(H5N8)		Institute of Microbiology, Chinese Academy of Sciences
EPI659615	HA	China	2014-May-23	EPI_ISL_199158	A/goose/Shandong/05.23 DT-GS/2014(H5N8)		Institute of Microbiology, Chinese Academy of Sciences
EPI659623	HA	China	2014-Jan-01	EPI_ISL_199159	A/goose/Shandong/GD-GS/2014(H5N8)		Institute of Microbiology, Chinese Academy of Sciences
EPI661647	HA	China	2013-Nov-14	EPI_ISL_199412	A/duck/Shandong/11.14 RD/2013(H5N8)		Institute of Microbiology, Chinese Academy of Sciences
EPI672787	HA	China	2013-Dec-12	EPI_ISL_201798	A/goose/Guangdong/s13124/2013			Song,Y.; Cui,J.; Song,H.; Ye,J.; Zhao,Z.; Wu,S.; Xu,C.; Jiao,P.; Liao,M.
EPI672795	HA	China	2014-Jan-06	EPI_ISL_201799	A/duck/Guangdong/s14044/2014			Song,Y.; Cui,J.; Song,H.; Ye,J.; Zhao,Z.; Wu,S.; Xu,C.; Jiao,P.; Liao,M.
EPI681297	HA	China	2014-Sep-25	EPI_ISL_203750	A/duck/Zhejiang/925019/2014			Wu,H.; Peng,X.; Cheng,L.; Lu,X.; Jin,C.; Xie,T.; Yao,H.; Wu,N.
EPI681298	HA	China	2014-Sep-25	EPI_ISL_203751	A/duck/Zhejiang/925169/2014			Wu,H.; Peng,X.; Cheng,L.; Lu,X.; Jin,C.; Xie,T.; Yao,H.; Wu,N.
EPI681299	HA	China	2014-Sep-25	EPI_ISL_203752	A/goose/Zhejiang/925037/2014			Wu,H.; Peng,X.; Cheng,L.; Lu,X.; Jin,C.; Xie,T.; Yao,H.; Wu,N.
EPI681300	HA	China	2014-Sep-25	EPI_ISL_203753	A/goose/Zhejiang/925104/2014			Wu,H.; Peng,X.; Cheng,L.; Lu,X.; Jin,C.; Xie,T.; Yao,H.; Wu,N.
EPI690131	HA	United States	2015-Jan-02	EPI_ISL_206395	A/American wigeon/Utah/AH0007824/2015			Killian,M.L.
EPI690194	HA	United States	2015-Jan-07	EPI_ISL_206404	A/mallard/Idaho/AH0008597/2015			Killian,M.L.
EPI690262	HA	United States	2015-Jan-18	EPI_ISL_206411	A/Canada goose/Oregon/AH0012452/2015			Killian,M.L.
EPI690269	HA	United States	2015-Jan-18	EPI_ISL_206412	A/American wigeon/Oregon/AH0012525/2015			Killian,M.L.
EPI690276	HA	United States	2015-Jan-23	EPI_ISL_206413	A/mallard/Nevada/AH0006855/2015			Killian,M.L.
EPI690286	HA	United States	2015-Feb-06	EPI_ISL_206415	A/chicken/California/15-004912/2015			Killian,M.L.
EPI690315	HA	United States	2014-Dec-22	EPI_ISL_206429	A/mallard/Idaho/AH0005954/2014			Killian,M.L.
EPI690322	HA	United States	2014-Dec-22	EPI_ISL_206430	A/mallard/Idaho/AH0005955/2014			Killian,M.L.
EPI690336	HA	United States	2015-Jan-20	EPI_ISL_206432	A/bald eagle/Idaho/15-002892-2/2015			Killian,M.L.
EPI690356	HA	United States	2014-Dec-30	EPI_ISL_206435	A/American wigeon/Washington/195968/2014			Killian,M.L.; Ip,H.S.; Griffin,K.; Messer,J.; McMullen,K.; Dusek,R.; Bodenstein,B.
EPI690378	HA	United States	2014-Dec-29	EPI_ISL_206437	A/Northern pintail/Washington/196271/2014			Killian,M.L.; Ip,H.S.; Griffin,K.; Messer,J.; McMullen,K.; Dusek,R.; Bodenstein,B.
EPI690406	HA	United States	2014-Dec-24	EPI_ISL_206441	A/mallard/Oregon/195536/2014			Killian,M.L.; Ip,H.S.; Griffin,K.; Messer,J.; McMullen,K.; Dusek,R.; Bodenstein,B.
EPI690413	HA	United States	2014-Dec-16	EPI_ISL_206442	A/American wigeon/Washington/195198/2014			Killian,M.L.; Ip,H.S.; Griffin,K.; Messer,J.; McMullen,K.; Long,R.; Mansfield,K.
EPI690420	HA	United States	2014-Dec-16	EPI_ISL_206443	A/American wigeon/Washington/195205/2014			Killian,M.L.; Ip,H.S.; Griffin,K.; Messer,J.; McMullen,K.; Long,R.; Mansfield,K.
EPI690440	HA	United States	2014-Dec-29	EPI_ISL_206445	A/peregrine falcon/Washington/196426/2014			Killian,M.L.; Ip,H.S.; Griffin,K.; Messer,J.; McMullen,K.; Long,R.; Mansfield,K.
EPI690520	HA	Taiwan	2015-Jan-17	EPI_ISL_206456	A/goose/Taiwan/TNC1/2015			Huang,P.Y.; Lee,C.D.; Yip,C.H.; Cheung,C.L.; Yu,G.; Lam,T.T.; Smith,D.K.; Zhu,H.; Guan,Y.; Lee,C.C.; Lam,T.Y.
EPI690528	HA	Taiwan	2015-Jan-17	EPI_ISL_206457	A/goose/Taiwan/TNC2/2015			Huang,P.Y.; Lee,C.D.; Yip,C.H.; Cheung,C.L.; Yu,G.; Lam,T.T.; Smith,D.K.; Zhu,H.; Guan,Y.; Lee,C.C.; Lam,T.Y.
EPI690536	HA	Taiwan	2015-Jan-17	EPI_ISL_206458	A/goose/Taiwan/TNC3/2015			Huang,P.Y.; Lee,C.D.; Yip,C.H.; Cheung,C.L.; Yu,G.; Lam,T.T.; Smith,D.K.; Zhu,H.; Guan,Y.; Lee,C.C.; Lam,T.Y.
EPI690544	HA	Taiwan	2015-Jan-17	EPI_ISL_206459	A/goose/Taiwan/TNC4/2015			Huang,P.Y.; Lee,C.D.; Yip,C.H.; Cheung,C.L.; Yu,G.; Lam,T.T.; Smith,D.K.; Zhu,H.; Guan,Y.; Lee,C.C.; Lam,T.Y.
EPI690552	HA	Taiwan	2015-Jan-17	EPI_ISL_206460	A/goose/Taiwan/TNC5/2015			Huang,P.Y.; Lee,C.D.; Yip,C.H.; Cheung,C.L.; Yu,G.; Lam,T.T.; Smith,D.K.; Zhu,H.; Guan,Y.; Lee,C.C.; Lam,T.Y.
EPI690560	HA	Taiwan	2015-Jan-17	EPI_ISL_206461	A/goose/Taiwan/TNC6/2015			Huang,P.Y.; Lee,C.D.; Yip,C.H.; Cheung,C.L.; Yu,G.; Lam,T.T.; Smith,D.K.; Zhu,H.; Guan,Y.; Lee,C.C.; Lam,T.Y.
EPI690568	HA	Taiwan	2015-Jan-17	EPI_ISL_206462	A/goose/Taiwan/TNC7/2015			Huang,P.Y.; Lee,C.D.; Yip,C.H.; Cheung,C.L.; Yu,G.; Lam,T.T.; Smith,D.K.; Zhu,H.; Guan,Y.; Lee,C.C.; Lam,T.Y.
EPI690576	HA	Taiwan	2015-Jan-17	EPI_ISL_206463	A/goose/Taiwan/TNC8/2015			Huang,P.Y.; Lee,C.D.; Yip,C.H.; Cheung,C.L.; Yu,G.; Lam,T.T.; Smith,D.K.; Zhu,H.; Guan,Y.; Lee,C.C.; Lam,T.Y.
EPI690584	HA	Taiwan	2015-Jan-17	EPI_ISL_206464	A/goose/Taiwan/TNC9/2015			Huang,P.Y.; Lee,C.D.; Yip,C.H.; Cheung,C.L.; Yu,G.; Lam,T.T.; Smith,D.K.; Zhu,H.; Guan,Y.; Lee,C.C.; Lam,T.Y.
EPI690592	HA	Taiwan	2015-Jan-17	EPI_ISL_206465	A/goose/Taiwan/TNC10/2015			Huang,P.Y.; Lee,C.D.; Yip,C.H.; Cheung,C.L.; Yu,G.; Lam,T.T.; Smith,D.K.; Zhu,H.; Guan,Y.; Lee,C.C.; Lam,T.Y.
EPI690600	HA	Taiwan	2015-Jan-17	EPI_ISL_206466	A/goose/Taiwan/TNC11/2015			Huang,P.Y.; Lee,C.D.; Yip,C.H.; Cheung,C.L.; Yu,G.; Lam,T.T.; Smith,D.K.; Zhu,H.; Guan,Y.; Lee,C.C.; Lam,T.Y.
EPI690608	HA	Taiwan	2015-Jan-17	EPI_ISL_206467	A/goose/Taiwan/TNC12/2015			Huang,P.Y.; Lee,C.D.; Yip,C.H.; Cheung,C.L.; Yu,G.; Lam,T.T.; Smith,D.K.; Zhu,H.; Guan,Y.; Lee,C.C.; Lam,T.Y.
EPI690616	HA	Taiwan	2015-Jan-17	EPI_ISL_206468	A/goose/Taiwan/TNC13/2015			Huang,P.Y.; Lee,C.D.; Yip,C.H.; Cheung,C.L.; Yu,G.; Lam,T.T.; Smith,D.K.; Zhu,H.; Guan,Y.; Lee,C.C.; Lam,T.Y.
EPI690624	HA	Taiwan	2015-Jan-17	EPI_ISL_206469	A/goose/Taiwan/TNC14/2015			Huang,P.Y.; Lee,C.D.; Yip,C.H.; Cheung,C.L.; Yu,G.; Lam,T.T.; Smith,D.K.; Zhu,H.; Guan,Y.; Lee,C.C.; Lam,T.Y.
EPI690632	HA	Taiwan	2015-Jan-17	EPI_ISL_206470	A/goose/Taiwan/TNO1/2015			Huang,P.Y.; Lee,C.D.; Yip,C.H.; Cheung,C.L.; Yu,G.; Lam,T.T.; Smith,D.K.; Zhu,H.; Guan,Y.; Lee,C.C.; Lam,T.Y.
EPI690640	HA	Taiwan	2015-Jan-17	EPI_ISL_206471	A/goose/Taiwan/TNO2/2015			Huang,P.Y.; Lee,C.D.; Yip,C.H.; Cheung,C.L.; Yu,G.; Lam,T.T.; Smith,D.K.; Zhu,H.; Guan,Y.; Lee,C.C.; Lam,T.Y.
EPI690648	HA	Taiwan	2015-Jan-17	EPI_ISL_206472	A/goose/Taiwan/TNO3/2015			Huang,P.Y.; Lee,C.D.; Yip,C.H.; Cheung,C.L.; Yu,G.; Lam,T.T.; Smith,D.K.; Zhu,H.; Guan,Y.; Lee,C.C.; Lam,T.Y.
EPI690656	HA	Taiwan	2015-Jan-17	EPI_ISL_206473	A/goose/Taiwan/TNO4/2015			Huang,P.Y.; Lee,C.D.; Yip,C.H.; Cheung,C.L.; Yu,G.; Lam,T.T.; Smith,D.K.; Zhu,H.; Guan,Y.; Lee,C.C.; Lam,T.Y.
EPI690672	HA	Taiwan	2015-Jan-17	EPI_ISL_206475	A/goose/Taiwan/TNO6/2015			Huang,P.Y.; Lee,C.C.; Yip,C.H.; Cheung,C.L.; Yu,G.; Lam,T.Y.; Smith,D.K.; Zhu,H.; Guan,Y.
EPI690680	HA	Taiwan	2015-Jan-17	EPI_ISL_206476	A/goose/Taiwan/TNO7/2015			Huang,P.Y.; Lee,C.D.; Yip,C.H.; Cheung,C.L.; Yu,G.; Lam,T.T.; Smith,D.K.; Zhu,H.; Guan,Y.; Lee,C.C.; Lam,T.Y.
EPI690688	HA	Taiwan	2015-Jan-17	EPI_ISL_206477	A/goose/Taiwan/TNO8/2015			Huang,P.Y.; Lee,C.D.; Yip,C.H.; Cheung,C.L.; Yu,G.; Lam,T.T.; Smith,D.K.; Zhu,H.; Guan,Y.; Lee,C.C.; Lam,T.Y.
EPI690696	HA	Taiwan	2015-Jan-17	EPI_ISL_206478	A/goose/Taiwan/TNO9/2015			Huang,P.Y.; Lee,C.D.; Yip,C.H.; Cheung,C.L.; Yu,G.; Lam,T.T.; Smith,D.K.; Zhu,H.; Guan,Y.; Lee,C.C.; Lam,T.Y.
EPI690704	HA	Taiwan	2015-Jan-17	EPI_ISL_206479	A/goose/Taiwan/TNO10/2015			Huang,P.Y.; Lee,C.D.; Yip,C.H.; Cheung,C.L.; Yu,G.; Lam,T.T.; Smith,D.K.; Zhu,H.; Guan,Y.; Lee,C.C.; Lam,T.Y.
EPI690712	HA	Taiwan	2015-Jan-17	EPI_ISL_206480	A/goose/Taiwan/TNO11/2015			Huang,P.Y.; Lee,C.D.; Yip,C.H.; Cheung,C.L.; Yu,G.; Lam,T.T.; Smith,D.K.; Zhu,H.; Guan,Y.; Lee,C.C.; Lam,T.Y.
EPI690720	HA	Taiwan	2015-Jan-17	EPI_ISL_206481	A/goose/Taiwan/TNO12/2015			Huang,P.Y.; Lee,C.D.; Yip,C.H.; Cheung,C.L.; Yu,G.; Lam,T.T.; Smith,D.K.; Zhu,H.; Guan,Y.; Lee,C.C.; Lam,T.Y.
EPI690728	HA	Taiwan	2015-Jan-17	EPI_ISL_206482	A/goose/Taiwan/TNO13/2015			Huang,P.Y.; Lee,C.D.; Yip,C.H.; Cheung,C.L.; Yu,G.; Lam,T.T.; Smith,D.K.; Zhu,H.; Guan,Y.; Lee,C.C.; Lam,T.Y.
EPI690736	HA	Taiwan	2015-Jan-17	EPI_ISL_206483	A/goose/Taiwan/TNO14/2015			Huang,P.Y.; Lee,C.D.; Yip,C.H.; Cheung,C.L.; Yu,G.; Lam,T.T.; Smith,D.K.; Zhu,H.; Guan,Y.; Lee,C.C.; Lam,T.Y.
EPI690744	HA	Taiwan	2015-Jan-17	EPI_ISL_206484	A/goose/Taiwan/TNO15/2015			Huang,P.Y.; Lee,C.D.; Yip,C.H.; Cheung,C.L.; Yu,G.; Lam,T.T.; Smith,D.K.; Zhu,H.; Guan,Y.; Lee,C.C.; Lam,T.Y.
EPI690752	HA	Taiwan	2015-Jan-17	EPI_ISL_206485	A/goose/Taiwan/TNO16/2015			Huang,P.Y.; Lee,C.D.; Yip,C.H.; Cheung,C.L.; Yu,G.; Lam,T.T.; Smith,D.K.; Zhu,H.; Guan,Y.; Lee,C.C.; Lam,T.Y.
EPI690760	HA	Taiwan	2015-Jan-17	EPI_ISL_206486	A/goose/Taiwan/TNO17/2015			Huang,P.Y.; Lee,C.D.; Yip,C.H.; Cheung,C.L.; Yu,G.; Lam,T.T.; Smith,D.K.; Zhu,H.; Guan,Y.; Lee,C.C.; Lam,T.Y.
EPI690768	HA	Taiwan	2015-Jan-17	EPI_ISL_206487	A/goose/Taiwan/TNO18/2015			Huang,P.Y.; Lee,C.D.; Yip,C.H.; Cheung,C.L.; Yu,G.; Lam,T.T.; Smith,D.K.; Zhu,H.; Guan,Y.; Lee,C.C.; Lam,T.Y.
EPI690776	HA	Taiwan	2015-Jan-17	EPI_ISL_206488	A/goose/Taiwan/TNO19/2015			Huang,P.Y.; Lee,C.D.; Yip,C.H.; Cheung,C.L.; Yu,G.; Lam,T.T.; Smith,D.K.; Zhu,H.; Guan,Y.; Lee,C.C.; Lam,T.Y.
EPI690784	HA	Taiwan	2015-Jan-17	EPI_ISL_206489	A/goose/Taiwan/TNO20/2015			Huang,P.Y.; Lee,C.D.; Yip,C.H.; Cheung,C.L.; Yu,G.; Lam,T.T.; Smith,D.K.; Zhu,H.; Guan,Y.; Lee,C.C.; Lam,T.Y.
EPI690792	HA	China	2014-Feb-27	EPI_ISL_206490	A/goose/Jiangsu/QD5/2014			Li,J.; Gu,M.; Liu,D.; Liu,B.; Jiang,K.; Zhong,L.; Liu,K.; Sun,W.; Hu,J.; Wang,X.; Hu,S.; Liu,X.
EPI690800	HA	China	2014-Apr-11	EPI_ISL_206491	A/goose/Shandong/WFSG1/2014			Li,J.; Gu,M.; Liu,D.; Liu,B.; Jiang,K.; Zhong,L.; Liu,K.; Sun,W.; Hu,J.; Wang,X.; Hu,S.; Liu,X.
EPI690808	HA	China	2014-Apr-20	EPI_ISL_206492	A/goose/Yangzhou/0420/2014			Li,J.; Gu,M.; Liu,D.; Liu,B.; Jiang,K.; Zhong,L.; Liu,K.; Sun,W.; Hu,J.; Wang,X.; Hu,S.; Liu,X.
EPI718280	HA	Korea, Republic of	2014-Mar-05	EPI_ISL_213782	A/ostrich/Korea/H829/2014			Kim,H.; Kwon,Y.; Jang,I.; Lee,Y.; Kan,H.; Lee,E.; Song,B.; Jung,S.; Lee,K.
EPI734757	HA	United States	2007-Jun-27	EPI_ISL_216639	A/mallard/Maryland/07OS864/2007			Das,S.R.; Halpin,R.A.; Lin,X.; Simenauer,A.; Akopov,A.; Fedorova,N.; Puri,V.; Stockwell,T.; Amedeo,P.; Bishop,B.; Katzel,D.; Schobel,S.; Shrivastava,S.; Nolting,J.; Bao,Y.; Sanders,R.; Zhdanov,S.; Kiryutin,B.; Lipman,D.J.; Tatusova,T.; Slemons,R.; Bowman,A.
EPI740809	HA	China	2016-Feb-26	EPI_ISL_217879	A/Bean Goose/Hubei/chenhu XVI311-2 /2016_H5N8	State Key Laboratory of Virology and Wuhan Institute of Virology, Chinese Academy of Sciences	Wuhan Institute of Virology
EPI750114	HA	Taiwan	2015-Feb-08	EPI_ISL_219874	A/duck/Taiwan/A3400/2015			Lee,M.S.; Chen,L.H.; Chen,Y.P.; Liu,Y.P.; Li,W.C.; Lin,Y.L.; Lee,F.; Ting,L.J.
EPI750122	HA	Taiwan	2015-Jan-11	EPI_ISL_219875	A/goose/Taiwan/01019/2015			Lee,M.S.; Chen,L.H.; Chen,Y.P.; Liu,Y.P.; Li,W.C.; Lin,Y.L.; Lee,F.; Ting,L.J.
EPI750130	HA	Taiwan	2015-Jan-12	EPI_ISL_219876	A/goose/Taiwan/01026/2015			Lee,M.S.; Chen,L.H.; Chen,Y.P.; Liu,Y.P.; Li,W.C.; Lin,Y.L.; Lee,F.; Ting,L.J.
EPI750138	HA	Taiwan	2015-Jan-12	EPI_ISL_219877	A/goose/Taiwan/01039/2015			Lee,M.S.; Chen,L.H.; Chen,Y.P.; Liu,Y.P.; Li,W.C.; Lin,Y.L.; Lee,F.; Ting,L.J.
EPI762150	HA	China	2014-Jan-04	EPI_ISL_222132	A/duck/Eastern China/JY/2014			Wang,X.
EPI762158	HA	China	2013-Nov-11	EPI_ISL_222134	A/goose/Eastern China/CZ/2013			Wang,X.
EPI773757	HA	Russian Federation	2016-May-25	EPI_ISL_224580	A/great crested grebe/Uvs-Nuur Lake/341/2016	Research Institute of Experimental and Clinical Medicine	Research Institute of Experimental and Clinical Medicine	Kirill, Sharshov; Olga, Kurskaya; Ivan, Sobolev; Alexander, Alekseev;Tatyana, Alikina; Marsel, Kabilov; Alexander, Shestopalov
EPI774113	HA	China	2016-May-09	EPI_ISL_224704	A/Bar-headed Goose/Qinghai/BTY1-B/2016	State Key Laboratory of Virology and Wuhan Institute of Virology, Chinese Academy of Sciences	Wuhan Institute of Virology
EPI774121	HA	China	2016-May-09	EPI_ISL_224705	A/Bar-headed Goose/Qinghai/BTY1-LV/2016	State Key Laboratory of Virology and Wuhan Institute of Virology, Chinese Academy of Sciences	Wuhan Institute of Virology
EPI774133	HA	China	2016-May-12	EPI_ISL_224707	A/Bar-headed Goose/Qinghai/BTY2-B/2016	State Key Laboratory of Virology and Wuhan Institute of Virology, Chinese Academy of Sciences	Wuhan Institute of Virology
EPI774142	HA	China	2016-May-12	EPI_ISL_224708	A/Bar-headed Goose/Qinghai/BTY2-LU/2016	State Key Laboratory of Virology and Wuhan Institute of Virology, Chinese Academy of Sciences	Wuhan Institute of Virology
EPI774150	HA	China	2016-May-12	EPI_ISL_224709	A/Bar-headed Goose/Qinghai/BTY3-B/2016	State Key Laboratory of Virology and Wuhan Institute of Virology, Chinese Academy of Sciences	Wuhan Institute of Virology
EPI774159	HA	China	2016-May-12	EPI_ISL_224710	A/Bar-headed Goose/Qinghai/BTY3-LU/2016	State Key Laboratory of Virology and Wuhan Institute of Virology, Chinese Academy of Sciences	Wuhan Institute of Virology
EPI774168	HA	China	2016-May-12	EPI_ISL_224711	A/Bar-headed Goose/Qinghai/BTY4-B/2016	State Key Laboratory of Virology and Wuhan Institute of Virology, Chinese Academy of Sciences	Wuhan Institute of Virology
EPI774176	HA	China	2016-May-12	EPI_ISL_224712	A/Bar-headed Goose/Qinghai/BTY4-LU/2016	State Key Laboratory of Virology and Wuhan Institute of Virology, Chinese Academy of Sciences	Wuhan Institute of Virology
EPI774185	HA	China	2016-May-12	EPI_ISL_224713	A/Bar-headed Goose/Qinghai/BTY5-B/2016	State Key Laboratory of Virology and Wuhan Institute of Virology, Chinese Academy of Sciences	Wuhan Institute of Virology
EPI774193	HA	China	2016-May-11	EPI_ISL_224714	A/Bar-headed Goose/Qinghai/BTY6-B/2016	State Key Laboratory of Virology and Wuhan Institute of Virology, Chinese Academy of Sciences	Wuhan Institute of Virology
EPI774201	HA	China	2016-May-11	EPI_ISL_224715	A/Bar-headed Goose/Qinghai/BTY6-LU/2016	State Key Laboratory of Virology and Wuhan Institute of Virology, Chinese Academy of Sciences	Wuhan Institute of Virology
EPI774210	HA	China	2016-May-11	EPI_ISL_224716	A/Bar-headed Goose/Qinghai/BTY7-B/2016	State Key Laboratory of Virology and Wuhan Institute of Virology, Chinese Academy of Sciences	Wuhan Institute of Virology
EPI774218	HA	China	2016-May-11	EPI_ISL_224717	A/Bar-headed Goose/Qinghai/BTY7-LU1/2016	State Key Laboratory of Virology and Wuhan Institute of Virology, Chinese Academy of Sciences	Wuhan Institute of Virology
EPI774226	HA	China	2016-May-11	EPI_ISL_224718	A/Bar-headed Goose/Qinghai/BTY7-LU2/2016	State Key Laboratory of Virology and Wuhan Institute of Virology, Chinese Academy of Sciences	Wuhan Institute of Virology
EPI774234	HA	China	2016-May-10	EPI_ISL_224719	A/Bar-headed Goose/Qinghai/BTY8-B/2016	State Key Laboratory of Virology and Wuhan Institute of Virology, Chinese Academy of Sciences	Wuhan Institute of Virology
EPI774242	HA	China	2016-May-10	EPI_ISL_224720	A/Bar-headed Goose/Qinghai/BTY8-LU/2016	State Key Laboratory of Virology and Wuhan Institute of Virology, Chinese Academy of Sciences	Wuhan Institute of Virology
EPI774251	HA	China	2016-May-09	EPI_ISL_224721	A/Bar-headed Goose/Qinghai/BTY9-B/2016	State Key Laboratory of Virology and Wuhan Institute of Virology, Chinese Academy of Sciences	Wuhan Institute of Virology
EPI774259	HA	China	2016-May-09	EPI_ISL_224722	A/Bar-headed Goose/Qinghai/BTY9-LU/2016	State Key Laboratory of Virology and Wuhan Institute of Virology, Chinese Academy of Sciences	Wuhan Institute of Virology
EPI774267	HA	China	2016-May-09	EPI_ISL_224723	A/Bar-headed Goose/Qinghai/BTY10-B/2016	State Key Laboratory of Virology and Wuhan Institute of Virology, Chinese Academy of Sciences	Wuhan Institute of Virology
EPI774277	HA	China	2016-May-09	EPI_ISL_224724	A/Bar-headed Goose/Qinghai/BTY10-LU/2016	State Key Laboratory of Virology and Wuhan Institute of Virology, Chinese Academy of Sciences	Wuhan Institute of Virology
EPI774286	HA	China	2016-May-09	EPI_ISL_224725	A/Bar-headed Goose/Qinghai/BTY11-B/2016	State Key Laboratory of Virology and Wuhan Institute of Virology, Chinese Academy of Sciences	Wuhan Institute of Virology
EPI774294	HA	China	2016-May-09	EPI_ISL_224726	A/Bar-headed Goose/Qinghai/BTY11-LU/2016	State Key Laboratory of Virology and Wuhan Institute of Virology, Chinese Academy of Sciences	Wuhan Institute of Virology
EPI774302	HA	China	2016-May-13	EPI_ISL_224727	A/Bar-headed Goose/Qinghai/BTY12-B/2016	State Key Laboratory of Virology and Wuhan Institute of Virology, Chinese Academy of Sciences	Wuhan Institute of Virology
EPI774310	HA	China	2016-May-13	EPI_ISL_224728	A/Bar-headed Goose/Qinghai/BTY12-LU/2016	State Key Laboratory of Virology and Wuhan Institute of Virology, Chinese Academy of Sciences	Wuhan Institute of Virology
EPI774318	HA	China	2016-May-14	EPI_ISL_224729	A/Bar-headed Goose/Qinghai/BTY13-B/2016	State Key Laboratory of Virology and Wuhan Institute of Virology, Chinese Academy of Sciences	Wuhan Institute of Virology
EPI774326	HA	China	2016-May-14	EPI_ISL_224730	A/Bar-headed Goose/Qinghai/BTY13-LU/2016	State Key Laboratory of Virology and Wuhan Institute of Virology, Chinese Academy of Sciences	Wuhan Institute of Virology
EPI774335	HA	China	2016-May-14	EPI_ISL_224731	A/Bar-headed Goose/Qinghai/BTY14-B/2016	State Key Laboratory of Virology and Wuhan Institute of Virology, Chinese Academy of Sciences	Wuhan Institute of Virology
EPI774344	HA	China	2016-May-14	EPI_ISL_224732	A/Bar-headed Goose/Qinghai/BTY14-LU/2016	State Key Laboratory of Virology and Wuhan Institute of Virology, Chinese Academy of Sciences	Wuhan Institute of Virology
EPI774352	HA	China	2016-May-14	EPI_ISL_224733	A/Bar-headed Goose/Qinghai/BTY15-B/2016	State Key Laboratory of Virology and Wuhan Institute of Virology, Chinese Academy of Sciences	Wuhan Institute of Virology
EPI774361	HA	China	2016-May-14	EPI_ISL_224734	A/Bar-headed Goose/Qinghai/BTY15-LU/2016	State Key Laboratory of Virology and Wuhan Institute of Virology, Chinese Academy of Sciences	Wuhan Institute of Virology
EPI774369	HA	China	2016-May-14	EPI_ISL_224735	A/Bar-headed Goose/Qinghai/BTY16-B/2016	State Key Laboratory of Virology and Wuhan Institute of Virology, Chinese Academy of Sciences	Wuhan Institute of Virology
EPI774378	HA	China	2016-May-14	EPI_ISL_224736	A/Bar-headed Goose/Qinghai/BTY16-LU/2016	State Key Laboratory of Virology and Wuhan Institute of Virology, Chinese Academy of Sciences	Wuhan Institute of Virology
EPI774386	HA	China	2016-May-15	EPI_ISL_224737	A/Bar-headed Goose/Qinghai/BTY17-B/2016	State Key Laboratory of Virology and Wuhan Institute of Virology, Chinese Academy of Sciences	Wuhan Institute of Virology
EPI774394	HA	China	2016-May-15	EPI_ISL_224738	A/Bar-headed Goose/Qinghai/BTY17-LU/2016	State Key Laboratory of Virology and Wuhan Institute of Virology, Chinese Academy of Sciences	Wuhan Institute of Virology
EPI774402	HA	China	2016-May-15	EPI_ISL_224739	A/Bar-headed Goose/Qinghai/BTY18-B/2016	State Key Laboratory of Virology and Wuhan Institute of Virology, Chinese Academy of Sciences	Wuhan Institute of Virology
EPI774410	HA	China	2016-May-15	EPI_ISL_224740	A/Bar-headed Goose/Qinghai/BTY18-LU/2016	State Key Laboratory of Virology and Wuhan Institute of Virology, Chinese Academy of Sciences	Wuhan Institute of Virology
EPI774426	HA	China	2016-May-01	EPI_ISL_224742	A/Brown-headed Gull/Qinghai/ZTO1-B/2016	State Key Laboratory of Virology and Wuhan Institute of Virology, Chinese Academy of Sciences	Wuhan Institute of Virology
EPI774434	HA	China	2016-May-01	EPI_ISL_224743	A/Brown-headed Gull/Qinghai/ZTO1-LU/2016	State Key Laboratory of Virology and Wuhan Institute of Virology, Chinese Academy of Sciences	Wuhan Institute of Virology
EPI774442	HA	China	2016-May-12	EPI_ISL_224744	A/Brown-headed Gull/Qinghai/ZTO3-B/2016	State Key Laboratory of Virology and Wuhan Institute of Virology, Chinese Academy of Sciences	Wuhan Institute of Virology
EPI774450	HA	China	2016-May-12	EPI_ISL_224745	A/Brown-headed Gull/Qinghai/ZTO3-LU/2016	State Key Laboratory of Virology and Wuhan Institute of Virology, Chinese Academy of Sciences	Wuhan Institute of Virology
EPI774458	HA	China	2016-May-11	EPI_ISL_224746	A/Brown-headed Gull/Qinghai/ZTO4-B/2016	State Key Laboratory of Virology and Wuhan Institute of Virology, Chinese Academy of Sciences	Wuhan Institute of Virology
EPI774466	HA	China	2016-May-14	EPI_ISL_224747	A/Brown-headed Gull/Qinghai/ZTO5-B/2016	State Key Laboratory of Virology and Wuhan Institute of Virology, Chinese Academy of Sciences	Wuhan Institute of Virology
EPI774475	HA	China	2016-May-14	EPI_ISL_224748	A/Brown-headed Gull/Qinghai/ZTO5-K/2016	State Key Laboratory of Virology and Wuhan Institute of Virology, Chinese Academy of Sciences	Wuhan Institute of Virology
EPI774483	HA	China	2016-May-15	EPI_ISL_224749	A/Brown-headed Gull/Qinghai/ZTO6-B/2016	State Key Laboratory of Virology and Wuhan Institute of Virology, Chinese Academy of Sciences	Wuhan Institute of Virology
EPI774490	HA	China	2016-May-15	EPI_ISL_224750	A/Brown-headed Gull/Qinghai/ZTO6-SP/2016	State Key Laboratory of Virology and Wuhan Institute of Virology, Chinese Academy of Sciences	Wuhan Institute of Virology
EPI774498	HA	China	2016-May-15	EPI_ISL_224751	A/Brown-headed Gull/Qinghai/ZTO6-MU/2016	State Key Laboratory of Virology and Wuhan Institute of Virology, Chinese Academy of Sciences	Wuhan Institute of Virology
EPI774506	HA	China	2016-May-15	EPI_ISL_224752	A/Great Black-headed Gull/Qinghai/YO1-B/2016	State Key Laboratory of Virology and Wuhan Institute of Virology, Chinese Academy of Sciences	Wuhan Institute of Virology
EPI823460	HA	Russian Federation	2016-May-25	EPI_ISL_230820	A/great crested grebe/Tyva/34/2016	State Research Center of Virology and Biotechnology (VECTOR)	WHO National Influenza Centre Russian Federation	Fadeev,Artem; Komissarov,Andrey; Egorova,Anna; Sintsova,Ksenia; Musaeva,Tamila; Susloparov,Ivan; Marchenko,Vasiliy; Ryzhikov,Aleksandr
EPI823748	HA	Russian Federation	2016-May-25	EPI_ISL_231684	A/wild duck/Tyva/35/2016	State Research Center of Virology and Biotechnology (VECTOR)	WHO National Influenza Centre Russian Federation	Fadeev,Artem; Komissarov,Andrey; Egorova,Anna; Sintsova,Ksenia; Musaeva,Tamila; Susloparov,Ivan; Marchenko,Vasiliy; Ryzhikov,Aleksandr
EPI823756	HA	Russian Federation	2016-May-25	EPI_ISL_231685	A/black-headed gull/Tyva/41/2016	State Research Center of Virology and Biotechnology (VECTOR)	WHO National Influenza Centre Russian Federation	Fadeev,Artem; Komissarov,Andrey; Egorova,Anna; Sintsova,Ksenia; Musaeva,Tamila; Susloparov,Ivan; Marchenko,Vasiliy; Ryzhikov,Aleksandr
EPI836606	HA	Russian Federation	2016-May-25	EPI_ISL_234057	A/grey heron /Uvs-Nuur Lake/20/2016	Research Institute of Experimental and Clinical Medicine	Research Institute of Experimental and Clinical Medicine	Kirill, Sharshov; Olga, Kurskaya; Ivan, Sobolev; Alexander, Alekseev; Alexander, Shestopalov
EPI836614	HA	Russian Federation	2016-May-25	EPI_ISL_234058	A/common tern /Uvs-Nuur Lake/26/2016	Research Institute of Experimental and Clinical Medicine	Research Institute of Experimental and Clinical Medicine	Kirill, Sharshov; Olga, Kurskaya; Ivan, Sobolev; Alexander, Alekseev; Tatyana, Alikina; Marsel, Kabilov; Alexander, Shestopalov
EPI837541	HA	Korea, Republic of	2015-Jan-11	EPI_ISL_234329	A/breeder duck/Korea/H2086/2015		Animal and Plant Quarantine Agency (APQA)
EPI837542	HA	Korea, Republic of	2015-Jan-14	EPI_ISL_234330	A/mallard/Korea/H2102/2015		Animal and Plant Quarantine Agency (APQA)
EPI837543	HA	Korea, Republic of	2015-Jan-17	EPI_ISL_234331	A/broiler duck/Korea/H2116/2015		Animal and Plant Quarantine Agency (APQA)
EPI837544	HA	Korea, Republic of	2015-Jan-22	EPI_ISL_234332	A/broiler duck/Korea/H2194/2015		Animal and Plant Quarantine Agency (APQA)
EPI837545	HA	Korea, Republic of	2015-Jan-28	EPI_ISL_234333	A/broiler duck/Korea/H2266/2015		Animal and Plant Quarantine Agency (APQA)
EPI837546	HA	Korea, Republic of	2015-Jan-30	EPI_ISL_234334	A/broiler duck/Korea/H2278/2015		Animal and Plant Quarantine Agency (APQA)
EPI837549	HA	Korea, Republic of	2015-Feb-02	EPI_ISL_234337	A/mallard/Korea/H2304/2015		Animal and Plant Quarantine Agency (APQA)
EPI837550	HA	Korea, Republic of	2015-Feb-05	EPI_ISL_234338	A/mallard/Korea/H2321/2015		Animal and Plant Quarantine Agency (APQA)
EPI837551	HA	Korea, Republic of	2015-Feb-17	EPI_ISL_234339	A/broiler duck/Korea/H2385/2015		Animal and Plant Quarantine Agency (APQA)
EPI837552	HA	Korea, Republic of	2015-Feb-23	EPI_ISL_234340	A/broiler duck/Korea/H2393/2015		Animal and Plant Quarantine Agency (APQA)
EPI837553	HA	Korea, Republic of	2015-Feb-23	EPI_ISL_234341	A/broiler duck/Korea/H2400/2015		Animal and Plant Quarantine Agency (APQA)
EPI837554	HA	Korea, Republic of	2015-Feb-24	EPI_ISL_234342	A/broiler duck/Korea/H2405/2015		Animal and Plant Quarantine Agency (APQA)
EPI837555	HA	Korea, Republic of	2015-Mar-10	EPI_ISL_234343	A/breeder chicken/Korea/H2496/2015		Animal and Plant Quarantine Agency (APQA)
EPI837556	HA	Korea, Republic of	2015-Mar-13	EPI_ISL_234344	A/broiler duck/Korea/H2517/2015		Animal and Plant Quarantine Agency (APQA)
EPI837557	HA	Korea, Republic of	2015-Mar-20	EPI_ISL_234345	A/broiler duck/Korea/H2531/2015		Animal and Plant Quarantine Agency (APQA)
EPI837558	HA	Korea, Republic of	2015-Mar-31	EPI_ISL_234346	A/chicken/Korea/H2553/2015		Animal and Plant Quarantine Agency (APQA)
EPI837559	HA	Korea, Republic of	2015-Apr-03	EPI_ISL_234347	A/chicken/Korea/H2565/2015		Animal and Plant Quarantine Agency (APQA)
EPI837560	HA	Korea, Republic of	2015-Apr-16	EPI_ISL_234348	A/chicken/Korea/H2590/2015		Animal and Plant Quarantine Agency (APQA)
EPI837561	HA	Korea, Republic of	2015-Apr-22	EPI_ISL_234349	A/korean native chicken/Korea/H2598/2015		Animal and Plant Quarantine Agency (APQA)
EPI837562	HA	Korea, Republic of	2015-Apr-30	EPI_ISL_234350	A/broiler duck/Korea/H2606/2015		Animal and Plant Quarantine Agency (APQA)
EPI837563	HA	Korea, Republic of	2015-May-13	EPI_ISL_234351	A/broiler duck/Korea/H2618/2015		Animal and Plant Quarantine Agency (APQA)
EPI837564	HA	Korea, Republic of	2015-May-21	EPI_ISL_234352	A/duck/Korea/H2627/2015		Animal and Plant Quarantine Agency (APQA)
EPI837565	HA	Korea, Republic of	2015-May-22	EPI_ISL_234353	A/duck/Korea/H2628/2015		Animal and Plant Quarantine Agency (APQA)
EPI837566	HA	Korea, Republic of	2015-May-28	EPI_ISL_234354	A/broildr duck/Korea/H2637/2015		Animal and Plant Quarantine Agency (APQA)
EPI837567	HA	Korea, Republic of	2015-May-29	EPI_ISL_234355	A/broiler duck/Korea/H2641/2015		Animal and Plant Quarantine Agency (APQA)
EPI837568	HA	Korea, Republic of	2015-Jun-05	EPI_ISL_234356	A/broiler duck/Korea/H2649/2015		Animal and Plant Quarantine Agency (APQA)
EPI837569	HA	Korea, Republic of	2015-Jun-11	EPI_ISL_234357	A/breeder duck/Korea/H2675/2015		Animal and Plant Quarantine Agency (APQA)
EPI837570	HA	Korea, Republic of	2015-Sep-14	EPI_ISL_234358	A/broiler duck/Korea/H2826/2015		Animal and Plant Quarantine Agency (APQA)
EPI837571	HA	Korea, Republic of	2015-Sep-14	EPI_ISL_234359	A/broiler duck/Korea/H2827/2015		Animal and Plant Quarantine Agency (APQA)
EPI837572	HA	Korea, Republic of	2015-Sep-17	EPI_ISL_234360	A/broiler duck/Korea/LBM334/2015		Animal and Plant Quarantine Agency (APQA)
EPI837573	HA	Korea, Republic of	2015-Sep-20	EPI_ISL_234361	A/mallard/Korea/H2891/2015		Animal and Plant Quarantine Agency (APQA)
EPI837574	HA	Korea, Republic of	2015-Sep-26	EPI_ISL_234362	A/broiler duck/Korea/H2910/2015		Animal and Plant Quarantine Agency (APQA)
EPI837575	HA	Korea, Republic of	2015-Oct-19	EPI_ISL_234363	A/broiler duck/Korea/H3078/2015		Animal and Plant Quarantine Agency (APQA)
EPI837576	HA	Korea, Republic of	2015-Oct-20	EPI_ISL_234364	A/broiler duck/Korea/H3092/2015		Animal and Plant Quarantine Agency (APQA)
EPI837577	HA	Korea, Republic of	2015-Oct-23	EPI_ISL_234365	A/broiler duck/Korea/H3093/2015		Animal and Plant Quarantine Agency (APQA)
EPI837578	HA	Korea, Republic of	2015-Oct-26	EPI_ISL_234366	A/broiler duck/Korea/H3098/2015		Animal and Plant Quarantine Agency (APQA)
EPI837579	HA	Korea, Republic of	2015-Oct-28	EPI_ISL_234367	A/broiler duck/Korea/H3104/2015		Animal and Plant Quarantine Agency (APQA)
EPI837580	HA	Korea, Republic of	2015-Nov-13	EPI_ISL_234368	A/broiler duck/Korea/H3298/2015		Animal and Plant Quarantine Agency (APQA)
EPI837581	HA	Korea, Republic of	2015-Nov-15	EPI_ISL_234369	A/broiler duck/Korea/H3301/2015		Animal and Plant Quarantine Agency (APQA)
EPI837582	HA	Korea, Republic of	2015-Nov-15	EPI_ISL_234370	A/broiler duck/Korea/H3302/2015		Animal and Plant Quarantine Agency (APQA)
EPI837583	HA	Korea, Republic of	2016-Mar-23	EPI_ISL_234371	A/breeder duck/Korea/16AQ17/2016		Animal and Plant Quarantine Agency (APQA)
EPI837584	HA	Korea, Republic of	2016-Apr-05	EPI_ISL_234372	A/duck/Korea/16A02/2016		Animal and Plant Quarantine Agency (APQA)
EPI845903	HA	Japan	2014-Dec-19	EPI_ISL_235771	A/mandarin duck/Gifu/2112D001/2014			Usui,T.; Soda,K.; Tomioka,Y.; Okamura,M.; Ishihara,T.; Yano,M.; Yabuta,T.; Takakuwa,H.; Otsuki,K.; Ito,H.; Ito,T.; Yamaguchi,T.
EPI845956	HA	Japan	2014-Nov-18	EPI_ISL_235772	A/tundra swan/Tottori/C6nk/2014			Usui,T.; Soda,K.; Tomioka,Y.; Okamura,M.; Ishihara,T.; Yano,M.; Yabuta,T.; Takakuwa,H.; Ito,H.; Otsuki,K.; Ito,T.; Yamaguchi,T.
EPI859199	HA	Hungary	2016-Oct-19	EPI_ISL_237730	A/mute_swan/Hungary/51049/2016	National Food Chain Safety Office Veterinary Diagnostic Directorate Laboratory for Molecular Biology	Danam.Vet.Molbiol	Zsuzsanna, Ronai; Krisztina, Ursu; Adam, Balint; Dora, Szalay; Akos, Thuma; Eva, Gyuris; Karoly, Erdelyi; Adam, Dan
EPI859207	HA	Hungary	2016-Nov-02	EPI_ISL_237731	A/domestic_turkey/Hungary/53433/2016	National Food Chain Safety Office Veterinary Diagnostic Directorate Laboratory for Molecular Biology	Danam.Vet.Molbiol	Zsuzsanna, Ronai; Krisztina, Ursu; Adam, Balint; Dora, Szalay; Akos, Thuma; Eva, Gyuris; Karoly, Erdelyi; Adam, Dan
EPI859212	HA	Germany	2016-Nov-07	EPI_ISL_237732	A/tufted_duck/Germany-SH/R8446/2016		Friedrich-Loeffler-Institut
EPI859653	HA	Germany	2016-Nov-07	EPI_ISL_237733	A/tufted_duck/Germany/AR8444-L01986/2016		Friedrich-Loeffler-Institut
EPI859650	HA	Germany	2016-Nov-07	EPI_ISL_237792	A/wild duck/Germany-BW/R8455/2016		Friedrich-Loeffler-Institut
EPI860393	HA	Germany	2016-Nov-07	EPI_ISL_237944	A/tufted_duck/Germany/AR8444-L01987/2016		Friedrich-Loeffler-Institut
EPI860401	HA	Germany	2016-Nov-08	EPI_ISL_237945	A/tufted_duck/Germany/AR8459-L01988/2016		Friedrich-Loeffler-Institut
EPI860509	HA	Germany	2016-Nov-07	EPI_ISL_237958	A/tufted duck/Germany-SH/R8444/2016		Friedrich-Loeffler-Institut
EPI860518	HA	Hungary	2016-Nov-08	EPI_ISL_237964	A/Mulard_duck/Hungary/54494/2016	National Food Chain Safety Office Veterinary Diagnostic Directorate Laboratory for Molecular Biology	Danam.Vet.Molbiol	Zsuzsanna, Ronai; Krisztina, Ursu; Adam, Balint; Dora, Szalay; Akos, Thuma; Eva, Gyuris; Karoly, Erdelyi; Adam, Dan
EPI860519	HA	Hungary	2016-Nov-11	EPI_ISL_237965	A/goose/Hungary/55128/2016	National Food Chain Safety Office Veterinary Diagnostic Directorate Laboratory for Molecular Biology	Danam.Vet.Molbiol	Zsuzsanna, Ronai; Krisztina, Ursu; Adam, Balint; Dora, Szalay; Akos, Thuma; Eva, Gyuris; Karoly, Erdelyi; Adam, Dan
EPI860534	HA	Hungary	2016-Nov-11	EPI_ISL_237966	A/duck/Hungary/55191/2016	National Food Chain Safety Office Veterinary Diagnostic Directorate Laboratory for Molecular Biology	Danam.Vet.Molbiol	Zsuzsanna, Ronai; Krisztina, Ursu; Adam, Balint; Dora, Szalay; Akos, Thuma; Eva, Gyuris; Karoly, Erdelyi; Adam, Dan
EPI860648	HA	United States	2014-Jan-01	EPI_ISL_237987	A/gyrfalcon/Washington/41088/6/2014	National Institute of Animal Health	National Institute of Animal Health	Uchida,U.
EPI861011	HA	Germany	2016-Nov-09	EPI_ISL_238037	A/turkey/Germany-SH/R8595/2016		Friedrich-Loeffler-Institut
EPI861012	HA	Germany	2016-Nov-11	EPI_ISL_238038	A/chicken/Germany-MV/R8790/2016		Friedrich-Loeffler-Institut
EPI861224	HA	Germany	2016-Nov-11	EPI_ISL_238039	A/chicken/Germany-SH/R8758/2016		Friedrich-Loeffler-Institut
EPI861568	HA	Croatia	2016-Oct-30	EPI_ISL_238196	A/mute swan/Croatia/70/2016		Croatian Veterinary Institute	Savić, Vladimir
EPI861572	HA	Croatia	2016-Nov-12	EPI_ISL_238197	A/mute swan/Croatia/78/2016		Croatian Veterinary Institute	Savić, Vladimir
EPI863826	HA	Sweden	2016-Nov-21	EPI_ISL_238893	A/Chicken/Sweden/SVA161122KU0453/SZ0209316/2016	National Veterinary Institute	National Veterinary Institute
EPI863834	HA	Sweden	2016-Nov-21	EPI_ISL_238894	A/Chicken/Sweden/SVA161122KU0453/SZ0209317/2016	National Veterinary Institute	National Veterinary Institute
EPI863849	HA	Sweden	2016-Nov-21	EPI_ISL_238895	A/Chicken/Sweden/SVA161122KU0453/SZ0209318/2016	National Veterinary Institute	National Veterinary Institute
EPI863857	HA	Sweden	2016-Nov-21	EPI_ISL_238896	A/Chicken/Sweden/SVA161122KU0453/SZ0209321/2016	National Veterinary Institute	National Veterinary Institute
EPI863865	HA	Sweden	2016-Nov-14	EPI_ISL_238897	A/Common Goldeneye/Sweden/SVA161117KU0322/SZ0002165/2016	National Veterinary Institute	National Veterinary Institute
EPI864746	HA	Croatia	2016-Nov-28	EPI_ISL_239069	A/mute swan/Croatia/85/2016		Croatian Veterinary Institute	Savić, Vladimir
EPI868848	HA	United Kingdom	2016-Dec-15	EPI_ISL_239801	A/turkey/England/052131/2016	Animal and Plant Health Agency (APHA)	Animal and Plant Health Agency (APHA)	Seekings, James; Ellis, Richard; Brookes, Sharon M; Reid, Scott; Essen, Stephen; Brown, Ian H
EPI868854	HA	Egypt	2016-Nov-26	EPI_ISL_239802	A/Common-coot/Egypt/CA285/2016	National Laboratory for Veterinary Quality Control on Poultry production- Animal Health Research Inistitute	Animal Health Research Institute	Arafa,A.M; Hagag,N; Zanaty,A; Elhusseiny,M.H; Selim,A.A; Abdelhalim,A; Erfan,A; Hassan,M.K; Naguib,M.M
EPI869809	HA	France	2016-Nov-28	EPI_ISL_240012	A/duck/France/161108h/2016		ANSES Agence Nationale De Securite Sanitaire De L’alimentation
EPI869927	HA	Poland	2016-Dec-17	EPI_ISL_240104	A/chicken/Poland/79A/2016		National Veterinary Research Institut Poland, PIWet-PIB	E. Swieton, K. Smietanka
EPI869928	HA	Poland	2016-Dec-19	EPI_ISL_240105	A/chicken/Poland/85A/2016		National Veterinary Research Institut Poland, PIWet-PIB	E. Swieton, K. Smietanka
EPI869929	HA	Poland	2016-Dec-21	EPI_ISL_240106	A/mute swan/Poland/108/2016		National Veterinary Research Institut Poland, PIWet-PIB	E. Swieton, K. Smietanka
EPI869931	HA	Poland	2016-Dec-19	EPI_ISL_240108	A/turkey/Poland/83/2016		National Veterinary Research Institut Poland, PIWet-PIB	E. Swieton, K. Smietanka
EPI869936	HA	Russian Federation	2016-Nov-23	EPI_ISL_240109	A/chicken/Kalmykia/2661/2016		State Research Center of Virology and Biotechnology (VECTOR)	Ivan,Susloparov; Vasily,Marchenko; Natalya,Goncharova; Alexander,Durymanov; Tatyana,Ilyicheva; Alexander,Ryzhikov
EPI869938	HA	Russian Federation	2016-Dec-13	EPI_ISL_240110	A/chicken/Astrakhan/3131/2016		State Research Center of Virology and Biotechnology (VECTOR)	Ivan,Susloparov; Vasily,Marchenko; Natalya,Goncharova; Alexander,Durymanov; Tatyana,Ilyicheva; Alexander,Ryzhikov
EPI869940	HA	Poland	2016-Nov-09	EPI_ISL_240111	A/herring gull/Poland/84/2016		National Veterinary Research Institut Poland, PIWet-PIB	E. Swieton, K. Smietanka
EPI873212	HA	Croatia	2016-Dec-27	EPI_ISL_240540	A/chicken/Croatia/103/2016		Croatian Veterinary Institute	Savić, Vladimir
EPI873624	HA	Croatia	2017-Jan-03	EPI_ISL_240670	A/mute swan/Croatia/9/2017		Croatian Veterinary Institute	Savić, Vladimir
EPI873626	HA	Croatia	2016-Dec-29	EPI_ISL_240671	A/mute swan/Croatia/104/2016		Croatian Veterinary Institute	Savić, Vladimir
EPI926613	HA	Russian Federation	2016-Oct-04	EPI_ISL_240677	A/domestic duck/Siberia/103/2016	Research Institute of Experimental and Clinical Medicine	Research Institute of Experimental and Clinical Medicine	Sharshov, K.A.; Kurskaya, O.G.; Alexeev, A.Y.; Sobolev, I.A.; Alikina, T.Y.; Kabilov, M.R.; Shestopalov, A.M.
EPI926605	HA	Russian Federation	2016-Oct-10	EPI_ISL_240678	A/domestic duck/Siberia/50K/2016		Research Institute of Experimental and Clinical Medicine	Sharshov, K.A.; Kurskaya, O.G.; Alexeev, A.Y.; Sobolev, I.A.; Alikina, T.Y.; Kabilov, M.R.; Shestopalov, A.M.
EPI876474	HA	Germany	2016-Dec-13	EPI_ISL_240892	A/turkey/Germany-NI/R10523/2016		Friedrich-Loeffler-Institut
EPI881292	HA	Germany	2016-Nov-23	EPI_ISL_241249	A/domestic duck/Germany-MV/R9869/2016		Friedrich-Loeffler-Institut
EPI881899	HA	Croatia	2017-Jan-14	EPI_ISL_241952	A/breeder duck/Croatia/21/2017		Croatian Veterinary Institute	Savić, Vladimir
EPI881901	HA	Croatia	2017-Jan-10	EPI_ISL_241953	A/mute swan/Croatia/15/2017		Croatian Veterinary Institute	Savić, Vladimir
EPI887468	HA	Czech Republic	2017-Jan-06	EPI_ISL_242817	A/chicken/Czech Republic/206-17_2/2017(H5N8)		State Veterinary Institute Prague	Nagy,Alexander
EPI888088	HA	Italy	2017-Jan-03	EPI_ISL_242902	A/wigeon/Italy/17VIR57-3/2017	Istituto Zooprofilattico Sperimentale Delle Venezie	Istituto Zooprofilattico Sperimentale Delle Venezie	Silvia,Ormelli; Sabrina,Marciano; Alessia,Schivo; Annalisa,Salviato; Adelaide,Milani; Gianpiero,Zamperin; Bianca,Zecchin; Alice,Fusaro; Calogero,Terregino; Isabella,Monne
EPI888264	HA	Korea, Republic of	2014-Jul-26	EPI_ISL_243038	A/domestic mallard/Korea/LBM176/2014	Animal and Plant Quarantine Agency (O-2017)	Animal and Plant Quarantine Agency (APQA)
EPI888265	HA	Korea, Republic of	2014-Jul-26	EPI_ISL_243039	A/broiler duck/Korea/LBM281/2014	Animal and Plant Quarantine Agency (O-2017)	Animal and Plant Quarantine Agency (APQA)
EPI888266	HA	Korea, Republic of	2014-Sep-26	EPI_ISL_243040	A/Korean native chicken/Korea/LBM282/2014	Animal and Plant Quarantine Agency (O-2017)	Animal and Plant Quarantine Agency (APQA)
EPI888267	HA	Korea, Republic of	2014-Sep-27	EPI_ISL_243041	A/Korean native chicken/Korea/LBM287/2014	Animal and Plant Quarantine Agency (O-2017)	Animal and Plant Quarantine Agency (APQA)
EPI888268	HA	Korea, Republic of	2014-Sep-27	EPI_ISL_243042	A/Korean native chicken/Korea/LBM288/2014		Animal and Plant Quarantine Agency (APQA)
EPI888269	HA	Korea, Republic of	2014-Dec-23	EPI_ISL_243043	A/Korean native chicken/Korea/LBM367/2014		Animal and Plant Quarantine Agency (APQA)
EPI907346	HA	Germany	2017-Jan-26	EPI_ISL_247429	A/domestic duck/Germany-BB/R681ff/2017		Friedrich-Loeffler-Institut
EPI916385	HA	Czech Republic	2017-Jan-15	EPI_ISL_248657	A/mute swan/Czech Republic/653-17/2017 (H5N8)	State Veterinary Institute Prague	State Veterinary Institute Prague	Nagy,Alexander
EPI916503	HA	Czech Republic	2017-Jan-15	EPI_ISL_248663	A/mallard/Czech Republic/722-17_2/2017 (H5N8)		State Veterinary Institute Prague
EPI916604	HA	Czech Republic	2017-Jan-30	EPI_ISL_248666	A/bronze turkey/Czech Republic/1414-17/2017 (H5N8)		State Veterinary Institute Prague	Nagy,Alexander
EPI917277	HA	Croatia	2017-Feb-08	EPI_ISL_248879	A/chicken/Croatia/70/2017		Croatian Veterinary Institute	Savić, Vladimir
EPI917480	HA	Czech Republic	2017-Jan-14	EPI_ISL_248934	A/mute swan/Czech Republic/722-17_1/2017 (H5N8)	State Veterinary Institute Prague	State Veterinary Institute Prague
EPI919636	HA	Czech Republic	2017-Jan-15	EPI_ISL_249324	A/chicken/Czech Republic/585-17_1/2017 (H5N8)	State Veterinary Institute Prague	State Veterinary Institute Prague	Nagy,Alexander
EPI925956	HA	Russian Federation	2016-Jan-01	EPI_ISL_250231	A/domestic_duck/Siberia/49_feather/2016	Research Institute of Experimental and Clinical Medicine	WHO National Influenza Centre Russian Federation	Sharshov,K.A.; Sobolev,I.A.; Li,Xinxin; Fadeev,A.V.; Egorova,A.A.; Kotenko,A.V.; Komissarov,A.B.; Vasin,A.V.; Kurskaya,O.G.; Alexeev,A.Y.; Shestopalov,A.M
EPI930838	HA	Czech Republic	2017-Jan-02	EPI_ISL_250885	A/mute swan/Czech Republic/54-17_2/2017 (H5N8)		State Veterinary Institute Prague	Nagy, Alexander
EPI930841	HA	Czech Republic	2017-Jan-16	EPI_ISL_250886	A/Indian Runner Duck/Czech Republic/749-17/2017 (H5N8)		State Veterinary Institute Prague	Nagy,Alexander
EPI930843	HA	Czech Republic	2017-Jan-02	EPI_ISL_250887	A/chicken/Czech Republic/55-17_1/2017 (H5N8)		State Veterinary Institute Prague
EPI931110	HA	Czech Republic	2017-Jan-18	EPI_ISL_250902	A/mute swan/Czech Republic/879-17/2017 (H5N8)		State Veterinary Institute Prague	Nagy,Alexander
EPI931145	HA	Czech Republic	2017-Jan-30	EPI_ISL_250917	A/duck/Czech Republic/1467-17/2017 (H5N8)		State Veterinary Institute Prague	Nagy,Alexander
EPI931194	HA	Czech Republic	2017-Feb-07	EPI_ISL_250918	A/chicken/Czech Republic/1863-17_1/2017 (H5N8)		State Veterinary Institute Prague	Nagy, Alexander
EPI931197	HA	Czech Republic	2017-Feb-07	EPI_ISL_250919	A/chicken/Czech Republic/1896-17_1/2017 (H5N8)		State Veterinary Institute Prague	Nagy,Alexander
EPI942419	HA	Czech Republic	2017-Feb-24	EPI_ISL_252881	A/chicken/Czech Republic/2764-17_1/2017 (H5N8)		State Veterinary Institute Prague	Nagy,Alexander
EPI942420	HA	Czech Republic	2017-Feb-24	EPI_ISL_252882	A/chicken/Czech Republic/2764-17_2/2017 (H5N8)		State Veterinary Institute Prague	Nagy,Alexander
EPI942935	HA	United Kingdom	2017-Jan-15	EPI_ISL_253036	A/turkey/England/003778/2017	Animal and Plant Health Agency (APHA)	Animal and Plant Health Agency (APHA)	Seekings, James; Ellis, Richard; Brookes, Sharon M; Reid, Scott; Essen, Stephen; Brown, Ian H
EPI942943	HA	United Kingdom	2016-Dec-31	EPI_ISL_253037	A/chicken/Wales/000023/2016	Animal and Plant Health Agency (APHA)	Animal and Plant Health Agency (APHA)	Seekings, James; Ellis, Richard; Brookes, Sharon M; Reid, Scott; Essen, Stephen; Brown, Ian H
EPI943320	HA	United Kingdom	2016-Dec-19	EPI_ISL_253038	A/pochard_duck/England/SA12_157809/2016	Animal and Plant Health Agency (APHA)	Animal and Plant Health Agency (APHA)	Saumya, Thomas; Seekings, James; Brookes, Sharon M; Reid, Scott; Essen, Stephen; Brown, Ian H
EPI952639	HA	Korea, Republic of	2017-Feb-08	EPI_ISL_254725	A/chicken/Korea/H903/2017	Animal and Plant Quarantine Agency (O-2015)	Animal and Plant Quarantine Agency (APQA)	Youn-Jeong, Lee; Eun-Kyoung, Lee; Byung-Min, Song; Yu-Na, Lee
EPI952782	HA	Korea, Republic of	2017-Jan-24	EPI_ISL_254745	A/mallard duck/Korea/WA137/2017	Animal and Plant Quarantine Agency (O-2015)	Animal and Plant Quarantine Agency (APQA)	Youn-Jeong, Lee; Eun-Kyoung, Lee; Byung-Min, Song; Yu-Na, Lee
EPI953337	HA	Hungary	2016-Nov-21	EPI_ISL_254814	A/mallard/Hungary/57857/2016	Danam.Vet.Molbiol	Danam.Vet.Molbiol	Adam, Dan
EPI1846450	HA	Korea, Republic of	2020-Dec-28	EPI_ISL_1009679	A/duck/Korea/H007/2020	Animal and Plant Quarantine Agency (APQA)	Animal and Plant Quarantine Agency (S-2158)
EPI1850620	HA	Korea, Republic of	2020-Dec-28	EPI_ISL_1009680	A/White peacock/Korea/H533/2020	Animal and Plant Quarantine Agency (APQA)	Animal and Plant Quarantine Agency (S-2158)
EPI1850621	HA	Korea, Republic of	2020-Dec-29	EPI_ISL_1009681	A/chicken/Korea/H541/2020	Animal and Plant Quarantine Agency (APQA)	Animal and Plant Quarantine Agency (S-2158)
EPI1850622	HA	Korea, Republic of	2020-Dec-29	EPI_ISL_1009682	A/chicken/Korea/H544/2020	Animal and Plant Quarantine Agency (APQA)	Animal and Plant Quarantine Agency (S-2158)
EPI1850623	HA	Korea, Republic of	2020-Dec-29	EPI_ISL_1009683	A/duck/Korea/H542/2020	Animal and Plant Quarantine Agency (APQA)	Animal and Plant Quarantine Agency (S-2158)
EPI1850624	HA	Korea, Republic of	2020-Dec-30	EPI_ISL_1009684	A/duck/Korea/H548/2020	Animal and Plant Quarantine Agency (APQA)	Animal and Plant Quarantine Agency (S-2158)
EPI1846498	HA	Korea, Republic of	2020-Dec-30	EPI_ISL_1009685	A/duck/Korea/H549/2020	Animal and Plant Quarantine Agency (APQA)	Animal and Plant Quarantine Agency (S-2158)
EPI1846501	HA	Korea, Republic of	2020-Dec-31	EPI_ISL_1009686	A/chicken/Korea/H550/2020	Animal and Plant Quarantine Agency (APQA)	Animal and Plant Quarantine Agency (S-2158)
EPI1850627	HA	Korea, Republic of	2020-Dec-31	EPI_ISL_1009687	A/quail/Korea/H551/2020	Animal and Plant Quarantine Agency (APQA)	Animal and Plant Quarantine Agency (S-2158)
EPI1846522	HA	Korea, Republic of	2021-Jan-01	EPI_ISL_1009688	A/chicken/Korea/H001/2021	Animal and Plant Quarantine Agency (APQA)	Animal and Plant Quarantine Agency (S-2158)
EPI1846530	HA	Korea, Republic of	2021-Jan-03	EPI_ISL_1009689	A/chicken/Korea/H002/2021	Animal and Plant Quarantine Agency (APQA)	Animal and Plant Quarantine Agency (S-2158)
EPI1846538	HA	Korea, Republic of	2021-Jan-04	EPI_ISL_1009690	A/chicken/Korea/H008/2021	Animal and Plant Quarantine Agency (APQA)	Animal and Plant Quarantine Agency (S-2158)
EPI1846546	HA	Korea, Republic of	2021-Jan-04	EPI_ISL_1009691	A/duck/Korea/H009/2021	Animal and Plant Quarantine Agency (APQA)	Animal and Plant Quarantine Agency (S-2158)
EPI1846554	HA	Korea, Republic of	2021-Jan-05	EPI_ISL_1009692	A/duck/Korea/H010/2021	Animal and Plant Quarantine Agency (APQA)	Animal and Plant Quarantine Agency (S-2158)
EPI1846562	HA	Korea, Republic of	2021-Jan-08	EPI_ISL_1009693	A/chicken/Korea/H022/2021	Animal and Plant Quarantine Agency (APQA)	Animal and Plant Quarantine Agency (S-2158)
EPI1846570	HA	Korea, Republic of	2021-Jan-09	EPI_ISL_1009694	A/duck/Korea/H025/2021	Animal and Plant Quarantine Agency (APQA)	Animal and Plant Quarantine Agency (S-2158)
EPI1846573	HA	Korea, Republic of	2020-Nov-03	EPI_ISL_1009695	A/spot-billed duck/Korea/WA612/2020	Animal and Plant Quarantine Agency (APQA)	Animal and Plant Quarantine Agency (S-2158)
EPI1850629	HA	Korea, Republic of	2020-Nov-10	EPI_ISL_1009696	A/mandarin duck/Korea/WB80/2020	Animal and Plant Quarantine Agency (APQA)	Animal and Plant Quarantine Agency (S-2158)
EPI1850631	HA	Korea, Republic of	2020-Nov-23	EPI_ISL_1009697	A/wild bird/Korea/H357/2020	Animal and Plant Quarantine Agency (APQA)	Animal and Plant Quarantine Agency (S-2158)
EPI1850632	HA	Korea, Republic of	2020-Nov-25	EPI_ISL_1009698	A/mallard/Korea/WA820/2020	Animal and Plant Quarantine Agency (APQA)	Animal and Plant Quarantine Agency (S-2158)
EPI1846610	HA	Korea, Republic of	2020-Nov-25	EPI_ISL_1009699	A/mandarin duck/Korea/WA831/2020	Animal and Plant Quarantine Agency (APQA)	Animal and Plant Quarantine Agency (S-2158)
EPI1846613	HA	Korea, Republic of	2020-Nov-26	EPI_ISL_1009700	A/spot-billed duck/Korea/WA854/2020	Animal and Plant Quarantine Agency (APQA)	Animal and Plant Quarantine Agency (S-2158)
EPI1846621	HA	Korea, Republic of	2020-Nov-26	EPI_ISL_1009701	A/mandarin duck/Korea/WA857/2020	Animal and Plant Quarantine Agency (APQA)	Animal and Plant Quarantine Agency (S-2158)
EPI1846629	HA	Korea, Republic of	2020-Dec-01	EPI_ISL_1009702	A/mandarin duck/Korea/WA877/2020	Animal and Plant Quarantine Agency (APQA)	Animal and Plant Quarantine Agency (S-2158)
EPI1850637	HA	Korea, Republic of	2020-Dec-01	EPI_ISL_1009703	A/spot-billed duck/Korea/WA889/2020	Animal and Plant Quarantine Agency (APQA)	Animal and Plant Quarantine Agency (S-2158)
EPI1850638	HA	Korea, Republic of	2020-Dec-01	EPI_ISL_1009704	A/mandarin duck/Korea/WA899/2020	Animal and Plant Quarantine Agency (APQA)	Animal and Plant Quarantine Agency (S-2158)
EPI1850639	HA	Korea, Republic of	2020-Dec-01	EPI_ISL_1009705	A/mandarin duck/Korea/WA913/2020	Animal and Plant Quarantine Agency (APQA)	Animal and Plant Quarantine Agency (S-2158)
EPI1846661	HA	Korea, Republic of	2020-Dec-02	EPI_ISL_1009706	A/wild bird/Korea/H379/2020	Animal and Plant Quarantine Agency (APQA)	Animal and Plant Quarantine Agency (S-2158)
EPI1846669	HA	Korea, Republic of	2020-Dec-14	EPI_ISL_1009707	A/wild bird/Korea/H467/2020	Animal and Plant Quarantine Agency (APQA)	Animal and Plant Quarantine Agency (S-2158)
EPI1846677	HA	Korea, Republic of	2020-Dec-15	EPI_ISL_1009708	A/spot-billed duck/Korea/WA1000/2020	Animal and Plant Quarantine Agency (APQA)	Animal and Plant Quarantine Agency (S-2158)
EPI1846685	HA	Korea, Republic of	2020-Dec-16	EPI_ISL_1009709	A/wild bird/Korea/H496-3/2020	Animal and Plant Quarantine Agency (APQA)	Animal and Plant Quarantine Agency (S-2158)
EPI1846693	HA	Korea, Republic of	2020-Nov-17	EPI_ISL_1009710	A/wild duck/Korea/H331/2020	Animal and Plant Quarantine Agency (APQA)	Animal and Plant Quarantine Agency (S-2158)
EPI1846706	HA	Korea, Republic of	2021-Jan-06	EPI_ISL_1009711	A/duck/Korea/H016/2021	Animal and Plant Quarantine Agency (APQA)	Animal and Plant Quarantine Agency (S-2158)
EPI1846856	HA	Czech Republic	2021-Feb-02	EPI_ISL_1033028	A/chicken/Czech Republic/2395/2021	State Veterinary Institute Prague	State Veterinary Institute Prague	Nagy,A; Cernikova,L; Stara,M
EPI1846864	HA	Czech Republic	2021-Feb-03	EPI_ISL_1033029	A/chicken/Czech Republic/2502-1/2021	State Veterinary Institute Prague	State Veterinary Institute Prague	Nagy,A; Cernikova,L; Stara,M
EPI1846872	HA	Czech Republic	2021-Feb-03	EPI_ISL_1033030	A/chicken/Czech Republic/2502-2/2021	State Veterinary Institute Prague	State Veterinary Institute Prague	Nagy,A; Cernikova,L; Stara,M
EPI1846880	HA	Czech Republic	2021-Feb-04	EPI_ISL_1033124	A/mute swan/Czech Republic/2600/2021	State Veterinary Institute Prague	State Veterinary Institute Prague	Nagy,A; Cernikova,L; Stara,M
EPI1846969	HA	Russian Federation	2020-Dec-12	EPI_ISL_1039231	A/chicken/Astrakhan/321-01/2020	State Research Center of Virology and Biotechnology (VECTOR)	State Research Center of Virology and Biotechnology (VECTOR)
EPI1846985	HA	Russian Federation	2020-Dec-12	EPI_ISL_1039234	A/chicken/Astrakhan/321-05/2020	State Research Center of Virology and Biotechnology (VECTOR)	State Research Center of Virology and Biotechnology (VECTOR)
EPI1847001	HA	Russian Federation	2020-Dec-12	EPI_ISL_1039236	A/chicken/Astrakhan/321-06/2020	State Research Center of Virology and Biotechnology (VECTOR)	State Research Center of Virology and Biotechnology (VECTOR)	Natalia,Goncharova; Ivan,Susloparov; Natalia,Kolosova; Alexey,Danilenko; Juliya,Bulanovich; Vasiliy,Marchenko; Alexander,Ryzhikov
EPI1847009	HA	Russian Federation	2020-Dec-12	EPI_ISL_1039238	A/chicken/Astrakhan/321-09/2020	State Research Center of Virology and Biotechnology (VECTOR)	State Research Center of Virology and Biotechnology (VECTOR)	Natalia,Goncharova; Ivan,Susloparov; Natalia,Kolosova; Alexey,Danilenko; Juliya,Bulanovich; Vasiliy,Marchenko; Alexander,Ryzhikov
EPI1847017	HA	Russian Federation	2020-Dec-12	EPI_ISL_1039239	A/chicken/Astrakhan/321-10/2020	State Research Center of Virology and Biotechnology (VECTOR)	State Research Center of Virology and Biotechnology (VECTOR)	Natalia,Goncharova; Ivan,Susloparov; Natalia,Kolosova; Alexey,Danilenko; Juliya,Bulanovich; Vasiliy,Marchenko; Alexander,Ryzhikov
EPI1847088	HA	Japan	2021-Jan-23	EPI_ISL_1041108	A/duck/Chiba/D2A-8C/2021	National Institute of Animal Health	National Institute of Animal Health
EPI1847184	HA	Japan	2021-Jan-23	EPI_ISL_1041120	A/duck/Chiba/D2B-7C/2021	National Institute of Animal Health	National Institute of Animal Health
EPI1847192	HA	Japan	2021-Jan-23	EPI_ISL_1041121	A/duck/Chiba/D2B-9C/2021	National Institute of Animal Health	National Institute of Animal Health
EPI1847216	HA	Japan	2021-Feb-10	EPI_ISL_1041124	A/chicken/Chiba/I1C/2021	National Institute of Animal Health	National Institute of Animal Health
EPI1847224	HA	Japan	2021-Feb-10	EPI_ISL_1041125	A/chicken/Chiba/I1T/2021	National Institute of Animal Health	National Institute of Animal Health
EPI1847232	HA	Japan	2021-Feb-10	EPI_ISL_1041126	A/chicken/Chiba/I2T/2021	National Institute of Animal Health	National Institute of Animal Health
EPI1847240	HA	Japan	2021-Feb-10	EPI_ISL_1041127	A/chicken/Chiba/I3T/2021	National Institute of Animal Health	National Institute of Animal Health
EPI1847256	HA	Japan	2021-Feb-10	EPI_ISL_1041129	A/chicken/Chiba/J1T/2021	National Institute of Animal Health	National Institute of Animal Health
EPI1847264	HA	Japan	2021-Feb-10	EPI_ISL_1041130	A/chicken/Chiba/J6C/2021	National Institute of Animal Health	National Institute of Animal Health
EPI1847272	HA	Japan	2021-Feb-10	EPI_ISL_1041131	A/chicken/Chiba/J6T/2021	National Institute of Animal Health	National Institute of Animal Health
EPI1847280	HA	Japan	2021-Feb-08	EPI_ISL_1041132	A/chicken/Tokushima/B1T/2020	National Institute of Animal Health	National Institute of Animal Health
EPI1847288	HA	Japan	2021-Feb-08	EPI_ISL_1041133	A/chicken/Tokushima/B2T/2020	National Institute of Animal Health	National Institute of Animal Health
EPI1847296	HA	Japan	2021-Feb-08	EPI_ISL_1041134	A/chicken/Tokushima/B3T/2020	National Institute of Animal Health	National Institute of Animal Health
EPI1847304	HA	Japan	2021-Feb-08	EPI_ISL_1041135	A/chicken/Tokushima/B4T/2020	National Institute of Animal Health	National Institute of Animal Health
EPI1847312	HA	Japan	2021-Jan-23	EPI_ISL_1041136	A/duck/Chiba/D1A-10T/2021	National Institute of Animal Health	National Institute of Animal Health
EPI1847320	HA	Japan	2021-Jan-23	EPI_ISL_1041137	A/duck/Chiba/D1A-1T/2021	National Institute of Animal Health	National Institute of Animal Health
EPI1847328	HA	Japan	2021-Jan-23	EPI_ISL_1041138	A/duck/Chiba/D1A-2T/2021	National Institute of Animal Health	National Institute of Animal Health
EPI1847336	HA	Japan	2021-Jan-23	EPI_ISL_1041139	A/duck/Chiba/D1A-3T/2021	National Institute of Animal Health	National Institute of Animal Health
EPI1847344	HA	Japan	2021-Jan-23	EPI_ISL_1041140	A/duck/Chiba/D1A-4T/2021	National Institute of Animal Health	National Institute of Animal Health
EPI1847352	HA	Japan	2021-Jan-23	EPI_ISL_1041141	A/duck/Chiba/D1A-5T/2021	National Institute of Animal Health	National Institute of Animal Health
EPI1847360	HA	Japan	2021-Jan-23	EPI_ISL_1041142	A/duck/Chiba/D1A-6T/2021	National Institute of Animal Health	National Institute of Animal Health
EPI1847368	HA	Japan	2021-Jan-23	EPI_ISL_1041143	A/duck/Chiba/D1A-7T/2021	National Institute of Animal Health	National Institute of Animal Health
EPI1847376	HA	Japan	2021-Jan-23	EPI_ISL_1041144	A/duck/Chiba/D1A-8T/2021	National Institute of Animal Health	National Institute of Animal Health
EPI1847384	HA	Japan	2021-Jan-23	EPI_ISL_1041145	A/duck/Chiba/D1A-9T/2021	National Institute of Animal Health	National Institute of Animal Health
EPI1847392	HA	Japan	2021-Jan-23	EPI_ISL_1041146	A/duck/Chiba/D1B-10T/2021	National Institute of Animal Health	National Institute of Animal Health
EPI1847400	HA	Japan	2021-Jan-23	EPI_ISL_1041147	A/duck/Chiba/D1B-1T/2021	National Institute of Animal Health	National Institute of Animal Health
EPI1847408	HA	Japan	2021-Jan-23	EPI_ISL_1041148	A/duck/Chiba/D1B-2T/2021	National Institute of Animal Health	National Institute of Animal Health
EPI1847416	HA	Japan	2021-Jan-23	EPI_ISL_1041149	A/duck/Chiba/D1B-3T/2021	National Institute of Animal Health	National Institute of Animal Health
EPI1847424	HA	Japan	2021-Jan-23	EPI_ISL_1041150	A/duck/Chiba/D1B-4T/2021	National Institute of Animal Health	National Institute of Animal Health
EPI1847432	HA	Japan	2021-Jan-23	EPI_ISL_1041151	A/duck/Chiba/D1B-5T/2021	National Institute of Animal Health	National Institute of Animal Health
EPI1847440	HA	Japan	2021-Jan-23	EPI_ISL_1041152	A/duck/Chiba/D1B-6T/2021	National Institute of Animal Health	National Institute of Animal Health
EPI1847448	HA	Japan	2021-Jan-23	EPI_ISL_1041153	A/duck/Chiba/D1B-7T/2021	National Institute of Animal Health	National Institute of Animal Health
EPI1847456	HA	Japan	2021-Jan-23	EPI_ISL_1041154	A/duck/Chiba/D1B-8T/2021	National Institute of Animal Health	National Institute of Animal Health
EPI1847464	HA	Japan	2021-Jan-23	EPI_ISL_1041155	A/duck/Chiba/D1B-9T/2021	National Institute of Animal Health	National Institute of Animal Health
EPI1847487	HA	Japan	2021-Feb-14	EPI_ISL_1041158	A/chicken/Chiba/K11C/2021	National Institute of Animal Health	National Institute of Animal Health
EPI1847495	HA	Japan	2021-Feb-14	EPI_ISL_1041159	A/chicken/Chiba/K11T/2021	National Institute of Animal Health	National Institute of Animal Health
EPI1847503	HA	Japan	2021-Feb-14	EPI_ISL_1041160	A/chicken/Chiba/K5C/2021	National Institute of Animal Health	National Institute of Animal Health
EPI1847511	HA	Japan	2021-Feb-14	EPI_ISL_1041161	A/chicken/Chiba/K5T/2021	National Institute of Animal Health	National Institute of Animal Health
EPI1847543	HA	Japan	2021-Jan-23	EPI_ISL_1041165	A/duck/Chiba/D2A-10T/2021	National Institute of Animal Health	National Institute of Animal Health
EPI1847551	HA	Japan	2021-Jan-23	EPI_ISL_1041166	A/duck/Chiba/D2A-1T/2021	National Institute of Animal Health	National Institute of Animal Health
EPI1847559	HA	Japan	2021-Jan-23	EPI_ISL_1041167	A/duck/Chiba/D2A-2T/2021	National Institute of Animal Health	National Institute of Animal Health
EPI1847567	HA	Japan	2021-Jan-23	EPI_ISL_1041168	A/duck/Chiba/D2A-3T/2021	National Institute of Animal Health	National Institute of Animal Health
EPI1847575	HA	Japan	2021-Jan-23	EPI_ISL_1041169	A/duck/Chiba/D2A-5T/2021	National Institute of Animal Health	National Institute of Animal Health
EPI1847583	HA	Japan	2021-Jan-23	EPI_ISL_1041170	A/duck/Chiba/D2A-7T/2021	National Institute of Animal Health	National Institute of Animal Health
EPI1847591	HA	Japan	2021-Jan-23	EPI_ISL_1041171	A/duck/Chiba/D2A-9T/2021	National Institute of Animal Health	National Institute of Animal Health
EPI1847599	HA	Japan	2021-Feb-10	EPI_ISL_1041172	A/eastern buzzard/Toyama/160213C/2021	National Institute of Animal Health	National Institute of Animal Health
EPI1847607	HA	Japan	2021-Feb-10	EPI_ISL_1041173	A/eastern buzzard/Toyama/160213T/2021	National Institute of Animal Health	National Institute of Animal Health
EPI1847631	HA	Japan	2021-Feb-16	EPI_ISL_1041176	A/owl/Tochigi/090204C/2021	National Institute of Animal Health	National Institute of Animal Health
EPI1847639	HA	Japan	2021-Feb-15	EPI_ISL_1041177	A/peregrine falcon/Tochigi/090205C/2021	National Institute of Animal Health	National Institute of Animal Health
EPI1847647	HA	Japan	2021-Feb-15	EPI_ISL_1041178	A/peregrine falcon/Tochigi/090205T/2021	National Institute of Animal Health	National Institute of Animal Health
EPI1847663	HA	Japan	2021-Feb-13	EPI_ISL_1041180	A/whooper swan/Niigata/150212T/2021	National Institute of Animal Health	National Institute of Animal Health
EPI1847670	HA	Netherlands	2021-Feb-19	EPI_ISL_1046889	A/chicken/Netherlands/21023815-001005/2021	Wageningen Bioveterinary Research	Wageningen Bioveterinary Research	Beerens, Nancy; Harders, Frank; Pritz-Verschuren, Sylvia; Roose, Marit; Germeraad, Evelien; Engelsma, Marc; Bossers, Alex; Heutink, Rene
EPI1847692	HA	Netherlands	2020-Dec-17	EPI_ISL_1048238	A/common kestrel/Netherlands/20020264-002/2020	Wageningen Bioveterinary Research	Wageningen Bioveterinary Research	Beerens, Nancy; Harders, Frank; Pritz-Verschuren, Sylvia; Roose, Marit; Germeraad, Evelien; Engelsma, Marc; Bossers, Alex; Heutink, Rene
EPI1847732	HA	Czech Republic	2021-Feb-04	EPI_ISL_1057106	A/mute swan/Czech Republic/2669-1/2021	State Veterinary Institute Prague	State Veterinary Institute Prague	Nagy,A; Cernikova,L; Stara,M
EPI1847740	HA	Czech Republic	2021-Feb-04	EPI_ISL_1058019	A/mute swan/Czech Republic/2669-2/2021	State Veterinary Institute Prague	State Veterinary Institute Prague	Nagy,A; Cernikova,L; Stara,M
EPI1847748	HA	Czech Republic	2021-Feb-10	EPI_ISL_1058020	A/chicken/Czech Republic/29392021	State Veterinary Institute Prague	State Veterinary Institute Prague
EPI1847756	HA	Czech Republic	2021-Feb-12	EPI_ISL_1058021	A/chicken/Czech Republic/3099-1/2021	State Veterinary Institute Prague	State Veterinary Institute Prague	Nagy,A; Cernikova,L; Stara,M
EPI1847764	HA	Czech Republic	2021-Feb-12	EPI_ISL_1058022	A/chicken/Czech Republic/3099-2/2021	State Veterinary Institute Prague	State Veterinary Institute Prague	Nagy,A; Cernikova,L; Stara,M
EPI1848117	HA	Czech Republic	2021-Feb-14	EPI_ISL_1080579	A/common coot/Czech Republic/3160-2/2021	State Veterinary Institute Prague	State Veterinary Institute Prague	Nagy,A; Cernikova,L; Stara,M
EPI1848163	HA	Japan	2021-Feb-14	EPI_ISL_1081353	A/whooper swan/Tochigi/090203C/2021	National Institute of Animal Health	National Institute of Animal Health
EPI1848538	HA	Japan	2021-Jan-16	EPI_ISL_1114725	A/mallard/Kagoshima/KU-d89/2021	National Institute of Infectious Diseases (NIID)	National Institute of Infectious Diseases (NIID)
EPI1848606	HA	Russian Federation	2020-Sep-26	EPI_ISL_1114735	A/chicken/Tyumen/302-01/2020	State Research Center of Virology and Biotechnology (VECTOR)	State Research Center of Virology and Biotechnology (VECTOR)	Natalia,Goncharova; Ivan,Susloparov; Natalia,Kolosova; Alexey,Danilenko; Juliya,Bulanovich; Vasiliy,Marchenko; Alexander,Ryzhikov
EPI1848614	HA	Russian Federation	2020-Sep-26	EPI_ISL_1114736	A/chicken/Tyumen/302-02/2020	State Research Center of Virology and Biotechnology (VECTOR)	State Research Center of Virology and Biotechnology (VECTOR)	Natalia,Goncharova; Ivan,Susloparov; Natalia,Kolosova; Alexey,Danilenko; Juliya,Bulanovich; Vasiliy,Marchenko; Alexander,Ryzhikov
EPI1848622	HA	Russian Federation	2020-Oct-17	EPI_ISL_1114737	A/chicken/Kostroma/304-01/2020	State Research Center of Virology and Biotechnology (VECTOR)	State Research Center of Virology and Biotechnology (VECTOR)	Natalia,Goncharova; Ivan,Susloparov; Natalia,Kolosova; Alexey,Danilenko; Juliya,Bulanovich; Vasiliy,Marchenko; Alexander,Ryzhikov
EPI1848630	HA	Russian Federation	2020-Oct-17	EPI_ISL_1114738	A/chicken/Kostroma/304-03/2020	State Research Center of Virology and Biotechnology (VECTOR)	State Research Center of Virology and Biotechnology (VECTOR)	Natalia,Goncharova; Ivan,Susloparov; Natalia,Kolosova; Alexey,Danilenko; Juliya,Bulanovich; Vasiliy,Marchenko; Alexander,Ryzhikov
EPI1848638	HA	Russian Federation	2020-Oct-17	EPI_ISL_1114740	A/chicken/Kostroma/304-04/2020	State Research Center of Virology and Biotechnology (VECTOR)	State Research Center of Virology and Biotechnology (VECTOR)	Natalia,Goncharova; Ivan,Susloparov; Natalia,Kolosova; Alexey,Danilenko; Juliya,Bulanovich; Vasiliy,Marchenko; Alexander,Ryzhikov
EPI1848646	HA	Russian Federation	2020-Oct-17	EPI_ISL_1114741	A/chicken/Kostroma/304-06/2020	State Research Center of Virology and Biotechnology (VECTOR)	State Research Center of Virology and Biotechnology (VECTOR)	Natalia,Goncharova; Ivan,Susloparov; Natalia,Kolosova; Alexey,Danilenko; Juliya,Bulanovich; Vasiliy,Marchenko; Alexander,Ryzhikov
EPI1848654	HA	Russian Federation	2020-Oct-17	EPI_ISL_1114742	A/chicken/Kostroma/304-08/2020	State Research Center of Virology and Biotechnology (VECTOR)	State Research Center of Virology and Biotechnology (VECTOR)	Natalia,Goncharova; Ivan,Susloparov; Natalia,Kolosova; Alexey,Danilenko; Juliya,Bulanovich; Vasiliy,Marchenko; Alexander,Ryzhikov
EPI1848662	HA	Russian Federation	2020-Oct-17	EPI_ISL_1114745	A/chicken/Kostroma/304-10/2020	State Research Center of Virology and Biotechnology (VECTOR)	State Research Center of Virology and Biotechnology (VECTOR)	Natalia,Goncharova; Ivan,Susloparov; Natalia,Kolosova; Alexey,Danilenko; Juliya,Bulanovich; Vasiliy,Marchenko; Alexander,Ryzhikov
EPI1848670	HA	Russian Federation	2020-Oct-25	EPI_ISL_1114746	A/chicken/Rostov-on-Don/308-02/2020	State Research Center of Virology and Biotechnology (VECTOR)	State Research Center of Virology and Biotechnology (VECTOR)	Natalia,Goncharova; Ivan,Susloparov; Natalia,Kolosova; Alexey,Danilenko; Juliya,Bulanovich; Vasiliy,Marchenko; Alexander,Ryzhikov
EPI1848678	HA	Russian Federation	2020-Oct-25	EPI_ISL_1114747	A/chicken/Rostov-on-Don/308-03/2020	State Research Center of Virology and Biotechnology (VECTOR)	State Research Center of Virology and Biotechnology (VECTOR)	Natalia,Goncharova; Ivan,Susloparov; Natalia,Kolosova; Alexey,Danilenko; Juliya,Bulanovich; Vasiliy,Marchenko; Alexander,Ryzhikov
EPI1848686	HA	Russian Federation	2020-Oct-25	EPI_ISL_1114748	A/chicken/Rostov-on-Don/308-04/2020	State Research Center of Virology and Biotechnology (VECTOR)	State Research Center of Virology and Biotechnology (VECTOR)	Natalia,Goncharova; Ivan,Susloparov; Natalia,Kolosova; Alexey,Danilenko; Juliya,Bulanovich; Vasiliy,Marchenko; Alexander,Ryzhikov
EPI1848694	HA	Russian Federation	2020-Dec-11	EPI_ISL_1114749	A/turkey/Stavropol/320-01/2020	State Research Center of Virology and Biotechnology (VECTOR)	State Research Center of Virology and Biotechnology (VECTOR)	Natalia,Goncharova; Ivan,Susloparov; Natalia,Kolosova; Alexey,Danilenko; Juliya,Bulanovich; Vasiliy,Marchenko; Alexander,Ryzhikov
EPI1848702	HA	Russian Federation	2020-Dec-11	EPI_ISL_1114750	A/turkey/Stavropol/320-02/2020	State Research Center of Virology and Biotechnology (VECTOR)	State Research Center of Virology and Biotechnology (VECTOR)	Natalia,Goncharova; Ivan,Susloparov; Natalia,Kolosova; Alexey,Danilenko; Juliya,Bulanovich; Vasiliy,Marchenko; Alexander,Ryzhikov
EPI1848710	HA	Russian Federation	2020-Dec-11	EPI_ISL_1114751	A/turkey/Stavropol/320-03/2020	State Research Center of Virology and Biotechnology (VECTOR)	State Research Center of Virology and Biotechnology (VECTOR)	Natalia,Goncharova; Ivan,Susloparov; Natalia,Kolosova; Alexey,Danilenko; Juliya,Bulanovich; Vasiliy,Marchenko; Alexander,Ryzhikov
EPI1848718	HA	Russian Federation	2020-Dec-31	EPI_ISL_1114752	A/mute swan/North Ossetia-Alania/325-01/2020	State Research Center of Virology and Biotechnology (VECTOR)	State Research Center of Virology and Biotechnology (VECTOR)	Natalia,Goncharova; Ivan,Susloparov; Natalia,Kolosova; Alexey,Danilenko; Juliya,Bulanovich; Vasiliy,Marchenko; Alexander,Ryzhikov
EPI1848726	HA	Russian Federation	2020-Dec-31	EPI_ISL_1114753	A/mute swan/North Ossetia-Alania/325-02/2020	State Research Center of Virology and Biotechnology (VECTOR)	State Research Center of Virology and Biotechnology (VECTOR)	Natalia,Goncharova; Ivan,Susloparov; Natalia,Kolosova; Alexey,Danilenko; Juliya,Bulanovich; Vasiliy,Marchenko; Alexander,Ryzhikov
EPI1848734	HA	Russian Federation	2020-Dec-31	EPI_ISL_1114754	A/mute swan/North Ossetia-Alania/325-03/2020	State Research Center of Virology and Biotechnology (VECTOR)	State Research Center of Virology and Biotechnology (VECTOR)	Natalia,Goncharova; Ivan,Susloparov; Natalia,Kolosova; Alexey,Danilenko; Juliya,Bulanovich; Vasiliy,Marchenko; Alexander,Ryzhikov
EPI1848742	HA	Russian Federation	2021-Jan-29	EPI_ISL_1114755	A/turkey/Rostov-on-Don/332-08/2021	State Research Center of Virology and Biotechnology (VECTOR)	State Research Center of Virology and Biotechnology (VECTOR)	Natalia,Goncharova; Ivan,Susloparov; Natalia,Kolosova; Alexey,Danilenko; Juliya,Bulanovich; Vasiliy,Marchenko; Alexander,Ryzhikov
EPI1848758	HA	Russian Federation	2021-Jan-29	EPI_ISL_1114757	A/turkey/Rostov-on-Don/332-09/2021	State Research Center of Virology and Biotechnology (VECTOR)	State Research Center of Virology and Biotechnology (VECTOR)	Natalia,Goncharova; Ivan,Susloparov; Natalia,Kolosova; Alexey,Danilenko; Juliya,Bulanovich; Vasiliy,Marchenko; Alexander,Ryzhikov
EPI1848766	HA	Russian Federation	2021-Jan-29	EPI_ISL_1114758	A/turkey/Rostov-on-Don/332-10/2021	State Research Center of Virology and Biotechnology (VECTOR)	State Research Center of Virology and Biotechnology (VECTOR)	Natalia,Goncharova; Ivan,Susloparov; Natalia,Kolosova; Alexey,Danilenko; Juliya,Bulanovich; Vasiliy,Marchenko; Alexander,Ryzhikov
EPI1848774	HA	Russian Federation	2021-Jan-29	EPI_ISL_1114759	A/turkey/Rostov-on-Don/332-12/2021	State Research Center of Virology and Biotechnology (VECTOR)	State Research Center of Virology and Biotechnology (VECTOR)	Natalia,Goncharova; Ivan,Susloparov; Natalia,Kolosova; Alexey,Danilenko; Juliya,Bulanovich; Vasiliy,Marchenko; Alexander,Ryzhikov
EPI1848782	HA	Russian Federation	2021-Jan-05	EPI_ISL_1114760	A/chicken/Krasnodar/334-01/2021	State Research Center of Virology and Biotechnology (VECTOR)	State Research Center of Virology and Biotechnology (VECTOR)	Natalia,Goncharova; Ivan,Susloparov; Natalia,Kolosova; Alexey,Danilenko; Juliya,Bulanovich; Vasiliy,Marchenko; Alexander,Ryzhikov
EPI1848790	HA	Russian Federation	2021-Jan-05	EPI_ISL_1114761	A/chicken/Krasnodar/334-02/2021	State Research Center of Virology and Biotechnology (VECTOR)	State Research Center of Virology and Biotechnology (VECTOR)	Natalia,Goncharova; Ivan,Susloparov; Natalia,Kolosova; Alexey,Danilenko; Juliya,Bulanovich; Vasiliy,Marchenko; Alexander,Ryzhikov
EPI1848806	HA	Russian Federation	2021-Jan-05	EPI_ISL_1114763	A/chicken/Krasnodar/334-03/2021	State Research Center of Virology and Biotechnology (VECTOR)	State Research Center of Virology and Biotechnology (VECTOR)	Natalia,Goncharova; Ivan,Susloparov; Natalia,Kolosova; Alexey,Danilenko; Juliya,Bulanovich; Vasiliy,Marchenko; Alexander,Ryzhikov
EPI1848814	HA	Ukraine	2016-Nov-14	EPI_ISL_1121143	A/chicken/Ukraine/1/2016	State Scientific and Research Institute of Laboratory Diagnostics and Veterinary and Sanitary Expertise (SSRILDVSE)	Animal and Plant Health Agency (APHA)	Maryna, Sapachova; Ganna, Kovalenko; Mykola, Sushko; Maksym, Bezymennyi; Denys, Muzyka; Natalia, Usachenko; Andrii, Mezhenskyi; Artur, Abramov; Stephen, Essen; Nicola S, Lewis; Eric, Bortz
EPI1848822	HA	Ukraine	2016-Nov-14	EPI_ISL_1121144	A/chicken/Ukraine/3/2016	State Scientific and Research Institute of Laboratory Diagnostics and Veterinary and Sanitary Expertise (SSRILDVSE)	Animal and Plant Health Agency (APHA)	Maryna, Sapachova; Ganna, Kovalenko; Mykola, Sushko; Maksym, Bezymennyi; Denys, Muzyka; Natalia, Usachenko; Andrii, Mezhenskyi; Artur, Abramov; Stephen, Essen; Nicola S, Lewis; Eric, Bortz
EPI1848830	HA	Ukraine	2016-Nov-14	EPI_ISL_1121145	A/duck/Ukraine/4/2016	State Scientific and Research Institute of Laboratory Diagnostics and Veterinary and Sanitary Expertise (SSRILDVSE)	Animal and Plant Health Agency (APHA)	Maryna, Sapachova; Ganna, Kovalenko; Mykola, Sushko; Maksym, Bezymennyi; Denys, Muzyka; Natalia, Usachenko; Andrii, Mezhenskyi; Artur, Abramov; Stephen, Essen; Nicola S, Lewis; Eric, Bortz
EPI1848838	HA	United Kingdom	2020-Dec-16	EPI_ISL_1123263	A/chicken/Scotland/043405/2020	Animal and Plant Health Agency (APHA)	Animal and Plant Health Agency (APHA)
EPI1848846	HA	United Kingdom	2020-Dec-17	EPI_ISL_1123350	A/chicken/England/043683/2020	Animal and Plant Health Agency (APHA)	Animal and Plant Health Agency (APHA)
EPI1848854	HA	United Kingdom	2020-Dec-18	EPI_ISL_1123351	A/duck/England/043628/2020	Animal and Plant Health Agency (APHA)	Animal and Plant Health Agency (APHA)
EPI1848862	HA	United Kingdom	2020-Dec-25	EPI_ISL_1123352	A/chicken/England/045984/2020	Animal and Plant Health Agency (APHA)	Animal and Plant Health Agency (APHA)
EPI1848870	HA	United Kingdom	2020-Dec-27	EPI_ISL_1123353	A/duck/England/046311/2020	Animal and Plant Health Agency (APHA)	Animal and Plant Health Agency (APHA)
EPI1848878	HA	United Kingdom	2020-Dec-28	EPI_ISL_1123354	A/chicken/England/046491/2020	Animal and Plant Health Agency (APHA)	Animal and Plant Health Agency (APHA)
EPI1848886	HA	United Kingdom	2021-Jan-27	EPI_ISL_1123355	A/pheasant/Wales/000252/2021	Animal and Plant Health Agency (APHA)	Animal and Plant Health Agency (APHA)
EPI1848902	HA	United Kingdom	2020-Nov-08	EPI_ISL_1123357	A/brent_goose/England/233339/2020	Animal and Plant Health Agency (APHA)	Animal and Plant Health Agency (APHA)
EPI1848918	HA	United Kingdom	2020-Nov-10	EPI_ISL_1123359	A/mute swan/England/263814/2020	Animal and Plant Health Agency (APHA)	Animal and Plant Health Agency (APHA)
EPI1848926	HA	United Kingdom	2020-Dec-01	EPI_ISL_1123360	A/mute_swan/England/234135/2020	Animal and Plant Health Agency (APHA)	Animal and Plant Health Agency (APHA)
EPI1848949	HA	Netherlands	2020-Oct-27	EPI_ISL_1139014	A/barnacle goose/Netherlands/20016511-002/2020	Wageningen Bioveterinary Research	Wageningen Bioveterinary Research	Beerens, Nancy; Harders, Frank; Pritz-Verschuren, Sylvia; Roose, Marit; Germeraad, Evelien; Engelsma, Marc; Bossers, Alex; Heutink, Rene
EPI1848957	HA	Netherlands	2020-Oct-26	EPI_ISL_1139015	A/wild bird/Netherlands/20016515-002/2020	Wageningen Bioveterinary Research	Wageningen Bioveterinary Research	Beerens, Nancy; Harders, Frank; Pritz-Verschuren, Sylvia; Roose, Marit; Germeraad, Evelien; Engelsma, Marc; Bossers, Alex; Heutink, Rene
EPI1848965	HA	Netherlands	2020-Oct-27	EPI_ISL_1139016	A/mute swan/Netherlands/20016516-001/2020	Wageningen Bioveterinary Research	Wageningen Bioveterinary Research	Beerens, Nancy; Harders, Frank; Pritz-Verschuren, Sylvia; Roose, Marit; Germeraad, Evelien; Engelsma, Marc; Bossers, Alex; Heutink, Rene
EPI1848973	HA	Netherlands	2020-Oct-28	EPI_ISL_1139017	A/mute swan/Netherlands/20016634-001/2020	Wageningen Bioveterinary Research	Wageningen Bioveterinary Research	Beerens, Nancy; Harders, Frank; Pritz-Verschuren, Sylvia; Roose, Marit; Germeraad, Evelien; Engelsma, Marc; Bossers, Alex; Heutink, Rene
EPI1848981	HA	Netherlands	2020-Oct-28	EPI_ISL_1139018	A/cormorant/Netherlands/20016582-005/2020	Wageningen Bioveterinary Research	Wageningen Bioveterinary Research	Beerens, Nancy; Harders, Frank; Pritz-Verschuren, Sylvia; Roose, Marit; Germeraad, Evelien; Engelsma, Marc; Bossers, Alex; Heutink, Rene
EPI1848989	HA	Netherlands	2020-Oct-28	EPI_ISL_1139019	A/mute swan/Netherlands/20016618-001/2020	Wageningen Bioveterinary Research	Wageningen Bioveterinary Research	Beerens, Nancy; Harders, Frank; Pritz-Verschuren, Sylvia; Roose, Marit; Germeraad, Evelien; Engelsma, Marc; Bossers, Alex; Heutink, Rene
EPI1848997	HA	Netherlands	2020-Oct-29	EPI_ISL_1139020	A/greylag goose/Netherlands/20016756-001/2020	Wageningen Bioveterinary Research	Wageningen Bioveterinary Research	Beerens, Nancy; Harders, Frank; Pritz-Verschuren, Sylvia; Roose, Marit; Germeraad, Evelien; Engelsma, Marc; Bossers, Alex; Heutink, Rene
EPI1849005	HA	Netherlands	2020-Oct-29	EPI_ISL_1139021	A/eurasian wigeon/Netherlands/20016758-001/2020	Wageningen Bioveterinary Research	Wageningen Bioveterinary Research	Beerens, Nancy; Harders, Frank; Pritz-Verschuren, Sylvia; Roose, Marit; Germeraad, Evelien; Engelsma, Marc; Bossers, Alex; Heutink, Rene
EPI1849013	HA	Netherlands	2020-Oct-29	EPI_ISL_1139022	A/barnacle goose/Netherlands/20016888-001/2020	Wageningen Bioveterinary Research	Wageningen Bioveterinary Research	Beerens, Nancy; Harders, Frank; Pritz-Verschuren, Sylvia; Roose, Marit; Germeraad, Evelien; Engelsma, Marc; Bossers, Alex; Heutink, Rene
EPI1849021	HA	Netherlands	2020-Nov-02	EPI_ISL_1139023	A/short-eared owl/Netherlands/20016896-017/2020	Wageningen Bioveterinary Research	Wageningen Bioveterinary Research	Beerens, Nancy; Harders, Frank; Pritz-Verschuren, Sylvia; Roose, Marit; Germeraad, Evelien; Engelsma, Marc; Bossers, Alex; Heutink, Rene
EPI1849029	HA	Netherlands	2020-Nov-02	EPI_ISL_1139024	A/mute swan/Netherlands/20016973-001/2020	Wageningen Bioveterinary Research	Wageningen Bioveterinary Research	Beerens, Nancy; Harders, Frank; Pritz-Verschuren, Sylvia; Roose, Marit; Germeraad, Evelien; Engelsma, Marc; Bossers, Alex; Heutink, Rene
EPI1849037	HA	Netherlands	2020-Nov-02	EPI_ISL_1139025	A/barnacle goose/Netherlands/20016974-002/2020	Wageningen Bioveterinary Research	Wageningen Bioveterinary Research	Beerens, Nancy; Harders, Frank; Pritz-Verschuren, Sylvia; Roose, Marit; Germeraad, Evelien; Engelsma, Marc; Bossers, Alex; Heutink, Rene
EPI1849045	HA	Netherlands	2020-Nov-02	EPI_ISL_1139026	A/greylag goose/Netherlands/20016975-004/2020	Wageningen Bioveterinary Research	Wageningen Bioveterinary Research	Beerens, Nancy; Harders, Frank; Pritz-Verschuren, Sylvia; Roose, Marit; Germeraad, Evelien; Engelsma, Marc; Bossers, Alex; Heutink, Rene
EPI1849053	HA	Netherlands	2020-Nov-03	EPI_ISL_1139027	A/egyptian goose/Netherlands/20017027-002/2020	Wageningen Bioveterinary Research	Wageningen Bioveterinary Research	Beerens, Nancy; Harders, Frank; Pritz-Verschuren, Sylvia; Roose, Marit; Germeraad, Evelien; Engelsma, Marc; Bossers, Alex; Heutink, Rene
EPI1849061	HA	Netherlands	2020-Nov-03	EPI_ISL_1139028	A/barnacle goose/Netherlands/20017051-001/2020	Wageningen Bioveterinary Research	Wageningen Bioveterinary Research	Beerens, Nancy; Harders, Frank; Pritz-Verschuren, Sylvia; Roose, Marit; Germeraad, Evelien; Engelsma, Marc; Bossers, Alex; Heutink, Rene
EPI1849069	HA	Netherlands	2020-Nov-03	EPI_ISL_1139029	A/barnacle goose/Netherlands/20017051-006/2020	Wageningen Bioveterinary Research	Wageningen Bioveterinary Research	Beerens, Nancy; Harders, Frank; Pritz-Verschuren, Sylvia; Roose, Marit; Germeraad, Evelien; Engelsma, Marc; Bossers, Alex; Heutink, Rene
EPI1849077	HA	Netherlands	2020-Nov-03	EPI_ISL_1139030	A/barnacle goose/Netherlands/20017052-001/2020	Wageningen Bioveterinary Research	Wageningen Bioveterinary Research	Beerens, Nancy; Harders, Frank; Pritz-Verschuren, Sylvia; Roose, Marit; Germeraad, Evelien; Engelsma, Marc; Bossers, Alex; Heutink, Rene
EPI1849085	HA	Netherlands	2020-Nov-04	EPI_ISL_1139031	A/mute swan/Netherlands/20017131-006/2020	Wageningen Bioveterinary Research	Wageningen Bioveterinary Research	Beerens, Nancy; Harders, Frank; Pritz-Verschuren, Sylvia; Roose, Marit; Germeraad, Evelien; Engelsma, Marc; Bossers, Alex; Heutink, Rene
EPI1849093	HA	Netherlands	2020-Nov-04	EPI_ISL_1139032	A/barnacle goose/Netherlands/20017159-006/2020	Wageningen Bioveterinary Research	Wageningen Bioveterinary Research	Beerens, Nancy; Harders, Frank; Pritz-Verschuren, Sylvia; Roose, Marit; Germeraad, Evelien; Engelsma, Marc; Bossers, Alex; Heutink, Rene
EPI1849101	HA	Netherlands	2020-Nov-06	EPI_ISL_1139033	A/greylag goose/Netherlands/20017399-006/2020	Wageningen Bioveterinary Research	Wageningen Bioveterinary Research	Beerens, Nancy; Harders, Frank; Pritz-Verschuren, Sylvia; Roose, Marit; Germeraad, Evelien; Engelsma, Marc; Bossers, Alex; Heutink, Rene
EPI1849109	HA	Netherlands	2020-Nov-07	EPI_ISL_1139034	A/barnacle goose/Netherlands/20017405-002/2020	Wageningen Bioveterinary Research	Wageningen Bioveterinary Research	Beerens, Nancy; Harders, Frank; Pritz-Verschuren, Sylvia; Roose, Marit; Germeraad, Evelien; Engelsma, Marc; Bossers, Alex; Heutink, Rene
EPI1849117	HA	Netherlands	2020-Oct-30	EPI_ISL_1139035	A/greylag goose/Netherlands/20016877-001/2020	Wageningen Bioveterinary Research	Wageningen Bioveterinary Research	Beerens, Nancy; Harders, Frank; Pritz-Verschuren, Sylvia; Roose, Marit; Germeraad, Evelien; Engelsma, Marc; Bossers, Alex; Heutink, Rene
EPI1849125	HA	Netherlands	2020-Oct-31	EPI_ISL_1139036	A/brant goose/Netherlands/20016948-002/2020	Wageningen Bioveterinary Research	Wageningen Bioveterinary Research	Beerens, Nancy; Harders, Frank; Pritz-Verschuren, Sylvia; Roose, Marit; Germeraad, Evelien; Engelsma, Marc; Bossers, Alex; Heutink, Rene
EPI1849133	HA	Netherlands	2020-Oct-31	EPI_ISL_1139037	A/barnacle goose/Netherlands/20016951-001/2020	Wageningen Bioveterinary Research	Wageningen Bioveterinary Research	Beerens, Nancy; Harders, Frank; Pritz-Verschuren, Sylvia; Roose, Marit; Germeraad, Evelien; Engelsma, Marc; Bossers, Alex; Heutink, Rene
EPI1849141	HA	Netherlands	2020-Nov-02	EPI_ISL_1139038	A/wild goose/Netherlands/20016959-001/2020	Wageningen Bioveterinary Research	Wageningen Bioveterinary Research	Beerens, Nancy; Harders, Frank; Pritz-Verschuren, Sylvia; Roose, Marit; Germeraad, Evelien; Engelsma, Marc; Bossers, Alex; Heutink, Rene
EPI1849149	HA	Netherlands	2020-Nov-02	EPI_ISL_1139039	A/mute swan/Netherlands/20016960-001/2020	Wageningen Bioveterinary Research	Wageningen Bioveterinary Research	Beerens, Nancy; Harders, Frank; Pritz-Verschuren, Sylvia; Roose, Marit; Germeraad, Evelien; Engelsma, Marc; Bossers, Alex; Heutink, Rene
EPI1849157	HA	Netherlands	2020-Nov-02	EPI_ISL_1139040	A/mute swan/Netherlands/20017061-001/2020	Wageningen Bioveterinary Research	Wageningen Bioveterinary Research	Beerens, Nancy; Harders, Frank; Pritz-Verschuren, Sylvia; Roose, Marit; Germeraad, Evelien; Engelsma, Marc; Bossers, Alex; Heutink, Rene
EPI1849165	HA	Netherlands	2020-Nov-03	EPI_ISL_1139041	A/greylag goose/Netherlands/20017064-002/2020	Wageningen Bioveterinary Research	Wageningen Bioveterinary Research	Beerens, Nancy; Harders, Frank; Pritz-Verschuren, Sylvia; Roose, Marit; Germeraad, Evelien; Engelsma, Marc; Bossers, Alex; Heutink, Rene
EPI1849173	HA	Netherlands	2020-Nov-03	EPI_ISL_1139042	A/mute swan/Netherlands/20017153-002/2020	Wageningen Bioveterinary Research	Wageningen Bioveterinary Research	Beerens, Nancy; Harders, Frank; Pritz-Verschuren, Sylvia; Roose, Marit; Germeraad, Evelien; Engelsma, Marc; Bossers, Alex; Heutink, Rene
EPI1849181	HA	Netherlands	2020-Nov-10	EPI_ISL_1139043	A/mute swan/Netherlands/20017547-002/2020	Wageningen Bioveterinary Research	Wageningen Bioveterinary Research	Beerens, Nancy; Harders, Frank; Pritz-Verschuren, Sylvia; Roose, Marit; Germeraad, Evelien; Engelsma, Marc; Bossers, Alex; Heutink, Rene
EPI1849189	HA	Netherlands	2020-Nov-10	EPI_ISL_1139044	A/eurasian oystercatcher/Netherlands/20017557-003/2020	Wageningen Bioveterinary Research	Wageningen Bioveterinary Research	Beerens, Nancy; Harders, Frank; Pritz-Verschuren, Sylvia; Roose, Marit; Germeraad, Evelien; Engelsma, Marc; Bossers, Alex; Heutink, Rene
EPI1849197	HA	Netherlands	2020-Nov-06	EPI_ISL_1139045	A/greylag goose/Netherlands/20017476-001/2020	Wageningen Bioveterinary Research	Wageningen Bioveterinary Research	Beerens, Nancy; Harders, Frank; Pritz-Verschuren, Sylvia; Roose, Marit; Germeraad, Evelien; Engelsma, Marc; Bossers, Alex; Heutink, Rene
EPI1849205	HA	Netherlands	2020-Nov-06	EPI_ISL_1139046	A/greater canada goose/Netherlands/20017479-002/2020	Wageningen Bioveterinary Research	Wageningen Bioveterinary Research	Beerens, Nancy; Harders, Frank; Pritz-Verschuren, Sylvia; Roose, Marit; Germeraad, Evelien; Engelsma, Marc; Bossers, Alex; Heutink, Rene
EPI1849213	HA	Netherlands	2020-Nov-06	EPI_ISL_1139047	A/northern lapwing/Netherlands/20017480-001/2020	Wageningen Bioveterinary Research	Wageningen Bioveterinary Research	Beerens, Nancy; Harders, Frank; Pritz-Verschuren, Sylvia; Roose, Marit; Germeraad, Evelien; Engelsma, Marc; Bossers, Alex; Heutink, Rene
EPI1849221	HA	Netherlands	2020-Nov-09	EPI_ISL_1139048	A/wild goose/Netherlands/20017495-002/2020	Wageningen Bioveterinary Research	Wageningen Bioveterinary Research	Beerens, Nancy; Harders, Frank; Pritz-Verschuren, Sylvia; Roose, Marit; Germeraad, Evelien; Engelsma, Marc; Bossers, Alex; Heutink, Rene
EPI1849229	HA	Netherlands	2020-Nov-01	EPI_ISL_1139049	A/gadwall/Netherlands/20017254-001/2020	Wageningen Bioveterinary Research	Wageningen Bioveterinary Research	Beerens, Nancy; Harders, Frank; Pritz-Verschuren, Sylvia; Roose, Marit; Germeraad, Evelien; Engelsma, Marc; Bossers, Alex; Heutink, Rene
EPI1849237	HA	Netherlands	2020-Nov-01	EPI_ISL_1139050	A/northern lapwing/Netherlands/20017255-001/2020	Wageningen Bioveterinary Research	Wageningen Bioveterinary Research	Beerens, Nancy; Harders, Frank; Pritz-Verschuren, Sylvia; Roose, Marit; Germeraad, Evelien; Engelsma, Marc; Bossers, Alex; Heutink, Rene
EPI1849245	HA	Netherlands	2020-Nov-03	EPI_ISL_1139051	A/greylag goose/Netherlands/20017256-002/2020	Wageningen Bioveterinary Research	Wageningen Bioveterinary Research	Beerens, Nancy; Harders, Frank; Pritz-Verschuren, Sylvia; Roose, Marit; Germeraad, Evelien; Engelsma, Marc; Bossers, Alex; Heutink, Rene
EPI1849253	HA	Netherlands	2020-Nov-05	EPI_ISL_1139076	A/common kestrel/Netherlands/20017381-001/2020	Wageningen Bioveterinary Research	Wageningen Bioveterinary Research	Beerens, Nancy; Harders, Frank; Pritz-Verschuren, Sylvia; Roose, Marit; Germeraad, Evelien; Engelsma, Marc; Bossers, Alex; Heutink, Rene
EPI1849261	HA	Netherlands	2020-Nov-06	EPI_ISL_1139078	A/pink-footed goose/Netherlands/20017382-001/2020	Wageningen Bioveterinary Research	Wageningen Bioveterinary Research	Beerens, Nancy; Harders, Frank; Pritz-Verschuren, Sylvia; Roose, Marit; Germeraad, Evelien; Engelsma, Marc; Bossers, Alex; Heutink, Rene
EPI1849269	HA	Netherlands	2020-Oct-29	EPI_ISL_1139079	A/barnacle goose/Netherlands/20016888-002/2020	Wageningen Bioveterinary Research	Wageningen Bioveterinary Research	Beerens, Nancy; Harders, Frank; Pritz-Verschuren, Sylvia; Roose, Marit; Germeraad, Evelien; Engelsma, Marc; Bossers, Alex; Heutink, Rene
EPI1849277	HA	Netherlands	2020-Oct-29	EPI_ISL_1139080	A/barnacle goose/Netherlands/20016888-003/2020	Wageningen Bioveterinary Research	Wageningen Bioveterinary Research	Beerens, Nancy; Harders, Frank; Pritz-Verschuren, Sylvia; Roose, Marit; Germeraad, Evelien; Engelsma, Marc; Bossers, Alex; Heutink, Rene
EPI1849285	HA	Netherlands	2020-Nov-02	EPI_ISL_1139081	A/greylag goose/Netherlands/20016896-001/2020	Wageningen Bioveterinary Research	Wageningen Bioveterinary Research	Beerens, Nancy; Harders, Frank; Pritz-Verschuren, Sylvia; Roose, Marit; Germeraad, Evelien; Engelsma, Marc; Bossers, Alex; Heutink, Rene
EPI1849293	HA	Netherlands	2020-Nov-02	EPI_ISL_1139082	A/barnacle goose/Netherlands/20016896-011/2020	Wageningen Bioveterinary Research	Wageningen Bioveterinary Research	Beerens, Nancy; Harders, Frank; Pritz-Verschuren, Sylvia; Roose, Marit; Germeraad, Evelien; Engelsma, Marc; Bossers, Alex; Heutink, Rene
EPI1849301	HA	Netherlands	2020-Nov-02	EPI_ISL_1139083	A/barnacle goose/Netherlands/20016896-012/2020	Wageningen Bioveterinary Research	Wageningen Bioveterinary Research	Beerens, Nancy; Harders, Frank; Pritz-Verschuren, Sylvia; Roose, Marit; Germeraad, Evelien; Engelsma, Marc; Bossers, Alex; Heutink, Rene
EPI1849309	HA	Netherlands	2020-Nov-02	EPI_ISL_1139084	A/eurasian wigeon/Netherlands/20016896-025/2020	Wageningen Bioveterinary Research	Wageningen Bioveterinary Research	Beerens, Nancy; Harders, Frank; Pritz-Verschuren, Sylvia; Roose, Marit; Germeraad, Evelien; Engelsma, Marc; Bossers, Alex; Heutink, Rene
EPI1849317	HA	Netherlands	2020-Nov-01	EPI_ISL_1139085	A/barnacle goose/Netherlands/20016935-003/2020	Wageningen Bioveterinary Research	Wageningen Bioveterinary Research	Beerens, Nancy; Harders, Frank; Pritz-Verschuren, Sylvia; Roose, Marit; Germeraad, Evelien; Engelsma, Marc; Bossers, Alex; Heutink, Rene
EPI1849325	HA	Netherlands	2020-Nov-07	EPI_ISL_1139086	A/greater canada goose/Netherlands/20017403-003/2020	Wageningen Bioveterinary Research	Wageningen Bioveterinary Research	Beerens, Nancy; Harders, Frank; Pritz-Verschuren, Sylvia; Roose, Marit; Germeraad, Evelien; Engelsma, Marc; Bossers, Alex; Heutink, Rene
EPI1849333	HA	Netherlands	2020-Nov-10	EPI_ISL_1139087	A/barnacle goose/Netherlands/20017557-001/2020	Wageningen Bioveterinary Research	Wageningen Bioveterinary Research	Beerens, Nancy; Harders, Frank; Pritz-Verschuren, Sylvia; Roose, Marit; Germeraad, Evelien; Engelsma, Marc; Bossers, Alex; Heutink, Rene
EPI1849341	HA	Netherlands	2020-Nov-10	EPI_ISL_1139088	A/barnacle goose/Netherlands/20017557-002/2020	Wageningen Bioveterinary Research	Wageningen Bioveterinary Research	Beerens, Nancy; Harders, Frank; Pritz-Verschuren, Sylvia; Roose, Marit; Germeraad, Evelien; Engelsma, Marc; Bossers, Alex; Heutink, Rene
EPI1849349	HA	Netherlands	2020-Nov-12	EPI_ISL_1139089	A/wild duck/Netherlands/20017794-001/2020	Wageningen Bioveterinary Research	Wageningen Bioveterinary Research	Beerens, Nancy; Harders, Frank; Pritz-Verschuren, Sylvia; Roose, Marit; Germeraad, Evelien; Engelsma, Marc; Bossers, Alex; Heutink, Rene
EPI1849357	HA	Netherlands	2020-Nov-12	EPI_ISL_1139090	A/common buzzard/Netherlands/20017824-001/2020	Wageningen Bioveterinary Research	Wageningen Bioveterinary Research	Beerens, Nancy; Harders, Frank; Pritz-Verschuren, Sylvia; Roose, Marit; Germeraad, Evelien; Engelsma, Marc; Bossers, Alex; Heutink, Rene
EPI1849365	HA	Netherlands	2020-Nov-10	EPI_ISL_1139091	A/muscovy duck/Netherlands/20017611-002/2020	Wageningen Bioveterinary Research	Wageningen Bioveterinary Research	Beerens, Nancy; Harders, Frank; Pritz-Verschuren, Sylvia; Roose, Marit; Germeraad, Evelien; Engelsma, Marc; Bossers, Alex; Heutink, Rene
EPI1849373	HA	Netherlands	2020-Nov-08	EPI_ISL_1139092	A/barnacle goose/Netherlands/20017713-002/2020	Wageningen Bioveterinary Research	Wageningen Bioveterinary Research	Beerens, Nancy; Harders, Frank; Pritz-Verschuren, Sylvia; Roose, Marit; Germeraad, Evelien; Engelsma, Marc; Bossers, Alex; Heutink, Rene
EPI1849381	HA	Netherlands	2020-Nov-10	EPI_ISL_1139093	A/gadwall/Netherlands/20017716-001/2020	Wageningen Bioveterinary Research	Wageningen Bioveterinary Research	Beerens, Nancy; Harders, Frank; Pritz-Verschuren, Sylvia; Roose, Marit; Germeraad, Evelien; Engelsma, Marc; Bossers, Alex; Heutink, Rene
EPI1849389	HA	Netherlands	2020-Nov-10	EPI_ISL_1139094	A/mute swan/Netherlands/20017717-002/2020	Wageningen Bioveterinary Research	Wageningen Bioveterinary Research	Beerens, Nancy; Harders, Frank; Pritz-Verschuren, Sylvia; Roose, Marit; Germeraad, Evelien; Engelsma, Marc; Bossers, Alex; Heutink, Rene
EPI1849397	HA	Netherlands	2020-Nov-01	EPI_ISL_1139095	A/great egret/Netherlands/20017754-002/2020	Wageningen Bioveterinary Research	Wageningen Bioveterinary Research	Beerens, Nancy; Harders, Frank; Pritz-Verschuren, Sylvia; Roose, Marit; Germeraad, Evelien; Engelsma, Marc; Bossers, Alex; Heutink, Rene
EPI1849405	HA	Netherlands	2020-Nov-01	EPI_ISL_1139096	A/wild goose/Netherlands/20017755-002/2020	Wageningen Bioveterinary Research	Wageningen Bioveterinary Research	Beerens, Nancy; Harders, Frank; Pritz-Verschuren, Sylvia; Roose, Marit; Germeraad, Evelien; Engelsma, Marc; Bossers, Alex; Heutink, Rene
EPI1849413	HA	Netherlands	2020-Nov-04	EPI_ISL_1139097	A/wild goose/Netherlands/20017761-002/2020	Wageningen Bioveterinary Research	Wageningen Bioveterinary Research	Beerens, Nancy; Harders, Frank; Pritz-Verschuren, Sylvia; Roose, Marit; Germeraad, Evelien; Engelsma, Marc; Bossers, Alex; Heutink, Rene
EPI1849421	HA	Netherlands	2020-Nov-10	EPI_ISL_1139098	A/eurasian wigeon/Netherlands/20017908-002/2020	Wageningen Bioveterinary Research	Wageningen Bioveterinary Research	Beerens, Nancy; Harders, Frank; Pritz-Verschuren, Sylvia; Roose, Marit; Germeraad, Evelien; Engelsma, Marc; Bossers, Alex; Heutink, Rene
EPI1849429	HA	Netherlands	2020-Nov-13	EPI_ISL_1139099	A/barnacle goose/Netherlands/20017984-004/2020	Wageningen Bioveterinary Research	Wageningen Bioveterinary Research	Beerens, Nancy; Harders, Frank; Pritz-Verschuren, Sylvia; Roose, Marit; Germeraad, Evelien; Engelsma, Marc; Bossers, Alex; Heutink, Rene
EPI1849437	HA	Netherlands	2020-Nov-08	EPI_ISL_1139100	A/barnacle goose/Netherlands/20017604-001/2020	Wageningen Bioveterinary Research	Wageningen Bioveterinary Research	Beerens, Nancy; Harders, Frank; Pritz-Verschuren, Sylvia; Roose, Marit; Germeraad, Evelien; Engelsma, Marc; Bossers, Alex; Heutink, Rene
EPI1849461	HA	Netherlands	2020-Nov-01	EPI_ISL_1139103	A/peregrine falcon/Netherlands/20017773-002/2020	Wageningen Bioveterinary Research	Wageningen Bioveterinary Research	Beerens, Nancy; Harders, Frank; Pritz-Verschuren, Sylvia; Roose, Marit; Germeraad, Evelien; Engelsma, Marc; Bossers, Alex; Heutink, Rene
EPI1849469	HA	Netherlands	2020-Nov-11	EPI_ISL_1139104	A/wild goose/Netherlands/20017816-001/2020	Wageningen Bioveterinary Research	Wageningen Bioveterinary Research	Beerens, Nancy; Harders, Frank; Pritz-Verschuren, Sylvia; Roose, Marit; Germeraad, Evelien; Engelsma, Marc; Bossers, Alex; Heutink, Rene
EPI1849477	HA	Netherlands	2020-Oct-26	EPI_ISL_1139105	A/greylag goose/Netherlands/20016523-001/2020	Wageningen Bioveterinary Research	Wageningen Bioveterinary Research	Beerens, Nancy; Harders, Frank; Pritz-Verschuren, Sylvia; Roose, Marit; Germeraad, Evelien; Engelsma, Marc; Bossers, Alex; Heutink, Rene
EPI1849485	HA	Netherlands	2020-Nov-02	EPI_ISL_1139106	A/eurasian curlew/Netherlands/20016896-019/2020	Wageningen Bioveterinary Research	Wageningen Bioveterinary Research	Beerens, Nancy; Harders, Frank; Pritz-Verschuren, Sylvia; Roose, Marit; Germeraad, Evelien; Engelsma, Marc; Bossers, Alex; Heutink, Rene
EPI1849493	HA	Netherlands	2020-Nov-12	EPI_ISL_1139107	A/muscovy duck/Netherlands/20018067-001/2020	Wageningen Bioveterinary Research	Wageningen Bioveterinary Research	Beerens, Nancy; Harders, Frank; Pritz-Verschuren, Sylvia; Roose, Marit; Germeraad, Evelien; Engelsma, Marc; Bossers, Alex; Heutink, Rene
EPI1849501	HA	Netherlands	2020-Nov-24	EPI_ISL_1139108	A/mute swan/Netherlands/20018754-004/2020	Wageningen Bioveterinary Research	Wageningen Bioveterinary Research	Beerens, Nancy; Harders, Frank; Pritz-Verschuren, Sylvia; Roose, Marit; Germeraad, Evelien; Engelsma, Marc; Bossers, Alex; Heutink, Rene
EPI1849509	HA	Netherlands	2020-Nov-24	EPI_ISL_1139109	A/mute swan/Netherlands/20018754-006/2020	Wageningen Bioveterinary Research	Wageningen Bioveterinary Research	Beerens, Nancy; Harders, Frank; Pritz-Verschuren, Sylvia; Roose, Marit; Germeraad, Evelien; Engelsma, Marc; Bossers, Alex; Heutink, Rene
EPI1849517	HA	Netherlands	2020-Nov-25	EPI_ISL_1139110	A/swan/Netherlands/20018830-004/2020	Wageningen Bioveterinary Research	Wageningen Bioveterinary Research	Beerens, Nancy; Harders, Frank; Pritz-Verschuren, Sylvia; Roose, Marit; Germeraad, Evelien; Engelsma, Marc; Bossers, Alex; Heutink, Rene
EPI1849533	HA	Netherlands	2020-Nov-05	EPI_ISL_1139112	A/greylag goose/Netherlands/20017386-001/2020	Wageningen Bioveterinary Research	Wageningen Bioveterinary Research	Beerens, Nancy; Harders, Frank; Pritz-Verschuren, Sylvia; Roose, Marit; Germeraad, Evelien; Engelsma, Marc; Bossers, Alex; Heutink, Rene
EPI1849541	HA	Netherlands	2020-Nov-10	EPI_ISL_1139113	A/wild goose/Netherlands/20017819-001/2020	Wageningen Bioveterinary Research	Wageningen Bioveterinary Research	Beerens, Nancy; Harders, Frank; Pritz-Verschuren, Sylvia; Roose, Marit; Germeraad, Evelien; Engelsma, Marc; Bossers, Alex; Heutink, Rene
EPI1849549	HA	Netherlands	2020-Oct-25	EPI_ISL_1139159	A/greylag goose/Netherlands/20017058-002/2020	Wageningen Bioveterinary Research	Wageningen Bioveterinary Research	Beerens, Nancy; Harders, Frank; Pritz-Verschuren, Sylvia; Roose, Marit; Germeraad, Evelien; Engelsma, Marc; Bossers, Alex; Heutink, Rene
EPI1849557	HA	Netherlands	2020-Nov-14	EPI_ISL_1139160	A/pink-footed goose/Netherlands/20018068-001/2020	Wageningen Bioveterinary Research	Wageningen Bioveterinary Research	Beerens, Nancy; Harders, Frank; Pritz-Verschuren, Sylvia; Roose, Marit; Germeraad, Evelien; Engelsma, Marc; Bossers, Alex; Heutink, Rene
EPI1849565	HA	Netherlands	2020-Nov-15	EPI_ISL_1139161	A/greylag goose/Netherlands/20018070-002/2020	Wageningen Bioveterinary Research	Wageningen Bioveterinary Research	Beerens, Nancy; Harders, Frank; Pritz-Verschuren, Sylvia; Roose, Marit; Germeraad, Evelien; Engelsma, Marc; Bossers, Alex; Heutink, Rene
EPI1849573	HA	Netherlands	2020-Nov-16	EPI_ISL_1139162	A/black swan/Netherlands/20018185-001/2020	Wageningen Bioveterinary Research	Wageningen Bioveterinary Research	Beerens, Nancy; Harders, Frank; Pritz-Verschuren, Sylvia; Roose, Marit; Germeraad, Evelien; Engelsma, Marc; Bossers, Alex; Heutink, Rene
EPI1849581	HA	Netherlands	2020-Nov-16	EPI_ISL_1139163	A/common buzzard/Netherlands/20018339-002/2020	Wageningen Bioveterinary Research	Wageningen Bioveterinary Research	Beerens, Nancy; Harders, Frank; Pritz-Verschuren, Sylvia; Roose, Marit; Germeraad, Evelien; Engelsma, Marc; Bossers, Alex; Heutink, Rene
EPI1849589	HA	Netherlands	2020-Nov-22	EPI_ISL_1139164	A/northern goshawk/Netherlands/20018560-002/2020	Wageningen Bioveterinary Research	Wageningen Bioveterinary Research	Beerens, Nancy; Harders, Frank; Pritz-Verschuren, Sylvia; Roose, Marit; Germeraad, Evelien; Engelsma, Marc; Bossers, Alex; Heutink, Rene
EPI1849597	HA	Netherlands	2020-Nov-26	EPI_ISL_1139165	A/common snipe/Netherlands/20018931-003/2020	Wageningen Bioveterinary Research	Wageningen Bioveterinary Research	Beerens, Nancy; Harders, Frank; Pritz-Verschuren, Sylvia; Roose, Marit; Germeraad, Evelien; Engelsma, Marc; Bossers, Alex; Heutink, Rene
EPI1849605	HA	Netherlands	2020-Nov-24	EPI_ISL_1139166	A/wild goose/Netherlands/20018735-002/2020	Wageningen Bioveterinary Research	Wageningen Bioveterinary Research	Beerens, Nancy; Harders, Frank; Pritz-Verschuren, Sylvia; Roose, Marit; Germeraad, Evelien; Engelsma, Marc; Bossers, Alex; Heutink, Rene
EPI1849613	HA	Netherlands	2020-Nov-24	EPI_ISL_1139167	A/barnacle goose/Netherlands/20018737-002/2020	Wageningen Bioveterinary Research	Wageningen Bioveterinary Research	Beerens, Nancy; Harders, Frank; Pritz-Verschuren, Sylvia; Roose, Marit; Germeraad, Evelien; Engelsma, Marc; Bossers, Alex; Heutink, Rene
EPI1849621	HA	Netherlands	2020-Nov-24	EPI_ISL_1139168	A/mute swan/Netherlands/20018738-001/2020	Wageningen Bioveterinary Research	Wageningen Bioveterinary Research	Beerens, Nancy; Harders, Frank; Pritz-Verschuren, Sylvia; Roose, Marit; Germeraad, Evelien; Engelsma, Marc; Bossers, Alex; Heutink, Rene
EPI1849629	HA	Netherlands	2020-Nov-25	EPI_ISL_1139169	A/peregrine falcon/Netherlands/20018821-002/2020	Wageningen Bioveterinary Research	Wageningen Bioveterinary Research	Beerens, Nancy; Harders, Frank; Pritz-Verschuren, Sylvia; Roose, Marit; Germeraad, Evelien; Engelsma, Marc; Bossers, Alex; Heutink, Rene
EPI1849637	HA	Netherlands	2020-Nov-25	EPI_ISL_1139170	A/wild goose/Netherlands/20018822-002/2020	Wageningen Bioveterinary Research	Wageningen Bioveterinary Research	Beerens, Nancy; Harders, Frank; Pritz-Verschuren, Sylvia; Roose, Marit; Germeraad, Evelien; Engelsma, Marc; Bossers, Alex; Heutink, Rene
EPI1849645	HA	Netherlands	2020-Nov-25	EPI_ISL_1139171	A/mute swan/Netherlands/20018824-002/2020	Wageningen Bioveterinary Research	Wageningen Bioveterinary Research	Beerens, Nancy; Harders, Frank; Pritz-Verschuren, Sylvia; Roose, Marit; Germeraad, Evelien; Engelsma, Marc; Bossers, Alex; Heutink, Rene
EPI1849653	HA	Netherlands	2020-Nov-26	EPI_ISL_1139172	A/mute swan/Netherlands/20018923-001/2020	Wageningen Bioveterinary Research	Wageningen Bioveterinary Research	Beerens, Nancy; Harders, Frank; Pritz-Verschuren, Sylvia; Roose, Marit; Germeraad, Evelien; Engelsma, Marc; Bossers, Alex; Heutink, Rene
EPI1849661	HA	Netherlands	2020-Nov-30	EPI_ISL_1139173	A/mute swan/Netherlands/20019137-005/2020	Wageningen Bioveterinary Research	Wageningen Bioveterinary Research	Beerens, Nancy; Harders, Frank; Pritz-Verschuren, Sylvia; Roose, Marit; Germeraad, Evelien; Engelsma, Marc; Bossers, Alex; Heutink, Rene
EPI1850128	HA	Czech Republic	2021-Jan-24	EPI_ISL_1180234	A/mute swan/Czech Republic/1656-1/2021	State Veterinary Institute Prague	State Veterinary Institute Prague	Nagy,A; Cernikova,L; Stara,M
EPI1849781	HA	Japan	2021-Feb-24	EPI_ISL_1184508	A/chicken/Miyazaki/L10T/2021	National Institute of Animal Health	National Institute of Animal Health
EPI1849789	HA	Japan	2021-Feb-24	EPI_ISL_1184509	A/chicken/Miyazaki/L1T/2021	National Institute of Animal Health	National Institute of Animal Health
EPI1849797	HA	Japan	2021-Feb-24	EPI_ISL_1184510	A/chicken/Miyazaki/L4T/2021	National Institute of Animal Health	National Institute of Animal Health
EPI1849805	HA	Japan	2021-Feb-24	EPI_ISL_1184511	A/chicken/Miyazaki/L9T/2021	National Institute of Animal Health	National Institute of Animal Health
EPI1849853	HA	Japan	2021-Feb-24	EPI_ISL_1184517	A/eastern buzzard/Toyama/160208C/2021	National Institute of Animal Health	National Institute of Animal Health
EPI1849861	HA	Japan	2021-Feb-24	EPI_ISL_1184518	A/eastern buzzard/Toyama/160208T/2021	National Institute of Animal Health	National Institute of Animal Health
EPI1850047	HA	Russian Federation	2020-Dec-07	EPI_ISL_1185026	A/chicken/Astrakhan/2171-1/2020	Federal Centre for Animal Health (ARRIAH) OIE Regional Reference Laboratory	Federal Centre for Animal Health (ARRIAH)	N., Zinyakov; P., Zhestkov; A., Andriyasov; A., Kozlov; E., Ovchinnikova; Z., Nikonova; V., Sosipatorova; L., Scherbakova; D., Andreychuk; I., Chvala
EPI1850136	HA	Czech Republic	2021-Jan-22	EPI_ISL_1191587	A/chicken/Czech Republic/1566-2/2021	State Veterinary Institute Prague	State Veterinary Institute Prague	Nagy,A;Cernikova,L;Stara,M
EPI1850204	HA	Poland	2020-Dec-09	EPI_ISL_1220094	A/tundra_bean_goose/Poland/MB132/2020	National Veterinary Research Institut Poland, PIWet-PIB	National Veterinary Research Institut Poland, PIWet-PIB	Swieton E., Smietanka K.
EPI1850245	HA	Netherlands	2021-Feb-01	EPI_ISL_1224942	A/peacock/Netherlands/21022591-002/2021	Wageningen Bioveterinary Research	Wageningen Bioveterinary Research	Beerens, Nancy; Harders, Frank; Pritz-Verschuren, Sylvia; Roose, Marit; Germeraad, Evelien; Engelsma, Marc; Bossers, Alex; Heutink, Rene
EPI1850261	HA	Netherlands	2021-Feb-04	EPI_ISL_1224949	A/mute swan/Netherlands/21022898-002/2021	Wageningen Bioveterinary Research	Wageningen Bioveterinary Research	Beerens, Nancy; Harders, Frank; Pritz-Verschuren, Sylvia; Roose, Marit; Germeraad, Evelien; Engelsma, Marc; Bossers, Alex; Heutink, Rene
EPI1850295	HA	Sweden	2021-Feb-28	EPI_ISL_1235689	A/Chicken/Sweden/SVA210301SZ0001/KN049780-IP10/2021	National Veterinary Institute, SVA	National Veterinary Institute
EPI1850351	HA	Sweden	2021-Feb-24	EPI_ISL_1239109	A/northern goshawk/Sweden/SVA210224SZ0431/KN000626/2021	National Veterinary Institute, SVA	National Veterinary Institute
EPI1850359	HA	Sweden	2021-Feb-22	EPI_ISL_1239110	A/northern goshawk/Sweden/SVA210224SZ0479/KN000627/2021	National Veterinary Institute, SVA	National Veterinary Institute
EPI1850367	HA	Sweden	2021-Feb-20	EPI_ISL_1240677	A/common buzzard /Sweden/SVA210224SZ0485/KN000628/2021	National Veterinary Institute, SVA	National Veterinary Institute
EPI1850399	HA	Sweden	2021-Feb-21	EPI_ISL_1240717	A/northern goshawk/Sweden/SVA210225SZ0302/KN000664/2021	National Veterinary Institute, SVA	National Veterinary Institute
EPI1850407	HA	Sweden	2021-Jan-13	EPI_ISL_1240718	A/barnacle_goose/Sweden/SVA210225SZ0307/KN000666/2021	National Veterinary Institute, SVA	National Veterinary Institute
EPI1850694	HA	Japan	2021-Feb-05	EPI_ISL_1273409	A/chicken/Chiba/F3T/2021	National Institute of Animal Health	National Institute of Animal Health
EPI1850702	HA	Japan	2020-Nov-24	EPI_ISL_1273410	A/chicken/Fukuoka/C1/2020	National Institute of Animal Health	National Institute of Animal Health
EPI1850710	HA	Japan	2020-Nov-24	EPI_ISL_1273411	A/chicken/Fukuoka/C2/2020	National Institute of Animal Health	National Institute of Animal Health
EPI1850718	HA	Japan	2020-Nov-25	EPI_ISL_1273412	A/chicken/Hyogo/3T/2020	National Institute of Animal Health	National Institute of Animal Health
EPI1850726	HA	Japan	2020-Nov-25	EPI_ISL_1273413	A/chicken/Hyogo/4T/2020	National Institute of Animal Health	National Institute of Animal Health
EPI1850734	HA	Japan	2021-Feb-01	EPI_ISL_1273414	A/chicken/Ibaraki/1T/2021	National Institute of Animal Health	National Institute of Animal Health
EPI1850742	HA	Japan	2021-Feb-01	EPI_ISL_1273415	A/chicken/Ibaraki/2T/2021	National Institute of Animal Health	National Institute of Animal Health
EPI1850750	HA	Japan	2020-Nov-04	EPI_ISL_1273416	A/chicken/Kagawa/10T/2020	National Institute of Animal Health	National Institute of Animal Health
EPI1850758	HA	Japan	2020-Nov-04	EPI_ISL_1273417	A/chicken/Kagawa/2T/2020	National Institute of Animal Health	National Institute of Animal Health
EPI1850766	HA	Japan	2020-Nov-04	EPI_ISL_1273418	A/chicken/Kagawa/6T/2020	National Institute of Animal Health	National Institute of Animal Health
EPI1850774	HA	Japan	2020-Nov-04	EPI_ISL_1273419	A/chicken/Kagawa/7T/2020	National Institute of Animal Health	National Institute of Animal Health
EPI1850790	HA	Japan	2020-Nov-07	EPI_ISL_1273421	A/chicken/Kagawa/B9T/2020	National Institute of Animal Health	National Institute of Animal Health
EPI1850798	HA	Japan	2020-Nov-10	EPI_ISL_1273422	A/chicken/Kagawa/C1T/2020	National Institute of Animal Health	National Institute of Animal Health
EPI1850806	HA	Japan	2020-Nov-10	EPI_ISL_1273423	A/chicken/Kagawa/C2T/2020	National Institute of Animal Health	National Institute of Animal Health
EPI1850814	HA	Japan	2020-Nov-12	EPI_ISL_1273424	A/chicken/Kagawa/D1T/2020	National Institute of Animal Health	National Institute of Animal Health
EPI1850822	HA	Japan	2020-Nov-12	EPI_ISL_1273425	A/chicken/Kagawa/D2T/2020	National Institute of Animal Health	National Institute of Animal Health
EPI1850830	HA	Japan	2020-Nov-12	EPI_ISL_1273426	A/chicken/Kagawa/D3T/2020	National Institute of Animal Health	National Institute of Animal Health
EPI1850838	HA	Japan	2020-Nov-14	EPI_ISL_1273427	A/chicken/Kagawa/E4T/2020	National Institute of Animal Health	National Institute of Animal Health
EPI1850846	HA	Japan	2020-Nov-14	EPI_ISL_1273428	A/chicken/Kagawa/E5T/2020	National Institute of Animal Health	National Institute of Animal Health
EPI1850854	HA	Japan	2020-Nov-19	EPI_ISL_1273429	A/chicken/Kagawa/F3T/2020	National Institute of Animal Health	National Institute of Animal Health
EPI1850862	HA	Japan	2020-Nov-19	EPI_ISL_1273430	A/chicken/Kagawa/F4T/2020	National Institute of Animal Health	National Institute of Animal Health
EPI1850870	HA	Japan	2020-Nov-19	EPI_ISL_1273431	A/chicken/Kagawa/F5T/2020	National Institute of Animal Health	National Institute of Animal Health
EPI1850878	HA	Japan	2020-Nov-19	EPI_ISL_1273432	A/chicken/Kagawa/G10T/2020	National Institute of Animal Health	National Institute of Animal Health
EPI1850886	HA	Japan	2020-Nov-19	EPI_ISL_1273433	A/chicken/Kagawa/G12T/2020	National Institute of Animal Health	National Institute of Animal Health
EPI1850894	HA	Japan	2020-Nov-20	EPI_ISL_1273434	A/chicken/Kagawa/H1T/2020	National Institute of Animal Health	National Institute of Animal Health
EPI1850902	HA	Japan	2020-Nov-20	EPI_ISL_1273435	A/chicken/Kagawa/H4T/2020	National Institute of Animal Health	National Institute of Animal Health
EPI1850910	HA	Japan	2020-Nov-20	EPI_ISL_1273436	A/chicken/Kagawa/H8T/2020	National Institute of Animal Health	National Institute of Animal Health
EPI1850918	HA	Japan	2021-Mar-13	EPI_ISL_1273437	A/chicken/Tochigi/2T/2021	National Institute of Animal Health	National Institute of Animal Health
EPI1850926	HA	Japan	2021-Mar-13	EPI_ISL_1273438	A/chicken/Tochigi/3T/2021	National Institute of Animal Health	National Institute of Animal Health
EPI1850934	HA	Japan	2021-Mar-13	EPI_ISL_1273439	A/chicken/Tochigi/4T/2021	National Institute of Animal Health	National Institute of Animal Health
EPI1850942	HA	Japan	2021-Mar-13	EPI_ISL_1273440	A/chicken/Tochigi/5T/2021	National Institute of Animal Health	National Institute of Animal Health
EPI1850950	HA	Japan	2021-Mar-03	EPI_ISL_1273441	A/eastern buzzard/Tochigi/090311T/2021	National Institute of Animal Health	National Institute of Animal Health
EPI1850962	HA	Croatia	2021-Mar-01	EPI_ISL_1279262	A/mute swan/Croatia/14/2021	Croatian Veterinary Institute, Poultry Centre	Croatian Veterinary Institute	Savić, Vladimir
EPI1851832	HA	Norway	2020-Nov-30	EPI_ISL_1295639	A/turkey/Norway/FU496/2020	Norwegian Veterinary Institute	Animal and Plant Health Agency (APHA)	Britt Gjerset, Torfinn Moldal
EPI1852942	HA	Sweden	2021-Mar-13	EPI_ISL_1303550	A/Chichen/Sweden/SVA210313SZ0001/KN066654-IP15/2021	National Veterinary Institute, SVA	National Veterinary Institute
EPI1852950	HA	Sweden	2021-Mar-13	EPI_ISL_1303776	A/Chicken/Sweden/SVA210313SZ0003/KN066666-IP16/2021	National Veterinary Institute, SVA	National Veterinary Institute
EPI1852958	HA	Sweden	2021-Mar-14	EPI_ISL_1305775	A/Chicken/Sweden/SVA210314SZ0001/KN066672-IP17/2021	National Veterinary Institute, SVA	National Veterinary Institute
EPI1852966	HA	Sweden	2021-Mar-14	EPI_ISL_1305776	A/Chicken/Sweden/SVA210314SZ0002/KN066679-IP18/2021	National Veterinary Institute, SVA	National Veterinary Institute
EPI1852998	HA	Sweden	2021-Feb-19	EPI_ISL_1305780	A/Canada_goose/Sweden/SVA210302SZ0455/KN000714/SKsim/2021	National Veterinary Institute, SVA	National Veterinary Institute
EPI1853046	HA	Sweden	2021-Mar-03	EPI_ISL_1307695	A/Mute Swan/Sweden/SVA210304SZ0311/KN000739/VG/2021	National Veterinary Institute, SVA	National Veterinary Institute
EPI1853054	HA	Sweden	2021-Feb-21	EPI_ISL_1307703	A/Canade goose/Sweden/SVA210304SZ0320/KN000779/SK/2021	National Veterinary Institute, SVA	National Veterinary Institute
EPI1853091	HA	Sweden	2021-Feb-28	EPI_ISL_1307709	A/Canada goose/Sweden/SVA210305SZ0255/KN000797/SK/2021	National Veterinary Institute, SVA	National Veterinary Institute
EPI1853099	HA	Sweden	2021-Mar-02	EPI_ISL_1307716	A/Mute Swan/Sweden/SVA210303SZ0380/KN000800/St/2021	National Veterinary Institute, SVA	National Veterinary Institute
EPI1853108	HA	Sweden	2021-Mar-02	EPI_ISL_1307720	A/northern goshawk/Sweden/SVA210303SZ0381/KN000801/JO/2021	National Veterinary Institute, SVA	National Veterinary Institute
EPI1853988	HA	Sweden	2021-Mar-21	EPI_ISL_1386128	A/Chiken/Sweden/SVA210321SZ0001/KN073551-IP20/2021	National Veterinary Institute, SVA	National Veterinary Institute
EPI1854092	HA	Sweden	2021-Mar-15	EPI_ISL_1389398	A/northern goshawk/Sweden/SVA210316SZ0489/KN001044/M/2021	National Veterinary Institute, SVA	National Veterinary Institute
EPI1854243	HA	Czech Republic	2021-Feb-18	EPI_ISL_1399231	A/chicken/Czech Republic/3531-1/2021	State Veterinary Institute Prague	State Veterinary Institute Prague	Nagy,A;Cernikova,L;Stara,M
EPI1854251	HA	Czech Republic	2021-Feb-25	EPI_ISL_1399232	A/chicken/Czech Republic/3893/2021	State Veterinary Institute Prague	State Veterinary Institute Prague	Nagy,A;Cernikova,L;Stara,M
EPI1854259	HA	Czech Republic	2021-Feb-27	EPI_ISL_1399233	A/chicken/Czech Republic/4092-1/2021	State Veterinary Institute Prague	State Veterinary Institute Prague	Nagy,A;Cernikova,L;Stara,M
EPI1854267	HA	Czech Republic	2021-Feb-27	EPI_ISL_1399234	A/chicken/Czech Republic/4092-2/2021	State Veterinary Institute Prague	State Veterinary Institute Prague	Nagy,A;Cernikova,L;Stara,M
EPI1854275	HA	Czech Republic	2021-Mar-06	EPI_ISL_1399235	A/chicken/Czech Republic/4527-1/2021	State Veterinary Institute Prague	State Veterinary Institute Prague	Nagy,A;Cernikova,L;Stara,M
EPI1854283	HA	Czech Republic	2021-Mar-10	EPI_ISL_1399236	A/chicken/Czech Republic/4756/2021	State Veterinary Institute Prague	State Veterinary Institute Prague	Nagy,A;Cernikova,L;Stara,M
EPI1854291	HA	Czech Republic	2021-Feb-19	EPI_ISL_1399237	A/mute swan/Czech Republic/3549/2021	State Veterinary Institute Prague	State Veterinary Institute Prague	Nagy,A;Cernikova,L;Stara,M
EPI1854307	HA	Czech Republic	2021-Feb-23	EPI_ISL_1399239	A/mute swan/Czech Republic/4100/2021	State Veterinary Institute Prague	State Veterinary Institute Prague	Nagy,A;Cernikova,L;Stara,M
EPI1854331	HA	Czech Republic	2021-Mar-04	EPI_ISL_1399242	A/mute swan/Czech Republic/4606/2021	State Veterinary Institute Prague	State Veterinary Institute Prague	Nagy,A;Cernikova,L;Stara,M
EPI1854339	HA	Czech Republic	2021-Mar-04	EPI_ISL_1399243	A/mute swan/Czech Republic/4607-1/2021	State Veterinary Institute Prague	State Veterinary Institute Prague	Nagy,A;Cernikova,L;Stara,M
EPI1854347	HA	Czech Republic	2021-Mar-04	EPI_ISL_1399244	A/mute swan/Czech Republic/4607-2/2021	State Veterinary Institute Prague	State Veterinary Institute Prague	Nagy,A;Cernikova,L;Stara,M
EPI1854355	HA	Czech Republic	2021-Mar-06	EPI_ISL_1399245	A/mute swan/Czech Republic/4799/2021	State Veterinary Institute Prague	State Veterinary Institute Prague	Nagy,A;Cernikova,L;Stara,M
EPI1855975	HA	Latvia	2021-Feb-04	EPI_ISL_1420637	A/wigeon/Latvia/23903/2021	Institute of Food Safety, Animal Health and Environment "BIOR"	Institute of Food Safety, Animal Health and Environment BIOR	Kibilds J, Cvetkova S
EPI1857431	HA	Netherlands	2020-Nov-06	EPI_ISL_1575129	A/Common Buzzard/Netherlands/4/2020	Erasmus Medical Center	Erasmus Medical Center
EPI1857439	HA	Netherlands	2020-Nov-06	EPI_ISL_1575130	A/Mute Swan/Netherlands/1/2020	Erasmus Medical Center	Erasmus Medical Center
EPI1857447	HA	Netherlands	2020-Nov-06	EPI_ISL_1575131	A/Herring Gull/Netherlands/1/2020	Erasmus Medical Center	Erasmus Medical Center
EPI1857455	HA	Netherlands	2020-Nov-06	EPI_ISL_1575132	A/Herring Gull/Netherlands/2/2020	Erasmus Medical Center	Erasmus Medical Center
EPI1857463	HA	Netherlands	2020-Nov-06	EPI_ISL_1575133	A/Herring Gull/Netherlands/3/2020	Erasmus Medical Center	Erasmus Medical Center
EPI1857471	HA	Netherlands	2020-Nov-06	EPI_ISL_1575134	A/Mute Swan/Netherlands/3/2020	Erasmus Medical Center	Erasmus Medical Center
EPI1857479	HA	Netherlands	2020-Nov-06	EPI_ISL_1575135	A/Greylag Goose/Netherlands/1/2020	Erasmus Medical Center	Erasmus Medical Center
EPI1857487	HA	Netherlands	2020-Nov-06	EPI_ISL_1575136	A/Mute Swan/Netherlands/5/2020	Erasmus Medical Center	Erasmus Medical Center
EPI1858180	HA	Italy	2021-Feb-17	EPI_ISL_1665247	A/chicken/Italy/21VIR1151-2/2021	Istituto Zooprofilattico Sperimentale delle Venezie, EU/OIE/Reference Laboratory and FAO Reference Centre for AI and ND	Istituto Zooprofilattico Sperimentale Delle Venezie	Zecchin, B.; Fusaro, A.; Pastori, A.; Schivo, A.; Salviato, A.; Monne, I.; Terregino, C.
EPI1858212	HA	Italy	2020-Nov-28	EPI_ISL_1665251	A/common_teal/Italy/20VIR7439-191/2020	Istituto Zooprofilattico Sperimentale delle Venezie, EU/OIE/Reference Laboratory and FAO Reference Centre for AI and ND	Istituto Zooprofilattico Sperimentale Delle Venezie	Zecchin, B.; Fusaro, A.; Pastori, A.; Schivo, A.; Salviato, A.; Monne, I.; Terregino, C.
EPI1858220	HA	Italy	2021-Feb-23	EPI_ISL_1665252	A/duck/Italy/21VIR1293-15/2021	Istituto Zooprofilattico Sperimentale delle Venezie, EU/OIE/Reference Laboratory and FAO Reference Centre for AI and ND	Istituto Zooprofilattico Sperimentale Delle Venezie	Zecchin, B.; Fusaro, A.; Pastori, A.; Schivo, A.; Salviato, A.; Monne, I.; Terregino, C.
EPI1858228	HA	Romania	2021-Jan-13	EPI_ISL_1665254	A/duck/Romania/10206_21VIR849-4/2021	Istituto Zooprofilattico Sperimentale delle Venezie, EU/OIE/Reference Laboratory and FAO Reference Centre for AI and ND	Istituto Zooprofilattico Sperimentale Delle Venezie	Onita, I.; Neicut, A.; Raluca, B.; Razvan, M.; Florica, B.; Zecchin, B.; Fusaro, A.; Pastori, A.; Schivo, A.; Salviato, A.; Monne, I.; Terregino, C.
EPI1858236	HA	Italy	2021-Feb-23	EPI_ISL_1665255	A/guinea_fowl/Italy/21VIR1293-20/2021	Istituto Zooprofilattico Sperimentale delle Venezie, EU/OIE/Reference Laboratory and FAO Reference Centre for AI and ND	Istituto Zooprofilattico Sperimentale Delle Venezie	Zecchin, B.; Fusaro, A.; Pastori, A.; Schivo, A.; Salviato, A.; Monne, I.; Terregino, C.
EPI1858244	HA	Slovakia	2021-Jan-08	EPI_ISL_1665256	A/muscovy_duck/Slovakia/Pah1_21VIR1086-1/2021	Istituto Zooprofilattico Sperimentale delle Venezie, EU/OIE/Reference Laboratory and FAO Reference Centre for AI and ND	Istituto Zooprofilattico Sperimentale Delle Venezie	Dirb?kov?, Z.; Tin?k, M.; Zecchin, B.; Fusaro, A.; Pastori, A.; Schivo, A.; Salviato, A.; Monne, I.; Terregino, C.
EPI1858252	HA	Austria	2021-Feb-04	EPI_ISL_1665257	A/mute_swan/Austria/21011165_21VIR1085-2/2021	AGES - Österreichische Agentur für Gesundheit und Ernährungssicherheit GmbH	Istituto Zooprofilattico Sperimentale Delle Venezie	Wodak, E.; Revilla Fern?ndez, S.; Schmoll, F.; Zecchin, B.; Fusaro, A.; Pastori, A.; Schivo, A.; Salviato, A.; Monne, I.; Terregino, C.
EPI1858268	HA	Austria	2021-Feb-01	EPI_ISL_1665259	A/mute_swan/Austria/21014124_21VIR1085-8/2021	AGES - Österreichische Agentur für Gesundheit und Ernährungssicherheit GmbH	Istituto Zooprofilattico Sperimentale Delle Venezie	Wodak, E.; Revilla Fern?ndez, S.; Schmoll, F.; Zecchin, B.; Fusaro, A.; Pastori, A.; Schivo, A.; Salviato, A.; Monne, I.; Terregino, C.
EPI1858276	HA	Norway	2021-Jan-05	EPI_ISL_1665260	A/mute_swan/Norway/FU5_21VIR850-3/2021	Istituto Zooprofilattico Sperimentale delle Venezie, EU/OIE/Reference Laboratory and FAO Reference Centre for AI and ND	Istituto Zooprofilattico Sperimentale Delle Venezie	Madslien, K.; Moldal, T.; Gjerset, B.; Gudmundsson, S.; Follestad, A.; Tronerud, OH.; Dean, KR.; Akerstedt, J.; Jorgensen,HJ.; das Neves, CG.; Romo, G.; Zecchin, B.; Fusaro, A.; Pastori, A.; Schivo, A.; Salviato, A.; Monne, I.; Terregino, C.
EPI1858300	HA	Slovenia	2020-Nov-17	EPI_ISL_1665263	A/mute_swan/Slovenia/1639-20_21VIR959-1/2020	Istituto Zooprofilattico Sperimentale delle Venezie, EU/OIE/Reference Laboratory and FAO Reference Centre for AI and ND	Istituto Zooprofilattico Sperimentale Delle Venezie	Slavec, B.; Racnik, J.; Zorman Rojs, Olga.; Zecchin, B.; Fusaro, A.; Pastori, A.; Schivo, A.; Salviato, A.; Monne, I.; Terregino, C.
EPI1858308	HA	Slovenia	2020-Dec-02	EPI_ISL_1665264	A/mute_swan/Slovenia/1756-20_21VIR959-3/2020	Istituto Zooprofilattico Sperimentale delle Venezie, EU/OIE/Reference Laboratory and FAO Reference Centre for AI and ND	Istituto Zooprofilattico Sperimentale Delle Venezie	Slavec, B.; Racnik, J.; Zorman Rojs, Olga.; Zecchin, B.; Fusaro, A.; Pastori, A.; Schivo, A.; Salviato, A.; Monne, I.; Terregino, C.
EPI1858316	HA	Slovenia	2020-Dec-09	EPI_ISL_1665265	A/mute_swan/Slovenia/1799-20_21VIR959-2/2020	Istituto Zooprofilattico Sperimentale delle Venezie, EU/OIE/Reference Laboratory and FAO Reference Centre for AI and ND	Istituto Zooprofilattico Sperimentale Delle Venezie	Slavec, B.; Racnik, J.; Zorman Rojs, Olga.; Zecchin, B.; Fusaro, A.; Pastori, A.; Schivo, A.; Salviato, A.; Monne, I.; Terregino, C.
EPI1858324	HA	Slovenia	2020-Dec-10	EPI_ISL_1665266	A/mute_swan/Slovenia/1820-20_21VIR959-4/2020	Istituto Zooprofilattico Sperimentale delle Venezie, EU/OIE/Reference Laboratory and FAO Reference Centre for AI and ND	Istituto Zooprofilattico Sperimentale Delle Venezie	Slavec, B.; Racnik, J.; Zorman Rojs, Olga.; Zecchin, B.; Fusaro, A.; Pastori, A.; Schivo, A.; Salviato, A.; Monne, I.; Terregino, C.
EPI1858356	HA	Italy	2020-Nov-17	EPI_ISL_1665272	A/common_buzzard/Italy/21VIR431-7/2020	Istituto Zooprofilattico Sperimentale delle Venezie, EU/OIE/Reference Laboratory and FAO Reference Centre for AI and ND	Istituto Zooprofilattico Sperimentale Delle Venezie	Zecchin, B.; Fusaro, A.; Pastori, A.; Schivo, A.; Salviato, A.; Monne, I.; Terregino, C.
EPI1858372	HA	Romania	2021-Jan-19	EPI_ISL_1665274	A/house_sparrow/Romania/10327_21VIR849-5/2021	Istituto Zooprofilattico Sperimentale delle Venezie, EU/OIE/Reference Laboratory and FAO Reference Centre for AI and ND	Istituto Zooprofilattico Sperimentale Delle Venezie	Onita, I.; Neicut, A.; Raluca, B.; Razvan, M.; Florica, B.; Zecchin, B.; Fusaro, A.; Pastori, A.; Schivo, A.; Salviato, A.; Monne, I.; Terregino, C.
EPI1858396	HA	Czech Republic	2021-Mar-29	EPI_ISL_1697181	A/chicken/Czech Republic/6151-1/2021	State Veterinary Institute Prague	State Veterinary Institute Prague	Nagy,A;Cernikova,L;Stara,M
EPI1858404	HA	Czech Republic	2021-Mar-25	EPI_ISL_1697182	A/chicken/Czech Republic/5903/2021	State Veterinary Institute Prague	State Veterinary Institute Prague	Nagy,A;Cernikova,L;Stara,M
EPI1858500	HA	Czech Republic	2021-Mar-12	EPI_ISL_1697194	A/chicken/Czech Republic/4980/2021	State Veterinary Institute Prague	State Veterinary Institute Prague	Nagy,A;Cernikova,L;Stara,M
EPI1858508	HA	Czech Republic	2021-Mar-19	EPI_ISL_1697195	A/duck/Czech Republic/5466/2021	State Veterinary Institute Prague	State Veterinary Institute Prague	Nagy,A;Cernikova,L;Stara,M
EPI1858524	HA	Czech Republic	2021-Mar-25	EPI_ISL_1697197	A/australian brushturkey/Czech Republic/5904/2021	State Veterinary Institute Prague	State Veterinary Institute Prague	Nagy,A;Cernikova,L;Stara,M
EPI1858574	HA	Lithuania	2021-Feb-26	EPI_ISL_1719909	A/swan/Lithuania/1258PG1_21VIR2606-2/2021	Istituto Zooprofilattico Sperimentale delle Venezie, EU/OIE/Reference Laboratory and FAO Reference Centre for AI and ND	Istituto Zooprofilattico Sperimentale Delle Venezie	Pridotkas, G.; Jurgelevicius, V.; Pileviciene, S.; Zecchin, B.; Fusaro, A.; Milani, A.; Schivo, A.; Salviato, A.; Giussani, E.; Monne, I.; Terregino, C.
EPI1858582	HA	Lithuania	2021-Feb-26	EPI_ISL_1719910	A/swan/Lithuania/1298PG1_21VIR2606-3/2021	Istituto Zooprofilattico Sperimentale delle Venezie, EU/OIE/Reference Laboratory and FAO Reference Centre for AI and ND	Istituto Zooprofilattico Sperimentale Delle Venezie	Pridotkas, G.; Jurgelevicius, V.; Pileviciene, S.; Zecchin, B.; Fusaro, A.; Milani, A.; Schivo, A.; Salviato, A.; Giussani, E.; Monne, I.; Terregino, C.
EPI1858590	HA	Lithuania	2021-Mar-19	EPI_ISL_1719911	A/swan/Lithuania/1842PG1_21VIR2606-5/2021	Istituto Zooprofilattico Sperimentale delle Venezie, EU/OIE/Reference Laboratory and FAO Reference Centre for AI and ND	Istituto Zooprofilattico Sperimentale Delle Venezie	Pridotkas, G.; Jurgelevicius, V.; Pileviciene, S.; Zecchin, B.; Fusaro, A.; Milani, A.; Schivo, A.; Salviato, A.; Giussani, E.; Monne, I.; Terregino, C.
EPI1858598	HA	Lithuania	2021-Mar-19	EPI_ISL_1719912	A/swan/Lithuania/2306PG1_21VIR2606-7/2021	Istituto Zooprofilattico Sperimentale delle Venezie, EU/OIE/Reference Laboratory and FAO Reference Centre for AI and ND	Istituto Zooprofilattico Sperimentale Delle Venezie	Pridotkas, G.; Jurgelevicius, V.; Pileviciene, S.; Zecchin, B.; Fusaro, A.; Milani, A.; Schivo, A.; Salviato, A.; Giussani, E.; Monne, I.; Terregino, C.
EPI1858606	HA	Bulgaria	2021-Feb-01	EPI_ISL_1719913	A/chicken/Bulgaria/39_21VIR1454-3/2021	Istituto Zooprofilattico Sperimentale delle Venezie, EU/OIE/Reference Laboratory and FAO Reference Centre for AI and ND	Istituto Zooprofilattico Sperimentale Delle Venezie	Goujgoulova, G.; Slavcheva, I.; Zecchin, B.; Fusaro, A.; Milani, A.; Schivo, A.; Salviato, A.; Giussani, E.; Monne, I.; Terregino, C.
EPI1858614	HA	Bulgaria	2021-Feb-04	EPI_ISL_1719914	A/pekin_duck/Bulgaria/48-3_21VIR1454-7/2021	Istituto Zooprofilattico Sperimentale delle Venezie, EU/OIE/Reference Laboratory and FAO Reference Centre for AI and ND	Istituto Zooprofilattico Sperimentale Delle Venezie	Goujgoulova, G.; Slavcheva, I.; Zecchin, B.; Fusaro, A.; Milani, A.; Schivo, A.; Salviato, A.; Giussani, E.; Monne, I.; Terregino, C.
EPI1858810	HA	China	2020-Nov-09	EPI_ISL_1760446	A/whooper swan/Shaanxi/SXY26/2020	College of Wildlife and Protected Areas, Northeast Forestry University	Northeast Forestry University
EPI1858818	HA	China	2020-Nov-10	EPI_ISL_1760447	A/whooper swan/Shaanxi/SXY66/2020	College of Wildlife and Protected Areas, Northeast Forestry University	Northeast Forestry University
EPI1858826	HA	China	2020-Nov-10	EPI_ISL_1760448	A/common teal/Shaanxi/SXY1-1/2020	College of Wildlife and Protected Areas, Northeast Forestry University	Northeast Forestry University
EPI1858834	HA	China	2020-Nov-10	EPI_ISL_1760450	A/whooper swan/Shaanxi/SXY2-1/2020	College of Wildlife and Protected Areas, Northeast Forestry University	Northeast Forestry University
EPI1858842	HA	China	2020-Nov-10	EPI_ISL_1760451	A/whooper swan/Shanxi/SX16/2020	College of Wildlife and Protected Areas, Northeast Forestry University	Northeast Forestry University
EPI1858850	HA	China	2020-Nov-10	EPI_ISL_1760452	A/whooper swan/Shanxi/SX31/2020	College of Wildlife and Protected Areas, Northeast Forestry University	Northeast Forestry University
EPI1858858	HA	China	2020-Nov-10	EPI_ISL_1760453	A/whooper swan/Shanxi/SX56/2020	College of Wildlife and Protected Areas, Northeast Forestry University	Northeast Forestry University
EPI1858866	HA	China	2020-Nov-10	EPI_ISL_1760454	A/whooper swan/Shanxi/SX106/2020	College of Wildlife and Protected Areas, Northeast Forestry University	Northeast Forestry University
EPI1859003	HA	China	2020-Nov-02	EPI_ISL_1829205	A/whooper swan/Henan/SMQ5/2020	College of Wildlife and Protected Areas, Northeast Forestry University	Northeast Forestry University
EPI1859309	HA	China	2020-Nov-06	EPI_ISL_1834185	A/whooper swan/Henan/SMQ6/2020	College of Wildlife and Protected Areas, Northeast Forestry University	Northeast Forestry University
EPI1859317	HA	China	2020-Nov-09	EPI_ISL_1937883	A/whooper swan/Henan/SMQ7/2020	College of Wildlife and Protected Areas, Northeast Forestry University	Northeast Forestry University
EPI1859325	HA	China	2020-Nov-10	EPI_ISL_1937884	A/whooper swan/Henan/SM1/2020	College of Wildlife and Protected Areas, Northeast Forestry University	Northeast Forestry University
EPI1859333	HA	China	2020-Nov-10	EPI_ISL_1937889	A/whooper swan/Henan/SM16/2020	College of Wildlife and Protected Areas, Northeast Forestry University	Northeast Forestry University
EPI1859341	HA	China	2020-Nov-10	EPI_ISL_1937890	A/whooper swan/Henan/SM31/2020	College of Wildlife and Protected Areas, Northeast Forestry University	Northeast Forestry University
EPI1859349	HA	China	2020-Nov-10	EPI_ISL_1937891	A/whooper swan/Henan/SM61/2020	College of Wildlife and Protected Areas, Northeast Forestry University	Northeast Forestry University
EPI1859357	HA	China	2020-Nov-10	EPI_ISL_1937892	A/whooper swan/Henan/SM76/2020	College of Wildlife and Protected Areas, Northeast Forestry University	Northeast Forestry University
EPI1859365	HA	China	2020-Nov-10	EPI_ISL_1938307	A/whooper swan/Henan/SM86/2020	College of Wildlife and Protected Areas, Northeast Forestry University	Northeast Forestry University
EPI1859373	HA	China	2020-Nov-10	EPI_ISL_1938309	A/whooper swan/Henan/SM111/2020	College of Wildlife and Protected Areas, Northeast Forestry University	Northeast Forestry University
EPI1859381	HA	China	2020-Nov-10	EPI_ISL_1938478	A/whooper swan/Henan/SMQ9/2020	College of Wildlife and Protected Areas, Northeast Forestry University	Northeast Forestry University
EPI1859389	HA	China	2020-Nov-10	EPI_ISL_1939080	A/whooper swan/Henan/SMQ10/2020	College of Wildlife and Protected Areas, Northeast Forestry University	Northeast Forestry University
EPI1859397	HA	China	2020-Nov-11	EPI_ISL_1939617	A/eurasian eagle-owl/Henan/SMQ11/2020	College of Wildlife and Protected Areas, Northeast Forestry University	Northeast Forestry University
EPI1859553	HA	Czech Republic	2021-Apr-18	EPI_ISL_1941542	A/duck/Czech Republic/7681-3/2021	State Veterinary Institute Prague	State Veterinary Institute Prague	Nagy,A;Cernikova,L;Stara,M
EPI1859569	HA	Czech Republic	2021-Apr-06	EPI_ISL_1941579	A/duck/Czech Republic/6653-5/2021	State Veterinary Institute Prague	State Veterinary Institute Prague	Nagy,A;Cernikova,L;Stara,M
EPI1859577	HA	Czech Republic	2021-Apr-06	EPI_ISL_1941580	A/duck/Czech Republic/6653-15/2021	State Veterinary Institute Prague	State Veterinary Institute Prague	Nagy,A;Cernikova,L;Stara,M
EPI1859647	HA	Poland	2021-Feb-15	EPI_ISL_2111625	A/mute_swan/Poland/MB131/2021	National Veterinary Research Institut Poland, PIWet-PIB	National Veterinary Research Institute	Dziadek, K.; Swieton, E. ; Smietanka, K.
EPI1859655	HA	Poland	2021-Feb-22	EPI_ISL_2113167	A/mute_swan/Poland/MB189/2021	National Veterinary Research Institut Poland, PIWet-PIB	National Veterinary Research Institute	Dziadek, K.; Swieton, E.; Smietanka, K.
EPI1859671	HA	Poland	2021-Mar-06	EPI_ISL_2114013	A/mute_swan/Poland/MB272/2021	National Veterinary Research Institut Poland, PIWet-PIB	National Veterinary Research Institute	Dziadek, K.; Swieton, E.; Smietanka, K.
EPI1859637	HA	Sweden	2021-Apr-20	EPI_ISL_2131573	A/Chicken/Sweden/SVA210420SZ0002/KN099429-IP22/2021	National Veterinary Institute, SVA	National Veterinary Institute
EPI1859683	HA	Netherlands	2021-Jan-05	EPI_ISL_2172517	A/common buzzard/Netherlands/21021278-002/2021	Wageningen Bioveterinary Research	Wageningen Bioveterinary Research	Beerens, Nancy; Harders, Frank; Pritz-Verschuren, Sylvia; Roose, Marit; Germeraad, Evelien; Engelsma, Marc; Bossers, Alex; Heutink, Rene
EPI1859691	HA	Netherlands	2021-Jan-08	EPI_ISL_2172518	A/common kestrel/Netherlands/21021301-039/2021	Wageningen Bioveterinary Research	Wageningen Bioveterinary Research	Beerens, Nancy; Harders, Frank; Pritz-Verschuren, Sylvia; Roose, Marit; Germeraad, Evelien; Engelsma, Marc; Bossers, Alex; Heutink, Rene
EPI1859699	HA	Netherlands	2021-Jan-10	EPI_ISL_2172522	A/common buzzard/Netherlands/21021497-001/2021	Wageningen Bioveterinary Research	Wageningen Bioveterinary Research	Beerens, Nancy; Harders, Frank; Pritz-Verschuren, Sylvia; Roose, Marit; Germeraad, Evelien; Engelsma, Marc; Bossers, Alex; Heutink, Rene
EPI1859707	HA	Netherlands	2021-Jan-18	EPI_ISL_2172523	A/sanderling/Netherlands/21021794-002/2021	Wageningen Bioveterinary Research	Wageningen Bioveterinary Research	Beerens, Nancy; Harders, Frank; Pritz-Verschuren, Sylvia; Roose, Marit; Germeraad, Evelien; Engelsma, Marc; Bossers, Alex; Heutink, Rene
EPI1859715	HA	Netherlands	2021-Jan-19	EPI_ISL_2172525	A/barnacle goose/Netherlands/21022039-002/2021	Wageningen Bioveterinary Research	Wageningen Bioveterinary Research	Beerens, Nancy; Harders, Frank; Pritz-Verschuren, Sylvia; Roose, Marit; Germeraad, Evelien; Engelsma, Marc; Bossers, Alex; Heutink, Rene
EPI1859723	HA	Netherlands	2021-Feb-21	EPI_ISL_2172526	A/common buzzard/Netherlands/21023939-001/2021	Wageningen Bioveterinary Research	Wageningen Bioveterinary Research	Beerens, Nancy; Harders, Frank; Pritz-Verschuren, Sylvia; Roose, Marit; Germeraad, Evelien; Engelsma, Marc; Bossers, Alex; Heutink, Rene
EPI1859747	HA	Netherlands	2021-Jan-30	EPI_ISL_2172529	A/wild goose/Netherlands/21024076-001/2021	Wageningen Bioveterinary Research	Wageningen Bioveterinary Research	Beerens, Nancy; Harders, Frank; Pritz-Verschuren, Sylvia; Roose, Marit; Germeraad, Evelien; Engelsma, Marc; Bossers, Alex; Heutink, Rene
EPI1859763	HA	Netherlands	2021-Feb-21	EPI_ISL_2172531	A/barnacle goose/Netherlands/21024358-001/2021	Wageningen Bioveterinary Research	Wageningen Bioveterinary Research	Beerens, Nancy; Harders, Frank; Pritz-Verschuren, Sylvia; Roose, Marit; Germeraad, Evelien; Engelsma, Marc; Bossers, Alex; Heutink, Rene
EPI1859771	HA	Netherlands	2021-Jan-25	EPI_ISL_2172532	A/gadwall/Netherlands/21024401-002/2021	Wageningen Bioveterinary Research	Wageningen Bioveterinary Research	Beerens, Nancy; Harders, Frank; Pritz-Verschuren, Sylvia; Roose, Marit; Germeraad, Evelien; Engelsma, Marc; Bossers, Alex; Heutink, Rene
EPI1859779	HA	Netherlands	2021-Mar-04	EPI_ISL_2172533	A/common buzzard/Netherlands/21024712-002/2021	Wageningen Bioveterinary Research	Wageningen Bioveterinary Research	Beerens, Nancy; Harders, Frank; Pritz-Verschuren, Sylvia; Roose, Marit; Germeraad, Evelien; Engelsma, Marc; Bossers, Alex; Heutink, Rene
EPI1859819	HA	Netherlands	2021-Jan-04	EPI_ISL_2175628	A/common buzzard/Netherlands/21021187-001/2021	Wageningen Bioveterinary Research	Wageningen Bioveterinary Research	Beerens, Nancy; Harders, Frank; Pritz-Verschuren, Sylvia; Roose, Marit; Germeraad, Evelien; Engelsma, Marc; Bossers, Alex; Heutink, Rene
EPI1859827	HA	Netherlands	2021-Feb-14	EPI_ISL_2176321	A/barnacle goose/Netherlands/21023498-002/2021	Wageningen Bioveterinary Research	Wageningen Bioveterinary Research	Beerens, Nancy; Harders, Frank; Pritz-Verschuren, Sylvia; Roose, Marit; Germeraad, Evelien; Engelsma, Marc; Bossers, Alex; Heutink, Rene
EPI1859843	HA	Netherlands	2021-Apr-07	EPI_ISL_2177398	A/peacock/Netherlands/21026542-001/2021	Wageningen Bioveterinary Research	Wageningen Bioveterinary Research	Beerens, Nancy; Harders, Frank; Pritz-Verschuren, Sylvia; Roose, Marit; Germeraad, Evelien; Engelsma, Marc; Bossers, Alex; Heutink, Rene
EPI1859911	HA	Czech Republic	2021-Mar-29	EPI_ISL_2194543	A/chicken/Czech Republic/6151-2/2021	State Veterinary Institute Prague	State Veterinary Institute Prague	Nagy,A;Cernikova,L;Stara,M
EPI1859964	HA	Netherlands	2021-May-21	EPI_ISL_2227275	A/turkey/Netherlands/21028936-001005/2021	Wageningen Bioveterinary Research	Wageningen Bioveterinary Research	Beerens, Nancy; Harders, Frank; Pritz-Verschuren, Sylvia; Roose, Marit; Germeraad, Evelien; Engelsma, Marc; Bossers, Alex; Heutink, Rene
EPI1860055	HA	Italy	2021-Jan-28	EPI_ISL_2234810	A/seagull/Italy/21VIR2479/2021	Istituto Zooprofilattico Sperimentale delle Venezie, EU/OIE/Reference Laboratory and FAO Reference Centre for AI and ND	Istituto Zooprofilattico Sperimentale Delle Venezie	Zecchin, B.; Fusaro, A.; Schivo, A.; Salviato, A.; Giussani, E.; Monne, I.; Terregino, C.
EPI1860063	HA	Spain	2021-Jan-07	EPI_ISL_2234811	A/anser_anser/Spain/102-8_21VIR1230-4/2021	Istituto Zooprofilattico Sperimentale delle Venezie, EU/OIE/Reference Laboratory and FAO Reference Centre for AI and ND	Istituto Zooprofilattico Sperimentale Delle Venezie	Ruano Ramos, M.J.; S?nchez S?nchez, A.; Zecchin, B.; Fusaro, A.; Schivo, A.; Salviato, A.; Giussani, E.; Monne, I.; Terregino, C.
EPI1860071	HA	Spain	2021-Jan-27	EPI_ISL_2234812	A/anser_anser/Spain/297-1_21VIR1230-5/2021	Istituto Zooprofilattico Sperimentale delle Venezie, EU/OIE/Reference Laboratory and FAO Reference Centre for AI and ND	Istituto Zooprofilattico Sperimentale Delle Venezie	Ruano Ramos, M.J.; S?nchez S?nchez, A.; Zecchin, B.; Fusaro, A.; Schivo, A.; Salviato, A.; Giussani, E.; Monne, I.; Terregino, C.
EPI1860079	HA	Spain	2021-Jan-07	EPI_ISL_2234813	A/ciconia_ciconia/Spain/102-1_21VIR1230-2/2021	Istituto Zooprofilattico Sperimentale delle Venezie, EU/OIE/Reference Laboratory and FAO Reference Centre for AI and ND	Istituto Zooprofilattico Sperimentale Delle Venezie	Ruano Ramos, M.J.; S?nchez S?nchez, A.; Zecchin, B.; Fusaro, A.; Schivo, A.; Salviato, A.; Giussani, E.; Monne, I.; Terregino, C.
EPI1860087	HA	Spain	2020-Nov-20	EPI_ISL_2234814	A/peregrine_falcon/Spain/3365-1_21VIR1230-1/2020	Istituto Zooprofilattico Sperimentale delle Venezie, EU/OIE/Reference Laboratory and FAO Reference Centre for AI and ND	Istituto Zooprofilattico Sperimentale Delle Venezie	Ruano Ramos, M.J.; S?nchez S?nchez, A.; Zecchin, B.; Fusaro, A.; Schivo, A.; Salviato, A.; Giussani, E.; Monne, I.; Terregino, C.
EPI1860095	HA	Romania	2021-Jan-13	EPI_ISL_2234815	A/duck/Romania/10202_21VIR2593-31/2021	Istituto Zooprofilattico Sperimentale delle Venezie, EU/OIE/Reference Laboratory and FAO Reference Centre for AI and ND	Istituto Zooprofilattico Sperimentale Delle Venezie	Onita, I.; Neicut, A.; Raluca, B.; Razvan, M.; Florica, B.; Zecchin, B.; Fusaro, A.; Giussani, E.; Schivo, A.; Salviato, A.; Monne, I.; Terregino, C.
EPI1860103	HA	Romania	2021-Jan-13	EPI_ISL_2234816	A/duck/Romania/10205-t4_21VIR2593-3/2021	Istituto Zooprofilattico Sperimentale delle Venezie, EU/OIE/Reference Laboratory and FAO Reference Centre for AI and ND	Istituto Zooprofilattico Sperimentale Delle Venezie	Onita, I.; Neicut, A.; Raluca, B.; Razvan, M.; Florica, B.; Zecchin, B.; Fusaro, A.; Giussani, E.; Schivo, A.; Salviato, A.; Monne, I.; Terregino, C.
EPI1860111	HA	Romania	2021-Jan-13	EPI_ISL_2234817	A/goose/Romania/10205-t3_21VIR2593-7/2021	Istituto Zooprofilattico Sperimentale delle Venezie, EU/OIE/Reference Laboratory and FAO Reference Centre for AI and ND	Istituto Zooprofilattico Sperimentale Delle Venezie	Onita, I.; Neicut, A.; Raluca, B.; Razvan, M.; Florica, B.; Zecchin, B.; Fusaro, A.; Giussani, E.; Schivo, A.; Salviato, A.; Monne, I.; Terregino, C.
EPI1860119	HA	Romania	2021-Jan-13	EPI_ISL_2234818	A/goose/Romania/10205-t5_21VIR2593-8/2021	Istituto Zooprofilattico Sperimentale delle Venezie, EU/OIE/Reference Laboratory and FAO Reference Centre for AI and ND	Istituto Zooprofilattico Sperimentale Delle Venezie	Onita, I.; Neicut, A.; Raluca, B.; Razvan, M.; Florica, B.; Zecchin, B.; Fusaro, A.; Giussani, E.; Schivo, A.; Salviato, A.; Monne, I.; Terregino, C.
EPI1860127	HA	Romania	2021-Jan-19	EPI_ISL_2234819	A/goose/Romania/10330_21VIR2593-35/2021	Istituto Zooprofilattico Sperimentale delle Venezie, EU/OIE/Reference Laboratory and FAO Reference Centre for AI and ND	Istituto Zooprofilattico Sperimentale Delle Venezie	Onita, I.; Neicut, A.; Raluca, B.; Razvan, M.; Florica, B.; Zecchin, B.; Fusaro, A.; Giussani, E.; Schivo, A.; Salviato, A.; Monne, I.; Terregino, C.
EPI1860135	HA	Romania	2021-Jan-22	EPI_ISL_2234820	A/hawk/Romania/10363_21VIR2593-11/2021	Istituto Zooprofilattico Sperimentale delle Venezie, EU/OIE/Reference Laboratory and FAO Reference Centre for AI and ND	Istituto Zooprofilattico Sperimentale Delle Venezie	Onita, I.; Neicut, A.; Raluca, B.; Razvan, M.; Florica, B.; Zecchin, B.; Fusaro, A.; Giussani, E.; Schivo, A.; Salviato, A.; Monne, I.; Terregino, C.
EPI1862699	HA	Sweden	2021-Mar-16	EPI_ISL_2254497	A/western jackdaw/SVA210317SZ0321/KN001057/E-2021	National Veterinary Institute, SVA	National Veterinary Institute
EPI1866609	HA	Sweden	2021-Mar-14	EPI_ISL_2301187	A/common buzzard/Sweden/SVA210323SZ0426/KN001120/O-2021	National Veterinary Institute, SVA	National Veterinary Institute
EPI1868456	HA	Czech Republic	2021-May-16	EPI_ISL_2402936	A/chicken/Czech Republic/10251-1/2021	State Veterinary Institute Prague	State Veterinary Institute Prague	Nagy,A;Cernikova,L;Stara,M
EPI1868464	HA	Czech Republic	2021-May-31	EPI_ISL_2402937	A/chicken/Czech Republic/10251-2/2021	State Veterinary Institute Prague	State Veterinary Institute Prague	Nagy,A;Cernikova,L;Stara,M
EPI1987794	HA	Egypt	2019-Jan-30	EPI_ISL_10406912	rg A/chicken/Egypt/Q16684C/2019	National Research Centre	National Research Center (Hospital)	'Rabeh,El-Shesheny; Ahmed,Kandeil; Yassmin,Moatassim; Ahmed,Taweel; Khaled,Elsharkawy; Mohamed,El-Sayes; Ahmed,Sofy; Adel,Mousa;M.A.,Ali'
EPI2005328	HA	Vietnam	2021-Dec-01	EPI_ISL_11504587	A/chicken/Vietnam/HU14-LB11/2021	Graduate School of Veterinary Medicine, Hokkaido University	Graduate School of Veterinary Medicine, Hokkaido University	Yoshihiro, Sakoda; Norikazu, Isoda; Takahiro, Hiono
EPI2021975	HA	Kosovo	2021-Oct-04	EPI_ISL_12176839	A/chicken/Kosovo/279_22VIR3124-2/2021	Kosovo Food and Veterinary Laboratory	Istituto Zooprofilattico Sperimentale delle Venezie	Armend, C.; Xhavit, M.; Kujtim, U.; Barbierato, G.; Zecchin, B.; Fusaro, A.; Schivo, A.; Salviato, A.; Palumbo, E.; Giussani, E.; Monne, I.; Terregino, C.
EPI2021983	HA	Kosovo	2021-Oct-05	EPI_ISL_12176840	A/chicken/Kosovo/280_22VIR3124-3/2021	Kosovo Food and Veterinary Laboratory	Istituto Zooprofilattico Sperimentale delle Venezie	Armend, C.; Xhavit, M.; Kujtim, U.; Barbierato, G.; Zecchin, B.; Fusaro, A.; Schivo, A.; Salviato, A.; Palumbo, E.; Giussani, E.; Monne, I.; Terregino, C.
EPI2021991	HA	Kosovo	2021-Oct-07	EPI_ISL_12176841	A/chicken/Kosovo/283_22VIR3124-4/2021	Kosovo Food and Veterinary Laboratory	Istituto Zooprofilattico Sperimentale delle Venezie	Armend, C.; Xhavit, M.; Kujtim, U.; Barbierato, G.; Zecchin, B.; Fusaro, A.; Schivo, A.; Salviato, A.; Palumbo, E.; Giussani, E.; Monne, I.; Terregino, C.
EPI2021999	HA	Kosovo	2021-Oct-11	EPI_ISL_12176843	A/chicken/Kosovo/284_22VIR3124-5/2021	Kosovo Food and Veterinary Laboratory	Istituto Zooprofilattico Sperimentale delle Venezie	Armend, C.; Xhavit, M.; Kujtim, U.; Barbierato, G.; Zecchin, B.; Fusaro, A.; Schivo, A.; Salviato, A.; Palumbo, E.; Giussani, E.; Monne, I.; Terregino, C.
EPI2022015	HA	Kosovo	2021-Oct-21	EPI_ISL_12176845	A/chicken/Kosovo/290_22VIR3124-7/2021	Kosovo Food and Veterinary Laboratory	Istituto Zooprofilattico Sperimentale delle Venezie	Armend, C.; Xhavit, M.; Kujtim, U.; Barbierato, G.; Zecchin, B.; Fusaro, A.; Schivo, A.; Salviato, A.; Palumbo, E.; Giussani, E.; Monne, I.; Terregino, C.
EPI2022023	HA	Kosovo	2021-Nov-03	EPI_ISL_12176846	A/chicken/Kosovo/299_22VIR3124-8/2021	Kosovo Food and Veterinary Laboratory	Istituto Zooprofilattico Sperimentale delle Venezie	Armend, C.; Xhavit, M.; Kujtim, U.; Barbierato, G.; Zecchin, B.; Fusaro, A.; Schivo, A.; Salviato, A.; Palumbo, E.; Giussani, E.; Monne, I.; Terregino, C.
EPI2022031	HA	Kosovo	2021-Nov-05	EPI_ISL_12176847	A/chicken/Kosovo/302_22VIR3124-9/2021	Kosovo Food and Veterinary Laboratory	Istituto Zooprofilattico Sperimentale delle Venezie	Armend, C.; Xhavit, M.; Kujtim, U.; Barbierato, G.; Zecchin, B.; Fusaro, A.; Schivo, A.; Salviato, A.; Palumbo, E.; Giussani, E.; Monne, I.; Terregino, C.
EPI2022039	HA	Kosovo	2021-Nov-05	EPI_ISL_12176848	A/chicken/Kosovo/303_22VIR3124-10/2021	Kosovo Food and Veterinary Laboratory	Istituto Zooprofilattico Sperimentale delle Venezie	Armend, C.; Xhavit, M.; Kujtim, U.; Barbierato, G.; Zecchin, B.; Fusaro, A.; Schivo, A.; Salviato, A.; Palumbo, E.; Giussani, E.; Monne, I.; Terregino, C.
EPI2022054	HA	Kosovo	2022-Jan-06	EPI_ISL_12176850	A/chicken/Kosovo/22-2_22VIR3124-13/2022	Kosovo Food and Veterinary Laboratory	Istituto Zooprofilattico Sperimentale delle Venezie	Armend, C.; Xhavit, M.; Kujtim, U.; Barbierato, G.; Zecchin, B.; Fusaro, A.; Schivo, A.; Salviato, A.; Palumbo, E.; Giussani, E.; Monne, I.; Terregino, C.
EPI2022062	HA	Kosovo	2022-Jan-14	EPI_ISL_12176851	A/chicken/Kosovo/22-8_22VIR3124-14/2022	Kosovo Food and Veterinary Laboratory	Istituto Zooprofilattico Sperimentale delle Venezie	Armend, C.; Xhavit, M.; Kujtim, U.; Barbierato, G.; Zecchin, B.; Fusaro, A.; Schivo, A.; Salviato, A.; Palumbo, E.; Giussani, E.; Monne, I.; Terregino, C.
EPI2022070	HA	Kosovo	2022-Jan-19	EPI_ISL_12176852	A/chicken/Kosovo/22-9_22VIR3124-15/2022	Kosovo Food and Veterinary Laboratory	Istituto Zooprofilattico Sperimentale delle Venezie	Armend, C.; Xhavit, M.; Kujtim, U.; Barbierato, G.; Zecchin, B.; Fusaro, A.; Schivo, A.; Salviato, A.; Palumbo, E.; Giussani, E.; Monne, I.; Terregino, C.
EPI2022078	HA	Kosovo	2021-Jun-14	EPI_ISL_12176853	A/chicken/Kosovo/126_22VIR3124-18/2021	Kosovo Food and Veterinary Laboratory	Istituto Zooprofilattico Sperimentale delle Venezie	Armend, C.; Xhavit, M.; Kujtim, U.; Barbierato, G.; Zecchin, B.; Fusaro, A.; Schivo, A.; Salviato, A.; Palumbo, E.; Giussani, E.; Monne, I.; Terregino, C.
EPI2022086	HA	Kosovo	2022-Feb-15	EPI_ISL_12176854	A/chicken/Kosovo/22-50_22VIR3124-19/2022	Kosovo Food and Veterinary Laboratory	Istituto Zooprofilattico Sperimentale delle Venezie	Armend, C.; Xhavit, M.; Kujtim, U.; Barbierato, G.; Zecchin, B.; Fusaro, A.; Schivo, A.; Salviato, A.; Palumbo, E.; Giussani, E.; Monne, I.; Terregino, C.
EPI2022094	HA	Kosovo	2022-Mar-01	EPI_ISL_12176855	A/chicken/Kosovo/22-59_22VIR3124-20/2022	Kosovo Food and Veterinary Laboratory	Istituto Zooprofilattico Sperimentale delle Venezie	Armend, C.; Xhavit, M.; Kujtim, U.; Barbierato, G.; Zecchin, B.; Fusaro, A.; Schivo, A.; Salviato, A.; Palumbo, E.; Giussani, E.; Monne, I.; Terregino, C.
EPI2022102	HA	Kosovo	2022-Jan-19	EPI_ISL_12176931	A/turkey/Kosovo/13-2_22VIR3124-31/2022	Kosovo Food and Veterinary Laboratory	Istituto Zooprofilattico Sperimentale delle Venezie	Armend, C.; Xhavit, M.; Kujtim, U.; Barbierato, G.; Zecchin, B.; Fusaro, A.; Schivo, A.; Salviato, A.; Palumbo, E.; Giussani, E.; Monne, I.; Terregino, C.
EPI2022110	HA	Albania	2022-Mar-01	EPI_ISL_12176932	A/chicken/Albania/D381-22_22VIR3125-1/2022	Institute of Public Health	Istituto Zooprofilattico Sperimentale delle Venezie	Lika, A.; Boci, J.; Shkodra, E.; Barbierato, G.; Zecchin, B.; Fusaro, A.; Schivo, A.; Salviato, A.; Palumbo, E.; Giussani, E.; Monne, I.; Terregino, C.
EPI2028314	HA	Czech Republic	2021-Mar-18	EPI_ISL_12436968	A/duck/Czech Republic/5361/2021	State Veterinary Institute Prague	State Veterinary Institute Prague	Alexander,Nagy;Lenka,Cernikova;Martina,Stara
EPI2028322	HA	Czech Republic	2021-Mar-19	EPI_ISL_12437699	A/duck/Czech Republic/5467/2021	State Veterinary Institute Prague	State Veterinary Institute Prague	Alexander,Nagy;Lenka,Cernikova;Martina,Stara
EPI2028330	HA	Czech Republic	2021-Mar-26	EPI_ISL_12437700	A/duck/Czech Republic/6017/2021	State Veterinary Institute Prague	State Veterinary Institute Prague	Alexander,Nagy;Lenka,Cernikova;Martina,Stara
EPI2059202	HA	Sweden	2021-Mar-15	EPI_ISL_13175606	A/Turkey/Sweden/SVA210315SZ0260/FB067516-IP19/2021	National Veterinary Institute, SVA	National Veterinary Institute
EPI2059218	HA	Sweden	2021-Feb-23	EPI_ISL_13175608	A/Chicken/Sweden/SVA210223SZ0647/FB046588-IP7/2021	National Veterinary Institute, SVA	National Veterinary Institute
EPI2059541	HA	Sweden	2021-Feb-24	EPI_ISL_13175667	A/Common pheasant/Sweden/SVA210224SZ0005/KN000542-IP8/2021	National Veterinary Institute, SVA	National Veterinary Institute
EPI1850452	HA	Japan	2021-Mar-03	EPI_ISL_1240997	A/eastern buzzard/Tochigi/090311C/2021	National Institute of Animal Health	National Institute of Animal Health
EPI569390	HA	United States	2014-Dec-08	EPI_ISL_173878	A/gyrfalcon/Washington/41088-6/2014			Ip,H.S.; Kim-Torchetti,M.; Crespo,R.; Kohrs,P.; DeBruyn,P.; Mansfield,K.G.; Baszler,T.; Badcoe,L.; Bodenstein,B.; Shearn-Boschler,V.; Killian,M.L.; Pedersen,J.C.; Hines,N.; Gidlewski,T.; DeLiberto,T.; Sleeman,J.; Shearn-Bochsler,V.; Long,R.L.; Hines,N.L.
EPI646105	HA	China	2014-Feb-15	EPI_ISL_196592	A/goose/Jiangsu/WX202/2014	Beijing Institute of Microbiology and Epidemiology	Beijing Institute of Microbiology and Epidemiology
EPI666061	HA	China	2015-May-23	EPI_ISL_200468	A/goose/Shandong/05.23 AY-GS/2015(Mixed)		Institute of Microbiology, Chinese Academy of Sciences
EPI665981	HA	China	2014-Jun-14	EPI_ISL_200458	A/goose/Shandong/06.14 HZ-GS/2014(Mixed)		Institute of Microbiology, Chinese Academy of Sciences
EPI858820	HA	China	2013-Feb-21	EPI_ISL_237551	A/goose/Shandong/LQ01694/2013		Institute of Microbiology, Chinese Academy of Sciences
EPI703607	HA	China	2014-Apr-08	EPI_ISL_208840	A/goose/Eastern China/S0408/2014			Sun,H.; Sun,Y.; Pu,J.; Liu,L.; Li,C.; Xu,G.; Qin,M.; Zhang,Y.; Zhao,H.; Wei,K.; Liu,J.
EPI703598	HA	China	2012-Dec-04	EPI_ISL_208831	A/goose/Eastern China/L1204/2012			Sun,H.; Sun,Y.; Pu,J.; Liu,L.; Li,C.; Xu,G.; Qin,M.; Zhang,Y.; Zhao,H.; Wei,K.; Liu,J.
EPI703597	HA	China	2012-Dec-14	EPI_ISL_208830	A/goose/Eastern China/L1214/2012			Sun,H.; Sun,Y.; Pu,J.; Liu,L.; Li,C.; Xu,G.; Qin,M.; Zhang,Y.; Zhao,H.; Wei,K.; Liu,J.
EPI561633	HA	Korea, Republic of	2014-Jan-28	EPI_ISL_171712	A/white-fronted goose/Korea/H231/2014			Jeong,J.; Kang,H.M.; Lee,E.K.; Song,B.M.; Kwon,Y.K.; Kim,H.R.; Choi,K.S.; Kim,J.Y.; Lee,H.J.; Moon,O.K.; Jeong,W.; Choi,J.; Baek,J.H.; Joo,Y.S.; Park,Y.H.; Lee,H.S.; Lee,Y.J.; Lee,Y.-J.; Kang,H.-M.; Lee,E.-K.; Song,B.-M.; Lee,K.-J.; Hong,M.-S.
EPI891670	HA	Croatia	2017-Jan-18	EPI_ISL_243695	A/greylag goose/Croatia/33/2017		Croatian Veterinary Institute	Savić, Vladimir
EPI909436	HA	Russian Federation	2017-Jan-06	EPI_ISL_247722	A/goose/Krasnodar/3144/2017		State Research Center of Virology and Biotechnology (VECTOR)	Ivan,Susloparov; Natalya,Goncharova; Natalya,Kolosova; Vasiliy,Marchenko; Alexander,Ryzhikov
EPI561674	HA	Korea, Republic of	2014-Feb-01	EPI_ISL_171717	A/bean goose/Korea/H328/2014			Jeong,J.; Kang,H.M.; Lee,E.K.; Song,B.M.; Kwon,Y.K.; Kim,H.R.; Choi,K.S.; Kim,J.Y.; Lee,H.J.; Moon,O.K.; Jeong,W.; Choi,J.; Baek,J.H.; Joo,Y.S.; Park,Y.H.; Lee,H.S.; Lee,Y.J.; Lee,Y.-J.; Kang,H.-M.; Lee,E.-K.; Song,B.-M.; Lee,K.-J.; Hong,M.-S.
EPI1848359	HA	Sweden	2021-Feb-07	EPI_ISL_1093426	A/black-headed gull/Sweden/SVA210216SZ0398/KN000437/2021	National Veterinary Institute, SVA	National Veterinary Institute
EPI1850343	HA	Sweden	2021-Feb-23	EPI_ISL_1238902	A/common pheasant/Sweden/SVA210224SZ0005/KN000542-IP8/2021	National Veterinary Institute, SVA	National Veterinary Institute
EPI561681	HA	Korea, Republic of	2014-Feb-06	EPI_ISL_171718	A/tundra swan/Korea/H411/2014			Jeong,J.; Kang,H.M.; Lee,E.K.; Song,B.M.; Kwon,Y.K.; Kim,H.R.; Choi,K.S.; Kim,J.Y.; Lee,H.J.; Moon,O.K.; Jeong,W.; Choi,J.; Baek,J.H.; Joo,Y.S.; Park,Y.H.; Lee,H.S.; Lee,Y.J.; Lee,Y.-J.; Kang,H.-M.; Lee,E.-K.; Song,B.-M.; Lee,K.-J.; Hong,M.-S.
EPI1859663	HA	Poland	2021-Mar-03	EPI_ISL_2113493	A/mute_swan/Poland/MB268/2021	National Veterinary Research Institut Poland, PIWet-PIB	National Veterinary Research Institute	Dziadek, K.; Swieton, E.; Smietanka, K.
EPI1850967	HA	Croatia	2021-Mar-08	EPI_ISL_1279936	A/mute swan/Croatia/19/2021	Croatian Veterinary Institute, Poultry Centre	Croatian Veterinary Institute	Savić, Vladimir
EPI891667	HA	Croatia	2017-Jan-22	EPI_ISL_243693	A/mute swan/Croatia/30/2017		Croatian Veterinary Institute	Savić, Vladimir
EPI909444	HA	Russian Federation	2017-Jan-06	EPI_ISL_247723	A/mute swan/Krasnodar/25/2017		State Research Center of Virology and Biotechnology (VECTOR)	Ivan,Susloparov; Natalya,Goncharova; Natalya,Kolosova; Vasiliy,Marchenko; Alexander,Ryzhikov
EPI909428	HA	Russian Federation	2017-Jan-01	EPI_ISL_247721	A/turkey/Rostov-on-Don/11/2017		State Research Center of Virology and Biotechnology (VECTOR)	Ivan,Susloparov; Natalya,Goncharova; Natalya,Kolosova; Vasiliy,Marchenko; Alexander,Ryzhikov
EPI931207	HA	Germany	2017-Jan-09	EPI_ISL_249681	A/turkey/Germany-BB/R234ff/2017		Friedrich-Loeffler-Institut
EPI858844	HA	India	2016-Oct-20	EPI_ISL_237554	A/painted stork/India/10CA03/2016	ICAR-National Institute of High Security Animal Diseases	ICAR-National Institute of High Security Animal Diseases	'Nagarajan, Shanmugasundaram; Shukla, Shweta; Kumar, Manoj; Murugkar, H. V.; Tosh, Chakradhar; Singh, Vijendra Pal
EPI909380	HA	Russian Federation	2017-Jan-06	EPI_ISL_247715	A/long-eared owl/Voronezh/15/2017		State Research Center of Virology and Biotechnology (VECTOR)	Ivan,Susloparov; Natalya,Goncharova; Natalya,Kolosova; Vasiliy,Marchenko; Alexander,Ryzhikov
EPI1854100	HA	Sweden	2021-Mar-15	EPI_ISL_1390546	A/northern goshawk/Sweden/SVA210316SZ0489/KN001045/M/2021	National Veterinary Institute, SVA	National Veterinary Institute
EPI1854076	HA	Sweden	2021-Mar-16	EPI_ISL_1386249	A/western marsh harrier/Sweden/SVA210316SZ0486/KN001011/E/2021	National Veterinary Institute, SVA	National Veterinary Institute
EPI1848409	HA	Sweden	2021-Feb-11	EPI_ISL_1095454	A/Common buzzard/Sweden/SVA210212SZ0284/KN000390/2021	National Veterinary Institute, SVA	National Veterinary Institute
EPI1850508	HA	Japan	2021-Feb-16	EPI_ISL_1241004	A/owl/Tochigi/090204T/2021	National Institute of Animal Health	National Institute of Animal Health
EPI909396	HA	Russian Federation	2017-Jan-06	EPI_ISL_247717	A/long-eared owl/Voronezh/16/2017		State Research Center of Virology and Biotechnology (VECTOR)	Ivan,Susloparov; Natalya,Goncharova; Natalya,Kolosova; Vasiliy,Marchenko; Alexander,Ryzhikov
EPI909388	HA	Russian Federation	2017-Jan-06	EPI_ISL_247716	A/Ural owl/Voronezh/14/2017		State Research Center of Virology and Biotechnology (VECTOR)	Ivan,Susloparov; Natalya,Goncharova; Natalya,Kolosova; Vasiliy,Marchenko; Alexander,Ryzhikov
EPI555126	HA	Germany	2014-Dec-01	EPI_ISL_169851	A/stork/Germany-MV/R24/2015		Friedrich-Loeffler-Institut
EPI858828	HA	China	2013-Feb-22	EPI_ISL_237552	A/chicken/Shandong/KD02699/2013		Institute of Microbiology, Chinese Academy of Sciences
EPI561660	HA	Korea, Republic of	2014-Jan-28	EPI_ISL_171715	A/Korean native chicken/Korea/H257/2014			Jeong,J.; Kang,H.M.; Lee,E.K.; Song,B.M.; Kwon,Y.K.; Kim,H.R.; Choi,K.S.; Kim,J.Y.; Lee,H.J.; Moon,O.K.; Jeong,W.; Choi,J.; Baek,J.H.; Joo,Y.S.; Park,Y.H.; Lee,H.S.; Lee,Y.J.; Lee,Y.-J.; Kang,H.-M.; Lee,E.-K.; Song,B.-M.; Lee,K.-J.; Hong,M.-S.
EPI561653	HA	Korea, Republic of	2014-Jan-28	EPI_ISL_171714	A/breeder chicken/Korea/H250/2014			Jeong,J.; Kang,H.M.; Lee,E.K.; Song,B.M.; Kwon,Y.K.; Kim,H.R.; Choi,K.S.; Kim,J.Y.; Lee,H.J.; Moon,O.K.; Jeong,W.; Choi,J.; Baek,J.H.; Joo,Y.S.; Park,Y.H.; Lee,H.S.; Lee,Y.J.; Lee,Y.-J.; Kang,H.-M.; Lee,E.-K.; Song,B.-M.; Lee,K.-J.; Hong,M.-S.
EPI561577	HA	Korea, Republic of	2014-Jan-24	EPI_ISL_171705	A/breeder chicken/Korea/H122/2014			Jeong,J.; Kang,H.M.; Lee,E.K.; Song,B.M.; Kwon,Y.K.; Kim,H.R.; Choi,K.S.; Kim,J.Y.; Lee,H.J.; Moon,O.K.; Jeong,W.; Choi,J.; Baek,J.H.; Joo,Y.S.; Park,Y.H.; Lee,H.S.; Lee,Y.J.; Lee,Y.-J.; Kang,H.-M.; Lee,E.-K.; Song,B.-M.; Lee,K.-J.; Hong,M.-S.
EPI922508	HA	Germany	2016-Dec-24	EPI_ISL_249692	A/chicken/Germany-NI/R11406/2016		Friedrich-Loeffler-Institut
EPI866976	HA	Hungary	2016-Nov-25	EPI_ISL_239419	A/chicken/Hungary/59048/2016	National Food Chain Safety Office Veterinary Diagnostic Directorate Laboratory for Molecular Biology	Danam.Vet.Molbiol	Adam, Dan
EPI517161	HA	Japan	2014-Apr-13	EPI_ISL_159719	A/Chicken/Kumamoto/1-7/2014	National Institute of Animal Health	National Agriculture and Food Research Organization	Kanehira,K.; Takemae,N.; Uchida,Y.; Tunekuni,R.; Hikono,H.; Saito,T.
EPI909460	HA	Russian Federation	2016-Nov-21	EPI_ISL_247725	A/chicken/Kalmykia/2643/2016		State Research Center of Virology and Biotechnology (VECTOR)	Ivan,Susloparov; Natalya,Goncharova; Natalya,Kolosova; Vasiliy,Marchenko; Alexander,Ryzhikov
EPI909420	HA	Russian Federation	2017-Jan-06	EPI_ISL_247720	A/chicken/Voronezh/20/2017		State Research Center of Virology and Biotechnology (VECTOR)	Ivan,Susloparov; Natalya,Goncharova; Natalya,Kolosova; Vasiliy,Marchenko; Alexander,Ryzhikov
EPI909412	HA	Russian Federation	2017-Jan-06	EPI_ISL_247719	A/chicken/Voronezh/19/2017		State Research Center of Virology and Biotechnology (VECTOR)	Ivan,Susloparov; Natalya,Goncharova; Natalya,Kolosova; Vasiliy,Marchenko; Alexander,Ryzhikov
EPI909404	HA	Russian Federation	2017-Jan-06	EPI_ISL_247718	A/chicken/Voronezh/18/2017		State Research Center of Virology and Biotechnology (VECTOR)	Ivan,Susloparov; Natalya,Goncharova; Natalya,Kolosova; Vasiliy,Marchenko; Alexander,Ryzhikov
EPI547678	HA	Netherlands	2014-Nov-14	EPI_ISL_167905	A/Chicken/Netherlands/14015526/2014	Wageningen Bioveterinary Research	Wageningen Bioveterinary Research	Heutink, Rene; Harders, Frank; Verschuren-Pritz, Sylvia; Bossers, Alex; Koch, Guus; Bouwstra, Ruth
EPI858836	HA	India	2016-Oct-17	EPI_ISL_237553	A/duck/India/10CA01/2016	ICAR-National Institute of High Security Animal Diseases	ICAR-National Institute of High Security Animal Diseases	Nagarajan, Shanmugasundaram; Tripathi, Sushil; Kumar, Manoj; Murugkar, Harshad V; Tosh, Chakradhar; Singh, Vijendra Pal
EPI1850460	HA	Russian Federation	2020-Aug-29	EPI_ISL_1240998	A/mallard/Novosibirsk region/3509k/2020	Research Institute of Experimental and Clinical Medicine	National Institute of Animal Health	Mine, J.; Uchida, Y.; Saito, T.; Shestopalov, A.; Dubovitskiy, N.; Sobolev, I.; Derko, A.; Alekseev, A.; Gluschenko, A.; Sharshov, K.
EPI703608	HA	China	2014-Nov-09	EPI_ISL_208841	A/duck/Eastern China/S1109/2014			Sun,H.; Sun,Y.; Pu,J.; Liu,L.; Li,C.; Xu,G.; Qin,M.; Zhang,Y.; Zhao,H.; Wei,K.; Liu,J.
EPI703602	HA	China	2014-Feb-15	EPI_ISL_208835	A/duck/Eastern China/S0215/2014			Sun,H.; Sun,Y.; Pu,J.; Liu,L.; Li,C.; Xu,G.; Qin,M.; Zhang,Y.; Zhao,H.; Wei,K.; Liu,J.
EPI703599	HA	China	2013-Dec-10	EPI_ISL_208832	A/duck/Eastern China/S1210/2013			Sun,H.; Sun,Y.; Pu,J.; Liu,L.; Li,C.; Xu,G.; Qin,M.; Zhang,Y.; Zhao,H.; Wei,K.; Liu,J.
EPI703596	HA	China	2012-Nov-20	EPI_ISL_208829	A/duck/Eastern China/L1120/2012			Sun,H.; Sun,Y.; Pu,J.; Liu,L.; Li,C.; Xu,G.; Qin,M.; Zhang,Y.; Zhao,H.; Wei,K.; Liu,J.
EPI703595	HA	China	2012-Oct-21	EPI_ISL_208828	A/duck/Eastern China/L1021/2012			Sun,H.; Sun,Y.; Pu,J.; Liu,L.; Li,C.; Xu,G.; Qin,M.; Zhang,Y.; Zhao,H.; Wei,K.; Liu,J.
EPI703594	HA	China	2012-Jul-22	EPI_ISL_208827	A/duck/Eastern China/L0722/2012			Sun,H.; Sun,Y.; Pu,J.; Liu,L.; Li,C.; Xu,G.; Qin,M.; Zhang,Y.; Zhao,H.; Wei,K.; Liu,J.
EPI703593	HA	China	2011-Jun-11	EPI_ISL_208826	A/duck/Eastern China/L0611/2011			Sun,H.; Sun,Y.; Pu,J.; Liu,L.; Li,C.; Xu,G.; Qin,M.; Zhang,Y.; Zhao,H.; Wei,K.; Liu,J.
EPI703592	HA	China	2011-Apr-23	EPI_ISL_208825	A/duck/Eastern China/L0423/2011			Sun,H.; Sun,Y.; Pu,J.; Liu,L.; Li,C.; Xu,G.; Qin,M.; Zhang,Y.; Zhao,H.; Wei,K.; Liu,J.
EPI703591	HA	China	2010-Apr-05	EPI_ISL_208824	A/duck/Eastern China/L0405/2010			Sun,H.; Sun,Y.; Pu,J.; Liu,L.; Li,C.; Xu,G.; Qin,M.; Zhang,Y.; Zhao,H.; Wei,K.; Liu,J.
EPI561646	HA	Korea, Republic of	2014-Jan-28	EPI_ISL_171713	A/breeder duck/Korea/H249/2014			Jeong,J.; Kang,H.M.; Lee,E.K.; Song,B.M.; Kwon,Y.K.; Kim,H.R.; Choi,K.S.; Kim,J.Y.; Lee,H.J.; Moon,O.K.; Jeong,W.; Choi,J.; Baek,J.H.; Joo,Y.S.; Park,Y.H.; Lee,H.S.; Lee,Y.J.; Lee,Y.-J.; Kang,H.-M.; Lee,E.-K.; Song,B.-M.; Lee,K.-J.; Hong,M.-S.
EPI561619	HA	Korea, Republic of	2014-Jan-27	EPI_ISL_171710	A/breeder duck/Korea/H200/2014			Jeong,J.; Kang,H.M.; Lee,E.K.; Song,B.M.; Kwon,Y.K.; Kim,H.R.; Choi,K.S.; Kim,J.Y.; Lee,H.J.; Moon,O.K.; Jeong,W.; Choi,J.; Baek,J.H.; Joo,Y.S.; Park,Y.H.; Lee,H.S.; Lee,Y.J.; Lee,Y.-J.; Kang,H.-M.; Lee,E.-K.; Song,B.-M.; Lee,K.-J.; Hong,M.-S.
EPI561612	HA	Korea, Republic of	2014-Jan-26	EPI_ISL_171709	A/breeder duck/Korea/H158/2014			Jeong,J.; Kang,H.M.; Lee,E.K.; Song,B.M.; Kwon,Y.K.; Kim,H.R.; Choi,K.S.; Kim,J.Y.; Lee,H.J.; Moon,O.K.; Jeong,W.; Choi,J.; Baek,J.H.; Joo,Y.S.; Park,Y.H.; Lee,H.S.; Lee,Y.J.; Lee,Y.-J.; Kang,H.-M.; Lee,E.-K.; Song,B.-M.; Lee,K.-J.; Hong,M.-S.
EPI561605	HA	Korea, Republic of	2014-Jan-25	EPI_ISL_171708	A/broiler duck/Korea/H145/2014			Jeong,J.; Kang,H.M.; Lee,E.K.; Song,B.M.; Kwon,Y.K.; Kim,H.R.; Choi,K.S.; Kim,J.Y.; Lee,H.J.; Moon,O.K.; Jeong,W.; Choi,J.; Baek,J.H.; Joo,Y.S.; Park,Y.H.; Lee,H.S.; Lee,Y.J.; Lee,Y.-J.; Kang,H.-M.; Lee,E.-K.; Song,B.-M.; Lee,K.-J.; Hong,M.-S.
EPI561598	HA	Korea, Republic of	2014-Jan-25	EPI_ISL_171707	A/broiler duck/Korea/H133/2014			Jeong,J.; Kang,H.M.; Lee,E.K.; Song,B.M.; Kwon,Y.K.; Kim,H.R.; Choi,K.S.; Kim,J.Y.; Lee,H.J.; Moon,O.K.; Jeong,W.; Choi,J.; Baek,J.H.; Joo,Y.S.; Park,Y.H.; Lee,H.S.; Lee,Y.J.; Lee,Y.-J.; Kang,H.-M.; Lee,E.-K.; Song,B.-M.; Lee,K.-J.; Hong,M.-S.
EPI561591	HA	Korea, Republic of	2014-Jan-25	EPI_ISL_171706	A/breeder duck/Korea/H128/2014			Jeong,J.; Kang,H.M.; Lee,E.K.; Song,B.M.; Kwon,Y.K.; Kim,H.R.; Choi,K.S.; Kim,J.Y.; Lee,H.J.; Moon,O.K.; Jeong,W.; Choi,J.; Baek,J.H.; Joo,Y.S.; Park,Y.H.; Lee,H.S.; Lee,Y.J.; Lee,Y.-J.; Kang,H.-M.; Lee,E.-K.; Song,B.-M.; Lee,K.-J.; Hong,M.-S.
EPI509704	HA	Korea, Republic of	2014-Jan-17	EPI_ISL_157610	A/broiler duck/Korea/Buan2/2014			Lee,Y.-J.; Kang,H.-M.; Lee,E.-K.; Song,B.-M.; Jeong,J.; Kwon,Y.-K.; Kim,H.-R.; Lee,K.-J.; Hong,M.-S.; Jang,I.; Choi,K.-S.; Kim,J.-Y.; Lee,H.-J.; Kang,M.-S.; Jeong,O.-M.; Baek,J.-H.; Joo,Y.-S.; Park,Y.Ho.; Lee,H.-S.; Park,Y.H.
EPI509698	HA	Korea, Republic of	2014-Jan-16	EPI_ISL_157609	A/breeder duck/Korea/Gochang1/2014			Lee,Y.-J.; Kang,H.-M.; Lee,E.-K.; Song,B.-M.; Jeong,J.; Kwon,Y.-K.; Kim,H.-R.; Lee,K.-J.; Hong,M.-S.; Jang,I.; Choi,K.-S.; Kim,J.-Y.; Lee,H.-J.; Kang,M.-S.; Jeong,O.-M.; Baek,J.-H.; Joo,Y.-S.; Park,Y.Ho.; Lee,H.-S.; Park,Y.H.
EPI909452	HA	Russian Federation	2016-Oct-02	EPI_ISL_247724	A/wild duck/Tatarstan/3059/2016		State Research Center of Virology and Biotechnology (VECTOR)	Ivan,Susloparov; Natalya,Goncharova; Natalya,Kolosova; Vasiliy,Marchenko; Alexander,Ryzhikov
EPI675774	HA	China	2014-May-04	EPI_ISL_202558	A/duck/Liaoning/S1001/2014	Harbin Veterinary Research Institute (CAAS)	Harbin Veterinary Research Institute (CAAS)	Zeng, X.; Chen, P.; Liu, L.; Deng, G.; Li, Y.; Shi, J.; Kong, H.; Feng, H.; Bai, J.; Li, X.; Tian, G.; Chen, H.
EPI547673	HA	United Kingdom	2014-Nov-14	EPI_ISL_167904	A/duck/England/36254/14	Animal and Plant Health Agency (APHA)	Animal and Plant Health Agency (APHA)	Hanna, Amanda; Ellis, Richard; Ceeraz, Vanessa; Seekings, James; Londt, Brandon; Brookes, Sharon; Banks, Jill; Essen, Stephen; Brown, Ian
EPI561690	HA	Korea, Republic of	2014-Feb-08	EPI_ISL_171719	A/common teal/Korea/H455-30/2014			Jeong,J.; Kang,H.M.; Lee,E.K.; Song,B.M.; Kwon,Y.K.; Kim,H.R.; Choi,K.S.; Kim,J.Y.; Lee,H.J.; Moon,O.K.; Jeong,W.; Choi,J.; Baek,J.H.; Joo,Y.S.; Park,Y.H.; Lee,H.S.; Lee,Y.J.; Lee,Y.-J.; Kang,H.-M.; Lee,E.-K.; Song,B.-M.; Lee,K.-J.; Hong,M.-S.
EPI561570	HA	Korea, Republic of	2014-Jan-23	EPI_ISL_171704	A/Baikal teal/Korea/H96/2014			Jeong,J.; Kang,H.M.; Lee,E.K.; Song,B.M.; Kwon,Y.K.; Kim,H.R.; Choi,K.S.; Kim,J.Y.; Lee,H.J.; Moon,O.K.; Jeong,W.; Choi,J.; Baek,J.H.; Joo,Y.S.; Park,Y.H.; Lee,H.S.; Lee,Y.J.; Lee,Y.-J.; Kang,H.-M.; Lee,E.-K.; Song,B.-M.; Lee,K.-J.; Hong,M.-S.
EPI561549	HA	Korea, Republic of	2014-Jan-22	EPI_ISL_171701	A/Baikal teal/Korea/H80/2014			Jeong,J.; Kang,H.M.; Lee,E.K.; Song,B.M.; Kwon,Y.K.; Kim,H.R.; Choi,K.S.; Kim,J.Y.; Lee,H.J.; Moon,O.K.; Jeong,W.; Choi,J.; Baek,J.H.; Joo,Y.S.; Park,Y.H.; Lee,H.S.; Lee,Y.J.; Lee,Y.-J.; Kang,H.-M.; Lee,E.-K.; Song,B.-M.; Lee,K.-J.; Hong,M.-S.
EPI561542	HA	Korea, Republic of	2014-Jan-22	EPI_ISL_171700	A/Baikal teal/Korea/H68/2014			Jeong,J.; Kang,H.M.; Lee,E.K.; Song,B.M.; Kwon,Y.K.; Kim,H.R.; Choi,K.S.; Kim,J.Y.; Lee,H.J.; Moon,O.K.; Jeong,W.; Choi,J.; Baek,J.H.; Joo,Y.S.; Park,Y.H.; Lee,H.S.; Lee,Y.J.; Lee,Y.-J.; Kang,H.-M.; Lee,E.-K.; Song,B.-M.; Lee,K.-J.; Hong,M.-S.
EPI509709	HA	Korea, Republic of	2014-Jan-17	EPI_ISL_157611	A/baikal teal/Korea/Donglim3/2014			Lee,Y.-J.; Kang,H.-M.; Lee,E.-K.; Song,B.-M.; Jeong,J.; Kwon,Y.-K.; Kim,H.-R.; Lee,K.-J.; Hong,M.-S.; Jang,I.; Choi,K.-S.; Kim,J.-Y.; Lee,H.-J.; Kang,M.-S.; Jeong,O.-M.; Baek,J.-H.; Joo,Y.-S.; Park,Y.Ho.; Lee,H.-S.; Park,Y.H.
EPI866978	HA	Hungary	2016-Dec-02	EPI_ISL_239420	A/duck/Hungary/60441/2016	National Food Chain Safety Office Veterinary Diagnostic Directorate Laboratory for Molecular Biology	Danam.Vet.Molbiol	Adam, Dan
EPI1859545	HA	Czech Republic	2021-Apr-18	EPI_ISL_1941480	A/duck/Czech Republic/7681-5/2021	State Veterinary Institute Prague	State Veterinary Institute Prague	Nagy,A;Cernikova,L;Stara,M
EPI1859529	HA	Czech Republic	2021-Apr-18	EPI_ISL_1941417	A/duck/Czech Republic/7681-8/2021	State Veterinary Institute Prague	State Veterinary Institute Prague	Nagy,A;Cernikova,L;Stara,M
EPI1859521	HA	Czech Republic	2021-Apr-18	EPI_ISL_1941375	A/duck/Czech Republic/7682-2/2021	State Veterinary Institute Prague	State Veterinary Institute Prague	Nagy,A;Cernikova,L;Stara,M
EPI1859513	HA	Czech Republic	2021-Apr-18	EPI_ISL_1941365	A/duck/Czech Republic/7682-5/2021	State Veterinary Institute Prague	State Veterinary Institute Prague	Nagy,A;Cernikova,L;Stara,M
EPI561667	HA	Korea, Republic of	2014-Jan-29	EPI_ISL_171716	A/mallard/Korea/H297/2014			Jeong,J.; Kang,H.M.; Lee,E.K.; Song,B.M.; Kwon,Y.K.; Kim,H.R.; Choi,K.S.; Kim,J.Y.; Lee,H.J.; Moon,O.K.; Jeong,W.; Choi,J.; Baek,J.H.; Joo,Y.S.; Park,Y.H.; Lee,H.S.; Lee,Y.J.; Lee,Y.-J.; Kang,H.-M.; Lee,E.-K.; Song,B.-M.; Lee,K.-J.; Hong,M.-S.
EPI561626	HA	Korea, Republic of	2014-Jan-27	EPI_ISL_171711	A/mallard/Korea/H207/2014			Jeong,J.; Kang,H.M.; Lee,E.K.; Song,B.M.; Kwon,Y.K.; Kim,H.R.; Choi,K.S.; Kim,J.Y.; Lee,H.J.; Moon,O.K.; Jeong,W.; Choi,J.; Baek,J.H.; Joo,Y.S.; Park,Y.H.; Lee,H.S.; Lee,Y.J.; Lee,Y.-J.; Kang,H.-M.; Lee,E.-K.; Song,B.-M.; Lee,K.-J.; Hong,M.-S.
EPI419940	HA	United States	2011-Aug-12	EPI_ISL_135091	A/mallard/California/2559P/2011			Wentworth,D.E.; Dugan,V.; Halpin,R.; Lin,X.; Bera,J.; Ghedin,E.; Fedorova,N.; Overton,L.; Tsitrin,T.; Stockwell,T.; Amedeo,P.; Bishop,B.; Chen,H.; Edworthy,P.; Gupta,N.; Katzel,D.; Li,K.; Schobel,S.; Shrivastava,S.; Thovarai,V.; Wang,S.; Boyce,W.M.; Goldstein,T.; Lindsay,L.L.; Plancarte,M.; Matters,J.D.; Bao,Y.; Sanders,R.; Dernovoy,D.; Kiryutin,B.; Lipman,D.J.; Tatusova,T.
EPI561697	HA	Korea, Republic of	2014-Feb-08	EPI_ISL_171720	A/spot-billed duck/Korea/H455-42/2014			Jeong,J.; Kang,H.M.; Lee,E.K.; Song,B.M.; Kwon,Y.K.; Kim,H.R.; Choi,K.S.; Kim,J.Y.; Lee,H.J.; Moon,O.K.; Jeong,W.; Choi,J.; Baek,J.H.; Joo,Y.S.; Park,Y.H.; Lee,H.S.; Lee,Y.J.; Lee,Y.-J.; Kang,H.-M.; Lee,E.-K.; Song,B.-M.; Lee,K.-J.; Hong,M.-S.
EPI867108	HA	Switzerland	2016-Nov-01	EPI_ISL_239436	A/tufted_duck/Switzerland/V237-L02003/2016	Institut für Virologie und Immunologie - Bundesamt für Lebensmittelsicherheit und Veterinärwesen	Friedrich-Loeffler-Institut
EPI867100	HA	Switzerland	2016-Nov-01	EPI_ISL_239435	A/tufted_duck/Switzerland/V254-L02002/2016	Institut für Virologie und Immunologie - Bundesamt für Lebensmittelsicherheit und Veterinärwesen	Friedrich-Loeffler-Institut
EPI1848367	HA	Sweden	2021-Feb-03	EPI_ISL_1095363	A/Greylag goose/Sweden/SVA210209SZ0422/KN000346/2021	National Veterinary Institute, SVA	National Veterinary Institute
EPI1859835	HA	Netherlands	2021-Feb-05	EPI_ISL_2176841	A/barnacle goose/Netherlands/21023501-002/2021	Wageningen Bioveterinary Research	Wageningen Bioveterinary Research	Beerens, Nancy; Harders, Frank; Pritz-Verschuren, Sylvia; Roose, Marit; Germeraad, Evelien; Engelsma, Marc; Bossers, Alex; Heutink, Rene
EPI1859787	HA	Netherlands	2021-Mar-09	EPI_ISL_2172608	A/barnacle goose/Netherlands/21024897-001/2021	Wageningen Bioveterinary Research	Wageningen Bioveterinary Research	Beerens, Nancy; Harders, Frank; Pritz-Verschuren, Sylvia; Roose, Marit; Germeraad, Evelien; Engelsma, Marc; Bossers, Alex; Heutink, Rene
EPI1848392	HA	Sweden	2021-Jan-22	EPI_ISL_1095451	A/barnacle goose/Sweden/SVA210126SZ0462/KN000202/2021	National Veterinary Institute, SVA	National Veterinary Institute
EPI1848384	HA	Sweden	2021-Feb-01	EPI_ISL_1095450	A/barnacle goose/Sweden/SVA210202SZ0453/KN000276/2021	National Veterinary Institute, SVA	National Veterinary Institute
EPI1851860	HA	Sweden	2021-Mar-08	EPI_ISL_1296295	A/Chicken/Sweden/SVA210308SZ0214/KN057720-IP13/2021	National Veterinary Institute, SVA	National Veterinary Institute
EPI1848335	HA	Sweden	2021-Feb-16	EPI_ISL_1093423	A/Chicken/Sweden/SVA210217SZ0001/KN001190-IP6/2021	National Veterinary Institute, SVA	National Veterinary Institute
EPI1858995	HA	China	2020-Nov-10	EPI_ISL_1822599	A/whooper swan/Shanxi/SX346/2020	College of Wildlife and Protected Areas, Northeast Forestry University	Northeast Forestry University
EPI1858987	HA	China	2020-Nov-10	EPI_ISL_1822598	A/whooper swan/Shanxi/SX291/2020	College of Wildlife and Protected Areas, Northeast Forestry University	Northeast Forestry University
EPI1858979	HA	China	2020-Nov-10	EPI_ISL_1822597	A/whooper swan/Shanxi/SX276/2020	College of Wildlife and Protected Areas, Northeast Forestry University	Northeast Forestry University
EPI1858971	HA	China	2020-Nov-10	EPI_ISL_1822596	A/whooper swan/Shanxi/SX251/2020	College of Wildlife and Protected Areas, Northeast Forestry University	Northeast Forestry University
EPI1858963	HA	China	2020-Nov-10	EPI_ISL_1822595	A/whooper swan/Shanxi/SX231/2020	College of Wildlife and Protected Areas, Northeast Forestry University	Northeast Forestry University
EPI1858955	HA	China	2020-Nov-10	EPI_ISL_1822594	A/whooper swan/Shanxi/SX216/2020	College of Wildlife and Protected Areas, Northeast Forestry University	Northeast Forestry University
EPI1858947	HA	China	2020-Nov-10	EPI_ISL_1822593	A/whooper swan/Shanxi/SX206/2020	College of Wildlife and Protected Areas, Northeast Forestry University	Northeast Forestry University
EPI1858939	HA	China	2020-Nov-10	EPI_ISL_1822592	A/whooper swan/Shanxi/SX166/2020	College of Wildlife and Protected Areas, Northeast Forestry University	Northeast Forestry University
EPI1850319	HA	Sweden	2021-Feb-27	EPI_ISL_1236901	A/goose/Sweden/SVA210301SZ0005/KN049802-IP11/2021	National Veterinary Institute, SVA	National Veterinary Institute
EPI1848351	HA	Sweden	2021-Feb-16	EPI_ISL_1093425	A/Taiga bean goose/SVA210217SZ0303/KN000463/2021	National Veterinary Institute, SVA	National Veterinary Institute
EPI1848400	HA	Sweden	2020-Nov-17	EPI_ISL_1095453	A/Turkey/Sweden/SVA201118SZ0002/KN305633-IP1/2020	National Veterinary Institute, SVA	National Veterinary Institute
EPI1848327	HA	Sweden	2021-Feb-13	EPI_ISL_1093422	A/Turkey/Sweden/SVA210214SZ0002/KN035667-IP5/2021	National Veterinary Institute, SVA	National Veterinary Institute
EPI954539	HA	Hungary	2016-Dec-18	EPI_ISL_255174	A/Goose/Hungary/65817/2016	Danam.Vet.Molbiol	Danam.Vet.Molbiol	Adam, Dan
EPI954559	HA	Italy	2017-Jan-19	EPI_ISL_255181	A/swan/Italy/17VIR537-2/2017	Istituto Zooprofilattico Sperimentale Delle Venezie	Istituto Zooprofilattico Sperimentale Delle Venezie	Zecchin, B.; Fusaro, A.; Milani, A.; Schivo, A.; Salviato, A.; Zamperin, G.; Marciano, S.; Ormelli, S.; Terregino, C.; Monne, I.
EPI954567	HA	Italy	2017-Jan-20	EPI_ISL_255182	A/turkey/Italy/17VIR538-1/2017	Istituto Zooprofilattico Sperimentale Delle Venezie	Istituto Zooprofilattico Sperimentale Delle Venezie	Zecchin, B.; Fusaro, A.; Milani, A.; Schivo, A.; Salviato, A.; Zamperin, G.; Marciano, S.; Ormelli, S.; Terregino, C.; Monne, I.
EPI954575	HA	Italy	2017-Jan-23	EPI_ISL_255183	A/turkey/Italy/17VIR576-11/2017	Istituto Zooprofilattico Sperimentale Delle Venezie	Istituto Zooprofilattico Sperimentale Delle Venezie	Zecchin, B.; Fusaro, A.; Milani, A.; Schivo, A.; Salviato, A.; Zamperin, G.; Marciano, S.; Ormelli, S.; Terregino, C.; Monne, I.
EPI954583	HA	Italy	2017-Jan-25	EPI_ISL_255184	A/chicken/Italy/17VIR653-12/2017	Istituto Zooprofilattico Sperimentale Delle Venezie	Istituto Zooprofilattico Sperimentale Delle Venezie	Zecchin, B.; Fusaro, A.; Milani, A.; Schivo, A.; Salviato, A.; Zamperin, G.; Marciano, S.; Ormelli, S.; Terregino, C.; Monne, I.
EPI954591	HA	Italy	2017-Feb-01	EPI_ISL_255185	A/turkey/Italy/17VIR973-2/2017	Istituto Zooprofilattico Sperimentale Delle Venezie	Istituto Zooprofilattico Sperimentale Delle Venezie	Zecchin, B.; Fusaro, A.; Milani, A.; Schivo, A.; Salviato, A.; Zamperin, G.; Marciano, S.; Ormelli, S.; Terregino, C.; Monne, I.
EPI954599	HA	Italy	2017-Feb-14	EPI_ISL_255186	A/turkey/Italy/17VIR1338-3/2017	Istituto Zooprofilattico Sperimentale Delle Venezie	Istituto Zooprofilattico Sperimentale Delle Venezie	Zecchin, B.; Fusaro, A.; Milani, A.; Schivo, A.; Salviato, A.; Zamperin, G.; Marciano, S.; Ormelli, S.; Terregino, C.; Monne, I.
EPI954607	HA	Italy	2017-Feb-16	EPI_ISL_255187	A/turkey/Italy/17VIR1452-22/2017	Istituto Zooprofilattico Sperimentale Delle Venezie	Istituto Zooprofilattico Sperimentale Delle Venezie	Zecchin, B.; Fusaro, A.; Milani, A.; Schivo, A.; Salviato, A.; Zamperin, G.; Marciano, S.; Ormelli, S.; Terregino, C.; Monne, I.
EPI954631	HA	Hungary	2017-Jan-02	EPI_ISL_255190	A/Mute swan/Hungary/119/2017	Danam.Vet.Molbiol	Danam.Vet.Molbiol	Adam, Dan
EPI954639	HA	Hungary	2017-Jan-02	EPI_ISL_255191	A/Harris Hawk/Hungary/120/2017	Danam.Vet.Molbiol	Danam.Vet.Molbiol	Adam, Dan
EPI954647	HA	Hungary	2017-Jan-11	EPI_ISL_255192	A/Goose/Hungary/982/2017	Danam.Vet.Molbiol	Danam.Vet.Molbiol	Adam, Dan
EPI954655	HA	Hungary	2017-Jan-11	EPI_ISL_255193	A/Duck/Hungary/984/2017	Danam.Vet.Molbiol	Danam.Vet.Molbiol	Adam, Dan
EPI954663	HA	Hungary	2017-Jan-11	EPI_ISL_255194	A/Goose/Hungary/1030/2017	Danam.Vet.Molbiol	Danam.Vet.Molbiol	Adam, Dan
EPI954671	HA	Hungary	2017-Jan-16	EPI_ISL_255195	A/Duck/Hungary/1588/2017	Danam.Vet.Molbiol	Danam.Vet.Molbiol	Adam, Dan
EPI954679	HA	Hungary	2017-Jan-18	EPI_ISL_255196	A/Greylag_goose/Hungary/1941/2017	Danam.Vet.Molbiol	Danam.Vet.Molbiol	Adam, Dan
EPI954687	HA	Hungary	2017-Jan-18	EPI_ISL_255197	A/Mute swan/Hungary/1955/2017	Danam.Vet.Molbiol	Danam.Vet.Molbiol	Adam, Dan
EPI954695	HA	Hungary	2017-Jan-18	EPI_ISL_255198	A/Turkey/Hungary/2030/2017	Danam.Vet.Molbiol	Danam.Vet.Molbiol	Adam, Dan
EPI954703	HA	Hungary	2017-Jan-19	EPI_ISL_255199	A/Mute swan/Hungary/2193/2017	Danam.Vet.Molbiol	Danam.Vet.Molbiol	Adam, Dan
EPI954711	HA	Hungary	2017-Jan-22	EPI_ISL_255200	A/Mute swan/Hungary/2508/2017	Danam.Vet.Molbiol	Danam.Vet.Molbiol	Adam, Dan
EPI954719	HA	Hungary	2017-Jan-24	EPI_ISL_255201	A/Mute swan/Hungary/2825/2017	Danam.Vet.Molbiol	Danam.Vet.Molbiol	Adam, Dan
EPI954727	HA	Hungary	2017-Jan-26	EPI_ISL_255202	A/Mute swan/Hungary/3139/2017	Danam.Vet.Molbiol	Danam.Vet.Molbiol	Adam, Dan
EPI954735	HA	Hungary	2017-Jan-27	EPI_ISL_255203	A/Mute swan/Hungary/3513/2017	Danam.Vet.Molbiol	Danam.Vet.Molbiol	Adam, Dan
EPI954743	HA	Hungary	2017-Jan-29	EPI_ISL_255204	A/Mute swan/Hungary/3542/2017	Danam.Vet.Molbiol	Danam.Vet.Molbiol	Adam, Dan
EPI954751	HA	Hungary	2017-Jan-24	EPI_ISL_255205	A/Chicken/Hungary/2496/2017	National Food Chain Safety Office Veterinary Diagnostic Directorate Laboratory for Molecular Biology	Danam.Vet.Molbiol	Adam, Dan
EPI954759	HA	Hungary	2017-Feb-07	EPI_ISL_255206	A/Peregrine_falcon/Hungary/4882/2017	Danam.Vet.Molbiol	Danam.Vet.Molbiol	Adam, Dan
EPI954767	HA	Hungary	2017-Feb-09	EPI_ISL_255207	A/Mute swan/Hungary/5316/2017	Danam.Vet.Molbiol	Danam.Vet.Molbiol	Adam, Dan
EPI954775	HA	Hungary	2017-Feb-21	EPI_ISL_255208	A/Common_buzzard/Hungary/7061/2017	Danam.Vet.Molbiol	Danam.Vet.Molbiol	Adam, Dan
EPI954783	HA	Hungary	2017-Feb-28	EPI_ISL_255209	A/Common_tern/Hungary/8187/2017	Danam.Vet.Molbiol	Danam.Vet.Molbiol	Adam, Dan
EPI954791	HA	Hungary	2017-Jan-24	EPI_ISL_255210	A/Harris_hawk/Hungary/2762a/2017	Danam.Vet.Molbiol	Danam.Vet.Molbiol	Adam, Dan
EPI954799	HA	Hungary	2017-Jan-24	EPI_ISL_255211	A/Harris_hawk/Hungary/2762b/2017	Danam.Vet.Molbiol	Danam.Vet.Molbiol	Adam, Dan
EPI954813	HA	Hungary	2017-Jan-04	EPI_ISL_255212	A/Greylag_goose/Hungary/320/2017	Danam.Vet.Molbiol	Danam.Vet.Molbiol	Adam, Dan
EPI954821	HA	Hungary	2017-Jan-06	EPI_ISL_255213	A/GuineaFowl/Hungary/596/2017	Danam.Vet.Molbiol	Danam.Vet.Molbiol	Adam, Dan
EPI954829	HA	Hungary	2017-Jan-17	EPI_ISL_255214	A/Chicken/Hungary/1751/2017	Danam.Vet.Molbiol	Danam.Vet.Molbiol	Adam, Dan
EPI954837	HA	Hungary	2017-Jan-26	EPI_ISL_255215	A/Mute swan/Hungary/3137/2017	Danam.Vet.Molbiol	Danam.Vet.Molbiol	Adam, Dan
EPI954845	HA	Hungary	2017-Feb-13	EPI_ISL_255216	A/Mallard/Hungary/5821/2017	Danam.Vet.Molbiol	Danam.Vet.Molbiol	Adam, Dan
EPI954861	HA	Hungary	2017-Jan-14	EPI_ISL_255218	A/Mallard/Hungary/1574b/2017	Danam.Vet.Molbiol	Danam.Vet.Molbiol	Adam, Dan
EPI954869	HA	Hungary	2017-Jan-09	EPI_ISL_255219	A/White_fronted_goose/Hungary/801/2017	Danam.Vet.Molbiol	Danam.Vet.Molbiol	Adam, Dan
EPI954877	HA	Hungary	2017-Jan-14	EPI_ISL_255220	A/Mallard/Hungary/1574a/2017	Danam.Vet.Molbiol	Danam.Vet.Molbiol	Adam, Dan
EPI956128	HA	Hungary	2016-Nov-26	EPI_ISL_255398	A/Goose/Hungary/59712/2016	Danam.Vet.Molbiol	Danam.Vet.Molbiol	Adam, Dan
EPI957585	HA	France	2016-Dec-27	EPI_ISL_255627	A/duck/France/161587/2016		ANSES Agence Nationale De Securite Sanitaire De L’alimentation
EPI961449	HA	Russian Federation	2016-Aug-27	EPI_ISL_256298	A/gadwall/Kurgan/2442/2016		State Research Center of Virology and Biotechnology (VECTOR)	Ivan,Susloparov; Natalya,Goncharova; Natalya,Kolosova; Vasiliy,Marchenko; Alexander,Ryzhikov
EPI961459	HA	Russian Federation	2017-Mar-02	EPI_ISL_256299	A/chicken/Sergiyev Posad/38/2017		State Research Center of Virology and Biotechnology (VECTOR)	Ivan,Susloparov; Natalya,Goncharova; Natalya,Kolosova; Vasiliy,Marchenko; Alexander,Ryzhikov
EPI961467	HA	Russian Federation	2017-Mar-02	EPI_ISL_256300	A/chicken/Sergiyev Posad/39/2017		State Research Center of Virology and Biotechnology (VECTOR)	Ivan,Susloparov; Natalya,Goncharova; Natalya,Kolosova; Vasiliy,Marchenko; Alexander,Ryzhikov
EPI961475	HA	Czech Republic	2017-Jan-11	EPI_ISL_256302	A/mute swan/Czech Republic/499-17/2017 (H5N8)		State Veterinary Institute Prague	Nagy,A
EPI961484	HA	Czech Republic	2017-Jan-13	EPI_ISL_256304	A/mute swan/Czech Republic/581-17/2017 (H5N8)		State Veterinary Institute Prague	Nagy,A
EPI961500	HA	Italy	2017-Jan-03	EPI_ISL_256305	A/shelduck/Italy/17VIR1572-24/2017	Istituto Zooprofilattico Sperimentale Delle Venezie	Istituto Zooprofilattico Sperimentale Delle Venezie	Zecchin, B.; Fusaro, A.; Milani, A.; Schivo, A.; Salviato, A.; Zamperin, G.; Marciano, S.; Ormelli, S.; Terregino, C.; Monne, I.
EPI961509	HA	Italy	2017-Feb-21	EPI_ISL_256306	A/turkey/Italy/17VIR1574-1/2017	Istituto Zooprofilattico Sperimentale Delle Venezie	Istituto Zooprofilattico Sperimentale Delle Venezie	Zecchin, B.; Fusaro, A.; Milani, A.; Schivo, A.; Salviato, A.; Zamperin, G.; Marciano, S.; Ormelli, S.; Terregino, C.; Monne, I.
EPI961517	HA	Italy	2017-Feb-27	EPI_ISL_256307	A/chicken/Italy/17VIR1684-2/2017	Istituto Zooprofilattico Sperimentale Delle Venezie	Istituto Zooprofilattico Sperimentale Delle Venezie	Zecchin, B.; Fusaro, A.; Milani, A.; Schivo, A.; Salviato, A.; Zamperin, G.; Marciano, S.; Ormelli, S.; Terregino, C.; Monne, I.
EPI961525	HA	Italy	2017-Feb-27	EPI_ISL_256308	A/chicken/Italy/17VIR1751-3/2017	Istituto Zooprofilattico Sperimentale Delle Venezie	Istituto Zooprofilattico Sperimentale Delle Venezie	Zecchin, B.; Fusaro, A.; Milani, A.; Schivo, A.; Salviato, A.; Zamperin, G.; Marciano, S.; Ormelli, S.; Terregino, C.; Monne, I.
EPI961528	HA	Czech Republic	2017-Jan-17	EPI_ISL_256309	A/goose/Czech Republic/821-17_2/2017 (H5N8)		State Veterinary Institute Prague	Nagy,A
EPI961933	HA	Taiwan	2016-Dec-21	EPI_ISL_256398	A/chicken/Taiwan/x37/2016		Animal Health Research Institute	Yu-Ju,Lin; Li-Hsuan,Chen; Wan-Chen,Li; Yen-Ping,Chen; Yu-Pin,Liu; Fan,Lee; Wen-Jane,Tu
EPI962046	HA	Hungary	2016-Nov-09	EPI_ISL_256453	A/Duck/Hungary/54738/2016	National Food Chain Safety Office Veterinary Diagnostic Directorate Laboratory for Molecular Biology	Danam.Vet.Molbiol	Adam, Dan
EPI962056	HA	Hungary	2016-Nov-11	EPI_ISL_256457	A/Duck/Hungary/55764/2016	National Food Chain Safety Office Veterinary Diagnostic Directorate Laboratory for Molecular Biology	Danam.Vet.Molbiol	Adam, Dan
EPI962066	HA	Hungary	2016-Nov-01	EPI_ISL_256460	A/Turkey/Hungary/53136/2016	National Food Chain Safety Office Veterinary Diagnostic Directorate Laboratory for Molecular Biology	Danam.Vet.Molbiol	Adam, Dan
EPI967465	HA	Germany	2016-Nov-22	EPI_ISL_256817	A/turkey/Germany-NI/R9807/2016		Friedrich-Loeffler-Institut
EPI963516	HA	Germany	2016-Nov-21	EPI_ISL_256818	A/domestic duck/Germany-MV/R9764/2016		Friedrich-Loeffler-Institut
EPI964917	HA	Czech Republic	2017-Jan-06	EPI_ISL_257004	A/chicken/Czech Republic/206-17_2/2017			Nagy,A.
EPI969254	HA	Switzerland	2016-Nov-13	EPI_ISL_257699	A/Tufted Duck/Switzerland/V237/2016	Institute of Virology and Immunology IVI	Faculty of Veterinary Medicine at the University of Bern
EPI969259	HA	Czech Republic	2017-Feb-05	EPI_ISL_257700	A/mute swan/Czech Republic/1813-17/2017 (H5N8)		State Veterinary Institute Prague	Nagy,A
EPI969262	HA	Czech Republic	2017-Feb-22	EPI_ISL_257701	A/chicken/Czech Republic/2643-17_1/2017 (H5N8)		State Veterinary Institute Prague	Nagy,A
EPI969265	HA	Czech Republic	2017-Feb-22	EPI_ISL_257702	A/chicken/Czech Republic/2644-17_1/2017 (H5N8)		State Veterinary Institute Prague	Nagy,A
EPI969268	HA	Czech Republic	2017-Feb-22	EPI_ISL_257703	A/mallard/Czech Republic/2705-17/2017 (H5N8)		State Veterinary Institute Prague	Nagy,A
EPI969347	HA	Germany	2017-Jan-17	EPI_ISL_257731	A/turkey/Germany-BB/R377ff/2017		Friedrich-Loeffler-Institut
EPI978863	HA	Germany	2017-Feb-04	EPI_ISL_258415	A/grey heron/Germany-TH/R1125/2017		Friedrich-Loeffler-Institut
EPI973841	HA	Germany	2017-Feb-06	EPI_ISL_258526	A/white stork/Germany-TH/R1149/2017		Friedrich-Loeffler-Institut
EPI973844	HA	Germany	2017-Feb-08	EPI_ISL_258527	A/tawny owl/Germany-SN/R1186/2017		Friedrich-Loeffler-Institut
EPI987882	HA	Macedonia, the former Yogoslav Republic of	2017-Jan-21	EPI_ISL_261634	A/chicken/Republic of Macedonia/AR1167-L02131/2017	University “Ss. Cyril and Methodius” , Veterinary institute, Department of Avian diseases	Friedrich-Loeffler-Institut	Dodovski, Aleksandar
EPI988345	HA	Germany	2017-Feb-12	EPI_ISL_261687	A/black swan/Germany-BW/R1364/2017		Friedrich-Loeffler-Institut
EPI1006680	HA	Korea, Republic of	2016-Dec-15	EPI_ISL_266417	A/common teal/Korea/W547/2016			Kim,Y.-I.; Park,S.-J.; Kwon,H.-I.; Kim,E.-H.; Si,Y.-J.; Jeong,J.H.; Lee,I.-W.; Hiep,D.N.; Kwon,J.-J.; Choi,W.S.; Song,M.-S.; Kim,C.-J.; Choi,Y.-K.
EPI1006681	HA	Korea, Republic of	2016-Dec-15	EPI_ISL_266418	A/common teal/Korea/W549/2016			Kim,Y.-I.; Park,S.-J.; Kwon,H.-I.; Kim,E.-H.; Si,Y.-J.; Jeong,J.H.; Lee,I.-W.; Hiep,D.N.; Kwon,J.-J.; Choi,W.S.; Song,M.-S.; Kim,C.-J.; Choi,Y.-K.
EPI1006703	HA	Korea, Republic of	2016-Dec-15	EPI_ISL_266419	A/common teal/Korea/W548/2016			Kim,Y.-I.; Park,S.-J.; Kwon,H.-I.; Kim,E.-H.; Si,Y.-J.; Jeong,J.H.; Lee,I.-W.; Hiep,D.N.; Kwon,J.-J.; Choi,W.S.; Song,M.-S.; Kim,C.-J.; Choi,Y.-K.
EPI1006704	HA	Korea, Republic of	2016-Dec-15	EPI_ISL_266420	A/common teal/Korea/W550/2016			Kim,Y.-I.; Park,S.-J.; Kwon,H.-I.; Kim,E.-H.; Si,Y.-J.; Jeong,J.H.; Lee,I.-W.; Hiep,D.N.; Kwon,J.-J.; Choi,W.S.; Song,M.-S.; Kim,C.-J.; Choi,Y.-K.
EPI1006705	HA	Korea, Republic of	2017-Jan-04	EPI_ISL_266421	A/common teal/Korea/W555/2017			Kim,Y.-I.; Park,S.-J.; Kwon,H.-I.; Kim,E.-H.; Si,Y.-J.; Jeong,J.H.; Lee,I.-W.; Hiep,D.N.; Kwon,J.-J.; Choi,W.S.; Song,M.-S.; Kim,C.-J.; Choi,Y.-K.
EPI1007667	HA	Belgium	2017-Feb-01	EPI_ISL_266536	A/chicken/Belgium/807/2017			Steensels,M.; Lambrecht,B.; Vandenbussche,F.; Van Borm,S.
EPI1007675	HA	Belgium	2017-Feb-08	EPI_ISL_266537	A/peacock/Belgium/1017/2017			Steensels,M.; Lambrecht,B.; Vandenbussche,F.; Van Borm,S.
EPI1007683	HA	Belgium	2017-Feb-21	EPI_ISL_266538	A/Cygnus olor/Belgium/1567/2017			Steensels,M.; Lambrecht,B.; Vandenbussche,F.; Van Borm,S.
EPI1009536	HA	China	2017-Feb-24	EPI_ISL_266820	A/Bean goose/Hubei/CH-i122/2017_H5N8		Wuhan Institute of Virology
EPI1009504	HA	China	2017-Feb-24	EPI_ISL_266821	A/Bean goose/Hubei/CH-i119/2017		Wuhan Institute of Virology
EPI1009512	HA	China	2017-Feb-24	EPI_ISL_266822	A/Herring Gull/Hubei/CH-i149/2017_H5N8		Wuhan Institute of Virology
EPI1009528	HA	China	2017-Mar-06	EPI_ISL_266824	A/Bean goose/Hubei/CH-i320/2017_H5N8		Wuhan Institute of Virology
EPI1010489	HA	Egypt	2016-Dec-08	EPI_ISL_267135	A/green-winged teal/Egypt/871/2016			Kandeil,A.; Kayed,A.; Moatasim,Y.; Webby,R.; McKenzie,P.P.; Kayali,G.; Ali,M.A.
EPI1010500	HA	Egypt	2016-Dec-08	EPI_ISL_267136	A/green-winged teal/Egypt/877/2016			Kandeil,A.; Kayed,A.; Moatasim,Y.; Webby,R.; McKenzie,P.P.; Kayali,G.; Ali,M.A.
EPI1018207	HA	Egypt	2017-Apr-06	EPI_ISL_268513	A/duck/Egypt/F446/2017	National Laboratory for Veterinary Quality Control on Poultry production- Animal Health Research Inistitute	Animal Health Research Institute	'Nahed,Yehia; Mahmoud,Naguib; Naglaa,Hagag; Mohamed,El-Husseiny; Zainab,Mosaad; Mohamed,Hassan; AbdelSatar,Arafa'
EPI1019366	HA	Netherlands	2016-Nov-10	EPI_ISL_268618	A/Bk_swan/NL-Den Oever/16013973-002/2016	Wageningen Bioveterinary Research	Wageningen Bioveterinary Research	Beerens, Nancy; Heutink, Rene; Harders, Frank; Verschuren-Pritz, Sylvia; Bossers, Alex; Koch, Guus; Bergervoet, Saskia
EPI1019374	HA	Netherlands	2016-Nov-11	EPI_ISL_268619	A/Bl_H_gull/NL-Slootdorp/16014102-002/2016	Wageningen Bioveterinary Research	Wageningen Bioveterinary Research	Beerens, Nancy; Heutink, Rene; Harders, Frank; Verschuren-Pritz, Sylvia; Bossers, Alex; Koch, Guus; Bergervoet, Saskia
EPI1019382	HA	Netherlands	2016-Nov-30	EPI_ISL_268620	A/Buzzard/NL-Durgerdam/16015100-004/2016	Wageningen Bioveterinary Research	Wageningen Bioveterinary Research	Beerens, Nancy; Heutink, Rene; Harders, Frank; Verschuren-Pritz, Sylvia; Bossers, Alex; Koch, Guus; Bergervoet, Saskia
EPI1019390	HA	Netherlands	2016-Nov-11	EPI_ISL_268621	A/C_Gull/NL-Slootdorp/16014102-003/2016	Wageningen Bioveterinary Research	Wageningen Bioveterinary Research	Beerens, Nancy; Heutink, Rene; Harders, Frank; Verschuren-Pritz, Sylvia; Bossers, Alex; Koch, Guus; Bergervoet, Saskia
EPI1019398	HA	Netherlands	2016-Dec-12	EPI_ISL_268622	A/Ch/NL-Abbega/X16015736/2016	Wageningen Bioveterinary Research	Wageningen Bioveterinary Research	Beerens, Nancy; Heutink, Rene; Harders, Frank; Verschuren-Pritz, Sylvia; Bossers, Alex; Koch, Guus; Bergervoet, Saskia
EPI1019406	HA	Netherlands	2016-Dec-19	EPI_ISL_268623	A/Ch/NL-Boven Leeuwen/16016151-006-010/2016	Wageningen Bioveterinary Research	Wageningen Bioveterinary Research	Beerens, Nancy; Heutink, Rene; Harders, Frank; Verschuren-Pritz, Sylvia; Bossers, Alex; Koch, Guus; Bergervoet, Saskia
EPI1019414	HA	Netherlands	2016-Nov-15	EPI_ISL_268624	A/Ch/NL-Den Oever/16014231-001/2016	Wageningen Bioveterinary Research	Wageningen Bioveterinary Research	Beerens, Nancy; Heutink, Rene; Harders, Frank; Verschuren-Pritz, Sylvia; Bossers, Alex; Koch, Guus; Bergervoet, Saskia
EPI1019422	HA	Netherlands	2016-Dec-17	EPI_ISL_268625	A/Ch/NL-Hiaure/16016112-001-005/2016	Wageningen Bioveterinary Research	Wageningen Bioveterinary Research	Beerens, Nancy; Heutink, Rene; Harders, Frank; Verschuren-Pritz, Sylvia; Bossers, Alex; Koch, Guus; Bergervoet, Saskia
EPI1019430	HA	Netherlands	2016-Dec-17	EPI_ISL_268626	A/Ch/NL-Rhenen/16016141-006/2016	Wageningen Bioveterinary Research	Wageningen Bioveterinary Research	Beerens, Nancy; Heutink, Rene; Harders, Frank; Verschuren-Pritz, Sylvia; Bossers, Alex; Koch, Guus; Bergervoet, Saskia
EPI1019438	HA	Netherlands	2016-Dec-24	EPI_ISL_268627	A/Ch/NL-Zoeterwoude/16016484-021-025/2016	Wageningen Bioveterinary Research	Wageningen Bioveterinary Research	Beerens, Nancy; Heutink, Rene; Harders, Frank; Verschuren-Pritz, Sylvia; Bossers, Alex; Koch, Guus; Bergervoet, Saskia
EPI1019446	HA	Netherlands	2016-Dec-05	EPI_ISL_268628	A/Crow/NL-Oostwoud/16015372-004/2016	Wageningen Bioveterinary Research	Wageningen Bioveterinary Research	Beerens, Nancy; Heutink, Rene; Harders, Frank; Verschuren-Pritz, Sylvia; Bossers, Alex; Koch, Guus; Bergervoet, Saskia
EPI1019454	HA	Netherlands	2016-Nov-25	EPI_ISL_268629	A/Dk/NL-Biddinghuizen/16014829-011-015/2016	Wageningen Bioveterinary Research	Wageningen Bioveterinary Research	Beerens, Nancy; Heutink, Rene; Harders, Frank; Verschuren-Pritz, Sylvia; Bossers, Alex; Koch, Guus; Bergervoet, Saskia
EPI1019462	HA	Netherlands	2016-Nov-30	EPI_ISL_268630	A/Dk/NL-Biddinghuizen/16015083-016-020/2016	Wageningen Bioveterinary Research	Wageningen Bioveterinary Research	Beerens, Nancy; Heutink, Rene; Harders, Frank; Verschuren-Pritz, Sylvia; Bossers, Alex; Koch, Guus; Bergervoet, Saskia
EPI1019470	HA	Netherlands	2016-Dec-01	EPI_ISL_268631	A/Dk/NL-Biddinghuizen/16015145-021-025/2016	Wageningen Bioveterinary Research	Wageningen Bioveterinary Research	Beerens, Nancy; Heutink, Rene; Harders, Frank; Verschuren-Pritz, Sylvia; Bossers, Alex; Koch, Guus; Bergervoet, Saskia
EPI1019478	HA	Netherlands	2016-Dec-15	EPI_ISL_268632	A/Dk/NL-Kamperveen/16016104-001-005/2016	Wageningen Bioveterinary Research	Wageningen Bioveterinary Research	Beerens, Nancy; Heutink, Rene; Harders, Frank; Verschuren-Pritz, Sylvia; Bossers, Alex; Koch, Guus; Bergervoet, Saskia
EPI1019486	HA	Netherlands	2016-Nov-10	EPI_ISL_268633	A/Dk/NL-Rotterdam/16014008-001-005/2016	Wageningen Bioveterinary Research	Wageningen Bioveterinary Research	Beerens, Nancy; Heutink, Rene; Harders, Frank; Verschuren-Pritz, Sylvia; Bossers, Alex; Koch, Guus; Bergervoet, Saskia
EPI1019494	HA	Netherlands	2016-Dec-21	EPI_ISL_268634	A/Dk/NL-Stolwijk/16016291-016-020/2016	Wageningen Bioveterinary Research	Wageningen Bioveterinary Research	Beerens, Nancy; Heutink, Rene; Harders, Frank; Verschuren-Pritz, Sylvia; Bossers, Alex; Koch, Guus; Bergervoet, Saskia
EPI1019502	HA	Netherlands	2016-Dec-13	EPI_ISL_268635	A/Eur_Wig/NL-Akkrum/16015817-003/2016	Wageningen Bioveterinary Research	Wageningen Bioveterinary Research	Beerens, Nancy; Heutink, Rene; Harders, Frank; Verschuren-Pritz, Sylvia; Bossers, Alex; Koch, Guus; Bergervoet, Saskia
EPI1019510	HA	Netherlands	2016-Nov-27	EPI_ISL_268636	A/Eur_Wig/NL-De Waal (Texel)/16014891-003/2016	Wageningen Bioveterinary Research	Wageningen Bioveterinary Research	Beerens, Nancy; Heutink, Rene; Harders, Frank; Verschuren-Pritz, Sylvia; Bossers, Alex; Koch, Guus; Bergervoet, Saskia
EPI1019518	HA	Netherlands	2016-Nov-27	EPI_ISL_268637	A/Eur_Wig/NL-De Waal (Texel)/16014891-004/2016	Wageningen Bioveterinary Research	Wageningen Bioveterinary Research	Beerens, Nancy; Heutink, Rene; Harders, Frank; Verschuren-Pritz, Sylvia; Bossers, Alex; Koch, Guus; Bergervoet, Saskia
EPI1019526	HA	Netherlands	2016-Dec-06	EPI_ISL_268638	A/Eur_Wig/NL-Drieborg (Dollard)/16015513-001/2016	Wageningen Bioveterinary Research	Wageningen Bioveterinary Research	Beerens, Nancy; Heutink, Rene; Harders, Frank; Verschuren-Pritz, Sylvia; Bossers, Alex; Koch, Guus; Bergervoet, Saskia
EPI1019534	HA	Netherlands	2016-Dec-11	EPI_ISL_268639	A/Eur_Wig/NL-Enumatil-Groningen/16015704-001/2016	Wageningen Bioveterinary Research	Wageningen Bioveterinary Research	Beerens, Nancy; Heutink, Rene; Harders, Frank; Verschuren-Pritz, Sylvia; Bossers, Alex; Koch, Guus; Bergervoet, Saskia
EPI1019542	HA	Netherlands	2016-Dec-01	EPI_ISL_268640	A/Eur_Wig/NL-Ferwert/16015273-002/2016	Wageningen Bioveterinary Research	Wageningen Bioveterinary Research	Beerens, Nancy; Heutink, Rene; Harders, Frank; Verschuren-Pritz, Sylvia; Bossers, Alex; Koch, Guus; Bergervoet, Saskia
EPI1019550	HA	Netherlands	2016-Dec-13	EPI_ISL_268641	A/Eur_Wig/NL-Gouda/16015824-001/2016	Wageningen Bioveterinary Research	Wageningen Bioveterinary Research	Beerens, Nancy; Heutink, Rene; Harders, Frank; Verschuren-Pritz, Sylvia; Bossers, Alex; Koch, Guus; Bergervoet, Saskia
EPI1019558	HA	Netherlands	2016-Dec-08	EPI_ISL_268642	A/Eur_Wig/NL-Greonterp/16015653-001/2016	Wageningen Bioveterinary Research	Wageningen Bioveterinary Research	Beerens, Nancy; Heutink, Rene; Harders, Frank; Verschuren-Pritz, Sylvia; Bossers, Alex; Koch, Guus; Bergervoet, Saskia
EPI1019566	HA	Netherlands	2016-Dec-05	EPI_ISL_268643	A/Eur_Wig/NL-Groningen/16015376-003/2016	Wageningen Bioveterinary Research	Wageningen Bioveterinary Research	Beerens, Nancy; Heutink, Rene; Harders, Frank; Verschuren-Pritz, Sylvia; Bossers, Alex; Koch, Guus; Bergervoet, Saskia
EPI1019574	HA	Netherlands	2016-Dec-10	EPI_ISL_268644	A/Eur_Wig/NL-Leeuwarden/16015699-002/2016	Wageningen Bioveterinary Research	Wageningen Bioveterinary Research	Beerens, Nancy; Heutink, Rene; Harders, Frank; Verschuren-Pritz, Sylvia; Bossers, Alex; Koch, Guus; Bergervoet, Saskia
EPI1019582	HA	Netherlands	2016-Dec-10	EPI_ISL_268645	A/Eur_Wig/NL-Leidschendam/16015697-007/2016	Wageningen Bioveterinary Research	Wageningen Bioveterinary Research	Beerens, Nancy; Heutink, Rene; Harders, Frank; Verschuren-Pritz, Sylvia; Bossers, Alex; Koch, Guus; Bergervoet, Saskia
EPI1019590	HA	Netherlands	2016-Dec-13	EPI_ISL_268646	A/Eur_Wig/NL-Reeuwijk/16015903-003/2016	Wageningen Bioveterinary Research	Wageningen Bioveterinary Research	Beerens, Nancy; Heutink, Rene; Harders, Frank; Verschuren-Pritz, Sylvia; Bossers, Alex; Koch, Guus; Bergervoet, Saskia
EPI1019598	HA	Netherlands	2016-Dec-09	EPI_ISL_268647	A/Eur_Wig/NL-Terschelling/16015692-010/2016	Wageningen Bioveterinary Research	Wageningen Bioveterinary Research	Beerens, Nancy; Heutink, Rene; Harders, Frank; Verschuren-Pritz, Sylvia; Bossers, Alex; Koch, Guus; Bergervoet, Saskia
EPI1019606	HA	Netherlands	2016-Dec-13	EPI_ISL_268648	A/Eur_Wig/NL-Vianen/16015917-006/2016	Wageningen Bioveterinary Research	Wageningen Bioveterinary Research	Beerens, Nancy; Heutink, Rene; Harders, Frank; Verschuren-Pritz, Sylvia; Bossers, Alex; Koch, Guus; Bergervoet, Saskia
EPI1019614	HA	Netherlands	2016-Dec-14	EPI_ISL_268649	A/Eur_Wig/NL-Walterswald/16015923-003/2016	Wageningen Bioveterinary Research	Wageningen Bioveterinary Research	Beerens, Nancy; Heutink, Rene; Harders, Frank; Verschuren-Pritz, Sylvia; Bossers, Alex; Koch, Guus; Bergervoet, Saskia
EPI1019622	HA	Netherlands	2016-Dec-12	EPI_ISL_268650	A/Eur_Wig/NL-West Graftdijk/16015746-003/2016	Wageningen Bioveterinary Research	Wageningen Bioveterinary Research	Beerens, Nancy; Heutink, Rene; Harders, Frank; Verschuren-Pritz, Sylvia; Bossers, Alex; Koch, Guus; Bergervoet, Saskia
EPI1019630	HA	Netherlands	2016-Dec-18	EPI_ISL_268651	A/Eur_Wig/NL-Wormer/16016143-002/2016	Wageningen Bioveterinary Research	Wageningen Bioveterinary Research	Beerens, Nancy; Heutink, Rene; Harders, Frank; Verschuren-Pritz, Sylvia; Bossers, Alex; Koch, Guus; Bergervoet, Saskia
EPI1019638	HA	Netherlands	2016-Dec-10	EPI_ISL_268652	A/Eur_Wig/NL-Zoeterwoude/16015702-010/2016	Wageningen Bioveterinary Research	Wageningen Bioveterinary Research	Beerens, Nancy; Heutink, Rene; Harders, Frank; Verschuren-Pritz, Sylvia; Bossers, Alex; Koch, Guus; Bergervoet, Saskia
EPI1019646	HA	Netherlands	2016-Dec-13	EPI_ISL_268653	A/Eur_Wig/NL-Zwolle/16015820-002/2016	Wageningen Bioveterinary Research	Wageningen Bioveterinary Research	Beerens, Nancy; Heutink, Rene; Harders, Frank; Verschuren-Pritz, Sylvia; Bossers, Alex; Koch, Guus; Bergervoet, Saskia
EPI1019654	HA	Netherlands	2016-Nov-08	EPI_ISL_268654	A/G_c_grebe/NL-Monnickendam/16013865-009-010/2016	Wageningen Bioveterinary Research	Wageningen Bioveterinary Research	Beerens, Nancy; Heutink, Rene; Harders, Frank; Verschuren-Pritz, Sylvia; Bossers, Alex; Koch, Guus; Bergervoet, Saskia
EPI1019662	HA	Netherlands	2016-Nov-17	EPI_ISL_268655	A/Go/NL-Roggebotsluis/16014462-010/2016	Wageningen Bioveterinary Research	Wageningen Bioveterinary Research	Beerens, Nancy; Heutink, Rene; Harders, Frank; Verschuren-Pritz, Sylvia; Bossers, Alex; Koch, Guus; Bergervoet, Saskia
EPI1019670	HA	Netherlands	2016-Nov-11	EPI_ISL_268656	A/Gr_bk_bd_gull/NL-Slootdorp/16014102-005/2016	Wageningen Bioveterinary Research	Wageningen Bioveterinary Research	Beerens, Nancy; Heutink, Rene; Harders, Frank; Verschuren-Pritz, Sylvia; Bossers, Alex; Koch, Guus; Bergervoet, Saskia
EPI1019678	HA	Netherlands	2016-Dec-14	EPI_ISL_268657	A/Grey_Go/NL-Groot-Ammers/16015901-012/2016	Wageningen Bioveterinary Research	Wageningen Bioveterinary Research	Beerens, Nancy; Heutink, Rene; Harders, Frank; Verschuren-Pritz, Sylvia; Bossers, Alex; Koch, Guus; Bergervoet, Saskia
EPI1019686	HA	Netherlands	2016-Nov-17	EPI_ISL_268658	A/Gull/NL-Marker Wadden/16014466-020/2016	Wageningen Bioveterinary Research	Wageningen Bioveterinary Research	Beerens, Nancy; Heutink, Rene; Harders, Frank; Verschuren-Pritz, Sylvia; Bossers, Alex; Koch, Guus; Bergervoet, Saskia
EPI1019694	HA	Netherlands	2016-Nov-17	EPI_ISL_268659	A/Gull1/NL-Marker Wadden/16014466-011/2016	Wageningen Bioveterinary Research	Wageningen Bioveterinary Research	Beerens, Nancy; Heutink, Rene; Harders, Frank; Verschuren-Pritz, Sylvia; Bossers, Alex; Koch, Guus; Bergervoet, Saskia
EPI1019702	HA	Netherlands	2016-Nov-17	EPI_ISL_268660	A/Gull10/NL-Marker Wadden/16014466-014/2016	Wageningen Bioveterinary Research	Wageningen Bioveterinary Research	Beerens, Nancy; Heutink, Rene; Harders, Frank; Verschuren-Pritz, Sylvia; Bossers, Alex; Koch, Guus; Bergervoet, Saskia
EPI1019710	HA	Netherlands	2016-Nov-16	EPI_ISL_268661	A/L-bl-ba-gull/NL-Sovon/16014324-014/2016	Wageningen Bioveterinary Research	Wageningen Bioveterinary Research	Beerens, Nancy; Heutink, Rene; Harders, Frank; Verschuren-Pritz, Sylvia; Bossers, Alex; Koch, Guus; Bergervoet, Saskia
EPI1019718	HA	Netherlands	2016-Nov-17	EPI_ISL_268662	A/M_Swan/NL-Roggebotsluis/16014462-019/2016	Wageningen Bioveterinary Research	Wageningen Bioveterinary Research	Beerens, Nancy; Heutink, Rene; Harders, Frank; Verschuren-Pritz, Sylvia; Bossers, Alex; Koch, Guus; Bergervoet, Saskia
EPI1019726	HA	Netherlands	2016-Nov-16	EPI_ISL_268663	A/Magpie/NL-Volendam/16014331-002/2016	Wageningen Bioveterinary Research	Wageningen Bioveterinary Research	Beerens, Nancy; Heutink, Rene; Harders, Frank; Verschuren-Pritz, Sylvia; Bossers, Alex; Koch, Guus; Bergervoet, Saskia
EPI1019734	HA	Netherlands	2016-Dec-06	EPI_ISL_268664	A/Mal/NL-IJsselmuiden/16015448-002/2016	Wageningen Bioveterinary Research	Wageningen Bioveterinary Research	Beerens, Nancy; Heutink, Rene; Harders, Frank; Verschuren-Pritz, Sylvia; Bossers, Alex; Koch, Guus; Bergervoet, Saskia
EPI1019742	HA	Netherlands	2016-Dec-05	EPI_ISL_268665	A/Mal/NL-Mastenbroek/16015378-002/2016	Wageningen Bioveterinary Research	Wageningen Bioveterinary Research	Beerens, Nancy; Heutink, Rene; Harders, Frank; Verschuren-Pritz, Sylvia; Bossers, Alex; Koch, Guus; Bergervoet, Saskia
EPI1019750	HA	Netherlands	2016-Dec-07	EPI_ISL_268666	A/P_falcon/NL-Vrouwenpolder (Zeeland)/16015510-001/2016	Wageningen Bioveterinary Research	Wageningen Bioveterinary Research	Beerens, Nancy; Heutink, Rene; Harders, Frank; Verschuren-Pritz, Sylvia; Bossers, Alex; Koch, Guus; Bergervoet, Saskia
EPI1019758	HA	Netherlands	2016-Dec-05	EPI_ISL_268667	A/Sea_eagle/NL-Assen/16015398-002/2016	Wageningen Bioveterinary Research	Wageningen Bioveterinary Research	Beerens, Nancy; Heutink, Rene; Harders, Frank; Verschuren-Pritz, Sylvia; Bossers, Alex; Koch, Guus; Bergervoet, Saskia
EPI1019766	HA	Netherlands	2016-Nov-16	EPI_ISL_268668	A/T_Dk/NL-Almeerder Zand/16014341-003/2016	Wageningen Bioveterinary Research	Wageningen Bioveterinary Research	Beerens, Nancy; Heutink, Rene; Harders, Frank; Verschuren-Pritz, Sylvia; Bossers, Alex; Koch, Guus; Bergervoet, Saskia
EPI1019774	HA	Netherlands	2016-Nov-08	EPI_ISL_268669	A/T_Dk/NL-Monnickendam/16013865-006-008/2016	Wageningen Bioveterinary Research	Wageningen Bioveterinary Research	Beerens, Nancy; Heutink, Rene; Harders, Frank; Verschuren-Pritz, Sylvia; Bossers, Alex; Koch, Guus; Bergervoet, Saskia
EPI1019782	HA	Netherlands	2016-Nov-17	EPI_ISL_268670	A/T_Dk/NL-Roggebotsluis/16014462-015/2016	Wageningen Bioveterinary Research	Wageningen Bioveterinary Research	Beerens, Nancy; Heutink, Rene; Harders, Frank; Verschuren-Pritz, Sylvia; Bossers, Alex; Koch, Guus; Bergervoet, Saskia
EPI1019790	HA	Netherlands	2016-Nov-14	EPI_ISL_268671	A/T_Dk/NL-Rotterdam/16014155-001/2016	Wageningen Bioveterinary Research	Wageningen Bioveterinary Research	Beerens, Nancy; Heutink, Rene; Harders, Frank; Verschuren-Pritz, Sylvia; Bossers, Alex; Koch, Guus; Bergervoet, Saskia
EPI1019798	HA	Netherlands	2016-Nov-14	EPI_ISL_268672	A/T_Dk/NL-Werkendam/16014159-002/2016	Wageningen Bioveterinary Research	Wageningen Bioveterinary Research	Beerens, Nancy; Heutink, Rene; Harders, Frank; Verschuren-Pritz, Sylvia; Bossers, Alex; Koch, Guus; Bergervoet, Saskia
EPI1019806	HA	Netherlands	2016-Nov-14	EPI_ISL_268673	A/T_Dk/NL-Werkendam/16014159-003/2016	Wageningen Bioveterinary Research	Wageningen Bioveterinary Research	Beerens, Nancy; Heutink, Rene; Harders, Frank; Verschuren-Pritz, Sylvia; Bossers, Alex; Koch, Guus; Bergervoet, Saskia
EPI1019814	HA	Netherlands	2016-Nov-09	EPI_ISL_268674	A/T_Dk/NL-Zeewolde/16013976-001/2016	Wageningen Bioveterinary Research	Wageningen Bioveterinary Research	Beerens, Nancy; Heutink, Rene; Harders, Frank; Verschuren-Pritz, Sylvia; Bossers, Alex; Koch, Guus; Bergervoet, Saskia
EPI1019822	HA	Netherlands	2016-Nov-09	EPI_ISL_268675	A/T_Dk/NL-Zeewolde/16013976-001-003/2016	Wageningen Bioveterinary Research	Wageningen Bioveterinary Research	Beerens, Nancy; Heutink, Rene; Harders, Frank; Verschuren-Pritz, Sylvia; Bossers, Alex; Koch, Guus; Bergervoet, Saskia
EPI1019830	HA	Netherlands	2016-Nov-09	EPI_ISL_268676	A/T_Dk/NL-Zeewolde/16013976-004/2016	Wageningen Bioveterinary Research	Wageningen Bioveterinary Research	Beerens, Nancy; Heutink, Rene; Harders, Frank; Verschuren-Pritz, Sylvia; Bossers, Alex; Koch, Guus; Bergervoet, Saskia
EPI1019838	HA	Netherlands	2016-Nov-09	EPI_ISL_268677	A/T_Dk/NL-Zeewolde/16013976-004-006/2016	Wageningen Bioveterinary Research	Wageningen Bioveterinary Research	Beerens, Nancy; Heutink, Rene; Harders, Frank; Verschuren-Pritz, Sylvia; Bossers, Alex; Koch, Guus; Bergervoet, Saskia
EPI1019846	HA	Netherlands	2016-Nov-09	EPI_ISL_268678	A/T_Dk/NL-Zeewolde/16013976-005/2016	Wageningen Bioveterinary Research	Wageningen Bioveterinary Research	Beerens, Nancy; Heutink, Rene; Harders, Frank; Verschuren-Pritz, Sylvia; Bossers, Alex; Koch, Guus; Bergervoet, Saskia
EPI1019854	HA	Netherlands	2016-Nov-09	EPI_ISL_268679	A/T_Dk/NL-Zeewolde/16013976-006/2016	Wageningen Bioveterinary Research	Wageningen Bioveterinary Research	Beerens, Nancy; Heutink, Rene; Harders, Frank; Verschuren-Pritz, Sylvia; Bossers, Alex; Koch, Guus; Bergervoet, Saskia
EPI1019862	HA	Netherlands	2016-Nov-14	EPI_ISL_268680	A/T_Dk/NL-Zuidoost Beemster/16014148-002/2016	Wageningen Bioveterinary Research	Wageningen Bioveterinary Research	Beerens, Nancy; Heutink, Rene; Harders, Frank; Verschuren-Pritz, Sylvia; Bossers, Alex; Koch, Guus; Bergervoet, Saskia
EPI1019870	HA	Netherlands	2016-Nov-14	EPI_ISL_268681	A/T_Dk/NL-Zuidoost Beemster/16014148-009/2016	Wageningen Bioveterinary Research	Wageningen Bioveterinary Research	Beerens, Nancy; Heutink, Rene; Harders, Frank; Verschuren-Pritz, Sylvia; Bossers, Alex; Koch, Guus; Bergervoet, Saskia
EPI1019878	HA	Netherlands	2016-Dec-01	EPI_ISL_268682	A/Teal/NL-Ferwert/16015273-013/2016	Wageningen Bioveterinary Research	Wageningen Bioveterinary Research	Beerens, Nancy; Heutink, Rene; Harders, Frank; Verschuren-Pritz, Sylvia; Bossers, Alex; Koch, Guus; Bergervoet, Saskia
EPI1023581	HA	Netherlands	2016-Dec-20	EPI_ISL_268866	A/Back-headed_Gull/Netherlands/9/2016	Erasmus Medical Center	Erasmus Medical Center	Poen,M.J.;Van Der Jeugd,H.P.;Vuong,O.;Scheuer,R.D.;Kleyheeg,E.; Bestebroer,T.M.;Begeman,L;van den Brand,J.M.A.;Kuiken,T.;Fouchier,R.A.M.
EPI1021087	HA	Czech Republic	2017-Jan-04	EPI_ISL_268930	A/goose/Czech Republic/136-17_1/2017 (H5N8)	State Veterinary Institute Prague	State Veterinary Institute Prague	Nagy,A
EPI1021088	HA	Czech Republic	2017-Jan-04	EPI_ISL_268931	A/mallard/Czech Republic/136-17_2/2017 (H5N8)	State Veterinary Institute Prague	State Veterinary Institute Prague	Nagy,A
EPI1021089	HA	Czech Republic	2017-Jan-02	EPI_ISL_268932	A/goose/Czech Republic/197-17/2017 (H5N8)	State Veterinary Institute Prague	State Veterinary Institute Prague	Nagy,A
EPI1021090	HA	Czech Republic	2017-Jan-12	EPI_ISL_268933	A/chicken/Czech Republic/508-17_1/2017 (H5N8)	State Veterinary Institute Prague	State Veterinary Institute Prague	Nagy,A
EPI1021091	HA	Czech Republic	2017-Jan-12	EPI_ISL_268934	A/mallard/Czech Republic/508-17_4/2017 (H5N8)	State Veterinary Institute Prague	State Veterinary Institute Prague	Nagy,A
EPI1021092	HA	Czech Republic	2017-Jan-13	EPI_ISL_268935	A/mute swan/Czech Republic/572-17_3/2017 (H5N8)	State Veterinary Institute Prague	State Veterinary Institute Prague	Nagy,A
EPI1021093	HA	Czech Republic	2017-Jan-19	EPI_ISL_268936	A/mute swan/Czech Republic/964-17/2017 (H5N8)	State Veterinary Institute Prague	State Veterinary Institute Prague	Nagy,A
EPI1021094	HA	Czech Republic	2017-Jan-19	EPI_ISL_268938	A/mute swan/Czech Republic/967-17/2017 (H5N8)	State Veterinary Institute Prague	State Veterinary Institute Prague	Nagy,A
EPI1021095	HA	Czech Republic	2017-Jan-20	EPI_ISL_268939	A/mute swan/Czech Republic/987-17_2/2017 (H5N8)	State Veterinary Institute Prague	State Veterinary Institute Prague	Nagy,A
EPI1021097	HA	Czech Republic	2017-Jan-19	EPI_ISL_268941	A/mute swan/Czech Republic/1060-17/2017 (H5N8)	State Veterinary Institute Prague	State Veterinary Institute Prague	Nagy,A
EPI1021098	HA	Czech Republic	2017-Jan-22	EPI_ISL_268942	A/mute swan/Czech Republic/1155-17/2017 (H5N8)	State Veterinary Institute Prague	State Veterinary Institute Prague	Nagy,A
EPI1021100	HA	Czech Republic	2017-Jan-22	EPI_ISL_268944	A/mute swan/Czech Republic/1170-17_2/2017 (H5N8)	State Veterinary Institute Prague	State Veterinary Institute Prague	Nagy,A
EPI1021101	HA	Czech Republic	2017-Jan-22	EPI_ISL_268945	A/mute swan/Czech Republic/1171-17/2017 (H5N8)	State Veterinary Institute Prague	State Veterinary Institute Prague	Nagy,A
EPI1021102	HA	Czech Republic	2017-Jan-24	EPI_ISL_268946	A/chicken/Czech Republic/1208-17_1/2017 (H5N8)	State Veterinary Institute Prague	State Veterinary Institute Prague	Nagy,A
EPI1021103	HA	Czech Republic	2017-Jan-25	EPI_ISL_268947	A/mallard/Czech Republic/1219-17_1/2017 (H5N8)	State Veterinary Institute Prague	State Veterinary Institute Prague	Nagy,A
EPI1021104	HA	Czech Republic	2017-Jan-21	EPI_ISL_268948	A/mallard/Czech Republic/1226-17/2017 (H5N8)	State Veterinary Institute Prague	State Veterinary Institute Prague	Nagy,A
EPI1021105	HA	Czech Republic	2017-Jan-22	EPI_ISL_268949	A/mute swan/Czech Republic/1227-17/2017 (H5N8)	State Veterinary Institute Prague	State Veterinary Institute Prague	Nagy,A
EPI1021106	HA	Czech Republic	2017-Jan-24	EPI_ISL_268950	A/mute swan/Czech Republic/1296-17_1/2017 (H5N8)	State Veterinary Institute Prague	State Veterinary Institute Prague	Nagy,A
EPI1021107	HA	Czech Republic	2017-Jan-20	EPI_ISL_268951	A/mute swan/Czech Republic/1330-17_1/2017 (H5N8)	State Veterinary Institute Prague	State Veterinary Institute Prague
EPI1021108	HA	Czech Republic	2017-Jan-23	EPI_ISL_268952	A/mute swan/Czech Republic/1331-17_1/2017 (H5N8)	State Veterinary Institute Prague	State Veterinary Institute Prague	Nagy,A
EPI1021109	HA	Czech Republic	2017-Jan-27	EPI_ISL_268953	A/mute swan/Czech Republic/1337-17/2017 (H5N8)	State Veterinary Institute Prague	State Veterinary Institute Prague	Nagy,A
EPI1021110	HA	Czech Republic	2017-Jan-31	EPI_ISL_268954	A/mute swan/Czech Republic/1339-17/2017 (H5N8)	State Veterinary Institute Prague	State Veterinary Institute Prague	Nagy,A
EPI1021111	HA	Czech Republic	2017-Jan-31	EPI_ISL_268955	A/chicken/Czech Republic/1344-17/2017 (H5N8)	State Veterinary Institute Prague	State Veterinary Institute Prague	Nagy,A
EPI1021112	HA	Czech Republic	2017-Jan-29	EPI_ISL_268956	A/mute swan/Czech Republic/1461-17/2017 (H5N8)	State Veterinary Institute Prague	State Veterinary Institute Prague	Nagy,A
EPI1021113	HA	Czech Republic	2017-Jan-30	EPI_ISL_268957	A/chicken/Czech Republic/1465-17/2017 (H5N8)	State Veterinary Institute Prague	State Veterinary Institute Prague	Nagy,A
EPI1021114	HA	Czech Republic	2017-Feb-02	EPI_ISL_268958	A/mute swan/Czech Republic/1519-17/2017 (H5N8)	State Veterinary Institute Prague	State Veterinary Institute Prague	Nagy,A
EPI1021115	HA	Czech Republic	2017-Jan-31	EPI_ISL_268959	A/mute swan/Czech Republic/1576-17_C/2017 (H5N8)	State Veterinary Institute Prague	State Veterinary Institute Prague	Nagy,A
EPI1021116	HA	Czech Republic	2017-Jan-29	EPI_ISL_268960	A/mallard/Czech Republic/1577-17/2017 (H5N8)	State Veterinary Institute Prague	State Veterinary Institute Prague	Nagy,A
EPI1021117	HA	Czech Republic	2017-Feb-02	EPI_ISL_268961	A/mute swan/Czech Republic/1640-17/2017 (H5N8)	State Veterinary Institute Prague	State Veterinary Institute Prague	Nagy,A
EPI1021118	HA	Czech Republic	2017-Jan-30	EPI_ISL_268962	A/mallard/Czech Republic/1672-17/2017 (H5N8)	State Veterinary Institute Prague	State Veterinary Institute Prague	Nagy,A
EPI1021120	HA	Czech Republic	2017-Feb-02	EPI_ISL_268964	A/grey heron/Czech Republic/1680-17_2/2017 (H5N8)	State Veterinary Institute Prague	State Veterinary Institute Prague	Nagy,A
EPI1021121	HA	Czech Republic	2017-Feb-03	EPI_ISL_268965	A/Indian Runner Duck/Czech Republic/1683-17_1/2017 (H5N8)	State Veterinary Institute Prague	State Veterinary Institute Prague
EPI1021122	HA	Czech Republic	2017-Feb-04	EPI_ISL_268966	A/chicken/Czech Republic/1687-17_2/2017 (H5N8)	State Veterinary Institute Prague	State Veterinary Institute Prague	Nagy,A
EPI1021123	HA	Czech Republic	2017-Feb-04	EPI_ISL_268967	A/chicken/Czech Republic/1688-17_1/2017 (H5N8)	State Veterinary Institute Prague	State Veterinary Institute Prague
EPI1021124	HA	Czech Republic	2017-Jan-04	EPI_ISL_268968	A/chicken/Czech Republic/1689-17/2017 (H5N8)	State Veterinary Institute Prague	State Veterinary Institute Prague	Nagy,A
EPI1021125	HA	Czech Republic	2017-Feb-05	EPI_ISL_268969	A/mallard/Czech Republic/1690-17_2/2017 (H5N8)	State Veterinary Institute Prague	State Veterinary Institute Prague	Nagy,A
EPI1021126	HA	Czech Republic	2017-Feb-02	EPI_ISL_268970	A/mute swan/Czech Republic/1691-17/2017 (H5N8)	State Veterinary Institute Prague	State Veterinary Institute Prague
EPI1021129	HA	Czech Republic	2017-Feb-06	EPI_ISL_268973	A/mute swan/Czech Republic/1848-17_1/2017 (H5N8)	State Veterinary Institute Prague	State Veterinary Institute Prague	Nagy,A
EPI1021130	HA	Czech Republic	2017-Feb-06	EPI_ISL_268974	A/mute swan/Czech Republic/1848-17_2/2017 (H5N8)	State Veterinary Institute Prague	State Veterinary Institute Prague	Nagy,A
EPI1021131	HA	Czech Republic	2017-Feb-08	EPI_ISL_268975	A/chicken/Czech Republic/1953-17/2017 (H5N8)	State Veterinary Institute Prague	State Veterinary Institute Prague	Nagy,A
EPI1021132	HA	Czech Republic	2017-Feb-08	EPI_ISL_268976	A/goose/Czech Republic/1954-17/2017 (H5N8)	State Veterinary Institute Prague	State Veterinary Institute Prague	Nagy,A
EPI1021133	HA	Czech Republic	2017-Feb-09	EPI_ISL_268977	A/goose/Czech Republic/1998-17_1/2017 (H5N8)	State Veterinary Institute Prague	State Veterinary Institute Prague	Nagy,A
EPI1021134	HA	Czech Republic	2017-Feb-07	EPI_ISL_268978	A/mute swan/Czech Republic/2008-17_1/2017 (H5N8)	State Veterinary Institute Prague	State Veterinary Institute Prague	Nagy,A
EPI1021135	HA	Czech Republic	2017-Feb-11	EPI_ISL_268979	A/quail/Czech Republic/2063-17_1/2017 (H5N8)	State Veterinary Institute Prague	State Veterinary Institute Prague	Nagy,A
EPI1021136	HA	Czech Republic	2017-Feb-11	EPI_ISL_268980	A/chicken/Czech Republic/2216-17_1/2017 (H5N8)	State Veterinary Institute Prague	State Veterinary Institute Prague	Nagy,A
EPI1021138	HA	Czech Republic	2017-Feb-19	EPI_ISL_268982	A/chicken/Czech Republic/2514-17/2017 (H5N8)	State Veterinary Institute Prague	State Veterinary Institute Prague	Nagy,A
EPI1021139	HA	Czech Republic	2017-Feb-17	EPI_ISL_268983	A/mallard/Czech Republic/2641-17/2017 (H5N8)	State Veterinary Institute Prague	State Veterinary Institute Prague	Nagy,A
EPI1021140	HA	Czech Republic	2017-Feb-22	EPI_ISL_268984	A/chicken/Czech Republic/2677-17_2/2017 (H5N8)	State Veterinary Institute Prague	State Veterinary Institute Prague
EPI1021141	HA	Czech Republic	2017-Feb-20	EPI_ISL_268985	A/mallard/Czech Republic/2678-17_1/2017 (H5N8)	State Veterinary Institute Prague	State Veterinary Institute Prague	Nagy,A
EPI1021142	HA	Czech Republic	2017-Feb-27	EPI_ISL_268986	A/mallard/Czech Republic/2820-17_1/2017 (H5N8)	State Veterinary Institute Prague	State Veterinary Institute Prague
EPI1021143	HA	Czech Republic	2017-Feb-27	EPI_ISL_268987	A/mallard/Czech Republic/2820-17_2/2017 (H5N8)	State Veterinary Institute Prague	State Veterinary Institute Prague	Nagy,A
EPI1021144	HA	Czech Republic	2017-Feb-27	EPI_ISL_268988	A/mallard/Czech Republic/2821-17_1/2017 (H5N8)	State Veterinary Institute Prague	State Veterinary Institute Prague	Nagy,A
EPI1021145	HA	Czech Republic	2017-Feb-27	EPI_ISL_268989	A/chicken/Czech Republic/2821-17_2/2017 (H5N8)	State Veterinary Institute Prague	State Veterinary Institute Prague	Nagy,A
EPI1021146	HA	Czech Republic	2017-Feb-27	EPI_ISL_268990	A/mallard/Czech Republic/2822-17_1/2017 (H5N8)	State Veterinary Institute Prague	State Veterinary Institute Prague	Nagy,A
EPI1021147	HA	Czech Republic	2017-Feb-27	EPI_ISL_268991	A/chicken/Czech Republic/2822-17_2/2017 (H5N8)	State Veterinary Institute Prague	State Veterinary Institute Prague	Nagy,A
EPI1021148	HA	Czech Republic	2017-Feb-28	EPI_ISL_268992	A/chicken/Czech Republic/3507-17/2017 (H5N8)	State Veterinary Institute Prague	State Veterinary Institute Prague	Nagy,A
EPI1028076	HA	China	2013-Nov-13	EPI_ISL_270369	A/mallard/Shanghai/SH-9/2013			Fan,S.; Zhou,L.; Wu,D.; Gao,X.; Pei,E.; Wang,T.; Gao,Y.; Xia,X.; Ying,Y.; Guo,J.; Sun,W.; Ren,Z.; Yu,Z.; Li,Y.; Zhao,Y.; Yang,S.
EPI1032476	HA	Hungary	2017-Apr-18	EPI_ISL_271704	A/Goose/Hungary/17261/2017	National Food Chain Safety Office Veterinary Diagnostic Directorate Laboratory for Molecular Biology	Danam.Vet.Molbiol	Adam, Dan
EPI1032484	HA	Hungary	2017-Apr-07	EPI_ISL_271705	A/Goose/Hungary/15729/2017	National Food Chain Safety Office Veterinary Diagnostic Directorate Laboratory for Molecular Biology	Danam.Vet.Molbiol	Adam, Dan
EPI1032492	HA	Hungary	2017-Apr-18	EPI_ISL_271706	A/Goose/Hungary/17051/2017	National Food Chain Safety Office Veterinary Diagnostic Directorate Laboratory for Molecular Biology	Danam.Vet.Molbiol	Adam, Dan
EPI1032500	HA	Hungary	2017-Apr-19	EPI_ISL_271707	A/Goose/Hungary/17580/2017	National Food Chain Safety Office Veterinary Diagnostic Directorate Laboratory for Molecular Biology	Danam.Vet.Molbiol	Adam, Dan
EPI1032508	HA	Hungary	2017-Apr-20	EPI_ISL_271708	A/Goose/Hungary/17985/2017	National Food Chain Safety Office Veterinary Diagnostic Directorate Laboratory for Molecular Biology	Danam.Vet.Molbiol	Adam, Dan
EPI1032516	HA	Hungary	2016-Nov-27	EPI_ISL_271709	A/Goose/Hungary/59763/2016	National Food Chain Safety Office Veterinary Diagnostic Directorate Laboratory for Molecular Biology	Danam.Vet.Molbiol	Adam, Dan
EPI1032524	HA	Hungary	2016-Nov-29	EPI_ISL_271710	A/Mulard_duck/Hungary/60369/2016	National Food Chain Safety Office Veterinary Diagnostic Directorate Laboratory for Molecular Biology	Danam.Vet.Molbiol	Adam, Dan
EPI1032532	HA	Hungary	2016-Dec-07	EPI_ISL_271711	A/Mulard_duck/Hungary/62902/2016	National Food Chain Safety Office Veterinary Diagnostic Directorate Laboratory for Molecular Biology	Danam.Vet.Molbiol	Adam, Dan
EPI1032540	HA	Hungary	2016-Dec-11	EPI_ISL_271712	A/Goose/Hungary/63743/2016	National Food Chain Safety Office Veterinary Diagnostic Directorate Laboratory for Molecular Biology	Danam.Vet.Molbiol	Adam, Dan
EPI1032548	HA	Hungary	2016-Dec-14	EPI_ISL_271713	A/Goose/Hungary/64909/2016	National Food Chain Safety Office Veterinary Diagnostic Directorate Laboratory for Molecular Biology	Danam.Vet.Molbiol	Adam, Dan
EPI1032549	HA	Hungary	2016-Nov-24	EPI_ISL_271714	A/Mulard_duck/Hungary/59163/2016	National Food Chain Safety Office Veterinary Diagnostic Directorate Laboratory for Molecular Biology	Danam.Vet.Molbiol	Adam, Dan
EPI1034974	HA	Korea, Republic of	2017-Jan-27	EPI_ISL_272859	A/grey heron/W779/2017			Jeong,J.; Woo,C.; Kim,Y.; Lee,K.; Jo,S.D.; Son,K.D.; Oem,J.K.; Wang,S.J.; Shin,J.; Jheong,W.
EPI1040225	HA	Italy	2017-Jul-23	EPI_ISL_273847	A/turkey/Italy/17VIR5878-3/2017	Istituto Zooprofilattico Sperimentale Delle Venezie	Istituto Zooprofilattico Sperimentale Delle Venezie	Bianca,Zecchin; Alice,Fusaro; Gianpiero,Zamperin; Alessia,Schivo; Annalisa,Salviato; Sabrina,Marciano; Silvia,Ormelli; Calogero,Terregino; Isabella,Monne
EPI1044550	HA	Russian Federation	2017-Feb-13	EPI_ISL_274858	A/mute swan/Kaliningrad/132/2017		State Research Center of Virology and Biotechnology (VECTOR)	Ivan,Susloparov; Natalya,Goncharova; Natalya,Kolosova; Vasiliy,Marchenko; Alexander,Ryzhikov
EPI1045597	HA	Russian Federation	2017-Mar-05	EPI_ISL_275283	A/chicken/Shchyolkovo/47/2017		State Research Center of Virology and Biotechnology (VECTOR)	Ivan,Susloparov; Natalya,Goncharova; Natalya,Kolosova; Vasiliy,Marchenko; Alexander,Ryzhikov
EPI1045611	HA	Russian Federation	2017-Apr-18	EPI_ISL_275287	A/chicken/Rostov-on-Don/44/2017		State Research Center of Virology and Biotechnology (VECTOR)	Ivan,Susloparov; Natalya,Goncharova; Natalya,Kolosova; Vasiliy,Marchenko; Alexander,Ryzhikov
EPI1045619	HA	Russian Federation	2017-May-08	EPI_ISL_275288	A/chicken/Tatarstan/88/2017		State Research Center of Virology and Biotechnology (VECTOR)	Ivan,Susloparov; Natalya,Goncharova; Natalya,Kolosova; Vasiliy,Marchenko; Alexander,Ryzhikov
EPI1061370	HA	Belgium	2017-Jun-15	EPI_ISL_278200	A/Brahma chicken/Belgium/6153/2017			Steensels,M.; Lambrecht,B.; Vandenbussche,F.; Van Borm,S.
EPI1061371	HA	Belgium	2017-Jun-10	EPI_ISL_278201	A/chicken/Belgium/5990/2017			Steensels,M.; Lambrecht,B.; Vandenbussche,F.; Van Borm,S.
EPI1075058	HA	Switzerland	2017-Aug-10	EPI_ISL_280674	A/mute_swan/Switzerland/V0244.2-L02307/2017	Institut für Virologie und Immunologie - Bundesamt für Lebensmittelsicherheit und Veterinärwesen	Friedrich-Loeffler-Institut
EPI1081894	HA	Czech Republic	2017-Jan-03	EPI_ISL_282133	A/turkey/Czech Republic/38-17_1/2017 (H5N8)	State Veterinary Institute Prague	State Veterinary Institute Prague	A,Nagy
EPI1081925	HA	Italy	2017-Aug-25	EPI_ISL_282141	A/swan/Italy/17VIR7064-1/2017	Istituto Zooprofilattico Sperimentale Delle Venezie	Istituto Zooprofilattico Sperimentale Delle Venezie	Bianca,Zecchin; Alice,Fusaro; Gianpiero,Zamperin; Alessia,Schivo; Annalisa,Salviato; Sabrina,Marciano; Silvia,Ormelli; Calogero,Terregino; Isabella,Monne
EPI1081969	HA	Italy	2017-Aug-05	EPI_ISL_282143	A/goose/Italy/17VIR6358-3/2017	Istituto Zooprofilattico Sperimentale Delle Venezie	Istituto Zooprofilattico Sperimentale Delle Venezie	Bianca,Zecchin; Alice,Fusaro; Gianpiero,Zamperin; Alessia,Schivo; Annalisa,Salviato; Sabrina,Marciano; Silvia,Ormelli; Calogero,Terregino; Isabella,Monne
EPI1087636	HA	Czech Republic	2017-Jan-20	EPI_ISL_283129	A/chicken/Czech Republic/988-17/2017 (H5N8)	State Veterinary Institute Prague	State Veterinary Institute Prague	Nagy,A
EPI1104275	HA	Egypt	2017-Jan-01	EPI_ISL_285619	A/chicken/Egypt/Kafr-Elshiekh-18/2017		Friedrich-Loeffler-Institut	Salaheldin, A.H.; Abd El-Hamid, H.S.;Elbestawy, A.R.; Hafez, M.H.; Veits, J.; Mettenleiter, T.C.; Abdelwhab, E.M.'
EPI1104283	HA	Egypt	2017-Jan-01	EPI_ISL_285620	A/chicken/Egypt/Buheira-12/2017		Friedrich-Loeffler-Institut	Salaheldin, A.H.; Abd El-Hamid, H.S.;Elbestawy, A.R.; Hafez, M.H.; Veits, J.; Mettenleiter, T.C.; Abdelwhab, E.M.'
EPI1104291	HA	Egypt	2017-Jan-01	EPI_ISL_285621	A/chicken/Egypt/Gharbiya-15/2017		Friedrich-Loeffler-Institut	Salaheldin, A.H.; Abd El-Hamid, H.S.;Elbestawy, A.R.; Hafez, M.H.; Veits, J.; Mettenleiter, T.C.; Abdelwhab, E.M.'
EPI1104299	HA	Egypt	2017-Jan-01	EPI_ISL_285622	A/duck/Egypt/Buheira-21/2017		Friedrich-Loeffler-Institut	Salaheldin, A.H.; Abd El-Hamid, H.S.;Elbestawy, A.R.; Hafez, M.H.; Veits, J.; Mettenleiter, T.C.; Abdelwhab, E.M.'
EPI1123343	HA	Korea, Republic of	2017-Jun-03	EPI_ISL_288438	A/chicken/Korea/Gunsan/2017	Animal and Plant Quarantine Agency (O-2144)	Animal and Plant Quarantine Agency (S-2145)
EPI1123351	HA	Korea, Republic of	2017-Feb-06	EPI_ISL_288439	A/chicken/Korea/Gimje2/2017	Animal and Plant Quarantine Agency (O-2144)	Animal and Plant Quarantine Agency (S-2145)
EPI1143205	HA	China	2016-May-15	EPI_ISL_291952	A/Bar-headed Goose/Qinghai/B44/2016		Wuhan Institute of Virology
EPI1144047	HA	China	2016-May-13	EPI_ISL_292170	A/Bar-headed Goose/Qinghai/A22/2016	Wuhan Institute of Virology, CAS	Wuhan Institute of Virology
EPI1144061	HA	China	2016-May-15	EPI_ISL_292172	A/Bar-headed Goose/Qinghai/B7/2016	Wuhan Institute of Virology, CAS	Wuhan Institute of Virology
EPI1144069	HA	China	2016-May-15	EPI_ISL_292173	A/Bar-headed Goose/Qinghai/B54/2016	Wuhan Institute of Virology, CAS	Wuhan Institute of Virology
EPI1144077	HA	China	2016-May-14	EPI_ISL_292174	A/Bar-headed Goose/Qinghai/XX431/2016	Wuhan Institute of Virology, CAS	Wuhan Institute of Virology
EPI1144085	HA	China	2016-May-14	EPI_ISL_292175	A/Bar-headed Goose/Qinghai/XX446/2016	Wuhan Institute of Virology, CAS	Wuhan Institute of Virology
EPI1144093	HA	China	2016-May-13	EPI_ISL_292176	A/Bar-headed Goose/Qinghai/A17/2016	Wuhan Institute of Virology, CAS	Wuhan Institute of Virology
EPI1144101	HA	China	2016-May-14	EPI_ISL_292177	A/Bar-headed Goose/Qinghai/A20/2016	Wuhan Institute of Virology, CAS	Wuhan Institute of Virology
EPI1144109	HA	China	2016-May-14	EPI_ISL_292178	A/Bar-headed Goose/Qinghai/A12/2016	Wuhan Institute of Virology, CAS	Wuhan Institute of Virology
EPI1144117	HA	China	2016-May-12	EPI_ISL_292179	A/Bar-headed Goose/Qinghai/XX13/2016	Wuhan Institute of Virology, CAS	Wuhan Institute of Virology
EPI1144125	HA	China	2016-May-12	EPI_ISL_292180	A/Bar-headed Goose/Qinghai/XX22/2016	Wuhan Institute of Virology, CAS	Wuhan Institute of Virology
EPI1144133	HA	China	2016-May-14	EPI_ISL_292181	A/Bar-headed Goose/Qinghai/A19/2016	Wuhan Institute of Virology, CAS	Wuhan Institute of Virology
EPI1144141	HA	China	2016-May-13	EPI_ISL_292182	A/Bar-headed Goose/Qinghai/A16/2016	Wuhan Institute of Virology, CAS	Wuhan Institute of Virology
EPI1144149	HA	China	2016-May-14	EPI_ISL_292183	A/Bar-headed Goose/Qinghai/A13/2016	Wuhan Institute of Virology, CAS	Wuhan Institute of Virology
EPI1144157	HA	China	2016-May-15	EPI_ISL_292184	A/Bar-headed Goose/Qinghai/B51/2016	Wuhan Institute of Virology, CAS	Wuhan Institute of Virology
EPI1144165	HA	China	2016-Jul-13	EPI_ISL_292185	A/Great Cormorant/Qinghai/Y01/2016	Wuhan Institute of Virology, CAS	Wuhan Institute of Virology
EPI1144173	HA	China	2016-May-15	EPI_ISL_292186	A/Bar-headed Goose/Qinghai/B34/2016	Wuhan Institute of Virology, CAS	Wuhan Institute of Virology
EPI1144181	HA	China	2016-May-14	EPI_ISL_292187	A/Bar-headed Goose/Qinghai/XX782/2016	Wuhan Institute of Virology, CAS	Wuhan Institute of Virology
EPI1144189	HA	China	2016-Jul-13	EPI_ISL_292188	A/Great Cormorant/Qinghai/B82/2016	Wuhan Institute of Virology, CAS	Wuhan Institute of Virology
EPI1144198	HA	China	2016-May-14	EPI_ISL_292189	A/Bar-headed Goose/Qinghai/A21/2016	Wuhan Institute of Virology, CAS	Wuhan Institute of Virology
EPI1144206	HA	China	2016-May-12	EPI_ISL_292190	A/Bar-headed Goose/Qinghai/XX111/2016	Wuhan Institute of Virology, CAS	Wuhan Institute of Virology
EPI1144214	HA	China	2016-May-15	EPI_ISL_292191	A/Bar-headed Goose/Qinghai/B12/2016	Wuhan Institute of Virology, CAS	Wuhan Institute of Virology
EPI1144222	HA	China	2016-May-13	EPI_ISL_292192	A/Bar-headed Goose/Qinghai/A23/2016	Wuhan Institute of Virology, CAS	Wuhan Institute of Virology
EPI1144230	HA	China	2016-May-12	EPI_ISL_292193	A/Bar-headed Goose/Qinghai/XX76/2016	Wuhan Institute of Virology, CAS	Wuhan Institute of Virology
EPI1145830	HA	China	2016-May-12	EPI_ISL_292194	A/Bar-headed Goose/Qinghai/a88/2016	Wuhan Institute of Virology, CAS	Wuhan Institute of Virology
EPI1144246	HA	China	2016-May-12	EPI_ISL_292196	A/Bar-headed Goose/Qinghai/a32/2016	Wuhan Institute of Virology, CAS	Wuhan Institute of Virology
EPI1144254	HA	China	2016-May-14	EPI_ISL_292198	A/Bar-headed Goose/Qinghai/a115/2016	Wuhan Institute of Virology, CAS	Wuhan Institute of Virology
EPI1144361	HA	China	2016-May-14	EPI_ISL_292229	A/Bar-headed Goose/Qinghai/a113/2016	Wuhan Institute of Virology, CAS	Wuhan Institute of Virology
EPI1144369	HA	China	2016-May-15	EPI_ISL_292230	A/Bar-headed Goose/Qinghai/a93/2016	Wuhan Institute of Virology, CAS	Wuhan Institute of Virology
EPI1144377	HA	China	2016-May-15	EPI_ISL_292231	A/Bar-headed Goose/Qinghai/a61/2016	Wuhan Institute of Virology, CAS	Wuhan Institute of Virology
EPI1144385	HA	China	2016-Apr-21	EPI_ISL_292232	A/Bar-headed Goose/Qinghai/HDT001/2016	Wuhan Institute of Virology, CAS	Wuhan Institute of Virology
EPI1144393	HA	China	2016-May-15	EPI_ISL_292233	A/Bar-headed Goose/Qinghai/a91/2016	Wuhan Institute of Virology, CAS	Wuhan Institute of Virology
EPI1144401	HA	China	2016-May-15	EPI_ISL_292234	A/Bar-headed Goose/Qinghai/a92/2016	Wuhan Institute of Virology, CAS	Wuhan Institute of Virology
EPI1144409	HA	China	2016-May-13	EPI_ISL_292235	A/Bar-headed Goose/Qinghai/a43/2016	Wuhan Institute of Virology, CAS	Wuhan Institute of Virology
EPI1144417	HA	China	2016-May-13	EPI_ISL_292236	A/Bar-headed Goose/Qinghai/a24/2016	Wuhan Institute of Virology, CAS	Wuhan Institute of Virology
EPI1144425	HA	China	2016-May-12	EPI_ISL_292237	A/Bar-headed Goose/Qinghai/a15/2016	Wuhan Institute of Virology, CAS	Wuhan Institute of Virology
EPI1144433	HA	China	2016-May-15	EPI_ISL_292238	A/Bar-headed Goose/Qinghai/p18/2016	Wuhan Institute of Virology, CAS	Wuhan Institute of Virology
EPI1144441	HA	China	2016-May-13	EPI_ISL_292239	A/Bar-headed Goose/Qinghai/p9/2016	Wuhan Institute of Virology, CAS	Wuhan Institute of Virology
EPI1144449	HA	China	2016-May-15	EPI_ISL_292240	A/Bar-headed Goose/Qinghai/p23/2016	Wuhan Institute of Virology, CAS	Wuhan Institute of Virology
EPI1145050	HA	China	2016-Jul-13	EPI_ISL_292326	A/Great Cormorant/Qinghai/a51/2016	Wuhan Institute of Virology, CAS	Wuhan Institute of Virology
EPI1145059	HA	China	2016-May-13	EPI_ISL_292327	A/Bar-headed Goose/Qinghai/p2/2016	Wuhan Institute of Virology, CAS	Wuhan Institute of Virology
EPI1145067	HA	China	2016-May-13	EPI_ISL_292328	A/Bar-headed Goose/Qinghai/a45/2016	Wuhan Institute of Virology, CAS	Wuhan Institute of Virology
EPI1145076	HA	China	2016-May-12	EPI_ISL_292329	A/Bar-headed Goose/Qinghai/a27/2016	Wuhan Institute of Virology, CAS	Wuhan Institute of Virology
EPI1145084	HA	China	2016-May-13	EPI_ISL_292330	A/Bar-headed Goose/Qinghai/a26/2016	Wuhan Institute of Virology, CAS	Wuhan Institute of Virology
EPI1145092	HA	China	2016-May-13	EPI_ISL_292331	A/Bar-headed Goose/Qinghai/a114/2016	Wuhan Institute of Virology, CAS	Wuhan Institute of Virology
EPI1145117	HA	China	2017-May-17	EPI_ISL_292334	A/Bar-headed Goose/Qinghai/B655/2017	Wuhan Institute of Virology, CAS	Wuhan Institute of Virology
EPI1145138	HA	China	2017-May-14	EPI_ISL_292340	A/Bar-headed Goose/Qinghai/a230/2017	Wuhan Institute of Virology, CAS	Wuhan Institute of Virology
EPI1145146	HA	China	2017-May-16	EPI_ISL_292341	A/Bar-headed Goose/Qinghai/a218/2017	Wuhan Institute of Virology, CAS	Wuhan Institute of Virology
EPI1145792	HA	China	2017-Apr-15	EPI_ISL_292477	A/Great Crested Grebe/Qinghai/a737/2017	Wuhan Institute of Virology, CAS	Wuhan Institute of Virology
EPI1145800	HA	China	2017-May-14	EPI_ISL_292478	A/Bar-headed Goose/Qinghai/a765/2017	Wuhan Institute of Virology, CAS	Wuhan Institute of Virology
EPI1145808	HA	China	2017-Jun-20	EPI_ISL_292479	A/Bar-headed Goose/Qinghai/a893/2017	Wuhan Institute of Virology, CAS	Wuhan Institute of Virology
EPI1145846	HA	China	2016-May-15	EPI_ISL_292495	A/Bar-headed Goose/Qinghai/B11/2016	Wuhan Institute of Virology, CAS	Wuhan Institute of Virology
EPI1145853	HA	China	2016-May-14	EPI_ISL_292496	A/Bar-headed Goose/Qinghai/A11/2016	Wuhan Institute of Virology, CAS	Wuhan Institute of Virology
EPI1149961	HA	China	2016-May-15	EPI_ISL_292497	A/Bar-headed Goose/Qinghai/XXI122/2016	Wuhan Institute of Virology, CAS	Wuhan Institute of Virology
EPI1145868	HA	China	2017-May-16	EPI_ISL_292498	A/Bar-headed Goose/Qinghai/a210/2017	Wuhan Institute of Virology, CAS	Wuhan Institute of Virology
EPI1159809	HA	China	2016-Dec-13	EPI_ISL_295492	A/Anser cygnoides/Hubei/FW44/2016			Ma,L.; Zhao,L.; Wang,R.; Chen,Q.
EPI1159817	HA	China	2016-Dec-28	EPI_ISL_295493	A/Cygnus atratus/Hubei/2Z2-O/2016			Ma,L.; Zhao,L.; Wang,R.; Chen,Q.
EPI1159825	HA	China	2016-Dec-20	EPI_ISL_295494	A/Cygnus atratus/Hubei/HF-1/2016			Ma,L.; Zhao,L.; Wang,R.; Chen,Q.
EPI1169147	HA	Russian Federation	2017-Oct-18	EPI_ISL_297234	A/chicken/Rostov-on-Don/1321/2017		State Research Center of Virology and Biotechnology (VECTOR)	Ivan,Susloparov; Natalya,Goncharova; Natalya,Kolosova; Vasiliy,Marchenko; Alexander,Ryzhikov
EPI1169201	HA	Russian Federation	2017-Nov-17	EPI_ISL_297235	A/chicken/Rostov-on-Don/1598/2017		State Research Center of Virology and Biotechnology (VECTOR)	Ivan,Susloparov; Natalya,Goncharova; Natalya,Kolosova; Vasiliy,Marchenko; Alexander,Ryzhikov
EPI1169885	HA	Macedonia, the former Yogoslav Republic of	2017-Jan-28	EPI_ISL_297388	A/chicken/Republic of Macedonia/466/2017	Faculty of Veterinary Medicine Skopje	Croatian Veterinary Institute	Dodovski, Aleksandar; Savic, Vladimir
EPI1176517	HA	Israel	2016-Dec-20	EPI_ISL_298640	A/turkey/Israel/1045/2016			Shkoda,I.; Lapin,K.; Simanov,L.; Lublin,A.
EPI1176518	HA	Israel	2016-Dec-07	EPI_ISL_298641	A/chicken/Israel/881/2016			Shkoda,I.; Lapin,K.; Simanov,L.; Lublin,A.
EPI1176519	HA	Israel	2016-Dec-20	EPI_ISL_298642	A/chicken/Israel/1048/2016			Shkoda,I.; Lapin,K.; Simanov,L.; Lublin,A.
EPI1176524	HA	Israel	2016-Dec-19	EPI_ISL_298647	A/cormorant/Israel/1035/2016			Shkoda,I.; Lapin,K.; Simanov,L.; Lublin,A.
EPI1176525	HA	Israel	2016-Dec-25	EPI_ISL_298648	A/great egret/Israel/1088/2016			Shkoda,I.; Lapin,K.; Simanov,L.; Lublin,A.
EPI1176526	HA	Israel	2017-Feb-05	EPI_ISL_298649	A/turkey/Israel/184/2017			Shkoda,I.; Lapin,K.; Simanov,L.; Lublin,A.
EPI1176527	HA	Israel	2016-Dec-24	EPI_ISL_298650	A/turkey/Israel/1076/2016			Shkoda,I.; Lapin,K.; Simanov,L.; Lublin,A.
EPI1176528	HA	Israel	2016-Dec-25	EPI_ISL_298651	A/great egret/Israel/1084/2016			Shkoda,I.; Lapin,K.; Simanov,L.; Lublin,A.
EPI1176530	HA	Israel	2016-Dec-25	EPI_ISL_298653	A/peregrine falcon/Israel/1086/2016			Shkoda,I.; Lapin,K.; Simanov,L.; Lublin,A.
EPI1183999	HA	Ukraine	2016-Dec-15	EPI_ISL_300547	A/White-fronted Goose/AN/1-15-12/2016	NSC Institute of Experimental and Clinical Veterynary Medicine	Friedrich-Loeffler-Institut	Muzyka, Denys; Rula, Olekandr; Tkachenko, Semen; Muzyka, Nataliia
EPI1184953	HA	Poland	2016-Dec-12	EPI_ISL_300686	A/turkey/Poland/63/2016	National Veterinary Research Institut Poland, PIWet-PIB	National Veterinary Research Institut Poland, PIWet-PIB	Swieton E., Smietanka K.
EPI1184959	HA	Poland	2017-Jan-11	EPI_ISL_300687	A/chicken/Poland/34/2017	National Veterinary Research Institut Poland, PIWet-PIB	National Veterinary Research Institut Poland, PIWet-PIB	Swieton E., Smietanka K.
EPI1184965	HA	Poland	2017-Jan-16	EPI_ISL_300693	A/domestic_duck/Poland/47/2017	National Veterinary Research Institut Poland, PIWet-PIB	National Veterinary Research Institut Poland, PIWet-PIB	Swieton E., Smietanka K.
EPI1184971	HA	Poland	2017-Jan-18	EPI_ISL_300698	A/turkey/Poland/54/2017	National Veterinary Research Institut Poland, PIWet-PIB	National Veterinary Research Institut Poland, PIWet-PIB	Swieton E., Smietanka K.
EPI1184983	HA	Poland	2017-Jan-27	EPI_ISL_300700	A/turkey/Poland/72/2017	National Veterinary Research Institut Poland, PIWet-PIB	National Veterinary Research Institut Poland, PIWet-PIB	Swieton E., Smietanka K.
EPI1184989	HA	Poland	2017-Feb-03	EPI_ISL_300701	A/turkey/Poland/94/2017	National Veterinary Research Institut Poland, PIWet-PIB	National Veterinary Research Institut Poland, PIWet-PIB	Swieton E., Smietanka K.
EPI1184995	HA	Poland	2017-Feb-03	EPI_ISL_300702	A/chicken/Poland/101/2017	National Veterinary Research Institut Poland, PIWet-PIB	National Veterinary Research Institut Poland, PIWet-PIB	Swieton E., Smietanka K.
EPI1185001	HA	Poland	2017-Feb-06	EPI_ISL_300703	A/domestic_goose/Poland/124/2017	National Veterinary Research Institut Poland, PIWet-PIB	National Veterinary Research Institut Poland, PIWet-PIB	Swieton E., Smietanka K.
EPI1185007	HA	Poland	2017-Feb-20	EPI_ISL_300704	A/turkey/Poland/192/2017	National Veterinary Research Institut Poland, PIWet-PIB	National Veterinary Research Institut Poland, PIWet-PIB	Swieton E., Smietanka K.
EPI1185019	HA	Poland	2017-Mar-08	EPI_ISL_300705	A/turkey/Poland/285/2017	National Veterinary Research Institut Poland, PIWet-PIB	National Veterinary Research Institut Poland, PIWet-PIB	Swieton E., Smietanka K.
EPI1185024	HA	Poland	2017-Jan-13	EPI_ISL_300743	A/mallard/Poland/17/2017		National Veterinary Research Institut Poland, PIWet-PIB	Swieton E., Smietanka K.
EPI1185030	HA	Poland	2017-Jan-19	EPI_ISL_300744	A/swan/Poland/32/2017		National Veterinary Research Institut Poland, PIWet-PIB	Swieton E., Smietanka K.
EPI1185037	HA	Poland	2017-Jan-27	EPI_ISL_300745	A/wild duck/Poland/57/2017		National Veterinary Research Institut Poland, PIWet-PIB	Swieton E., Smietanka K.
EPI1185049	HA	Poland	2017-Feb-21	EPI_ISL_300747	A/mute_swan/Poland/137/2017		National Veterinary Research Institut Poland, PIWet-PIB	Swieton E., Smietanka K.
EPI1185055	HA	Poland	2016-Dec-19	EPI_ISL_300749	A/turkey/Poland/81/2016		National Veterinary Research Institut Poland, PIWet-PIB	Swieton E., Smietanka K.
EPI1185065	HA	Poland	2016-Dec-22	EPI_ISL_300750	A/domestic_duck/Poland/88/2016		National Veterinary Research Institut Poland, PIWet-PIB	Swieton E., Smietanka K.
EPI1187316	HA	Poland	2017-Jan-27	EPI_ISL_301056	A/swan/Poland/56/2017		National Veterinary Research Institut Poland, PIWet-PIB	Swieton E., Smietanka K.
EPI1187320	HA	Poland	2017-Jan-31	EPI_ISL_301057	A/mute_swan/Poland/68/2017		National Veterinary Research Institut Poland, PIWet-PIB	Swieton E., Smietanka K.
EPI1187354	HA	Poland	2017-Feb-01	EPI_ISL_301063	A/mute_swan/Poland/72/2017		National Veterinary Research Institut Poland, PIWet-PIB	Swieton E., Smietanka K.
EPI1187379	HA	Poland	2017-Feb-02	EPI_ISL_301067	A/mute_swan/Poland/76/2017		National Veterinary Research Institut Poland, PIWet-PIB	Swieton E., Smietanka K.
EPI1187380	HA	Poland	2017-Feb-02	EPI_ISL_301068	A/wild_duck/Poland/78/2017		National Veterinary Research Institut Poland, PIWet-PIB	Swieton E., Smietanka K.
EPI1187381	HA	Poland	2017-Feb-04	EPI_ISL_301069	A/swan/Poland/88/2017		National Veterinary Research Institut Poland, PIWet-PIB	Swieton E., Smietanka K.
EPI1187382	HA	Poland	2017-Feb-09	EPI_ISL_301070	A/swan/Poland/99/2017		National Veterinary Research Institut Poland, PIWet-PIB	Swieton E., Smietanka K.
EPI1187401	HA	Poland	2017-Feb-12	EPI_ISL_301072	A/swan/Poland/107/2017		National Veterinary Research Institut Poland, PIWet-PIB	Swieton E., Smietanka K.
EPI1187433	HA	Poland	2017-Feb-12	EPI_ISL_301078	A/mute_swan/Poland/109/2017		National Veterinary Research Institut Poland, PIWet-PIB	Swieton E., Smietanka K.
EPI1200946	HA	Uganda	2017-Jan-04	EPI_ISL_303837	A/grey-headed gull/Uganda/MUWRP-538/2017			Byarugaba,D.K.; Erima,B.; Millard,M.; Kibuuka,H.; Mimbe,D.; Ukuli,Q.A.; Atim,G.; Tugume,T.; Mworozi,E.A.; Danner,A.; McKenzie,P.; Webby,R.; Ducatez,M.F.; Wabwire-Mangen,F.; Krauss,S.
EPI1215144	HA	Saudi Arabia	2017-Jan-01	EPI_ISL_306910	A/Turkey/Riyadh/AI1/2017	Center of Influenza Research, School of Public Health, Li Ka Shing Faculty of Medicine, the University of Hong Kong	The University of Hong Kong
EPI1215152	HA	Saudi Arabia	2017-Jan-01	EPI_ISL_306911	A/Duck/Riyadh/AI2/2017	Center of Influenza Research, School of Public Health, Li Ka Shing Faculty of Medicine, the University of Hong Kong	The University of Hong Kong
EPI1223833	HA	Congo, the Democatic Republic of	2017-May-15	EPI_ISL_308802	A/duck/Democratic Republic of the Congo/17RS882-29/2017			Twabela,A.; Zecchin,B.; Tshilenge,G.; Sakoda,Y.; Kone,P.; Zamperin,G.; Drago,A.; Monne,I.
EPI1223834	HA	Congo, the Democatic Republic of	2017-May-14	EPI_ISL_308803	A/duck/Democratic Republic of the Congo/17RS882-33/2017			Twabela,A.; Zecchin,B.; Tshilenge,G.; Sakoda,Y.; Kone,P.; Zamperin,G.; Drago,A.; Monne,I.
EPI1223835	HA	Congo, the Democatic Republic of	2017-May-13	EPI_ISL_308804	A/duck/Democratic Republic of the Congo/17RS882-40/2017			Twabela,A.; Zecchin,B.; Tshilenge,G.; Sakoda,Y.; Kone,P.; Zamperin,G.; Drago,A.; Monne,I.
EPI1223854	HA	Cameroon	2017-Jan-01	EPI_ISL_308807	A/duck/Cameroon/17RS1661-3/2017			Wade,A.; Zecchin,B.; Jumbo,S.D.; Fusaro,A.; Taiga,T.; Bianco,A.; Poueme N,R.; Salomoni,A.; Feussom Kameni,J.M.; Zamperin,G.; Kazi,J.P.; Nenkam,R.; Foupouapouognigni,Y.; Abdoulkadiri,S.; Yaya,A.; Monne,I.
EPI1223870	HA	Cameroon	2017-Jan-01	EPI_ISL_308809	A/pigeon/Cameroon/17RS1661-4/2017			Wade,A.; Zecchin,B.; Jumbo,S.D.; Fusaro,A.; Taiga,T.; Bianco,A.; Poueme N,R.; Salomoni,A.; Feussom Kameni,J.M.; Zamperin,G.; Kazi,J.P.; Nenkam,R.; Foupouapouognigni,Y.; Abdoulkadiri,S.; Yaya,A.; Monne,I.
EPI1261351	HA	Italy	2017-Mar-16	EPI_ISL_316513	A/chicken/Italy/17VIR2294-5/2017	Istituto Zooprofilattico Sperimentale Delle Venezie	Istituto Zooprofilattico Sperimentale Delle Venezie	Mulatti, P.; Fusaro, A.; Scolamacchia, F.; Zecchin, B.; Azzolini, A.; Zamperin, G.; Milani, A.; Salviato, A.; Schivo, A.; Terregino, C.; Bonfanti, L.; Monne, I.; Marangon, S.
EPI1261359	HA	Italy	2017-Mar-28	EPI_ISL_316514	A/chicken/Italy/17VIR2658-3/2017	Istituto Zooprofilattico Sperimentale Delle Venezie	Istituto Zooprofilattico Sperimentale Delle Venezie	Mulatti, P.; Fusaro, A.; Scolamacchia, F.; Zecchin, B.; Azzolini, A.; Zamperin, G.; Milani, A.; Salviato, A.; Schivo, A.; Terregino, C.; Bonfanti, L.; Monne, I.; Marangon, S.
EPI1261367	HA	Italy	2017-Mar-28	EPI_ISL_316515	A/turkey/Italy/17VIR2722-29/2017	Istituto Zooprofilattico Sperimentale Delle Venezie	Istituto Zooprofilattico Sperimentale Delle Venezie	Mulatti, P.; Fusaro, A.; Scolamacchia, F.; Zecchin, B.; Azzolini, A.; Zamperin, G.; Milani, A.; Salviato, A.; Schivo, A.; Terregino, C.; Bonfanti, L.; Monne, I.; Marangon, S.
EPI1261375	HA	Italy	2017-Mar-28	EPI_ISL_316516	A/chicken/Italy/17VIR2788/2017	Istituto Zooprofilattico Sperimentale Delle Venezie	Istituto Zooprofilattico Sperimentale Delle Venezie	Mulatti, P.; Fusaro, A.; Scolamacchia, F.; Zecchin, B.; Azzolini, A.; Zamperin, G.; Milani, A.; Salviato, A.; Schivo, A.; Terregino, C.; Bonfanti, L.; Monne, I.; Marangon, S.
EPI1261383	HA	Italy	2017-Apr-11	EPI_ISL_316517	A/turkey/Italy/17VIR3192-1/2017	Istituto Zooprofilattico Sperimentale Delle Venezie	Istituto Zooprofilattico Sperimentale Delle Venezie	Mulatti, P.; Fusaro, A.; Scolamacchia, F.; Zecchin, B.; Azzolini, A.; Zamperin, G.; Milani, A.; Salviato, A.; Schivo, A.; Terregino, C.; Bonfanti, L.; Monne, I.; Marangon, S.
EPI1261391	HA	Italy	2017-May-29	EPI_ISL_316518	A/turkey/Italy/17VIR4407-1/2017	Istituto Zooprofilattico Sperimentale Delle Venezie	Istituto Zooprofilattico Sperimentale Delle Venezie	Mulatti, P.; Fusaro, A.; Scolamacchia, F.; Zecchin, B.; Azzolini, A.; Zamperin, G.; Milani, A.; Salviato, A.; Schivo, A.; Terregino, C.; Bonfanti, L.; Monne, I.; Marangon, S.
EPI1261399	HA	Italy	2017-Jul-19	EPI_ISL_316519	A/turkey/Italy/17VIR5773-2/2017	Istituto Zooprofilattico Sperimentale Delle Venezie	Istituto Zooprofilattico Sperimentale Delle Venezie	Mulatti, P.; Fusaro, A.; Scolamacchia, F.; Zecchin, B.; Azzolini, A.; Zamperin, G.; Milani, A.; Salviato, A.; Schivo, A.; Terregino, C.; Bonfanti, L.; Monne, I.; Marangon, S.
EPI1261407	HA	Italy	2017-Jul-19	EPI_ISL_316520	A/duck/Italy/17VIR5769-5/2017	Istituto Zooprofilattico Sperimentale Delle Venezie	Istituto Zooprofilattico Sperimentale Delle Venezie	Mulatti, P.; Fusaro, A.; Scolamacchia, F.; Zecchin, B.; Azzolini, A.; Zamperin, G.; Milani, A.; Salviato, A.; Schivo, A.; Terregino, C.; Bonfanti, L.; Monne, I.; Marangon, S.
EPI1261415	HA	Italy	2017-Jul-20	EPI_ISL_316521	A/chicken/Italy/17VIR5794-5/2017	Istituto Zooprofilattico Sperimentale Delle Venezie	Istituto Zooprofilattico Sperimentale Delle Venezie	Mulatti, P.; Fusaro, A.; Scolamacchia, F.; Zecchin, B.; Azzolini, A.; Zamperin, G.; Milani, A.; Salviato, A.; Schivo, A.; Terregino, C.; Bonfanti, L.; Monne, I.; Marangon, S.
EPI1261423	HA	Italy	2017-Jul-27	EPI_ISL_316522	A/turkey/Italy/17VIR5964-8/2017	Istituto Zooprofilattico Sperimentale Delle Venezie	Istituto Zooprofilattico Sperimentale Delle Venezie	Mulatti, P.; Fusaro, A.; Scolamacchia, F.; Zecchin, B.; Azzolini, A.; Zamperin, G.; Milani, A.; Salviato, A.; Schivo, A.; Terregino, C.; Bonfanti, L.; Monne, I.; Marangon, S.
EPI1261431	HA	Italy	2017-Jul-27	EPI_ISL_316523	A/chicken/Italy/17VIR5986-1/2017	Istituto Zooprofilattico Sperimentale Delle Venezie	Istituto Zooprofilattico Sperimentale Delle Venezie	Mulatti, P.; Fusaro, A.; Scolamacchia, F.; Zecchin, B.; Azzolini, A.; Zamperin, G.; Milani, A.; Salviato, A.; Schivo, A.; Terregino, C.; Bonfanti, L.; Monne, I.; Marangon, S.
EPI1261439	HA	Italy	2017-Aug-01	EPI_ISL_316524	A/turkey/Italy/17VIR6108-3/2017	Istituto Zooprofilattico Sperimentale Delle Venezie	Istituto Zooprofilattico Sperimentale Delle Venezie	Mulatti, P.; Fusaro, A.; Scolamacchia, F.; Zecchin, B.; Azzolini, A.; Zamperin, G.; Milani, A.; Salviato, A.; Schivo, A.; Terregino, C.; Bonfanti, L.; Monne, I.; Marangon, S.
EPI1261463	HA	Italy	2017-Aug-04	EPI_ISL_316527	A/turkey/Italy/17VIR6356-1/2017	Istituto Zooprofilattico Sperimentale Delle Venezie	Istituto Zooprofilattico Sperimentale Delle Venezie	Mulatti, P.; Fusaro, A.; Scolamacchia, F.; Zecchin, B.; Azzolini, A.; Zamperin, G.; Milani, A.; Salviato, A.; Schivo, A.; Terregino, C.; Bonfanti, L.; Monne, I.; Marangon, S.
EPI1261471	HA	Italy	2017-Aug-04	EPI_ISL_316528	A/turkey/Italy/17VIR6357-2/2017	Istituto Zooprofilattico Sperimentale Delle Venezie	Istituto Zooprofilattico Sperimentale Delle Venezie	Mulatti, P.; Fusaro, A.; Scolamacchia, F.; Zecchin, B.; Azzolini, A.; Zamperin, G.; Milani, A.; Salviato, A.; Schivo, A.; Terregino, C.; Bonfanti, L.; Monne, I.; Marangon, S.
EPI1261479	HA	Italy	2017-Aug-08	EPI_ISL_316529	A/turkey/Italy/17VIR6469-2/2017	Istituto Zooprofilattico Sperimentale Delle Venezie	Istituto Zooprofilattico Sperimentale Delle Venezie	Mulatti, P.; Fusaro, A.; Scolamacchia, F.; Zecchin, B.; Azzolini, A.; Zamperin, G.; Milani, A.; Salviato, A.; Schivo, A.; Terregino, C.; Bonfanti, L.; Monne, I.; Marangon, S.
EPI1261487	HA	Italy	2017-Aug-21	EPI_ISL_316530	A/turkey/Italy/17VIR6882-1/2017	Istituto Zooprofilattico Sperimentale Delle Venezie	Istituto Zooprofilattico Sperimentale Delle Venezie	Mulatti, P.; Fusaro, A.; Scolamacchia, F.; Zecchin, B.; Azzolini, A.; Zamperin, G.; Milani, A.; Salviato, A.; Schivo, A.; Terregino, C.; Bonfanti, L.; Monne, I.; Marangon, S.
EPI1261495	HA	Italy	2017-Aug-19	EPI_ISL_316531	A/pheasant/Italy/17VIR7065-21/2017	Istituto Zooprofilattico Sperimentale Delle Venezie	Istituto Zooprofilattico Sperimentale Delle Venezie	Mulatti, P.; Fusaro, A.; Scolamacchia, F.; Zecchin, B.; Azzolini, A.; Zamperin, G.; Milani, A.; Salviato, A.; Schivo, A.; Terregino, C.; Bonfanti, L.; Monne, I.; Marangon, S.
EPI1261503	HA	Italy	2017-Aug-22	EPI_ISL_316532	A/turkey/Italy/17VIR6930-4/2017	Istituto Zooprofilattico Sperimentale Delle Venezie	Istituto Zooprofilattico Sperimentale Delle Venezie	Mulatti, P.; Fusaro, A.; Scolamacchia, F.; Zecchin, B.; Azzolini, A.; Zamperin, G.; Milani, A.; Salviato, A.; Schivo, A.; Terregino, C.; Bonfanti, L.; Monne, I.; Marangon, S.
EPI1261519	HA	Italy	2017-Aug-25	EPI_ISL_316534	A/chicken/Italy/17VIR7062-1/2017	Istituto Zooprofilattico Sperimentale Delle Venezie	Istituto Zooprofilattico Sperimentale Delle Venezie	Mulatti, P.; Fusaro, A.; Scolamacchia, F.; Zecchin, B.; Azzolini, A.; Zamperin, G.; Milani, A.; Salviato, A.; Schivo, A.; Terregino, C.; Bonfanti, L.; Monne, I.; Marangon, S.
EPI1261527	HA	Italy	2017-Aug-28	EPI_ISL_316535	A/turkey/Italy/17VIR7197-1/2017	Istituto Zooprofilattico Sperimentale Delle Venezie	Istituto Zooprofilattico Sperimentale Delle Venezie	Mulatti, P.; Fusaro, A.; Scolamacchia, F.; Zecchin, B.; Azzolini, A.; Zamperin, G.; Milani, A.; Salviato, A.; Schivo, A.; Terregino, C.; Bonfanti, L.; Monne, I.; Marangon, S.
EPI1261535	HA	Italy	2017-Sep-02	EPI_ISL_316536	A/turkey/Italy/17VIR7337-1/2017	Istituto Zooprofilattico Sperimentale Delle Venezie	Istituto Zooprofilattico Sperimentale Delle Venezie	Mulatti, P.; Fusaro, A.; Scolamacchia, F.; Zecchin, B.; Azzolini, A.; Zamperin, G.; Milani, A.; Salviato, A.; Schivo, A.; Terregino, C.; Bonfanti, L.; Monne, I.; Marangon, S.
EPI1261543	HA	Italy	2017-Sep-08	EPI_ISL_316537	A/goose/Italy/17VIR7626-5/2017	Istituto Zooprofilattico Sperimentale Delle Venezie	Istituto Zooprofilattico Sperimentale Delle Venezie	Mulatti, P.; Fusaro, A.; Scolamacchia, F.; Zecchin, B.; Azzolini, A.; Zamperin, G.; Milani, A.; Salviato, A.; Schivo, A.; Terregino, C.; Bonfanti, L.; Monne, I.; Marangon, S.
EPI1261551	HA	Italy	2017-Sep-25	EPI_ISL_316538	A/turkey/Italy/17VIR8199-1/2017	Istituto Zooprofilattico Sperimentale Delle Venezie	Istituto Zooprofilattico Sperimentale Delle Venezie	Mulatti, P.; Fusaro, A.; Scolamacchia, F.; Zecchin, B.; Azzolini, A.; Zamperin, G.; Milani, A.; Salviato, A.; Schivo, A.; Terregino, C.; Bonfanti, L.; Monne, I.; Marangon, S.
EPI1261567	HA	Italy	2017-Sep-25	EPI_ISL_316540	A/duck/Italy/17VIR8200-12/2017	Istituto Zooprofilattico Sperimentale Delle Venezie	Istituto Zooprofilattico Sperimentale Delle Venezie	Mulatti, P.; Fusaro, A.; Scolamacchia, F.; Zecchin, B.; Azzolini, A.; Zamperin, G.; Milani, A.; Salviato, A.; Schivo, A.; Terregino, C.; Bonfanti, L.; Monne, I.; Marangon, S.
EPI1261575	HA	Italy	2017-Sep-25	EPI_ISL_316541	A/duck/Italy/17VIR8349/2017	Istituto Zooprofilattico Sperimentale Delle Venezie	Istituto Zooprofilattico Sperimentale Delle Venezie	Mulatti, P.; Fusaro, A.; Scolamacchia, F.; Zecchin, B.; Azzolini, A.; Zamperin, G.; Milani, A.; Salviato, A.; Schivo, A.; Terregino, C.; Bonfanti, L.; Monne, I.; Marangon, S.
EPI1261583	HA	Italy	2017-Oct-05	EPI_ISL_316542	A/chicken/Italy/17VIR8678/2017	Istituto Zooprofilattico Sperimentale Delle Venezie	Istituto Zooprofilattico Sperimentale Delle Venezie	Mulatti, P.; Fusaro, A.; Scolamacchia, F.; Zecchin, B.; Azzolini, A.; Zamperin, G.; Milani, A.; Salviato, A.; Schivo, A.; Terregino, C.; Bonfanti, L.; Monne, I.; Marangon, S.
EPI1261591	HA	Italy	2017-Oct-06	EPI_ISL_316543	A/chicken/Italy/17VIR8783-5/2017	Istituto Zooprofilattico Sperimentale Delle Venezie	Istituto Zooprofilattico Sperimentale Delle Venezie	Mulatti, P.; Fusaro, A.; Scolamacchia, F.; Zecchin, B.; Azzolini, A.; Zamperin, G.; Milani, A.; Salviato, A.; Schivo, A.; Terregino, C.; Bonfanti, L.; Monne, I.; Marangon, S.
EPI1261607	HA	Italy	2017-Oct-09	EPI_ISL_316545	A/chicken/Italy/17VIR8744-9/2017	Istituto Zooprofilattico Sperimentale Delle Venezie	Istituto Zooprofilattico Sperimentale Delle Venezie	Mulatti, P.; Fusaro, A.; Scolamacchia, F.; Zecchin, B.; Azzolini, A.; Zamperin, G.; Milani, A.; Salviato, A.; Schivo, A.; Terregino, C.; Bonfanti, L.; Monne, I.; Marangon, S.
EPI1261615	HA	Italy	2017-Oct-10	EPI_ISL_316546	A/chicken/Italy/17VIR8885/2017	Istituto Zooprofilattico Sperimentale Delle Venezie	Istituto Zooprofilattico Sperimentale Delle Venezie	Mulatti, P.; Fusaro, A.; Scolamacchia, F.; Zecchin, B.; Azzolini, A.; Zamperin, G.; Milani, A.; Salviato, A.; Schivo, A.; Terregino, C.; Bonfanti, L.; Monne, I.; Marangon, S.
EPI1261623	HA	Italy	2017-Oct-11	EPI_ISL_316547	A/turkey/Italy/17VIR8886-3/2017	Istituto Zooprofilattico Sperimentale Delle Venezie	Istituto Zooprofilattico Sperimentale Delle Venezie	Mulatti, P.; Fusaro, A.; Scolamacchia, F.; Zecchin, B.; Azzolini, A.; Zamperin, G.; Milani, A.; Salviato, A.; Schivo, A.; Terregino, C.; Bonfanti, L.; Monne, I.; Marangon, S.
EPI1261631	HA	Italy	2017-Oct-09	EPI_ISL_316548	A/turkey/Italy/17VIR8819-3/2017	Istituto Zooprofilattico Sperimentale Delle Venezie	Istituto Zooprofilattico Sperimentale Delle Venezie	Mulatti, P.; Fusaro, A.; Scolamacchia, F.; Zecchin, B.; Azzolini, A.; Zamperin, G.; Milani, A.; Salviato, A.; Schivo, A.; Terregino, C.; Bonfanti, L.; Monne, I.; Marangon, S.
EPI1261639	HA	Italy	2017-Oct-12	EPI_ISL_316549	A/chicken/Italy/17VIR9048-2/2017	Istituto Zooprofilattico Sperimentale Delle Venezie	Istituto Zooprofilattico Sperimentale Delle Venezie	Mulatti, P.; Fusaro, A.; Scolamacchia, F.; Zecchin, B.; Azzolini, A.; Zamperin, G.; Milani, A.; Salviato, A.; Schivo, A.; Terregino, C.; Bonfanti, L.; Monne, I.; Marangon, S.
EPI1261647	HA	Italy	2017-Oct-13	EPI_ISL_316550	A/turkey/Italy/17VIR9106-2/2017	Istituto Zooprofilattico Sperimentale Delle Venezie	Istituto Zooprofilattico Sperimentale Delle Venezie	Mulatti, P.; Fusaro, A.; Scolamacchia, F.; Zecchin, B.; Azzolini, A.; Zamperin, G.; Milani, A.; Salviato, A.; Schivo, A.; Terregino, C.; Bonfanti, L.; Monne, I.; Marangon, S.
EPI1261662	HA	Italy	2017-Oct-12	EPI_ISL_316552	A/turkey/Italy/17VIR9049-2/2017	Istituto Zooprofilattico Sperimentale Delle Venezie	Istituto Zooprofilattico Sperimentale Delle Venezie	Mulatti, P.; Fusaro, A.; Scolamacchia, F.; Zecchin, B.; Azzolini, A.; Zamperin, G.; Milani, A.; Salviato, A.; Schivo, A.; Terregino, C.; Bonfanti, L.; Monne, I.; Marangon, S.
EPI1261670	HA	Italy	2017-Oct-16	EPI_ISL_316553	A/chicken/Italy/17VIR9113/2017	Istituto Zooprofilattico Sperimentale Delle Venezie	Istituto Zooprofilattico Sperimentale Delle Venezie	Mulatti, P.; Fusaro, A.; Scolamacchia, F.; Zecchin, B.; Azzolini, A.; Zamperin, G.; Milani, A.; Salviato, A.; Schivo, A.; Terregino, C.; Bonfanti, L.; Monne, I.; Marangon, S.
EPI1261686	HA	Italy	2017-Oct-18	EPI_ISL_316555	A/turkey/Italy/17VIR9245/2017	Istituto Zooprofilattico Sperimentale Delle Venezie	Istituto Zooprofilattico Sperimentale Delle Venezie	Mulatti, P.; Fusaro, A.; Scolamacchia, F.; Zecchin, B.; Azzolini, A.; Zamperin, G.; Milani, A.; Salviato, A.; Schivo, A.; Terregino, C.; Bonfanti, L.; Monne, I.; Marangon, S.
EPI1261694	HA	Italy	2017-Oct-18	EPI_ISL_316556	A/turkey/Italy/17VIR9246/2017	Istituto Zooprofilattico Sperimentale Delle Venezie	Istituto Zooprofilattico Sperimentale Delle Venezie	Mulatti, P.; Fusaro, A.; Scolamacchia, F.; Zecchin, B.; Azzolini, A.; Zamperin, G.; Milani, A.; Salviato, A.; Schivo, A.; Terregino, C.; Bonfanti, L.; Monne, I.; Marangon, S.
EPI1261709	HA	Italy	2017-Oct-25	EPI_ISL_316558	A/duck/Italy/17VIR9533/2017	Istituto Zooprofilattico Sperimentale Delle Venezie	Istituto Zooprofilattico Sperimentale Delle Venezie	Mulatti, P.; Fusaro, A.; Scolamacchia, F.; Zecchin, B.; Azzolini, A.; Zamperin, G.; Milani, A.; Salviato, A.; Schivo, A.; Terregino, C.; Bonfanti, L.; Monne, I.; Marangon, S.
EPI1261717	HA	Italy	2017-Oct-28	EPI_ISL_316559	A/chicken/Italy/17VIR9679/2017	Istituto Zooprofilattico Sperimentale Delle Venezie	Istituto Zooprofilattico Sperimentale Delle Venezie	Mulatti, P.; Fusaro, A.; Scolamacchia, F.; Zecchin, B.; Azzolini, A.; Zamperin, G.; Milani, A.; Salviato, A.; Schivo, A.; Terregino, C.; Bonfanti, L.; Monne, I.; Marangon, S.
EPI1261733	HA	Italy	2017-Oct-30	EPI_ISL_316561	A/turkey/Italy/17VIR9699/2017	Istituto Zooprofilattico Sperimentale Delle Venezie	Istituto Zooprofilattico Sperimentale Delle Venezie	Mulatti, P.; Fusaro, A.; Scolamacchia, F.; Zecchin, B.; Azzolini, A.; Zamperin, G.; Milani, A.; Salviato, A.; Schivo, A.; Terregino, C.; Bonfanti, L.; Monne, I.; Marangon, S.
EPI1261741	HA	Italy	2017-Oct-31	EPI_ISL_316562	A/turkey/Italy/17VIR9773/2017	Istituto Zooprofilattico Sperimentale Delle Venezie	Istituto Zooprofilattico Sperimentale Delle Venezie	Mulatti, P.; Fusaro, A.; Scolamacchia, F.; Zecchin, B.; Azzolini, A.; Zamperin, G.; Milani, A.; Salviato, A.; Schivo, A.; Terregino, C.; Bonfanti, L.; Monne, I.; Marangon, S.
EPI1261749	HA	Italy	2017-Oct-31	EPI_ISL_316563	A/turkey/Italy/17VIR9775-1/2017	Istituto Zooprofilattico Sperimentale Delle Venezie	Istituto Zooprofilattico Sperimentale Delle Venezie	Mulatti, P.; Fusaro, A.; Scolamacchia, F.; Zecchin, B.; Azzolini, A.; Zamperin, G.; Milani, A.; Salviato, A.; Schivo, A.; Terregino, C.; Bonfanti, L.; Monne, I.; Marangon, S.
EPI1261757	HA	Italy	2017-Nov-01	EPI_ISL_316564	A/turkey/Italy/17VIR9908/2017	Istituto Zooprofilattico Sperimentale Delle Venezie	Istituto Zooprofilattico Sperimentale Delle Venezie	Mulatti, P.; Fusaro, A.; Scolamacchia, F.; Zecchin, B.; Azzolini, A.; Zamperin, G.; Milani, A.; Salviato, A.; Schivo, A.; Terregino, C.; Bonfanti, L.; Monne, I.; Marangon, S.
EPI1261765	HA	Italy	2017-Nov-02	EPI_ISL_316565	A/turkey/Italy/17VIR9905-1/2017	Istituto Zooprofilattico Sperimentale Delle Venezie	Istituto Zooprofilattico Sperimentale Delle Venezie	Mulatti, P.; Fusaro, A.; Scolamacchia, F.; Zecchin, B.; Azzolini, A.; Zamperin, G.; Milani, A.; Salviato, A.; Schivo, A.; Terregino, C.; Bonfanti, L.; Monne, I.; Marangon, S.
EPI1261773	HA	Italy	2017-Nov-03	EPI_ISL_316566	A/duck/Italy/17VIR9906-1/2017	Istituto Zooprofilattico Sperimentale Delle Venezie	Istituto Zooprofilattico Sperimentale Delle Venezie	Mulatti, P.; Fusaro, A.; Scolamacchia, F.; Zecchin, B.; Azzolini, A.; Zamperin, G.; Milani, A.; Salviato, A.; Schivo, A.; Terregino, C.; Bonfanti, L.; Monne, I.; Marangon, S.
EPI1261781	HA	Italy	2017-Nov-03	EPI_ISL_316567	A/duck/Italy/17VIR9907-2/2017	Istituto Zooprofilattico Sperimentale Delle Venezie	Istituto Zooprofilattico Sperimentale Delle Venezie	Mulatti, P.; Fusaro, A.; Scolamacchia, F.; Zecchin, B.; Azzolini, A.; Zamperin, G.; Milani, A.; Salviato, A.; Schivo, A.; Terregino, C.; Bonfanti, L.; Monne, I.; Marangon, S.
EPI1261789	HA	Italy	2017-Nov-04	EPI_ISL_316568	A/turkey/Italy/17VIR9942-2/2017	Istituto Zooprofilattico Sperimentale Delle Venezie	Istituto Zooprofilattico Sperimentale Delle Venezie	Mulatti, P.; Fusaro, A.; Scolamacchia, F.; Zecchin, B.; Azzolini, A.; Zamperin, G.; Milani, A.; Salviato, A.; Schivo, A.; Terregino, C.; Bonfanti, L.; Monne, I.; Marangon, S.
EPI1261797	HA	Italy	2017-Nov-03	EPI_ISL_316569	A/chicken/Italy/17VIR9941-1/2017	Istituto Zooprofilattico Sperimentale Delle Venezie	Istituto Zooprofilattico Sperimentale Delle Venezie	Mulatti, P.; Fusaro, A.; Scolamacchia, F.; Zecchin, B.; Azzolini, A.; Zamperin, G.; Milani, A.; Salviato, A.; Schivo, A.; Terregino, C.; Bonfanti, L.; Monne, I.; Marangon, S.
EPI1261805	HA	Italy	2017-Nov-03	EPI_ISL_316570	A/chicken/Italy/17VIR9846-4/2017	Istituto Zooprofilattico Sperimentale Delle Venezie	Istituto Zooprofilattico Sperimentale Delle Venezie	Mulatti, P.; Fusaro, A.; Scolamacchia, F.; Zecchin, B.; Azzolini, A.; Zamperin, G.; Milani, A.; Salviato, A.; Schivo, A.; Terregino, C.; Bonfanti, L.; Monne, I.; Marangon, S.
EPI1261813	HA	Italy	2017-Nov-07	EPI_ISL_316571	A/chicken/Italy/17VIR10053/2017	Istituto Zooprofilattico Sperimentale Delle Venezie	Istituto Zooprofilattico Sperimentale Delle Venezie	Mulatti, P.; Fusaro, A.; Scolamacchia, F.; Zecchin, B.; Azzolini, A.; Zamperin, G.; Milani, A.; Salviato, A.; Schivo, A.; Terregino, C.; Bonfanti, L.; Monne, I.; Marangon, S.
EPI1261821	HA	Italy	2017-Nov-02	EPI_ISL_316572	A/chicken/Italy/17VIR9868-1/2017	Istituto Zooprofilattico Sperimentale Delle Venezie	Istituto Zooprofilattico Sperimentale Delle Venezie	Mulatti, P.; Fusaro, A.; Scolamacchia, F.; Zecchin, B.; Azzolini, A.; Zamperin, G.; Milani, A.; Salviato, A.; Schivo, A.; Terregino, C.; Bonfanti, L.; Monne, I.; Marangon, S.
EPI1261829	HA	Italy	2017-Nov-06	EPI_ISL_316573	A/turkey/Italy/17VIR10133-8/2017	Istituto Zooprofilattico Sperimentale Delle Venezie	Istituto Zooprofilattico Sperimentale Delle Venezie	Mulatti, P.; Fusaro, A.; Scolamacchia, F.; Zecchin, B.; Azzolini, A.; Zamperin, G.; Milani, A.; Salviato, A.; Schivo, A.; Terregino, C.; Bonfanti, L.; Monne, I.; Marangon, S.
EPI1261845	HA	Italy	2017-Nov-09	EPI_ISL_316575	A/chicken/Italy/17VIR10082/2017	Istituto Zooprofilattico Sperimentale Delle Venezie	Istituto Zooprofilattico Sperimentale Delle Venezie	Mulatti, P.; Fusaro, A.; Scolamacchia, F.; Zecchin, B.; Azzolini, A.; Zamperin, G.; Milani, A.; Salviato, A.; Schivo, A.; Terregino, C.; Bonfanti, L.; Monne, I.; Marangon, S.
EPI1261853	HA	Italy	2017-Nov-09	EPI_ISL_316576	A/chicken/Italy/17VIR10130-2/2017	Istituto Zooprofilattico Sperimentale Delle Venezie	Istituto Zooprofilattico Sperimentale Delle Venezie	Mulatti, P.; Fusaro, A.; Scolamacchia, F.; Zecchin, B.; Azzolini, A.; Zamperin, G.; Milani, A.; Salviato, A.; Schivo, A.; Terregino, C.; Bonfanti, L.; Monne, I.; Marangon, S.
EPI1261861	HA	Italy	2017-Nov-10	EPI_ISL_316577	A/chicken/Italy/17VIR10132-1/2017	Istituto Zooprofilattico Sperimentale Delle Venezie	Istituto Zooprofilattico Sperimentale Delle Venezie	Mulatti, P.; Fusaro, A.; Scolamacchia, F.; Zecchin, B.; Azzolini, A.; Zamperin, G.; Milani, A.; Salviato, A.; Schivo, A.; Terregino, C.; Bonfanti, L.; Monne, I.; Marangon, S.
EPI1261869	HA	Italy	2017-Nov-10	EPI_ISL_316578	A/chicken/Italy/17VIR10131-1/2017	Istituto Zooprofilattico Sperimentale Delle Venezie	Istituto Zooprofilattico Sperimentale Delle Venezie	Mulatti, P.; Fusaro, A.; Scolamacchia, F.; Zecchin, B.; Azzolini, A.; Zamperin, G.; Milani, A.; Salviato, A.; Schivo, A.; Terregino, C.; Bonfanti, L.; Monne, I.; Marangon, S.
EPI1261885	HA	Italy	2017-Nov-20	EPI_ISL_316580	A/chicken/Italy/17VIR10408/2017	Istituto Zooprofilattico Sperimentale Delle Venezie	Istituto Zooprofilattico Sperimentale Delle Venezie	Mulatti, P.; Fusaro, A.; Scolamacchia, F.; Zecchin, B.; Azzolini, A.; Zamperin, G.; Milani, A.; Salviato, A.; Schivo, A.; Terregino, C.; Bonfanti, L.; Monne, I.; Marangon, S.
EPI1261893	HA	Italy	2017-Dec-01	EPI_ISL_316581	A/duck/Italy/17VIR10767-13/2017	Istituto Zooprofilattico Sperimentale Delle Venezie	Istituto Zooprofilattico Sperimentale Delle Venezie	Mulatti, P.; Fusaro, A.; Scolamacchia, F.; Zecchin, B.; Azzolini, A.; Zamperin, G.; Milani, A.; Salviato, A.; Schivo, A.; Terregino, C.; Bonfanti, L.; Monne, I.; Marangon, S.
EPI1261909	HA	Italy	2017-Apr-27	EPI_ISL_316583	A/swan/Italy/17VIR3594-3/2017	Istituto Zooprofilattico Sperimentale Delle Venezie	Istituto Zooprofilattico Sperimentale Delle Venezie	Mulatti, P.; Fusaro, A.; Scolamacchia, F.; Zecchin, B.; Azzolini, A.; Zamperin, G.; Milani, A.; Salviato, A.; Schivo, A.; Terregino, C.; Bonfanti, L.; Monne, I.; Marangon, S.
EPI1261916	HA	Italy	2017-Sep-01	EPI_ISL_316584	A/swan/Italy/17VIR8513/2017	Istituto Zooprofilattico Sperimentale Delle Venezie	Istituto Zooprofilattico Sperimentale Delle Venezie	Mulatti, P.; Fusaro, A.; Scolamacchia, F.; Zecchin, B.; Azzolini, A.; Zamperin, G.; Milani, A.; Salviato, A.; Schivo, A.; Terregino, C.; Bonfanti, L.; Monne, I.; Marangon, S.
EPI1261924	HA	Italy	2017-Oct-11	EPI_ISL_316585	A/swan/Italy/17VIR9017/2017	Istituto Zooprofilattico Sperimentale Delle Venezie	Istituto Zooprofilattico Sperimentale Delle Venezie	Mulatti, P.; Fusaro, A.; Scolamacchia, F.; Zecchin, B.; Azzolini, A.; Zamperin, G.; Milani, A.; Salviato, A.; Schivo, A.; Terregino, C.; Bonfanti, L.; Monne, I.; Marangon, S.
EPI1261932	HA	Italy	2017-Oct-11	EPI_ISL_316586	A/swan/Italy/17VIR9038-1/2017	Istituto Zooprofilattico Sperimentale Delle Venezie	Istituto Zooprofilattico Sperimentale Delle Venezie	Mulatti, P.; Fusaro, A.; Scolamacchia, F.; Zecchin, B.; Azzolini, A.; Zamperin, G.; Milani, A.; Salviato, A.; Schivo, A.; Terregino, C.; Bonfanti, L.; Monne, I.; Marangon, S.
EPI1261940	HA	Italy	2017-Oct-11	EPI_ISL_316587	A/swan/Italy/17VIR9038-2/2017	Istituto Zooprofilattico Sperimentale Delle Venezie	Istituto Zooprofilattico Sperimentale Delle Venezie	Mulatti, P.; Fusaro, A.; Scolamacchia, F.; Zecchin, B.; Azzolini, A.; Zamperin, G.; Milani, A.; Salviato, A.; Schivo, A.; Terregino, C.; Bonfanti, L.; Monne, I.; Marangon, S.
EPI1261948	HA	Italy	2017-Aug-16	EPI_ISL_316588	A/swan/Italy/17VIR9836-1/2017	Istituto Zooprofilattico Sperimentale Delle Venezie	Istituto Zooprofilattico Sperimentale Delle Venezie	Mulatti, P.; Fusaro, A.; Scolamacchia, F.; Zecchin, B.; Azzolini, A.; Zamperin, G.; Milani, A.; Salviato, A.; Schivo, A.; Terregino, C.; Bonfanti, L.; Monne, I.; Marangon, S.
EPI1261956	HA	Italy	2017-Oct-20	EPI_ISL_316589	A/quail/Italy/17VIR9455-2/2017	Istituto Zooprofilattico Sperimentale Delle Venezie	Istituto Zooprofilattico Sperimentale Delle Venezie	Mulatti, P.; Fusaro, A.; Scolamacchia, F.; Zecchin, B.; Azzolini, A.; Zamperin, G.; Milani, A.; Salviato, A.; Schivo, A.; Terregino, C.; Bonfanti, L.; Monne, I.; Marangon, S.
EPI1261970	HA	Italy	2017-Oct-23	EPI_ISL_316591	A/kestrel/Italy/17VIR9840/2017	Istituto Zooprofilattico Sperimentale Delle Venezie	Istituto Zooprofilattico Sperimentale Delle Venezie	Mulatti, P.; Fusaro, A.; Scolamacchia, F.; Zecchin, B.; Azzolini, A.; Zamperin, G.; Milani, A.; Salviato, A.; Schivo, A.; Terregino, C.; Bonfanti, L.; Monne, I.; Marangon, S.
EPI1261978	HA	Italy	2017-Jul-25	EPI_ISL_316592	A/mallard/Italy/17VIR6103-1/2017	Istituto Zooprofilattico Sperimentale Delle Venezie	Istituto Zooprofilattico Sperimentale Delle Venezie	Mulatti, P.; Fusaro, A.; Scolamacchia, F.; Zecchin, B.; Azzolini, A.; Zamperin, G.; Milani, A.; Salviato, A.; Schivo, A.; Terregino, C.; Bonfanti, L.; Monne, I.; Marangon, S.
EPI1261986	HA	Italy	2017-Oct-23	EPI_ISL_316593	A/pigeon/Italy/17VIR9842/2017	Istituto Zooprofilattico Sperimentale Delle Venezie	Istituto Zooprofilattico Sperimentale Delle Venezie	Mulatti, P.; Fusaro, A.; Scolamacchia, F.; Zecchin, B.; Azzolini, A.; Zamperin, G.; Milani, A.; Salviato, A.; Schivo, A.; Terregino, C.; Bonfanti, L.; Monne, I.; Marangon, S.
EPI1270311	HA	Germany	2016-Dec-29	EPI_ISL_320546	A/White-tailed sea eagle/Germany/AR3093/2017	Friedrich-Loeffler-Institut	Friedrich-Loeffler-Institut
EPI1270536	HA	Germany	2016-Nov-28	EPI_ISL_320574	A/White-tailed sea eagle/Germany/AR10297/2016	Friedrich-Loeffler-Institut	Friedrich-Loeffler-Institut
EPI1270724	HA	Russian Federation	2018-Jun-11	EPI_ISL_320607	A/chicken/Kursk/284/2018		State Research Center of Virology and Biotechnology (VECTOR)	Alexey,Danilenko; Vasiliy,Marchenko; Ivan,Susloparov; Natalya,Goncharova; Natalya,Kolosova; Juliya, Bulanovich; Alexander,Ryzhikov
EPI1270732	HA	Russian Federation	2018-Jun-15	EPI_ISL_320608	A/chicken/Kursk/526/2018		State Research Center of Virology and Biotechnology (VECTOR)	Alexey,Danilenko; Vasiliy,Marchenko; Ivan,Susloparov; Natalya,Goncharova; Natalya,Kolosova; Juliya, Bulanovich; Alexander,Ryzhikov
EPI1270842	HA	Russian Federation	2018-Jun-22	EPI_ISL_320657	A/chicken/Samara/446/2018		State Research Center of Virology and Biotechnology (VECTOR)	Alexey,Danilenko; Vasiliy,Marchenko; Ivan,Susloparov; Natalya,Goncharova; Natalya,Kolosova; Juliya, Bulanovich; Alexander,Ryzhikov
EPI1270850	HA	Russian Federation	2018-Jun-22	EPI_ISL_320658	A/chicken/Samara/447/2018		State Research Center of Virology and Biotechnology (VECTOR)	Alexey,Danilenko; Vasiliy,Marchenko; Ivan,Susloparov; Natalya,Goncharova; Natalya,Kolosova; Juliya, Bulanovich; Alexander,Ryzhikov
EPI1270858	HA	Russian Federation	2018-Jun-22	EPI_ISL_320659	A/duck/Samara/452/2018		State Research Center of Virology and Biotechnology (VECTOR)	Alexey,Danilenko; Vasiliy,Marchenko; Ivan,Susloparov; Natalya,Goncharova; Natalya,Kolosova; Juliya, Bulanovich; Alexander,Ryzhikov
EPI1270866	HA	Russian Federation	2018-Jun-22	EPI_ISL_320660	A/goose/Samara/455/2018		State Research Center of Virology and Biotechnology (VECTOR)	Alexey,Danilenko; Vasiliy,Marchenko; Ivan,Susloparov; Natalya,Goncharova; Natalya,Kolosova; Juliya, Bulanovich; Alexander,Ryzhikov
EPI1270874	HA	Russian Federation	2018-Jun-22	EPI_ISL_320661	A/goose/Samara/459/2018		State Research Center of Virology and Biotechnology (VECTOR)	Alexey,Danilenko; Vasiliy,Marchenko; Ivan,Susloparov; Natalya,Goncharova; Natalya,Kolosova; Juliya, Bulanovich; Alexander,Ryzhikov
EPI1270882	HA	Russian Federation	2018-Jun-15	EPI_ISL_320662	A/chicken/Penza/300/2018		State Research Center of Virology and Biotechnology (VECTOR)	Alexey,Danilenko; Vasiliy,Marchenko; Ivan,Susloparov; Natalya,Goncharova; Natalya,Kolosova; Juliya, Bulanovich; Alexander,Ryzhikov
EPI1270890	HA	Russian Federation	2018-Jun-15	EPI_ISL_320663	A/chicken/Penza/301/2018		State Research Center of Virology and Biotechnology (VECTOR)	Alexey,Danilenko; Vasiliy,Marchenko; Ivan,Susloparov; Natalya,Goncharova; Natalya,Kolosova; Juliya, Bulanovich; Alexander,Ryzhikov
EPI1270898	HA	Russian Federation	2018-Jun-20	EPI_ISL_320664	A/chicken/Orel/533/2018		State Research Center of Virology and Biotechnology (VECTOR)	Alexey,Danilenko; Vasiliy,Marchenko; Ivan,Susloparov; Natalya,Goncharova; Natalya,Kolosova; Juliya, Bulanovich; Alexander,Ryzhikov
EPI1270931	HA	Russian Federation	2018-Jul-09	EPI_ISL_320674	A/chicken/Rostov-on-Don/766/2018		State Research Center of Virology and Biotechnology (VECTOR)	Alexey,Danilenko; Vasiliy,Marchenko; Ivan,Susloparov; Natalya,Goncharova; Natalya,Kolosova; Juliya, Bulanovich; Alexander,Ryzhikov
EPI1270939	HA	Russian Federation	2018-Jul-16	EPI_ISL_320675	A/turkey/Rostov-on-Don/817/2018		State Research Center of Virology and Biotechnology (VECTOR)	Alexey,Danilenko; Vasiliy,Marchenko; Ivan,Susloparov; Natalya,Goncharova; Natalya,Kolosova; Juliya, Bulanovich; Alexander,Ryzhikov
EPI1270947	HA	Russian Federation	2018-Jun-19	EPI_ISL_320676	A/chicken/Penza/605/2018		State Research Center of Virology and Biotechnology (VECTOR)	Alexey,Danilenko; Vasiliy,Marchenko; Ivan,Susloparov; Natalya,Goncharova; Natalya,Kolosova; Juliya, Bulanovich; Alexander,Ryzhikov
EPI1270955	HA	Russian Federation	2018-Jun-19	EPI_ISL_320677	A/chicken/Penza/607/2018		State Research Center of Virology and Biotechnology (VECTOR)	Alexey,Danilenko; Vasiliy,Marchenko; Ivan,Susloparov; Natalya,Goncharova; Natalya,Kolosova; Juliya, Bulanovich; Alexander,Ryzhikov
EPI1270963	HA	Russian Federation	2018-Jul-16	EPI_ISL_320678	A/chicken/Cheboksary/805/2018		State Research Center of Virology and Biotechnology (VECTOR)	Alexey,Danilenko; Vasiliy,Marchenko; Ivan,Susloparov; Natalya,Goncharova; Natalya,Kolosova; Juliya, Bulanovich; Alexander,Ryzhikov
EPI1270971	HA	Russian Federation	2018-Jul-16	EPI_ISL_320679	A/chicken/Cheboksary/806/2018		State Research Center of Virology and Biotechnology (VECTOR)	Alexey,Danilenko; Vasiliy,Marchenko; Ivan,Susloparov; Natalya,Goncharova; Natalya,Kolosova; Juliya, Bulanovich; Alexander,Ryzhikov
EPI1270979	HA	Russian Federation	2018-Jun-20	EPI_ISL_320680	A/chicken/Kursk/757/2018		State Research Center of Virology and Biotechnology (VECTOR)	Alexey,Danilenko; Vasiliy,Marchenko; Ivan,Susloparov; Natalya,Goncharova; Natalya,Kolosova; Juliya, Bulanovich; Alexander,Ryzhikov
EPI1270987	HA	Russian Federation	2018-Jun-26	EPI_ISL_320681	A/chicken/Kursk/760/2018		State Research Center of Virology and Biotechnology (VECTOR)	Alexey,Danilenko; Vasiliy,Marchenko; Ivan,Susloparov; Natalya,Goncharova; Natalya,Kolosova; Juliya, Bulanovich; Alexander,Ryzhikov
EPI1270995	HA	Russian Federation	2018-Jun-26	EPI_ISL_320682	A/chicken/Kursk/762/2018		State Research Center of Virology and Biotechnology (VECTOR)	Alexey,Danilenko; Vasiliy,Marchenko; Ivan,Susloparov; Natalya,Goncharova; Natalya,Kolosova; Juliya, Bulanovich; Alexander,Ryzhikov
EPI1271003	HA	Russian Federation	2018-Jul-04	EPI_ISL_320683	A/goose/Samara/673/2018		State Research Center of Virology and Biotechnology (VECTOR)	Alexey,Danilenko; Vasiliy,Marchenko; Ivan,Susloparov; Natalya,Goncharova; Natalya,Kolosova; Juliya, Bulanovich; Alexander,Ryzhikov
EPI1271011	HA	Russian Federation	2018-Jul-04	EPI_ISL_320684	A/goose/Samara/675/2018		State Research Center of Virology and Biotechnology (VECTOR)	Alexey,Danilenko; Vasiliy,Marchenko; Ivan,Susloparov; Natalya,Goncharova; Natalya,Kolosova; Juliya, Bulanovich; Alexander,Ryzhikov
EPI1271019	HA	Russian Federation	2018-Jul-04	EPI_ISL_320685	A/chicken/Samara/679/2018		State Research Center of Virology and Biotechnology (VECTOR)	Alexey,Danilenko; Vasiliy,Marchenko; Ivan,Susloparov; Natalya,Goncharova; Natalya,Kolosova; Juliya, Bulanovich; Alexander,Ryzhikov
EPI1272529	HA	Russian Federation	2018-Jul-20	EPI_ISL_320953	A/chicken/Cheboksary/849/2018		State Research Center of Virology and Biotechnology (VECTOR)	Alexey,Danilenko; Vasiliy,Marchenko; Ivan,Susloparov; Natalya,Goncharova; Natalya,Kolosova; Juliya, Bulanovich; Alexander,Ryzhikov
EPI1272537	HA	Russian Federation	2018-Jul-20	EPI_ISL_320954	A/chicken/Cheboksary/850/2018		State Research Center of Virology and Biotechnology (VECTOR)	Alexey,Danilenko; Vasiliy,Marchenko; Ivan,Susloparov; Natalya,Goncharova; Natalya,Kolosova; Juliya, Bulanovich; Alexander,Ryzhikov
EPI1272545	HA	Russian Federation	2018-Jul-20	EPI_ISL_320955	A/chicken/Cheboksary/851/2018		State Research Center of Virology and Biotechnology (VECTOR)	Alexey,Danilenko; Vasiliy,Marchenko; Ivan,Susloparov; Natalya,Goncharova; Natalya,Kolosova; Juliya, Bulanovich; Alexander,Ryzhikov
EPI1272553	HA	Russian Federation	2018-Jul-31	EPI_ISL_320956	A/chicken/Cheboksary/853/2018		State Research Center of Virology and Biotechnology (VECTOR)	Alexey,Danilenko; Vasiliy,Marchenko; Ivan,Susloparov; Natalya,Goncharova; Natalya,Kolosova; Juliya, Bulanovich; Alexander,Ryzhikov
EPI1272561	HA	Russian Federation	2018-Jul-31	EPI_ISL_320957	A/chicken/Cheboksary/854/2018		State Research Center of Virology and Biotechnology (VECTOR)	Alexey,Danilenko; Vasiliy,Marchenko; Ivan,Susloparov; Natalya,Goncharova; Natalya,Kolosova; Juliya, Bulanovich; Alexander,Ryzhikov
EPI1272569	HA	Russian Federation	2018-Aug-01	EPI_ISL_320958	A/chicken/Tatarstan/7/2018		State Research Center of Virology and Biotechnology (VECTOR)	Alexey,Danilenko; Vasiliy,Marchenko; Ivan,Susloparov; Natalya,Goncharova; Natalya,Kolosova; Juliya, Bulanovich; Alexander,Ryzhikov
EPI1304517	HA	United States	2008-Sep-03	EPI_ISL_328436	A/pheasant/Idaho/08-002590-63/2008			Li,L.; Bowman,A.; DeLiberto,T.; Killian,M.; Krauss,S.; Nolting,J.; Kim Torchetti,M.; Ramey,A.; Reeves,A.; Stallknecht,D.; Webby,R.; Wan,X.-F.
EPI1318870	HA	United Kingdom	2014-Nov-16	EPI_ISL_331223	A/Duck/England/1279/2014	Animal and Plant Health Agency (APHA)	Animal and Plant Health Agency (APHA)	Puranik,Anita; Warren,Caroline; Mahmood,Sahar; Thomas,Saumya; Byrne,Alexander; Ramsay,Andrew; Everett,Helen; Skinner,Paul; Núñez,Alejandro; Watson,Samantha; Slomka,Marek; Brown,Ian; Brookes,Sharon
EPI1351411	HA	Russian Federation	2018-Nov-02	EPI_ISL_336929	A/chicken/Voronezh/1488/2018		State Research Center of Virology and Biotechnology (VECTOR)	Natalya,Goncharova; Alexey,Danilenko; Vasiliy,Marchenko; Ivan,Susloparov; Natalya,Kolosova; Juliya, Bulanovich; Alexander,Ryzhikov
EPI1351419	HA	Russian Federation	2018-Sep-28	EPI_ISL_336930	A/turkey/Rostov-on-Don/1117/2018		State Research Center of Virology and Biotechnology (VECTOR)	Natalya,Goncharova; Alexey,Danilenko; Vasiliy,Marchenko; Ivan,Susloparov; Natalya,Kolosova; Juliya, Bulanovich; Alexander,Ryzhikov
EPI1351427	HA	Russian Federation	2018-Nov-02	EPI_ISL_336931	A/chiken/Voronezh/1491/2018		State Research Center of Virology and Biotechnology (VECTOR)	Natalya,Goncharova; Alexey,Danilenko; Vasiliy,Marchenko; Ivan,Susloparov; Natalya,Kolosova; Juliya, Bulanovich; Alexander,Ryzhikov
EPI1351435	HA	Russian Federation	2018-Nov-02	EPI_ISL_336932	A/chicken/Voronezh/1504/2018		State Research Center of Virology and Biotechnology (VECTOR)	Natalya,Goncharova; Alexey,Danilenko; Vasiliy,Marchenko; Ivan,Susloparov; Natalya,Kolosova; Juliya, Bulanovich; Alexander,Ryzhikov
EPI1351443	HA	Russian Federation	2018-Nov-02	EPI_ISL_336933	A/chicken/Voronezh/1513/2018		State Research Center of Virology and Biotechnology (VECTOR)	Natalya,Goncharova; Alexey,Danilenko; Vasiliy,Marchenko; Ivan,Susloparov; Natalya,Kolosova; Juliya, Bulanovich; Alexander,Ryzhikov
EPI1352499	HA	Russian Federation	2018-Aug-03	EPI_ISL_337151	A/chicken/Mari El/870/2018		State Research Center of Virology and Biotechnology (VECTOR)	Natalia,Goncharova; Ivan,Susloparov; Natalia,Kolosova; Alexey,Danilenko; Juliya,Bulanovich; Vasiliy,Marchenko; Alexander,Ryzhikov
EPI1353384	HA	Russian Federation	2018-Oct-15	EPI_ISL_337410	A/Turkey/Central Russia/5/2018	Research Institute of Experimental and Clinical Medicine	National Institute of Animal Health	Yoshida,E.; Mine, J.; Uchida, Y.; Saito, T.; Shestopalov, A.; Dubovitskiy, N.; Sobolev, I.; Derko, A.; Alekseev, A.; Sharshov, K.
EPI1359250	HA	France	2016-Nov-08	EPI_ISL_339105	A/Duck/France/RG1/2016 (H5N8)	UMR1225 INRA, ENVT Interactions hôtes-agents pathogènes	Ecole Veterinaire de Toulouse	Figueroa,Thomas; Volmer,Romain; Foret-Lucas,Charlotte; Guerin,Jean-Luc
EPI1404154	HA	Russian Federation	2017-May-12	EPI_ISL_340075	A/chicken/Tatarstan/112/2017	Tatarstan Hygienic and Epidemiological Center, Rospotrebnadzor	State Research Center of Virology and Biotechnology (VECTOR)	Natalia,Goncharova; Vasiliy,Marchenko; Natalia,Kolosova; Alexander,Shvalov; Tatyana,Tregubchak; Svetlana,Svyatchenko; Ivan,Susloparov; Alexander,Ryzhikov
EPI1398282	HA	Nigeria	2016-Nov-19	EPI_ISL_348279	A/duck/Nigeria/17RS737-43/2016	National Veterinary Research Institute	Istituto Zooprofilattico Sperimentale Delle Venezie	Joannis, T.; Meseko, C.; Zamperin, G.; Milani, A.; Zecchin, B.; Fusaro, A.; Salviato, A.; Schivo, A.; Monne, I.
EPI1398286	HA	Niger	2017-Jan-23	EPI_ISL_348283	A/goose/Niger/17RS167-22/2017	Laboratoire Central de l'Elevage (LABOCEL)	Istituto Zooprofilattico Sperimentale Delle Venezie	Alassane, A.; Moutari, S.M.; Sani, Z.I.M.; Zecchin, B.; Fusaro, A.; Milani, A.; Schivo, A.; Salviato, A.; Monne, I.
EPI1493348	HA	South Africa	2017-Sep-06	EPI_ISL_365299	A/chicken/South Africa/17090108/2017			Abolnik,C.; Rauff,D.L.; Pieterse,R.; Peyrot,B.; Choma,P.; Ebersohn,K.; Phiri,T.
EPI1500993	HA	Iran, Islamic Republic of	2018-Jan-22	EPI_ISL_366612	A/Poultry/Iran/clade 2344/2018			Abdoli,A.
EPI1501037	HA	Saudi Arabia	2018-Mar-30	EPI_ISL_366635	A/chicken/Alkharj/910/2018			Rihan,E.A.; Abdallah,E.M.; Zidan,K.H.; Al-ghadeer,H.; Alhafufi,A.N.; Kasem,S.
EPI1514086	HA	South Africa	2017-Jun-19	EPI_ISL_369336	A/chicken/South Africa/Villiers/2017			Abolnik,C.; Rauff,D.L.; Pieterse,R.; Peyrot,B.; Choma,P.; Ebersohn,K.; Phiri,T.
EPI1514094	HA	South Africa	2017-Jun-20	EPI_ISL_369337	A/chicken/South Africa/Standerton/2017			Abolnik,C.; Rauff,D.L.; Pieterse,R.; Peyrot,B.; Choma,P.; Ebersohn,K.; Phiri,T.
EPI1514102	HA	South Africa	2017-Jul-06	EPI_ISL_369338	A/chicken/South Africa/436893/2017			Abolnik,C.; Rauff,D.L.; Pieterse,R.; Peyrot,B.; Choma,P.; Ebersohn,K.; Phiri,T.
EPI1514110	HA	South Africa	2017-Aug-01	EPI_ISL_369339	A/chicken/South Africa/440638A/2017			Abolnik,C.; Rauff,D.L.; Pieterse,R.; Peyrot,B.; Choma,P.; Ebersohn,K.; Phiri,T.
EPI1514118	HA	South Africa	2017-Aug-01	EPI_ISL_369340	A/chicken/South Africa/440638B/2017			Abolnik,C.; Rauff,D.L.; Pieterse,R.; Peyrot,B.; Choma,P.; Ebersohn,K.; Phiri,T.
EPI1514126	HA	South Africa	2017-Aug-04	EPI_ISL_369341	A/chicken/South Africa/441587/2017			Abolnik,C.; Rauff,D.L.; Pieterse,R.; Peyrot,B.; Choma,P.; Ebersohn,K.; Phiri,T.
EPI1514134	HA	South Africa	2017-Aug-04	EPI_ISL_369342	A/chicken/South Africa/MC002/2017			Abolnik,C.; Rauff,D.L.; Pieterse,R.; Peyrot,B.; Choma,P.; Ebersohn,K.; Phiri,T.
EPI1514142	HA	South Africa	2017-Aug-07	EPI_ISL_369343	A/chicken/South Africa/441839/2017			Abolnik,C.; Rauff,D.L.; Pieterse,R.; Peyrot,B.; Choma,P.; Ebersohn,K.; Phiri,T.
EPI1514150	HA	South Africa	2017-Aug-09	EPI_ISL_369344	A/ostrich/South Africa/17080046/2017			Abolnik,C.; Rauff,D.L.; Pieterse,R.; Peyrot,B.; Choma,P.; Ebersohn,K.; Phiri,T.
EPI1514158	HA	South Africa	2017-Aug-17	EPI_ISL_369345	A/chicken/South Africa/443397/2017			Abolnik,C.; Rauff,D.L.; Pieterse,R.; Peyrot,B.; Choma,P.; Ebersohn,K.; Phiri,T.
EPI1514166	HA	South Africa	2017-Aug-21	EPI_ISL_369346	A/chicken/South Africa/17080336/2017			Abolnik,C.; Rauff,D.L.; Pieterse,R.; Peyrot,B.; Choma,P.; Ebersohn,K.; Phiri,T.
EPI1514174	HA	South Africa	2017-Aug-22	EPI_ISL_369347	A/Pekin duck/South Africa/17080340/2017			Abolnik,C.; Rauff,D.L.; Pieterse,R.; Peyrot,B.; Choma,P.; Ebersohn,K.; Phiri,T.
EPI1514182	HA	South Africa	2017-Aug-24	EPI_ISL_369348	A/Pekin duck/South Africa/17080481/2017			Abolnik,C.; Rauff,D.L.; Pieterse,R.; Peyrot,B.; Choma,P.; Ebersohn,K.; Phiri,T.
EPI1514190	HA	South Africa	2017-Aug-28	EPI_ISL_369349	A/Swan/South Africa/17080517/2017			Abolnik,C.; Rauff,D.L.; Pieterse,R.; Peyrot,B.; Choma,P.; Ebersohn,K.; Phiri,T.
EPI1514198	HA	South Africa	2017-Aug-29	EPI_ISL_369350	A/chicken/South Africa/17080561/2017			Abolnik,C.; Rauff,D.L.; Pieterse,R.; Peyrot,B.; Choma,P.; Ebersohn,K.; Phiri,T.
EPI1514206	HA	South Africa	2017-Aug-30	EPI_ISL_369351	A/chicken/South Africa/17080581/2017			Abolnik,C.; Rauff,D.L.; Pieterse,R.; Peyrot,B.; Choma,P.; Ebersohn,K.; Phiri,T.
EPI1514214	HA	South Africa	2017-Sep-04	EPI_ISL_369352	A/chicken/South Africa/17090050/2017			Abolnik,C.; Rauff,D.L.; Pieterse,R.; Peyrot,B.; Choma,P.; Ebersohn,K.; Phiri,T.
EPI1514222	HA	South Africa	2017-Sep-06	EPI_ISL_369353	A/chicken/South Africa/17090100/2017			Abolnik,C.; Rauff,D.L.; Pieterse,R.; Peyrot,B.; Choma,P.; Ebersohn,K.; Phiri,T.
EPI1514230	HA	South Africa	2017-Sep-11	EPI_ISL_369354	A/chicken/South Africa/17090202/2017			Abolnik,C.; Rauff,D.L.; Pieterse,R.; Peyrot,B.; Choma,P.; Ebersohn,K.; Phiri,T.
EPI1514238	HA	South Africa	2017-Sep-12	EPI_ISL_369355	A/chicken/South Africa/448475/2017			Abolnik,C.; Rauff,D.L.; Pieterse,R.; Peyrot,B.; Choma,P.; Ebersohn,K.; Phiri,T.
EPI1514246	HA	South Africa	2017-Sep-15	EPI_ISL_369356	A/chicken/South Africa/17090325/2017			Abolnik,C.; Rauff,D.L.; Pieterse,R.; Peyrot,B.; Choma,P.; Ebersohn,K.; Phiri,T.
EPI1514254	HA	South Africa	2017-Sep-16	EPI_ISL_369357	A/chicken/South Africa/449300/2017			Abolnik,C.; Rauff,D.L.; Pieterse,R.; Peyrot,B.; Choma,P.; Ebersohn,K.; Phiri,T.
EPI1514262	HA	South Africa	2017-Sep-18	EPI_ISL_369358	A/chicken/South Africa/17090348/2017			Abolnik,C.; Rauff,D.L.; Pieterse,R.; Peyrot,B.; Choma,P.; Ebersohn,K.; Phiri,T.
EPI1514270	HA	South Africa	2017-Sep-18	EPI_ISL_369359	A/chicken/South Africa/449418/2017			Abolnik,C.; Rauff,D.L.; Pieterse,R.; Peyrot,B.; Choma,P.; Ebersohn,K.; Phiri,T.
EPI1514278	HA	South Africa	2017-Sep-18	EPI_ISL_369360	A/chicken/South Africa/449443/2017			Abolnik,C.; Rauff,D.L.; Pieterse,R.; Peyrot,B.; Choma,P.; Ebersohn,K.; Phiri,T.
EPI1514286	HA	South Africa	2017-Sep-18	EPI_ISL_369361	A/chicken/South Africa/17090335/2017			Abolnik,C.; Rauff,D.L.; Pieterse,R.; Peyrot,B.; Choma,P.; Ebersohn,K.; Phiri,T.
EPI1514294	HA	South Africa	2017-Sep-19	EPI_ISL_369362	A/turkey/South Africa/450199/2017			Abolnik,C.; Rauff,D.L.; Pieterse,R.; Peyrot,B.; Choma,P.; Ebersohn,K.; Phiri,T.
EPI1514302	HA	South Africa	2017-Sep-23	EPI_ISL_369363	A/chicken/South Africa/115370/2017			Abolnik,C.; Rauff,D.L.; Pieterse,R.; Peyrot,B.; Choma,P.; Ebersohn,K.; Phiri,T.
EPI1514310	HA	South Africa	2017-Sep-26	EPI_ISL_369364	A/chicken/South Africa/450628/2017			Abolnik,C.; Rauff,D.L.; Pieterse,R.; Peyrot,B.; Choma,P.; Ebersohn,K.; Phiri,T.
EPI1514318	HA	South Africa	2017-Sep-29	EPI_ISL_369365	A/chicken/South Africa/451457/2017			Abolnik,C.; Rauff,D.L.; Pieterse,R.; Peyrot,B.; Choma,P.; Ebersohn,K.; Phiri,T.
EPI1514326	HA	South Africa	2017-Oct-26	EPI_ISL_369366	A/ostrich/South Africa/002/2017			Abolnik,C.; Rauff,D.L.; Pieterse,R.; Peyrot,B.; Choma,P.; Ebersohn,K.; Phiri,T.
EPI1530436	HA	United States	2018-May-23	EPI_ISL_373066	A/laughing gull/Delaware Bay/486/2018			Woodard,K.; Turner,J.C.; Franks,J.; Friedman,K.; Kercher,L.; Webby,R.J.
EPI1549261	HA	Hungary	2016-Nov-24	EPI_ISL_378256	A/Mulard Duck/Hungary/59163/2016			Tatar-Kis,T.; Dan,A.; Felfoldi,B.; Balint,A.; Ronai,Z.; Dauphin,G.; Penzes,Z.; El-Attrache,J.; Gardin,Y.; Palya,V.
EPI1549699	HA	South Africa	2017-Aug-18	EPI_ISL_378311	A/pigeon/South Africa/17080323/2017			Abolnik,C.; Rauff,D.L.; Pieterse,R.; Peyrot,B.; Choma,P.; Ebersohn,K.; Phiri,T.
EPI1549707	HA	South Africa	2017-Sep-04	EPI_ISL_378312	A/Domestic goose/South Africa/17090065/2017			Abolnik,C.; Rauff,D.L.; Pieterse,R.; Peyrot,B.; Choma,P.; Ebersohn,K.; Phiri,T.
EPI1549841	HA	China	2016-Dec-20	EPI_ISL_378362	A/whooper swan/Shanxi/RC01/2016			Li,M.; Zhao,N.; Ma,J.; Feng,S.; Chang,H.; Luo,J.; He,H.
EPI1552369	HA	New Zealand	2011-Jan-01	EPI_ISL_379009	A/mallard duck/New Zealand/11.214.258/2011			Stanislawek,W.L.; Rawdon,T.G.; Cork,S.C.; Webby,R.J.; Webster,R.G.; O&apos;Keefe,J.S.; Joyce,M.; Tuboltsev,M.A.; Watts,J.; Tana,T.; Riegen,A.C.; McDougall,M.; Klee,D.
EPI1553392	HA	Uganda	2017-Jan-01	EPI_ISL_379227	A/chicken/Uganda/17RS115-15/2017			Ndumu,D.; Zecchin,B.; Fusaro,A.; Arinaitwe,E.; Erechu,R.; Kidega,E.; Kayiwa,J.; Muwanga,E.; Kirumira,M.; Kirembe,G.; Lutwama,J.; Monne,I.
EPI1553401	HA	Uganda	2017-Jan-01	EPI_ISL_379228	A/duck/Uganda/17RS115-9/2017			Ndumu,D.; Zecchin,B.; Fusaro,A.; Arinaitwe,E.; Erechu,R.; Kidega,E.; Kayiwa,J.; Muwanga,E.; Kirumira,M.; Kirembe,G.; Lutwama,J.; Monne,I.
EPI1556264	HA	Egypt	2018-Aug-01	EPI_ISL_379744	A/chicken/Egypt/FL6/2018			Yehia,N.; Hassan,W.; Hassan,M.; Gaber,A.; Mohamed,M.; Rabie,N.; Shabaan,A.; Arafa,A.; Abdelbaset,A.; Hagag,N.
EPI1564193	HA	Iran, Islamic Republic of	2017-Sep-08	EPI_ISL_380991	A/Crow/Aghakhan/2017			Ghalyanchilangaroudi,A.; Ziafati Kafi,Z.; Malekan,M.; Fallah,M.H.; Ghafoori,A.
EPI1567251	HA	South Africa	2017-Jul-13	EPI_ISL_381810	A/Egyptian goose/South Africa/001/2017			Abolnik,C.; Rauff,D.L.; Pieterse,R.; Peyrot,B.; Choma,P.; Ebersohn,K.; Phiri,T.
EPI1567258	HA	South Africa	2017-Aug-14	EPI_ISL_381811	A/Speckled pigeon/South Africa/08-004B/2017			Abolnik,C.; Rauff,D.L.; Pieterse,R.; Peyrot,B.; Choma,P.; Ebersohn,K.; Phiri,T.
EPI1567266	HA	South Africa	2017-Aug-15	EPI_ISL_381812	A/Sacred ibis/South Africa/009/2017			Abolnik,C.; Rauff,D.L.; Pieterse,R.; Peyrot,B.; Choma,P.; Ebersohn,K.; Phiri,T.
EPI1567274	HA	South Africa	2017-Aug-16	EPI_ISL_381813	A/Guinea fowl/South Africa/17080243/2017			Abolnik,C.; Rauff,D.L.; Pieterse,R.; Peyrot,B.; Choma,P.; Ebersohn,K.; Phiri,T.
EPI1567282	HA	South Africa	2017-Aug-16	EPI_ISL_381814	A/Guinea fowl/South Africa/17080274/2017			Abolnik,C.; Rauff,D.L.; Pieterse,R.; Peyrot,B.; Choma,P.; Ebersohn,K.; Phiri,T.
EPI1567290	HA	South Africa	2017-Aug-18	EPI_ISL_381815	A/dove/South Africa/17080324/2017			Abolnik,C.; Rauff,D.L.; Pieterse,R.; Peyrot,B.; Choma,P.; Ebersohn,K.; Phiri,T.
EPI1575277	HA	Zimbabwe	2017-May-25	EPI_ISL_387133	A/chicken/Zimbabwe/AI4935/2017			Rotherham,L.S.; van Schalkwyk,A.; Romito,M.
EPI1575322	HA	Egypt	2017-Feb-25	EPI_ISL_387136	A/teal/Egypt/1198C/2017			Kandeil,A.; Webby,R.; McKenzie,P.; Kayali,G.; Ali,M.A.
EPI1575303	HA	Egypt	2017-Jan-03	EPI_ISL_387137	A/chicken/Egypt/Q13804A/2017			Kandeil,A.; Webby,R.; McKenzie,P.; Kayali,G.; Ali,M.A.
EPI1575319	HA	Egypt	2016-Dec-01	EPI_ISL_387138	A/teal/Egypt /823C/2016			Kandeil,A.; Webby,R.; McKenzie,P.; Kayali,G.; Ali,M.A.
EPI1575344	HA	Egypt	2017-Jan-26	EPI_ISL_387139	A/duck/Egypt/F13666A/2017			Kandeil,A.; Webby,R.; McKenzie,P.; Kayali,G.; Ali,M.A.
EPI1575353	HA	Egypt	2017-Feb-25	EPI_ISL_387140	A/teal/Egypt/1202C/2017			Kandeil,A.; Webby,R.; McKenzie,P.; Kayali,G.; Ali,M.A.
EPI1575323	HA	Egypt	2016-Dec-01	EPI_ISL_387141	A/northern shoveler/Egypt/813C/2016			Kandeil,A.; Webby,R.; McKenzie,P.; Kayali,G.; Ali,M.A.
EPI1575357	HA	Spain	2017-Mar-02	EPI_ISL_387143	A/goose/Spain/IA17CR02699/2017			Sanchez-Gonzalez,R.; Majo,N.
EPI1582749	HA	Egypt	2016-Dec-28	EPI_ISL_388773	A/little grebe/Egypt/1056OP/2016			Kandeil,A.; Webby,R.; McKenzie,P.; Kayali,G.; Ali,M.A.
EPI1584982	HA	Egypt	2017-Feb-26	EPI_ISL_389737	A/chicken/Egypt/H13795A/2017			Kandeil,A.; Webby,R.; McKenzie,P.; Kayali,G.; Ali,M.A.
EPI1584984	HA	Egypt	2017-Feb-26	EPI_ISL_389738	A/chicken/Egypt/H13791C/2017			Kandeil,A.; Webby,R.; McKenzie,P.; Kayali,G.; Ali,M.A.
EPI1584986	HA	Egypt	2017-Feb-14	EPI_ISL_389739	A/chicken/Egypt/N13726/2017			Kandeil,A.; Webby,R.; McKenzie,P.; Kayali,G.; Ali,M.A.
EPI1584988	HA	Egypt	2017-Feb-14	EPI_ISL_389740	A/chicken/ Egypt/N13732A/2017			Kandeil,A.; Webby,R.; McKenzie,P.; Kayali,G.; Ali,M.A.
EPI1584994	HA	Egypt	2017-Feb-26	EPI_ISL_389743	A/chicken/Egypt/H13793E/2017			Kandeil,A.; Webby,R.; McKenzie,P.; Kayali,G.; Ali,M.A.
EPI1585001	HA	Egypt	2017-Feb-15	EPI_ISL_389746	A/duck/Egypt/N13733B/2017			Kandeil,A.; Webby,R.; McKenzie,P.; Kayali,G.; Ali,M.A.
EPI1585003	HA	Egypt	2017-Feb-14	EPI_ISL_389747	A/chicken/Egypt/N13717E/2017			Kandeil,A.; Webby,R.; McKenzie,P.; Kayali,G.; Ali,M.A.
EPI1585005	HA	Egypt	2017-Feb-25	EPI_ISL_389748	A/chicken/Egypt/A13775D/2017			Kandeil,A.; Webby,R.; McKenzie,P.; Kayali,G.; Ali,M.A.
EPI1585009	HA	Egypt	2017-Feb-15	EPI_ISL_389750	A/duck/Egypt/N13734B/2017			Kandeil,A.; Webby,R.; McKenzie,P.; Kayali,G.; Ali,M.A.
EPI1585011	HA	Egypt	2017-May-10	EPI_ISL_389751	A/chicken/Egypt/M14081D/2017			Kandeil,A.; Webby,R.; McKenzie,P.; Kayali,G.; Ali,M.A.
EPI1585013	HA	Egypt	2017-Mar-15	EPI_ISL_389752	A/chicken/Egypt/M13844B/2017			Kandeil,A.; Webby,R.; McKenzie,P.; Kayali,G.; Ali,M.A.
EPI1585015	HA	Egypt	2017-Feb-26	EPI_ISL_389753	A/duck/Egypt/H13797E/2017			Kandeil,A.; Webby,R.; McKenzie,P.; Kayali,G.; Ali,M.A.
EPI1585017	HA	Egypt	2017-Feb-15	EPI_ISL_389754	A/duck/Egypt/N13736B/2017			Kandeil,A.; Webby,R.; McKenzie,P.; Kayali,G.; Ali,M.A.
EPI1585019	HA	Egypt	2017-Apr-12	EPI_ISL_389755	A/chicken/Egypt/Q13944C/2017			Kandeil,A.; Webby,R.; McKenzie,P.; Kayali,G.; Ali,M.A.
EPI1585021	HA	Egypt	2017-Apr-12	EPI_ISL_389756	A/chicken/Egypt/Q13941B/2017			Kandeil,A.; Webby,R.; McKenzie,P.; Kayali,G.; Ali,M.A.
EPI1585023	HA	Egypt	2017-Jun-09	EPI_ISL_389757	A/duck/Egypt/N14200B/2017			Kandeil,A.; Webby,R.; McKenzie,P.; Kayali,G.; Ali,M.A.
EPI1585025	HA	Egypt	2017-Feb-15	EPI_ISL_389758	A/duck/Egypt/N13736E/2017			Kandeil,A.; Webby,R.; McKenzie,P.; Kayali,G.; Ali,M.A.
EPI1585027	HA	Egypt	2017-Jan-26	EPI_ISL_389759	A/chicken/Egypt/F13660A/2017			Kandeil,A.; Webby,R.; McKenzie,P.; Kayali,G.; Ali,M.A.
EPI1585029	HA	Egypt	2017-Mar-07	EPI_ISL_389760	A/chicken/Egypt/F13830A/2017			Kandeil,A.; Webby,R.; McKenzie,P.; Kayali,G.; Ali,M.A.
EPI1585031	HA	Egypt	2017-Feb-14	EPI_ISL_389761	A/chicken/Egypt/N13720A/2017			Kandeil,A.; Webby,R.; McKenzie,P.; Kayali,G.; Ali,M.A.
EPI1585033	HA	Egypt	2017-Mar-15	EPI_ISL_389762	A/chicken/Egypt/Q13845B/2017			Kandeil,A.; Webby,R.; McKenzie,P.; Kayali,G.; Ali,M.A.
EPI1585039	HA	Egypt	2017-Jan-26	EPI_ISL_389765	A/chicken/Egypt/F13664A/2017			Kandeil,A.; Webby,R.; McKenzie,P.; Kayali,G.; Ali,M.A.
EPI1585041	HA	Egypt	2017-Feb-25	EPI_ISL_389766	A/chicken/Egypt/A13777B/2017			Kandeil,A.; Webby,R.; McKenzie,P.; Kayali,G.; Ali,M.A.
EPI1585043	HA	Egypt	2017-Feb-26	EPI_ISL_389767	A/chicken/Egypt/H13794E/2017			Kandeil,A.; Webby,R.; McKenzie,P.; Kayali,G.; Ali,M.A.
EPI1585045	HA	Egypt	2017-Feb-26	EPI_ISL_389768	A/chicken/Egypt/H13800C/2017			Kandeil,A.; Webby,R.; McKenzie,P.; Kayali,G.; Ali,M.A.
EPI1585047	HA	Egypt	2017-Feb-26	EPI_ISL_389769	A/chicken/Egypt/H13796A/2017			Kandeil,A.; Webby,R.; McKenzie,P.; Kayali,G.; Ali,M.A.
EPI1585049	HA	Egypt	2017-Mar-07	EPI_ISL_389770	A/chicken/Egypt/F13829A/2017			Kandeil,A.; Webby,R.; McKenzie,P.; Kayali,G.; Ali,M.A.
EPI1585051	HA	Egypt	2017-Feb-25	EPI_ISL_389771	A/chicken/Egypt/A13776B/2017			Kandeil,A.; Webby,R.; McKenzie,P.; Kayali,G.; Ali,M.A.
EPI1585053	HA	Egypt	2017-Feb-26	EPI_ISL_389772	A/chicken/Egypt/H13799B/2017			Kandeil,A.; Webby,R.; McKenzie,P.; Kayali,G.; Ali,M.A.
EPI1585055	HA	Egypt	2017-Apr-12	EPI_ISL_389773	A/chicken/Egypt/Q13936B/2017			Kandeil,A.; Webby,R.; McKenzie,P.; Kayali,G.; Ali,M.A.
EPI1585057	HA	Egypt	2017-Feb-25	EPI_ISL_389774	A/goose/Egypt/A13779B/2017			Kandeil,A.; Webby,R.; McKenzie,P.; Kayali,G.; Ali,M.A.
EPI1585061	HA	Egypt	2017-Feb-15	EPI_ISL_389776	A/duck/Egypt/N13735A/2017			Kandeil,A.; Webby,R.; McKenzie,P.; Kayali,G.; Ali,M.A.
EPI1632685	HA	Egypt	2017-Jan-26	EPI_ISL_399051	A/duck/Egypt/F13663C/2017			Kandeil,A.; Webby,R.; McKenzie,P.; Kayali,G.; Ali,M.A.
EPI1632690	HA	Egypt	2017-Jan-26	EPI_ISL_399055	A/duck/Egypt/F13667A/2017			Kandeil,A.; Webby,R.; McKenzie,P.; Kayali,G.; Ali,M.A.
EPI1639959	HA	China	2016-Dec-24	EPI_ISL_400490	A/Whooper swan/Shanxi/6/2016	Harbin Veterinary Research Institute (CAAS)	Harbin Veterinary Research Institute (CAAS)	Yanbing,Li;Yanfang,Cui;Yulei,Li;Minghui,Li;Lu,Zhao;Deli,Wang
EPI1639967	HA	China	2016-Dec-24	EPI_ISL_400491	A/Whooper swan/Shanxi/7/2016	Harbin Veterinary Research Institute (CAAS)	Harbin Veterinary Research Institute (CAAS)	Yanbing,Li;Yanfang,Cui;Yulei,Li;Minghui,Li;Lu,Zhao;Deli,Wang
EPI1639983	HA	China	2017-Jan-12	EPI_ISL_400493	A/Black swan/Hubei/2/2017	Harbin Veterinary Research Institute (CAAS)	Harbin Veterinary Research Institute (CAAS)	Yanbing,Li;Yanfang,Cui;Yulei,Li;Minghui,Li;Lu,Zhao;Deli,Wang
EPI1639991	HA	China	2017-Jan-12	EPI_ISL_400494	A/Black swan/Hubei/3/2017	Harbin Veterinary Research Institute (CAAS)	Harbin Veterinary Research Institute (CAAS)	Yanbing,Li;Yanfang,Cui;Yulei,Li;Minghui,Li;Lu,Zhao;Deli,Wang
EPI1669669	HA	Poland	2019-Dec-30	EPI_ISL_402134	A/turkey/Poland/23/2019	National Veterinary Research Institut Poland, PIWet-PIB	National Veterinary Research Institut Poland, PIWet-PIB	Świętoń E., Śmietanka K.
EPI1665428	HA	Germany	2020-Jan-16	EPI_ISL_404993	A/white-fronted goose/Germany-BB/AI00018/2020	Landeslabor Brandenburg-Berlin	Friedrich-Loeffler-Institut
EPI1669677	HA	Poland	2020-Jan-06	EPI_ISL_405813	A/hawk/Poland/003/2020	National Veterinary Research Institut Poland, PIWet-PIB	National Veterinary Research Institut Poland, PIWet-PIB
EPI1679715	HA	Korea, Republic of	2014-Jan-17	EPI_ISL_408528	A/spot_billed_duck/Korea/H0027/2014	Animal and Plant Quarantine Agency (APQA)	Animal and Plant Quarantine Agency (S-2158)
EPI1679726	HA	Korea, Republic of	2014-Jan-19	EPI_ISL_408530	A/duck/Korea/H0032/2014	Animal and Plant Quarantine Agency (APQA)	Animal and Plant Quarantine Agency (S-2158)
EPI1679734	HA	Korea, Republic of	2014-Jan-19	EPI_ISL_408531	A/duck/Korea/H0035/2014	Animal and Plant Quarantine Agency (APQA)	Animal and Plant Quarantine Agency (S-2158)
EPI1679742	HA	Korea, Republic of	2014-Jan-22	EPI_ISL_408532	A/duck/Korea/H0075/2014	Animal and Plant Quarantine Agency (APQA)	Animal and Plant Quarantine Agency (S-2158)
EPI1679750	HA	Korea, Republic of	2014-Jan-22	EPI_ISL_408533	A/duck/Korea/H0078/2014	Animal and Plant Quarantine Agency (APQA)	Animal and Plant Quarantine Agency (S-2158)
EPI1679758	HA	Korea, Republic of	2014-Jan-23	EPI_ISL_408534	A/duck/Korea/H0085/2014	Animal and Plant Quarantine Agency (APQA)	Animal and Plant Quarantine Agency (S-2158)
EPI1679766	HA	Korea, Republic of	2014-Jan-23	EPI_ISL_408535	A/duck/Korea/H0089/2014	Animal and Plant Quarantine Agency (APQA)	Animal and Plant Quarantine Agency (S-2158)
EPI1679774	HA	Korea, Republic of	2014-Jan-23	EPI_ISL_408536	A/duck/Korea/H0090/2014	Animal and Plant Quarantine Agency (APQA)	Animal and Plant Quarantine Agency (S-2158)
EPI1679782	HA	Korea, Republic of	2014-Jan-24	EPI_ISL_408537	A/duck/Korea/H0106/2014	Animal and Plant Quarantine Agency (APQA)	Animal and Plant Quarantine Agency (S-2158)
EPI1679790	HA	Korea, Republic of	2014-Jan-24	EPI_ISL_408538	A/duck/Korea/H0108/2014	Animal and Plant Quarantine Agency (APQA)	Animal and Plant Quarantine Agency (S-2158)
EPI1679798	HA	Korea, Republic of	2014-Jan-24	EPI_ISL_408539	A/duck/Korea/H0109/2014	Animal and Plant Quarantine Agency (APQA)	Animal and Plant Quarantine Agency (S-2158)
EPI1679806	HA	Korea, Republic of	2014-Jan-24	EPI_ISL_408540	A/duck/Korea/H0110/2014	Animal and Plant Quarantine Agency (APQA)	Animal and Plant Quarantine Agency (S-2158)
EPI1679893	HA	Korea, Republic of	2014-Jan-24	EPI_ISL_408574	A/duck/Korea/H0111/2014	Animal and Plant Quarantine Agency (APQA)	Animal and Plant Quarantine Agency (S-2158)
EPI1679901	HA	Korea, Republic of	2014-Jan-24	EPI_ISL_408575	A/duck/Korea/H0112/2014	Animal and Plant Quarantine Agency (APQA)	Animal and Plant Quarantine Agency (S-2158)
EPI1679909	HA	Korea, Republic of	2014-Jan-26	EPI_ISL_408576	A/chicken/Korea/H0151/2014	Animal and Plant Quarantine Agency (APQA)	Animal and Plant Quarantine Agency (S-2158)
EPI1679917	HA	Korea, Republic of	2014-Jan-27	EPI_ISL_408577	A/duck/Korea/H0193/2014	Animal and Plant Quarantine Agency (APQA)	Animal and Plant Quarantine Agency (S-2158)
EPI1679925	HA	Korea, Republic of	2014-Jan-27	EPI_ISL_408578	A/duck/Korea/H0196/2014	Animal and Plant Quarantine Agency (APQA)	Animal and Plant Quarantine Agency (S-2158)
EPI1679933	HA	Korea, Republic of	2014-Jan-27	EPI_ISL_408579	A/baikal_teal/Korea/H0203/2014	Animal and Plant Quarantine Agency (APQA)	Animal and Plant Quarantine Agency (S-2158)
EPI1679941	HA	Korea, Republic of	2014-Jan-29	EPI_ISL_408580	A/duck/Korea/H0262/2014	Animal and Plant Quarantine Agency (APQA)	Animal and Plant Quarantine Agency (S-2158)
EPI1679949	HA	Korea, Republic of	2014-Jan-29	EPI_ISL_408581	A/duck/Korea/H0266/2014	Animal and Plant Quarantine Agency (APQA)	Animal and Plant Quarantine Agency (S-2158)
EPI1679957	HA	Korea, Republic of	2014-Jan-29	EPI_ISL_408582	A/duck/Korea/H0268/2014	Animal and Plant Quarantine Agency (APQA)	Animal and Plant Quarantine Agency (S-2158)
EPI1679965	HA	Korea, Republic of	2014-Jan-29	EPI_ISL_408583	A/duck/Korea/H0277/2014	Animal and Plant Quarantine Agency (APQA)	Animal and Plant Quarantine Agency (S-2158)
EPI1679973	HA	Korea, Republic of	2014-Jan-30	EPI_ISL_408584	A/Korean_native_chicken/Korea/H0300/2014	Animal and Plant Quarantine Agency (APQA)	Animal and Plant Quarantine Agency (S-2158)
EPI1679981	HA	Korea, Republic of	2014-Jan-30	EPI_ISL_408585	A/duck/Korea/H0308/2014	Animal and Plant Quarantine Agency (APQA)	Animal and Plant Quarantine Agency (S-2158)
EPI1679989	HA	Korea, Republic of	2014-Jan-30	EPI_ISL_408586	A/duck/Korea/H0309/2014	Animal and Plant Quarantine Agency (APQA)	Animal and Plant Quarantine Agency (S-2158)
EPI1679997	HA	Korea, Republic of	2014-Feb-01	EPI_ISL_408587	A/duck/Korea/H0329/2014	Animal and Plant Quarantine Agency (APQA)	Animal and Plant Quarantine Agency (S-2158)
EPI1680005	HA	Korea, Republic of	2014-Feb-01	EPI_ISL_408588	A/duck/Korea/H0330/2014	Animal and Plant Quarantine Agency (APQA)	Animal and Plant Quarantine Agency (S-2158)
EPI1680020	HA	Korea, Republic of	2014-Feb-02	EPI_ISL_408590	A/duck/Korea/H0351/2014	Animal and Plant Quarantine Agency (APQA)	Animal and Plant Quarantine Agency (S-2158)
EPI1680028	HA	Korea, Republic of	2014-Feb-03	EPI_ISL_408591	A/duck/Korea/H0356/2014	Animal and Plant Quarantine Agency (APQA)	Animal and Plant Quarantine Agency (S-2158)
EPI1680036	HA	Korea, Republic of	2014-Feb-03	EPI_ISL_408592	A/duck/Korea/H0357/2014	Animal and Plant Quarantine Agency (APQA)	Animal and Plant Quarantine Agency (S-2158)
EPI1680044	HA	Korea, Republic of	2014-Feb-03	EPI_ISL_408593	A/duck/Korea/H0361/2014	Animal and Plant Quarantine Agency (APQA)	Animal and Plant Quarantine Agency (S-2158)
EPI1680052	HA	Korea, Republic of	2014-Feb-03	EPI_ISL_408594	A/duck/Korea/H0362/2014	Animal and Plant Quarantine Agency (APQA)	Animal and Plant Quarantine Agency (S-2158)
EPI1680060	HA	Korea, Republic of	2014-Feb-04	EPI_ISL_408595	A/duck/Korea/H0390/2014	Animal and Plant Quarantine Agency (APQA)	Animal and Plant Quarantine Agency (S-2158)
EPI1680068	HA	Korea, Republic of	2014-Feb-05	EPI_ISL_408596	A/duck/Korea/H0397/2014	Animal and Plant Quarantine Agency (APQA)	Animal and Plant Quarantine Agency (S-2158)
EPI1680076	HA	Korea, Republic of	2014-Feb-05	EPI_ISL_408597	A/duck/Korea/H0398/2014	Animal and Plant Quarantine Agency (APQA)	Animal and Plant Quarantine Agency (S-2158)
EPI1680084	HA	Korea, Republic of	2014-Feb-05	EPI_ISL_408598	A/duck/Korea/H0400/2014	Animal and Plant Quarantine Agency (APQA)	Animal and Plant Quarantine Agency (S-2158)
EPI1680092	HA	Korea, Republic of	2014-Feb-06	EPI_ISL_408599	A/duck/Korea/H0414/2014	Animal and Plant Quarantine Agency (APQA)	Animal and Plant Quarantine Agency (S-2158)
EPI1680100	HA	Korea, Republic of	2014-Feb-06	EPI_ISL_408600	A/chicken/Korea/H0421/2014	Animal and Plant Quarantine Agency (APQA)	Animal and Plant Quarantine Agency (S-2158)
EPI1680108	HA	Korea, Republic of	2014-Feb-07	EPI_ISL_408601	A/chicken/Korea/H0422/2014	Animal and Plant Quarantine Agency (APQA)	Animal and Plant Quarantine Agency (S-2158)
EPI1680116	HA	Korea, Republic of	2014-Feb-07	EPI_ISL_408602	A/duck/Korea/H0425/2014	Animal and Plant Quarantine Agency (APQA)	Animal and Plant Quarantine Agency (S-2158)
EPI1680124	HA	Korea, Republic of	2014-Feb-07	EPI_ISL_408603	A/duck/Korea/H0426/2014	Animal and Plant Quarantine Agency (APQA)	Animal and Plant Quarantine Agency (S-2158)
EPI1680132	HA	Korea, Republic of	2014-Feb-07	EPI_ISL_408604	A/duck/Korea/H0428/2014	Animal and Plant Quarantine Agency (APQA)	Animal and Plant Quarantine Agency (S-2158)
EPI1680140	HA	Korea, Republic of	2014-Feb-07	EPI_ISL_408605	A/duck/Korea/H0429/2014	Animal and Plant Quarantine Agency (APQA)	Animal and Plant Quarantine Agency (S-2158)
EPI1680148	HA	Korea, Republic of	2014-Feb-07	EPI_ISL_408606	A/duck/Korea/H0430/2014	Animal and Plant Quarantine Agency (APQA)	Animal and Plant Quarantine Agency (S-2158)
EPI1680156	HA	Korea, Republic of	2014-Feb-07	EPI_ISL_408607	A/duck/Korea/H0431/2014	Animal and Plant Quarantine Agency (APQA)	Animal and Plant Quarantine Agency (S-2158)
EPI1680164	HA	Korea, Republic of	2014-Feb-07	EPI_ISL_408608	A/duck/Korea/H0439/2014	Animal and Plant Quarantine Agency (APQA)	Animal and Plant Quarantine Agency (S-2158)
EPI1680172	HA	Korea, Republic of	2014-Feb-07	EPI_ISL_408609	A/duck/Korea/H0445/2014	Animal and Plant Quarantine Agency (APQA)	Animal and Plant Quarantine Agency (S-2158)
EPI1680180	HA	Korea, Republic of	2014-Feb-09	EPI_ISL_408610	A/environment/Korea/H0469/2014	Animal and Plant Quarantine Agency (APQA)	Animal and Plant Quarantine Agency (S-2158)
EPI1680188	HA	Korea, Republic of	2014-Feb-09	EPI_ISL_408611	A/chicken/Korea/H0470/2014	Animal and Plant Quarantine Agency (APQA)	Animal and Plant Quarantine Agency (S-2158)
EPI1680196	HA	Korea, Republic of	2014-Feb-11	EPI_ISL_408612	A/duck/Korea/H0488/2014	Animal and Plant Quarantine Agency (APQA)	Animal and Plant Quarantine Agency (S-2158)
EPI1680204	HA	Korea, Republic of	2014-Feb-12	EPI_ISL_408613	A/spot_billed_duck/Korea/H0497/2014	Animal and Plant Quarantine Agency (APQA)	Animal and Plant Quarantine Agency (S-2158)
EPI1680219	HA	Korea, Republic of	2014-Feb-13	EPI_ISL_408615	A/duck/Korea/H0512/2014	Animal and Plant Quarantine Agency (APQA)	Animal and Plant Quarantine Agency (S-2158)
EPI1680227	HA	Korea, Republic of	2014-Feb-13	EPI_ISL_408616	A/duck/Korea/H0513/2014	Animal and Plant Quarantine Agency (APQA)	Animal and Plant Quarantine Agency (S-2158)
EPI1680235	HA	Korea, Republic of	2014-Feb-14	EPI_ISL_408617	A/duck/Korea/H0525/2014	Animal and Plant Quarantine Agency (APQA)	Animal and Plant Quarantine Agency (S-2158)
EPI1680243	HA	Korea, Republic of	2014-Feb-14	EPI_ISL_408618	A/chicken/Korea/H0526/2014	Animal and Plant Quarantine Agency (APQA)	Animal and Plant Quarantine Agency (S-2158)
EPI1680251	HA	Korea, Republic of	2014-Feb-14	EPI_ISL_408619	A/duck/Korea/H0527/2014	Animal and Plant Quarantine Agency (APQA)	Animal and Plant Quarantine Agency (S-2158)
EPI1680259	HA	Korea, Republic of	2014-Feb-14	EPI_ISL_408620	A/chicken/Korea/H0533/2014	Animal and Plant Quarantine Agency (APQA)	Animal and Plant Quarantine Agency (S-2158)
EPI1680267	HA	Korea, Republic of	2014-Feb-14	EPI_ISL_408621	A/duck/Korea/H0534/2014	Animal and Plant Quarantine Agency (APQA)	Animal and Plant Quarantine Agency (S-2158)
EPI1680275	HA	Korea, Republic of	2014-Feb-14	EPI_ISL_408622	A/duck/Korea/H0535/2014	Animal and Plant Quarantine Agency (APQA)	Animal and Plant Quarantine Agency (S-2158)
EPI1680283	HA	Korea, Republic of	2014-Feb-15	EPI_ISL_408623	A/duck/Korea/H0537/2014	Animal and Plant Quarantine Agency (APQA)	Animal and Plant Quarantine Agency (S-2158)
EPI1680291	HA	Korea, Republic of	2014-Feb-15	EPI_ISL_408624	A/duck/Korea/H0539/2014	Animal and Plant Quarantine Agency (APQA)	Animal and Plant Quarantine Agency (S-2158)
EPI1680299	HA	Korea, Republic of	2014-Feb-15	EPI_ISL_408625	A/chicken/Korea/H0541/2014	Animal and Plant Quarantine Agency (APQA)	Animal and Plant Quarantine Agency (S-2158)
EPI1680307	HA	Korea, Republic of	2014-Feb-16	EPI_ISL_408626	A/chicken/Korea/H0550/2014	Animal and Plant Quarantine Agency (APQA)	Animal and Plant Quarantine Agency (S-2158)
EPI1680315	HA	Korea, Republic of	2014-Feb-16	EPI_ISL_408627	A/duck/Korea/H0551/2014	Animal and Plant Quarantine Agency (APQA)	Animal and Plant Quarantine Agency (S-2158)
EPI1680323	HA	Korea, Republic of	2014-Feb-17	EPI_ISL_408628	A/mandarin_duck/Korea/H0555/2014	Animal and Plant Quarantine Agency (APQA)	Animal and Plant Quarantine Agency (S-2158)
EPI1680331	HA	Korea, Republic of	2014-Feb-17	EPI_ISL_408629	A/duck/Korea/H0556/2014	Animal and Plant Quarantine Agency (APQA)	Animal and Plant Quarantine Agency (S-2158)
EPI1680339	HA	Korea, Republic of	2014-Feb-17	EPI_ISL_408630	A/duck/Korea/H0557/2014	Animal and Plant Quarantine Agency (APQA)	Animal and Plant Quarantine Agency (S-2158)
EPI1680347	HA	Korea, Republic of	2014-Feb-17	EPI_ISL_408631	A/duck/Korea/H0561/2014	Animal and Plant Quarantine Agency (APQA)	Animal and Plant Quarantine Agency (S-2158)
EPI1680362	HA	Korea, Republic of	2014-Feb-17	EPI_ISL_408633	A/environment/Korea/H0576/2014	Animal and Plant Quarantine Agency (APQA)	Animal and Plant Quarantine Agency (S-2158)
EPI1680370	HA	Korea, Republic of	2014-Feb-17	EPI_ISL_408634	A/environment/Korea/H0577/2014	Animal and Plant Quarantine Agency (APQA)	Animal and Plant Quarantine Agency (S-2158)
EPI1680378	HA	Korea, Republic of	2014-Feb-18	EPI_ISL_408635	A/duck/Korea/H0580/2014	Animal and Plant Quarantine Agency (APQA)	Animal and Plant Quarantine Agency (S-2158)
EPI1680386	HA	Korea, Republic of	2014-Feb-18	EPI_ISL_408636	A/duck/Korea/H0582/2014	Animal and Plant Quarantine Agency (APQA)	Animal and Plant Quarantine Agency (S-2158)
EPI1680394	HA	Korea, Republic of	2014-Feb-18	EPI_ISL_408637	A/duck/Korea/H0583/2014	Animal and Plant Quarantine Agency (APQA)	Animal and Plant Quarantine Agency (S-2158)
EPI1680402	HA	Korea, Republic of	2014-Feb-18	EPI_ISL_408638	A/duck/Korea/H0584/2014	Animal and Plant Quarantine Agency (APQA)	Animal and Plant Quarantine Agency (S-2158)
EPI1680410	HA	Korea, Republic of	2014-Feb-18	EPI_ISL_408639	A/duck/Korea/H0585/2014	Animal and Plant Quarantine Agency (APQA)	Animal and Plant Quarantine Agency (S-2158)
EPI1680418	HA	Korea, Republic of	2014-Feb-18	EPI_ISL_408640	A/duck/Korea/H0586/2014	Animal and Plant Quarantine Agency (APQA)	Animal and Plant Quarantine Agency (S-2158)
EPI1680426	HA	Korea, Republic of	2014-Feb-18	EPI_ISL_408641	A/environment/Korea/H0591/2014	Animal and Plant Quarantine Agency (APQA)	Animal and Plant Quarantine Agency (S-2158)
EPI1680434	HA	Korea, Republic of	2014-Feb-19	EPI_ISL_408642	A/duck/Korea/H0602/2014	Animal and Plant Quarantine Agency (APQA)	Animal and Plant Quarantine Agency (S-2158)
EPI1680442	HA	Korea, Republic of	2014-Feb-19	EPI_ISL_408643	A/duck/Korea/H0603/2014	Animal and Plant Quarantine Agency (APQA)	Animal and Plant Quarantine Agency (S-2158)
EPI1680450	HA	Korea, Republic of	2014-Feb-19	EPI_ISL_408644	A/duck/Korea/H0605/2014	Animal and Plant Quarantine Agency (APQA)	Animal and Plant Quarantine Agency (S-2158)
EPI1680458	HA	Korea, Republic of	2014-Feb-19	EPI_ISL_408645	A/duck/Korea/H0606/2014	Animal and Plant Quarantine Agency (APQA)	Animal and Plant Quarantine Agency (S-2158)
EPI1680466	HA	Korea, Republic of	2014-Feb-19	EPI_ISL_408646	A/duck/Korea/H0607/2014	Animal and Plant Quarantine Agency (APQA)	Animal and Plant Quarantine Agency (S-2158)
EPI1680474	HA	Korea, Republic of	2014-Feb-19	EPI_ISL_408647	A/duck/Korea/H0609/2014	Animal and Plant Quarantine Agency (APQA)	Animal and Plant Quarantine Agency (S-2158)
EPI1680482	HA	Korea, Republic of	2014-Feb-19	EPI_ISL_408648	A/duck/Korea/H0610/2014	Animal and Plant Quarantine Agency (APQA)	Animal and Plant Quarantine Agency (S-2158)
EPI1680490	HA	Korea, Republic of	2014-Feb-19	EPI_ISL_408649	A/duck/Korea/H0611/2014	Animal and Plant Quarantine Agency (APQA)	Animal and Plant Quarantine Agency (S-2158)
EPI1680498	HA	Korea, Republic of	2014-Feb-19	EPI_ISL_408650	A/duck/Korea/H0613/2014	Animal and Plant Quarantine Agency (APQA)	Animal and Plant Quarantine Agency (S-2158)
EPI1680506	HA	Korea, Republic of	2014-Feb-19	EPI_ISL_408651	A/duck/Korea/H0614/2014	Animal and Plant Quarantine Agency (APQA)	Animal and Plant Quarantine Agency (S-2158)
EPI1680514	HA	Korea, Republic of	2014-Feb-19	EPI_ISL_408652	A/duck/Korea/H0615/2014	Animal and Plant Quarantine Agency (APQA)	Animal and Plant Quarantine Agency (S-2158)
EPI1680522	HA	Korea, Republic of	2014-Feb-19	EPI_ISL_408653	A/duck/Korea/H0616/2014	Animal and Plant Quarantine Agency (APQA)	Animal and Plant Quarantine Agency (S-2158)
EPI1680530	HA	Korea, Republic of	2014-Feb-19	EPI_ISL_408654	A/duck/Korea/H0617/2014	Animal and Plant Quarantine Agency (APQA)	Animal and Plant Quarantine Agency (S-2158)
EPI1680538	HA	Korea, Republic of	2014-Feb-19	EPI_ISL_408655	A/duck/Korea/H0618/2014	Animal and Plant Quarantine Agency (APQA)	Animal and Plant Quarantine Agency (S-2158)
EPI1873067	HA	China	2020-Nov-16	EPI_ISL_2555532	A/Cygnus columbianus/Hubei/116/2020	State Key Laboratory of Virology and Wuhan Institute of Virology, Chinese Academy of Sciences	Wuhan Institute of Virology, CAS
EPI1873075	HA	China	2020-Nov-04	EPI_ISL_2555534	A/Cygnus columbianus/Hubei/56/2020	State Key Laboratory of Virology and Wuhan Institute of Virology, Chinese Academy of Sciences	Wuhan Institute of Virology, CAS	Jiason Xiong, Hao Zhou and Quanjiao Chen
EPI1873083	HA	China	2020-Nov-16	EPI_ISL_2555536	A/Chlidonias hybrida/Hubei/55/2020	State Key Laboratory of Virology and Wuhan Institute of Virology, Chinese Academy of Sciences	Wuhan Institute of Virology, CAS	Jiason Xiong, Hao Zhou and Quanjiao Chen
EPI1873091	HA	China	2020-Nov-16	EPI_ISL_2555538	A/Cygnus columbianus/Hubei/53/2020	State Key Laboratory of Virology and Wuhan Institute of Virology, Chinese Academy of Sciences	Wuhan Institute of Virology, CAS	Jiason Xiong, Hao Zhou and Quanjiao Chen
EPI1873099	HA	China	2020-Nov-16	EPI_ISL_2555541	A/Cygnus columbianus/Hubei/52/2020	State Key Laboratory of Virology and Wuhan Institute of Virology, Chinese Academy of Sciences	Wuhan Institute of Virology, CAS	Jiason Xiong, Hao Zhou and Quanjiao Chen
EPI1873107	HA	China	2020-Nov-12	EPI_ISL_2555542	A/Cygnus columbianus/Hubei/51/2020	State Key Laboratory of Virology and Wuhan Institute of Virology, Chinese Academy of Sciences	Wuhan Institute of Virology, CAS	Jiason Xiong, Hao Zhou and Quanjiao Chen
EPI1873115	HA	China	2020-Nov-12	EPI_ISL_2555543	A/Cygnus columbianus/Hubei/50/2020	State Key Laboratory of Virology and Wuhan Institute of Virology, Chinese Academy of Sciences	Wuhan Institute of Virology, CAS	Jiason Xiong, Hao Zhou and Quanjiao Chen
EPI1873123	HA	China	2020-Nov-12	EPI_ISL_2556113	A/Cygnus columbianus/Hubei/49/2020	State Key Laboratory of Virology and Wuhan Institute of Virology, Chinese Academy of Sciences	Wuhan Institute of Virology, CAS	Jiason Xiong, Hao Zhou and Quanjiao Chen
EPI1875197	HA	Sweden	2021-Apr-06	EPI_ISL_2574053	A/Towny owel/Sweden/SVAU210406SZ0042/KN001362/M-2021	National Veterinary Institute, SVA	National Veterinary Institute
EPI1877870	HA	Romania	2021-May-05	EPI_ISL_2681044	A/chicken/Romania/12448_21VIR3734-3/2021	Institute for Diagnosis & Animal Health (IDAH)	Istituto Zooprofilattico Sperimentale Delle Venezie	Onita, I.; Neicut, A.; Raluca, B.; Razvan, M.; Florica, B.; Zecchin, B.; Fusaro, A.; Giussani, E.; Schivo, A.; Salviato, A.; Monne, I.; Terregino, C.
EPI1877882	HA	China	2020-Nov-04	EPI_ISL_2685842	A/tundra swan/Hubei/BQ2/2020	College of Wildlife and Protected Areas, Northeast Forestry University	Northeast Forestry University
EPI1877890	HA	China	2020-Nov-09	EPI_ISL_2685846	A/tundra swan/Hubei/BQ3/2020	College of Wildlife and Protected Areas, Northeast Forestry University	Northeast Forestry University
EPI1877898	HA	China	2020-Nov-11	EPI_ISL_2685847	A/tundra swan/Hubei/BQ4/2020	College of Wildlife and Protected Areas, Northeast Forestry University	Northeast Forestry University
EPI1877906	HA	China	2020-Nov-16	EPI_ISL_2685848	A/tundra swan/Hubei/BQ6/2020	College of Wildlife and Protected Areas, Northeast Forestry University	Northeast Forestry University
EPI1877914	HA	China	2020-Nov-16	EPI_ISL_2685900	A/tundra swan/Hubei/BQ7/2020	College of Wildlife and Protected Areas, Northeast Forestry University	Northeast Forestry University
EPI1877922	HA	China	2020-Nov-16	EPI_ISL_2685947	A/tundra swan/Hubei/BQ8/2020	College of Wildlife and Protected Areas, Northeast Forestry University	Northeast Forestry University
EPI1881009	HA	China	2020-Nov-16	EPI_ISL_2713170	A/tundra swan/Hubei/BQ9/2020	College of Wildlife and Protected Areas, Northeast Forestry University	Northeast Forestry University
EPI1881017	HA	China	2020-Nov-16	EPI_ISL_2713314	A/whiskered tern/Hubei/BQ10/2020	College of Wildlife and Protected Areas, Northeast Forestry University	Northeast Forestry University
EPI1881262	HA	China	2020-Oct-11	EPI_ISL_2815336	A/common teal/Ningxia/105/2020	College of Wildlife and Protected Areas, Northeast Forestry University	Northeast Forestry University
EPI1881270	HA	China	2020-Oct-15	EPI_ISL_2815374	A/mallard/Ningxia/175/2020	College of Wildlife and Protected Areas, Northeast Forestry University	Northeast Forestry University
EPI1881278	HA	China	2020-Oct-15	EPI_ISL_2820250	A/mallard/Ningxia/176/2020	College of Wildlife and Protected Areas, Northeast Forestry University	Northeast Forestry University
EPI1881286	HA	China	2020-Oct-15	EPI_ISL_2820259	A/common teal/Ningxia/181/2020	College of Wildlife and Protected Areas, Northeast Forestry University	Northeast Forestry University
EPI1881304	HA	China	2020-Oct-15	EPI_ISL_2820261	A/common teal/Ningxia/189/2020	College of Wildlife and Protected Areas, Northeast Forestry University	Northeast Forestry University
EPI1881312	HA	China	2020-Oct-16	EPI_ISL_2820262	A/common teal/Ningxia/237/2020	College of Wildlife and Protected Areas, Northeast Forestry University	Northeast Forestry University
EPI1881320	HA	China	2020-Oct-16	EPI_ISL_2820288	A/mallard/Ningxia/239/2020	College of Wildlife and Protected Areas, Northeast Forestry University	Northeast Forestry University
EPI1881328	HA	China	2020-Oct-16	EPI_ISL_2820465	A/mallard/Ningxia/241/2020	College of Wildlife and Protected Areas, Northeast Forestry University	Northeast Forestry University
EPI1881336	HA	China	2020-Oct-16	EPI_ISL_2820479	A/common pochard/Ningxia/243/2020	College of Wildlife and Protected Areas, Northeast Forestry University	Northeast Forestry University
EPI1881344	HA	China	2020-Oct-16	EPI_ISL_2820480	A/common teal/Ningxia/245/2020	College of Wildlife and Protected Areas, Northeast Forestry University	Northeast Forestry University
EPI1881352	HA	China	2020-Oct-16	EPI_ISL_2820501	A/mallard/Ningxia/247/2020	College of Wildlife and Protected Areas, Northeast Forestry University	Northeast Forestry University
EPI1881360	HA	China	2020-Oct-16	EPI_ISL_2820503	A/mallard/Ningxia/249/2020	College of Wildlife and Protected Areas, Northeast Forestry University	Northeast Forestry University
EPI1881368	HA	China	2020-Oct-16	EPI_ISL_2820504	A/common teal/Ningxia/253/2020	College of Wildlife and Protected Areas, Northeast Forestry University	Northeast Forestry University
EPI1882776	HA	Sweden	2021-May-21	EPI_ISL_3001273	A/common buzzard/Sweden/SVA210510SZ0206/FB001829/C-2021	National Veterinary Institute, SVA	National Veterinary Institute
EPI1882944	HA	Sweden	2021-Jun-17	EPI_ISL_3026043	A/European herring gull/Sweden/SVA210617SZ0354/FB002251/I-2021	National Veterinary Institute, SVA	National Veterinary Institute
EPI1883279	HA	Sweden	2021-Jun-17	EPI_ISL_3098710	A/common eider/Sweden/SVA210617SZ0354/FB002253/I-2021	National Veterinary Institute, SVA	National Veterinary Institute
EPI1883383	HA	Sweden	2021-Jan-19	EPI_ISL_3102024	A/barnacle goose/Sweden/SVA210423SZ0250/FB001648/M-2021	National Veterinary Institute, SVA	National Veterinary Institute
EPI1883393	HA	Sweden	2021-Jan-06	EPI_ISL_3102029	A/barnacle goose/Sweden/SVA210423SZ0252/FB001647/M2021	National Veterinary Institute, SVA	National Veterinary Institute
EPI1883421	HA	Bulgaria	2021-Apr-23	EPI_ISL_3102056	A/chicken/Bulgaria/274-5_21VIR4270-4/2021	Istituto Zooprofilattico Sperimentale delle Venezie, EU/OIE/Reference Laboratory and FAO Reference Centre for AI and ND	Istituto Zooprofilattico Sperimentale Delle Venezie	Goujgoulova, G.; Slavcheva, I.; Zecchin, B.; Fusaro, A.; Milani, A.; Schivo, A.; Salviato, A.; Giussani, E.; Monne, I.; Terregino, C.
EPI1883429	HA	Bulgaria	2021-Apr-26	EPI_ISL_3102057	A/chicken/Bulgaria/275-4_21VIR4270-6/2021	Istituto Zooprofilattico Sperimentale delle Venezie, EU/OIE/Reference Laboratory and FAO Reference Centre for AI and ND	Istituto Zooprofilattico Sperimentale Delle Venezie	Goujgoulova, G.; Slavcheva, I.; Zecchin, B.; Fusaro, A.; Milani, A.; Schivo, A.; Salviato, A.; Giussani, E.; Monne, I.; Terregino, C.
EPI1883437	HA	Bulgaria	2021-May-05	EPI_ISL_3102058	A/chicken/Bulgaria/297-2_21VIR4270-8/2021	Istituto Zooprofilattico Sperimentale delle Venezie, EU/OIE/Reference Laboratory and FAO Reference Centre for AI and ND	Istituto Zooprofilattico Sperimentale Delle Venezie	Goujgoulova, G.; Slavcheva, I.; Zecchin, B.; Fusaro, A.; Milani, A.; Schivo, A.; Salviato, A.; Giussani, E.; Monne, I.; Terregino, C.
EPI1883445	HA	Bulgaria	2021-May-05	EPI_ISL_3102059	A/chicken/Bulgaria/298-1_21VIR4270-9/2021	Istituto Zooprofilattico Sperimentale delle Venezie, EU/OIE/Reference Laboratory and FAO Reference Centre for AI and ND	Istituto Zooprofilattico Sperimentale Delle Venezie	Goujgoulova, G.; Slavcheva, I.; Zecchin, B.; Fusaro, A.; Milani, A.; Schivo, A.; Salviato, A.; Giussani, E.; Monne, I.; Terregino, C.
EPI1883453	HA	Poland	2021-Mar-05	EPI_ISL_3102060	A/duck/Poland/H160_21RS1385-1/2021	Istituto Zooprofilattico Sperimentale delle Venezie, EU/OIE/Reference Laboratory and FAO Reference Centre for AI and ND	Istituto Zooprofilattico Sperimentale Delle Venezie	Smietanka, K.; Swieton, E.; Zecchin, B.; Fusaro, A.; Milani, A.; Schivo, A.; Salviato, A.; Giussani, E.; Monne, I.; Terregino, C.
EPI1883461	HA	Poland	2021-Apr-09	EPI_ISL_3102061	A/duck/Poland/H542_21RS1385-2/2021	Istituto Zooprofilattico Sperimentale delle Venezie, EU/OIE/Reference Laboratory and FAO Reference Centre for AI and ND	Istituto Zooprofilattico Sperimentale Delle Venezie	Smietanka, K.; Swieton, E.; Zecchin, B.; Fusaro, A.; Milani, A.; Schivo, A.; Salviato, A.; Giussani, E.; Monne, I.; Terregino, C.
EPI1883469	HA	Poland	2021-May-11	EPI_ISL_3102062	A/chicken/Poland/H1124_21RS1385-3/2021	Istituto Zooprofilattico Sperimentale delle Venezie, EU/OIE/Reference Laboratory and FAO Reference Centre for AI and ND	Istituto Zooprofilattico Sperimentale Delle Venezie	Smietanka, K.; Swieton, E.; Zecchin, B.; Fusaro, A.; Milani, A.; Schivo, A.; Salviato, A.; Giussani, E.; Monne, I.; Terregino, C.
EPI1883477	HA	Poland	2021-May-05	EPI_ISL_3102063	A/goose/Poland/H1044_21RS1385-4/2021	Istituto Zooprofilattico Sperimentale delle Venezie, EU/OIE/Reference Laboratory and FAO Reference Centre for AI and ND	Istituto Zooprofilattico Sperimentale Delle Venezie	Smietanka, K.; Swieton, E.; Zecchin, B.; Fusaro, A.; Milani, A.; Schivo, A.; Salviato, A.; Giussani, E.; Monne, I.; Terregino, C.
EPI1883485	HA	Poland	2021-May-01	EPI_ISL_3102064	A/duck/Poland/H1029_21RS1385-5/2021	Istituto Zooprofilattico Sperimentale delle Venezie, EU/OIE/Reference Laboratory and FAO Reference Centre for AI and ND	Istituto Zooprofilattico Sperimentale Delle Venezie	Smietanka, K.; Swieton, E.; Zecchin, B.; Fusaro, A.; Milani, A.; Schivo, A.; Salviato, A.; Giussani, E.; Monne, I.; Terregino, C.
EPI1883493	HA	Poland	2021-May-03	EPI_ISL_3102065	A/goose/Poland/H1036_21RS1385-6/2021	Istituto Zooprofilattico Sperimentale delle Venezie, EU/OIE/Reference Laboratory and FAO Reference Centre for AI and ND	Istituto Zooprofilattico Sperimentale Delle Venezie	Smietanka, K.; Swieton, E.; Zecchin, B.; Fusaro, A.; Milani, A.; Schivo, A.; Salviato, A.; Giussani, E.; Monne, I.; Terregino, C.
EPI1883501	HA	Poland	2021-Apr-20	EPI_ISL_3102066	A/chicken/Poland/H812_21RS1385-7/2021	Istituto Zooprofilattico Sperimentale delle Venezie, EU/OIE/Reference Laboratory and FAO Reference Centre for AI and ND	Istituto Zooprofilattico Sperimentale Delle Venezie	Smietanka, K.; Swieton, E.; Zecchin, B.; Fusaro, A.; Milani, A.; Schivo, A.; Salviato, A.; Giussani, E.; Monne, I.; Terregino, C.
EPI1883517	HA	Poland	2021-Apr-28	EPI_ISL_3102068	A/chicken/Poland/H984_21RS1385-9/2021	Istituto Zooprofilattico Sperimentale delle Venezie, EU/OIE/Reference Laboratory and FAO Reference Centre for AI and ND	Istituto Zooprofilattico Sperimentale Delle Venezie	Smietanka, K.; Swieton, E.; Zecchin, B.; Fusaro, A.; Milani, A.; Schivo, A.; Salviato, A.; Giussani, E.; Monne, I.; Terregino, C.
EPI1883525	HA	Poland	2021-May-13	EPI_ISL_3102069	A/chicken/Poland/H1161_21RS1385-10/2021	Istituto Zooprofilattico Sperimentale delle Venezie, EU/OIE/Reference Laboratory and FAO Reference Centre for AI and ND	Istituto Zooprofilattico Sperimentale Delle Venezie	Smietanka, K.; Swieton, E.; Zecchin, B.; Fusaro, A.; Milani, A.; Schivo, A.; Salviato, A.; Giussani, E.; Monne, I.; Terregino, C.
EPI1883533	HA	Poland	2021-May-02	EPI_ISL_3102070	A/white_stork/Poland/MB412_21RS1385-11/2021	Istituto Zooprofilattico Sperimentale delle Venezie, EU/OIE/Reference Laboratory and FAO Reference Centre for AI and ND	Istituto Zooprofilattico Sperimentale Delle Venezie	Smietanka, K.; Swieton, E.; Zecchin, B.; Fusaro, A.; Milani, A.; Schivo, A.; Salviato, A.; Giussani, E.; Monne, I.; Terregino, C.
EPI1883541	HA	Poland	2021-Apr-16	EPI_ISL_3102071	A/chicken/Poland/H712_21RS1385-12/2021	Istituto Zooprofilattico Sperimentale delle Venezie, EU/OIE/Reference Laboratory and FAO Reference Centre for AI and ND	Istituto Zooprofilattico Sperimentale Delle Venezie	Smietanka, K.; Swieton, E.; Zecchin, B.; Fusaro, A.; Milani, A.; Schivo, A.; Salviato, A.; Giussani, E.; Monne, I.; Terregino, C.
EPI1883549	HA	Poland	2021-May-07	EPI_ISL_3102072	A/chicken/Poland/H1084_21RS1385-13/2021	Istituto Zooprofilattico Sperimentale delle Venezie, EU/OIE/Reference Laboratory and FAO Reference Centre for AI and ND	Istituto Zooprofilattico Sperimentale Delle Venezie	Smietanka, K.; Swieton, E.; Zecchin, B.; Fusaro, A.; Milani, A.; Schivo, A.; Salviato, A.; Giussani, E.; Monne, I.; Terregino, C.
EPI1883557	HA	Poland	2021-May-14	EPI_ISL_3102073	A/turkey/Poland/H1184_21RS1385-14/2021	Istituto Zooprofilattico Sperimentale delle Venezie, EU/OIE/Reference Laboratory and FAO Reference Centre for AI and ND	Istituto Zooprofilattico Sperimentale Delle Venezie	Smietanka, K.; Swieton, E.; Zecchin, B.; Fusaro, A.; Milani, A.; Schivo, A.; Salviato, A.; Giussani, E.; Monne, I.; Terregino, C.
EPI1883565	HA	Poland	2021-May-13	EPI_ISL_3102074	A/turkey/Poland/H1168_21RS1385-15/2021	Istituto Zooprofilattico Sperimentale delle Venezie, EU/OIE/Reference Laboratory and FAO Reference Centre for AI and ND	Istituto Zooprofilattico Sperimentale Delle Venezie	Smietanka, K.; Swieton, E.; Zecchin, B.; Fusaro, A.; Milani, A.; Schivo, A.; Salviato, A.; Giussani, E.; Monne, I.; Terregino, C.
EPI1883573	HA	Poland	2021-Apr-25	EPI_ISL_3102075	A/chicken/Poland/H928_21RS1385-16/2021	Istituto Zooprofilattico Sperimentale delle Venezie, EU/OIE/Reference Laboratory and FAO Reference Centre for AI and ND	Istituto Zooprofilattico Sperimentale Delle Venezie	Smietanka, K.; Swieton, E.; Zecchin, B.; Fusaro, A.; Milani, A.; Schivo, A.; Salviato, A.; Giussani, E.; Monne, I.; Terregino, C.
EPI1883581	HA	Poland	2021-Apr-07	EPI_ISL_3102076	A/duck/Poland/H515_21RS1385-17/2021	Istituto Zooprofilattico Sperimentale delle Venezie, EU/OIE/Reference Laboratory and FAO Reference Centre for AI and ND	Istituto Zooprofilattico Sperimentale Delle Venezie	Smietanka, K.; Swieton, E.; Zecchin, B.; Fusaro, A.; Milani, A.; Schivo, A.; Salviato, A.; Giussani, E.; Monne, I.; Terregino, C.
EPI1883589	HA	Poland	2021-Apr-07	EPI_ISL_3102077	A/duck/Poland/H514_21RS1385-18/2021	Istituto Zooprofilattico Sperimentale delle Venezie, EU/OIE/Reference Laboratory and FAO Reference Centre for AI and ND	Istituto Zooprofilattico Sperimentale Delle Venezie	Smietanka, K.; Swieton, E.; Zecchin, B.; Fusaro, A.; Milani, A.; Schivo, A.; Salviato, A.; Giussani, E.; Monne, I.; Terregino, C.
EPI1883597	HA	Poland	2021-Apr-22	EPI_ISL_3102078	A/mute_swan/Poland/MB396_21RS1385-19/2021	Istituto Zooprofilattico Sperimentale delle Venezie, EU/OIE/Reference Laboratory and FAO Reference Centre for AI and ND	Istituto Zooprofilattico Sperimentale Delle Venezie	Smietanka, K.; Swieton, E.; Zecchin, B.; Fusaro, A.; Milani, A.; Schivo, A.; Salviato, A.; Giussani, E.; Monne, I.; Terregino, C.
EPI1883605	HA	Poland	2021-May-24	EPI_ISL_3102079	A/turkey/Poland/H1289_21RS1385-20/2021	Istituto Zooprofilattico Sperimentale delle Venezie, EU/OIE/Reference Laboratory and FAO Reference Centre for AI and ND	Istituto Zooprofilattico Sperimentale Delle Venezie	Smietanka, K.; Swieton, E.; Zecchin, B.; Fusaro, A.; Milani, A.; Schivo, A.; Salviato, A.; Giussani, E.; Monne, I.; Terregino, C.
EPI1883613	HA	Austria	2021-Apr-27	EPI_ISL_3102080	A/chicken/Austria/21052483_21VIR3291-1/2021	AGES - Österreichische Agentur für Gesundheit und Ernährungssicherheit GmbH	Istituto Zooprofilattico Sperimentale Delle Venezie	Wodak, E.; Revilla Fernandez, S.; Schmoll, F.; Zecchin, B.; Fusaro, A.; Milani, A.; Schivo, A.; Salviato, A.; Giussani, E.; Monne, I.; Terregino, C.
EPI1883629	HA	Romania	2021-Apr-08	EPI_ISL_3102082	A/mute_swan/Romania/11981-2_21VIR3163-6/2021	Istituto Zooprofilattico Sperimentale delle Venezie, EU/OIE/Reference Laboratory and FAO Reference Centre for AI and ND	Istituto Zooprofilattico Sperimentale Delle Venezie	Onita, I.; Neicut, A.; Raluca, B.; Razvan, M.; Florica, B.; Zecchin, B.; Fusaro, A.; Giussani, E.; Schivo, A.; Salviato, A.; Monne, I.; Terregino, C.
EPI1883816	HA	Sweden	2021-Feb-01	EPI_ISL_3102208	A/barnacle goose/Sweden/SVA210210SZ0372/FB000374/M-2021	National Veterinary Institute, SVA	National Veterinary Institute
EPI1883832	HA	Sweden	2021-Mar-29	EPI_ISL_3127850	A/whooper swan/Sweden/SVA210331SZ0441/FB0001325/W-2021	National Veterinary Institute, SVA	National Veterinary Institute
EPI1883841	HA	Sweden	2021-Mar-25	EPI_ISL_3128152	A/Canada goose/Sweden/SVA210331SZ/FB001326/W-2021	National Veterinary Institute, SVA	National Veterinary Institute
EPI1883848	HA	Sweden	2021-Apr-06	EPI_ISL_3128522	A/Canada goose/Sweden/SVA210407SZ0510/FB001379/O-2021	National Veterinary Institute, SVA	National Veterinary Institute
EPI1883860	HA	Greece	2021-Mar-22	EPI_ISL_3128523	A/dalmatian pelican/Greece/47t_21VIR3735-3/2021	Istituto Zooprofilattico Sperimentale delle Venezie, EU/OIE/Reference Laboratory and FAO Reference Centre for AI and ND	Istituto Zooprofilattico Sperimentale Delle Venezie	Georgiades, G.; Ragias, B.; Gkolia, A.; Anthopoulou, E.; Zecchin, B.; Fusaro, A.; Giussani, E.; Schivo, A.; Salviato, A.; Palumbo, E.; Monne, I.; Terregino, C.
EPI1883868	HA	Kosovo	2021-May-31	EPI_ISL_3128524	A/partridge/Kosovo/96_21VIR5162-14/2021	Istituto Zooprofilattico Sperimentale delle Venezie, EU/OIE/Reference Laboratory and FAO Reference Centre for AI and ND	Istituto Zooprofilattico Sperimentale Delle Venezie	Uka, K.; Cana, A.; Merovci, X.; Krstevski, K.; Zecchin, B.; Fusaro, A.; Giussani, E.; Schivo, A.; Salviato, A.; Palumbo, E.; Monne, I.; Terregino, C.
EPI1883876	HA	Kosovo	2021-May-31	EPI_ISL_3128525	A/chicken/Kosovo/97_21VIR5162-15/2021	Istituto Zooprofilattico Sperimentale delle Venezie, EU/OIE/Reference Laboratory and FAO Reference Centre for AI and ND	Istituto Zooprofilattico Sperimentale Delle Venezie	Uka, K.; Cana, A.; Merovci, X.; Krstevski, K.; Zecchin, B.; Fusaro, A.; Giussani, E.; Schivo, A.; Salviato, A.; Palumbo, E.; Monne, I.; Terregino, C.
EPI1883884	HA	Kosovo	2021-May-31	EPI_ISL_3128526	A/chicken/Kosovo/98_21VIR5162-16/2021	Istituto Zooprofilattico Sperimentale delle Venezie, EU/OIE/Reference Laboratory and FAO Reference Centre for AI and ND	Istituto Zooprofilattico Sperimentale Delle Venezie	Uka, K.; Cana, A.; Merovci, X.; Krstevski, K.; Zecchin, B.; Fusaro, A.; Giussani, E.; Schivo, A.; Salviato, A.; Palumbo, E.; Monne, I.; Terregino, C.
EPI1883892	HA	Kosovo	2021-Jun-02	EPI_ISL_3128527	A/duck/Kosovo/107_21VIR5162-17/2021	Istituto Zooprofilattico Sperimentale delle Venezie, EU/OIE/Reference Laboratory and FAO Reference Centre for AI and ND	Istituto Zooprofilattico Sperimentale Delle Venezie	Uka, K.; Cana, A.; Merovci, X.; Krstevski, K.; Zecchin, B.; Fusaro, A.; Giussani, E.; Schivo, A.; Salviato, A.; Palumbo, E.; Monne, I.; Terregino, C.
EPI1883908	HA	Kosovo	2021-May-19	EPI_ISL_3128529	A/chicken/Kosovo/82_21VIR5162-1/2021	Istituto Zooprofilattico Sperimentale delle Venezie, EU/OIE/Reference Laboratory and FAO Reference Centre for AI and ND	Istituto Zooprofilattico Sperimentale Delle Venezie	Uka, K.; Cana, A.; Merovci, X.; Krstevski, K.; Zecchin, B.; Fusaro, A.; Giussani, E.; Schivo, A.; Salviato, A.; Palumbo, E.; Monne, I.; Terregino, C.
EPI1883916	HA	Kosovo	2021-May-25	EPI_ISL_3128530	A/chicken/Kosovo/84_21VIR5162-2/2021	Istituto Zooprofilattico Sperimentale delle Venezie, EU/OIE/Reference Laboratory and FAO Reference Centre for AI and ND	Istituto Zooprofilattico Sperimentale Delle Venezie	Uka, K.; Cana, A.; Merovci, X.; Krstevski, K.; Zecchin, B.; Fusaro, A.; Giussani, E.; Schivo, A.; Salviato, A.; Palumbo, E.; Monne, I.; Terregino, C.
EPI1883924	HA	Kosovo	2021-May-25	EPI_ISL_3128531	A/chicken/Kosovo/90_21VIR5162-4/2021	Istituto Zooprofilattico Sperimentale delle Venezie, EU/OIE/Reference Laboratory and FAO Reference Centre for AI and ND	Istituto Zooprofilattico Sperimentale Delle Venezie	Uka, K.; Cana, A.; Merovci, X.; Krstevski, K.; Zecchin, B.; Fusaro, A.; Giussani, E.; Schivo, A.; Salviato, A.; Palumbo, E.; Monne, I.; Terregino, C.
EPI1883932	HA	Kosovo	2021-Jun-01	EPI_ISL_3128532	A/chicken/Kosovo/104_21VIR5162-7/2021	Istituto Zooprofilattico Sperimentale delle Venezie, EU/OIE/Reference Laboratory and FAO Reference Centre for AI and ND	Istituto Zooprofilattico Sperimentale Delle Venezie	Uka, K.; Cana, A.; Merovci, X.; Krstevski, K.; Zecchin, B.; Fusaro, A.; Giussani, E.; Schivo, A.; Salviato, A.; Palumbo, E.; Monne, I.; Terregino, C.
EPI1883940	HA	Albania	2021-May-31	EPI_ISL_3128533	A/chicken/Albania/2574_21VIR5387-1/2021	Istituto Zooprofilattico Sperimentale delle Venezie, EU/OIE/Reference Laboratory and FAO Reference Centre for AI and ND	Istituto Zooprofilattico Sperimentale Delle Venezie	Boci, J.; Shkodra, E.; Lika, A.; Zecchin, B.; Fusaro, A.; Giussani, E.; Schivo, A.; Salviato, A.; Palumbo, E.; Monne, I.; Terregino, C.
EPI1883948	HA	Albania	2021-Jun-04	EPI_ISL_3128534	A/chicken/Albania/3816_21VIR5387-2/2021	Istituto Zooprofilattico Sperimentale delle Venezie, EU/OIE/Reference Laboratory and FAO Reference Centre for AI and ND	Istituto Zooprofilattico Sperimentale Delle Venezie	Boci, J.; Shkodra, E.; Lika, A.; Zecchin, B.; Fusaro, A.; Giussani, E.; Schivo, A.; Salviato, A.; Palumbo, E.; Monne, I.; Terregino, C.
EPI1883992	HA	Hungary	2021-Mar-08	EPI_ISL_3135931	A/swan/Hungary/9638/2021 (H5N8)	National Food Chain Safety Office Veterinary Diagnostic Directorate Laboratory for Molecular Biology	National Food Chain Safety Office, Hungary	Katalin,Szentpáli-Gavallér;Ádám,Bálint;Krisztina,Ursu;Péter,Malik
EPI1884009	HA	Sweden	2021-Mar-25	EPI_ISL_3138567	A/common buzzard/Sweden/SVA210415SZ0338/FB001522/O-2021	National Veterinary Institute, SVA	National Veterinary Institute
EPI1884025	HA	Sweden	2021-Apr-15	EPI_ISL_3138618	A/whooper swan/Sweden/SVA210420SZ0485/FB0001581/W-2021	National Veterinary Institute, SVA	National Veterinary Institute
EPI1884041	HA	Austria	2021-Apr-27	EPI_ISL_3142375	A/mute_swan/Austria/21051907_21VIR3291-6/2021	AGES - Österreichische Agentur für Gesundheit und Ernährungssicherheit GmbH	Istituto Zooprofilattico Sperimentale Delle Venezie	Wodak, E.; Revilla Fernandez, S.; Schmoll, F.; Zecchin, B.; Fusaro, A.; Milani, A.; Schivo, A.; Salviato, A.; Giussani, E.; Monne, I.; Terregino, C.
EPI1884049	HA	Austria	2021-Apr-27	EPI_ISL_3142391	A/mute_swan/Austria/21051907_21VIR3291-7/2021	AGES - Österreichische Agentur für Gesundheit und Ernährungssicherheit GmbH	Istituto Zooprofilattico Sperimentale Delle Venezie	Wodak, E.; Revilla Fernandez, S.; Schmoll, F.; Zecchin, B.; Fusaro, A.; Milani, A.; Schivo, A.; Salviato, A.; Giussani, E.; Monne, I.; Terregino, C.
EPI1884060	HA	Sweden	2021-Apr-04	EPI_ISL_3143953	A/common buzzard/Sweden/SVA210505SZ0374/FB0001789/M-2021	National Veterinary Institute, SVA	National Veterinary Institute
EPI1884819	HA	Sweden	2021-Mar-24	EPI_ISL_3290184	A/Canada Goose/Sweden/SVA210330SZ0426/FB001307/E-2021	National Veterinary Institute, SVA	National Veterinary Institute
EPI1884848	HA	Sweden	2021-Mar-03	EPI_ISL_3298300	A/Greylag goose/Sweden/SVA210324SZ0403/FB001169/N-2021	National Veterinary Institute, SVA	National Veterinary Institute
EPI1884856	HA	Sweden	2021-Mar-17	EPI_ISL_3314946	A/common buzzard/Sweden/SVA10324SZ0359/FB001163/M-2021	National Veterinary Institute, SVA	National Veterinary Institute
EPI1884864	HA	Sweden	2021-Mar-14	EPI_ISL_3314973	A/common buzzard/Sweden/SVA210323SZ0426/FB001120/O-2021	National Veterinary Institute, SVA	National Veterinary Institute
EPI1884869	HA	Sweden	2021-Mar-10	EPI_ISL_3315298	A/whooper swan/Sweden/SVA210318SZ0304/FB0001089/M-2021	National Veterinary Institute, SVA	National Veterinary Institute
EPI1884906	HA	Sweden	2021-Jul-19	EPI_ISL_3319316	A/common eider/Sweden/SVA210729SZ0320/FB002613/I-2021	National Veterinary Institute, SVA	National Veterinary Institute
EPI1884914	HA	Sweden	2021-Jul-19	EPI_ISL_3319859	A/common eider/Sweden/SVA210729SZ0323/FB002615/I-2021	National Veterinary Institute, SVA	National Veterinary Institute
EPI1889185	HA	Sweden	2021-Aug-26	EPI_ISL_3950049	A/Mallard/Sweden/SVA210827SZ0252/KN002973/D-2021	National Veterinary Institute, SVA	National Veterinary Institute
EPI1889193	HA	Sweden	2021-Aug-26	EPI_ISL_3950066	A/Mallard/Sweden/SVA210827SZ0252/KN002974/D-2021	National Veterinary Institute, SVA	National Veterinary Institute
EPI1890853	HA	Taiwan	2015-Feb-10	EPI_ISL_4032096	A/duck/Nantou/15A03445-11-20T/2015			Huang,C.W.; Chen,L.H.; Lee,D.H.; Liu,Y.P.; Li,W.C.; Lee,M.S.; Chen,Y.P.; Lee,F.; Chiou,C.J.; Lin,Y.J.; Lin,Y.-J.
EPI1891133	HA	Taiwan	2016-Dec-17	EPI_ISL_4032225	A/chicken/Kaohsiung/16120034/2016			Huang,C.W.; Chen,L.H.; Lee,D.H.; Liu,Y.P.; Li,W.C.; Lee,M.S.; Chen,Y.P.; Lee,F.; Chiou,C.J.; Lin,Y.J.; Lin,Y.-J.
EPI1891197	HA	Taiwan	2015-Jan-21	EPI_ISL_4032237	A/chicken/Miaoli/15010421-1/2015			Huang,C.W.; Chen,L.H.; Lee,D.H.; Liu,Y.P.; Li,W.C.; Lee,M.S.; Chen,Y.P.; Lee,F.; Chiou,C.J.; Lin,Y.J.; Lin,Y.-J.
EPI1891213	HA	Taiwan	2016-Nov-27	EPI_ISL_4032239	A/chicken/Nantou/16110023-1/2016			Huang,C.W.; Chen,L.H.; Lee,D.H.; Liu,Y.P.; Li,W.C.; Lee,M.S.; Chen,Y.P.; Lee,F.; Chiou,C.J.; Lin,Y.J.; Lin,Y.-J.
EPI1891221	HA	Taiwan	2016-Nov-24	EPI_ISL_4032240	A/chicken/New Taipei City/16110019-1/2016			Huang,C.W.; Chen,L.H.; Lee,D.H.; Liu,Y.P.; Li,W.C.; Lee,M.S.; Chen,Y.P.; Lee,F.; Chiou,C.J.; Lin,Y.J.; Lin,Y.-J.
EPI1891229	HA	Taiwan	2016-Nov-24	EPI_ISL_4032241	A/chicken/New Taipei City/16110020-2/2016			Huang,C.W.; Chen,L.H.; Lee,D.H.; Liu,Y.P.; Li,W.C.; Lee,M.S.; Chen,Y.P.; Lee,F.; Chiou,C.J.; Lin,Y.J.; Lin,Y.-J.
EPI1891245	HA	Taiwan	2017-May-06	EPI_ISL_4032243	A/chicken/New Taipei City/17050004-2/2017			Huang,C.W.; Chen,L.H.; Lee,D.H.; Liu,Y.P.; Li,W.C.; Lee,M.S.; Chen,Y.P.; Lee,F.; Chiou,C.J.; Lin,Y.J.; Lin,Y.-J.
EPI1891251	HA	Taiwan	2017-Sep-01	EPI_ISL_4032244	A/chicken/New Taipei City/17090001/2017			Huang,C.W.; Chen,L.H.; Lee,D.H.; Liu,Y.P.; Li,W.C.; Lee,M.S.; Chen,Y.P.; Lee,F.; Chiou,C.J.; Lin,Y.J.; Lin,Y.-J.
EPI1891259	HA	Taiwan	2017-Sep-01	EPI_ISL_4032245	A/chicken/New Taipei City/17090002/2017			Huang,C.W.; Chen,L.H.; Lee,D.H.; Liu,Y.P.; Li,W.C.; Lee,M.S.; Chen,Y.P.; Lee,F.; Chiou,C.J.; Lin,Y.J.; Lin,Y.-J.
EPI1891267	HA	Taiwan	2017-Sep-01	EPI_ISL_4032246	A/chicken/New Taipei City/17090003/2017			Huang,C.W.; Chen,L.H.; Lee,D.H.; Liu,Y.P.; Li,W.C.; Lee,M.S.; Chen,Y.P.; Lee,F.; Chiou,C.J.; Lin,Y.J.; Lin,Y.-J.
EPI1892146	HA	Taiwan	2015-Jan-21	EPI_ISL_4032522	A/duck/Yunlin/15010458-1/2015			Huang,C.W.; Chen,L.H.; Lee,D.H.; Liu,Y.P.; Li,W.C.; Lee,M.S.; Chen,Y.P.; Lee,F.; Chiou,C.J.; Lin,Y.J.; Lin,Y.-J.
EPI1892288	HA	Taiwan	2015-Jan-31	EPI_ISL_4032548	A/goose/Chiayi/15020022/2015			Huang,C.W.; Chen,L.H.; Lee,D.H.; Liu,Y.P.; Li,W.C.; Lee,M.S.; Chen,Y.P.; Lee,F.; Chiou,C.J.; Lin,Y.J.; Lin,Y.-J.
EPI1892400	HA	Taiwan	2015-May-05	EPI_ISL_4032562	A/goose/Pingtung/15050014/2015			Huang,C.W.; Chen,L.H.; Lee,D.H.; Liu,Y.P.; Li,W.C.; Lee,M.S.; Chen,Y.P.; Lee,F.; Chiou,C.J.; Lin,Y.J.; Lin,Y.-J.
EPI1892408	HA	Taiwan	2016-Jan-30	EPI_ISL_4032563	A/goose/Pingtung/16010061/2016			Huang,C.W.; Chen,L.H.; Lee,D.H.; Liu,Y.P.; Li,W.C.; Lee,M.S.; Chen,Y.P.; Lee,F.; Chiou,C.J.; Lin,Y.J.; Lin,Y.-J.
EPI1892432	HA	Taiwan	2016-Apr-19	EPI_ISL_4032566	A/goose/Tainan/16040018-1/2016			Huang,C.W.; Chen,L.H.; Lee,D.H.; Liu,Y.P.; Li,W.C.; Lee,M.S.; Chen,Y.P.; Lee,F.; Chiou,C.J.; Lin,Y.J.; Lin,Y.-J.
EPI1892440	HA	Taiwan	2016-Jul-01	EPI_ISL_4032567	A/goose/Tainan/16070002/2016			Huang,C.W.; Chen,L.H.; Lee,D.H.; Liu,Y.P.; Li,W.C.; Lee,M.S.; Chen,Y.P.; Lee,F.; Chiou,C.J.; Lin,Y.J.; Lin,Y.-J.
EPI1892480	HA	Taiwan	2015-Jan-12	EPI_ISL_4032572	A/goose/Taoyuan/15010041/2015			Huang,C.W.; Chen,L.H.; Lee,D.H.; Liu,Y.P.; Li,W.C.; Lee,M.S.; Chen,Y.P.; Lee,F.; Chiou,C.J.; Lin,Y.J.; Lin,Y.-J.
EPI1892554	HA	Taiwan	2015-Apr-23	EPI_ISL_4055115	A/goose/Yunlin/15040040/2015			Huang,C.W.; Chen,L.H.; Lee,D.H.; Liu,Y.P.; Li,W.C.; Lee,M.S.; Chen,Y.P.; Lee,F.; Chiou,C.J.; Lin,Y.J.; Lin,Y.-J.
EPI1892698	HA	Taiwan	2017-Feb-25	EPI_ISL_4055133	A/turkey/Chiayi/17020086-2/2017			Huang,C.W.; Chen,L.H.; Lee,D.H.; Liu,Y.P.; Li,W.C.; Lee,M.S.; Chen,Y.P.; Lee,F.; Chiou,C.J.; Lin,Y.J.; Lin,Y.-J.
EPI1892706	HA	Taiwan	2017-Feb-25	EPI_ISL_4055135	A/turkey/Chiayi/17020092-2/2017			Huang,C.W.; Chen,L.H.; Lee,D.H.; Liu,Y.P.; Li,W.C.; Lee,M.S.; Chen,Y.P.; Lee,F.; Chiou,C.J.; Lin,Y.J.; Lin,Y.-J.
EPI1896034	HA	Nigeria	2021-Feb-10	EPI_ISL_4061481	A/chicken/Nigeria/VRD21-43_21VIR2288-4/2021			Shittu,I.; Meseko,C.; Nwosuh,C.; Muhammad,M.; Alabi,O.; Tassoni,L.; Schivo,A.; Salviato,A.; Edoardo,G.; Zecchin,B.; Fusaro,A.; Monne,I.
EPI1896042	HA	Nigeria	2021-Feb-05	EPI_ISL_4061482	A/chicken/Nigeria/VRD21-035B_21VIR2288-1/2021			Shittu,I.; Meseko,C.; Nwosuh,C.; Muhammad,M.; Alabi,O.; Tassoni,L.; Schivo,A.; Salviato,A.; Edoardo,G.; Zecchin,B.; Fusaro,A.; Monne,I.
EPI1896050	HA	Nigeria	2021-Mar-01	EPI_ISL_4061483	A/chicken/Nigeria/VRD21-100_21VIR2370-423/2021			Shittu,I.; Meseko,C.; Nwosuh,C.; Muhammad,M.; Alabi,O.; Tassoni,L.; Schivo,A.; Salviato,A.; Edoardo,G.; Zecchin,B.; Fusaro,A.; Monne,I.
EPI1896077	HA	Nigeria	2021-Feb-11	EPI_ISL_4061488	A/chicken/Nigeria/VRD21-53B_21VIR2288-5/2021			Shittu,I.; Meseko,C.; Nwosuh,C.; Muhammad,M.; Alabi,O.; Tassoni,L.; Schivo,A.; Salviato,A.; Edoardo,G.; Zecchin,B.; Fusaro,A.; Monne,I.
EPI1898064	HA	Nigeria	2021-Feb-25	EPI_ISL_4061490	A/chicken/Nigeria/VRD21-88_21VIR2288-8/2021			Shittu,I.; Meseko,C.; Nwosuh,C.; Muhammad,M.; Alabi,O.; Tassoni,L.; Schivo,A.; Salviato,A.; Edoardo,G.; Zecchin,B.; Fusaro,A.; Monne,I.
EPI1896102	HA	Egypt	2020-Jun-10	EPI_ISL_4061493	A/chicken/Egypt/rg-F192-VV/2020			El-Sanousi,A.; Taha,M.; Makhrita,M.; Abdel-Haleem,A.; Samir,M.
EPI1896213	HA	Netherlands	2017-Sep-01	EPI_ISL_4061541	A/chicken/Netherlands/2113/2017			Molenaar,R.J.; Dijkman,R.; Buter,R.; de Wit,S.
EPI1896403	HA	Japan	2021-Feb-08	EPI_ISL_4061713	A/whooper swan/Fukushima/0701B002/2021			Sakoda,Y.; Isoda,N.; Hiono,T.
EPI1897173	HA	Pakistan	2018-Oct-18	EPI_ISL_4062113	A/chicken/Pakistan/531/2018			Ali,M.; Yaqub,T.; Shahid,M.F.; Wong,F.Y.; Mukhtar,N.; Naeem,M.; Lam,P.; Jayakumar,J.; Smith,G.J.; Su,Y.C.
EPI1897181	HA	Pakistan	2018-Dec-17	EPI_ISL_4062114	A/quail/Pakistan/998/2018			Ali,M.; Yaqub,T.; Shahid,M.F.; Wong,F.Y.; Mukhtar,N.; Naeem,M.; Lam,P.; Jayakumar,J.; Smith,G.J.; Su,Y.C.
EPI1897188	HA	Pakistan	2018-Dec-17	EPI_ISL_4062115	A/chicken/Pakistan/1000/2018			Ali,M.; Yaqub,T.; Shahid,M.F.; Wong,F.Y.; Mukhtar,N.; Naeem,M.; Lam,P.; Jayakumar,J.; Smith,G.J.; Su,Y.C.
EPI1898020	HA	China	2020-Nov-01	EPI_ISL_4062437	A/goose/China/21FU001/2020			Guo,J.; Yu,H.; Wang,C.; Yuan,S.; Huang,S.; Wen,F.
EPI1898021	HA	China	2020-Nov-01	EPI_ISL_4062438	A/goose/China/21FU002/2020			Guo,J.; Yu,H.; Wang,C.; Yuan,S.; Huang,S.; Wen,F.
EPI1898022	HA	China	2020-Nov-01	EPI_ISL_4062439	A/goose/China/21FU003/2020			Guo,J.; Yu,H.; Wang,C.; Yuan,S.; Huang,S.; Wen,F.
EPI1898023	HA	China	2020-Nov-01	EPI_ISL_4062440	A/goose/China/21FU004/2020			Guo,J.; Yu,H.; Wang,C.; Yuan,S.; Huang,S.; Wen,F.
EPI1898024	HA	China	2020-Nov-01	EPI_ISL_4062441	A/goose/China/21FU005/2020			Guo,J.; Yu,H.; Wang,C.; Yuan,S.; Huang,S.; Wen,F.
EPI1898025	HA	China	2020-Nov-01	EPI_ISL_4062442	A/goose/China/21FU006/2020			Guo,J.; Yu,H.; Wang,C.; Yuan,S.; Huang,S.; Wen,F.
EPI1898026	HA	China	2020-Nov-01	EPI_ISL_4062443	A/goose/China/21FU007/2020			Guo,J.; Yu,H.; Wang,C.; Yuan,S.; Huang,S.; Wen,F.
EPI1898027	HA	China	2020-Nov-01	EPI_ISL_4062444	A/goose/China/21FU008/2020			Guo,J.; Yu,H.; Wang,C.; Yuan,S.; Huang,S.; Wen,F.
EPI1901353	HA	Egypt	2019-Feb-21	EPI_ISL_4069650	A/chicken/Egypt/N16732/2019			Kandeil,A.; Webby,R.; McKenzie,P.; Kayali,G.; Ali,M.A.
EPI1901362	HA	Egypt	2019-Feb-21	EPI_ISL_4069651	A/duck/Egypt/N16719/2019			Kandeil,A.; Webby,R.; McKenzie,P.; Kayali,G.; Ali,M.A.
EPI1901372	HA	Egypt	2019-Feb-13	EPI_ISL_4069652	A/chicken/Egypt/Q16711B/2019			Kandeil,A.; Webby,R.; McKenzie,P.; Kayali,G.; Ali,M.A.
EPI1901377	HA	Egypt	2019-Feb-13	EPI_ISL_4069678	A/chicken/Egypt/Q16710C/2019			Kandeil,A.; Webby,R.; McKenzie,P.; Kayali,G.; Ali,M.A.
EPI1901389	HA	Egypt	2019-Feb-13	EPI_ISL_4069710	A/chicken/Egypt/Q16711A/2019			Kandeil,A.; Webby,R.; McKenzie,P.; Kayali,G.; Ali,M.A.
EPI1901404	HA	Egypt	2019-Feb-13	EPI_ISL_4069736	A/duck/Egypt/Q16716A/2019			Kandeil,A.; Webby,R.; McKenzie,P.; Kayali,G.; Ali,M.A.
EPI1901411	HA	Egypt	2019-Feb-21	EPI_ISL_4069750	A/duck/Egypt/N16720/2019			Kandeil,A.; Webby,R.; McKenzie,P.; Kayali,G.; Ali,M.A.
EPI1901427	HA	Egypt	2019-Feb-21	EPI_ISL_4069752	A/chicken/Egypt/N16730/2019			Kandeil,A.; Webby,R.; McKenzie,P.; Kayali,G.; Ali,M.A.
EPI1901461	HA	Egypt	2019-Feb-13	EPI_ISL_4069756	A/chicken/Egypt/Q16711C/2019			Kandeil,A.; Webby,R.; McKenzie,P.; Kayali,G.; Ali,M.A.
EPI1901478	HA	Egypt	2019-Feb-21	EPI_ISL_4069758	A/duck/Egypt/N16717/2019			Kandeil,A.; Webby,R.; McKenzie,P.; Kayali,G.; Ali,M.A.
EPI1901486	HA	Egypt	2019-Feb-13	EPI_ISL_4069759	A/chicken/Egypt/Q16712A/2019			Kandeil,A.; Webby,R.; McKenzie,P.; Kayali,G.; Ali,M.A.
EPI1901510	HA	Egypt	2019-Feb-21	EPI_ISL_4069762	A/duck/Egypt/N16722/2019			Kandeil,A.; Webby,R.; McKenzie,P.; Kayali,G.; Ali,M.A.
EPI1901531	HA	Egypt	2019-Mar-02	EPI_ISL_4069765	A/chicken/Egypt/Q16807E/2019			Kandeil,A.; Webby,R.; McKenzie,P.; Kayali,G.; Ali,M.A.
EPI1901636	HA	Egypt	2019-Feb-27	EPI_ISL_4069778	A/duck/Egypt/A16793/2019			Kandeil,A.; Webby,R.; McKenzie,P.; Kayali,G.; Ali,M.A.
EPI1901902	HA	Denmark	2017-Nov-19	EPI_ISL_4070128	A/duck/Denmark/19062-5Sp1c/2017			Hjulsager,C.K.; Jensen,C.N.; Scheeper,M.J.; Liang,Y.
EPI1901909	HA	Denmark	2017-Feb-06	EPI_ISL_4070172	A/goose/Denmark/1365-1p1c/2017			Hjulsager,C.K.; Jensen,C.N.; Scheeper,M.J.; Liang,Y.
EPI1901969	HA	Egypt	2019-Feb-13	EPI_ISL_4070379	A/chicken/Egypt/Q16710B/2019			El-Shesheny,R.; Kandeil,A.; Taweel,A.E.; Moatassim,Y.; Webby,R.; Kayali,G.; Ali,M.A.
EPI1901979	HA	Egypt	2019-Mar-02	EPI_ISL_4070380	A/chicken/Egypt/Q16808B/2019			Taweel,A.E.; Sayes,M.E.; Moatasim,Y.; Rubrum,A.; El-Shesheny,R.; Mostafa,A.; Kandeil,A.; Webby,R.; Kayali,G.; Ali,M.A.
EPI1901995	HA	Egypt	2019-Mar-02	EPI_ISL_4070383	A/chicken/Egypt/Q16807B/2019			El-Shesheny,R.; Kandeil,A.; Taweel,A.E.; Moatassim,Y.; Webby,R.; Kayali,G.; Ali,M.A.
EPI1902052	HA	Egypt	2019-Feb-13	EPI_ISL_4070608	A/chicken/Egypt/Q16710A/2019			El-Shesheny,R.; Kandeil,A.; Taweel,A.E.; Moatassim,Y.; Webby,R.; Kayali,G.; Ali,M.A.
EPI1902100	HA	Egypt	2019-Mar-02	EPI_ISL_4070816	A/chicken/Egypt/Q16807C/2019			Taweel,A.E.; Sayes,M.E.; Moatasim,Y.; Rubrum,A.; El-Shesheny,R.; Mostafa,A.; Kandeil,A.; Webby,R.; Kayali,G.; Ali,M.A.
EPI1902110	HA	Egypt	2019-Jun-25	EPI_ISL_4070847	A/chicken/Egypt/F17230B/2019			Taweel,A.E.; Sayes,M.E.; Moatasim,Y.; Rubrum,A.; El-Shesheny,R.; Mostafa,A.; Kandeil,A.; Webby,R.; Kayali,G.; Ali,M.A.
EPI1902120	HA	Egypt	2019-Jun-25	EPI_ISL_4070896	A/chicken/Egypt/F17230D/2019			Taweel,A.E.; Sayes,M.E.; Moatasim,Y.; Rubrum,A.; El-Shesheny,R.; Mostafa,A.; Kandeil,A.; Webby,R.; Kayali,G.; Ali,M.A.
EPI1902145	HA	Egypt	2019-Feb-21	EPI_ISL_4070932	A/duck/Egypt/N16721/2019			El-Shesheny,R.; Kandeil,A.; Taweel,A.E.; Moatassim,Y.; Webby,R.; Kayali,G.; Ali,M.A.
EPI1902150	HA	Egypt	2019-Jun-25	EPI_ISL_4070933	A/chicken/Egypt/F17229A/2019			El-Shesheny,R.; Kandeil,A.; Taweel,A.E.; Moatassim,Y.; Webby,R.; Kayali,G.; Ali,M.A.
EPI1902161	HA	Egypt	2019-Jun-25	EPI_ISL_4070936	A/chicken/Egypt/F17229B/2019			El-Shesheny,R.; Kandeil,A.; Taweel,A.E.; Moatassim,Y.; Webby,R.; Kayali,G.; Ali,M.A.
EPI1902197	HA	Egypt	2019-Jun-25	EPI_ISL_4070940	A/chicken/Egypt/F17230C/2019			Taweel,A.E.; Sayes,M.E.; Moatasim,Y.; Rubrum,A.; El-Shesheny,R.; Mostafa,A.; Kandeil,A.; Webby,R.; Kayali,G.; Ali,M.A.
EPI1902240	HA	Egypt	2019-Jun-25	EPI_ISL_4070945	A/chicken/Egypt/F17230A/2019			Taweel,A.E.; Sayes,M.E.; Moatasim,Y.; Rubrum,A.; El-Shesheny,R.; Mostafa,A.; Kandeil,A.; Webby,R.; Kayali,G.; Ali,M.A.
EPI1215437	HA	Saudi Arabia	2017-Jan-01	EPI_ISL_306956	A/Falcon/Riyadh/AI5/2017	Center of Influenza Research, School of Public Health, Li Ka Shing Faculty of Medicine, the University of Hong Kong	The University of Hong Kong
EPI1882551	HA	Kazakhstan	2020-Sep-22	EPI_ISL_2932612	A/goose/Kazakhstan/7-20-B-Talg-12/2020	National Veterinary Reference Center	National Center of Biotechnology Republic of Kazakhstan	Asylulan,Amirgazin; Alexandr,Shevtsov; Karibayev,Talgat; Tashkenbayev,Arman; Suraganova,Fariza; Kozhakhmetova,Tamila
EPI1882525	HA	Kazakhstan	2020-Sep-01	EPI_ISL_2932600	A/goose/Kazakhstan/4-190-20-B-H5N8-1/2020	National Veterinary Reference Center	National Center of Biotechnology Republic of Kazakhstan	Asylulan,Amirgazin; Alexandr,Shevtsov; Karibayev,Talgat; Tashkenbayev,Arman; Suraganova,Fariza; Kozhakhmetova,Tamila
EPI1187309	HA	Poland	2017-Mar-06	EPI_ISL_301049	A/domestic_goose/Poland/270/2017		National Veterinary Research Institut Poland, PIWet-PIB	Swieton E., Smietanka K.
EPI1187250	HA	Poland	2017-Feb-19	EPI_ISL_301039	A/domestic_goose/Poland/190/2017		National Veterinary Research Institut Poland, PIWet-PIB	Swieton E., Smietanka K.
EPI990802	HA	Germany	2017-Jan-25	EPI_ISL_262059	A/greylag goose/Germany-NI/AR703-L02138/2017		Friedrich-Loeffler-Institut
EPI990794	HA	Germany	2017-Feb-02	EPI_ISL_262058	A/greylag goose/Germany-NI/AR1395-L02144/2017		Friedrich-Loeffler-Institut
EPI1226469	HA	Belgium	2017-Jun-14	EPI_ISL_309198	A/Guinea fowl/Belgium/6102/2017			Van Borm,S.; Vandenbussche,F.; Mathijs,E.; Lambrecht,B.; Steensels,M.
EPI1666962	HA	Nigeria	2019-Jul-05	EPI_ISL_405278	A/guinea_fowl/Nigeria/OG-GF11T_19VIR8424-7/2019_H5N8	National Veterinary Research Institute	Istituto Zooprofilattico Sperimentale Delle Venezie	Ismaila,Shittu; Tony,Joannis; Bianca,Zecchin; Ambra,Pastori; Alessia,Schivo; Alice,Fusaro
EPI959331	HA	Netherlands	2016-Nov-23	EPI_ISL_255910	A/Mew Gull/Netherlands/1/2016	Erasmus Medical Center	Erasmus Medical Center	Poen,M.J.;Van Der Jeugd,H.P.;Vuong,O.;Scheuer,R.D.;Kleyheeg,E.;Lexmond,P.; Eggink,W.D.;Müskens,G.J.D.M;Bestebroer,T.M.;Oude Munnink,B.B.; Phan,V.T.M.;Cotten,M.L.;Koopmans,M.P.G.;Kuiken,T.;Fouchier,R.A.M.
EPI1882559	HA	Kazakhstan	2020-Sep-23	EPI_ISL_2932619	A/swan/Kazakhstan/1-267-20-B-Talg-52/2020	National Veterinary Reference Center	National Center of Biotechnology Republic of Kazakhstan	Asylulan,Amirgazin; Alexandr,Shevtsov; Karibayev,Talgat; Tashkenbayev,Arman; Suraganova,Fariza; Kozhakhmetova,Tamila
EPI1882552	HA	Kazakhstan	2020-Sep-21	EPI_ISL_2932614	A/swan/Kazakhstan/9-20-B-Talg-39/2020	National Veterinary Reference Center	National Center of Biotechnology Republic of Kazakhstan	Asylulan,Amirgazin; Alexandr,Shevtsov; Karibayev,Talgat; Tashkenbayev,Arman; Suraganova,Fariza; Kozhakhmetova,Tamila
EPI1187315	HA	Poland	2017-Jan-26	EPI_ISL_301055	A/mute_swan/Poland/54/2017		National Veterinary Research Institut Poland, PIWet-PIB	Swieton E., Smietanka K.
EPI1187314	HA	Poland	2017-Jan-26	EPI_ISL_301054	A/swan/Poland/49/2017		National Veterinary Research Institut Poland, PIWet-PIB	Swieton E., Smietanka K.
EPI1187312	HA	Poland	2017-Jan-19	EPI_ISL_301052	A/mute_swan/Poland/30/2017		National Veterinary Research Institut Poland, PIWet-PIB	Swieton E., Smietanka K.
EPI1187311	HA	Poland	2017-Jan-17	EPI_ISL_301051	A/swan/Poland/23/2017		National Veterinary Research Institut Poland, PIWet-PIB	Swieton E., Smietanka K.
EPI1187310	HA	Poland	2017-Jan-12	EPI_ISL_301050	A/mute_swan/Poland/12/2017		National Veterinary Research Institut Poland, PIWet-PIB	Swieton E., Smietanka K.
EPI1226452	HA	Belgium	2017-Mar-21	EPI_ISL_309195	A/Cygnus olor/Belgium/2967/2017			Van Borm,S.; Vandenbussche,F.; Mathijs,E.; Lambrecht,B.; Steensels,M.
EPI990786	HA	Germany	2017-Feb-14	EPI_ISL_262057	A/mute swan/Germany-NI/AR1529-L02145/2017		Friedrich-Loeffler-Institut
EPI1186815	HA	Poland	2017-Jan-05	EPI_ISL_300981	A/turkey/Poland/15/2017		National Veterinary Research Institut Poland, PIWet-PIB	Swieton E., Smietanka K.
EPI1186813	HA	Poland	2017-Jan-02	EPI_ISL_300979	A/turkey/Poland/004/2017		National Veterinary Research Institut Poland, PIWet-PIB	Swieton E., Smietanka K.
EPI1186238	HA	Poland	2016-Dec-27	EPI_ISL_300898	A/turkey/Poland/107/2016		National Veterinary Research Institut Poland, PIWet-PIB	Swieton E., Smietanka K.
EPI1185775	HA	Poland	2016-Dec-26	EPI_ISL_300841	A/turkey/Poland/100/2016		National Veterinary Research Institut Poland, PIWet-PIB	Swieton E., Smietanka K.
EPI1185534	HA	Poland	2016-Dec-25	EPI_ISL_300808	A/turkey/Poland/93/2016		National Veterinary Research Institut Poland, PIWet-PIB	Swieton E., Smietanka K.
EPI1185348	HA	Poland	2016-Dec-22	EPI_ISL_300783	A/turkey/Poland/89/2016		National Veterinary Research Institut Poland, PIWet-PIB	Swieton E., Smietanka K.
EPI1215461	HA	Saudi Arabia	2017-Jan-01	EPI_ISL_306959	A/Holland pigeon/Riyadh/AI3/2017	Center of Influenza Research, School of Public Health, Li Ka Shing Faculty of Medicine, the University of Hong Kong	The University of Hong Kong
EPI1215453	HA	Saudi Arabia	2017-Jan-01	EPI_ISL_306958	A/Ornamental bird/Al-Qasim/AI9/2017	Center of Influenza Research, School of Public Health, Li Ka Shing Faculty of Medicine, the University of Hong Kong	The University of Hong Kong
EPI1882556	HA	Kazakhstan	2020-Sep-15	EPI_ISL_2932617	A/crow/Kazakhstan/15-20-B-Talg-4/2020	National Veterinary Reference Center	National Center of Biotechnology Republic of Kazakhstan	Asylulan,Amirgazin; Alexandr,Shevtsov; Karibayev,Talgat; Tashkenbayev,Arman; Suraganova,Fariza; Kozhakhmetova,Tamila
EPI959555	HA	Hungary	2017-Feb-24	EPI_ISL_255937	A/Pheasant/Hungary/7685/2017	National Food Chain Safety Office Veterinary Diagnostic Directorate Laboratory for Molecular Biology	Danam.Vet.Molbiol	Adam, Dan
EPI959547	HA	Hungary	2017-Feb-16	EPI_ISL_255936	A/Pheasant/Hungary/6553/2017	National Food Chain Safety Office Veterinary Diagnostic Directorate Laboratory for Molecular Biology	Danam.Vet.Molbiol	Adam, Dan
EPI959539	HA	Hungary	2017-Feb-16	EPI_ISL_255935	A/Mute swan/Hungary/6276/2017	National Food Chain Safety Office Veterinary Diagnostic Directorate Laboratory for Molecular Biology	Danam.Vet.Molbiol	Adam, Dan
EPI959531	HA	Hungary	2017-Feb-15	EPI_ISL_255934	A/Mute swan/Hungary/6092/2017	National Food Chain Safety Office Veterinary Diagnostic Directorate Laboratory for Molecular Biology	Danam.Vet.Molbiol	Adam, Dan
EPI959523	HA	Hungary	2017-Feb-15	EPI_ISL_255933	A/Cormorant/Hungary/6102/2017	National Food Chain Safety Office Veterinary Diagnostic Directorate Laboratory for Molecular Biology	Danam.Vet.Molbiol	Adam, Dan
EPI1215445	HA	Saudi Arabia	2017-Jan-01	EPI_ISL_306957	A/Chicken/Al-Ahsaa/AI8/2017	Center of Influenza Research, School of Public Health, Li Ka Shing Faculty of Medicine, the University of Hong Kong	The University of Hong Kong
EPI1215184	HA	Saudi Arabia	2017-Jan-01	EPI_ISL_306915	A/Chicken/Riyadh/A15/2018	Center of Influenza Research, School of Public Health, Li Ka Shing Faculty of Medicine, the University of Hong Kong	The University of Hong Kong
EPI1215176	HA	Saudi Arabia	2017-Jan-01	EPI_ISL_306914	A/Chicken/Riyadh/AI10/2017	Center of Influenza Research, School of Public Health, Li Ka Shing Faculty of Medicine, the University of Hong Kong	The University of Hong Kong
EPI1215168	HA	Saudi Arabia	2017-Jan-01	EPI_ISL_306913	A/Chicken/Al-Ahsaa/AI7/2017	Center of Influenza Research, School of Public Health, Li Ka Shing Faculty of Medicine, the University of Hong Kong	The University of Hong Kong
EPI1215160	HA	Saudi Arabia	2017-Jan-01	EPI_ISL_306912	A/Chicken/Riyadh/AI6/2017	Center of Influenza Research, School of Public Health, Li Ka Shing Faculty of Medicine, the University of Hong Kong	The University of Hong Kong
EPI1891610	HA	Taiwan	2017-Jan-01	EPI_ISL_4032305	A/chicken/Yunlin/17010001/2017			Huang,C.W.; Chen,L.H.; Lee,D.H.; Liu,Y.P.; Li,W.C.; Lee,M.S.; Chen,Y.P.; Lee,F.; Chiou,C.J.; Lin,Y.J.; Lin,Y.-J.
EPI1891594	HA	Taiwan	2016-Feb-23	EPI_ISL_4032303	A/chicken/Yunlin/16020038/2016			Huang,C.W.; Chen,L.H.; Lee,D.H.; Liu,Y.P.; Li,W.C.; Lee,M.S.; Chen,Y.P.; Lee,F.; Chiou,C.J.; Lin,Y.J.; Lin,Y.-J.
EPI1891538	HA	Taiwan	2015-May-04	EPI_ISL_4032296	A/chicken/Yunlin/15050012/2015			Huang,C.W.; Chen,L.H.; Lee,D.H.; Liu,Y.P.; Li,W.C.; Lee,M.S.; Chen,Y.P.; Lee,F.; Chiou,C.J.; Lin,Y.J.; Lin,Y.-J.
EPI1891506	HA	Taiwan	2017-May-07	EPI_ISL_4032292	A/chicken/Taipei/17050009-3/2017			Huang,C.W.; Chen,L.H.; Lee,D.H.; Liu,Y.P.; Li,W.C.; Lee,M.S.; Chen,Y.P.; Lee,F.; Chiou,C.J.; Lin,Y.J.; Lin,Y.-J.
EPI1891498	HA	Taiwan	2017-May-07	EPI_ISL_4032291	A/chicken/Taipei/17050008-3/2017			Huang,C.W.; Chen,L.H.; Lee,D.H.; Liu,Y.P.; Li,W.C.; Lee,M.S.; Chen,Y.P.; Lee,F.; Chiou,C.J.; Lin,Y.J.; Lin,Y.-J.
EPI1891490	HA	Taiwan	2017-May-07	EPI_ISL_4032290	A/chicken/Taipei/17050007-2/2017			Huang,C.W.; Chen,L.H.; Lee,D.H.; Liu,Y.P.; Li,W.C.; Lee,M.S.; Chen,Y.P.; Lee,F.; Chiou,C.J.; Lin,Y.J.; Lin,Y.-J.
EPI1891482	HA	Taiwan	2017-May-07	EPI_ISL_4032289	A/chicken/Taipei/17050006-2/2017			Huang,C.W.; Chen,L.H.; Lee,D.H.; Liu,Y.P.; Li,W.C.; Lee,M.S.; Chen,Y.P.; Lee,F.; Chiou,C.J.; Lin,Y.J.; Lin,Y.-J.
EPI1891474	HA	Taiwan	2017-May-06	EPI_ISL_4032288	A/chicken/Taipei/17050005-1/2017			Huang,C.W.; Chen,L.H.; Lee,D.H.; Liu,Y.P.; Li,W.C.; Lee,M.S.; Chen,Y.P.; Lee,F.; Chiou,C.J.; Lin,Y.J.; Lin,Y.-J.
EPI1891466	HA	Taiwan	2016-Dec-09	EPI_ISL_4032287	A/chicken/Taipei/16120021/2016			Huang,C.W.; Chen,L.H.; Lee,D.H.; Liu,Y.P.; Li,W.C.; Lee,M.S.; Chen,Y.P.; Lee,F.; Chiou,C.J.; Lin,Y.J.; Lin,Y.-J.
EPI1891458	HA	Taiwan	2016-Jun-23	EPI_ISL_4032286	A/chicken/Taipei/16060023-1/2016			Huang,C.W.; Chen,L.H.; Lee,D.H.; Liu,Y.P.; Li,W.C.; Lee,M.S.; Chen,Y.P.; Lee,F.; Chiou,C.J.; Lin,Y.J.; Lin,Y.-J.
EPI1891450	HA	Taiwan	2016-Jun-23	EPI_ISL_4032285	A/chicken/Taipei/16060022-4/2016			Huang,C.W.; Chen,L.H.; Lee,D.H.; Liu,Y.P.; Li,W.C.; Lee,M.S.; Chen,Y.P.; Lee,F.; Chiou,C.J.; Lin,Y.J.; Lin,Y.-J.
EPI1891410	HA	Taiwan	2017-Sep-01	EPI_ISL_4032280	A/chicken/Taipei City/17090004/2017			Huang,C.W.; Chen,L.H.; Lee,D.H.; Liu,Y.P.; Li,W.C.; Lee,M.S.; Chen,Y.P.; Lee,F.; Chiou,C.J.; Lin,Y.J.; Lin,Y.-J.
EPI1891394	HA	Taiwan	2017-Mar-23	EPI_ISL_4032278	A/chicken/Tainan/17030058-1/2017			Huang,C.W.; Chen,L.H.; Lee,D.H.; Liu,Y.P.; Li,W.C.; Lee,M.S.; Chen,Y.P.; Lee,F.; Chiou,C.J.; Lin,Y.J.; Lin,Y.-J.
EPI1891378	HA	Taiwan	2015-Feb-18	EPI_ISL_4032276	A/chicken/Tainan/15020214/2015			Huang,C.W.; Chen,L.H.; Lee,D.H.; Liu,Y.P.; Li,W.C.; Lee,M.S.; Chen,Y.P.; Lee,F.; Chiou,C.J.; Lin,Y.J.; Lin,Y.-J.
EPI1891370	HA	Taiwan	2016-Nov-16	EPI_ISL_4032275	A/chicken/Taichung/16110017-3/2016			Huang,C.W.; Chen,L.H.; Lee,D.H.; Liu,Y.P.; Li,W.C.; Lee,M.S.; Chen,Y.P.; Lee,F.; Chiou,C.J.; Lin,Y.J.; Lin,Y.-J.
EPI1891149	HA	Taiwan	2017-Mar-06	EPI_ISL_4032227	A/chicken/Kaohsiung/17030023/2017			Huang,C.W.; Chen,L.H.; Lee,D.H.; Liu,Y.P.; Li,W.C.; Lee,M.S.; Chen,Y.P.; Lee,F.; Chiou,C.J.; Lin,Y.J.; Lin,Y.-J.
EPI1891141	HA	Taiwan	2016-Apr-20	EPI_ISL_4032226	A/chicken/Kaohsiung/16MB0889/2016			Huang,C.W.; Chen,L.H.; Lee,D.H.; Liu,Y.P.; Li,W.C.; Lee,M.S.; Chen,Y.P.; Lee,F.; Chiou,C.J.; Lin,Y.J.; Lin,Y.-J.
EPI1891125	HA	Taiwan	2016-Dec-08	EPI_ISL_4032224	A/chicken/Kaohsiung/16120012/2016			Huang,C.W.; Chen,L.H.; Lee,D.H.; Liu,Y.P.; Li,W.C.; Lee,M.S.; Chen,Y.P.; Lee,F.; Chiou,C.J.; Lin,Y.J.; Lin,Y.-J.
EPI1891117	HA	Taiwan	2016-Jul-03	EPI_ISL_4032223	A/chicken/Kaohsiung/16070003/2016			Huang,C.W.; Chen,L.H.; Lee,D.H.; Liu,Y.P.; Li,W.C.; Lee,M.S.; Chen,Y.P.; Lee,F.; Chiou,C.J.; Lin,Y.J.; Lin,Y.-J.
EPI1891109	HA	Taiwan	2016-Apr-20	EPI_ISL_4032222	A/chicken/Kaohsiung/16040021-1/2016			Huang,C.W.; Chen,L.H.; Lee,D.H.; Liu,Y.P.; Li,W.C.; Lee,M.S.; Chen,Y.P.; Lee,F.; Chiou,C.J.; Lin,Y.J.; Lin,Y.-J.
EPI1891101	HA	Taiwan	2016-Feb-17	EPI_ISL_4032221	A/chicken/Kaohsiung/16020017-2/2016			Huang,C.W.; Chen,L.H.; Lee,D.H.; Liu,Y.P.; Li,W.C.; Lee,M.S.; Chen,Y.P.; Lee,F.; Chiou,C.J.; Lin,Y.J.; Lin,Y.-J.
EPI1891093	HA	Taiwan	2016-Jan-22	EPI_ISL_4032220	A/chicken/Kaohsiung/16010047/2016			Huang,C.W.; Chen,L.H.; Lee,D.H.; Liu,Y.P.; Li,W.C.; Lee,M.S.; Chen,Y.P.; Lee,F.; Chiou,C.J.; Lin,Y.J.; Lin,Y.-J.
EPI1891053	HA	Taiwan	2015-Jan-21	EPI_ISL_4032215	A/chicken/Chiayi/15010454-1/2015			Huang,C.W.; Chen,L.H.; Lee,D.H.; Liu,Y.P.; Li,W.C.; Lee,M.S.; Chen,Y.P.; Lee,F.; Chiou,C.J.; Lin,Y.J.; Lin,Y.-J.
EPI1890965	HA	Taiwan	2015-Jun-20	EPI_ISL_4032201	A/chicken/Changhua/15060029/2015			Huang,C.W.; Chen,L.H.; Lee,D.H.; Liu,Y.P.; Li,W.C.; Lee,M.S.; Chen,Y.P.; Lee,F.; Chiou,C.J.; Lin,Y.J.; Lin,Y.-J.
EPI1890949	HA	Taiwan	2015-May-16	EPI_ISL_4032199	A/chicken/Changhua/15050038-1/2015			Huang,C.W.; Chen,L.H.; Lee,D.H.; Liu,Y.P.; Li,W.C.; Lee,M.S.; Chen,Y.P.; Lee,F.; Chiou,C.J.; Lin,Y.J.; Lin,Y.-J.
EPI1890933	HA	Taiwan	2015-Apr-24	EPI_ISL_4032197	A/chicken/Changhua/15040042/2015			Huang,C.W.; Chen,L.H.; Lee,D.H.; Liu,Y.P.; Li,W.C.; Lee,M.S.; Chen,Y.P.; Lee,F.; Chiou,C.J.; Lin,Y.J.; Lin,Y.-J.
EPI1890925	HA	Taiwan	2015-Apr-23	EPI_ISL_4032196	A/chicken/Changhua/15040037-2/2015			Huang,C.W.; Chen,L.H.; Lee,D.H.; Liu,Y.P.; Li,W.C.; Lee,M.S.; Chen,Y.P.; Lee,F.; Chiou,C.J.; Lin,Y.J.; Lin,Y.-J.
EPI1890917	HA	Taiwan	2015-Apr-23	EPI_ISL_4032195	A/chicken/Changhua/15040043-1/2015			Huang,C.W.; Chen,L.H.; Lee,D.H.; Liu,Y.P.; Li,W.C.; Lee,M.S.; Chen,Y.P.; Lee,F.; Chiou,C.J.; Lin,Y.J.; Lin,Y.-J.
EPI1890909	HA	Taiwan	2015-Apr-23	EPI_ISL_4032194	A/chicken/Changhua/15040036-1/2015			Huang,C.W.; Chen,L.H.; Lee,D.H.; Liu,Y.P.; Li,W.C.; Lee,M.S.; Chen,Y.P.; Lee,F.; Chiou,C.J.; Lin,Y.J.; Lin,Y.-J.
EPI1187308	HA	Poland	2017-Feb-22	EPI_ISL_301048	A/chicken/Poland/208/2017		National Veterinary Research Institut Poland, PIWet-PIB	Swieton E., Smietanka K.
EPI1187307	HA	Poland	2017-Feb-21	EPI_ISL_301047	A/chicken/Poland/199/2017		National Veterinary Research Institut Poland, PIWet-PIB	Swieton E., Smietanka K.
EPI1187249	HA	Poland	2017-Jan-30	EPI_ISL_301038	A/chicken/Poland/77/2017		National Veterinary Research Institut Poland, PIWet-PIB	Swieton E., Smietanka K.
EPI1187248	HA	Poland	2017-Jan-05	EPI_ISL_301037	A/chicken/Poland/16/2017		National Veterinary Research Institut Poland, PIWet-PIB	Swieton E., Smietanka K.
EPI1186812	HA	Poland	2016-Dec-30	EPI_ISL_300978	A/chicken/Poland/117/2016		National Veterinary Research Institut Poland, PIWet-PIB	Swieton E., Smietanka K.
EPI1186557	HA	Poland	2016-Dec-30	EPI_ISL_300939	A/chicken/Poland/116/2016		National Veterinary Research Institut Poland, PIWet-PIB	Swieton E., Smietanka K.
EPI1186036	HA	Poland	2016-Dec-27	EPI_ISL_300872	A/chicken/Poland/103/2016		National Veterinary Research Institut Poland, PIWet-PIB	Swieton E., Smietanka K.
EPI959435	HA	Poland	2017-Jan-02	EPI_ISL_255916	A/chicken/Poland/002/2017		National Veterinary Research Institut Poland, PIWet-PIB	Swieton E., Smietanka K.
EPI959433	HA	Poland	2016-Dec-28	EPI_ISL_255915	A/chicken/Poland/114/2016		National Veterinary Research Institut Poland, PIWet-PIB	Swieton E., Smietanka K.
EPI1882548	HA	Kazakhstan	2020-Sep-15	EPI_ISL_2932609	A/duck/Kazakhstan/12-20-B-Talg-11/2020	National Veterinary Reference Center	National Center of Biotechnology Republic of Kazakhstan	Asylulan,Amirgazin; Alexandr,Shevtsov; Karibayev,Talgat; Tashkenbayev,Arman; Suraganova,Fariza; Kozhakhmetova,Tamila
EPI1018180	HA	Egypt	2017-Jan-12	EPI_ISL_268021	A/duck/Egypt/SS19/2017	National Laboratory for Veterinary Quality Control on Poultry production- Animal Health Research Inistitute	Animal Health Research Institute	'Nahed,Yehia; Mahmoud,Naguib; Naglaa,Hagag; Mohamed,El-Husseiny; Zainab,Mosaad; Mohamed,Hassan; AbdelSatar,Arafa'
EPI1892114	HA	Taiwan	2015-Jan-17	EPI_ISL_4032447	A/duck/Yunlin/15010277/2015			Huang,C.W.; Chen,L.H.; Lee,D.H.; Liu,Y.P.; Li,W.C.; Lee,M.S.; Chen,Y.P.; Lee,F.; Chiou,C.J.; Lin,Y.J.; Lin,Y.-J.
EPI1892058	HA	Taiwan	2015-Jan-20	EPI_ISL_4032440	A/duck/Tainan/15010403/2015			Huang,C.W.; Chen,L.H.; Lee,D.H.; Liu,Y.P.; Li,W.C.; Lee,M.S.; Chen,Y.P.; Lee,F.; Chiou,C.J.; Lin,Y.J.; Lin,Y.-J.
EPI1891994	HA	Taiwan	2015-Dec-07	EPI_ISL_4032432	A/duck/Pingtung/15120006/2015			Huang,C.W.; Chen,L.H.; Lee,D.H.; Liu,Y.P.; Li,W.C.; Lee,M.S.; Chen,Y.P.; Lee,F.; Chiou,C.J.; Lin,Y.J.; Lin,Y.-J.
EPI1891914	HA	Taiwan	2015-Aug-25	EPI_ISL_4032422	A/duck/Chiayi/15080023/2015			Huang,C.W.; Chen,L.H.; Lee,D.H.; Liu,Y.P.; Li,W.C.; Lee,M.S.; Chen,Y.P.; Lee,F.; Chiou,C.J.; Lin,Y.J.; Lin,Y.-J.
EPI1187313	HA	Poland	2017-Jan-20	EPI_ISL_301053	A/mallard/Poland/33/2017		National Veterinary Research Institut Poland, PIWet-PIB	Swieton E., Smietanka K.
EPI1186368	HA	Poland	2016-Dec-28	EPI_ISL_300920	A/domestic_duck/112/2016		National Veterinary Research Institut Poland, PIWet-PIB	Swieton E., Smietanka K.
EPI959460	HA	Netherlands	2016-Dec-04	EPI_ISL_255914	A/Eurasian Wigeon/Netherlands/9/2016	Erasmus Medical Center	Erasmus Medical Center	Poen,M.J.;Van Der Jeugd,H.P.;Vuong,O.;Scheuer,R.D.;Kleyheeg,E.;Lexmond,P.; Eggink,W.D.;Müskens,G.J.D.M;Bestebroer,T.M.;Koopmans,M.P.G.;Kuiken,T.;Fouchier,R.A.M.
EPI959413	HA	Netherlands	2016-Dec-09	EPI_ISL_255912	A/Eurasian Wigeon/Netherlands/4/2016	Erasmus Medical Center	Erasmus Medical Center	Poen,M.J.;Van Der Jeugd,H.P.;Vuong,O.;Scheuer,R.D.;Kleyheeg,E.;Lexmond,P.; Eggink,W.D.;Müskens,G.J.D.M;Bestebroer,T.M.;Koopmans,M.P.G.;Kuiken,T.;Fouchier,R.A.M.
EPI990770	HA	Germany	2017-Jan-04	EPI_ISL_262055	A/eurasian wigeon/Germany-NI/AR249-L02143/2017		Friedrich-Loeffler-Institut
EPI1226444	HA	Belgium	2017-Feb-27	EPI_ISL_309194	A/Anas platyrhynchos/Belgium/1899/2017			Van Borm,S.; Vandenbussche,F.; Mathijs,E.; Lambrecht,B.; Steensels,M.
EPI959424	HA	Netherlands	2017-Jan-07	EPI_ISL_255913	A/Mallard/Netherlands/2/2017	Erasmus Medical Center	Erasmus Medical Center	Poen,M.J.;Van Der Jeugd,H.P.;Vuong,O.;Scheuer,R.D.;Kleyheeg,E.;Lexmond,P.; Eggink,W.D.;Müskens,G.J.D.M;Bestebroer,T.M.;Koopmans,M.P.G.;Kuiken,T.;Fouchier,R.A.M.
EPI1226460	HA	Belgium	2017-Mar-23	EPI_ISL_309196	A/Buteo buteo/Belgium/3022/2017			Van Borm,S.; Vandenbussche,F.; Mathijs,E.; Lambrecht,B.; Steensels,M.
EPI959563	HA	Hungary	2017-Feb-08	EPI_ISL_255938	A/Rook/Hungary/4975/2017	National Food Chain Safety Office Veterinary Diagnostic Directorate Laboratory for Molecular Biology	Danam.Vet.Molbiol	Adam, Dan
EPI1882560	HA	Kazakhstan	2020-Sep-15	EPI_ISL_2932682	A/pigeon/Kazakhstan/15-20-B-Talg-5/2020	National Veterinary Reference Center	National Center of Biotechnology Republic of Kazakhstan	Asylulan,Amirgazin; Alexandr,Shevtsov; Karibayev,Talgat; Tashkenbayev,Arman; Suraganova,Fariza; Kozhakhmetova,Tamila
EPI1215429	HA	Saudi Arabia	2017-Jan-01	EPI_ISL_306955	A/Bulbul/Riyadh/AI4/2017	Center of Influenza Research, School of Public Health, Li Ka Shing Faculty of Medicine, the University of Hong Kong	The University of Hong Kong
EPI1882563	HA	Kazakhstan	2020-Oct-09	EPI_ISL_2932683	A/chicken/Kazakhstan/1-20-B-Talg-67/2020	National Veterinary Reference Center	National Center of Biotechnology Republic of Kazakhstan	Asylulan,Amirgazin; Alexandr,Shevtsov; Karibayev,Talgat; Tashkenbayev,Arman; Suraganova,Fariza; Kozhakhmetova,Tamila
EPI1882555	HA	Kazakhstan	2020-Sep-19	EPI_ISL_2932616	A/chicken/Kazakhstan/12-20-B-Talg-45/2020	National Veterinary Reference Center	National Center of Biotechnology Republic of Kazakhstan	Asylulan,Amirgazin; Alexandr,Shevtsov; Karibayev,Talgat; Tashkenbayev,Arman; Suraganova,Fariza; Kozhakhmetova,Tamila
EPI1882547	HA	Kazakhstan	2020-Sep-01	EPI_ISL_2932608	A/chicken/Kazakhstan/220-B-2-H5N8-4/2020	National Veterinary Reference Center	National Center of Biotechnology Republic of Kazakhstan	Asylulan,Amirgazin; Alexandr,Shevtsov; Karibayev,Talgat; Tashkenbayev,Arman; Suraganova,Fariza; Kozhakhmetova,Tamila
EPI1667598	HA	Czech Republic	2020-Jan-17	EPI_ISL_405391	A/chicken/Czech Republic/1175-1/2020	State Veterinary Institute Prague	State Veterinary Institute Prague	Nagy,A
EPI1550914	HA	China	2016-Nov-23	EPI_ISL_378634	A/Whooper Swan/Sanmenxia/01/2016			Li,M.; Ma,J.; He,H.
EPI1883271	HA	Sweden	2021-Jun-17	EPI_ISL_3026699	A/common eider/Sweden/SVA210617SZ0354/FB002252/I-2021	National Veterinary Institute, SVA	National Veterinary Institute
EPI1881025	HA	China	2020-Nov-16	EPI_ISL_2713372	A/bean goose/Hubei/BQ11/2020	College of Wildlife and Protected Areas, Northeast Forestry University	Northeast Forestry University
EPI240237	HA	Ireland	1983-Jan-01	EPI_ISL_68989	A/turkey/Ireland/?/1983			Kim,L.M.; Scott,M.A.; Suarez,D.L.; Spackman,E.; Swayne,D.E.; Afonso,C.L.
EPI1680546	HA	Korea, Republic of	2014-Feb-19	EPI_ISL_408656	A/duck/Korea/H0619/2014	Animal and Plant Quarantine Agency (APQA)	Animal and Plant Quarantine Agency (S-2158)
EPI1680554	HA	Korea, Republic of	2014-Feb-19	EPI_ISL_408657	A/duck/Korea/H0620/2014	Animal and Plant Quarantine Agency (APQA)	Animal and Plant Quarantine Agency (S-2158)
EPI1680562	HA	Korea, Republic of	2014-Feb-19	EPI_ISL_408658	A/duck/Korea/H0621/2014	Animal and Plant Quarantine Agency (APQA)	Animal and Plant Quarantine Agency (S-2158)
EPI1680570	HA	Korea, Republic of	2014-Feb-19	EPI_ISL_408659	A/duck/Korea/H0622/2014	Animal and Plant Quarantine Agency (APQA)	Animal and Plant Quarantine Agency (S-2158)
EPI1680578	HA	Korea, Republic of	2014-Feb-19	EPI_ISL_408660	A/duck/Korea/H0623/2014	Animal and Plant Quarantine Agency (APQA)	Animal and Plant Quarantine Agency (S-2158)
EPI1680586	HA	Korea, Republic of	2014-Feb-19	EPI_ISL_408661	A/duck/Korea/H0624/2014	Animal and Plant Quarantine Agency (APQA)	Animal and Plant Quarantine Agency (S-2158)
EPI1680594	HA	Korea, Republic of	2014-Feb-19	EPI_ISL_408662	A/duck/Korea/H0625/2014	Animal and Plant Quarantine Agency (APQA)	Animal and Plant Quarantine Agency (S-2158)
EPI1680602	HA	Korea, Republic of	2014-Feb-19	EPI_ISL_408663	A/duck/Korea/H0626/2014	Animal and Plant Quarantine Agency (APQA)	Animal and Plant Quarantine Agency (S-2158)
EPI1680610	HA	Korea, Republic of	2014-Feb-20	EPI_ISL_408664	A/duck/Korea/H0646/2014	Animal and Plant Quarantine Agency (APQA)	Animal and Plant Quarantine Agency (S-2158)
EPI1680626	HA	Korea, Republic of	2014-Feb-20	EPI_ISL_408673	A/duck/Korea/H0652/2014	Animal and Plant Quarantine Agency (APQA)	Animal and Plant Quarantine Agency (S-2158)
EPI1680634	HA	Korea, Republic of	2014-Feb-20	EPI_ISL_408674	A/duck/Korea/H0653/2014	Animal and Plant Quarantine Agency (APQA)	Animal and Plant Quarantine Agency (S-2158)
EPI1680642	HA	Korea, Republic of	2014-Feb-20	EPI_ISL_408675	A/chicken/Korea/H0660/2014	Animal and Plant Quarantine Agency (APQA)	Animal and Plant Quarantine Agency (S-2158)
EPI1680650	HA	Korea, Republic of	2014-Feb-21	EPI_ISL_408676	A/duck/Korea/H0663/2014	Animal and Plant Quarantine Agency (APQA)	Animal and Plant Quarantine Agency (S-2158)
EPI1680658	HA	Korea, Republic of	2014-Feb-21	EPI_ISL_408677	A/duck/Korea/H0673/2014	Animal and Plant Quarantine Agency (APQA)	Animal and Plant Quarantine Agency (S-2158)
EPI1680666	HA	Korea, Republic of	2014-Feb-21	EPI_ISL_408678	A/duck/Korea/H0674/2014	Animal and Plant Quarantine Agency (APQA)	Animal and Plant Quarantine Agency (S-2158)
EPI1680674	HA	Korea, Republic of	2014-Feb-02	EPI_ISL_408679	A/duck/Korea/H0691/2014	Animal and Plant Quarantine Agency (APQA)	Animal and Plant Quarantine Agency (S-2158)
EPI1680682	HA	Korea, Republic of	2014-Feb-02	EPI_ISL_408680	A/duck/Korea/H0692/2014	Animal and Plant Quarantine Agency (APQA)	Animal and Plant Quarantine Agency (S-2158)
EPI1680690	HA	Korea, Republic of	2014-Feb-02	EPI_ISL_408681	A/duck/Korea/H0694/2014	Animal and Plant Quarantine Agency (APQA)	Animal and Plant Quarantine Agency (S-2158)
EPI1680698	HA	Korea, Republic of	2014-Feb-02	EPI_ISL_408682	A/environment/Korea/H0701/2014	Animal and Plant Quarantine Agency (APQA)	Animal and Plant Quarantine Agency (S-2158)
EPI1680706	HA	Korea, Republic of	2014-Feb-02	EPI_ISL_408683	A/duck/Korea/H0705/2014	Animal and Plant Quarantine Agency (APQA)	Animal and Plant Quarantine Agency (S-2158)
EPI1680714	HA	Korea, Republic of	2014-Feb-02	EPI_ISL_408684	A/duck/Korea/H0708/2014	Animal and Plant Quarantine Agency (APQA)	Animal and Plant Quarantine Agency (S-2158)
EPI1680722	HA	Korea, Republic of	2014-Feb-23	EPI_ISL_408685	A/chicken/Korea/H0709/2014	Animal and Plant Quarantine Agency (APQA)	Animal and Plant Quarantine Agency (S-2158)
EPI1680730	HA	Korea, Republic of	2014-Feb-23	EPI_ISL_408686	A/duck/Korea/H0711/2014	Animal and Plant Quarantine Agency (APQA)	Animal and Plant Quarantine Agency (S-2158)
EPI1680738	HA	Korea, Republic of	2014-Feb-23	EPI_ISL_408687	A/chicken/Korea/H0713/2014	Animal and Plant Quarantine Agency (APQA)	Animal and Plant Quarantine Agency (S-2158)
EPI1680746	HA	Korea, Republic of	2014-Feb-24	EPI_ISL_408688	A/duck/Korea/H0716/2014	Animal and Plant Quarantine Agency (APQA)	Animal and Plant Quarantine Agency (S-2158)
EPI1680754	HA	Korea, Republic of	2014-Feb-24	EPI_ISL_408689	A/duck/Korea/H0717/2014	Animal and Plant Quarantine Agency (APQA)	Animal and Plant Quarantine Agency (S-2158)
EPI1680762	HA	Korea, Republic of	2014-Feb-25	EPI_ISL_408690	A/duck/Korea/H0731/2014	Animal and Plant Quarantine Agency (APQA)	Animal and Plant Quarantine Agency (S-2158)
EPI1680770	HA	Korea, Republic of	2014-Feb-25	EPI_ISL_408691	A/backyard_poultry/Korea/H0734/2014	Animal and Plant Quarantine Agency (APQA)	Animal and Plant Quarantine Agency (S-2158)
EPI1680778	HA	Korea, Republic of	2014-Feb-25	EPI_ISL_408692	A/duck/Korea/H0741/2014	Animal and Plant Quarantine Agency (APQA)	Animal and Plant Quarantine Agency (S-2158)
EPI1680786	HA	Korea, Republic of	2014-Feb-25	EPI_ISL_408693	A/environment/Korea/H0745/2014	Animal and Plant Quarantine Agency (APQA)	Animal and Plant Quarantine Agency (S-2158)
EPI1680794	HA	Korea, Republic of	2014-Feb-26	EPI_ISL_408694	A/environment/Korea/H0760/2014	Animal and Plant Quarantine Agency (APQA)	Animal and Plant Quarantine Agency (S-2158)
EPI1680802	HA	Korea, Republic of	2014-Feb-26	EPI_ISL_408695	A/duck/Korea/H0761/2014	Animal and Plant Quarantine Agency (APQA)	Animal and Plant Quarantine Agency (S-2158)
EPI1680810	HA	Korea, Republic of	2014-Feb-26	EPI_ISL_408696	A/duck/Korea/H0763/2014	Animal and Plant Quarantine Agency (APQA)	Animal and Plant Quarantine Agency (S-2158)
EPI1680818	HA	Korea, Republic of	2014-Feb-27	EPI_ISL_408697	A/duck/Korea/H0768/2014	Animal and Plant Quarantine Agency (APQA)	Animal and Plant Quarantine Agency (S-2158)
EPI1680826	HA	Korea, Republic of	2014-Feb-27	EPI_ISL_408698	A/Eurasian_coot/Korea/H0770/2014	Animal and Plant Quarantine Agency (APQA)	Animal and Plant Quarantine Agency (S-2158)
EPI1680834	HA	Korea, Republic of	2014-Feb-27	EPI_ISL_408699	A/chicken/Korea/H0773/2014	Animal and Plant Quarantine Agency (APQA)	Animal and Plant Quarantine Agency (S-2158)
EPI1680842	HA	Korea, Republic of	2014-Feb-28	EPI_ISL_408700	A/duck/Korea/H0787/2014	Animal and Plant Quarantine Agency (APQA)	Animal and Plant Quarantine Agency (S-2158)
EPI1680850	HA	Korea, Republic of	2014-Feb-28	EPI_ISL_408701	A/backyard_poultry/Korea/H0790/2014	Animal and Plant Quarantine Agency (APQA)	Animal and Plant Quarantine Agency (S-2158)
EPI1680858	HA	Korea, Republic of	2014-Feb-28	EPI_ISL_408702	A/chicken/Korea/H0795/2014	Animal and Plant Quarantine Agency (APQA)	Animal and Plant Quarantine Agency (S-2158)
EPI1680866	HA	Korea, Republic of	2014-Feb-28	EPI_ISL_408703	A/duck/Korea/H0797/2014	Animal and Plant Quarantine Agency (APQA)	Animal and Plant Quarantine Agency (S-2158)
EPI1680874	HA	Korea, Republic of	2014-Mar-01	EPI_ISL_408704	A/chicken/Korea/H0811/2014	Animal and Plant Quarantine Agency (APQA)	Animal and Plant Quarantine Agency (S-2158)
EPI1680882	HA	Korea, Republic of	2014-Mar-02	EPI_ISL_408705	A/duck/Korea/H0813/2014	Animal and Plant Quarantine Agency (APQA)	Animal and Plant Quarantine Agency (S-2158)
EPI1680897	HA	Korea, Republic of	2014-Mar-02	EPI_ISL_408707	A/duck/Korea/H0822/2014	Animal and Plant Quarantine Agency (APQA)	Animal and Plant Quarantine Agency (S-2158)
EPI1680905	HA	Korea, Republic of	2014-Mar-03	EPI_ISL_408708	A/duck/Korea/H0824/2014	Animal and Plant Quarantine Agency (APQA)	Animal and Plant Quarantine Agency (S-2158)
EPI1680919	HA	Korea, Republic of	2014-Mar-03	EPI_ISL_408711	A/environment/Korea/H0832/2014	Animal and Plant Quarantine Agency (APQA)	Animal and Plant Quarantine Agency (S-2158)
EPI1680927	HA	Korea, Republic of	2014-Mar-03	EPI_ISL_408712	A/chicken/Korea/H0835/2014	Animal and Plant Quarantine Agency (APQA)	Animal and Plant Quarantine Agency (S-2158)
EPI1680935	HA	Korea, Republic of	2014-Mar-03	EPI_ISL_408713	A/duck/Korea/H0839/2014	Animal and Plant Quarantine Agency (APQA)	Animal and Plant Quarantine Agency (S-2158)
EPI1680943	HA	Korea, Republic of	2014-Mar-04	EPI_ISL_408714	A/duck/Korea/H0845/2014	Animal and Plant Quarantine Agency (APQA)	Animal and Plant Quarantine Agency (S-2158)
EPI1680951	HA	Korea, Republic of	2014-Mar-05	EPI_ISL_408715	A/environment/Korea/H0853/2014	Animal and Plant Quarantine Agency (APQA)	Animal and Plant Quarantine Agency (S-2158)
EPI1680959	HA	Korea, Republic of	2014-Mar-05	EPI_ISL_408716	A/environment/Korea/H0867_2/2014	Animal and Plant Quarantine Agency (APQA)	Animal and Plant Quarantine Agency (S-2158)
EPI1680967	HA	Korea, Republic of	2014-Mar-06	EPI_ISL_408717	A/duck/Korea/H0879/2014	Animal and Plant Quarantine Agency (APQA)	Animal and Plant Quarantine Agency (S-2158)
EPI1680982	HA	Korea, Republic of	2014-Mar-06	EPI_ISL_408719	A/duck/Korea/H0882/2014	Animal and Plant Quarantine Agency (APQA)	Animal and Plant Quarantine Agency (S-2158)
EPI1680990	HA	Korea, Republic of	2014-Mar-06	EPI_ISL_408720	A/chicken/Korea/H0884/2014	Animal and Plant Quarantine Agency (APQA)	Animal and Plant Quarantine Agency (S-2158)
EPI1680998	HA	Korea, Republic of	2014-Mar-06	EPI_ISL_408721	A/duck/Korea/H0887/2014	Animal and Plant Quarantine Agency (APQA)	Animal and Plant Quarantine Agency (S-2158)
EPI1681006	HA	Korea, Republic of	2014-Mar-06	EPI_ISL_408722	A/duck/Korea/H0888/2014	Animal and Plant Quarantine Agency (APQA)	Animal and Plant Quarantine Agency (S-2158)
EPI1681014	HA	Korea, Republic of	2014-Mar-07	EPI_ISL_408723	A/chicken/Korea/H0891/2014	Animal and Plant Quarantine Agency (APQA)	Animal and Plant Quarantine Agency (S-2158)
EPI1681022	HA	Korea, Republic of	2014-Mar-07	EPI_ISL_408724	A/chicken/Korea/H0893/2014	Animal and Plant Quarantine Agency (APQA)	Animal and Plant Quarantine Agency (S-2158)
EPI1681030	HA	Korea, Republic of	2014-Mar-07	EPI_ISL_408725	A/chicken/Korea/H0898/2014	Animal and Plant Quarantine Agency (APQA)	Animal and Plant Quarantine Agency (S-2158)
EPI1681038	HA	Korea, Republic of	2014-Mar-07	EPI_ISL_408726	A/duck/Korea/H0901/2014	Animal and Plant Quarantine Agency (APQA)	Animal and Plant Quarantine Agency (S-2158)
EPI1681046	HA	Korea, Republic of	2014-Mar-07	EPI_ISL_408727	A/chicken/Korea/H0905/2014	Animal and Plant Quarantine Agency (APQA)	Animal and Plant Quarantine Agency (S-2158)
EPI1681054	HA	Korea, Republic of	2014-Mar-07	EPI_ISL_408728	A/great_egret/Korea/H0912/2014	Animal and Plant Quarantine Agency (APQA)	Animal and Plant Quarantine Agency (S-2158)
EPI1681062	HA	Korea, Republic of	2014-Mar-09	EPI_ISL_408729	A/bean_goose/Korea/H0924/2014	Animal and Plant Quarantine Agency (APQA)	Animal and Plant Quarantine Agency (S-2158)
EPI1681070	HA	Korea, Republic of	2014-Mar-09	EPI_ISL_408730	A/duck/Korea/H0936/2014	Animal and Plant Quarantine Agency (APQA)	Animal and Plant Quarantine Agency (S-2158)
EPI1681078	HA	Korea, Republic of	2014-Mar-10	EPI_ISL_408731	A/chicken/Korea/H0940/2014	Animal and Plant Quarantine Agency (APQA)	Animal and Plant Quarantine Agency (S-2158)
EPI1681086	HA	Korea, Republic of	2014-Mar-10	EPI_ISL_408732	A/chicken/Korea/H0950/2014	Animal and Plant Quarantine Agency (APQA)	Animal and Plant Quarantine Agency (S-2158)
EPI1681094	HA	Korea, Republic of	2014-Mar-10	EPI_ISL_408733	A/chicken/Korea/H0952/2014	Animal and Plant Quarantine Agency (APQA)	Animal and Plant Quarantine Agency (S-2158)
EPI1681102	HA	Korea, Republic of	2014-Mar-10	EPI_ISL_408734	A/chicken/Korea/H0953/2014	Animal and Plant Quarantine Agency (APQA)	Animal and Plant Quarantine Agency (S-2158)
EPI1681110	HA	Korea, Republic of	2014-Mar-10	EPI_ISL_408735	A/duck/Korea/H0958/2014	Animal and Plant Quarantine Agency (APQA)	Animal and Plant Quarantine Agency (S-2158)
EPI1681125	HA	Korea, Republic of	2014-Mar-12	EPI_ISL_408737	A/chicken/Korea/H1008/2014	Animal and Plant Quarantine Agency (APQA)	Animal and Plant Quarantine Agency (S-2158)
EPI1681133	HA	Korea, Republic of	2014-Mar-13	EPI_ISL_408738	A/duck/Korea/H1027/2014	Animal and Plant Quarantine Agency (APQA)	Animal and Plant Quarantine Agency (S-2158)
EPI1681141	HA	Korea, Republic of	2014-Mar-13	EPI_ISL_408739	A/duck/Korea/H1030/2014	Animal and Plant Quarantine Agency (APQA)	Animal and Plant Quarantine Agency (S-2158)
EPI1681149	HA	Korea, Republic of	2014-Mar-13	EPI_ISL_408740	A/duck/Korea/H1031/2014	Animal and Plant Quarantine Agency (APQA)	Animal and Plant Quarantine Agency (S-2158)
EPI1681157	HA	Korea, Republic of	2014-Mar-13	EPI_ISL_408741	A/duck/Korea/H1032/2014	Animal and Plant Quarantine Agency (APQA)	Animal and Plant Quarantine Agency (S-2158)
EPI1681165	HA	Korea, Republic of	2014-Mar-13	EPI_ISL_408742	A/duck/Korea/H1033/2014	Animal and Plant Quarantine Agency (APQA)	Animal and Plant Quarantine Agency (S-2158)
[truncated: 843 more rows]
