# Supplementary material for: Locations and structures of influenza A virus packaging-associated signals and other functional elements via an in silico pipeline for predicting constrained features in RNA viruses
Source: PLoS Comput Biol. 2024 Apr 22;20(4):e1012009. doi: 10.1371/journal.pcbi.1012009 (PMC11034665; doi:10.1371/journal.pcbi.1012009)
Supplement: S72 Table — (XLSX) [file pcbi.1012009.s073.xlsx]

## Sheet: Acknowledge Table
We gratefully acknowledge the authors, originating and submitting laboratories of the sequences from GISAID’s EpiFlu Database on which this research is based. The list is detailed below.
All submitters of data may be contacted directly via www.gisaid.org
Segment ID	Segment	Country	Collection date	Isolate-ID	Isolate name	Originating Lab	Submitting Lab	Authors
EPI454569	NA	United States	2001-Jan-01	EPI_ISL_142076	A/ruddy turnstone/New Jersey/828227/2001			Wentworth,D.E.; Dugan,V.; Halpin,R.; Lin,X.; Bera,J.; Wester,E.; Ghedin,E.; Fedorova,N.; Tsitrin,T.; Stockwell,T.; Amedeo,P.; Bishop,B.; Edworthy,P.; Gupta,N.; Katzel,D.; Li,K.; Schobel,S.; Shrivastava,S.; Thovarai,V.; Wang,S.; Lebarbenchon,C.; Sreevatsan,S.; Poulson,B.; Yang,M.; Stallknecht,D.; Bao,Y.; Sanders,R.; Dernovoy,D.; Kiryutin,B.; Lipman,D.J.; Tatusova,T.
EPI506543	NA	Thailand	2012-Feb-08	EPI_ISL_156345	A/duck/Thailand/CU-12205C/2012			Chaiyawong,S.; Boonyapisitsopa,S.; Nonthabenjawan,N.; Jairak,W.; Tangwangvivat,R.; Tuanudom,R.; Prakairungnamthip,D.; Tunterak,W.; Thanawongnuwech,R.; Amonsin,A.
EPI507675	NA	China	2013-Nov-18	EPI_ISL_156815	A/mallard duck/Shanghai/SH-9/2013	Institute of Military Veterinary, Academy of Military Medical Sciences	Institute of Laboratory Animal Sciences, Chinese Academy	Fan,S.; Gao,X.;Ying,Y.; Guo,J.; Sun,W.; Wang,T.;Ren,Z.; Yu,Z.; Li,Y.; Zhao,Y.; Yang,S.;Gao,Y. ; Xia,X.
EPI530989	NA	China	2013-Nov-14	EPI_ISL_162300	A/duck/Zhejiang/W24/2013			Wu,H.; Peng,X.; Xu,L.; Jin,C.; Cheng,L.; Lu,X.; Xie,T.; Yao,H.; Wu,N.
EPI530990	NA	China	2013-Dec-14	EPI_ISL_162301	A/duck/Zhejiang/6D18/2013			Wu,H.; Peng,X.; Xu,L.; Jin,C.; Cheng,L.; Lu,X.; Xie,T.; Yao,H.; Wu,N.
EPI542632	NA	Korea, Republic of	2014-Feb-05	EPI_ISL_166630	A/mallard/Korea/W452/2014			Choi,Y.K.; Kwon,H.I.; Kim,Y.I.; Pascua,P.N.Q.; Kim,E.H.; Park,S.J.; Lim,G.J.; Kim,S.M.; Choi,E.J.; Si,Y.J.
EPI544759	NA	Germany	2014-Nov-04	EPI_ISL_167140	A/turkey/Germany-MV/R2472/2014		Friedrich-Loeffler-Institut
EPI544894	NA	China	2013-Apr-25	EPI_ISL_167178	A/duck/Shandong/Q1/2013			Li,Q.
EPI548487	NA	Japan	2014-Nov-18	EPI_ISL_168024	A/duck/Chiba/26-372-48/2014	National Institute of Animal Health	National Institute of Animal Health
EPI548495	NA	Japan	2014-Nov-18	EPI_ISL_168025	A/duck/Chiba/26-372-61/2014	National Institute of Animal Health	National Institute of Animal Health
EPI548626	NA	Netherlands	2014-Nov-15	EPI_ISL_168075	A/chicken/Netherlands/14015531/2014	Wageningen Bioveterinary Research	Wageningen Bioveterinary Research	Heutink, Rene; Harders, Frank; Verschuren-Pritz, Sylvia; Bossers, Alex; Koch, Guus; Bouwstra, Ruth
EPI558007	NA	United Kingdom	2014-Nov-14	EPI_ISL_168696	A/duck/England/36038/14	Animal and Plant Health Agency (APHA)	Animal and Plant Health Agency (APHA)	Hanna, Amanda; Ellis, Richard; Ceeraz, Vanessa; Seekings, James; Londt, Brandon; Brookes, Sharon; Banks, Jill; Essen, Stephen; Brown, Ian
EPI558000	NA	United Kingdom	2014-Nov-14	EPI_ISL_168697	A/duck/England/36226/14	Animal and Plant Health Agency (APHA)	Animal and Plant Health Agency (APHA)	Hanna, Amanda; Ellis, Richard; Ceeraz, Vanessa; Seekings, James; Londt, Brandon; Brookes, Sharon; Banks, Jill; Essen, Stephen; Brown, Ian
EPI552748	NA	Germany	2014-Nov-04	EPI_ISL_169273	A/turkey/Germany/AR2485-86-L00899/2014		Friedrich-Loeffler-Institut
EPI553152	NA	Germany	2014-Dec-15	EPI_ISL_169351	A/turkey/Germany-NI/R3372/2014		Friedrich-Loeffler-Institut
EPI553329	NA	Japan	2014-Dec-16	EPI_ISL_169422	A/chicken/Miyazaki/3/2014	National Institute of Animal Health	National Institute of Animal Health
EPI553337	NA	Japan	2014-Dec-16	EPI_ISL_169423	A/chicken/Miyazaki/4/2014		National Institute of Animal Health
EPI553345	NA	Japan	2014-Dec-16	EPI_ISL_169424	A/chicken/Miyazaki/7/2014		National Institute of Animal Health
EPI553350	NA	Russian Federation	2014-Sep-25	EPI_ISL_169427	A/wigeon/Sakha/1/2014	State Research Center of Virology and Biotechnology (VECTOR)	State Research Center of Virology and Biotechnology (VECTOR)	Susloparov, I; Kolosova, N; Goncharova, N; Marchenko, V; Ryzhikov, A
EPI554606	NA	Germany	2014-Dec-18	EPI_ISL_169632	A/domestic duck/Germany-NI/R3468/2014		Friedrich-Loeffler-Institut
EPI555122	NA	Germany	2014-Dec-30	EPI_ISL_169633	A/mallard/Germany-ST/R23/2015		Friedrich-Loeffler-Institut
EPI556968	NA	Germany	2015-Jan-01	EPI_ISL_170184	A/chicken/Germany-MV/R153/2015		Friedrich-Loeffler-Institut
EPI561189	NA	Korea, Republic of	2014-Feb-15	EPI_ISL_171655	A/waterfowl/Korea/S005/2014			Ku,K.B.; Park,E.H.; Yum,J.; Kim,J.A.; Oh,S.K.; Seo,S.H.
EPI561198	NA	Korea, Republic of	2014-Jan-18	EPI_ISL_171656	A/broiler duck/Korea/H29/2014			Jeong,J.; Kang,H.M.; Lee,E.K.; Song,B.M.; Kwon,Y.K.; Kim,H.R.; Choi,K.S.; Kim,J.Y.; Lee,H.J.; Moon,O.K.; Jeong,W.; Choi,J.; Baek,J.H.; Joo,Y.S.; Park,Y.H.; Lee,H.S.; Lee,Y.J.; Lee,Y.-J.; Kang,H.-M.; Lee,E.-K.; Song,B.-M.; Lee,K.-J.; Hong,M.-S.
EPI561209	NA	Korea, Republic of	2014-Jan-19	EPI_ISL_171657	A/broiler duck/Korea/H31/2014			Jeong,J.; Kang,H.M.; Lee,E.K.; Song,B.M.; Kwon,Y.K.; Kim,H.R.; Choi,K.S.; Kim,J.Y.; Lee,H.J.; Moon,O.K.; Jeong,W.; Choi,J.; Baek,J.H.; Joo,Y.S.; Park,Y.H.; Lee,H.S.; Lee,Y.J.; Lee,Y.-J.; Kang,H.-M.; Lee,E.-K.; Song,B.-M.; Lee,K.-J.; Hong,M.-S.
EPI561343	NA	Korea, Republic of	2014-Jan-19	EPI_ISL_171674	A/Baikal teal/Korea/H41/2014			Jeong,J.; Kang,H.M.; Lee,E.K.; Song,B.M.; Kwon,Y.K.; Kim,H.R.; Choi,K.S.; Kim,J.Y.; Lee,H.J.; Moon,O.K.; Jeong,W.; Choi,J.; Baek,J.H.; Joo,Y.S.; Park,Y.H.; Lee,H.S.; Lee,Y.J.; Lee,Y.-J.; Kang,H.-M.; Lee,E.-K.; Song,B.-M.; Lee,K.-J.; Hong,M.-S.
EPI561350	NA	Korea, Republic of	2014-Jan-20	EPI_ISL_171675	A/broiler duck/Korea/H47/2014			Jeong,J.; Kang,H.M.; Lee,E.K.; Song,B.M.; Kwon,Y.K.; Kim,H.R.; Choi,K.S.; Kim,J.Y.; Lee,H.J.; Moon,O.K.; Jeong,W.; Choi,J.; Baek,J.H.; Joo,Y.S.; Park,Y.H.; Lee,H.S.; Lee,Y.J.; Lee,Y.-J.; Kang,H.-M.; Lee,E.-K.; Song,B.-M.; Lee,K.-J.; Hong,M.-S.
EPI561355	NA	Korea, Republic of	2014-Jan-20	EPI_ISL_171676	A/broiler duck/Korea/H48/2014			Jeong,J.; Kang,H.M.; Lee,E.K.; Song,B.M.; Kwon,Y.K.; Kim,H.R.; Choi,K.S.; Kim,J.Y.; Lee,H.J.; Moon,O.K.; Jeong,W.; Choi,J.; Baek,J.H.; Joo,Y.S.; Park,Y.H.; Lee,H.S.; Lee,Y.J.; Lee,Y.-J.; Kang,H.-M.; Lee,E.-K.; Song,B.-M.; Lee,K.-J.; Hong,M.-S.
EPI561362	NA	Korea, Republic of	2014-Jan-20	EPI_ISL_171677	A/broiler duck/Korea/H49/2014			Jeong,J.; Kang,H.M.; Lee,E.K.; Song,B.M.; Kwon,Y.K.; Kim,H.R.; Choi,K.S.; Kim,J.Y.; Lee,H.J.; Moon,O.K.; Jeong,W.; Choi,J.; Baek,J.H.; Joo,Y.S.; Park,Y.H.; Lee,H.S.; Lee,Y.J.; Lee,Y.-J.; Kang,H.-M.; Lee,E.-K.; Song,B.-M.; Lee,K.-J.; Hong,M.-S.
EPI561707	NA	Korea, Republic of	2014-Jan-19	EPI_ISL_171678	A/bean goose/Korea/H40/2014			Jeong,J.; Kang,H.M.; Lee,E.K.; Song,B.M.; Kwon,Y.K.; Kim,H.R.; Choi,K.S.; Kim,J.Y.; Lee,H.J.; Moon,O.K.; Jeong,W.; Choi,J.; Baek,J.H.; Joo,Y.S.; Park,Y.H.; Lee,H.S.; Lee,Y.J.; Lee,Y.-J.; Kang,H.-M.; Lee,E.-K.; Song,B.-M.; Lee,K.-J.; Hong,M.-S.
EPI561493	NA	Korea, Republic of	2014-Jan-20	EPI_ISL_171695	A/Baikal teal/Korea/H52/2014			Jeong,J.; Kang,H.M.; Lee,E.K.; Song,B.M.; Kwon,Y.K.; Kim,H.R.; Choi,K.S.; Kim,J.Y.; Lee,H.J.; Moon,O.K.; Jeong,W.; Choi,J.; Baek,J.H.; Joo,Y.S.; Park,Y.H.; Lee,H.S.; Lee,Y.J.; Lee,Y.-J.; Kang,H.-M.; Lee,E.-K.; Song,B.-M.; Lee,K.-J.; Hong,M.-S.
EPI561510	NA	Korea, Republic of	2014-Jan-20	EPI_ISL_171696	A/bean goose/Korea/H53/2014			Jeong,J.; Kang,H.M.; Lee,E.K.; Song,B.M.; Kwon,Y.K.; Kim,H.R.; Choi,K.S.; Kim,J.Y.; Lee,H.J.; Moon,O.K.; Jeong,W.; Choi,J.; Baek,J.H.; Joo,Y.S.; Park,Y.H.; Lee,H.S.; Lee,Y.J.; Lee,Y.-J.; Kang,H.-M.; Lee,E.-K.; Song,B.-M.; Lee,K.-J.; Hong,M.-S.
EPI561517	NA	Korea, Republic of	2014-Jan-21	EPI_ISL_171697	A/Baikal teal/Korea/H62/2014			Jeong,J.; Kang,H.M.; Lee,E.K.; Song,B.M.; Kwon,Y.K.; Kim,H.R.; Choi,K.S.; Kim,J.Y.; Lee,H.J.; Moon,O.K.; Jeong,W.; Choi,J.; Baek,J.H.; Joo,Y.S.; Park,Y.H.; Lee,H.S.; Lee,Y.J.; Lee,Y.-J.; Kang,H.-M.; Lee,E.-K.; Song,B.-M.; Lee,K.-J.; Hong,M.-S.
EPI561524	NA	Korea, Republic of	2014-Jan-21	EPI_ISL_171698	A/broiler duck/Korea/H65/2014			Jeong,J.; Kang,H.M.; Lee,E.K.; Song,B.M.; Kwon,Y.K.; Kim,H.R.; Choi,K.S.; Kim,J.Y.; Lee,H.J.; Moon,O.K.; Jeong,W.; Choi,J.; Baek,J.H.; Joo,Y.S.; Park,Y.H.; Lee,H.S.; Lee,Y.J.; Lee,Y.-J.; Kang,H.-M.; Lee,E.-K.; Song,B.-M.; Lee,K.-J.; Hong,M.-S.
EPI561531	NA	Korea, Republic of	2014-Jan-21	EPI_ISL_171699	A/Baikal teal/Korea/H66/2014			Jeong,J.; Kang,H.M.; Lee,E.K.; Song,B.M.; Kwon,Y.K.; Kim,H.R.; Choi,K.S.; Kim,J.Y.; Lee,H.J.; Moon,O.K.; Jeong,W.; Choi,J.; Baek,J.H.; Joo,Y.S.; Park,Y.H.; Lee,H.S.; Lee,Y.J.; Lee,Y.-J.; Kang,H.-M.; Lee,E.-K.; Song,B.-M.; Lee,K.-J.; Hong,M.-S.
EPI561544	NA	Korea, Republic of	2014-Jan-22	EPI_ISL_171700	A/Baikal teal/Korea/H68/2014			Jeong,J.; Kang,H.M.; Lee,E.K.; Song,B.M.; Kwon,Y.K.; Kim,H.R.; Choi,K.S.; Kim,J.Y.; Lee,H.J.; Moon,O.K.; Jeong,W.; Choi,J.; Baek,J.H.; Joo,Y.S.; Park,Y.H.; Lee,H.S.; Lee,Y.J.; Lee,Y.-J.; Kang,H.-M.; Lee,E.-K.; Song,B.-M.; Lee,K.-J.; Hong,M.-S.
EPI561551	NA	Korea, Republic of	2014-Jan-22	EPI_ISL_171701	A/Baikal teal/Korea/H80/2014			Jeong,J.; Kang,H.M.; Lee,E.K.; Song,B.M.; Kwon,Y.K.; Kim,H.R.; Choi,K.S.; Kim,J.Y.; Lee,H.J.; Moon,O.K.; Jeong,W.; Choi,J.; Baek,J.H.; Joo,Y.S.; Park,Y.H.; Lee,H.S.; Lee,Y.J.; Lee,Y.-J.; Kang,H.-M.; Lee,E.-K.; Song,B.-M.; Lee,K.-J.; Hong,M.-S.
EPI561558	NA	Korea, Republic of	2014-Jan-22	EPI_ISL_171702	A/Coot/Korea/H81/2014			Jeong,J.; Kang,H.M.; Lee,E.K.; Song,B.M.; Kwon,Y.K.; Kim,H.R.; Choi,K.S.; Kim,J.Y.; Lee,H.J.; Moon,O.K.; Jeong,W.; Choi,J.; Baek,J.H.; Joo,Y.S.; Park,Y.H.; Lee,H.S.; Lee,Y.J.; Lee,Y.-J.; Kang,H.-M.; Lee,E.-K.; Song,B.-M.; Lee,K.-J.; Hong,M.-S.
EPI561565	NA	Korea, Republic of	2014-Jan-22	EPI_ISL_171703	A/Baikal teal/Korea/H84/2014			Jeong,J.; Kang,H.M.; Lee,E.K.; Song,B.M.; Kwon,Y.K.; Kim,H.R.; Choi,K.S.; Kim,J.Y.; Lee,H.J.; Moon,O.K.; Jeong,W.; Choi,J.; Baek,J.H.; Joo,Y.S.; Park,Y.H.; Lee,H.S.; Lee,Y.J.; Lee,Y.-J.; Kang,H.-M.; Lee,E.-K.; Song,B.-M.; Lee,K.-J.; Hong,M.-S.
EPI561572	NA	Korea, Republic of	2014-Jan-23	EPI_ISL_171704	A/Baikal teal/Korea/H96/2014			Jeong,J.; Kang,H.M.; Lee,E.K.; Song,B.M.; Kwon,Y.K.; Kim,H.R.; Choi,K.S.; Kim,J.Y.; Lee,H.J.; Moon,O.K.; Jeong,W.; Choi,J.; Baek,J.H.; Joo,Y.S.; Park,Y.H.; Lee,H.S.; Lee,Y.J.; Lee,Y.-J.; Kang,H.-M.; Lee,E.-K.; Song,B.-M.; Lee,K.-J.; Hong,M.-S.
EPI561579	NA	Korea, Republic of	2014-Jan-24	EPI_ISL_171705	A/breeder chicken/Korea/H122/2014			Jeong,J.; Kang,H.M.; Lee,E.K.; Song,B.M.; Kwon,Y.K.; Kim,H.R.; Choi,K.S.; Kim,J.Y.; Lee,H.J.; Moon,O.K.; Jeong,W.; Choi,J.; Baek,J.H.; Joo,Y.S.; Park,Y.H.; Lee,H.S.; Lee,Y.J.; Lee,Y.-J.; Kang,H.-M.; Lee,E.-K.; Song,B.-M.; Lee,K.-J.; Hong,M.-S.
EPI561593	NA	Korea, Republic of	2014-Jan-25	EPI_ISL_171706	A/breeder duck/Korea/H128/2014			Jeong,J.; Kang,H.M.; Lee,E.K.; Song,B.M.; Kwon,Y.K.; Kim,H.R.; Choi,K.S.; Kim,J.Y.; Lee,H.J.; Moon,O.K.; Jeong,W.; Choi,J.; Baek,J.H.; Joo,Y.S.; Park,Y.H.; Lee,H.S.; Lee,Y.J.; Lee,Y.-J.; Kang,H.-M.; Lee,E.-K.; Song,B.-M.; Lee,K.-J.; Hong,M.-S.
EPI561600	NA	Korea, Republic of	2014-Jan-25	EPI_ISL_171707	A/broiler duck/Korea/H133/2014			Jeong,J.; Kang,H.M.; Lee,E.K.; Song,B.M.; Kwon,Y.K.; Kim,H.R.; Choi,K.S.; Kim,J.Y.; Lee,H.J.; Moon,O.K.; Jeong,W.; Choi,J.; Baek,J.H.; Joo,Y.S.; Park,Y.H.; Lee,H.S.; Lee,Y.J.; Lee,Y.-J.; Kang,H.-M.; Lee,E.-K.; Song,B.-M.; Lee,K.-J.; Hong,M.-S.
EPI561607	NA	Korea, Republic of	2014-Jan-25	EPI_ISL_171708	A/broiler duck/Korea/H145/2014			Jeong,J.; Kang,H.M.; Lee,E.K.; Song,B.M.; Kwon,Y.K.; Kim,H.R.; Choi,K.S.; Kim,J.Y.; Lee,H.J.; Moon,O.K.; Jeong,W.; Choi,J.; Baek,J.H.; Joo,Y.S.; Park,Y.H.; Lee,H.S.; Lee,Y.J.; Lee,Y.-J.; Kang,H.-M.; Lee,E.-K.; Song,B.-M.; Lee,K.-J.; Hong,M.-S.
EPI561614	NA	Korea, Republic of	2014-Jan-26	EPI_ISL_171709	A/breeder duck/Korea/H158/2014			Jeong,J.; Kang,H.M.; Lee,E.K.; Song,B.M.; Kwon,Y.K.; Kim,H.R.; Choi,K.S.; Kim,J.Y.; Lee,H.J.; Moon,O.K.; Jeong,W.; Choi,J.; Baek,J.H.; Joo,Y.S.; Park,Y.H.; Lee,H.S.; Lee,Y.J.; Lee,Y.-J.; Kang,H.-M.; Lee,E.-K.; Song,B.-M.; Lee,K.-J.; Hong,M.-S.
EPI561621	NA	Korea, Republic of	2014-Jan-27	EPI_ISL_171710	A/breeder duck/Korea/H200/2014			Jeong,J.; Kang,H.M.; Lee,E.K.; Song,B.M.; Kwon,Y.K.; Kim,H.R.; Choi,K.S.; Kim,J.Y.; Lee,H.J.; Moon,O.K.; Jeong,W.; Choi,J.; Baek,J.H.; Joo,Y.S.; Park,Y.H.; Lee,H.S.; Lee,Y.J.; Lee,Y.-J.; Kang,H.-M.; Lee,E.-K.; Song,B.-M.; Lee,K.-J.; Hong,M.-S.
EPI561628	NA	Korea, Republic of	2014-Jan-27	EPI_ISL_171711	A/mallard/Korea/H207/2014			Jeong,J.; Kang,H.M.; Lee,E.K.; Song,B.M.; Kwon,Y.K.; Kim,H.R.; Choi,K.S.; Kim,J.Y.; Lee,H.J.; Moon,O.K.; Jeong,W.; Choi,J.; Baek,J.H.; Joo,Y.S.; Park,Y.H.; Lee,H.S.; Lee,Y.J.; Lee,Y.-J.; Kang,H.-M.; Lee,E.-K.; Song,B.-M.; Lee,K.-J.; Hong,M.-S.
EPI561655	NA	Korea, Republic of	2014-Jan-28	EPI_ISL_171714	A/breeder chicken/Korea/H250/2014			Jeong,J.; Kang,H.M.; Lee,E.K.; Song,B.M.; Kwon,Y.K.; Kim,H.R.; Choi,K.S.; Kim,J.Y.; Lee,H.J.; Moon,O.K.; Jeong,W.; Choi,J.; Baek,J.H.; Joo,Y.S.; Park,Y.H.; Lee,H.S.; Lee,Y.J.; Lee,Y.-J.; Kang,H.-M.; Lee,E.-K.; Song,B.-M.; Lee,K.-J.; Hong,M.-S.
EPI566028	NA	Germany	2015-Jan-01	EPI_ISL_172815	A/ibis/Germany-MV/R44/2015		Friedrich-Loeffler-Institut
EPI569374	NA	United States	2014-Dec-16	EPI_ISL_173666	A/chicken/Oregon/41613-2/2014			Killian,M.L.
EPI569378	NA	United States	2014-Dec-16	EPI_ISL_173668	A/guinea fowl/Oregon/41613-1/2014			Killian,M.L.
EPI573167	NA	Netherlands	2014-Nov-19	EPI_ISL_174349	A/chicken/Netherlands/14015766/2014	Wageningen Bioveterinary Research	Wageningen Bioveterinary Research	Heutink, Rene; Harders, Frank; Verschuren-Pritz, Sylvia; Bossers, Alex; Koch, Guus; Bouwstra, Ruth
EPI573173	NA	Netherlands	2014-Nov-20	EPI_ISL_174350	A/Chicken/Netherlands/14015824/2014	Wageningen Bioveterinary Research	Wageningen Bioveterinary Research	Heutink, Rene; Harders, Frank; Verschuren-Pritz, Sylvia; Bossers, Alex; Koch, Guus; Bouwstra, Ruth
EPI573181	NA	Netherlands	2014-Nov-21	EPI_ISL_174351	A/duck/Netherlands/14015989/2014	Wageningen Bioveterinary Research	Wageningen Bioveterinary Research	Heutink, Rene; Harders, Frank; Verschuren-Pritz, Sylvia; Bossers, Alex; Koch, Guus; Bouwstra, Ruth
EPI573189	NA	Netherlands	2014-Nov-29	EPI_ISL_174352	A/chicken/Netherlands/14016437/2014	Wageningen Bioveterinary Research	Wageningen Bioveterinary Research	Heutink, Rene; Harders, Frank; Verschuren-Pritz, Sylvia; Bossers, Alex; Koch, Guus; Bouwstra, Ruth
EPI1057692	NA	Korea, Republic of	2014-Sep-24	EPI_ISL_174380	A/broiler duck/Korea/H1731/2014		Animal and Plant Quarantine Agency (APQA)
EPI1057699	NA	Korea, Republic of	2014-Dec-01	EPI_ISL_174398	A/mallard/Korea/H1924-6/2014		Animal and Plant Quarantine Agency (APQA)
EPI573648	NA	Japan	2014-Dec-17	EPI_ISL_174517	A/crane/Kagoshima/KU21/2014(H5N8)	Kagoshima University	Kagoshima University
EPI573655	NA	Japan	2014-Dec-24	EPI_ISL_174518	A/crane/Kagoshima/KU41/2014(H5N8)	Kagoshima University	Kagoshima University
EPI573666	NA	Japan	2015-Jan-03	EPI_ISL_174519	A/crane/Kagoshima/KU53/2015(H5N8)	Kagoshima University	Kagoshima University
EPI573674	NA	Japan	2015-Jan-14	EPI_ISL_174520	A/mallard duck/Kagoshima/KU70/2015(H5N8)	Kagoshima University	Kagoshima University
EPI573682	NA	Japan	2015-Feb-13	EPI_ISL_174521	A/mallard duck/Kagoshima/KU116/2015(H5N8)	Kagoshima University	Kagoshima University
EPI574271	NA	Bulgaria	2011-Nov-23	EPI_ISL_174898	A/mule duck/Bulgaria/328/2011			Marinove-Petkova,A.; Georgiev,G.; Petkov,T.; Darnell,D.; Franks,J.; Walker,D.; Seiler,P.; Danner,A.; Graham,A.; McKenzie,P.; Krauss,S.; Webby,R.J.; Webster,R.G.
EPI576382	NA	Sweden	2015-Feb-20	EPI_ISL_175534	A/MuteSwan/Sweden/SVA150311KU0277/SZ502/2015	National Veterinary Institute	National Veterinary Institute	'Zohari,Siamak';'Ullman,Karin'; 'Olofson,Ann-Sophie'
EPI576393	NA	Sweden	2015-Mar-05	EPI_ISL_175535	A/MuteSwan/Sweden/SVA150313KU0141/SZ543/2015	National Veterinary Institute	National Veterinary Institute	'Zohari,Siamak';'Karin,Ullman';Olofsson,Ann-Sophie*
EPI584825	NA	Hungary	2015-Feb-23	EPI_ISL_177584	A/domestic duck/Hungary/7341/2015	Danam.Vet.Molbiol	Danam.Vet.Molbiol	Krisztian,Banyai; Szilvia,Farkas; Adam,Dan
EPI585086	NA	United States	2015-Jan-21	EPI_ISL_177647	A/turkey/California/K1500169-1.2/2015			Killian,M.L.
EPI585615	NA	Korea, Republic of	2014-Jan-20	EPI_ISL_177725	A/baikal teal/Korea/1437/2014			Kim,S.-H.; Hur,M.; Suh,J.-H.; Woo,C.; Wang,S.-J.; Park,E.-R.; Hwang,J.; An,I.-J.; Jo,S.-D.; Yu,S.D.; Choi,K.; Lee,D.-H.; Song,C.-S.
EPI585616	NA	Korea, Republic of	2014-Jan-20	EPI_ISL_177726	A/baikal teal/Korea/1441/2014			Kim,S.-H.; Hur,M.; Suh,J.-H.; Woo,C.; Wang,S.-J.; Park,E.-R.; Hwang,J.; An,I.-J.; Jo,S.-D.; Yu,S.D.; Choi,K.; Lee,D.-H.; Song,C.-S.
EPI585617	NA	Korea, Republic of	2014-Jan-20	EPI_ISL_177727	A/baikal teal/Korea/1445/2014			Kim,S.-H.; Hur,M.; Suh,J.-H.; Woo,C.; Wang,S.-J.; Park,E.-R.; Hwang,J.; An,I.-J.; Jo,S.-D.; Yu,S.D.; Choi,K.; Lee,D.-H.; Song,C.-S.
EPI585618	NA	Korea, Republic of	2014-Jan-20	EPI_ISL_177728	A/baikal teal/Korea/1446/2014			Kim,S.-H.; Hur,M.; Suh,J.-H.; Woo,C.; Wang,S.-J.; Park,E.-R.; Hwang,J.; An,I.-J.; Jo,S.-D.; Yu,S.D.; Choi,K.; Lee,D.-H.; Song,C.-S.
EPI585619	NA	Korea, Republic of	2014-Jan-20	EPI_ISL_177729	A/baikal teal/Korea/1447/2014			Kim,S.-H.; Hur,M.; Suh,J.-H.; Woo,C.; Wang,S.-J.; Park,E.-R.; Hwang,J.; An,I.-J.; Jo,S.-D.; Yu,S.D.; Choi,K.; Lee,D.-H.; Song,C.-S.
EPI585620	NA	Korea, Republic of	2014-Jan-20	EPI_ISL_177730	A/baikal teal/Korea/1448/2014			Kim,S.-H.; Hur,M.; Suh,J.-H.; Woo,C.; Wang,S.-J.; Park,E.-R.; Hwang,J.; An,I.-J.; Jo,S.-D.; Yu,S.D.; Choi,K.; Lee,D.-H.; Song,C.-S.
EPI585621	NA	Korea, Republic of	2014-Jan-20	EPI_ISL_177731	A/baikal teal/Korea/1449/2014			Kim,S.-H.; Hur,M.; Suh,J.-H.; Woo,C.; Wang,S.-J.; Park,E.-R.; Hwang,J.; An,I.-J.; Jo,S.-D.; Yu,S.D.; Choi,K.; Lee,D.-H.; Song,C.-S.
EPI585622	NA	Korea, Republic of	2014-Jan-20	EPI_ISL_177732	A/baikal teal/Korea/1452/2014			Kim,S.-H.; Hur,M.; Suh,J.-H.; Woo,C.; Wang,S.-J.; Park,E.-R.; Hwang,J.; An,I.-J.; Jo,S.-D.; Yu,S.D.; Choi,K.; Lee,D.-H.; Song,C.-S.
EPI585623	NA	Korea, Republic of	2014-Jan-20	EPI_ISL_177733	A/baikal teal/Korea/1454/2014			Kim,S.-H.; Hur,M.; Suh,J.-H.; Woo,C.; Wang,S.-J.; Park,E.-R.; Hwang,J.; An,I.-J.; Jo,S.-D.; Yu,S.D.; Choi,K.; Lee,D.-H.; Song,C.-S.
EPI585624	NA	Korea, Republic of	2014-Jan-20	EPI_ISL_177734	A/baikal teal/Korea/1456/2014			Kim,S.-H.; Hur,M.; Suh,J.-H.; Woo,C.; Wang,S.-J.; Park,E.-R.; Hwang,J.; An,I.-J.; Jo,S.-D.; Yu,S.D.; Choi,K.; Lee,D.-H.; Song,C.-S.
EPI585625	NA	Korea, Republic of	2014-Jan-20	EPI_ISL_177735	A/baikal teal/Korea/1457/2014			Kim,S.-H.; Hur,M.; Suh,J.-H.; Woo,C.; Wang,S.-J.; Park,E.-R.; Hwang,J.; An,I.-J.; Jo,S.-D.; Yu,S.D.; Choi,K.; Lee,D.-H.; Song,C.-S.
EPI585626	NA	Korea, Republic of	2014-Jan-20	EPI_ISL_177736	A/baikal teal/Korea/1458/2014			Kim,S.-H.; Hur,M.; Suh,J.-H.; Woo,C.; Wang,S.-J.; Park,E.-R.; Hwang,J.; An,I.-J.; Jo,S.-D.; Yu,S.D.; Choi,K.; Lee,D.-H.; Song,C.-S.
EPI585627	NA	Korea, Republic of	2014-Jan-20	EPI_ISL_177737	A/baikal teal/Korea/2399/2014			Kim,S.-H.; Hur,M.; Suh,J.-H.; Woo,C.; Wang,S.-J.; Park,E.-R.; Hwang,J.; An,I.-J.; Jo,S.-D.; Yu,S.D.; Choi,K.; Lee,D.-H.; Song,C.-S.
EPI585628	NA	Korea, Republic of	2014-Jan-20	EPI_ISL_177738	A/baikal teal/Korea/2402/2014			Kim,S.-H.; Hur,M.; Suh,J.-H.; Woo,C.; Wang,S.-J.; Park,E.-R.; Hwang,J.; An,I.-J.; Jo,S.-D.; Yu,S.D.; Choi,K.; Lee,D.-H.; Song,C.-S.
EPI585629	NA	Korea, Republic of	2014-Jan-20	EPI_ISL_177739	A/baikal teal/Korea/2403/2014			Kim,S.-H.; Hur,M.; Suh,J.-H.; Woo,C.; Wang,S.-J.; Park,E.-R.; Hwang,J.; An,I.-J.; Jo,S.-D.; Yu,S.D.; Choi,K.; Lee,D.-H.; Song,C.-S.
EPI585630	NA	Korea, Republic of	2014-Jan-20	EPI_ISL_177740	A/baikal teal/Korea/2406/2014			Kim,S.-H.; Hur,M.; Suh,J.-H.; Woo,C.; Wang,S.-J.; Park,E.-R.; Hwang,J.; An,I.-J.; Jo,S.-D.; Yu,S.D.; Choi,K.; Lee,D.-H.; Song,C.-S.
EPI585631	NA	Korea, Republic of	2014-Jan-20	EPI_ISL_177741	A/baikal teal/Korea/2414/2014			Kim,S.-H.; Hur,M.; Suh,J.-H.; Woo,C.; Wang,S.-J.; Park,E.-R.; Hwang,J.; An,I.-J.; Jo,S.-D.; Yu,S.D.; Choi,K.; Lee,D.-H.; Song,C.-S.
EPI585632	NA	Korea, Republic of	2014-Jan-20	EPI_ISL_177742	A/baikal teal/Korea/2416/2014			Kim,S.-H.; Hur,M.; Suh,J.-H.; Woo,C.; Wang,S.-J.; Park,E.-R.; Hwang,J.; An,I.-J.; Jo,S.-D.; Yu,S.D.; Choi,K.; Lee,D.-H.; Song,C.-S.
EPI585633	NA	Korea, Republic of	2014-Jan-20	EPI_ISL_177743	A/baikal teal/Korea/2417/2014			Kim,S.-H.; Hur,M.; Suh,J.-H.; Woo,C.; Wang,S.-J.; Park,E.-R.; Hwang,J.; An,I.-J.; Jo,S.-D.; Yu,S.D.; Choi,K.; Lee,D.-H.; Song,C.-S.
EPI587523	NA	Canada	2014-Jan-01	EPI_ISL_178249	A/American wigeon/BC/050-31/2015	Animal Health Centre, Ministry of Agriculture	Canadian Food Inspection Agency
EPI588954	NA	Taiwan	2015-Jan-11	EPI_ISL_179023	A/goose/Taiwan/a015/2015	Animal Health Research Institute	Animal Health Research Institute	Yu-Ju,Lin; Li-Hsuan,Chen; Wan-Chen,Li; Yu-Pin,Liu; Ming-Shiuh,Lee; Ming-Chu,Cheng; Hsiang-Jung,Tsai
EPI588978	NA	Taiwan	2015-Jan-13	EPI_ISL_179026	A/duck/Taiwan/a068/2015	Animal Health Research Institute	Animal Health Research Institute	Yu-Ju,Lin; Li-Hsuan,Chen; Wan-Chen,Li; Yu-Pin,Liu; Ming-Shiuh,Lee; Ming-Chu,Cheng; Hsiang-Jung,Tsai
EPI590075	NA	Vietnam	2013-Apr-10	EPI_ISL_179386	A/duck/Quang Ninh/19c511/2013			Soda,K.; Hotta,K.; Trang,H.U.; Le,Q.M.; Yamashiro,T.; Ito,T.
EPI595060	NA	Korea, Republic of	2015-Jan-22	EPI_ISL_181080	A/common teal/Korea/KU-12/2015	Avian diaseases laboratory, College of Veterinary Medicine, Konkuk University	Konkuk University	Kwon,Jung-Hoon; Yuk,Seong-Su; Erdene-Ochir,TO; Noh,Jin-Yong; Hong,Woo-Tack; Jeong,Jei-Hyun; Jeong,Sol; Song,Chang-Seon
EPI595068	NA	Korea, Republic of	2015-Jan-29	EPI_ISL_181081	A/mallard/Korea/KU3-2/2015	Avian diaseases laboratory, College of Veterinary Medicine, Konkuk University	Konkuk University	Kwon,Jung-Hoon; Yuk,Seong-Su; Erdene-Ochir,TO; Noh,Jin-Yong; Hong,Woo-Tack; Jeong,Jei-Hyun; Jeong,Sol; Song,Chang-Seon
EPI595076	NA	Korea, Republic of	2015-Feb-06	EPI_ISL_181082	A/mallard/Korea/N15-99/2015	Avian diaseases laboratory, College of Veterinary Medicine, Konkuk University	Konkuk University	Kwon,Jung-Hoon; Yuk,Seong-Su; Erdene-Ochir,TO; Noh,Jin-Yong; Hong,Woo-Tack; Jeong,Jei-Hyun; Jeong,Sol; Song,Chang-Seon
EPI595084	NA	Korea, Republic of	2014-Dec-24	EPI_ISL_181083	A/mandarin duck/Korea/K14-363-1/2014	Avian diaseases laboratory, College of Veterinary Medicine, Konkuk University	Konkuk University	Kwon,Jung-Hoon; Yuk,Seong-Su; Erdene-Ochir,TO; Noh,Jin-Yong; Hong,Woo-Tack; Jeong,Jei-Hyun; Jeong,Sol; Song,Chang-Seon
EPI595096	NA	Korea, Republic of	2014-Dec-24	EPI_ISL_181084	A/mandarin duck/Korea/K14-366-1/2014	Avian diaseases laboratory, College of Veterinary Medicine, Konkuk University	Konkuk University	Kwon,Jung-Hoon; Yuk,Seong-Su; Erdene-Ochir,TO; Noh,Jin-Yong; Hong,Woo-Tack; Jeong,Jei-Hyun; Jeong,Sol; Song,Chang-Seon
EPI595104	NA	Korea, Republic of	2014-Dec-24	EPI_ISL_181085	A/mandarin duck/Korea/K14-367-1/2014	Avian diaseases laboratory, College of Veterinary Medicine, Konkuk University	Konkuk University	Kwon,Jung-Hoon; Yuk,Seong-Su; Erdene-Ochir,TO; Noh,Jin-Yong; Hong,Woo-Tack; Jeong,Jei-Hyun; Jeong,Sol; Song,Chang-Seon
EPI595113	NA	Korea, Republic of	2014-Dec-24	EPI_ISL_181086	A/greater white-fronted goose/Korea/K14-367-4/2014	Avian diaseases laboratory, College of Veterinary Medicine, Konkuk University	Konkuk University	Kwon,Jung-Hoon; Yuk,Seong-Su; Erdene-Ochir,TO; Noh,Jin-Yong; Hong,Woo-Tack; Jeong,Jei-Hyun; Jeong,Sol; Song,Chang-Seon
EPI595121	NA	Korea, Republic of	2014-Dec-24	EPI_ISL_181087	A/greater white-fronted goose/Korea/K14-369-3/2014	Avian diaseases laboratory, College of Veterinary Medicine, Konkuk University	Konkuk University	Kwon,Jung-Hoon; Yuk,Seong-Su; Erdene-Ochir,TO; Noh,Jin-Yong; Hong,Woo-Tack; Jeong,Jei-Hyun; Jeong,Sol; Song,Chang-Seon
EPI595130	NA	Korea, Republic of	2014-Dec-24	EPI_ISL_181088	A/greater white-fronted goose/Korea/K14-371-4/2014	Avian diaseases laboratory, College of Veterinary Medicine, Konkuk University	Konkuk University	Kwon,Jung-Hoon; Yuk,Seong-Su; Erdene-Ochir,TO; Noh,Jin-Yong; Hong,Woo-Tack; Jeong,Jei-Hyun; Jeong,Sol; Song,Chang-Seon
EPI595135	NA	Korea, Republic of	2014-Dec-24	EPI_ISL_181089	A/greater white-fronted goose/Korea/K14-372-2/2014	Avian diaseases laboratory, College of Veterinary Medicine, Konkuk University	Konkuk University	Kwon,Jung-Hoon; Yuk,Seong-Su; Erdene-Ochir,TO; Noh,Jin-Yong; Hong,Woo-Tack; Jeong,Jei-Hyun; Jeong,Sol; Song,Chang-Seon
EPI595143	NA	Korea, Republic of	2014-Dec-24	EPI_ISL_181090	A/greater white-fronted goose/Korea/K14-374-1/2014	Avian diaseases laboratory, College of Veterinary Medicine, Konkuk University	Konkuk University	Kwon,Jung-Hoon; Yuk,Seong-Su; Erdene-Ochir,TO; Noh,Jin-Yong; Hong,Woo-Tack; Jeong,Jei-Hyun; Jeong,Sol; Song,Chang-Seon
EPI624533	NA	Germany	2015-Jan-01	EPI_ISL_191765	A/scarlet_ibis/Germany/AR44-L01279/2015		Friedrich-Loeffler-Institut
EPI687246	NA	Germany	2014-Dec-15	EPI_ISL_198663	A/turkey/Germany/AR3382-L00937/2014		Friedrich-Loeffler-Institut
EPI687238	NA	Germany	2014-Dec-15	EPI_ISL_198665	A/turkey/Germany/AR3390-L00939/2014		Friedrich-Loeffler-Institut
EPI662647	NA	Japan	2014-Dec-28	EPI_ISL_199146	A/chicken/Miyazaki/2-4/2014	National Institute of Animal Health	National Institute of Animal Health
EPI662639	NA	Japan	2014-Dec-29	EPI_ISL_199147	A/chicken/Yamaguchi/6/2014	National Institute of Animal Health	National Institute of Animal Health
EPI662631	NA	Japan	2015-Jan-15	EPI_ISL_199148	A/chicken/Okayama/1-2/2015	National Institute of Animal Health	National Institute of Animal Health
EPI662623	NA	Japan	2015-Jan-17	EPI_ISL_199149	A/chicken/Saga/1-1/2015	National Institute of Animal Health	National Institute of Animal Health
EPI659558	NA	China	2013-Nov-14	EPI_ISL_199151	A/duck/Shandong/11.14 DL-DKd11/2013(H5N8)		Institute of Microbiology, Chinese Academy of Sciences
EPI659598	NA	China	2014-Dec-08	EPI_ISL_199156	A/goose/Shandong/12.08 YG-GS/2014(H5N8)		Institute of Microbiology, Chinese Academy of Sciences
EPI659614	NA	China	2014-May-23	EPI_ISL_199158	A/goose/Shandong/05.23 DT-GS/2014(H5N8)		Institute of Microbiology, Chinese Academy of Sciences
EPI659622	NA	China	2014-Jan-01	EPI_ISL_199159	A/goose/Shandong/GD-GS/2014(H5N8)		Institute of Microbiology, Chinese Academy of Sciences
EPI661646	NA	China	2013-Nov-14	EPI_ISL_199412	A/duck/Shandong/11.14 RD/2013(H5N8)		Institute of Microbiology, Chinese Academy of Sciences
EPI672789	NA	China	2013-Dec-12	EPI_ISL_201798	A/goose/Guangdong/s13124/2013			Song,Y.; Cui,J.; Song,H.; Ye,J.; Zhao,Z.; Wu,S.; Xu,C.; Jiao,P.; Liao,M.
EPI672797	NA	China	2014-Jan-06	EPI_ISL_201799	A/duck/Guangdong/s14044/2014			Song,Y.; Cui,J.; Song,H.; Ye,J.; Zhao,Z.; Wu,S.; Xu,C.; Jiao,P.; Liao,M.
EPI681355	NA	China	2014-Sep-25	EPI_ISL_203750	A/duck/Zhejiang/925019/2014			Wu,H.; Peng,X.; Cheng,L.; Lu,X.; Jin,C.; Xie,T.; Yao,H.; Wu,N.
EPI681356	NA	China	2014-Sep-25	EPI_ISL_203751	A/duck/Zhejiang/925169/2014			Wu,H.; Peng,X.; Cheng,L.; Lu,X.; Jin,C.; Xie,T.; Yao,H.; Wu,N.
EPI681357	NA	China	2014-Sep-25	EPI_ISL_203752	A/goose/Zhejiang/925037/2014			Wu,H.; Peng,X.; Cheng,L.; Lu,X.; Jin,C.; Xie,T.; Yao,H.; Wu,N.
EPI681358	NA	China	2014-Sep-25	EPI_ISL_203753	A/goose/Zhejiang/925104/2014			Wu,H.; Peng,X.; Cheng,L.; Lu,X.; Jin,C.; Xie,T.; Yao,H.; Wu,N.
EPI690133	NA	United States	2015-Jan-02	EPI_ISL_206395	A/American wigeon/Utah/AH0007824/2015			Killian,M.L.
EPI690196	NA	United States	2015-Jan-07	EPI_ISL_206404	A/mallard/Idaho/AH0008597/2015			Killian,M.L.
EPI690264	NA	United States	2015-Jan-18	EPI_ISL_206411	A/Canada goose/Oregon/AH0012452/2015			Killian,M.L.
EPI690271	NA	United States	2015-Jan-18	EPI_ISL_206412	A/American wigeon/Oregon/AH0012525/2015			Killian,M.L.
EPI690280	NA	United States	2015-Jan-23	EPI_ISL_206413	A/mallard/Nevada/AH0006855/2015			Killian,M.L.
EPI690288	NA	United States	2015-Feb-06	EPI_ISL_206415	A/chicken/California/15-004912/2015			Killian,M.L.
EPI690317	NA	United States	2014-Dec-22	EPI_ISL_206429	A/mallard/Idaho/AH0005954/2014			Killian,M.L.
EPI690324	NA	United States	2014-Dec-22	EPI_ISL_206430	A/mallard/Idaho/AH0005955/2014			Killian,M.L.
EPI690338	NA	United States	2015-Jan-20	EPI_ISL_206432	A/bald eagle/Idaho/15-002892-2/2015			Killian,M.L.
EPI690358	NA	United States	2014-Dec-30	EPI_ISL_206435	A/American wigeon/Washington/195968/2014			Killian,M.L.; Ip,H.S.; Griffin,K.; Messer,J.; McMullen,K.; Dusek,R.; Bodenstein,B.
EPI690380	NA	United States	2014-Dec-29	EPI_ISL_206437	A/Northern pintail/Washington/196271/2014			Killian,M.L.; Ip,H.S.; Griffin,K.; Messer,J.; McMullen,K.; Dusek,R.; Bodenstein,B.
EPI690408	NA	United States	2014-Dec-24	EPI_ISL_206441	A/mallard/Oregon/195536/2014			Killian,M.L.; Ip,H.S.; Griffin,K.; Messer,J.; McMullen,K.; Dusek,R.; Bodenstein,B.
EPI690415	NA	United States	2014-Dec-16	EPI_ISL_206442	A/American wigeon/Washington/195198/2014			Killian,M.L.; Ip,H.S.; Griffin,K.; Messer,J.; McMullen,K.; Long,R.; Mansfield,K.
EPI690422	NA	United States	2014-Dec-16	EPI_ISL_206443	A/American wigeon/Washington/195205/2014			Killian,M.L.; Ip,H.S.; Griffin,K.; Messer,J.; McMullen,K.; Long,R.; Mansfield,K.
EPI690442	NA	United States	2014-Dec-29	EPI_ISL_206445	A/peregrine falcon/Washington/196426/2014			Killian,M.L.; Ip,H.S.; Griffin,K.; Messer,J.; McMullen,K.; Long,R.; Mansfield,K.
EPI690522	NA	Taiwan	2015-Jan-17	EPI_ISL_206456	A/goose/Taiwan/TNC1/2015			Huang,P.Y.; Lee,C.D.; Yip,C.H.; Cheung,C.L.; Yu,G.; Lam,T.T.; Smith,D.K.; Zhu,H.; Guan,Y.; Lee,C.C.; Lam,T.Y.
EPI690530	NA	Taiwan	2015-Jan-17	EPI_ISL_206457	A/goose/Taiwan/TNC2/2015			Huang,P.Y.; Lee,C.D.; Yip,C.H.; Cheung,C.L.; Yu,G.; Lam,T.T.; Smith,D.K.; Zhu,H.; Guan,Y.; Lee,C.C.; Lam,T.Y.
EPI690538	NA	Taiwan	2015-Jan-17	EPI_ISL_206458	A/goose/Taiwan/TNC3/2015			Huang,P.Y.; Lee,C.D.; Yip,C.H.; Cheung,C.L.; Yu,G.; Lam,T.T.; Smith,D.K.; Zhu,H.; Guan,Y.; Lee,C.C.; Lam,T.Y.
EPI690546	NA	Taiwan	2015-Jan-17	EPI_ISL_206459	A/goose/Taiwan/TNC4/2015			Huang,P.Y.; Lee,C.D.; Yip,C.H.; Cheung,C.L.; Yu,G.; Lam,T.T.; Smith,D.K.; Zhu,H.; Guan,Y.; Lee,C.C.; Lam,T.Y.
EPI690554	NA	Taiwan	2015-Jan-17	EPI_ISL_206460	A/goose/Taiwan/TNC5/2015			Huang,P.Y.; Lee,C.D.; Yip,C.H.; Cheung,C.L.; Yu,G.; Lam,T.T.; Smith,D.K.; Zhu,H.; Guan,Y.; Lee,C.C.; Lam,T.Y.
EPI690562	NA	Taiwan	2015-Jan-17	EPI_ISL_206461	A/goose/Taiwan/TNC6/2015			Huang,P.Y.; Lee,C.D.; Yip,C.H.; Cheung,C.L.; Yu,G.; Lam,T.T.; Smith,D.K.; Zhu,H.; Guan,Y.; Lee,C.C.; Lam,T.Y.
EPI690570	NA	Taiwan	2015-Jan-17	EPI_ISL_206462	A/goose/Taiwan/TNC7/2015			Huang,P.Y.; Lee,C.D.; Yip,C.H.; Cheung,C.L.; Yu,G.; Lam,T.T.; Smith,D.K.; Zhu,H.; Guan,Y.; Lee,C.C.; Lam,T.Y.
EPI690578	NA	Taiwan	2015-Jan-17	EPI_ISL_206463	A/goose/Taiwan/TNC8/2015			Huang,P.Y.; Lee,C.D.; Yip,C.H.; Cheung,C.L.; Yu,G.; Lam,T.T.; Smith,D.K.; Zhu,H.; Guan,Y.; Lee,C.C.; Lam,T.Y.
EPI690586	NA	Taiwan	2015-Jan-17	EPI_ISL_206464	A/goose/Taiwan/TNC9/2015			Huang,P.Y.; Lee,C.D.; Yip,C.H.; Cheung,C.L.; Yu,G.; Lam,T.T.; Smith,D.K.; Zhu,H.; Guan,Y.; Lee,C.C.; Lam,T.Y.
EPI690594	NA	Taiwan	2015-Jan-17	EPI_ISL_206465	A/goose/Taiwan/TNC10/2015			Huang,P.Y.; Lee,C.D.; Yip,C.H.; Cheung,C.L.; Yu,G.; Lam,T.T.; Smith,D.K.; Zhu,H.; Guan,Y.; Lee,C.C.; Lam,T.Y.
EPI690602	NA	Taiwan	2015-Jan-17	EPI_ISL_206466	A/goose/Taiwan/TNC11/2015			Huang,P.Y.; Lee,C.D.; Yip,C.H.; Cheung,C.L.; Yu,G.; Lam,T.T.; Smith,D.K.; Zhu,H.; Guan,Y.; Lee,C.C.; Lam,T.Y.
EPI690610	NA	Taiwan	2015-Jan-17	EPI_ISL_206467	A/goose/Taiwan/TNC12/2015			Huang,P.Y.; Lee,C.D.; Yip,C.H.; Cheung,C.L.; Yu,G.; Lam,T.T.; Smith,D.K.; Zhu,H.; Guan,Y.; Lee,C.C.; Lam,T.Y.
EPI690618	NA	Taiwan	2015-Jan-17	EPI_ISL_206468	A/goose/Taiwan/TNC13/2015			Huang,P.Y.; Lee,C.D.; Yip,C.H.; Cheung,C.L.; Yu,G.; Lam,T.T.; Smith,D.K.; Zhu,H.; Guan,Y.; Lee,C.C.; Lam,T.Y.
EPI690626	NA	Taiwan	2015-Jan-17	EPI_ISL_206469	A/goose/Taiwan/TNC14/2015			Huang,P.Y.; Lee,C.D.; Yip,C.H.; Cheung,C.L.; Yu,G.; Lam,T.T.; Smith,D.K.; Zhu,H.; Guan,Y.; Lee,C.C.; Lam,T.Y.
EPI690634	NA	Taiwan	2015-Jan-17	EPI_ISL_206470	A/goose/Taiwan/TNO1/2015			Huang,P.Y.; Lee,C.D.; Yip,C.H.; Cheung,C.L.; Yu,G.; Lam,T.T.; Smith,D.K.; Zhu,H.; Guan,Y.; Lee,C.C.; Lam,T.Y.
EPI690642	NA	Taiwan	2015-Jan-17	EPI_ISL_206471	A/goose/Taiwan/TNO2/2015			Huang,P.Y.; Lee,C.D.; Yip,C.H.; Cheung,C.L.; Yu,G.; Lam,T.T.; Smith,D.K.; Zhu,H.; Guan,Y.; Lee,C.C.; Lam,T.Y.
EPI690650	NA	Taiwan	2015-Jan-17	EPI_ISL_206472	A/goose/Taiwan/TNO3/2015			Huang,P.Y.; Lee,C.D.; Yip,C.H.; Cheung,C.L.; Yu,G.; Lam,T.T.; Smith,D.K.; Zhu,H.; Guan,Y.; Lee,C.C.; Lam,T.Y.
EPI690658	NA	Taiwan	2015-Jan-17	EPI_ISL_206473	A/goose/Taiwan/TNO4/2015			Huang,P.Y.; Lee,C.D.; Yip,C.H.; Cheung,C.L.; Yu,G.; Lam,T.T.; Smith,D.K.; Zhu,H.; Guan,Y.; Lee,C.C.; Lam,T.Y.
EPI690674	NA	Taiwan	2015-Jan-17	EPI_ISL_206475	A/goose/Taiwan/TNO6/2015			Huang,P.Y.; Lee,C.C.; Yip,C.H.; Cheung,C.L.; Yu,G.; Lam,T.Y.; Smith,D.K.; Zhu,H.; Guan,Y.
EPI690682	NA	Taiwan	2015-Jan-17	EPI_ISL_206476	A/goose/Taiwan/TNO7/2015			Huang,P.Y.; Lee,C.D.; Yip,C.H.; Cheung,C.L.; Yu,G.; Lam,T.T.; Smith,D.K.; Zhu,H.; Guan,Y.; Lee,C.C.; Lam,T.Y.
EPI690690	NA	Taiwan	2015-Jan-17	EPI_ISL_206477	A/goose/Taiwan/TNO8/2015			Huang,P.Y.; Lee,C.D.; Yip,C.H.; Cheung,C.L.; Yu,G.; Lam,T.T.; Smith,D.K.; Zhu,H.; Guan,Y.; Lee,C.C.; Lam,T.Y.
EPI690698	NA	Taiwan	2015-Jan-17	EPI_ISL_206478	A/goose/Taiwan/TNO9/2015			Huang,P.Y.; Lee,C.D.; Yip,C.H.; Cheung,C.L.; Yu,G.; Lam,T.T.; Smith,D.K.; Zhu,H.; Guan,Y.; Lee,C.C.; Lam,T.Y.
EPI690706	NA	Taiwan	2015-Jan-17	EPI_ISL_206479	A/goose/Taiwan/TNO10/2015			Huang,P.Y.; Lee,C.D.; Yip,C.H.; Cheung,C.L.; Yu,G.; Lam,T.T.; Smith,D.K.; Zhu,H.; Guan,Y.; Lee,C.C.; Lam,T.Y.
EPI690714	NA	Taiwan	2015-Jan-17	EPI_ISL_206480	A/goose/Taiwan/TNO11/2015			Huang,P.Y.; Lee,C.D.; Yip,C.H.; Cheung,C.L.; Yu,G.; Lam,T.T.; Smith,D.K.; Zhu,H.; Guan,Y.; Lee,C.C.; Lam,T.Y.
EPI690722	NA	Taiwan	2015-Jan-17	EPI_ISL_206481	A/goose/Taiwan/TNO12/2015			Huang,P.Y.; Lee,C.D.; Yip,C.H.; Cheung,C.L.; Yu,G.; Lam,T.T.; Smith,D.K.; Zhu,H.; Guan,Y.; Lee,C.C.; Lam,T.Y.
EPI690730	NA	Taiwan	2015-Jan-17	EPI_ISL_206482	A/goose/Taiwan/TNO13/2015			Huang,P.Y.; Lee,C.D.; Yip,C.H.; Cheung,C.L.; Yu,G.; Lam,T.T.; Smith,D.K.; Zhu,H.; Guan,Y.; Lee,C.C.; Lam,T.Y.
EPI690738	NA	Taiwan	2015-Jan-17	EPI_ISL_206483	A/goose/Taiwan/TNO14/2015			Huang,P.Y.; Lee,C.D.; Yip,C.H.; Cheung,C.L.; Yu,G.; Lam,T.T.; Smith,D.K.; Zhu,H.; Guan,Y.; Lee,C.C.; Lam,T.Y.
EPI690746	NA	Taiwan	2015-Jan-17	EPI_ISL_206484	A/goose/Taiwan/TNO15/2015			Huang,P.Y.; Lee,C.D.; Yip,C.H.; Cheung,C.L.; Yu,G.; Lam,T.T.; Smith,D.K.; Zhu,H.; Guan,Y.; Lee,C.C.; Lam,T.Y.
EPI690754	NA	Taiwan	2015-Jan-17	EPI_ISL_206485	A/goose/Taiwan/TNO16/2015			Huang,P.Y.; Lee,C.D.; Yip,C.H.; Cheung,C.L.; Yu,G.; Lam,T.T.; Smith,D.K.; Zhu,H.; Guan,Y.; Lee,C.C.; Lam,T.Y.
EPI690762	NA	Taiwan	2015-Jan-17	EPI_ISL_206486	A/goose/Taiwan/TNO17/2015			Huang,P.Y.; Lee,C.D.; Yip,C.H.; Cheung,C.L.; Yu,G.; Lam,T.T.; Smith,D.K.; Zhu,H.; Guan,Y.; Lee,C.C.; Lam,T.Y.
EPI690770	NA	Taiwan	2015-Jan-17	EPI_ISL_206487	A/goose/Taiwan/TNO18/2015			Huang,P.Y.; Lee,C.D.; Yip,C.H.; Cheung,C.L.; Yu,G.; Lam,T.T.; Smith,D.K.; Zhu,H.; Guan,Y.; Lee,C.C.; Lam,T.Y.
EPI690778	NA	Taiwan	2015-Jan-17	EPI_ISL_206488	A/goose/Taiwan/TNO19/2015			Huang,P.Y.; Lee,C.D.; Yip,C.H.; Cheung,C.L.; Yu,G.; Lam,T.T.; Smith,D.K.; Zhu,H.; Guan,Y.; Lee,C.C.; Lam,T.Y.
EPI690786	NA	Taiwan	2015-Jan-17	EPI_ISL_206489	A/goose/Taiwan/TNO20/2015			Huang,P.Y.; Lee,C.D.; Yip,C.H.; Cheung,C.L.; Yu,G.; Lam,T.T.; Smith,D.K.; Zhu,H.; Guan,Y.; Lee,C.C.; Lam,T.Y.
EPI690794	NA	China	2014-Feb-27	EPI_ISL_206490	A/goose/Jiangsu/QD5/2014			Li,J.; Gu,M.; Liu,D.; Liu,B.; Jiang,K.; Zhong,L.; Liu,K.; Sun,W.; Hu,J.; Wang,X.; Hu,S.; Liu,X.
EPI690802	NA	China	2014-Apr-11	EPI_ISL_206491	A/goose/Shandong/WFSG1/2014			Li,J.; Gu,M.; Liu,D.; Liu,B.; Jiang,K.; Zhong,L.; Liu,K.; Sun,W.; Hu,J.; Wang,X.; Hu,S.; Liu,X.
EPI690810	NA	China	2014-Apr-20	EPI_ISL_206492	A/goose/Yangzhou/0420/2014			Li,J.; Gu,M.; Liu,D.; Liu,B.; Jiang,K.; Zhong,L.; Liu,K.; Sun,W.; Hu,J.; Wang,X.; Hu,S.; Liu,X.
EPI718279	NA	Korea, Republic of	2014-Mar-05	EPI_ISL_213782	A/ostrich/Korea/H829/2014			Kim,H.; Kwon,Y.; Jang,I.; Lee,Y.; Kan,H.; Lee,E.; Song,B.; Jung,S.; Lee,K.
EPI734783	NA	United States	2007-Jun-27	EPI_ISL_216639	A/mallard/Maryland/07OS864/2007			Das,S.R.; Halpin,R.A.; Lin,X.; Simenauer,A.; Akopov,A.; Fedorova,N.; Puri,V.; Stockwell,T.; Amedeo,P.; Bishop,B.; Katzel,D.; Schobel,S.; Shrivastava,S.; Nolting,J.; Bao,Y.; Sanders,R.; Zhdanov,S.; Kiryutin,B.; Lipman,D.J.; Tatusova,T.; Slemons,R.; Bowman,A.
EPI740402	NA	China	2016-Feb-26	EPI_ISL_217879	A/Bean Goose/Hubei/chenhu XVI311-2 /2016_H5N8	State Key Laboratory of Virology and Wuhan Institute of Virology, Chinese Academy of Sciences	Wuhan Institute of Virology
EPI750116	NA	Taiwan	2015-Feb-08	EPI_ISL_219874	A/duck/Taiwan/A3400/2015			Lee,M.S.; Chen,L.H.; Chen,Y.P.; Liu,Y.P.; Li,W.C.; Lin,Y.L.; Lee,F.; Ting,L.J.
EPI750124	NA	Taiwan	2015-Jan-11	EPI_ISL_219875	A/goose/Taiwan/01019/2015			Lee,M.S.; Chen,L.H.; Chen,Y.P.; Liu,Y.P.; Li,W.C.; Lin,Y.L.; Lee,F.; Ting,L.J.
EPI750132	NA	Taiwan	2015-Jan-12	EPI_ISL_219876	A/goose/Taiwan/01026/2015			Lee,M.S.; Chen,L.H.; Chen,Y.P.; Liu,Y.P.; Li,W.C.; Lin,Y.L.; Lee,F.; Ting,L.J.
EPI750140	NA	Taiwan	2015-Jan-12	EPI_ISL_219877	A/goose/Taiwan/01039/2015			Lee,M.S.; Chen,L.H.; Chen,Y.P.; Liu,Y.P.; Li,W.C.; Lin,Y.L.; Lee,F.; Ting,L.J.
EPI762152	NA	China	2014-Jan-04	EPI_ISL_222132	A/duck/Eastern China/JY/2014			Wang,X.
EPI762160	NA	China	2013-Nov-11	EPI_ISL_222134	A/goose/Eastern China/CZ/2013			Wang,X.
EPI773759	NA	Russian Federation	2016-May-25	EPI_ISL_224580	A/great crested grebe/Uvs-Nuur Lake/341/2016	Research Institute of Experimental and Clinical Medicine	Research Institute of Experimental and Clinical Medicine	Kirill, Sharshov; Olga, Kurskaya; Ivan, Sobolev; Alexander, Alekseev;Tatyana, Alikina; Marsel, Kabilov; Alexander, Shestopalov
EPI774115	NA	China	2016-May-09	EPI_ISL_224704	A/Bar-headed Goose/Qinghai/BTY1-B/2016	State Key Laboratory of Virology and Wuhan Institute of Virology, Chinese Academy of Sciences	Wuhan Institute of Virology
EPI774136	NA	China	2016-May-12	EPI_ISL_224707	A/Bar-headed Goose/Qinghai/BTY2-B/2016	State Key Laboratory of Virology and Wuhan Institute of Virology, Chinese Academy of Sciences	Wuhan Institute of Virology
EPI774144	NA	China	2016-May-12	EPI_ISL_224708	A/Bar-headed Goose/Qinghai/BTY2-LU/2016	State Key Laboratory of Virology and Wuhan Institute of Virology, Chinese Academy of Sciences	Wuhan Institute of Virology
EPI774152	NA	China	2016-May-12	EPI_ISL_224709	A/Bar-headed Goose/Qinghai/BTY3-B/2016	State Key Laboratory of Virology and Wuhan Institute of Virology, Chinese Academy of Sciences	Wuhan Institute of Virology
EPI774161	NA	China	2016-May-12	EPI_ISL_224710	A/Bar-headed Goose/Qinghai/BTY3-LU/2016	State Key Laboratory of Virology and Wuhan Institute of Virology, Chinese Academy of Sciences	Wuhan Institute of Virology
EPI774170	NA	China	2016-May-12	EPI_ISL_224711	A/Bar-headed Goose/Qinghai/BTY4-B/2016	State Key Laboratory of Virology and Wuhan Institute of Virology, Chinese Academy of Sciences	Wuhan Institute of Virology
EPI774178	NA	China	2016-May-12	EPI_ISL_224712	A/Bar-headed Goose/Qinghai/BTY4-LU/2016	State Key Laboratory of Virology and Wuhan Institute of Virology, Chinese Academy of Sciences	Wuhan Institute of Virology
EPI774187	NA	China	2016-May-12	EPI_ISL_224713	A/Bar-headed Goose/Qinghai/BTY5-B/2016	State Key Laboratory of Virology and Wuhan Institute of Virology, Chinese Academy of Sciences	Wuhan Institute of Virology
EPI774195	NA	China	2016-May-11	EPI_ISL_224714	A/Bar-headed Goose/Qinghai/BTY6-B/2016	State Key Laboratory of Virology and Wuhan Institute of Virology, Chinese Academy of Sciences	Wuhan Institute of Virology
EPI774203	NA	China	2016-May-11	EPI_ISL_224715	A/Bar-headed Goose/Qinghai/BTY6-LU/2016	State Key Laboratory of Virology and Wuhan Institute of Virology, Chinese Academy of Sciences	Wuhan Institute of Virology
EPI774212	NA	China	2016-May-11	EPI_ISL_224716	A/Bar-headed Goose/Qinghai/BTY7-B/2016	State Key Laboratory of Virology and Wuhan Institute of Virology, Chinese Academy of Sciences	Wuhan Institute of Virology
EPI774220	NA	China	2016-May-11	EPI_ISL_224717	A/Bar-headed Goose/Qinghai/BTY7-LU1/2016	State Key Laboratory of Virology and Wuhan Institute of Virology, Chinese Academy of Sciences	Wuhan Institute of Virology
EPI774228	NA	China	2016-May-11	EPI_ISL_224718	A/Bar-headed Goose/Qinghai/BTY7-LU2/2016	State Key Laboratory of Virology and Wuhan Institute of Virology, Chinese Academy of Sciences	Wuhan Institute of Virology
EPI774236	NA	China	2016-May-10	EPI_ISL_224719	A/Bar-headed Goose/Qinghai/BTY8-B/2016	State Key Laboratory of Virology and Wuhan Institute of Virology, Chinese Academy of Sciences	Wuhan Institute of Virology
EPI774244	NA	China	2016-May-10	EPI_ISL_224720	A/Bar-headed Goose/Qinghai/BTY8-LU/2016	State Key Laboratory of Virology and Wuhan Institute of Virology, Chinese Academy of Sciences	Wuhan Institute of Virology
EPI774253	NA	China	2016-May-09	EPI_ISL_224721	A/Bar-headed Goose/Qinghai/BTY9-B/2016	State Key Laboratory of Virology and Wuhan Institute of Virology, Chinese Academy of Sciences	Wuhan Institute of Virology
EPI774261	NA	China	2016-May-09	EPI_ISL_224722	A/Bar-headed Goose/Qinghai/BTY9-LU/2016	State Key Laboratory of Virology and Wuhan Institute of Virology, Chinese Academy of Sciences	Wuhan Institute of Virology
EPI774270	NA	China	2016-May-09	EPI_ISL_224723	A/Bar-headed Goose/Qinghai/BTY10-B/2016	State Key Laboratory of Virology and Wuhan Institute of Virology, Chinese Academy of Sciences	Wuhan Institute of Virology
EPI774279	NA	China	2016-May-09	EPI_ISL_224724	A/Bar-headed Goose/Qinghai/BTY10-LU/2016	State Key Laboratory of Virology and Wuhan Institute of Virology, Chinese Academy of Sciences	Wuhan Institute of Virology
EPI774288	NA	China	2016-May-09	EPI_ISL_224725	A/Bar-headed Goose/Qinghai/BTY11-B/2016	State Key Laboratory of Virology and Wuhan Institute of Virology, Chinese Academy of Sciences	Wuhan Institute of Virology
EPI774296	NA	China	2016-May-09	EPI_ISL_224726	A/Bar-headed Goose/Qinghai/BTY11-LU/2016	State Key Laboratory of Virology and Wuhan Institute of Virology, Chinese Academy of Sciences	Wuhan Institute of Virology
EPI774304	NA	China	2016-May-13	EPI_ISL_224727	A/Bar-headed Goose/Qinghai/BTY12-B/2016	State Key Laboratory of Virology and Wuhan Institute of Virology, Chinese Academy of Sciences	Wuhan Institute of Virology
EPI774312	NA	China	2016-May-13	EPI_ISL_224728	A/Bar-headed Goose/Qinghai/BTY12-LU/2016	State Key Laboratory of Virology and Wuhan Institute of Virology, Chinese Academy of Sciences	Wuhan Institute of Virology
EPI774320	NA	China	2016-May-14	EPI_ISL_224729	A/Bar-headed Goose/Qinghai/BTY13-B/2016	State Key Laboratory of Virology and Wuhan Institute of Virology, Chinese Academy of Sciences	Wuhan Institute of Virology
EPI774328	NA	China	2016-May-14	EPI_ISL_224730	A/Bar-headed Goose/Qinghai/BTY13-LU/2016	State Key Laboratory of Virology and Wuhan Institute of Virology, Chinese Academy of Sciences	Wuhan Institute of Virology
EPI774337	NA	China	2016-May-14	EPI_ISL_224731	A/Bar-headed Goose/Qinghai/BTY14-B/2016	State Key Laboratory of Virology and Wuhan Institute of Virology, Chinese Academy of Sciences	Wuhan Institute of Virology
EPI774346	NA	China	2016-May-14	EPI_ISL_224732	A/Bar-headed Goose/Qinghai/BTY14-LU/2016	State Key Laboratory of Virology and Wuhan Institute of Virology, Chinese Academy of Sciences	Wuhan Institute of Virology
EPI774354	NA	China	2016-May-14	EPI_ISL_224733	A/Bar-headed Goose/Qinghai/BTY15-B/2016	State Key Laboratory of Virology and Wuhan Institute of Virology, Chinese Academy of Sciences	Wuhan Institute of Virology
EPI774363	NA	China	2016-May-14	EPI_ISL_224734	A/Bar-headed Goose/Qinghai/BTY15-LU/2016	State Key Laboratory of Virology and Wuhan Institute of Virology, Chinese Academy of Sciences	Wuhan Institute of Virology
EPI774371	NA	China	2016-May-14	EPI_ISL_224735	A/Bar-headed Goose/Qinghai/BTY16-B/2016	State Key Laboratory of Virology and Wuhan Institute of Virology, Chinese Academy of Sciences	Wuhan Institute of Virology
EPI774380	NA	China	2016-May-14	EPI_ISL_224736	A/Bar-headed Goose/Qinghai/BTY16-LU/2016	State Key Laboratory of Virology and Wuhan Institute of Virology, Chinese Academy of Sciences	Wuhan Institute of Virology
EPI774388	NA	China	2016-May-15	EPI_ISL_224737	A/Bar-headed Goose/Qinghai/BTY17-B/2016	State Key Laboratory of Virology and Wuhan Institute of Virology, Chinese Academy of Sciences	Wuhan Institute of Virology
EPI774396	NA	China	2016-May-15	EPI_ISL_224738	A/Bar-headed Goose/Qinghai/BTY17-LU/2016	State Key Laboratory of Virology and Wuhan Institute of Virology, Chinese Academy of Sciences	Wuhan Institute of Virology
EPI774404	NA	China	2016-May-15	EPI_ISL_224739	A/Bar-headed Goose/Qinghai/BTY18-B/2016	State Key Laboratory of Virology and Wuhan Institute of Virology, Chinese Academy of Sciences	Wuhan Institute of Virology
EPI774412	NA	China	2016-May-15	EPI_ISL_224740	A/Bar-headed Goose/Qinghai/BTY18-LU/2016	State Key Laboratory of Virology and Wuhan Institute of Virology, Chinese Academy of Sciences	Wuhan Institute of Virology
EPI774428	NA	China	2016-May-01	EPI_ISL_224742	A/Brown-headed Gull/Qinghai/ZTO1-B/2016	State Key Laboratory of Virology and Wuhan Institute of Virology, Chinese Academy of Sciences	Wuhan Institute of Virology
EPI774436	NA	China	2016-May-01	EPI_ISL_224743	A/Brown-headed Gull/Qinghai/ZTO1-LU/2016	State Key Laboratory of Virology and Wuhan Institute of Virology, Chinese Academy of Sciences	Wuhan Institute of Virology
EPI774444	NA	China	2016-May-12	EPI_ISL_224744	A/Brown-headed Gull/Qinghai/ZTO3-B/2016	State Key Laboratory of Virology and Wuhan Institute of Virology, Chinese Academy of Sciences	Wuhan Institute of Virology
EPI774452	NA	China	2016-May-12	EPI_ISL_224745	A/Brown-headed Gull/Qinghai/ZTO3-LU/2016	State Key Laboratory of Virology and Wuhan Institute of Virology, Chinese Academy of Sciences	Wuhan Institute of Virology
EPI774460	NA	China	2016-May-11	EPI_ISL_224746	A/Brown-headed Gull/Qinghai/ZTO4-B/2016	State Key Laboratory of Virology and Wuhan Institute of Virology, Chinese Academy of Sciences	Wuhan Institute of Virology
EPI774468	NA	China	2016-May-14	EPI_ISL_224747	A/Brown-headed Gull/Qinghai/ZTO5-B/2016	State Key Laboratory of Virology and Wuhan Institute of Virology, Chinese Academy of Sciences	Wuhan Institute of Virology
EPI774477	NA	China	2016-May-14	EPI_ISL_224748	A/Brown-headed Gull/Qinghai/ZTO5-K/2016	State Key Laboratory of Virology and Wuhan Institute of Virology, Chinese Academy of Sciences	Wuhan Institute of Virology
EPI774484	NA	China	2016-May-15	EPI_ISL_224749	A/Brown-headed Gull/Qinghai/ZTO6-B/2016	State Key Laboratory of Virology and Wuhan Institute of Virology, Chinese Academy of Sciences	Wuhan Institute of Virology
EPI774492	NA	China	2016-May-15	EPI_ISL_224750	A/Brown-headed Gull/Qinghai/ZTO6-SP/2016	State Key Laboratory of Virology and Wuhan Institute of Virology, Chinese Academy of Sciences	Wuhan Institute of Virology
EPI774500	NA	China	2016-May-15	EPI_ISL_224751	A/Brown-headed Gull/Qinghai/ZTO6-MU/2016	State Key Laboratory of Virology and Wuhan Institute of Virology, Chinese Academy of Sciences	Wuhan Institute of Virology
EPI774508	NA	China	2016-May-15	EPI_ISL_224752	A/Great Black-headed Gull/Qinghai/YO1-B/2016	State Key Laboratory of Virology and Wuhan Institute of Virology, Chinese Academy of Sciences	Wuhan Institute of Virology
EPI823462	NA	Russian Federation	2016-May-25	EPI_ISL_230820	A/great crested grebe/Tyva/34/2016	State Research Center of Virology and Biotechnology (VECTOR)	WHO National Influenza Centre Russian Federation	Fadeev,Artem; Komissarov,Andrey; Egorova,Anna; Sintsova,Ksenia; Musaeva,Tamila; Susloparov,Ivan; Marchenko,Vasiliy; Ryzhikov,Aleksandr
EPI823750	NA	Russian Federation	2016-May-25	EPI_ISL_231684	A/wild duck/Tyva/35/2016	State Research Center of Virology and Biotechnology (VECTOR)	WHO National Influenza Centre Russian Federation	Fadeev,Artem; Komissarov,Andrey; Egorova,Anna; Sintsova,Ksenia; Musaeva,Tamila; Susloparov,Ivan; Marchenko,Vasiliy; Ryzhikov,Aleksandr
EPI823758	NA	Russian Federation	2016-May-25	EPI_ISL_231685	A/black-headed gull/Tyva/41/2016	State Research Center of Virology and Biotechnology (VECTOR)	WHO National Influenza Centre Russian Federation	Fadeev,Artem; Komissarov,Andrey; Egorova,Anna; Sintsova,Ksenia; Musaeva,Tamila; Susloparov,Ivan; Marchenko,Vasiliy; Ryzhikov,Aleksandr
EPI836608	NA	Russian Federation	2016-May-25	EPI_ISL_234057	A/grey heron /Uvs-Nuur Lake/20/2016	Research Institute of Experimental and Clinical Medicine	Research Institute of Experimental and Clinical Medicine	Kirill, Sharshov; Olga, Kurskaya; Ivan, Sobolev; Alexander, Alekseev; Alexander, Shestopalov
EPI836616	NA	Russian Federation	2016-May-25	EPI_ISL_234058	A/common tern /Uvs-Nuur Lake/26/2016	Research Institute of Experimental and Clinical Medicine	Research Institute of Experimental and Clinical Medicine	Kirill, Sharshov; Olga, Kurskaya; Ivan, Sobolev; Alexander, Alekseev; Tatyana, Alikina; Marsel, Kabilov; Alexander, Shestopalov
EPI1057706	NA	Korea, Republic of	2015-Jan-14	EPI_ISL_234330	A/mallard/Korea/H2102/2015		Animal and Plant Quarantine Agency (APQA)
EPI845907	NA	Japan	2014-Dec-19	EPI_ISL_235771	A/mandarin duck/Gifu/2112D001/2014			Usui,T.; Soda,K.; Tomioka,Y.; Okamura,M.; Ishihara,T.; Yano,M.; Yabuta,T.; Takakuwa,H.; Otsuki,K.; Ito,H.; Ito,T.; Yamaguchi,T.
EPI845958	NA	Japan	2014-Nov-18	EPI_ISL_235772	A/tundra swan/Tottori/C6nk/2014			Usui,T.; Soda,K.; Tomioka,Y.; Okamura,M.; Ishihara,T.; Yano,M.; Yabuta,T.; Takakuwa,H.; Ito,H.; Otsuki,K.; Ito,T.; Yamaguchi,T.
EPI859201	NA	Hungary	2016-Oct-19	EPI_ISL_237730	A/mute_swan/Hungary/51049/2016	National Food Chain Safety Office Veterinary Diagnostic Directorate Laboratory for Molecular Biology	Danam.Vet.Molbiol	Zsuzsanna, Ronai; Krisztina, Ursu; Adam, Balint; Dora, Szalay; Akos, Thuma; Eva, Gyuris; Karoly, Erdelyi; Adam, Dan
EPI859209	NA	Hungary	2016-Nov-02	EPI_ISL_237731	A/domestic_turkey/Hungary/53433/2016	National Food Chain Safety Office Veterinary Diagnostic Directorate Laboratory for Molecular Biology	Danam.Vet.Molbiol	Zsuzsanna, Ronai; Krisztina, Ursu; Adam, Balint; Dora, Szalay; Akos, Thuma; Eva, Gyuris; Karoly, Erdelyi; Adam, Dan
EPI859655	NA	Germany	2016-Nov-07	EPI_ISL_237733	A/tufted_duck/Germany/AR8444-L01986/2016		Friedrich-Loeffler-Institut
EPI860232	NA	Poland	2016-Nov-02	EPI_ISL_237921	A/wild duck/Poland/82A/2016		National Veterinary Research Institut Poland, PIWet-PIB	Świętoń, E.; Śmietanka, K.
EPI860395	NA	Germany	2016-Nov-07	EPI_ISL_237944	A/tufted_duck/Germany/AR8444-L01987/2016		Friedrich-Loeffler-Institut
EPI860403	NA	Germany	2016-Nov-08	EPI_ISL_237945	A/tufted_duck/Germany/AR8459-L01988/2016		Friedrich-Loeffler-Institut
EPI860515	NA	Hungary	2016-Nov-08	EPI_ISL_237964	A/Mulard_duck/Hungary/54494/2016	National Food Chain Safety Office Veterinary Diagnostic Directorate Laboratory for Molecular Biology	Danam.Vet.Molbiol	Zsuzsanna, Ronai; Krisztina, Ursu; Adam, Balint; Dora, Szalay; Akos, Thuma; Eva, Gyuris; Karoly, Erdelyi; Adam, Dan
EPI860522	NA	Hungary	2016-Nov-11	EPI_ISL_237965	A/goose/Hungary/55128/2016	National Food Chain Safety Office Veterinary Diagnostic Directorate Laboratory for Molecular Biology	Danam.Vet.Molbiol	Zsuzsanna, Ronai; Krisztina, Ursu; Adam, Balint; Dora, Szalay; Akos, Thuma; Eva, Gyuris; Karoly, Erdelyi; Adam, Dan
EPI860531	NA	Hungary	2016-Nov-11	EPI_ISL_237966	A/duck/Hungary/55191/2016	National Food Chain Safety Office Veterinary Diagnostic Directorate Laboratory for Molecular Biology	Danam.Vet.Molbiol	Zsuzsanna, Ronai; Krisztina, Ursu; Adam, Balint; Dora, Szalay; Akos, Thuma; Eva, Gyuris; Karoly, Erdelyi; Adam, Dan
EPI860647	NA	United States	2014-Jan-01	EPI_ISL_237987	A/gyrfalcon/Washington/41088/6/2014	National Institute of Animal Health	National Institute of Animal Health	Uchida,U.
EPI861010	NA	Germany	2016-Nov-09	EPI_ISL_238037	A/turkey/Germany-SH/R8595/2016		Friedrich-Loeffler-Institut
EPI861569	NA	Croatia	2016-Oct-30	EPI_ISL_238196	A/mute swan/Croatia/70/2016		Croatian Veterinary Institute	Savić, Vladimir
EPI861573	NA	Croatia	2016-Nov-12	EPI_ISL_238197	A/mute swan/Croatia/78/2016		Croatian Veterinary Institute	Savić, Vladimir
EPI863828	NA	Sweden	2016-Nov-21	EPI_ISL_238893	A/Chicken/Sweden/SVA161122KU0453/SZ0209316/2016	National Veterinary Institute	National Veterinary Institute
EPI863836	NA	Sweden	2016-Nov-21	EPI_ISL_238894	A/Chicken/Sweden/SVA161122KU0453/SZ0209317/2016	National Veterinary Institute	National Veterinary Institute
EPI863851	NA	Sweden	2016-Nov-21	EPI_ISL_238895	A/Chicken/Sweden/SVA161122KU0453/SZ0209318/2016	National Veterinary Institute	National Veterinary Institute
EPI863867	NA	Sweden	2016-Nov-14	EPI_ISL_238897	A/Common Goldeneye/Sweden/SVA161117KU0322/SZ0002165/2016	National Veterinary Institute	National Veterinary Institute
EPI864747	NA	Croatia	2016-Nov-28	EPI_ISL_239069	A/mute swan/Croatia/85/2016		Croatian Veterinary Institute	Savić, Vladimir
EPI868850	NA	United Kingdom	2016-Dec-15	EPI_ISL_239801	A/turkey/England/052131/2016	Animal and Plant Health Agency (APHA)	Animal and Plant Health Agency (APHA)	Seekings, James; Ellis, Richard; Brookes, Sharon M; Reid, Scott; Essen, Stephen; Brown, Ian H
EPI868853	NA	Egypt	2016-Nov-26	EPI_ISL_239802	A/Common-coot/Egypt/CA285/2016	National Laboratory for Veterinary Quality Control on Poultry production- Animal Health Research Inistitute	Animal Health Research Institute	Arafa,A.M; Hagag,N; Zanaty,A; Elhusseiny,M.H; Selim,A.A; Abdelhalim,A; Erfan,A; Hassan,M.K; Naguib,M.M
EPI869811	NA	France	2016-Nov-28	EPI_ISL_240012	A/duck/France/161108h/2016		ANSES Agence Nationale De Securite Sanitaire De L’alimentation
EPI869925	NA	Poland	2016-Dec-02	EPI_ISL_240102	A/domestic goose/Poland/33/2016		National Veterinary Research Institut Poland, PIWet-PIB	E. Swieton, K. Smietanka
EPI869932	NA	Poland	2016-Dec-14	EPI_ISL_240103	A/domestic goose/Poland/72/2016		National Veterinary Research Institut Poland, PIWet-PIB	E. Swieton, K. Smietanka
EPI869933	NA	Poland	2016-Dec-17	EPI_ISL_240104	A/chicken/Poland/79A/2016		National Veterinary Research Institut Poland, PIWet-PIB	E. Swieton, K. Smietanka
EPI869934	NA	Poland	2016-Dec-19	EPI_ISL_240105	A/chicken/Poland/85A/2016		National Veterinary Research Institut Poland, PIWet-PIB	E. Swieton, K. Smietanka
EPI869935	NA	Poland	2016-Dec-21	EPI_ISL_240106	A/mute swan/Poland/108/2016		National Veterinary Research Institut Poland, PIWet-PIB	E. Swieton, K. Smietanka
EPI869937	NA	Russian Federation	2016-Nov-23	EPI_ISL_240109	A/chicken/Kalmykia/2661/2016		State Research Center of Virology and Biotechnology (VECTOR)	Ivan,Susloparov; Vasily,Marchenko; Natalya,Goncharova; Alexander,Durymanov; Tatyana,Ilyicheva; Alexander,Ryzhikov
EPI869939	NA	Russian Federation	2016-Dec-13	EPI_ISL_240110	A/chicken/Astrakhan/3131/2016		State Research Center of Virology and Biotechnology (VECTOR)	Ivan,Susloparov; Vasily,Marchenko; Natalya,Goncharova; Alexander,Durymanov; Tatyana,Ilyicheva; Alexander,Ryzhikov
EPI873213	NA	Croatia	2016-Dec-27	EPI_ISL_240540	A/chicken/Croatia/103/2016		Croatian Veterinary Institute	Savić, Vladimir
EPI873625	NA	Croatia	2017-Jan-03	EPI_ISL_240670	A/mute swan/Croatia/9/2017		Croatian Veterinary Institute	Savić, Vladimir
EPI873627	NA	Croatia	2016-Dec-29	EPI_ISL_240671	A/mute swan/Croatia/104/2016		Croatian Veterinary Institute	Savić, Vladimir
EPI926615	NA	Russian Federation	2016-Oct-04	EPI_ISL_240677	A/domestic duck/Siberia/103/2016	Research Institute of Experimental and Clinical Medicine	Research Institute of Experimental and Clinical Medicine	Sharshov, K.A.; Kurskaya, O.G.; Alexeev, A.Y.; Sobolev, I.A.; Alikina, T.Y.; Kabilov, M.R.; Shestopalov, A.M.
EPI926607	NA	Russian Federation	2016-Oct-10	EPI_ISL_240678	A/domestic duck/Siberia/50K/2016		Research Institute of Experimental and Clinical Medicine	Sharshov, K.A.; Kurskaya, O.G.; Alexeev, A.Y.; Sobolev, I.A.; Alikina, T.Y.; Kabilov, M.R.; Shestopalov, A.M.
EPI926623	NA	Kazakhstan	2016-Aug-15	EPI_ISL_240679	A/graylag goose/Kazakhstan/KR/2016	Research Institute of Experimental and Clinical Medicine	Research Institute of Experimental and Clinical Medicine	Sharshov, K.; Kurskaya, O.; Sobolev, I.; Leonov, S.; Yushkov, Y.; Alekseev, A.; Alikina, T.; Kabilov, M.; Shestopalov, A.
EPI881900	NA	Croatia	2017-Jan-14	EPI_ISL_241952	A/breeder duck/Croatia/21/2017		Croatian Veterinary Institute	Savić, Vladimir
EPI881902	NA	Croatia	2017-Jan-10	EPI_ISL_241953	A/mute swan/Croatia/15/2017		Croatian Veterinary Institute	Savić, Vladimir
EPI887470	NA	Czech Republic	2017-Jan-06	EPI_ISL_242817	A/chicken/Czech Republic/206-17_2/2017(H5N8)		State Veterinary Institute Prague	Nagy,Alexander
EPI888278	NA	Czech Republic	2017-Jan-03	EPI_ISL_243048	A/turkey/Czech Republic/38-17_5/2017 (H5N8)		State Veterinary Institute Prague	Nagy,Alexander
EPI916386	NA	Czech Republic	2017-Jan-15	EPI_ISL_248657	A/mute swan/Czech Republic/653-17/2017 (H5N8)	State Veterinary Institute Prague	State Veterinary Institute Prague	Nagy,Alexander
EPI916504	NA	Czech Republic	2017-Jan-15	EPI_ISL_248663	A/mallard/Czech Republic/722-17_2/2017 (H5N8)		State Veterinary Institute Prague
EPI916605	NA	Czech Republic	2017-Jan-30	EPI_ISL_248666	A/bronze turkey/Czech Republic/1414-17/2017 (H5N8)		State Veterinary Institute Prague	Nagy,Alexander
EPI917279	NA	Croatia	2017-Feb-08	EPI_ISL_248879	A/chicken/Croatia/70/2017		Croatian Veterinary Institute	Savić, Vladimir
EPI919637	NA	Czech Republic	2017-Jan-15	EPI_ISL_249324	A/chicken/Czech Republic/585-17_1/2017 (H5N8)	State Veterinary Institute Prague	State Veterinary Institute Prague	Nagy,Alexander
EPI925955	NA	Russian Federation	2016-Jan-01	EPI_ISL_250231	A/domestic_duck/Siberia/49_feather/2016	Research Institute of Experimental and Clinical Medicine	WHO National Influenza Centre Russian Federation	Sharshov,K.A.; Sobolev,I.A.; Li,Xinxin; Fadeev,A.V.; Egorova,A.A.; Kotenko,A.V.; Komissarov,A.B.; Vasin,A.V.; Kurskaya,O.G.; Alexeev,A.Y.; Shestopalov,A.M
EPI961454	NA	Czech Republic	2017-Jan-02	EPI_ISL_250885	A/mute swan/Czech Republic/54-17_2/2017 (H5N8)		State Veterinary Institute Prague	Nagy, Alexander
EPI1116779	NA	Czech Republic	2017-Jan-16	EPI_ISL_250886	A/Indian Runner Duck/Czech Republic/749-17/2017 (H5N8)		State Veterinary Institute Prague	Nagy,Alexander
EPI961457	NA	Czech Republic	2017-Jan-02	EPI_ISL_250887	A/chicken/Czech Republic/55-17_1/2017 (H5N8)		State Veterinary Institute Prague
EPI931111	NA	Czech Republic	2017-Jan-18	EPI_ISL_250902	A/mute swan/Czech Republic/879-17/2017 (H5N8)		State Veterinary Institute Prague	Nagy,Alexander
EPI931198	NA	Czech Republic	2017-Feb-07	EPI_ISL_250919	A/chicken/Czech Republic/1896-17_1/2017 (H5N8)		State Veterinary Institute Prague	Nagy,Alexander
EPI969305	NA	Czech Republic	2017-Feb-24	EPI_ISL_252881	A/chicken/Czech Republic/2764-17_1/2017 (H5N8)		State Veterinary Institute Prague	Nagy,Alexander
EPI942937	NA	United Kingdom	2017-Jan-15	EPI_ISL_253036	A/turkey/England/003778/2017	Animal and Plant Health Agency (APHA)	Animal and Plant Health Agency (APHA)	Seekings, James; Ellis, Richard; Brookes, Sharon M; Reid, Scott; Essen, Stephen; Brown, Ian H
EPI942945	NA	United Kingdom	2016-Dec-31	EPI_ISL_253037	A/chicken/Wales/000023/2016	Animal and Plant Health Agency (APHA)	Animal and Plant Health Agency (APHA)	Seekings, James; Ellis, Richard; Brookes, Sharon M; Reid, Scott; Essen, Stephen; Brown, Ian H
EPI952641	NA	Korea, Republic of	2017-Feb-08	EPI_ISL_254725	A/chicken/Korea/H903/2017	Animal and Plant Quarantine Agency (O-2015)	Animal and Plant Quarantine Agency (APQA)	Youn-Jeong, Lee; Eun-Kyoung, Lee; Byung-Min, Song; Yu-Na, Lee
EPI952799	NA	Korea, Republic of	2017-Jan-24	EPI_ISL_254745	A/mallard duck/Korea/WA137/2017	Animal and Plant Quarantine Agency (O-2015)	Animal and Plant Quarantine Agency (APQA)	Youn-Jeong, Lee; Eun-Kyoung, Lee; Byung-Min, Song; Yu-Na, Lee
EPI953544	NA	Hungary	2016-Nov-21	EPI_ISL_254814	A/mallard/Hungary/57857/2016	Danam.Vet.Molbiol	Danam.Vet.Molbiol	Adam, Dan
EPI954538	NA	Hungary	2016-Dec-18	EPI_ISL_255174	A/Goose/Hungary/65817/2016	Danam.Vet.Molbiol	Danam.Vet.Molbiol	Adam, Dan
EPI954558	NA	Italy	2017-Jan-19	EPI_ISL_255181	A/swan/Italy/17VIR537-2/2017	Istituto Zooprofilattico Sperimentale Delle Venezie	Istituto Zooprofilattico Sperimentale Delle Venezie	Zecchin, B.; Fusaro, A.; Milani, A.; Schivo, A.; Salviato, A.; Zamperin, G.; Marciano, S.; Ormelli, S.; Terregino, C.; Monne, I.
EPI954566	NA	Italy	2017-Jan-20	EPI_ISL_255182	A/turkey/Italy/17VIR538-1/2017	Istituto Zooprofilattico Sperimentale Delle Venezie	Istituto Zooprofilattico Sperimentale Delle Venezie	Zecchin, B.; Fusaro, A.; Milani, A.; Schivo, A.; Salviato, A.; Zamperin, G.; Marciano, S.; Ormelli, S.; Terregino, C.; Monne, I.
EPI954574	NA	Italy	2017-Jan-23	EPI_ISL_255183	A/turkey/Italy/17VIR576-11/2017	Istituto Zooprofilattico Sperimentale Delle Venezie	Istituto Zooprofilattico Sperimentale Delle Venezie	Zecchin, B.; Fusaro, A.; Milani, A.; Schivo, A.; Salviato, A.; Zamperin, G.; Marciano, S.; Ormelli, S.; Terregino, C.; Monne, I.
EPI954582	NA	Italy	2017-Jan-25	EPI_ISL_255184	A/chicken/Italy/17VIR653-12/2017	Istituto Zooprofilattico Sperimentale Delle Venezie	Istituto Zooprofilattico Sperimentale Delle Venezie	Zecchin, B.; Fusaro, A.; Milani, A.; Schivo, A.; Salviato, A.; Zamperin, G.; Marciano, S.; Ormelli, S.; Terregino, C.; Monne, I.
EPI954590	NA	Italy	2017-Feb-01	EPI_ISL_255185	A/turkey/Italy/17VIR973-2/2017	Istituto Zooprofilattico Sperimentale Delle Venezie	Istituto Zooprofilattico Sperimentale Delle Venezie	Zecchin, B.; Fusaro, A.; Milani, A.; Schivo, A.; Salviato, A.; Zamperin, G.; Marciano, S.; Ormelli, S.; Terregino, C.; Monne, I.
EPI954598	NA	Italy	2017-Feb-14	EPI_ISL_255186	A/turkey/Italy/17VIR1338-3/2017	Istituto Zooprofilattico Sperimentale Delle Venezie	Istituto Zooprofilattico Sperimentale Delle Venezie	Zecchin, B.; Fusaro, A.; Milani, A.; Schivo, A.; Salviato, A.; Zamperin, G.; Marciano, S.; Ormelli, S.; Terregino, C.; Monne, I.
EPI954606	NA	Italy	2017-Feb-16	EPI_ISL_255187	A/turkey/Italy/17VIR1452-22/2017	Istituto Zooprofilattico Sperimentale Delle Venezie	Istituto Zooprofilattico Sperimentale Delle Venezie	Zecchin, B.; Fusaro, A.; Milani, A.; Schivo, A.; Salviato, A.; Zamperin, G.; Marciano, S.; Ormelli, S.; Terregino, C.; Monne, I.
EPI954630	NA	Hungary	2017-Jan-02	EPI_ISL_255190	A/Mute swan/Hungary/119/2017	Danam.Vet.Molbiol	Danam.Vet.Molbiol	Adam, Dan
EPI954638	NA	Hungary	2017-Jan-02	EPI_ISL_255191	A/Harris Hawk/Hungary/120/2017	Danam.Vet.Molbiol	Danam.Vet.Molbiol	Adam, Dan
EPI954646	NA	Hungary	2017-Jan-11	EPI_ISL_255192	A/Goose/Hungary/982/2017	Danam.Vet.Molbiol	Danam.Vet.Molbiol	Adam, Dan
EPI954654	NA	Hungary	2017-Jan-11	EPI_ISL_255193	A/Duck/Hungary/984/2017	Danam.Vet.Molbiol	Danam.Vet.Molbiol	Adam, Dan
EPI954662	NA	Hungary	2017-Jan-11	EPI_ISL_255194	A/Goose/Hungary/1030/2017	Danam.Vet.Molbiol	Danam.Vet.Molbiol	Adam, Dan
EPI954670	NA	Hungary	2017-Jan-16	EPI_ISL_255195	A/Duck/Hungary/1588/2017	Danam.Vet.Molbiol	Danam.Vet.Molbiol	Adam, Dan
EPI954678	NA	Hungary	2017-Jan-18	EPI_ISL_255196	A/Greylag_goose/Hungary/1941/2017	Danam.Vet.Molbiol	Danam.Vet.Molbiol	Adam, Dan
EPI954686	NA	Hungary	2017-Jan-18	EPI_ISL_255197	A/Mute swan/Hungary/1955/2017	Danam.Vet.Molbiol	Danam.Vet.Molbiol	Adam, Dan
EPI954694	NA	Hungary	2017-Jan-18	EPI_ISL_255198	A/Turkey/Hungary/2030/2017	Danam.Vet.Molbiol	Danam.Vet.Molbiol	Adam, Dan
EPI954702	NA	Hungary	2017-Jan-19	EPI_ISL_255199	A/Mute swan/Hungary/2193/2017	Danam.Vet.Molbiol	Danam.Vet.Molbiol	Adam, Dan
EPI954710	NA	Hungary	2017-Jan-22	EPI_ISL_255200	A/Mute swan/Hungary/2508/2017	Danam.Vet.Molbiol	Danam.Vet.Molbiol	Adam, Dan
EPI954718	NA	Hungary	2017-Jan-24	EPI_ISL_255201	A/Mute swan/Hungary/2825/2017	Danam.Vet.Molbiol	Danam.Vet.Molbiol	Adam, Dan
EPI954726	NA	Hungary	2017-Jan-26	EPI_ISL_255202	A/Mute swan/Hungary/3139/2017	Danam.Vet.Molbiol	Danam.Vet.Molbiol	Adam, Dan
EPI954734	NA	Hungary	2017-Jan-27	EPI_ISL_255203	A/Mute swan/Hungary/3513/2017	Danam.Vet.Molbiol	Danam.Vet.Molbiol	Adam, Dan
EPI954742	NA	Hungary	2017-Jan-29	EPI_ISL_255204	A/Mute swan/Hungary/3542/2017	Danam.Vet.Molbiol	Danam.Vet.Molbiol	Adam, Dan
EPI954750	NA	Hungary	2017-Jan-24	EPI_ISL_255205	A/Chicken/Hungary/2496/2017	National Food Chain Safety Office Veterinary Diagnostic Directorate Laboratory for Molecular Biology	Danam.Vet.Molbiol	Adam, Dan
EPI954758	NA	Hungary	2017-Feb-07	EPI_ISL_255206	A/Peregrine_falcon/Hungary/4882/2017	Danam.Vet.Molbiol	Danam.Vet.Molbiol	Adam, Dan
EPI954766	NA	Hungary	2017-Feb-09	EPI_ISL_255207	A/Mute swan/Hungary/5316/2017	Danam.Vet.Molbiol	Danam.Vet.Molbiol	Adam, Dan
EPI954774	NA	Hungary	2017-Feb-21	EPI_ISL_255208	A/Common_buzzard/Hungary/7061/2017	Danam.Vet.Molbiol	Danam.Vet.Molbiol	Adam, Dan
EPI954782	NA	Hungary	2017-Feb-28	EPI_ISL_255209	A/Common_tern/Hungary/8187/2017	Danam.Vet.Molbiol	Danam.Vet.Molbiol	Adam, Dan
EPI954790	NA	Hungary	2017-Jan-24	EPI_ISL_255210	A/Harris_hawk/Hungary/2762a/2017	Danam.Vet.Molbiol	Danam.Vet.Molbiol	Adam, Dan
EPI954798	NA	Hungary	2017-Jan-24	EPI_ISL_255211	A/Harris_hawk/Hungary/2762b/2017	Danam.Vet.Molbiol	Danam.Vet.Molbiol	Adam, Dan
EPI954812	NA	Hungary	2017-Jan-04	EPI_ISL_255212	A/Greylag_goose/Hungary/320/2017	Danam.Vet.Molbiol	Danam.Vet.Molbiol	Adam, Dan
EPI954820	NA	Hungary	2017-Jan-06	EPI_ISL_255213	A/GuineaFowl/Hungary/596/2017	Danam.Vet.Molbiol	Danam.Vet.Molbiol	Adam, Dan
EPI954828	NA	Hungary	2017-Jan-17	EPI_ISL_255214	A/Chicken/Hungary/1751/2017	Danam.Vet.Molbiol	Danam.Vet.Molbiol	Adam, Dan
EPI954836	NA	Hungary	2017-Jan-26	EPI_ISL_255215	A/Mute swan/Hungary/3137/2017	Danam.Vet.Molbiol	Danam.Vet.Molbiol	Adam, Dan
EPI954844	NA	Hungary	2017-Feb-13	EPI_ISL_255216	A/Mallard/Hungary/5821/2017	Danam.Vet.Molbiol	Danam.Vet.Molbiol	Adam, Dan
EPI954860	NA	Hungary	2017-Jan-14	EPI_ISL_255218	A/Mallard/Hungary/1574b/2017	Danam.Vet.Molbiol	Danam.Vet.Molbiol	Adam, Dan
EPI954868	NA	Hungary	2017-Jan-09	EPI_ISL_255219	A/White_fronted_goose/Hungary/801/2017	Danam.Vet.Molbiol	Danam.Vet.Molbiol	Adam, Dan
EPI954876	NA	Hungary	2017-Jan-14	EPI_ISL_255220	A/Mallard/Hungary/1574a/2017	Danam.Vet.Molbiol	Danam.Vet.Molbiol	Adam, Dan
EPI956127	NA	Hungary	2016-Nov-26	EPI_ISL_255398	A/Goose/Hungary/59712/2016	Danam.Vet.Molbiol	Danam.Vet.Molbiol	Adam, Dan
EPI957587	NA	France	2016-Dec-27	EPI_ISL_255627	A/duck/France/161587/2016		ANSES Agence Nationale De Securite Sanitaire De L’alimentation
EPI961451	NA	Russian Federation	2016-Aug-27	EPI_ISL_256298	A/gadwall/Kurgan/2442/2016		State Research Center of Virology and Biotechnology (VECTOR)	Ivan,Susloparov; Natalya,Goncharova; Natalya,Kolosova; Vasiliy,Marchenko; Alexander,Ryzhikov
EPI961461	NA	Russian Federation	2017-Mar-02	EPI_ISL_256299	A/chicken/Sergiyev Posad/38/2017		State Research Center of Virology and Biotechnology (VECTOR)	Ivan,Susloparov; Natalya,Goncharova; Natalya,Kolosova; Vasiliy,Marchenko; Alexander,Ryzhikov
EPI961469	NA	Russian Federation	2017-Mar-02	EPI_ISL_256300	A/chicken/Sergiyev Posad/39/2017		State Research Center of Virology and Biotechnology (VECTOR)	Ivan,Susloparov; Natalya,Goncharova; Natalya,Kolosova; Vasiliy,Marchenko; Alexander,Ryzhikov
EPI961499	NA	Italy	2017-Jan-03	EPI_ISL_256305	A/shelduck/Italy/17VIR1572-24/2017	Istituto Zooprofilattico Sperimentale Delle Venezie	Istituto Zooprofilattico Sperimentale Delle Venezie	Zecchin, B.; Fusaro, A.; Milani, A.; Schivo, A.; Salviato, A.; Zamperin, G.; Marciano, S.; Ormelli, S.; Terregino, C.; Monne, I.
EPI961507	NA	Italy	2017-Feb-21	EPI_ISL_256306	A/turkey/Italy/17VIR1574-1/2017	Istituto Zooprofilattico Sperimentale Delle Venezie	Istituto Zooprofilattico Sperimentale Delle Venezie	Zecchin, B.; Fusaro, A.; Milani, A.; Schivo, A.; Salviato, A.; Zamperin, G.; Marciano, S.; Ormelli, S.; Terregino, C.; Monne, I.
EPI961516	NA	Italy	2017-Feb-27	EPI_ISL_256307	A/chicken/Italy/17VIR1684-2/2017	Istituto Zooprofilattico Sperimentale Delle Venezie	Istituto Zooprofilattico Sperimentale Delle Venezie	Zecchin, B.; Fusaro, A.; Milani, A.; Schivo, A.; Salviato, A.; Zamperin, G.; Marciano, S.; Ormelli, S.; Terregino, C.; Monne, I.
EPI961524	NA	Italy	2017-Feb-27	EPI_ISL_256308	A/chicken/Italy/17VIR1751-3/2017	Istituto Zooprofilattico Sperimentale Delle Venezie	Istituto Zooprofilattico Sperimentale Delle Venezie	Zecchin, B.; Fusaro, A.; Milani, A.; Schivo, A.; Salviato, A.; Zamperin, G.; Marciano, S.; Ormelli, S.; Terregino, C.; Monne, I.
EPI961529	NA	Czech Republic	2017-Jan-17	EPI_ISL_256309	A/goose/Czech Republic/821-17_2/2017 (H5N8)		State Veterinary Institute Prague	Nagy,A
EPI962044	NA	Hungary	2016-Nov-09	EPI_ISL_256453	A/Duck/Hungary/54738/2016	National Food Chain Safety Office Veterinary Diagnostic Directorate Laboratory for Molecular Biology	Danam.Vet.Molbiol	Adam, Dan
EPI962055	NA	Hungary	2016-Nov-11	EPI_ISL_256457	A/Duck/Hungary/55764/2016	National Food Chain Safety Office Veterinary Diagnostic Directorate Laboratory for Molecular Biology	Danam.Vet.Molbiol	Adam, Dan
EPI962065	NA	Hungary	2016-Nov-01	EPI_ISL_256460	A/Turkey/Hungary/53136/2016	National Food Chain Safety Office Veterinary Diagnostic Directorate Laboratory for Molecular Biology	Danam.Vet.Molbiol	Adam, Dan
EPI967672	NA	Germany	2016-Nov-21	EPI_ISL_256818	A/domestic duck/Germany-MV/R9764/2016		Friedrich-Loeffler-Institut
EPI964919	NA	Czech Republic	2017-Jan-06	EPI_ISL_257004	A/chicken/Czech Republic/206-17_2/2017			Nagy,A.
EPI969256	NA	Switzerland	2016-Nov-13	EPI_ISL_257699	A/Tufted Duck/Switzerland/V237/2016	Institute of Virology and Immunology IVI	Faculty of Veterinary Medicine at the University of Bern
EPI969260	NA	Czech Republic	2017-Feb-05	EPI_ISL_257700	A/mute swan/Czech Republic/1813-17/2017 (H5N8)		State Veterinary Institute Prague	Nagy,A
EPI988589	NA	Germany	2017-Jan-17	EPI_ISL_257731	A/turkey/Germany-BB/R377ff/2017		Friedrich-Loeffler-Institut
EPI973842	NA	Germany	2017-Feb-06	EPI_ISL_258526	A/white stork/Germany-TH/R1149/2017		Friedrich-Loeffler-Institut
EPI973845	NA	Germany	2017-Feb-08	EPI_ISL_258527	A/tawny owl/Germany-SN/R1186/2017		Friedrich-Loeffler-Institut
EPI986758	NA	United States	2015-Jan-17	EPI_ISL_261427	A/American wigeon/California/UCD58P/2015			Ramey,A.M.; Reeves,A.B.; Boyce,W.M.; Plancarte,M.
EPI987884	NA	Macedonia, the former Yogoslav Republic of	2017-Jan-21	EPI_ISL_261634	A/chicken/Republic of Macedonia/AR1167-L02131/2017	University “Ss. Cyril and Methodius” , Veterinary institute, Department of Avian diseases	Friedrich-Loeffler-Institut	Dodovski, Aleksandar
EPI990101	NA	Germany	2017-Feb-12	EPI_ISL_261687	A/black swan/Germany-BW/R1364/2017		Friedrich-Loeffler-Institut
EPI1006711	NA	Korea, Republic of	2016-Dec-15	EPI_ISL_266417	A/common teal/Korea/W547/2016			Kim,Y.-I.; Park,S.-J.; Kwon,H.-I.; Kim,E.-H.; Si,Y.-J.; Jeong,J.H.; Lee,I.-W.; Hiep,D.N.; Kwon,J.-J.; Choi,W.S.; Song,M.-S.; Kim,C.-J.; Choi,Y.-K.
EPI1006684	NA	Korea, Republic of	2016-Dec-15	EPI_ISL_266418	A/common teal/Korea/W549/2016			Kim,Y.-I.; Park,S.-J.; Kwon,H.-I.; Kim,E.-H.; Si,Y.-J.; Jeong,J.H.; Lee,I.-W.; Hiep,D.N.; Kwon,J.-J.; Choi,W.S.; Song,M.-S.; Kim,C.-J.; Choi,Y.-K.
EPI1006683	NA	Korea, Republic of	2016-Dec-15	EPI_ISL_266419	A/common teal/Korea/W548/2016			Kim,Y.-I.; Park,S.-J.; Kwon,H.-I.; Kim,E.-H.; Si,Y.-J.; Jeong,J.H.; Lee,I.-W.; Hiep,D.N.; Kwon,J.-J.; Choi,W.S.; Song,M.-S.; Kim,C.-J.; Choi,Y.-K.
EPI1006685	NA	Korea, Republic of	2016-Dec-15	EPI_ISL_266420	A/common teal/Korea/W550/2016			Kim,Y.-I.; Park,S.-J.; Kwon,H.-I.; Kim,E.-H.; Si,Y.-J.; Jeong,J.H.; Lee,I.-W.; Hiep,D.N.; Kwon,J.-J.; Choi,W.S.; Song,M.-S.; Kim,C.-J.; Choi,Y.-K.
EPI1006712	NA	Korea, Republic of	2017-Jan-04	EPI_ISL_266421	A/common teal/Korea/W555/2017			Kim,Y.-I.; Park,S.-J.; Kwon,H.-I.; Kim,E.-H.; Si,Y.-J.; Jeong,J.H.; Lee,I.-W.; Hiep,D.N.; Kwon,J.-J.; Choi,W.S.; Song,M.-S.; Kim,C.-J.; Choi,Y.-K.
EPI1007669	NA	Belgium	2017-Feb-01	EPI_ISL_266536	A/chicken/Belgium/807/2017			Steensels,M.; Lambrecht,B.; Vandenbussche,F.; Van Borm,S.
EPI1007677	NA	Belgium	2017-Feb-08	EPI_ISL_266537	A/peacock/Belgium/1017/2017			Steensels,M.; Lambrecht,B.; Vandenbussche,F.; Van Borm,S.
EPI1007685	NA	Belgium	2017-Feb-21	EPI_ISL_266538	A/Cygnus olor/Belgium/1567/2017			Steensels,M.; Lambrecht,B.; Vandenbussche,F.; Van Borm,S.
EPI1009538	NA	China	2017-Feb-24	EPI_ISL_266820	A/Bean goose/Hubei/CH-i122/2017_H5N8		Wuhan Institute of Virology
EPI1009506	NA	China	2017-Feb-24	EPI_ISL_266821	A/Bean goose/Hubei/CH-i119/2017		Wuhan Institute of Virology
EPI1846449	NA	Korea, Republic of	2020-Dec-28	EPI_ISL_1009679	A/duck/Korea/H007/2020	Animal and Plant Quarantine Agency (APQA)	Animal and Plant Quarantine Agency (S-2158)
EPI1846457	NA	Korea, Republic of	2020-Dec-28	EPI_ISL_1009680	A/White peacock/Korea/H533/2020	Animal and Plant Quarantine Agency (APQA)	Animal and Plant Quarantine Agency (S-2158)
EPI1846465	NA	Korea, Republic of	2020-Dec-29	EPI_ISL_1009681	A/chicken/Korea/H541/2020	Animal and Plant Quarantine Agency (APQA)	Animal and Plant Quarantine Agency (S-2158)
EPI1846473	NA	Korea, Republic of	2020-Dec-29	EPI_ISL_1009682	A/chicken/Korea/H544/2020	Animal and Plant Quarantine Agency (APQA)	Animal and Plant Quarantine Agency (S-2158)
EPI1846481	NA	Korea, Republic of	2020-Dec-29	EPI_ISL_1009683	A/duck/Korea/H542/2020	Animal and Plant Quarantine Agency (APQA)	Animal and Plant Quarantine Agency (S-2158)
EPI1846489	NA	Korea, Republic of	2020-Dec-30	EPI_ISL_1009684	A/duck/Korea/H548/2020	Animal and Plant Quarantine Agency (APQA)	Animal and Plant Quarantine Agency (S-2158)
EPI1846497	NA	Korea, Republic of	2020-Dec-30	EPI_ISL_1009685	A/duck/Korea/H549/2020	Animal and Plant Quarantine Agency (APQA)	Animal and Plant Quarantine Agency (S-2158)
EPI1846505	NA	Korea, Republic of	2020-Dec-31	EPI_ISL_1009686	A/chicken/Korea/H550/2020	Animal and Plant Quarantine Agency (APQA)	Animal and Plant Quarantine Agency (S-2158)
EPI1846513	NA	Korea, Republic of	2020-Dec-31	EPI_ISL_1009687	A/quail/Korea/H551/2020	Animal and Plant Quarantine Agency (APQA)	Animal and Plant Quarantine Agency (S-2158)
EPI1846521	NA	Korea, Republic of	2021-Jan-01	EPI_ISL_1009688	A/chicken/Korea/H001/2021	Animal and Plant Quarantine Agency (APQA)	Animal and Plant Quarantine Agency (S-2158)
EPI1846529	NA	Korea, Republic of	2021-Jan-03	EPI_ISL_1009689	A/chicken/Korea/H002/2021	Animal and Plant Quarantine Agency (APQA)	Animal and Plant Quarantine Agency (S-2158)
EPI1846537	NA	Korea, Republic of	2021-Jan-04	EPI_ISL_1009690	A/chicken/Korea/H008/2021	Animal and Plant Quarantine Agency (APQA)	Animal and Plant Quarantine Agency (S-2158)
EPI1846545	NA	Korea, Republic of	2021-Jan-04	EPI_ISL_1009691	A/duck/Korea/H009/2021	Animal and Plant Quarantine Agency (APQA)	Animal and Plant Quarantine Agency (S-2158)
EPI1846553	NA	Korea, Republic of	2021-Jan-05	EPI_ISL_1009692	A/duck/Korea/H010/2021	Animal and Plant Quarantine Agency (APQA)	Animal and Plant Quarantine Agency (S-2158)
EPI1846561	NA	Korea, Republic of	2021-Jan-08	EPI_ISL_1009693	A/chicken/Korea/H022/2021	Animal and Plant Quarantine Agency (APQA)	Animal and Plant Quarantine Agency (S-2158)
EPI1846569	NA	Korea, Republic of	2021-Jan-09	EPI_ISL_1009694	A/duck/Korea/H025/2021	Animal and Plant Quarantine Agency (APQA)	Animal and Plant Quarantine Agency (S-2158)
EPI1846577	NA	Korea, Republic of	2020-Nov-03	EPI_ISL_1009695	A/spot-billed duck/Korea/WA612/2020	Animal and Plant Quarantine Agency (APQA)	Animal and Plant Quarantine Agency (S-2158)
EPI1846585	NA	Korea, Republic of	2020-Nov-10	EPI_ISL_1009696	A/mandarin duck/Korea/WB80/2020	Animal and Plant Quarantine Agency (APQA)	Animal and Plant Quarantine Agency (S-2158)
EPI1846593	NA	Korea, Republic of	2020-Nov-23	EPI_ISL_1009697	A/wild bird/Korea/H357/2020	Animal and Plant Quarantine Agency (APQA)	Animal and Plant Quarantine Agency (S-2158)
EPI1846601	NA	Korea, Republic of	2020-Nov-25	EPI_ISL_1009698	A/mallard/Korea/WA820/2020	Animal and Plant Quarantine Agency (APQA)	Animal and Plant Quarantine Agency (S-2158)
EPI1846609	NA	Korea, Republic of	2020-Nov-25	EPI_ISL_1009699	A/mandarin duck/Korea/WA831/2020	Animal and Plant Quarantine Agency (APQA)	Animal and Plant Quarantine Agency (S-2158)
EPI1846617	NA	Korea, Republic of	2020-Nov-26	EPI_ISL_1009700	A/spot-billed duck/Korea/WA854/2020	Animal and Plant Quarantine Agency (APQA)	Animal and Plant Quarantine Agency (S-2158)
EPI1846625	NA	Korea, Republic of	2020-Nov-26	EPI_ISL_1009701	A/mandarin duck/Korea/WA857/2020	Animal and Plant Quarantine Agency (APQA)	Animal and Plant Quarantine Agency (S-2158)
EPI1846633	NA	Korea, Republic of	2020-Dec-01	EPI_ISL_1009702	A/mandarin duck/Korea/WA877/2020	Animal and Plant Quarantine Agency (APQA)	Animal and Plant Quarantine Agency (S-2158)
EPI1846641	NA	Korea, Republic of	2020-Dec-01	EPI_ISL_1009703	A/spot-billed duck/Korea/WA889/2020	Animal and Plant Quarantine Agency (APQA)	Animal and Plant Quarantine Agency (S-2158)
EPI1846649	NA	Korea, Republic of	2020-Dec-01	EPI_ISL_1009704	A/mandarin duck/Korea/WA899/2020	Animal and Plant Quarantine Agency (APQA)	Animal and Plant Quarantine Agency (S-2158)
EPI1846657	NA	Korea, Republic of	2020-Dec-01	EPI_ISL_1009705	A/mandarin duck/Korea/WA913/2020	Animal and Plant Quarantine Agency (APQA)	Animal and Plant Quarantine Agency (S-2158)
EPI1846665	NA	Korea, Republic of	2020-Dec-02	EPI_ISL_1009706	A/wild bird/Korea/H379/2020	Animal and Plant Quarantine Agency (APQA)	Animal and Plant Quarantine Agency (S-2158)
EPI1846673	NA	Korea, Republic of	2020-Dec-14	EPI_ISL_1009707	A/wild bird/Korea/H467/2020	Animal and Plant Quarantine Agency (APQA)	Animal and Plant Quarantine Agency (S-2158)
EPI1846681	NA	Korea, Republic of	2020-Dec-15	EPI_ISL_1009708	A/spot-billed duck/Korea/WA1000/2020	Animal and Plant Quarantine Agency (APQA)	Animal and Plant Quarantine Agency (S-2158)
EPI1846689	NA	Korea, Republic of	2020-Dec-16	EPI_ISL_1009709	A/wild bird/Korea/H496-3/2020	Animal and Plant Quarantine Agency (APQA)	Animal and Plant Quarantine Agency (S-2158)
EPI1846697	NA	Korea, Republic of	2020-Nov-17	EPI_ISL_1009710	A/wild duck/Korea/H331/2020	Animal and Plant Quarantine Agency (APQA)	Animal and Plant Quarantine Agency (S-2158)
EPI1846705	NA	Korea, Republic of	2021-Jan-06	EPI_ISL_1009711	A/duck/Korea/H016/2021	Animal and Plant Quarantine Agency (APQA)	Animal and Plant Quarantine Agency (S-2158)
EPI1846858	NA	Czech Republic	2021-Feb-02	EPI_ISL_1033028	A/chicken/Czech Republic/2395/2021	State Veterinary Institute Prague	State Veterinary Institute Prague	Nagy,A; Cernikova,L; Stara,M
EPI1846874	NA	Czech Republic	2021-Feb-03	EPI_ISL_1033030	A/chicken/Czech Republic/2502-2/2021	State Veterinary Institute Prague	State Veterinary Institute Prague	Nagy,A; Cernikova,L; Stara,M
EPI1846882	NA	Czech Republic	2021-Feb-04	EPI_ISL_1033124	A/mute swan/Czech Republic/2600/2021	State Veterinary Institute Prague	State Veterinary Institute Prague	Nagy,A; Cernikova,L; Stara,M
EPI1846971	NA	Russian Federation	2020-Dec-12	EPI_ISL_1039231	A/chicken/Astrakhan/321-01/2020	State Research Center of Virology and Biotechnology (VECTOR)	State Research Center of Virology and Biotechnology (VECTOR)
EPI1846987	NA	Russian Federation	2020-Dec-12	EPI_ISL_1039234	A/chicken/Astrakhan/321-05/2020	State Research Center of Virology and Biotechnology (VECTOR)	State Research Center of Virology and Biotechnology (VECTOR)
EPI1847003	NA	Russian Federation	2020-Dec-12	EPI_ISL_1039236	A/chicken/Astrakhan/321-06/2020	State Research Center of Virology and Biotechnology (VECTOR)	State Research Center of Virology and Biotechnology (VECTOR)	Natalia,Goncharova; Ivan,Susloparov; Natalia,Kolosova; Alexey,Danilenko; Juliya,Bulanovich; Vasiliy,Marchenko; Alexander,Ryzhikov
EPI1847011	NA	Russian Federation	2020-Dec-12	EPI_ISL_1039238	A/chicken/Astrakhan/321-09/2020	State Research Center of Virology and Biotechnology (VECTOR)	State Research Center of Virology and Biotechnology (VECTOR)	Natalia,Goncharova; Ivan,Susloparov; Natalia,Kolosova; Alexey,Danilenko; Juliya,Bulanovich; Vasiliy,Marchenko; Alexander,Ryzhikov
EPI1847019	NA	Russian Federation	2020-Dec-12	EPI_ISL_1039239	A/chicken/Astrakhan/321-10/2020	State Research Center of Virology and Biotechnology (VECTOR)	State Research Center of Virology and Biotechnology (VECTOR)	Natalia,Goncharova; Ivan,Susloparov; Natalia,Kolosova; Alexey,Danilenko; Juliya,Bulanovich; Vasiliy,Marchenko; Alexander,Ryzhikov
EPI1847087	NA	Japan	2021-Jan-23	EPI_ISL_1041108	A/duck/Chiba/D2A-8C/2021	National Institute of Animal Health	National Institute of Animal Health
EPI1847183	NA	Japan	2021-Jan-23	EPI_ISL_1041120	A/duck/Chiba/D2B-7C/2021	National Institute of Animal Health	National Institute of Animal Health
EPI1847191	NA	Japan	2021-Jan-23	EPI_ISL_1041121	A/duck/Chiba/D2B-9C/2021	National Institute of Animal Health	National Institute of Animal Health
EPI1847215	NA	Japan	2021-Feb-10	EPI_ISL_1041124	A/chicken/Chiba/I1C/2021	National Institute of Animal Health	National Institute of Animal Health
EPI1847223	NA	Japan	2021-Feb-10	EPI_ISL_1041125	A/chicken/Chiba/I1T/2021	National Institute of Animal Health	National Institute of Animal Health
EPI1847231	NA	Japan	2021-Feb-10	EPI_ISL_1041126	A/chicken/Chiba/I2T/2021	National Institute of Animal Health	National Institute of Animal Health
EPI1847239	NA	Japan	2021-Feb-10	EPI_ISL_1041127	A/chicken/Chiba/I3T/2021	National Institute of Animal Health	National Institute of Animal Health
EPI1847247	NA	Japan	2021-Feb-10	EPI_ISL_1041128	A/chicken/Chiba/J1C/2021	National Institute of Animal Health	National Institute of Animal Health
EPI1847255	NA	Japan	2021-Feb-10	EPI_ISL_1041129	A/chicken/Chiba/J1T/2021	National Institute of Animal Health	National Institute of Animal Health
EPI1847263	NA	Japan	2021-Feb-10	EPI_ISL_1041130	A/chicken/Chiba/J6C/2021	National Institute of Animal Health	National Institute of Animal Health
EPI1847271	NA	Japan	2021-Feb-10	EPI_ISL_1041131	A/chicken/Chiba/J6T/2021	National Institute of Animal Health	National Institute of Animal Health
EPI1847279	NA	Japan	2021-Feb-08	EPI_ISL_1041132	A/chicken/Tokushima/B1T/2020	National Institute of Animal Health	National Institute of Animal Health
EPI1847287	NA	Japan	2021-Feb-08	EPI_ISL_1041133	A/chicken/Tokushima/B2T/2020	National Institute of Animal Health	National Institute of Animal Health
EPI1847295	NA	Japan	2021-Feb-08	EPI_ISL_1041134	A/chicken/Tokushima/B3T/2020	National Institute of Animal Health	National Institute of Animal Health
EPI1847303	NA	Japan	2021-Feb-08	EPI_ISL_1041135	A/chicken/Tokushima/B4T/2020	National Institute of Animal Health	National Institute of Animal Health
EPI1847311	NA	Japan	2021-Jan-23	EPI_ISL_1041136	A/duck/Chiba/D1A-10T/2021	National Institute of Animal Health	National Institute of Animal Health
EPI1847319	NA	Japan	2021-Jan-23	EPI_ISL_1041137	A/duck/Chiba/D1A-1T/2021	National Institute of Animal Health	National Institute of Animal Health
EPI1847327	NA	Japan	2021-Jan-23	EPI_ISL_1041138	A/duck/Chiba/D1A-2T/2021	National Institute of Animal Health	National Institute of Animal Health
EPI1847335	NA	Japan	2021-Jan-23	EPI_ISL_1041139	A/duck/Chiba/D1A-3T/2021	National Institute of Animal Health	National Institute of Animal Health
EPI1847343	NA	Japan	2021-Jan-23	EPI_ISL_1041140	A/duck/Chiba/D1A-4T/2021	National Institute of Animal Health	National Institute of Animal Health
EPI1847351	NA	Japan	2021-Jan-23	EPI_ISL_1041141	A/duck/Chiba/D1A-5T/2021	National Institute of Animal Health	National Institute of Animal Health
EPI1847359	NA	Japan	2021-Jan-23	EPI_ISL_1041142	A/duck/Chiba/D1A-6T/2021	National Institute of Animal Health	National Institute of Animal Health
EPI1847367	NA	Japan	2021-Jan-23	EPI_ISL_1041143	A/duck/Chiba/D1A-7T/2021	National Institute of Animal Health	National Institute of Animal Health
EPI1847375	NA	Japan	2021-Jan-23	EPI_ISL_1041144	A/duck/Chiba/D1A-8T/2021	National Institute of Animal Health	National Institute of Animal Health
EPI1847383	NA	Japan	2021-Jan-23	EPI_ISL_1041145	A/duck/Chiba/D1A-9T/2021	National Institute of Animal Health	National Institute of Animal Health
EPI1847391	NA	Japan	2021-Jan-23	EPI_ISL_1041146	A/duck/Chiba/D1B-10T/2021	National Institute of Animal Health	National Institute of Animal Health
EPI1847399	NA	Japan	2021-Jan-23	EPI_ISL_1041147	A/duck/Chiba/D1B-1T/2021	National Institute of Animal Health	National Institute of Animal Health
EPI1847415	NA	Japan	2021-Jan-23	EPI_ISL_1041149	A/duck/Chiba/D1B-3T/2021	National Institute of Animal Health	National Institute of Animal Health
EPI1847423	NA	Japan	2021-Jan-23	EPI_ISL_1041150	A/duck/Chiba/D1B-4T/2021	National Institute of Animal Health	National Institute of Animal Health
EPI1847431	NA	Japan	2021-Jan-23	EPI_ISL_1041151	A/duck/Chiba/D1B-5T/2021	National Institute of Animal Health	National Institute of Animal Health
EPI1847439	NA	Japan	2021-Jan-23	EPI_ISL_1041152	A/duck/Chiba/D1B-6T/2021	National Institute of Animal Health	National Institute of Animal Health
EPI1847447	NA	Japan	2021-Jan-23	EPI_ISL_1041153	A/duck/Chiba/D1B-7T/2021	National Institute of Animal Health	National Institute of Animal Health
EPI1847455	NA	Japan	2021-Jan-23	EPI_ISL_1041154	A/duck/Chiba/D1B-8T/2021	National Institute of Animal Health	National Institute of Animal Health
EPI1847463	NA	Japan	2021-Jan-23	EPI_ISL_1041155	A/duck/Chiba/D1B-9T/2021	National Institute of Animal Health	National Institute of Animal Health
EPI1847486	NA	Japan	2021-Feb-14	EPI_ISL_1041158	A/chicken/Chiba/K11C/2021	National Institute of Animal Health	National Institute of Animal Health
EPI1847494	NA	Japan	2021-Feb-14	EPI_ISL_1041159	A/chicken/Chiba/K11T/2021	National Institute of Animal Health	National Institute of Animal Health
EPI1847502	NA	Japan	2021-Feb-14	EPI_ISL_1041160	A/chicken/Chiba/K5C/2021	National Institute of Animal Health	National Institute of Animal Health
EPI1847510	NA	Japan	2021-Feb-14	EPI_ISL_1041161	A/chicken/Chiba/K5T/2021	National Institute of Animal Health	National Institute of Animal Health
EPI1847542	NA	Japan	2021-Jan-23	EPI_ISL_1041165	A/duck/Chiba/D2A-10T/2021	National Institute of Animal Health	National Institute of Animal Health
EPI1847550	NA	Japan	2021-Jan-23	EPI_ISL_1041166	A/duck/Chiba/D2A-1T/2021	National Institute of Animal Health	National Institute of Animal Health
EPI1847558	NA	Japan	2021-Jan-23	EPI_ISL_1041167	A/duck/Chiba/D2A-2T/2021	National Institute of Animal Health	National Institute of Animal Health
EPI1847566	NA	Japan	2021-Jan-23	EPI_ISL_1041168	A/duck/Chiba/D2A-3T/2021	National Institute of Animal Health	National Institute of Animal Health
EPI1847574	NA	Japan	2021-Jan-23	EPI_ISL_1041169	A/duck/Chiba/D2A-5T/2021	National Institute of Animal Health	National Institute of Animal Health
EPI1847582	NA	Japan	2021-Jan-23	EPI_ISL_1041170	A/duck/Chiba/D2A-7T/2021	National Institute of Animal Health	National Institute of Animal Health
EPI1847590	NA	Japan	2021-Jan-23	EPI_ISL_1041171	A/duck/Chiba/D2A-9T/2021	National Institute of Animal Health	National Institute of Animal Health
EPI1847598	NA	Japan	2021-Feb-10	EPI_ISL_1041172	A/eastern buzzard/Toyama/160213C/2021	National Institute of Animal Health	National Institute of Animal Health
EPI1847606	NA	Japan	2021-Feb-10	EPI_ISL_1041173	A/eastern buzzard/Toyama/160213T/2021	National Institute of Animal Health	National Institute of Animal Health
EPI1847630	NA	Japan	2021-Feb-16	EPI_ISL_1041176	A/owl/Tochigi/090204C/2021	National Institute of Animal Health	National Institute of Animal Health
EPI1847638	NA	Japan	2021-Feb-15	EPI_ISL_1041177	A/peregrine falcon/Tochigi/090205C/2021	National Institute of Animal Health	National Institute of Animal Health
EPI1847646	NA	Japan	2021-Feb-15	EPI_ISL_1041178	A/peregrine falcon/Tochigi/090205T/2021	National Institute of Animal Health	National Institute of Animal Health
EPI1847662	NA	Japan	2021-Feb-13	EPI_ISL_1041180	A/whooper swan/Niigata/150212T/2021	National Institute of Animal Health	National Institute of Animal Health
EPI1847672	NA	Netherlands	2021-Feb-19	EPI_ISL_1046889	A/chicken/Netherlands/21023815-001005/2021	Wageningen Bioveterinary Research	Wageningen Bioveterinary Research	Beerens, Nancy; Harders, Frank; Pritz-Verschuren, Sylvia; Roose, Marit; Germeraad, Evelien; Engelsma, Marc; Bossers, Alex; Heutink, Rene
EPI1847694	NA	Netherlands	2020-Dec-17	EPI_ISL_1048238	A/common kestrel/Netherlands/20020264-002/2020	Wageningen Bioveterinary Research	Wageningen Bioveterinary Research	Beerens, Nancy; Harders, Frank; Pritz-Verschuren, Sylvia; Roose, Marit; Germeraad, Evelien; Engelsma, Marc; Bossers, Alex; Heutink, Rene
EPI1847734	NA	Czech Republic	2021-Feb-04	EPI_ISL_1057106	A/mute swan/Czech Republic/2669-1/2021	State Veterinary Institute Prague	State Veterinary Institute Prague	Nagy,A; Cernikova,L; Stara,M
EPI1847742	NA	Czech Republic	2021-Feb-04	EPI_ISL_1058019	A/mute swan/Czech Republic/2669-2/2021	State Veterinary Institute Prague	State Veterinary Institute Prague	Nagy,A; Cernikova,L; Stara,M
EPI1847750	NA	Czech Republic	2021-Feb-10	EPI_ISL_1058020	A/chicken/Czech Republic/29392021	State Veterinary Institute Prague	State Veterinary Institute Prague
EPI1847758	NA	Czech Republic	2021-Feb-12	EPI_ISL_1058021	A/chicken/Czech Republic/3099-1/2021	State Veterinary Institute Prague	State Veterinary Institute Prague	Nagy,A; Cernikova,L; Stara,M
EPI1847766	NA	Czech Republic	2021-Feb-12	EPI_ISL_1058022	A/chicken/Czech Republic/3099-2/2021	State Veterinary Institute Prague	State Veterinary Institute Prague	Nagy,A; Cernikova,L; Stara,M
EPI1847774	NA	Japan	2020-Dec-22	EPI_ISL_1063533	A/Mandarin duck/Kagoshima/KU-d57/2020	Kagoshima University	Kagoshima University
EPI1848162	NA	Japan	2021-Feb-14	EPI_ISL_1081353	A/whooper swan/Tochigi/090203C/2021	National Institute of Animal Health	National Institute of Animal Health
EPI1848529	NA	Japan	2021-Jan-19	EPI_ISL_1098830	A/crane/Kagoshima/KU-93/2021	Kagoshima University	Kagoshima University
EPI1848540	NA	Japan	2021-Jan-16	EPI_ISL_1114725	A/mallard/Kagoshima/KU-d89/2021	National Institute of Infectious Diseases (NIID)	National Institute of Infectious Diseases (NIID)
EPI1848605	NA	Russian Federation	2020-Sep-26	EPI_ISL_1114735	A/chicken/Tyumen/302-01/2020	State Research Center of Virology and Biotechnology (VECTOR)	State Research Center of Virology and Biotechnology (VECTOR)	Natalia,Goncharova; Ivan,Susloparov; Natalia,Kolosova; Alexey,Danilenko; Juliya,Bulanovich; Vasiliy,Marchenko; Alexander,Ryzhikov
EPI1848613	NA	Russian Federation	2020-Sep-26	EPI_ISL_1114736	A/chicken/Tyumen/302-02/2020	State Research Center of Virology and Biotechnology (VECTOR)	State Research Center of Virology and Biotechnology (VECTOR)	Natalia,Goncharova; Ivan,Susloparov; Natalia,Kolosova; Alexey,Danilenko; Juliya,Bulanovich; Vasiliy,Marchenko; Alexander,Ryzhikov
EPI1848621	NA	Russian Federation	2020-Oct-17	EPI_ISL_1114737	A/chicken/Kostroma/304-01/2020	State Research Center of Virology and Biotechnology (VECTOR)	State Research Center of Virology and Biotechnology (VECTOR)	Natalia,Goncharova; Ivan,Susloparov; Natalia,Kolosova; Alexey,Danilenko; Juliya,Bulanovich; Vasiliy,Marchenko; Alexander,Ryzhikov
EPI1848629	NA	Russian Federation	2020-Oct-17	EPI_ISL_1114738	A/chicken/Kostroma/304-03/2020	State Research Center of Virology and Biotechnology (VECTOR)	State Research Center of Virology and Biotechnology (VECTOR)	Natalia,Goncharova; Ivan,Susloparov; Natalia,Kolosova; Alexey,Danilenko; Juliya,Bulanovich; Vasiliy,Marchenko; Alexander,Ryzhikov
EPI1848637	NA	Russian Federation	2020-Oct-17	EPI_ISL_1114740	A/chicken/Kostroma/304-04/2020	State Research Center of Virology and Biotechnology (VECTOR)	State Research Center of Virology and Biotechnology (VECTOR)	Natalia,Goncharova; Ivan,Susloparov; Natalia,Kolosova; Alexey,Danilenko; Juliya,Bulanovich; Vasiliy,Marchenko; Alexander,Ryzhikov
EPI1848645	NA	Russian Federation	2020-Oct-17	EPI_ISL_1114741	A/chicken/Kostroma/304-06/2020	State Research Center of Virology and Biotechnology (VECTOR)	State Research Center of Virology and Biotechnology (VECTOR)	Natalia,Goncharova; Ivan,Susloparov; Natalia,Kolosova; Alexey,Danilenko; Juliya,Bulanovich; Vasiliy,Marchenko; Alexander,Ryzhikov
EPI1848653	NA	Russian Federation	2020-Oct-17	EPI_ISL_1114742	A/chicken/Kostroma/304-08/2020	State Research Center of Virology and Biotechnology (VECTOR)	State Research Center of Virology and Biotechnology (VECTOR)	Natalia,Goncharova; Ivan,Susloparov; Natalia,Kolosova; Alexey,Danilenko; Juliya,Bulanovich; Vasiliy,Marchenko; Alexander,Ryzhikov
EPI1848661	NA	Russian Federation	2020-Oct-17	EPI_ISL_1114745	A/chicken/Kostroma/304-10/2020	State Research Center of Virology and Biotechnology (VECTOR)	State Research Center of Virology and Biotechnology (VECTOR)	Natalia,Goncharova; Ivan,Susloparov; Natalia,Kolosova; Alexey,Danilenko; Juliya,Bulanovich; Vasiliy,Marchenko; Alexander,Ryzhikov
EPI1848669	NA	Russian Federation	2020-Oct-25	EPI_ISL_1114746	A/chicken/Rostov-on-Don/308-02/2020	State Research Center of Virology and Biotechnology (VECTOR)	State Research Center of Virology and Biotechnology (VECTOR)	Natalia,Goncharova; Ivan,Susloparov; Natalia,Kolosova; Alexey,Danilenko; Juliya,Bulanovich; Vasiliy,Marchenko; Alexander,Ryzhikov
EPI1848677	NA	Russian Federation	2020-Oct-25	EPI_ISL_1114747	A/chicken/Rostov-on-Don/308-03/2020	State Research Center of Virology and Biotechnology (VECTOR)	State Research Center of Virology and Biotechnology (VECTOR)	Natalia,Goncharova; Ivan,Susloparov; Natalia,Kolosova; Alexey,Danilenko; Juliya,Bulanovich; Vasiliy,Marchenko; Alexander,Ryzhikov
EPI1848685	NA	Russian Federation	2020-Oct-25	EPI_ISL_1114748	A/chicken/Rostov-on-Don/308-04/2020	State Research Center of Virology and Biotechnology (VECTOR)	State Research Center of Virology and Biotechnology (VECTOR)	Natalia,Goncharova; Ivan,Susloparov; Natalia,Kolosova; Alexey,Danilenko; Juliya,Bulanovich; Vasiliy,Marchenko; Alexander,Ryzhikov
EPI1848693	NA	Russian Federation	2020-Dec-11	EPI_ISL_1114749	A/turkey/Stavropol/320-01/2020	State Research Center of Virology and Biotechnology (VECTOR)	State Research Center of Virology and Biotechnology (VECTOR)	Natalia,Goncharova; Ivan,Susloparov; Natalia,Kolosova; Alexey,Danilenko; Juliya,Bulanovich; Vasiliy,Marchenko; Alexander,Ryzhikov
EPI1848701	NA	Russian Federation	2020-Dec-11	EPI_ISL_1114750	A/turkey/Stavropol/320-02/2020	State Research Center of Virology and Biotechnology (VECTOR)	State Research Center of Virology and Biotechnology (VECTOR)	Natalia,Goncharova; Ivan,Susloparov; Natalia,Kolosova; Alexey,Danilenko; Juliya,Bulanovich; Vasiliy,Marchenko; Alexander,Ryzhikov
EPI1848709	NA	Russian Federation	2020-Dec-11	EPI_ISL_1114751	A/turkey/Stavropol/320-03/2020	State Research Center of Virology and Biotechnology (VECTOR)	State Research Center of Virology and Biotechnology (VECTOR)	Natalia,Goncharova; Ivan,Susloparov; Natalia,Kolosova; Alexey,Danilenko; Juliya,Bulanovich; Vasiliy,Marchenko; Alexander,Ryzhikov
EPI1848717	NA	Russian Federation	2020-Dec-31	EPI_ISL_1114752	A/mute swan/North Ossetia-Alania/325-01/2020	State Research Center of Virology and Biotechnology (VECTOR)	State Research Center of Virology and Biotechnology (VECTOR)	Natalia,Goncharova; Ivan,Susloparov; Natalia,Kolosova; Alexey,Danilenko; Juliya,Bulanovich; Vasiliy,Marchenko; Alexander,Ryzhikov
EPI1848725	NA	Russian Federation	2020-Dec-31	EPI_ISL_1114753	A/mute swan/North Ossetia-Alania/325-02/2020	State Research Center of Virology and Biotechnology (VECTOR)	State Research Center of Virology and Biotechnology (VECTOR)	Natalia,Goncharova; Ivan,Susloparov; Natalia,Kolosova; Alexey,Danilenko; Juliya,Bulanovich; Vasiliy,Marchenko; Alexander,Ryzhikov
EPI1848733	NA	Russian Federation	2020-Dec-31	EPI_ISL_1114754	A/mute swan/North Ossetia-Alania/325-03/2020	State Research Center of Virology and Biotechnology (VECTOR)	State Research Center of Virology and Biotechnology (VECTOR)	Natalia,Goncharova; Ivan,Susloparov; Natalia,Kolosova; Alexey,Danilenko; Juliya,Bulanovich; Vasiliy,Marchenko; Alexander,Ryzhikov
EPI1848741	NA	Russian Federation	2021-Jan-29	EPI_ISL_1114755	A/turkey/Rostov-on-Don/332-08/2021	State Research Center of Virology and Biotechnology (VECTOR)	State Research Center of Virology and Biotechnology (VECTOR)	Natalia,Goncharova; Ivan,Susloparov; Natalia,Kolosova; Alexey,Danilenko; Juliya,Bulanovich; Vasiliy,Marchenko; Alexander,Ryzhikov
EPI1848757	NA	Russian Federation	2021-Jan-29	EPI_ISL_1114757	A/turkey/Rostov-on-Don/332-09/2021	State Research Center of Virology and Biotechnology (VECTOR)	State Research Center of Virology and Biotechnology (VECTOR)	Natalia,Goncharova; Ivan,Susloparov; Natalia,Kolosova; Alexey,Danilenko; Juliya,Bulanovich; Vasiliy,Marchenko; Alexander,Ryzhikov
EPI1848765	NA	Russian Federation	2021-Jan-29	EPI_ISL_1114758	A/turkey/Rostov-on-Don/332-10/2021	State Research Center of Virology and Biotechnology (VECTOR)	State Research Center of Virology and Biotechnology (VECTOR)	Natalia,Goncharova; Ivan,Susloparov; Natalia,Kolosova; Alexey,Danilenko; Juliya,Bulanovich; Vasiliy,Marchenko; Alexander,Ryzhikov
EPI1848773	NA	Russian Federation	2021-Jan-29	EPI_ISL_1114759	A/turkey/Rostov-on-Don/332-12/2021	State Research Center of Virology and Biotechnology (VECTOR)	State Research Center of Virology and Biotechnology (VECTOR)	Natalia,Goncharova; Ivan,Susloparov; Natalia,Kolosova; Alexey,Danilenko; Juliya,Bulanovich; Vasiliy,Marchenko; Alexander,Ryzhikov
EPI1848781	NA	Russian Federation	2021-Jan-05	EPI_ISL_1114760	A/chicken/Krasnodar/334-01/2021	State Research Center of Virology and Biotechnology (VECTOR)	State Research Center of Virology and Biotechnology (VECTOR)	Natalia,Goncharova; Ivan,Susloparov; Natalia,Kolosova; Alexey,Danilenko; Juliya,Bulanovich; Vasiliy,Marchenko; Alexander,Ryzhikov
EPI1848789	NA	Russian Federation	2021-Jan-05	EPI_ISL_1114761	A/chicken/Krasnodar/334-02/2021	State Research Center of Virology and Biotechnology (VECTOR)	State Research Center of Virology and Biotechnology (VECTOR)	Natalia,Goncharova; Ivan,Susloparov; Natalia,Kolosova; Alexey,Danilenko; Juliya,Bulanovich; Vasiliy,Marchenko; Alexander,Ryzhikov
EPI1848805	NA	Russian Federation	2021-Jan-05	EPI_ISL_1114763	A/chicken/Krasnodar/334-03/2021	State Research Center of Virology and Biotechnology (VECTOR)	State Research Center of Virology and Biotechnology (VECTOR)	Natalia,Goncharova; Ivan,Susloparov; Natalia,Kolosova; Alexey,Danilenko; Juliya,Bulanovich; Vasiliy,Marchenko; Alexander,Ryzhikov
EPI1848837	NA	United Kingdom	2020-Dec-16	EPI_ISL_1123263	A/chicken/Scotland/043405/2020	Animal and Plant Health Agency (APHA)	Animal and Plant Health Agency (APHA)
EPI1848845	NA	United Kingdom	2020-Dec-17	EPI_ISL_1123350	A/chicken/England/043683/2020	Animal and Plant Health Agency (APHA)	Animal and Plant Health Agency (APHA)
EPI1848853	NA	United Kingdom	2020-Dec-18	EPI_ISL_1123351	A/duck/England/043628/2020	Animal and Plant Health Agency (APHA)	Animal and Plant Health Agency (APHA)
EPI1848861	NA	United Kingdom	2020-Dec-25	EPI_ISL_1123352	A/chicken/England/045984/2020	Animal and Plant Health Agency (APHA)	Animal and Plant Health Agency (APHA)
EPI1848869	NA	United Kingdom	2020-Dec-27	EPI_ISL_1123353	A/duck/England/046311/2020	Animal and Plant Health Agency (APHA)	Animal and Plant Health Agency (APHA)
EPI1848877	NA	United Kingdom	2020-Dec-28	EPI_ISL_1123354	A/chicken/England/046491/2020	Animal and Plant Health Agency (APHA)	Animal and Plant Health Agency (APHA)
EPI1848885	NA	United Kingdom	2021-Jan-27	EPI_ISL_1123355	A/pheasant/Wales/000252/2021	Animal and Plant Health Agency (APHA)	Animal and Plant Health Agency (APHA)
EPI1848901	NA	United Kingdom	2020-Nov-08	EPI_ISL_1123357	A/brent_goose/England/233339/2020	Animal and Plant Health Agency (APHA)	Animal and Plant Health Agency (APHA)
EPI1848917	NA	United Kingdom	2020-Nov-10	EPI_ISL_1123359	A/mute swan/England/263814/2020	Animal and Plant Health Agency (APHA)	Animal and Plant Health Agency (APHA)
EPI1848925	NA	United Kingdom	2020-Dec-01	EPI_ISL_1123360	A/mute_swan/England/234135/2020	Animal and Plant Health Agency (APHA)	Animal and Plant Health Agency (APHA)
EPI1848947	NA	Netherlands	2020-Oct-27	EPI_ISL_1139014	A/barnacle goose/Netherlands/20016511-002/2020	Wageningen Bioveterinary Research	Wageningen Bioveterinary Research	Beerens, Nancy; Harders, Frank; Pritz-Verschuren, Sylvia; Roose, Marit; Germeraad, Evelien; Engelsma, Marc; Bossers, Alex; Heutink, Rene
EPI1848955	NA	Netherlands	2020-Oct-26	EPI_ISL_1139015	A/wild bird/Netherlands/20016515-002/2020	Wageningen Bioveterinary Research	Wageningen Bioveterinary Research	Beerens, Nancy; Harders, Frank; Pritz-Verschuren, Sylvia; Roose, Marit; Germeraad, Evelien; Engelsma, Marc; Bossers, Alex; Heutink, Rene
EPI1848963	NA	Netherlands	2020-Oct-27	EPI_ISL_1139016	A/mute swan/Netherlands/20016516-001/2020	Wageningen Bioveterinary Research	Wageningen Bioveterinary Research	Beerens, Nancy; Harders, Frank; Pritz-Verschuren, Sylvia; Roose, Marit; Germeraad, Evelien; Engelsma, Marc; Bossers, Alex; Heutink, Rene
EPI1848971	NA	Netherlands	2020-Oct-28	EPI_ISL_1139017	A/mute swan/Netherlands/20016634-001/2020	Wageningen Bioveterinary Research	Wageningen Bioveterinary Research	Beerens, Nancy; Harders, Frank; Pritz-Verschuren, Sylvia; Roose, Marit; Germeraad, Evelien; Engelsma, Marc; Bossers, Alex; Heutink, Rene
EPI1848979	NA	Netherlands	2020-Oct-28	EPI_ISL_1139018	A/cormorant/Netherlands/20016582-005/2020	Wageningen Bioveterinary Research	Wageningen Bioveterinary Research	Beerens, Nancy; Harders, Frank; Pritz-Verschuren, Sylvia; Roose, Marit; Germeraad, Evelien; Engelsma, Marc; Bossers, Alex; Heutink, Rene
EPI1848987	NA	Netherlands	2020-Oct-28	EPI_ISL_1139019	A/mute swan/Netherlands/20016618-001/2020	Wageningen Bioveterinary Research	Wageningen Bioveterinary Research	Beerens, Nancy; Harders, Frank; Pritz-Verschuren, Sylvia; Roose, Marit; Germeraad, Evelien; Engelsma, Marc; Bossers, Alex; Heutink, Rene
EPI1848995	NA	Netherlands	2020-Oct-29	EPI_ISL_1139020	A/greylag goose/Netherlands/20016756-001/2020	Wageningen Bioveterinary Research	Wageningen Bioveterinary Research	Beerens, Nancy; Harders, Frank; Pritz-Verschuren, Sylvia; Roose, Marit; Germeraad, Evelien; Engelsma, Marc; Bossers, Alex; Heutink, Rene
EPI1849003	NA	Netherlands	2020-Oct-29	EPI_ISL_1139021	A/eurasian wigeon/Netherlands/20016758-001/2020	Wageningen Bioveterinary Research	Wageningen Bioveterinary Research	Beerens, Nancy; Harders, Frank; Pritz-Verschuren, Sylvia; Roose, Marit; Germeraad, Evelien; Engelsma, Marc; Bossers, Alex; Heutink, Rene
EPI1849011	NA	Netherlands	2020-Oct-29	EPI_ISL_1139022	A/barnacle goose/Netherlands/20016888-001/2020	Wageningen Bioveterinary Research	Wageningen Bioveterinary Research	Beerens, Nancy; Harders, Frank; Pritz-Verschuren, Sylvia; Roose, Marit; Germeraad, Evelien; Engelsma, Marc; Bossers, Alex; Heutink, Rene
EPI1849019	NA	Netherlands	2020-Nov-02	EPI_ISL_1139023	A/short-eared owl/Netherlands/20016896-017/2020	Wageningen Bioveterinary Research	Wageningen Bioveterinary Research	Beerens, Nancy; Harders, Frank; Pritz-Verschuren, Sylvia; Roose, Marit; Germeraad, Evelien; Engelsma, Marc; Bossers, Alex; Heutink, Rene
EPI1849027	NA	Netherlands	2020-Nov-02	EPI_ISL_1139024	A/mute swan/Netherlands/20016973-001/2020	Wageningen Bioveterinary Research	Wageningen Bioveterinary Research	Beerens, Nancy; Harders, Frank; Pritz-Verschuren, Sylvia; Roose, Marit; Germeraad, Evelien; Engelsma, Marc; Bossers, Alex; Heutink, Rene
EPI1849035	NA	Netherlands	2020-Nov-02	EPI_ISL_1139025	A/barnacle goose/Netherlands/20016974-002/2020	Wageningen Bioveterinary Research	Wageningen Bioveterinary Research	Beerens, Nancy; Harders, Frank; Pritz-Verschuren, Sylvia; Roose, Marit; Germeraad, Evelien; Engelsma, Marc; Bossers, Alex; Heutink, Rene
EPI1849043	NA	Netherlands	2020-Nov-02	EPI_ISL_1139026	A/greylag goose/Netherlands/20016975-004/2020	Wageningen Bioveterinary Research	Wageningen Bioveterinary Research	Beerens, Nancy; Harders, Frank; Pritz-Verschuren, Sylvia; Roose, Marit; Germeraad, Evelien; Engelsma, Marc; Bossers, Alex; Heutink, Rene
EPI1849051	NA	Netherlands	2020-Nov-03	EPI_ISL_1139027	A/egyptian goose/Netherlands/20017027-002/2020	Wageningen Bioveterinary Research	Wageningen Bioveterinary Research	Beerens, Nancy; Harders, Frank; Pritz-Verschuren, Sylvia; Roose, Marit; Germeraad, Evelien; Engelsma, Marc; Bossers, Alex; Heutink, Rene
EPI1849059	NA	Netherlands	2020-Nov-03	EPI_ISL_1139028	A/barnacle goose/Netherlands/20017051-001/2020	Wageningen Bioveterinary Research	Wageningen Bioveterinary Research	Beerens, Nancy; Harders, Frank; Pritz-Verschuren, Sylvia; Roose, Marit; Germeraad, Evelien; Engelsma, Marc; Bossers, Alex; Heutink, Rene
EPI1849067	NA	Netherlands	2020-Nov-03	EPI_ISL_1139029	A/barnacle goose/Netherlands/20017051-006/2020	Wageningen Bioveterinary Research	Wageningen Bioveterinary Research	Beerens, Nancy; Harders, Frank; Pritz-Verschuren, Sylvia; Roose, Marit; Germeraad, Evelien; Engelsma, Marc; Bossers, Alex; Heutink, Rene
EPI1849075	NA	Netherlands	2020-Nov-03	EPI_ISL_1139030	A/barnacle goose/Netherlands/20017052-001/2020	Wageningen Bioveterinary Research	Wageningen Bioveterinary Research	Beerens, Nancy; Harders, Frank; Pritz-Verschuren, Sylvia; Roose, Marit; Germeraad, Evelien; Engelsma, Marc; Bossers, Alex; Heutink, Rene
EPI1849083	NA	Netherlands	2020-Nov-04	EPI_ISL_1139031	A/mute swan/Netherlands/20017131-006/2020	Wageningen Bioveterinary Research	Wageningen Bioveterinary Research	Beerens, Nancy; Harders, Frank; Pritz-Verschuren, Sylvia; Roose, Marit; Germeraad, Evelien; Engelsma, Marc; Bossers, Alex; Heutink, Rene
EPI1849091	NA	Netherlands	2020-Nov-04	EPI_ISL_1139032	A/barnacle goose/Netherlands/20017159-006/2020	Wageningen Bioveterinary Research	Wageningen Bioveterinary Research	Beerens, Nancy; Harders, Frank; Pritz-Verschuren, Sylvia; Roose, Marit; Germeraad, Evelien; Engelsma, Marc; Bossers, Alex; Heutink, Rene
EPI1849099	NA	Netherlands	2020-Nov-06	EPI_ISL_1139033	A/greylag goose/Netherlands/20017399-006/2020	Wageningen Bioveterinary Research	Wageningen Bioveterinary Research	Beerens, Nancy; Harders, Frank; Pritz-Verschuren, Sylvia; Roose, Marit; Germeraad, Evelien; Engelsma, Marc; Bossers, Alex; Heutink, Rene
EPI1849107	NA	Netherlands	2020-Nov-07	EPI_ISL_1139034	A/barnacle goose/Netherlands/20017405-002/2020	Wageningen Bioveterinary Research	Wageningen Bioveterinary Research	Beerens, Nancy; Harders, Frank; Pritz-Verschuren, Sylvia; Roose, Marit; Germeraad, Evelien; Engelsma, Marc; Bossers, Alex; Heutink, Rene
EPI1849115	NA	Netherlands	2020-Oct-30	EPI_ISL_1139035	A/greylag goose/Netherlands/20016877-001/2020	Wageningen Bioveterinary Research	Wageningen Bioveterinary Research	Beerens, Nancy; Harders, Frank; Pritz-Verschuren, Sylvia; Roose, Marit; Germeraad, Evelien; Engelsma, Marc; Bossers, Alex; Heutink, Rene
EPI1849123	NA	Netherlands	2020-Oct-31	EPI_ISL_1139036	A/brant goose/Netherlands/20016948-002/2020	Wageningen Bioveterinary Research	Wageningen Bioveterinary Research	Beerens, Nancy; Harders, Frank; Pritz-Verschuren, Sylvia; Roose, Marit; Germeraad, Evelien; Engelsma, Marc; Bossers, Alex; Heutink, Rene
EPI1849131	NA	Netherlands	2020-Oct-31	EPI_ISL_1139037	A/barnacle goose/Netherlands/20016951-001/2020	Wageningen Bioveterinary Research	Wageningen Bioveterinary Research	Beerens, Nancy; Harders, Frank; Pritz-Verschuren, Sylvia; Roose, Marit; Germeraad, Evelien; Engelsma, Marc; Bossers, Alex; Heutink, Rene
EPI1849139	NA	Netherlands	2020-Nov-02	EPI_ISL_1139038	A/wild goose/Netherlands/20016959-001/2020	Wageningen Bioveterinary Research	Wageningen Bioveterinary Research	Beerens, Nancy; Harders, Frank; Pritz-Verschuren, Sylvia; Roose, Marit; Germeraad, Evelien; Engelsma, Marc; Bossers, Alex; Heutink, Rene
EPI1849147	NA	Netherlands	2020-Nov-02	EPI_ISL_1139039	A/mute swan/Netherlands/20016960-001/2020	Wageningen Bioveterinary Research	Wageningen Bioveterinary Research	Beerens, Nancy; Harders, Frank; Pritz-Verschuren, Sylvia; Roose, Marit; Germeraad, Evelien; Engelsma, Marc; Bossers, Alex; Heutink, Rene
EPI1849155	NA	Netherlands	2020-Nov-02	EPI_ISL_1139040	A/mute swan/Netherlands/20017061-001/2020	Wageningen Bioveterinary Research	Wageningen Bioveterinary Research	Beerens, Nancy; Harders, Frank; Pritz-Verschuren, Sylvia; Roose, Marit; Germeraad, Evelien; Engelsma, Marc; Bossers, Alex; Heutink, Rene
EPI1849163	NA	Netherlands	2020-Nov-03	EPI_ISL_1139041	A/greylag goose/Netherlands/20017064-002/2020	Wageningen Bioveterinary Research	Wageningen Bioveterinary Research	Beerens, Nancy; Harders, Frank; Pritz-Verschuren, Sylvia; Roose, Marit; Germeraad, Evelien; Engelsma, Marc; Bossers, Alex; Heutink, Rene
EPI1849171	NA	Netherlands	2020-Nov-03	EPI_ISL_1139042	A/mute swan/Netherlands/20017153-002/2020	Wageningen Bioveterinary Research	Wageningen Bioveterinary Research	Beerens, Nancy; Harders, Frank; Pritz-Verschuren, Sylvia; Roose, Marit; Germeraad, Evelien; Engelsma, Marc; Bossers, Alex; Heutink, Rene
EPI1849179	NA	Netherlands	2020-Nov-10	EPI_ISL_1139043	A/mute swan/Netherlands/20017547-002/2020	Wageningen Bioveterinary Research	Wageningen Bioveterinary Research	Beerens, Nancy; Harders, Frank; Pritz-Verschuren, Sylvia; Roose, Marit; Germeraad, Evelien; Engelsma, Marc; Bossers, Alex; Heutink, Rene
EPI1849187	NA	Netherlands	2020-Nov-10	EPI_ISL_1139044	A/eurasian oystercatcher/Netherlands/20017557-003/2020	Wageningen Bioveterinary Research	Wageningen Bioveterinary Research	Beerens, Nancy; Harders, Frank; Pritz-Verschuren, Sylvia; Roose, Marit; Germeraad, Evelien; Engelsma, Marc; Bossers, Alex; Heutink, Rene
EPI1849195	NA	Netherlands	2020-Nov-06	EPI_ISL_1139045	A/greylag goose/Netherlands/20017476-001/2020	Wageningen Bioveterinary Research	Wageningen Bioveterinary Research	Beerens, Nancy; Harders, Frank; Pritz-Verschuren, Sylvia; Roose, Marit; Germeraad, Evelien; Engelsma, Marc; Bossers, Alex; Heutink, Rene
EPI1849203	NA	Netherlands	2020-Nov-06	EPI_ISL_1139046	A/greater canada goose/Netherlands/20017479-002/2020	Wageningen Bioveterinary Research	Wageningen Bioveterinary Research	Beerens, Nancy; Harders, Frank; Pritz-Verschuren, Sylvia; Roose, Marit; Germeraad, Evelien; Engelsma, Marc; Bossers, Alex; Heutink, Rene
EPI1849211	NA	Netherlands	2020-Nov-06	EPI_ISL_1139047	A/northern lapwing/Netherlands/20017480-001/2020	Wageningen Bioveterinary Research	Wageningen Bioveterinary Research	Beerens, Nancy; Harders, Frank; Pritz-Verschuren, Sylvia; Roose, Marit; Germeraad, Evelien; Engelsma, Marc; Bossers, Alex; Heutink, Rene
EPI1849219	NA	Netherlands	2020-Nov-09	EPI_ISL_1139048	A/wild goose/Netherlands/20017495-002/2020	Wageningen Bioveterinary Research	Wageningen Bioveterinary Research	Beerens, Nancy; Harders, Frank; Pritz-Verschuren, Sylvia; Roose, Marit; Germeraad, Evelien; Engelsma, Marc; Bossers, Alex; Heutink, Rene
EPI1849227	NA	Netherlands	2020-Nov-01	EPI_ISL_1139049	A/gadwall/Netherlands/20017254-001/2020	Wageningen Bioveterinary Research	Wageningen Bioveterinary Research	Beerens, Nancy; Harders, Frank; Pritz-Verschuren, Sylvia; Roose, Marit; Germeraad, Evelien; Engelsma, Marc; Bossers, Alex; Heutink, Rene
EPI1849235	NA	Netherlands	2020-Nov-01	EPI_ISL_1139050	A/northern lapwing/Netherlands/20017255-001/2020	Wageningen Bioveterinary Research	Wageningen Bioveterinary Research	Beerens, Nancy; Harders, Frank; Pritz-Verschuren, Sylvia; Roose, Marit; Germeraad, Evelien; Engelsma, Marc; Bossers, Alex; Heutink, Rene
EPI1849243	NA	Netherlands	2020-Nov-03	EPI_ISL_1139051	A/greylag goose/Netherlands/20017256-002/2020	Wageningen Bioveterinary Research	Wageningen Bioveterinary Research	Beerens, Nancy; Harders, Frank; Pritz-Verschuren, Sylvia; Roose, Marit; Germeraad, Evelien; Engelsma, Marc; Bossers, Alex; Heutink, Rene
EPI1849251	NA	Netherlands	2020-Nov-05	EPI_ISL_1139076	A/common kestrel/Netherlands/20017381-001/2020	Wageningen Bioveterinary Research	Wageningen Bioveterinary Research	Beerens, Nancy; Harders, Frank; Pritz-Verschuren, Sylvia; Roose, Marit; Germeraad, Evelien; Engelsma, Marc; Bossers, Alex; Heutink, Rene
EPI1849259	NA	Netherlands	2020-Nov-06	EPI_ISL_1139078	A/pink-footed goose/Netherlands/20017382-001/2020	Wageningen Bioveterinary Research	Wageningen Bioveterinary Research	Beerens, Nancy; Harders, Frank; Pritz-Verschuren, Sylvia; Roose, Marit; Germeraad, Evelien; Engelsma, Marc; Bossers, Alex; Heutink, Rene
EPI1849267	NA	Netherlands	2020-Oct-29	EPI_ISL_1139079	A/barnacle goose/Netherlands/20016888-002/2020	Wageningen Bioveterinary Research	Wageningen Bioveterinary Research	Beerens, Nancy; Harders, Frank; Pritz-Verschuren, Sylvia; Roose, Marit; Germeraad, Evelien; Engelsma, Marc; Bossers, Alex; Heutink, Rene
EPI1849275	NA	Netherlands	2020-Oct-29	EPI_ISL_1139080	A/barnacle goose/Netherlands/20016888-003/2020	Wageningen Bioveterinary Research	Wageningen Bioveterinary Research	Beerens, Nancy; Harders, Frank; Pritz-Verschuren, Sylvia; Roose, Marit; Germeraad, Evelien; Engelsma, Marc; Bossers, Alex; Heutink, Rene
EPI1849283	NA	Netherlands	2020-Nov-02	EPI_ISL_1139081	A/greylag goose/Netherlands/20016896-001/2020	Wageningen Bioveterinary Research	Wageningen Bioveterinary Research	Beerens, Nancy; Harders, Frank; Pritz-Verschuren, Sylvia; Roose, Marit; Germeraad, Evelien; Engelsma, Marc; Bossers, Alex; Heutink, Rene
EPI1849291	NA	Netherlands	2020-Nov-02	EPI_ISL_1139082	A/barnacle goose/Netherlands/20016896-011/2020	Wageningen Bioveterinary Research	Wageningen Bioveterinary Research	Beerens, Nancy; Harders, Frank; Pritz-Verschuren, Sylvia; Roose, Marit; Germeraad, Evelien; Engelsma, Marc; Bossers, Alex; Heutink, Rene
EPI1849299	NA	Netherlands	2020-Nov-02	EPI_ISL_1139083	A/barnacle goose/Netherlands/20016896-012/2020	Wageningen Bioveterinary Research	Wageningen Bioveterinary Research	Beerens, Nancy; Harders, Frank; Pritz-Verschuren, Sylvia; Roose, Marit; Germeraad, Evelien; Engelsma, Marc; Bossers, Alex; Heutink, Rene
EPI1849307	NA	Netherlands	2020-Nov-02	EPI_ISL_1139084	A/eurasian wigeon/Netherlands/20016896-025/2020	Wageningen Bioveterinary Research	Wageningen Bioveterinary Research	Beerens, Nancy; Harders, Frank; Pritz-Verschuren, Sylvia; Roose, Marit; Germeraad, Evelien; Engelsma, Marc; Bossers, Alex; Heutink, Rene
EPI1849315	NA	Netherlands	2020-Nov-01	EPI_ISL_1139085	A/barnacle goose/Netherlands/20016935-003/2020	Wageningen Bioveterinary Research	Wageningen Bioveterinary Research	Beerens, Nancy; Harders, Frank; Pritz-Verschuren, Sylvia; Roose, Marit; Germeraad, Evelien; Engelsma, Marc; Bossers, Alex; Heutink, Rene
EPI1849323	NA	Netherlands	2020-Nov-07	EPI_ISL_1139086	A/greater canada goose/Netherlands/20017403-003/2020	Wageningen Bioveterinary Research	Wageningen Bioveterinary Research	Beerens, Nancy; Harders, Frank; Pritz-Verschuren, Sylvia; Roose, Marit; Germeraad, Evelien; Engelsma, Marc; Bossers, Alex; Heutink, Rene
EPI1849331	NA	Netherlands	2020-Nov-10	EPI_ISL_1139087	A/barnacle goose/Netherlands/20017557-001/2020	Wageningen Bioveterinary Research	Wageningen Bioveterinary Research	Beerens, Nancy; Harders, Frank; Pritz-Verschuren, Sylvia; Roose, Marit; Germeraad, Evelien; Engelsma, Marc; Bossers, Alex; Heutink, Rene
EPI1849339	NA	Netherlands	2020-Nov-10	EPI_ISL_1139088	A/barnacle goose/Netherlands/20017557-002/2020	Wageningen Bioveterinary Research	Wageningen Bioveterinary Research	Beerens, Nancy; Harders, Frank; Pritz-Verschuren, Sylvia; Roose, Marit; Germeraad, Evelien; Engelsma, Marc; Bossers, Alex; Heutink, Rene
EPI1849347	NA	Netherlands	2020-Nov-12	EPI_ISL_1139089	A/wild duck/Netherlands/20017794-001/2020	Wageningen Bioveterinary Research	Wageningen Bioveterinary Research	Beerens, Nancy; Harders, Frank; Pritz-Verschuren, Sylvia; Roose, Marit; Germeraad, Evelien; Engelsma, Marc; Bossers, Alex; Heutink, Rene
EPI1849355	NA	Netherlands	2020-Nov-12	EPI_ISL_1139090	A/common buzzard/Netherlands/20017824-001/2020	Wageningen Bioveterinary Research	Wageningen Bioveterinary Research	Beerens, Nancy; Harders, Frank; Pritz-Verschuren, Sylvia; Roose, Marit; Germeraad, Evelien; Engelsma, Marc; Bossers, Alex; Heutink, Rene
EPI1849363	NA	Netherlands	2020-Nov-10	EPI_ISL_1139091	A/muscovy duck/Netherlands/20017611-002/2020	Wageningen Bioveterinary Research	Wageningen Bioveterinary Research	Beerens, Nancy; Harders, Frank; Pritz-Verschuren, Sylvia; Roose, Marit; Germeraad, Evelien; Engelsma, Marc; Bossers, Alex; Heutink, Rene
EPI1849371	NA	Netherlands	2020-Nov-08	EPI_ISL_1139092	A/barnacle goose/Netherlands/20017713-002/2020	Wageningen Bioveterinary Research	Wageningen Bioveterinary Research	Beerens, Nancy; Harders, Frank; Pritz-Verschuren, Sylvia; Roose, Marit; Germeraad, Evelien; Engelsma, Marc; Bossers, Alex; Heutink, Rene
EPI1849379	NA	Netherlands	2020-Nov-10	EPI_ISL_1139093	A/gadwall/Netherlands/20017716-001/2020	Wageningen Bioveterinary Research	Wageningen Bioveterinary Research	Beerens, Nancy; Harders, Frank; Pritz-Verschuren, Sylvia; Roose, Marit; Germeraad, Evelien; Engelsma, Marc; Bossers, Alex; Heutink, Rene
EPI1849387	NA	Netherlands	2020-Nov-10	EPI_ISL_1139094	A/mute swan/Netherlands/20017717-002/2020	Wageningen Bioveterinary Research	Wageningen Bioveterinary Research	Beerens, Nancy; Harders, Frank; Pritz-Verschuren, Sylvia; Roose, Marit; Germeraad, Evelien; Engelsma, Marc; Bossers, Alex; Heutink, Rene
EPI1849395	NA	Netherlands	2020-Nov-01	EPI_ISL_1139095	A/great egret/Netherlands/20017754-002/2020	Wageningen Bioveterinary Research	Wageningen Bioveterinary Research	Beerens, Nancy; Harders, Frank; Pritz-Verschuren, Sylvia; Roose, Marit; Germeraad, Evelien; Engelsma, Marc; Bossers, Alex; Heutink, Rene
EPI1849403	NA	Netherlands	2020-Nov-01	EPI_ISL_1139096	A/wild goose/Netherlands/20017755-002/2020	Wageningen Bioveterinary Research	Wageningen Bioveterinary Research	Beerens, Nancy; Harders, Frank; Pritz-Verschuren, Sylvia; Roose, Marit; Germeraad, Evelien; Engelsma, Marc; Bossers, Alex; Heutink, Rene
EPI1849411	NA	Netherlands	2020-Nov-04	EPI_ISL_1139097	A/wild goose/Netherlands/20017761-002/2020	Wageningen Bioveterinary Research	Wageningen Bioveterinary Research	Beerens, Nancy; Harders, Frank; Pritz-Verschuren, Sylvia; Roose, Marit; Germeraad, Evelien; Engelsma, Marc; Bossers, Alex; Heutink, Rene
EPI1849419	NA	Netherlands	2020-Nov-10	EPI_ISL_1139098	A/eurasian wigeon/Netherlands/20017908-002/2020	Wageningen Bioveterinary Research	Wageningen Bioveterinary Research	Beerens, Nancy; Harders, Frank; Pritz-Verschuren, Sylvia; Roose, Marit; Germeraad, Evelien; Engelsma, Marc; Bossers, Alex; Heutink, Rene
EPI1849427	NA	Netherlands	2020-Nov-13	EPI_ISL_1139099	A/barnacle goose/Netherlands/20017984-004/2020	Wageningen Bioveterinary Research	Wageningen Bioveterinary Research	Beerens, Nancy; Harders, Frank; Pritz-Verschuren, Sylvia; Roose, Marit; Germeraad, Evelien; Engelsma, Marc; Bossers, Alex; Heutink, Rene
EPI1849435	NA	Netherlands	2020-Nov-08	EPI_ISL_1139100	A/barnacle goose/Netherlands/20017604-001/2020	Wageningen Bioveterinary Research	Wageningen Bioveterinary Research	Beerens, Nancy; Harders, Frank; Pritz-Verschuren, Sylvia; Roose, Marit; Germeraad, Evelien; Engelsma, Marc; Bossers, Alex; Heutink, Rene
EPI1849459	NA	Netherlands	2020-Nov-01	EPI_ISL_1139103	A/peregrine falcon/Netherlands/20017773-002/2020	Wageningen Bioveterinary Research	Wageningen Bioveterinary Research	Beerens, Nancy; Harders, Frank; Pritz-Verschuren, Sylvia; Roose, Marit; Germeraad, Evelien; Engelsma, Marc; Bossers, Alex; Heutink, Rene
EPI1849467	NA	Netherlands	2020-Nov-11	EPI_ISL_1139104	A/wild goose/Netherlands/20017816-001/2020	Wageningen Bioveterinary Research	Wageningen Bioveterinary Research	Beerens, Nancy; Harders, Frank; Pritz-Verschuren, Sylvia; Roose, Marit; Germeraad, Evelien; Engelsma, Marc; Bossers, Alex; Heutink, Rene
EPI1849475	NA	Netherlands	2020-Oct-26	EPI_ISL_1139105	A/greylag goose/Netherlands/20016523-001/2020	Wageningen Bioveterinary Research	Wageningen Bioveterinary Research	Beerens, Nancy; Harders, Frank; Pritz-Verschuren, Sylvia; Roose, Marit; Germeraad, Evelien; Engelsma, Marc; Bossers, Alex; Heutink, Rene
EPI1849483	NA	Netherlands	2020-Nov-02	EPI_ISL_1139106	A/eurasian curlew/Netherlands/20016896-019/2020	Wageningen Bioveterinary Research	Wageningen Bioveterinary Research	Beerens, Nancy; Harders, Frank; Pritz-Verschuren, Sylvia; Roose, Marit; Germeraad, Evelien; Engelsma, Marc; Bossers, Alex; Heutink, Rene
EPI1849491	NA	Netherlands	2020-Nov-12	EPI_ISL_1139107	A/muscovy duck/Netherlands/20018067-001/2020	Wageningen Bioveterinary Research	Wageningen Bioveterinary Research	Beerens, Nancy; Harders, Frank; Pritz-Verschuren, Sylvia; Roose, Marit; Germeraad, Evelien; Engelsma, Marc; Bossers, Alex; Heutink, Rene
EPI1849499	NA	Netherlands	2020-Nov-24	EPI_ISL_1139108	A/mute swan/Netherlands/20018754-004/2020	Wageningen Bioveterinary Research	Wageningen Bioveterinary Research	Beerens, Nancy; Harders, Frank; Pritz-Verschuren, Sylvia; Roose, Marit; Germeraad, Evelien; Engelsma, Marc; Bossers, Alex; Heutink, Rene
EPI1849507	NA	Netherlands	2020-Nov-24	EPI_ISL_1139109	A/mute swan/Netherlands/20018754-006/2020	Wageningen Bioveterinary Research	Wageningen Bioveterinary Research	Beerens, Nancy; Harders, Frank; Pritz-Verschuren, Sylvia; Roose, Marit; Germeraad, Evelien; Engelsma, Marc; Bossers, Alex; Heutink, Rene
EPI1849515	NA	Netherlands	2020-Nov-25	EPI_ISL_1139110	A/swan/Netherlands/20018830-004/2020	Wageningen Bioveterinary Research	Wageningen Bioveterinary Research	Beerens, Nancy; Harders, Frank; Pritz-Verschuren, Sylvia; Roose, Marit; Germeraad, Evelien; Engelsma, Marc; Bossers, Alex; Heutink, Rene
EPI1849531	NA	Netherlands	2020-Nov-05	EPI_ISL_1139112	A/greylag goose/Netherlands/20017386-001/2020	Wageningen Bioveterinary Research	Wageningen Bioveterinary Research	Beerens, Nancy; Harders, Frank; Pritz-Verschuren, Sylvia; Roose, Marit; Germeraad, Evelien; Engelsma, Marc; Bossers, Alex; Heutink, Rene
EPI1849539	NA	Netherlands	2020-Nov-10	EPI_ISL_1139113	A/wild goose/Netherlands/20017819-001/2020	Wageningen Bioveterinary Research	Wageningen Bioveterinary Research	Beerens, Nancy; Harders, Frank; Pritz-Verschuren, Sylvia; Roose, Marit; Germeraad, Evelien; Engelsma, Marc; Bossers, Alex; Heutink, Rene
EPI1849547	NA	Netherlands	2020-Oct-25	EPI_ISL_1139159	A/greylag goose/Netherlands/20017058-002/2020	Wageningen Bioveterinary Research	Wageningen Bioveterinary Research	Beerens, Nancy; Harders, Frank; Pritz-Verschuren, Sylvia; Roose, Marit; Germeraad, Evelien; Engelsma, Marc; Bossers, Alex; Heutink, Rene
EPI1849555	NA	Netherlands	2020-Nov-14	EPI_ISL_1139160	A/pink-footed goose/Netherlands/20018068-001/2020	Wageningen Bioveterinary Research	Wageningen Bioveterinary Research	Beerens, Nancy; Harders, Frank; Pritz-Verschuren, Sylvia; Roose, Marit; Germeraad, Evelien; Engelsma, Marc; Bossers, Alex; Heutink, Rene
EPI1849563	NA	Netherlands	2020-Nov-15	EPI_ISL_1139161	A/greylag goose/Netherlands/20018070-002/2020	Wageningen Bioveterinary Research	Wageningen Bioveterinary Research	Beerens, Nancy; Harders, Frank; Pritz-Verschuren, Sylvia; Roose, Marit; Germeraad, Evelien; Engelsma, Marc; Bossers, Alex; Heutink, Rene
EPI1849571	NA	Netherlands	2020-Nov-16	EPI_ISL_1139162	A/black swan/Netherlands/20018185-001/2020	Wageningen Bioveterinary Research	Wageningen Bioveterinary Research	Beerens, Nancy; Harders, Frank; Pritz-Verschuren, Sylvia; Roose, Marit; Germeraad, Evelien; Engelsma, Marc; Bossers, Alex; Heutink, Rene
EPI1849579	NA	Netherlands	2020-Nov-16	EPI_ISL_1139163	A/common buzzard/Netherlands/20018339-002/2020	Wageningen Bioveterinary Research	Wageningen Bioveterinary Research	Beerens, Nancy; Harders, Frank; Pritz-Verschuren, Sylvia; Roose, Marit; Germeraad, Evelien; Engelsma, Marc; Bossers, Alex; Heutink, Rene
EPI1849587	NA	Netherlands	2020-Nov-22	EPI_ISL_1139164	A/northern goshawk/Netherlands/20018560-002/2020	Wageningen Bioveterinary Research	Wageningen Bioveterinary Research	Beerens, Nancy; Harders, Frank; Pritz-Verschuren, Sylvia; Roose, Marit; Germeraad, Evelien; Engelsma, Marc; Bossers, Alex; Heutink, Rene
EPI1849595	NA	Netherlands	2020-Nov-26	EPI_ISL_1139165	A/common snipe/Netherlands/20018931-003/2020	Wageningen Bioveterinary Research	Wageningen Bioveterinary Research	Beerens, Nancy; Harders, Frank; Pritz-Verschuren, Sylvia; Roose, Marit; Germeraad, Evelien; Engelsma, Marc; Bossers, Alex; Heutink, Rene
EPI1849603	NA	Netherlands	2020-Nov-24	EPI_ISL_1139166	A/wild goose/Netherlands/20018735-002/2020	Wageningen Bioveterinary Research	Wageningen Bioveterinary Research	Beerens, Nancy; Harders, Frank; Pritz-Verschuren, Sylvia; Roose, Marit; Germeraad, Evelien; Engelsma, Marc; Bossers, Alex; Heutink, Rene
EPI1849611	NA	Netherlands	2020-Nov-24	EPI_ISL_1139167	A/barnacle goose/Netherlands/20018737-002/2020	Wageningen Bioveterinary Research	Wageningen Bioveterinary Research	Beerens, Nancy; Harders, Frank; Pritz-Verschuren, Sylvia; Roose, Marit; Germeraad, Evelien; Engelsma, Marc; Bossers, Alex; Heutink, Rene
EPI1849619	NA	Netherlands	2020-Nov-24	EPI_ISL_1139168	A/mute swan/Netherlands/20018738-001/2020	Wageningen Bioveterinary Research	Wageningen Bioveterinary Research	Beerens, Nancy; Harders, Frank; Pritz-Verschuren, Sylvia; Roose, Marit; Germeraad, Evelien; Engelsma, Marc; Bossers, Alex; Heutink, Rene
EPI1849627	NA	Netherlands	2020-Nov-25	EPI_ISL_1139169	A/peregrine falcon/Netherlands/20018821-002/2020	Wageningen Bioveterinary Research	Wageningen Bioveterinary Research	Beerens, Nancy; Harders, Frank; Pritz-Verschuren, Sylvia; Roose, Marit; Germeraad, Evelien; Engelsma, Marc; Bossers, Alex; Heutink, Rene
EPI1849635	NA	Netherlands	2020-Nov-25	EPI_ISL_1139170	A/wild goose/Netherlands/20018822-002/2020	Wageningen Bioveterinary Research	Wageningen Bioveterinary Research	Beerens, Nancy; Harders, Frank; Pritz-Verschuren, Sylvia; Roose, Marit; Germeraad, Evelien; Engelsma, Marc; Bossers, Alex; Heutink, Rene
EPI1849643	NA	Netherlands	2020-Nov-25	EPI_ISL_1139171	A/mute swan/Netherlands/20018824-002/2020	Wageningen Bioveterinary Research	Wageningen Bioveterinary Research	Beerens, Nancy; Harders, Frank; Pritz-Verschuren, Sylvia; Roose, Marit; Germeraad, Evelien; Engelsma, Marc; Bossers, Alex; Heutink, Rene
EPI1849651	NA	Netherlands	2020-Nov-26	EPI_ISL_1139172	A/mute swan/Netherlands/20018923-001/2020	Wageningen Bioveterinary Research	Wageningen Bioveterinary Research	Beerens, Nancy; Harders, Frank; Pritz-Verschuren, Sylvia; Roose, Marit; Germeraad, Evelien; Engelsma, Marc; Bossers, Alex; Heutink, Rene
EPI1849659	NA	Netherlands	2020-Nov-30	EPI_ISL_1139173	A/mute swan/Netherlands/20019137-005/2020	Wageningen Bioveterinary Research	Wageningen Bioveterinary Research	Beerens, Nancy; Harders, Frank; Pritz-Verschuren, Sylvia; Roose, Marit; Germeraad, Evelien; Engelsma, Marc; Bossers, Alex; Heutink, Rene
EPI1850130	NA	Czech Republic	2021-Jan-24	EPI_ISL_1180234	A/mute swan/Czech Republic/1656-1/2021	State Veterinary Institute Prague	State Veterinary Institute Prague	Nagy,A; Cernikova,L; Stara,M
EPI1849780	NA	Japan	2021-Feb-24	EPI_ISL_1184508	A/chicken/Miyazaki/L10T/2021	National Institute of Animal Health	National Institute of Animal Health
EPI1849788	NA	Japan	2021-Feb-24	EPI_ISL_1184509	A/chicken/Miyazaki/L1T/2021	National Institute of Animal Health	National Institute of Animal Health
EPI1849796	NA	Japan	2021-Feb-24	EPI_ISL_1184510	A/chicken/Miyazaki/L4T/2021	National Institute of Animal Health	National Institute of Animal Health
EPI1849804	NA	Japan	2021-Feb-24	EPI_ISL_1184511	A/chicken/Miyazaki/L9T/2021	National Institute of Animal Health	National Institute of Animal Health
EPI1849852	NA	Japan	2021-Feb-24	EPI_ISL_1184517	A/eastern buzzard/Toyama/160208C/2021	National Institute of Animal Health	National Institute of Animal Health
EPI1849860	NA	Japan	2021-Feb-24	EPI_ISL_1184518	A/eastern buzzard/Toyama/160208T/2021	National Institute of Animal Health	National Institute of Animal Health
EPI1850049	NA	Russian Federation	2020-Dec-07	EPI_ISL_1185026	A/chicken/Astrakhan/2171-1/2020	Federal Centre for Animal Health (ARRIAH) OIE Regional Reference Laboratory	Federal Centre for Animal Health (ARRIAH)	N., Zinyakov; P., Zhestkov; A., Andriyasov; A., Kozlov; E., Ovchinnikova; Z., Nikonova; V., Sosipatorova; L., Scherbakova; D., Andreychuk; I., Chvala
EPI1850138	NA	Czech Republic	2021-Jan-22	EPI_ISL_1191587	A/chicken/Czech Republic/1566-2/2021	State Veterinary Institute Prague	State Veterinary Institute Prague	Nagy,A;Cernikova,L;Stara,M
EPI1850206	NA	Poland	2020-Dec-09	EPI_ISL_1220094	A/tundra_bean_goose/Poland/MB132/2020	National Veterinary Research Institut Poland, PIWet-PIB	National Veterinary Research Institut Poland, PIWet-PIB	Swieton E., Smietanka K.
EPI1850247	NA	Netherlands	2021-Feb-01	EPI_ISL_1224942	A/peacock/Netherlands/21022591-002/2021	Wageningen Bioveterinary Research	Wageningen Bioveterinary Research	Beerens, Nancy; Harders, Frank; Pritz-Verschuren, Sylvia; Roose, Marit; Germeraad, Evelien; Engelsma, Marc; Bossers, Alex; Heutink, Rene
EPI1850263	NA	Netherlands	2021-Feb-04	EPI_ISL_1224949	A/mute swan/Netherlands/21022898-002/2021	Wageningen Bioveterinary Research	Wageningen Bioveterinary Research	Beerens, Nancy; Harders, Frank; Pritz-Verschuren, Sylvia; Roose, Marit; Germeraad, Evelien; Engelsma, Marc; Bossers, Alex; Heutink, Rene
EPI1850297	NA	Sweden	2021-Feb-28	EPI_ISL_1235689	A/Chicken/Sweden/SVA210301SZ0001/KN049780-IP10/2021	National Veterinary Institute, SVA	National Veterinary Institute
EPI1850353	NA	Sweden	2021-Feb-24	EPI_ISL_1239109	A/northern goshawk/Sweden/SVA210224SZ0431/KN000626/2021	National Veterinary Institute, SVA	National Veterinary Institute
EPI1850361	NA	Sweden	2021-Feb-22	EPI_ISL_1239110	A/northern goshawk/Sweden/SVA210224SZ0479/KN000627/2021	National Veterinary Institute, SVA	National Veterinary Institute
EPI1850369	NA	Sweden	2021-Feb-20	EPI_ISL_1240677	A/common buzzard /Sweden/SVA210224SZ0485/KN000628/2021	National Veterinary Institute, SVA	National Veterinary Institute
EPI1850401	NA	Sweden	2021-Feb-21	EPI_ISL_1240717	A/northern goshawk/Sweden/SVA210225SZ0302/KN000664/2021	National Veterinary Institute, SVA	National Veterinary Institute
EPI1850409	NA	Sweden	2021-Jan-13	EPI_ISL_1240718	A/barnacle_goose/Sweden/SVA210225SZ0307/KN000666/2021	National Veterinary Institute, SVA	National Veterinary Institute
EPI1850693	NA	Japan	2021-Feb-05	EPI_ISL_1273409	A/chicken/Chiba/F3T/2021	National Institute of Animal Health	National Institute of Animal Health
EPI1850701	NA	Japan	2020-Nov-24	EPI_ISL_1273410	A/chicken/Fukuoka/C1/2020	National Institute of Animal Health	National Institute of Animal Health
EPI1850709	NA	Japan	2020-Nov-24	EPI_ISL_1273411	A/chicken/Fukuoka/C2/2020	National Institute of Animal Health	National Institute of Animal Health
EPI1850717	NA	Japan	2020-Nov-25	EPI_ISL_1273412	A/chicken/Hyogo/3T/2020	National Institute of Animal Health	National Institute of Animal Health
EPI1850725	NA	Japan	2020-Nov-25	EPI_ISL_1273413	A/chicken/Hyogo/4T/2020	National Institute of Animal Health	National Institute of Animal Health
EPI1850733	NA	Japan	2021-Feb-01	EPI_ISL_1273414	A/chicken/Ibaraki/1T/2021	National Institute of Animal Health	National Institute of Animal Health
EPI1850741	NA	Japan	2021-Feb-01	EPI_ISL_1273415	A/chicken/Ibaraki/2T/2021	National Institute of Animal Health	National Institute of Animal Health
EPI1850749	NA	Japan	2020-Nov-04	EPI_ISL_1273416	A/chicken/Kagawa/10T/2020	National Institute of Animal Health	National Institute of Animal Health
EPI1850757	NA	Japan	2020-Nov-04	EPI_ISL_1273417	A/chicken/Kagawa/2T/2020	National Institute of Animal Health	National Institute of Animal Health
EPI1850765	NA	Japan	2020-Nov-04	EPI_ISL_1273418	A/chicken/Kagawa/6T/2020	National Institute of Animal Health	National Institute of Animal Health
EPI1850773	NA	Japan	2020-Nov-04	EPI_ISL_1273419	A/chicken/Kagawa/7T/2020	National Institute of Animal Health	National Institute of Animal Health
EPI1850781	NA	Japan	2020-Nov-07	EPI_ISL_1273420	A/chicken/Kagawa/B7T/2020	National Institute of Animal Health	National Institute of Animal Health
EPI1850789	NA	Japan	2020-Nov-07	EPI_ISL_1273421	A/chicken/Kagawa/B9T/2020	National Institute of Animal Health	National Institute of Animal Health
EPI1850797	NA	Japan	2020-Nov-10	EPI_ISL_1273422	A/chicken/Kagawa/C1T/2020	National Institute of Animal Health	National Institute of Animal Health
EPI1850805	NA	Japan	2020-Nov-10	EPI_ISL_1273423	A/chicken/Kagawa/C2T/2020	National Institute of Animal Health	National Institute of Animal Health
EPI1850813	NA	Japan	2020-Nov-12	EPI_ISL_1273424	A/chicken/Kagawa/D1T/2020	National Institute of Animal Health	National Institute of Animal Health
EPI1850821	NA	Japan	2020-Nov-12	EPI_ISL_1273425	A/chicken/Kagawa/D2T/2020	National Institute of Animal Health	National Institute of Animal Health
EPI1850829	NA	Japan	2020-Nov-12	EPI_ISL_1273426	A/chicken/Kagawa/D3T/2020	National Institute of Animal Health	National Institute of Animal Health
EPI1850837	NA	Japan	2020-Nov-14	EPI_ISL_1273427	A/chicken/Kagawa/E4T/2020	National Institute of Animal Health	National Institute of Animal Health
EPI1850845	NA	Japan	2020-Nov-14	EPI_ISL_1273428	A/chicken/Kagawa/E5T/2020	National Institute of Animal Health	National Institute of Animal Health
EPI1850853	NA	Japan	2020-Nov-19	EPI_ISL_1273429	A/chicken/Kagawa/F3T/2020	National Institute of Animal Health	National Institute of Animal Health
EPI1850861	NA	Japan	2020-Nov-19	EPI_ISL_1273430	A/chicken/Kagawa/F4T/2020	National Institute of Animal Health	National Institute of Animal Health
EPI1850869	NA	Japan	2020-Nov-19	EPI_ISL_1273431	A/chicken/Kagawa/F5T/2020	National Institute of Animal Health	National Institute of Animal Health
EPI1850877	NA	Japan	2020-Nov-19	EPI_ISL_1273432	A/chicken/Kagawa/G10T/2020	National Institute of Animal Health	National Institute of Animal Health
EPI1850885	NA	Japan	2020-Nov-19	EPI_ISL_1273433	A/chicken/Kagawa/G12T/2020	National Institute of Animal Health	National Institute of Animal Health
EPI1850893	NA	Japan	2020-Nov-20	EPI_ISL_1273434	A/chicken/Kagawa/H1T/2020	National Institute of Animal Health	National Institute of Animal Health
EPI1850901	NA	Japan	2020-Nov-20	EPI_ISL_1273435	A/chicken/Kagawa/H4T/2020	National Institute of Animal Health	National Institute of Animal Health
EPI1850909	NA	Japan	2020-Nov-20	EPI_ISL_1273436	A/chicken/Kagawa/H8T/2020	National Institute of Animal Health	National Institute of Animal Health
EPI1850917	NA	Japan	2021-Mar-13	EPI_ISL_1273437	A/chicken/Tochigi/2T/2021	National Institute of Animal Health	National Institute of Animal Health
EPI1850925	NA	Japan	2021-Mar-13	EPI_ISL_1273438	A/chicken/Tochigi/3T/2021	National Institute of Animal Health	National Institute of Animal Health
EPI1850933	NA	Japan	2021-Mar-13	EPI_ISL_1273439	A/chicken/Tochigi/4T/2021	National Institute of Animal Health	National Institute of Animal Health
EPI1850941	NA	Japan	2021-Mar-13	EPI_ISL_1273440	A/chicken/Tochigi/5T/2021	National Institute of Animal Health	National Institute of Animal Health
EPI1850949	NA	Japan	2021-Mar-03	EPI_ISL_1273441	A/eastern buzzard/Tochigi/090311T/2021	National Institute of Animal Health	National Institute of Animal Health
EPI1850964	NA	Croatia	2021-Mar-01	EPI_ISL_1279262	A/mute swan/Croatia/14/2021	Croatian Veterinary Institute, Poultry Centre	Croatian Veterinary Institute	Savić, Vladimir
EPI1852944	NA	Sweden	2021-Mar-13	EPI_ISL_1303550	A/Chichen/Sweden/SVA210313SZ0001/KN066654-IP15/2021	National Veterinary Institute, SVA	National Veterinary Institute
EPI1852952	NA	Sweden	2021-Mar-13	EPI_ISL_1303776	A/Chicken/Sweden/SVA210313SZ0003/KN066666-IP16/2021	National Veterinary Institute, SVA	National Veterinary Institute
EPI1852960	NA	Sweden	2021-Mar-14	EPI_ISL_1305775	A/Chicken/Sweden/SVA210314SZ0001/KN066672-IP17/2021	National Veterinary Institute, SVA	National Veterinary Institute
EPI1852968	NA	Sweden	2021-Mar-14	EPI_ISL_1305776	A/Chicken/Sweden/SVA210314SZ0002/KN066679-IP18/2021	National Veterinary Institute, SVA	National Veterinary Institute
EPI1853000	NA	Sweden	2021-Feb-19	EPI_ISL_1305780	A/Canada_goose/Sweden/SVA210302SZ0455/KN000714/SKsim/2021	National Veterinary Institute, SVA	National Veterinary Institute
EPI1853048	NA	Sweden	2021-Mar-03	EPI_ISL_1307695	A/Mute Swan/Sweden/SVA210304SZ0311/KN000739/VG/2021	National Veterinary Institute, SVA	National Veterinary Institute
EPI1853056	NA	Sweden	2021-Feb-21	EPI_ISL_1307703	A/Canade goose/Sweden/SVA210304SZ0320/KN000779/SK/2021	National Veterinary Institute, SVA	National Veterinary Institute
EPI1853093	NA	Sweden	2021-Feb-28	EPI_ISL_1307709	A/Canada goose/Sweden/SVA210305SZ0255/KN000797/SK/2021	National Veterinary Institute, SVA	National Veterinary Institute
EPI1853110	NA	Sweden	2021-Mar-02	EPI_ISL_1307720	A/northern goshawk/Sweden/SVA210303SZ0381/KN000801/JO/2021	National Veterinary Institute, SVA	National Veterinary Institute
EPI1854032	NA	Sweden	2021-Mar-21	EPI_ISL_1386128	A/Chiken/Sweden/SVA210321SZ0001/KN073551-IP20/2021	National Veterinary Institute, SVA	National Veterinary Institute
EPI1854094	NA	Sweden	2021-Mar-15	EPI_ISL_1389398	A/northern goshawk/Sweden/SVA210316SZ0489/KN001044/M/2021	National Veterinary Institute, SVA	National Veterinary Institute
EPI1854242	NA	Czech Republic	2021-Feb-18	EPI_ISL_1399231	A/chicken/Czech Republic/3531-1/2021	State Veterinary Institute Prague	State Veterinary Institute Prague	Nagy,A;Cernikova,L;Stara,M
EPI1854266	NA	Czech Republic	2021-Feb-27	EPI_ISL_1399234	A/chicken/Czech Republic/4092-2/2021	State Veterinary Institute Prague	State Veterinary Institute Prague	Nagy,A;Cernikova,L;Stara,M
EPI1854274	NA	Czech Republic	2021-Mar-06	EPI_ISL_1399235	A/chicken/Czech Republic/4527-1/2021	State Veterinary Institute Prague	State Veterinary Institute Prague	Nagy,A;Cernikova,L;Stara,M
EPI1854282	NA	Czech Republic	2021-Mar-10	EPI_ISL_1399236	A/chicken/Czech Republic/4756/2021	State Veterinary Institute Prague	State Veterinary Institute Prague	Nagy,A;Cernikova,L;Stara,M
EPI1854290	NA	Czech Republic	2021-Feb-19	EPI_ISL_1399237	A/mute swan/Czech Republic/3549/2021	State Veterinary Institute Prague	State Veterinary Institute Prague	Nagy,A;Cernikova,L;Stara,M
EPI1854298	NA	Czech Republic	2021-Feb-22	EPI_ISL_1399238	A/mute swan/Czech Republic/3777/2021	State Veterinary Institute Prague	State Veterinary Institute Prague	Nagy,A;Cernikova,L;Stara,M
EPI1854306	NA	Czech Republic	2021-Feb-23	EPI_ISL_1399239	A/mute swan/Czech Republic/4100/2021	State Veterinary Institute Prague	State Veterinary Institute Prague	Nagy,A;Cernikova,L;Stara,M
EPI1854314	NA	Czech Republic	2021-Mar-02	EPI_ISL_1399240	A/mute swan/Czech Republic/4270/2021	State Veterinary Institute Prague	State Veterinary Institute Prague	Nagy,A;Cernikova,L;Stara,M
EPI1854322	NA	Czech Republic	2021-Mar-06	EPI_ISL_1399241	A/chicken/Czech Republic/4526/2021	State Veterinary Institute Prague	State Veterinary Institute Prague	Nagy,A;Cernikova,L;Stara,M
EPI1854330	NA	Czech Republic	2021-Mar-04	EPI_ISL_1399242	A/mute swan/Czech Republic/4606/2021	State Veterinary Institute Prague	State Veterinary Institute Prague	Nagy,A;Cernikova,L;Stara,M
EPI1854338	NA	Czech Republic	2021-Mar-04	EPI_ISL_1399243	A/mute swan/Czech Republic/4607-1/2021	State Veterinary Institute Prague	State Veterinary Institute Prague	Nagy,A;Cernikova,L;Stara,M
EPI1854346	NA	Czech Republic	2021-Mar-04	EPI_ISL_1399244	A/mute swan/Czech Republic/4607-2/2021	State Veterinary Institute Prague	State Veterinary Institute Prague	Nagy,A;Cernikova,L;Stara,M
EPI1854354	NA	Czech Republic	2021-Mar-06	EPI_ISL_1399245	A/mute swan/Czech Republic/4799/2021	State Veterinary Institute Prague	State Veterinary Institute Prague	Nagy,A;Cernikova,L;Stara,M
EPI1855977	NA	Latvia	2021-Feb-04	EPI_ISL_1420637	A/wigeon/Latvia/23903/2021	Institute of Food Safety, Animal Health and Environment "BIOR"	Institute of Food Safety, Animal Health and Environment BIOR	Kibilds J, Cvetkova S
EPI1857430	NA	Netherlands	2020-Nov-06	EPI_ISL_1575129	A/Common Buzzard/Netherlands/4/2020	Erasmus Medical Center	Erasmus Medical Center
EPI1857438	NA	Netherlands	2020-Nov-06	EPI_ISL_1575130	A/Mute Swan/Netherlands/1/2020	Erasmus Medical Center	Erasmus Medical Center
EPI1857446	NA	Netherlands	2020-Nov-06	EPI_ISL_1575131	A/Herring Gull/Netherlands/1/2020	Erasmus Medical Center	Erasmus Medical Center
EPI1857454	NA	Netherlands	2020-Nov-06	EPI_ISL_1575132	A/Herring Gull/Netherlands/2/2020	Erasmus Medical Center	Erasmus Medical Center
EPI1857462	NA	Netherlands	2020-Nov-06	EPI_ISL_1575133	A/Herring Gull/Netherlands/3/2020	Erasmus Medical Center	Erasmus Medical Center
EPI1857470	NA	Netherlands	2020-Nov-06	EPI_ISL_1575134	A/Mute Swan/Netherlands/3/2020	Erasmus Medical Center	Erasmus Medical Center
EPI1857478	NA	Netherlands	2020-Nov-06	EPI_ISL_1575135	A/Greylag Goose/Netherlands/1/2020	Erasmus Medical Center	Erasmus Medical Center
EPI1857486	NA	Netherlands	2020-Nov-06	EPI_ISL_1575136	A/Mute Swan/Netherlands/5/2020	Erasmus Medical Center	Erasmus Medical Center
EPI1858179	NA	Italy	2021-Feb-17	EPI_ISL_1665247	A/chicken/Italy/21VIR1151-2/2021	Istituto Zooprofilattico Sperimentale delle Venezie, EU/OIE/Reference Laboratory and FAO Reference Centre for AI and ND	Istituto Zooprofilattico Sperimentale Delle Venezie	Zecchin, B.; Fusaro, A.; Pastori, A.; Schivo, A.; Salviato, A.; Monne, I.; Terregino, C.
EPI1858187	NA	Italy	2021-Feb-23	EPI_ISL_1665248	A/chicken/Italy/21VIR1293-9/2021	Istituto Zooprofilattico Sperimentale delle Venezie, EU/OIE/Reference Laboratory and FAO Reference Centre for AI and ND	Istituto Zooprofilattico Sperimentale Delle Venezie	Zecchin, B.; Fusaro, A.; Pastori, A.; Schivo, A.; Salviato, A.; Monne, I.; Terregino, C.
EPI1858211	NA	Italy	2020-Nov-28	EPI_ISL_1665251	A/common_teal/Italy/20VIR7439-191/2020	Istituto Zooprofilattico Sperimentale delle Venezie, EU/OIE/Reference Laboratory and FAO Reference Centre for AI and ND	Istituto Zooprofilattico Sperimentale Delle Venezie	Zecchin, B.; Fusaro, A.; Pastori, A.; Schivo, A.; Salviato, A.; Monne, I.; Terregino, C.
EPI1858219	NA	Italy	2021-Feb-23	EPI_ISL_1665252	A/duck/Italy/21VIR1293-15/2021	Istituto Zooprofilattico Sperimentale delle Venezie, EU/OIE/Reference Laboratory and FAO Reference Centre for AI and ND	Istituto Zooprofilattico Sperimentale Delle Venezie	Zecchin, B.; Fusaro, A.; Pastori, A.; Schivo, A.; Salviato, A.; Monne, I.; Terregino, C.
EPI1858227	NA	Romania	2021-Jan-13	EPI_ISL_1665254	A/duck/Romania/10206_21VIR849-4/2021	Istituto Zooprofilattico Sperimentale delle Venezie, EU/OIE/Reference Laboratory and FAO Reference Centre for AI and ND	Istituto Zooprofilattico Sperimentale Delle Venezie	Onita, I.; Neicut, A.; Raluca, B.; Razvan, M.; Florica, B.; Zecchin, B.; Fusaro, A.; Pastori, A.; Schivo, A.; Salviato, A.; Monne, I.; Terregino, C.
EPI1858235	NA	Italy	2021-Feb-23	EPI_ISL_1665255	A/guinea_fowl/Italy/21VIR1293-20/2021	Istituto Zooprofilattico Sperimentale delle Venezie, EU/OIE/Reference Laboratory and FAO Reference Centre for AI and ND	Istituto Zooprofilattico Sperimentale Delle Venezie	Zecchin, B.; Fusaro, A.; Pastori, A.; Schivo, A.; Salviato, A.; Monne, I.; Terregino, C.
EPI1858243	NA	Slovakia	2021-Jan-08	EPI_ISL_1665256	A/muscovy_duck/Slovakia/Pah1_21VIR1086-1/2021	Istituto Zooprofilattico Sperimentale delle Venezie, EU/OIE/Reference Laboratory and FAO Reference Centre for AI and ND	Istituto Zooprofilattico Sperimentale Delle Venezie	Dirb?kov?, Z.; Tin?k, M.; Zecchin, B.; Fusaro, A.; Pastori, A.; Schivo, A.; Salviato, A.; Monne, I.; Terregino, C.
EPI1858251	NA	Austria	2021-Feb-04	EPI_ISL_1665257	A/mute_swan/Austria/21011165_21VIR1085-2/2021	AGES - Österreichische Agentur für Gesundheit und Ernährungssicherheit GmbH	Istituto Zooprofilattico Sperimentale Delle Venezie	Wodak, E.; Revilla Fern?ndez, S.; Schmoll, F.; Zecchin, B.; Fusaro, A.; Pastori, A.; Schivo, A.; Salviato, A.; Monne, I.; Terregino, C.
EPI1858267	NA	Austria	2021-Feb-01	EPI_ISL_1665259	A/mute_swan/Austria/21014124_21VIR1085-8/2021	AGES - Österreichische Agentur für Gesundheit und Ernährungssicherheit GmbH	Istituto Zooprofilattico Sperimentale Delle Venezie	Wodak, E.; Revilla Fern?ndez, S.; Schmoll, F.; Zecchin, B.; Fusaro, A.; Pastori, A.; Schivo, A.; Salviato, A.; Monne, I.; Terregino, C.
EPI1858275	NA	Norway	2021-Jan-05	EPI_ISL_1665260	A/mute_swan/Norway/FU5_21VIR850-3/2021	Istituto Zooprofilattico Sperimentale delle Venezie, EU/OIE/Reference Laboratory and FAO Reference Centre for AI and ND	Istituto Zooprofilattico Sperimentale Delle Venezie	Madslien, K.; Moldal, T.; Gjerset, B.; Gudmundsson, S.; Follestad, A.; Tronerud, OH.; Dean, KR.; Akerstedt, J.; Jorgensen,HJ.; das Neves, CG.; Romo, G.; Zecchin, B.; Fusaro, A.; Pastori, A.; Schivo, A.; Salviato, A.; Monne, I.; Terregino, C.
EPI1858299	NA	Slovenia	2020-Nov-17	EPI_ISL_1665263	A/mute_swan/Slovenia/1639-20_21VIR959-1/2020	Istituto Zooprofilattico Sperimentale delle Venezie, EU/OIE/Reference Laboratory and FAO Reference Centre for AI and ND	Istituto Zooprofilattico Sperimentale Delle Venezie	Slavec, B.; Racnik, J.; Zorman Rojs, Olga.; Zecchin, B.; Fusaro, A.; Pastori, A.; Schivo, A.; Salviato, A.; Monne, I.; Terregino, C.
EPI1858315	NA	Slovenia	2020-Dec-09	EPI_ISL_1665265	A/mute_swan/Slovenia/1799-20_21VIR959-2/2020	Istituto Zooprofilattico Sperimentale delle Venezie, EU/OIE/Reference Laboratory and FAO Reference Centre for AI and ND	Istituto Zooprofilattico Sperimentale Delle Venezie	Slavec, B.; Racnik, J.; Zorman Rojs, Olga.; Zecchin, B.; Fusaro, A.; Pastori, A.; Schivo, A.; Salviato, A.; Monne, I.; Terregino, C.
EPI1858323	NA	Slovenia	2020-Dec-10	EPI_ISL_1665266	A/mute_swan/Slovenia/1820-20_21VIR959-4/2020	Istituto Zooprofilattico Sperimentale delle Venezie, EU/OIE/Reference Laboratory and FAO Reference Centre for AI and ND	Istituto Zooprofilattico Sperimentale Delle Venezie	Slavec, B.; Racnik, J.; Zorman Rojs, Olga.; Zecchin, B.; Fusaro, A.; Pastori, A.; Schivo, A.; Salviato, A.; Monne, I.; Terregino, C.
EPI1858355	NA	Italy	2020-Nov-17	EPI_ISL_1665272	A/common_buzzard/Italy/21VIR431-7/2020	Istituto Zooprofilattico Sperimentale delle Venezie, EU/OIE/Reference Laboratory and FAO Reference Centre for AI and ND	Istituto Zooprofilattico Sperimentale Delle Venezie	Zecchin, B.; Fusaro, A.; Pastori, A.; Schivo, A.; Salviato, A.; Monne, I.; Terregino, C.
EPI1858363	NA	Romania	2021-Jan-13	EPI_ISL_1665273	A/geese/Romania/10206_21VIR849-3/2021	Istituto Zooprofilattico Sperimentale delle Venezie, EU/OIE/Reference Laboratory and FAO Reference Centre for AI and ND	Istituto Zooprofilattico Sperimentale Delle Venezie	Onita, I.; Neicut, A.; Raluca, B.; Razvan, M.; Florica, B.; Zecchin, B.; Fusaro, A.; Pastori, A.; Schivo, A.; Salviato, A.; Monne, I.; Terregino, C.
EPI1858371	NA	Romania	2021-Jan-19	EPI_ISL_1665274	A/house_sparrow/Romania/10327_21VIR849-5/2021	Istituto Zooprofilattico Sperimentale delle Venezie, EU/OIE/Reference Laboratory and FAO Reference Centre for AI and ND	Istituto Zooprofilattico Sperimentale Delle Venezie	Onita, I.; Neicut, A.; Raluca, B.; Razvan, M.; Florica, B.; Zecchin, B.; Fusaro, A.; Pastori, A.; Schivo, A.; Salviato, A.; Monne, I.; Terregino, C.
EPI1858395	NA	Czech Republic	2021-Mar-29	EPI_ISL_1697181	A/chicken/Czech Republic/6151-1/2021	State Veterinary Institute Prague	State Veterinary Institute Prague	Nagy,A;Cernikova,L;Stara,M
EPI1858403	NA	Czech Republic	2021-Mar-25	EPI_ISL_1697182	A/chicken/Czech Republic/5903/2021	State Veterinary Institute Prague	State Veterinary Institute Prague	Nagy,A;Cernikova,L;Stara,M
EPI1858411	NA	Czech Republic	2021-Apr-06	EPI_ISL_1697183	A/chicken/Czech Republic/6684/2021	State Veterinary Institute Prague	State Veterinary Institute Prague	Nagy,A;Cernikova,L;Stara,M
EPI1858419	NA	Czech Republic	2021-Apr-06	EPI_ISL_1697184	A/chicken/Czech Republic/6654/2021	State Veterinary Institute Prague	State Veterinary Institute Prague	Nagy,A;Cernikova,L;Stara,M
EPI1858427	NA	Czech Republic	2021-Apr-06	EPI_ISL_1697185	A/duck/Czech Republic/6653-4/2021	State Veterinary Institute Prague	State Veterinary Institute Prague	Nagy,A;Cernikova,L;Stara,M
EPI1858443	NA	Czech Republic	2021-Apr-03	EPI_ISL_1697187	A/chicken/Czech Republic/6542-1/2021	State Veterinary Institute Prague	State Veterinary Institute Prague	Nagy,A;Cernikova,L;Stara,M
EPI1858459	NA	Czech Republic	2021-Apr-01	EPI_ISL_1697189	A/chicken/Czech Republic/6532-2/2021	State Veterinary Institute Prague	State Veterinary Institute Prague	Nagy,A;Cernikova,L;Stara,M
EPI1858467	NA	Czech Republic	2021-Apr-02	EPI_ISL_1697190	A/peacock/Czech Republic/6529-2/2021	State Veterinary Institute Prague	State Veterinary Institute Prague	Nagy,A;Cernikova,L;Stara,M
EPI1858475	NA	Czech Republic	2021-Apr-01	EPI_ISL_1697191	A/chicken/Czech Republic/6527/2021	State Veterinary Institute Prague	State Veterinary Institute Prague	Nagy,A;Cernikova,L;Stara,M
EPI1858483	NA	Czech Republic	2021-Mar-24	EPI_ISL_1697192	A/duck/Czech Republic/5792-13/2021	State Veterinary Institute Prague	State Veterinary Institute Prague	Nagy,A;Cernikova,L;Stara,M
EPI1858491	NA	Czech Republic	2021-Mar-24	EPI_ISL_1697193	A/duck/Czech Republic/5792-19/2021	State Veterinary Institute Prague	State Veterinary Institute Prague	Nagy,A;Cernikova,L;Stara,M
EPI1858499	NA	Czech Republic	2021-Mar-12	EPI_ISL_1697194	A/chicken/Czech Republic/4980/2021	State Veterinary Institute Prague	State Veterinary Institute Prague	Nagy,A;Cernikova,L;Stara,M
EPI1858515	NA	Czech Republic	2021-Mar-19	EPI_ISL_1697196	A/duck/Czech Republic/5448/2021	State Veterinary Institute Prague	State Veterinary Institute Prague	Nagy,A;Cernikova,L;Stara,M
EPI1858523	NA	Czech Republic	2021-Mar-25	EPI_ISL_1697197	A/australian brushturkey/Czech Republic/5904/2021	State Veterinary Institute Prague	State Veterinary Institute Prague	Nagy,A;Cernikova,L;Stara,M
EPI1858531	NA	Czech Republic	2021-Mar-18	EPI_ISL_1697198	A/duck/Czech Republic/5360-1/2021	State Veterinary Institute Prague	State Veterinary Institute Prague	Nagy,A;Cernikova,L;Stara,M
EPI1858539	NA	Czech Republic	2021-Mar-18	EPI_ISL_1697199	A/duck/Czech Republic/5360-2/2021	State Veterinary Institute Prague	State Veterinary Institute Prague	Nagy,A;Cernikova,L;Stara,M
EPI1858547	NA	Czech Republic	2021-Apr-03	EPI_ISL_1697200	A/chicken/Czech Republic/6542-2/2021	State Veterinary Institute Prague	State Veterinary Institute Prague	Nagy,A;Cernikova,L;Stara,M
EPI1858573	NA	Lithuania	2021-Feb-26	EPI_ISL_1719909	A/swan/Lithuania/1258PG1_21VIR2606-2/2021	Istituto Zooprofilattico Sperimentale delle Venezie, EU/OIE/Reference Laboratory and FAO Reference Centre for AI and ND	Istituto Zooprofilattico Sperimentale Delle Venezie	Pridotkas, G.; Jurgelevicius, V.; Pileviciene, S.; Zecchin, B.; Fusaro, A.; Milani, A.; Schivo, A.; Salviato, A.; Giussani, E.; Monne, I.; Terregino, C.
EPI1858581	NA	Lithuania	2021-Feb-26	EPI_ISL_1719910	A/swan/Lithuania/1298PG1_21VIR2606-3/2021	Istituto Zooprofilattico Sperimentale delle Venezie, EU/OIE/Reference Laboratory and FAO Reference Centre for AI and ND	Istituto Zooprofilattico Sperimentale Delle Venezie	Pridotkas, G.; Jurgelevicius, V.; Pileviciene, S.; Zecchin, B.; Fusaro, A.; Milani, A.; Schivo, A.; Salviato, A.; Giussani, E.; Monne, I.; Terregino, C.
EPI1858589	NA	Lithuania	2021-Mar-19	EPI_ISL_1719911	A/swan/Lithuania/1842PG1_21VIR2606-5/2021	Istituto Zooprofilattico Sperimentale delle Venezie, EU/OIE/Reference Laboratory and FAO Reference Centre for AI and ND	Istituto Zooprofilattico Sperimentale Delle Venezie	Pridotkas, G.; Jurgelevicius, V.; Pileviciene, S.; Zecchin, B.; Fusaro, A.; Milani, A.; Schivo, A.; Salviato, A.; Giussani, E.; Monne, I.; Terregino, C.
EPI1858597	NA	Lithuania	2021-Mar-19	EPI_ISL_1719912	A/swan/Lithuania/2306PG1_21VIR2606-7/2021	Istituto Zooprofilattico Sperimentale delle Venezie, EU/OIE/Reference Laboratory and FAO Reference Centre for AI and ND	Istituto Zooprofilattico Sperimentale Delle Venezie	Pridotkas, G.; Jurgelevicius, V.; Pileviciene, S.; Zecchin, B.; Fusaro, A.; Milani, A.; Schivo, A.; Salviato, A.; Giussani, E.; Monne, I.; Terregino, C.
EPI1858605	NA	Bulgaria	2021-Feb-01	EPI_ISL_1719913	A/chicken/Bulgaria/39_21VIR1454-3/2021	Istituto Zooprofilattico Sperimentale delle Venezie, EU/OIE/Reference Laboratory and FAO Reference Centre for AI and ND	Istituto Zooprofilattico Sperimentale Delle Venezie	Goujgoulova, G.; Slavcheva, I.; Zecchin, B.; Fusaro, A.; Milani, A.; Schivo, A.; Salviato, A.; Giussani, E.; Monne, I.; Terregino, C.
EPI1858613	NA	Bulgaria	2021-Feb-04	EPI_ISL_1719914	A/pekin_duck/Bulgaria/48-3_21VIR1454-7/2021	Istituto Zooprofilattico Sperimentale delle Venezie, EU/OIE/Reference Laboratory and FAO Reference Centre for AI and ND	Istituto Zooprofilattico Sperimentale Delle Venezie	Goujgoulova, G.; Slavcheva, I.; Zecchin, B.; Fusaro, A.; Milani, A.; Schivo, A.; Salviato, A.; Giussani, E.; Monne, I.; Terregino, C.
EPI1858621	NA	Bulgaria	2021-Feb-08	EPI_ISL_1719915	A/chicken/Bulgaria/50-1_21VIR1454-9/2021	Istituto Zooprofilattico Sperimentale delle Venezie, EU/OIE/Reference Laboratory and FAO Reference Centre for AI and ND	Istituto Zooprofilattico Sperimentale Delle Venezie	Goujgoulova, G.; Slavcheva, I.; Zecchin, B.; Fusaro, A.; Milani, A.; Schivo, A.; Salviato, A.; Giussani, E.; Monne, I.; Terregino, C.
EPI1858812	NA	China	2020-Nov-09	EPI_ISL_1760446	A/whooper swan/Shaanxi/SXY26/2020	College of Wildlife and Protected Areas, Northeast Forestry University	Northeast Forestry University
EPI1858820	NA	China	2020-Nov-10	EPI_ISL_1760447	A/whooper swan/Shaanxi/SXY66/2020	College of Wildlife and Protected Areas, Northeast Forestry University	Northeast Forestry University
EPI1858828	NA	China	2020-Nov-10	EPI_ISL_1760448	A/common teal/Shaanxi/SXY1-1/2020	College of Wildlife and Protected Areas, Northeast Forestry University	Northeast Forestry University
EPI1858836	NA	China	2020-Nov-10	EPI_ISL_1760450	A/whooper swan/Shaanxi/SXY2-1/2020	College of Wildlife and Protected Areas, Northeast Forestry University	Northeast Forestry University
EPI1858844	NA	China	2020-Nov-10	EPI_ISL_1760451	A/whooper swan/Shanxi/SX16/2020	College of Wildlife and Protected Areas, Northeast Forestry University	Northeast Forestry University
EPI1858852	NA	China	2020-Nov-10	EPI_ISL_1760452	A/whooper swan/Shanxi/SX31/2020	College of Wildlife and Protected Areas, Northeast Forestry University	Northeast Forestry University
EPI1858860	NA	China	2020-Nov-10	EPI_ISL_1760453	A/whooper swan/Shanxi/SX56/2020	College of Wildlife and Protected Areas, Northeast Forestry University	Northeast Forestry University
EPI1858868	NA	China	2020-Nov-10	EPI_ISL_1760454	A/whooper swan/Shanxi/SX106/2020	College of Wildlife and Protected Areas, Northeast Forestry University	Northeast Forestry University
EPI1859005	NA	China	2020-Nov-02	EPI_ISL_1829205	A/whooper swan/Henan/SMQ5/2020	College of Wildlife and Protected Areas, Northeast Forestry University	Northeast Forestry University
EPI1859311	NA	China	2020-Nov-06	EPI_ISL_1834185	A/whooper swan/Henan/SMQ6/2020	College of Wildlife and Protected Areas, Northeast Forestry University	Northeast Forestry University
EPI1859319	NA	China	2020-Nov-09	EPI_ISL_1937883	A/whooper swan/Henan/SMQ7/2020	College of Wildlife and Protected Areas, Northeast Forestry University	Northeast Forestry University
EPI1859327	NA	China	2020-Nov-10	EPI_ISL_1937884	A/whooper swan/Henan/SM1/2020	College of Wildlife and Protected Areas, Northeast Forestry University	Northeast Forestry University
EPI1859335	NA	China	2020-Nov-10	EPI_ISL_1937889	A/whooper swan/Henan/SM16/2020	College of Wildlife and Protected Areas, Northeast Forestry University	Northeast Forestry University
EPI1859343	NA	China	2020-Nov-10	EPI_ISL_1937890	A/whooper swan/Henan/SM31/2020	College of Wildlife and Protected Areas, Northeast Forestry University	Northeast Forestry University
EPI1859351	NA	China	2020-Nov-10	EPI_ISL_1937891	A/whooper swan/Henan/SM61/2020	College of Wildlife and Protected Areas, Northeast Forestry University	Northeast Forestry University
EPI1859359	NA	China	2020-Nov-10	EPI_ISL_1937892	A/whooper swan/Henan/SM76/2020	College of Wildlife and Protected Areas, Northeast Forestry University	Northeast Forestry University
EPI1859367	NA	China	2020-Nov-10	EPI_ISL_1938307	A/whooper swan/Henan/SM86/2020	College of Wildlife and Protected Areas, Northeast Forestry University	Northeast Forestry University
EPI1859375	NA	China	2020-Nov-10	EPI_ISL_1938309	A/whooper swan/Henan/SM111/2020	College of Wildlife and Protected Areas, Northeast Forestry University	Northeast Forestry University
EPI1859383	NA	China	2020-Nov-10	EPI_ISL_1938478	A/whooper swan/Henan/SMQ9/2020	College of Wildlife and Protected Areas, Northeast Forestry University	Northeast Forestry University
EPI1859391	NA	China	2020-Nov-10	EPI_ISL_1939080	A/whooper swan/Henan/SMQ10/2020	College of Wildlife and Protected Areas, Northeast Forestry University	Northeast Forestry University
EPI1859399	NA	China	2020-Nov-11	EPI_ISL_1939617	A/eurasian eagle-owl/Henan/SMQ11/2020	College of Wildlife and Protected Areas, Northeast Forestry University	Northeast Forestry University
EPI1859568	NA	Czech Republic	2021-Apr-06	EPI_ISL_1941579	A/duck/Czech Republic/6653-5/2021	State Veterinary Institute Prague	State Veterinary Institute Prague	Nagy,A;Cernikova,L;Stara,M
EPI1859576	NA	Czech Republic	2021-Apr-06	EPI_ISL_1941580	A/duck/Czech Republic/6653-15/2021	State Veterinary Institute Prague	State Veterinary Institute Prague	Nagy,A;Cernikova,L;Stara,M
EPI1859592	NA	Czech Republic	2021-Apr-08	EPI_ISL_1941582	A/chicken/Czech Republic/7100/2021	State Veterinary Institute Prague	State Veterinary Institute Prague	Nagy,A;Cernikova,L;Stara,M
EPI1859649	NA	Poland	2021-Feb-15	EPI_ISL_2111625	A/mute_swan/Poland/MB131/2021	National Veterinary Research Institut Poland, PIWet-PIB	National Veterinary Research Institute	Dziadek, K.; Swieton, E. ; Smietanka, K.
EPI1859657	NA	Poland	2021-Feb-22	EPI_ISL_2113167	A/mute_swan/Poland/MB189/2021	National Veterinary Research Institut Poland, PIWet-PIB	National Veterinary Research Institute	Dziadek, K.; Swieton, E.; Smietanka, K.
EPI1859673	NA	Poland	2021-Mar-06	EPI_ISL_2114013	A/mute_swan/Poland/MB272/2021	National Veterinary Research Institut Poland, PIWet-PIB	National Veterinary Research Institute	Dziadek, K.; Swieton, E.; Smietanka, K.
EPI1859639	NA	Sweden	2021-Apr-20	EPI_ISL_2131573	A/Chicken/Sweden/SVA210420SZ0002/KN099429-IP22/2021	National Veterinary Institute, SVA	National Veterinary Institute
EPI1859685	NA	Netherlands	2021-Jan-05	EPI_ISL_2172517	A/common buzzard/Netherlands/21021278-002/2021	Wageningen Bioveterinary Research	Wageningen Bioveterinary Research	Beerens, Nancy; Harders, Frank; Pritz-Verschuren, Sylvia; Roose, Marit; Germeraad, Evelien; Engelsma, Marc; Bossers, Alex; Heutink, Rene
EPI1859693	NA	Netherlands	2021-Jan-08	EPI_ISL_2172518	A/common kestrel/Netherlands/21021301-039/2021	Wageningen Bioveterinary Research	Wageningen Bioveterinary Research	Beerens, Nancy; Harders, Frank; Pritz-Verschuren, Sylvia; Roose, Marit; Germeraad, Evelien; Engelsma, Marc; Bossers, Alex; Heutink, Rene
EPI1859701	NA	Netherlands	2021-Jan-10	EPI_ISL_2172522	A/common buzzard/Netherlands/21021497-001/2021	Wageningen Bioveterinary Research	Wageningen Bioveterinary Research	Beerens, Nancy; Harders, Frank; Pritz-Verschuren, Sylvia; Roose, Marit; Germeraad, Evelien; Engelsma, Marc; Bossers, Alex; Heutink, Rene
EPI1859709	NA	Netherlands	2021-Jan-18	EPI_ISL_2172523	A/sanderling/Netherlands/21021794-002/2021	Wageningen Bioveterinary Research	Wageningen Bioveterinary Research	Beerens, Nancy; Harders, Frank; Pritz-Verschuren, Sylvia; Roose, Marit; Germeraad, Evelien; Engelsma, Marc; Bossers, Alex; Heutink, Rene
EPI1859717	NA	Netherlands	2021-Jan-19	EPI_ISL_2172525	A/barnacle goose/Netherlands/21022039-002/2021	Wageningen Bioveterinary Research	Wageningen Bioveterinary Research	Beerens, Nancy; Harders, Frank; Pritz-Verschuren, Sylvia; Roose, Marit; Germeraad, Evelien; Engelsma, Marc; Bossers, Alex; Heutink, Rene
EPI1859725	NA	Netherlands	2021-Feb-21	EPI_ISL_2172526	A/common buzzard/Netherlands/21023939-001/2021	Wageningen Bioveterinary Research	Wageningen Bioveterinary Research	Beerens, Nancy; Harders, Frank; Pritz-Verschuren, Sylvia; Roose, Marit; Germeraad, Evelien; Engelsma, Marc; Bossers, Alex; Heutink, Rene
EPI1859749	NA	Netherlands	2021-Jan-30	EPI_ISL_2172529	A/wild goose/Netherlands/21024076-001/2021	Wageningen Bioveterinary Research	Wageningen Bioveterinary Research	Beerens, Nancy; Harders, Frank; Pritz-Verschuren, Sylvia; Roose, Marit; Germeraad, Evelien; Engelsma, Marc; Bossers, Alex; Heutink, Rene
EPI1859765	NA	Netherlands	2021-Feb-21	EPI_ISL_2172531	A/barnacle goose/Netherlands/21024358-001/2021	Wageningen Bioveterinary Research	Wageningen Bioveterinary Research	Beerens, Nancy; Harders, Frank; Pritz-Verschuren, Sylvia; Roose, Marit; Germeraad, Evelien; Engelsma, Marc; Bossers, Alex; Heutink, Rene
EPI1859773	NA	Netherlands	2021-Jan-25	EPI_ISL_2172532	A/gadwall/Netherlands/21024401-002/2021	Wageningen Bioveterinary Research	Wageningen Bioveterinary Research	Beerens, Nancy; Harders, Frank; Pritz-Verschuren, Sylvia; Roose, Marit; Germeraad, Evelien; Engelsma, Marc; Bossers, Alex; Heutink, Rene
EPI1859781	NA	Netherlands	2021-Mar-04	EPI_ISL_2172533	A/common buzzard/Netherlands/21024712-002/2021	Wageningen Bioveterinary Research	Wageningen Bioveterinary Research	Beerens, Nancy; Harders, Frank; Pritz-Verschuren, Sylvia; Roose, Marit; Germeraad, Evelien; Engelsma, Marc; Bossers, Alex; Heutink, Rene
EPI1859821	NA	Netherlands	2021-Jan-04	EPI_ISL_2175628	A/common buzzard/Netherlands/21021187-001/2021	Wageningen Bioveterinary Research	Wageningen Bioveterinary Research	Beerens, Nancy; Harders, Frank; Pritz-Verschuren, Sylvia; Roose, Marit; Germeraad, Evelien; Engelsma, Marc; Bossers, Alex; Heutink, Rene
EPI1859829	NA	Netherlands	2021-Feb-14	EPI_ISL_2176321	A/barnacle goose/Netherlands/21023498-002/2021	Wageningen Bioveterinary Research	Wageningen Bioveterinary Research	Beerens, Nancy; Harders, Frank; Pritz-Verschuren, Sylvia; Roose, Marit; Germeraad, Evelien; Engelsma, Marc; Bossers, Alex; Heutink, Rene
EPI1859845	NA	Netherlands	2021-Apr-07	EPI_ISL_2177398	A/peacock/Netherlands/21026542-001/2021	Wageningen Bioveterinary Research	Wageningen Bioveterinary Research	Beerens, Nancy; Harders, Frank; Pritz-Verschuren, Sylvia; Roose, Marit; Germeraad, Evelien; Engelsma, Marc; Bossers, Alex; Heutink, Rene
EPI1859913	NA	Czech Republic	2021-Mar-29	EPI_ISL_2194543	A/chicken/Czech Republic/6151-2/2021	State Veterinary Institute Prague	State Veterinary Institute Prague	Nagy,A;Cernikova,L;Stara,M
EPI1859966	NA	Netherlands	2021-May-21	EPI_ISL_2227275	A/turkey/Netherlands/21028936-001005/2021	Wageningen Bioveterinary Research	Wageningen Bioveterinary Research	Beerens, Nancy; Harders, Frank; Pritz-Verschuren, Sylvia; Roose, Marit; Germeraad, Evelien; Engelsma, Marc; Bossers, Alex; Heutink, Rene
EPI1860054	NA	Italy	2021-Jan-28	EPI_ISL_2234810	A/seagull/Italy/21VIR2479/2021	Istituto Zooprofilattico Sperimentale delle Venezie, EU/OIE/Reference Laboratory and FAO Reference Centre for AI and ND	Istituto Zooprofilattico Sperimentale Delle Venezie	Zecchin, B.; Fusaro, A.; Schivo, A.; Salviato, A.; Giussani, E.; Monne, I.; Terregino, C.
EPI1860062	NA	Spain	2021-Jan-07	EPI_ISL_2234811	A/anser_anser/Spain/102-8_21VIR1230-4/2021	Istituto Zooprofilattico Sperimentale delle Venezie, EU/OIE/Reference Laboratory and FAO Reference Centre for AI and ND	Istituto Zooprofilattico Sperimentale Delle Venezie	Ruano Ramos, M.J.; S?nchez S?nchez, A.; Zecchin, B.; Fusaro, A.; Schivo, A.; Salviato, A.; Giussani, E.; Monne, I.; Terregino, C.
EPI1860070	NA	Spain	2021-Jan-27	EPI_ISL_2234812	A/anser_anser/Spain/297-1_21VIR1230-5/2021	Istituto Zooprofilattico Sperimentale delle Venezie, EU/OIE/Reference Laboratory and FAO Reference Centre for AI and ND	Istituto Zooprofilattico Sperimentale Delle Venezie	Ruano Ramos, M.J.; S?nchez S?nchez, A.; Zecchin, B.; Fusaro, A.; Schivo, A.; Salviato, A.; Giussani, E.; Monne, I.; Terregino, C.
EPI1860078	NA	Spain	2021-Jan-07	EPI_ISL_2234813	A/ciconia_ciconia/Spain/102-1_21VIR1230-2/2021	Istituto Zooprofilattico Sperimentale delle Venezie, EU/OIE/Reference Laboratory and FAO Reference Centre for AI and ND	Istituto Zooprofilattico Sperimentale Delle Venezie	Ruano Ramos, M.J.; S?nchez S?nchez, A.; Zecchin, B.; Fusaro, A.; Schivo, A.; Salviato, A.; Giussani, E.; Monne, I.; Terregino, C.
EPI1860086	NA	Spain	2020-Nov-20	EPI_ISL_2234814	A/peregrine_falcon/Spain/3365-1_21VIR1230-1/2020	Istituto Zooprofilattico Sperimentale delle Venezie, EU/OIE/Reference Laboratory and FAO Reference Centre for AI and ND	Istituto Zooprofilattico Sperimentale Delle Venezie	Ruano Ramos, M.J.; S?nchez S?nchez, A.; Zecchin, B.; Fusaro, A.; Schivo, A.; Salviato, A.; Giussani, E.; Monne, I.; Terregino, C.
EPI1860094	NA	Romania	2021-Jan-13	EPI_ISL_2234815	A/duck/Romania/10202_21VIR2593-31/2021	Istituto Zooprofilattico Sperimentale delle Venezie, EU/OIE/Reference Laboratory and FAO Reference Centre for AI and ND	Istituto Zooprofilattico Sperimentale Delle Venezie	Onita, I.; Neicut, A.; Raluca, B.; Razvan, M.; Florica, B.; Zecchin, B.; Fusaro, A.; Giussani, E.; Schivo, A.; Salviato, A.; Monne, I.; Terregino, C.
EPI1860102	NA	Romania	2021-Jan-13	EPI_ISL_2234816	A/duck/Romania/10205-t4_21VIR2593-3/2021	Istituto Zooprofilattico Sperimentale delle Venezie, EU/OIE/Reference Laboratory and FAO Reference Centre for AI and ND	Istituto Zooprofilattico Sperimentale Delle Venezie	Onita, I.; Neicut, A.; Raluca, B.; Razvan, M.; Florica, B.; Zecchin, B.; Fusaro, A.; Giussani, E.; Schivo, A.; Salviato, A.; Monne, I.; Terregino, C.
EPI1860110	NA	Romania	2021-Jan-13	EPI_ISL_2234817	A/goose/Romania/10205-t3_21VIR2593-7/2021	Istituto Zooprofilattico Sperimentale delle Venezie, EU/OIE/Reference Laboratory and FAO Reference Centre for AI and ND	Istituto Zooprofilattico Sperimentale Delle Venezie	Onita, I.; Neicut, A.; Raluca, B.; Razvan, M.; Florica, B.; Zecchin, B.; Fusaro, A.; Giussani, E.; Schivo, A.; Salviato, A.; Monne, I.; Terregino, C.
EPI1860118	NA	Romania	2021-Jan-13	EPI_ISL_2234818	A/goose/Romania/10205-t5_21VIR2593-8/2021	Istituto Zooprofilattico Sperimentale delle Venezie, EU/OIE/Reference Laboratory and FAO Reference Centre for AI and ND	Istituto Zooprofilattico Sperimentale Delle Venezie	Onita, I.; Neicut, A.; Raluca, B.; Razvan, M.; Florica, B.; Zecchin, B.; Fusaro, A.; Giussani, E.; Schivo, A.; Salviato, A.; Monne, I.; Terregino, C.
EPI1860126	NA	Romania	2021-Jan-19	EPI_ISL_2234819	A/goose/Romania/10330_21VIR2593-35/2021	Istituto Zooprofilattico Sperimentale delle Venezie, EU/OIE/Reference Laboratory and FAO Reference Centre for AI and ND	Istituto Zooprofilattico Sperimentale Delle Venezie	Onita, I.; Neicut, A.; Raluca, B.; Razvan, M.; Florica, B.; Zecchin, B.; Fusaro, A.; Giussani, E.; Schivo, A.; Salviato, A.; Monne, I.; Terregino, C.
EPI1860134	NA	Romania	2021-Jan-22	EPI_ISL_2234820	A/hawk/Romania/10363_21VIR2593-11/2021	Istituto Zooprofilattico Sperimentale delle Venezie, EU/OIE/Reference Laboratory and FAO Reference Centre for AI and ND	Istituto Zooprofilattico Sperimentale Delle Venezie	Onita, I.; Neicut, A.; Raluca, B.; Razvan, M.; Florica, B.; Zecchin, B.; Fusaro, A.; Giussani, E.; Schivo, A.; Salviato, A.; Monne, I.; Terregino, C.
EPI1862700	NA	Sweden	2021-Mar-16	EPI_ISL_2254497	A/western jackdaw/SVA210317SZ0321/KN001057/E-2021	National Veterinary Institute, SVA	National Veterinary Institute
EPI1866611	NA	Sweden	2021-Mar-14	EPI_ISL_2301187	A/common buzzard/Sweden/SVA210323SZ0426/KN001120/O-2021	National Veterinary Institute, SVA	National Veterinary Institute
EPI1868455	NA	Czech Republic	2021-May-16	EPI_ISL_2402936	A/chicken/Czech Republic/10251-1/2021	State Veterinary Institute Prague	State Veterinary Institute Prague	Nagy,A;Cernikova,L;Stara,M
EPI1868463	NA	Czech Republic	2021-May-31	EPI_ISL_2402937	A/chicken/Czech Republic/10251-2/2021	State Veterinary Institute Prague	State Veterinary Institute Prague	Nagy,A;Cernikova,L;Stara,M
EPI1868471	NA	Czech Republic	2021-May-17	EPI_ISL_2402938	A/chicken/Czech Republic/10405/2021	State Veterinary Institute Prague	State Veterinary Institute Prague	Nagy,A;Cernikova,L;Stara,M
EPI1873069	NA	China	2020-Nov-16	EPI_ISL_2555532	A/Cygnus columbianus/Hubei/116/2020	State Key Laboratory of Virology and Wuhan Institute of Virology, Chinese Academy of Sciences	Wuhan Institute of Virology, CAS
EPI1873077	NA	China	2020-Nov-04	EPI_ISL_2555534	A/Cygnus columbianus/Hubei/56/2020	State Key Laboratory of Virology and Wuhan Institute of Virology, Chinese Academy of Sciences	Wuhan Institute of Virology, CAS	Jiason Xiong, Hao Zhou and Quanjiao Chen
EPI1873085	NA	China	2020-Nov-16	EPI_ISL_2555536	A/Chlidonias hybrida/Hubei/55/2020	State Key Laboratory of Virology and Wuhan Institute of Virology, Chinese Academy of Sciences	Wuhan Institute of Virology, CAS	Jiason Xiong, Hao Zhou and Quanjiao Chen
EPI1873093	NA	China	2020-Nov-16	EPI_ISL_2555538	A/Cygnus columbianus/Hubei/53/2020	State Key Laboratory of Virology and Wuhan Institute of Virology, Chinese Academy of Sciences	Wuhan Institute of Virology, CAS	Jiason Xiong, Hao Zhou and Quanjiao Chen
EPI1873101	NA	China	2020-Nov-16	EPI_ISL_2555541	A/Cygnus columbianus/Hubei/52/2020	State Key Laboratory of Virology and Wuhan Institute of Virology, Chinese Academy of Sciences	Wuhan Institute of Virology, CAS	Jiason Xiong, Hao Zhou and Quanjiao Chen
EPI1873109	NA	China	2020-Nov-12	EPI_ISL_2555542	A/Cygnus columbianus/Hubei/51/2020	State Key Laboratory of Virology and Wuhan Institute of Virology, Chinese Academy of Sciences	Wuhan Institute of Virology, CAS	Jiason Xiong, Hao Zhou and Quanjiao Chen
EPI1873117	NA	China	2020-Nov-12	EPI_ISL_2555543	A/Cygnus columbianus/Hubei/50/2020	State Key Laboratory of Virology and Wuhan Institute of Virology, Chinese Academy of Sciences	Wuhan Institute of Virology, CAS	Jiason Xiong, Hao Zhou and Quanjiao Chen
EPI1873125	NA	China	2020-Nov-12	EPI_ISL_2556113	A/Cygnus columbianus/Hubei/49/2020	State Key Laboratory of Virology and Wuhan Institute of Virology, Chinese Academy of Sciences	Wuhan Institute of Virology, CAS	Jiason Xiong, Hao Zhou and Quanjiao Chen
EPI2005330	NA	Vietnam	2021-Dec-01	EPI_ISL_11504587	A/chicken/Vietnam/HU14-LB11/2021	Graduate School of Veterinary Medicine, Hokkaido University	Graduate School of Veterinary Medicine, Hokkaido University	Yoshihiro, Sakoda; Norikazu, Isoda; Takahiro, Hiono
EPI2021982	NA	Kosovo	2021-Oct-05	EPI_ISL_12176840	A/chicken/Kosovo/280_22VIR3124-3/2021	Kosovo Food and Veterinary Laboratory	Istituto Zooprofilattico Sperimentale delle Venezie	Armend, C.; Xhavit, M.; Kujtim, U.; Barbierato, G.; Zecchin, B.; Fusaro, A.; Schivo, A.; Salviato, A.; Palumbo, E.; Giussani, E.; Monne, I.; Terregino, C.
EPI2021990	NA	Kosovo	2021-Oct-07	EPI_ISL_12176841	A/chicken/Kosovo/283_22VIR3124-4/2021	Kosovo Food and Veterinary Laboratory	Istituto Zooprofilattico Sperimentale delle Venezie	Armend, C.; Xhavit, M.; Kujtim, U.; Barbierato, G.; Zecchin, B.; Fusaro, A.; Schivo, A.; Salviato, A.; Palumbo, E.; Giussani, E.; Monne, I.; Terregino, C.
EPI2021998	NA	Kosovo	2021-Oct-11	EPI_ISL_12176843	A/chicken/Kosovo/284_22VIR3124-5/2021	Kosovo Food and Veterinary Laboratory	Istituto Zooprofilattico Sperimentale delle Venezie	Armend, C.; Xhavit, M.; Kujtim, U.; Barbierato, G.; Zecchin, B.; Fusaro, A.; Schivo, A.; Salviato, A.; Palumbo, E.; Giussani, E.; Monne, I.; Terregino, C.
EPI2022006	NA	Kosovo	2021-Oct-18	EPI_ISL_12176844	A/common_quail/Kosovo/288_22VIR3124-6/2021	Kosovo Food and Veterinary Laboratory	Istituto Zooprofilattico Sperimentale delle Venezie	Armend, C.; Xhavit, M.; Kujtim, U.; Barbierato, G.; Zecchin, B.; Fusaro, A.; Schivo, A.; Salviato, A.; Palumbo, E.; Giussani, E.; Monne, I.; Terregino, C.
EPI2022014	NA	Kosovo	2021-Oct-21	EPI_ISL_12176845	A/chicken/Kosovo/290_22VIR3124-7/2021	Kosovo Food and Veterinary Laboratory	Istituto Zooprofilattico Sperimentale delle Venezie	Armend, C.; Xhavit, M.; Kujtim, U.; Barbierato, G.; Zecchin, B.; Fusaro, A.; Schivo, A.; Salviato, A.; Palumbo, E.; Giussani, E.; Monne, I.; Terregino, C.
EPI2022022	NA	Kosovo	2021-Nov-03	EPI_ISL_12176846	A/chicken/Kosovo/299_22VIR3124-8/2021	Kosovo Food and Veterinary Laboratory	Istituto Zooprofilattico Sperimentale delle Venezie	Armend, C.; Xhavit, M.; Kujtim, U.; Barbierato, G.; Zecchin, B.; Fusaro, A.; Schivo, A.; Salviato, A.; Palumbo, E.; Giussani, E.; Monne, I.; Terregino, C.
EPI2022030	NA	Kosovo	2021-Nov-05	EPI_ISL_12176847	A/chicken/Kosovo/302_22VIR3124-9/2021	Kosovo Food and Veterinary Laboratory	Istituto Zooprofilattico Sperimentale delle Venezie	Armend, C.; Xhavit, M.; Kujtim, U.; Barbierato, G.; Zecchin, B.; Fusaro, A.; Schivo, A.; Salviato, A.; Palumbo, E.; Giussani, E.; Monne, I.; Terregino, C.
EPI2022038	NA	Kosovo	2021-Nov-05	EPI_ISL_12176848	A/chicken/Kosovo/303_22VIR3124-10/2021	Kosovo Food and Veterinary Laboratory	Istituto Zooprofilattico Sperimentale delle Venezie	Armend, C.; Xhavit, M.; Kujtim, U.; Barbierato, G.; Zecchin, B.; Fusaro, A.; Schivo, A.; Salviato, A.; Palumbo, E.; Giussani, E.; Monne, I.; Terregino, C.
EPI2022053	NA	Kosovo	2022-Jan-06	EPI_ISL_12176850	A/chicken/Kosovo/22-2_22VIR3124-13/2022	Kosovo Food and Veterinary Laboratory	Istituto Zooprofilattico Sperimentale delle Venezie	Armend, C.; Xhavit, M.; Kujtim, U.; Barbierato, G.; Zecchin, B.; Fusaro, A.; Schivo, A.; Salviato, A.; Palumbo, E.; Giussani, E.; Monne, I.; Terregino, C.
EPI2022061	NA	Kosovo	2022-Jan-14	EPI_ISL_12176851	A/chicken/Kosovo/22-8_22VIR3124-14/2022	Kosovo Food and Veterinary Laboratory	Istituto Zooprofilattico Sperimentale delle Venezie	Armend, C.; Xhavit, M.; Kujtim, U.; Barbierato, G.; Zecchin, B.; Fusaro, A.; Schivo, A.; Salviato, A.; Palumbo, E.; Giussani, E.; Monne, I.; Terregino, C.
EPI2022069	NA	Kosovo	2022-Jan-19	EPI_ISL_12176852	A/chicken/Kosovo/22-9_22VIR3124-15/2022	Kosovo Food and Veterinary Laboratory	Istituto Zooprofilattico Sperimentale delle Venezie	Armend, C.; Xhavit, M.; Kujtim, U.; Barbierato, G.; Zecchin, B.; Fusaro, A.; Schivo, A.; Salviato, A.; Palumbo, E.; Giussani, E.; Monne, I.; Terregino, C.
EPI2022077	NA	Kosovo	2021-Jun-14	EPI_ISL_12176853	A/chicken/Kosovo/126_22VIR3124-18/2021	Kosovo Food and Veterinary Laboratory	Istituto Zooprofilattico Sperimentale delle Venezie	Armend, C.; Xhavit, M.; Kujtim, U.; Barbierato, G.; Zecchin, B.; Fusaro, A.; Schivo, A.; Salviato, A.; Palumbo, E.; Giussani, E.; Monne, I.; Terregino, C.
EPI2022085	NA	Kosovo	2022-Feb-15	EPI_ISL_12176854	A/chicken/Kosovo/22-50_22VIR3124-19/2022	Kosovo Food and Veterinary Laboratory	Istituto Zooprofilattico Sperimentale delle Venezie	Armend, C.; Xhavit, M.; Kujtim, U.; Barbierato, G.; Zecchin, B.; Fusaro, A.; Schivo, A.; Salviato, A.; Palumbo, E.; Giussani, E.; Monne, I.; Terregino, C.
EPI2022093	NA	Kosovo	2022-Mar-01	EPI_ISL_12176855	A/chicken/Kosovo/22-59_22VIR3124-20/2022	Kosovo Food and Veterinary Laboratory	Istituto Zooprofilattico Sperimentale delle Venezie	Armend, C.; Xhavit, M.; Kujtim, U.; Barbierato, G.; Zecchin, B.; Fusaro, A.; Schivo, A.; Salviato, A.; Palumbo, E.; Giussani, E.; Monne, I.; Terregino, C.
EPI2022101	NA	Kosovo	2022-Jan-19	EPI_ISL_12176931	A/turkey/Kosovo/13-2_22VIR3124-31/2022	Kosovo Food and Veterinary Laboratory	Istituto Zooprofilattico Sperimentale delle Venezie	Armend, C.; Xhavit, M.; Kujtim, U.; Barbierato, G.; Zecchin, B.; Fusaro, A.; Schivo, A.; Salviato, A.; Palumbo, E.; Giussani, E.; Monne, I.; Terregino, C.
EPI2028316	NA	Czech Republic	2021-Mar-18	EPI_ISL_12436968	A/duck/Czech Republic/5361/2021	State Veterinary Institute Prague	State Veterinary Institute Prague	Alexander,Nagy;Lenka,Cernikova;Martina,Stara
EPI2028324	NA	Czech Republic	2021-Mar-19	EPI_ISL_12437699	A/duck/Czech Republic/5467/2021	State Veterinary Institute Prague	State Veterinary Institute Prague	Alexander,Nagy;Lenka,Cernikova;Martina,Stara
EPI2028332	NA	Czech Republic	2021-Mar-26	EPI_ISL_12437700	A/duck/Czech Republic/6017/2021	State Veterinary Institute Prague	State Veterinary Institute Prague	Alexander,Nagy;Lenka,Cernikova;Martina,Stara
EPI2059204	NA	Sweden	2021-Mar-15	EPI_ISL_13175606	A/Turkey/Sweden/SVA210315SZ0260/FB067516-IP19/2021	National Veterinary Institute, SVA	National Veterinary Institute
EPI2059220	NA	Sweden	2021-Feb-23	EPI_ISL_13175608	A/Chicken/Sweden/SVA210223SZ0647/FB046588-IP7/2021	National Veterinary Institute, SVA	National Veterinary Institute
EPI2059588	NA	Sweden	2021-Feb-24	EPI_ISL_13175667	A/Common pheasant/Sweden/SVA210224SZ0005/KN000542-IP8/2021	National Veterinary Institute, SVA	National Veterinary Institute
EPI750203	NA	Taiwan	2015-Jan-09	EPI_ISL_219885	A/goose/Taiwan/01003/2015			Lee,M.S.; Chen,L.H.; Chen,Y.P.; Liu,Y.P.; Li,W.C.; Lin,Y.L.; Lee,F.; Ting,L.J.
EPI774420	NA	China	2016-May-15	EPI_ISL_224741	A/Bar-headed Goose/Qinghai/BTY18-MU/2016	State Key Laboratory of Virology and Wuhan Institute of Virology, Chinese Academy of Sciences	Wuhan Institute of Virology
EPI1850451	NA	Japan	2021-Mar-03	EPI_ISL_1240997	A/eastern buzzard/Tochigi/090311C/2021	National Institute of Animal Health	National Institute of Animal Health
EPI569392	NA	United States	2014-Dec-08	EPI_ISL_173878	A/gyrfalcon/Washington/41088-6/2014			Ip,H.S.; Kim-Torchetti,M.; Crespo,R.; Kohrs,P.; DeBruyn,P.; Mansfield,K.G.; Baszler,T.; Badcoe,L.; Bodenstein,B.; Shearn-Boschler,V.; Killian,M.L.; Pedersen,J.C.; Hines,N.; Gidlewski,T.; DeLiberto,T.; Sleeman,J.; Shearn-Bochsler,V.; Long,R.L.; Hines,N.L.
EPI646030	NA	China	2014-Feb-15	EPI_ISL_196592	A/goose/Jiangsu/WX202/2014	Beijing Institute of Microbiology and Epidemiology	Beijing Institute of Microbiology and Epidemiology
EPI665980	NA	China	2014-Jun-14	EPI_ISL_200458	A/goose/Shandong/06.14 HZ-GS/2014(Mixed)		Institute of Microbiology, Chinese Academy of Sciences
EPI858824	NA	China	2013-Feb-21	EPI_ISL_237551	A/goose/Shandong/LQ01694/2013		Institute of Microbiology, Chinese Academy of Sciences
EPI980837	NA	China	2014-Jun-01	EPI_ISL_259926	A/goose/Jiangsu/1306/2014(H5N8)	South China Agricultural University	South China Agricultural University	Yuandi,Yu;Zaoyue,Zhang;Wenbao,Qi;Ming,Liao
EPI703647	NA	China	2014-Apr-08	EPI_ISL_208840	A/goose/Eastern China/S0408/2014			Sun,H.; Sun,Y.; Pu,J.; Liu,L.; Li,C.; Xu,G.; Qin,M.; Zhang,Y.; Zhao,H.; Wei,K.; Liu,J.
EPI703639	NA	China	2012-Dec-04	EPI_ISL_208831	A/goose/Eastern China/L1204/2012			Sun,H.; Sun,Y.; Pu,J.; Liu,L.; Li,C.; Xu,G.; Qin,M.; Zhang,Y.; Zhao,H.; Wei,K.; Liu,J.
EPI703637	NA	China	2012-Dec-14	EPI_ISL_208830	A/goose/Eastern China/L1214/2012			Sun,H.; Sun,Y.; Pu,J.; Liu,L.; Li,C.; Xu,G.; Qin,M.; Zhang,Y.; Zhao,H.; Wei,K.; Liu,J.
EPI974897	NA	Germany	2017-Jan-25	EPI_ISL_249682	A/domestic goose/Germany-BY/R677/2017		Friedrich-Loeffler-Institut
EPI561635	NA	Korea, Republic of	2014-Jan-28	EPI_ISL_171712	A/white-fronted goose/Korea/H231/2014			Jeong,J.; Kang,H.M.; Lee,E.K.; Song,B.M.; Kwon,Y.K.; Kim,H.R.; Choi,K.S.; Kim,J.Y.; Lee,H.J.; Moon,O.K.; Jeong,W.; Choi,J.; Baek,J.H.; Joo,Y.S.; Park,Y.H.; Lee,H.S.; Lee,Y.J.; Lee,Y.-J.; Kang,H.-M.; Lee,E.-K.; Song,B.-M.; Lee,K.-J.; Hong,M.-S.
EPI891672	NA	Croatia	2017-Jan-18	EPI_ISL_243695	A/greylag goose/Croatia/33/2017		Croatian Veterinary Institute	Savić, Vladimir
EPI909438	NA	Russian Federation	2017-Jan-06	EPI_ISL_247722	A/goose/Krasnodar/3144/2017		State Research Center of Virology and Biotechnology (VECTOR)	Ivan,Susloparov; Natalya,Goncharova; Natalya,Kolosova; Vasiliy,Marchenko; Alexander,Ryzhikov
EPI990801	NA	Germany	2017-Jan-25	EPI_ISL_262059	A/greylag goose/Germany-NI/AR703-L02138/2017		Friedrich-Loeffler-Institut
EPI990793	NA	Germany	2017-Feb-02	EPI_ISL_262058	A/greylag goose/Germany-NI/AR1395-L02144/2017		Friedrich-Loeffler-Institut
EPI561676	NA	Korea, Republic of	2014-Feb-01	EPI_ISL_171717	A/bean goose/Korea/H328/2014			Jeong,J.; Kang,H.M.; Lee,E.K.; Song,B.M.; Kwon,Y.K.; Kim,H.R.; Choi,K.S.; Kim,J.Y.; Lee,H.J.; Moon,O.K.; Jeong,W.; Choi,J.; Baek,J.H.; Joo,Y.S.; Park,Y.H.; Lee,H.S.; Lee,Y.J.; Lee,Y.-J.; Kang,H.-M.; Lee,E.-K.; Song,B.-M.; Lee,K.-J.; Hong,M.-S.
EPI959333	NA	Netherlands	2016-Nov-23	EPI_ISL_255910	A/Mew Gull/Netherlands/1/2016	Erasmus Medical Center	Erasmus Medical Center	Poen,M.J.;Van Der Jeugd,H.P.;Vuong,O.;Scheuer,R.D.;Kleyheeg,E.;Lexmond,P.; Eggink,W.D.;Müskens,G.J.D.M;Bestebroer,T.M.;Oude Munnink,B.B.; Phan,V.T.M.;Cotten,M.L.;Koopmans,M.P.G.;Kuiken,T.;Fouchier,R.A.M.
EPI1848361	NA	Sweden	2021-Feb-07	EPI_ISL_1093426	A/black-headed gull/Sweden/SVA210216SZ0398/KN000437/2021	National Veterinary Institute, SVA	National Veterinary Institute
EPI1850345	NA	Sweden	2021-Feb-23	EPI_ISL_1238902	A/common pheasant/Sweden/SVA210224SZ0005/KN000542-IP8/2021	National Veterinary Institute, SVA	National Veterinary Institute
EPI561683	NA	Korea, Republic of	2014-Feb-06	EPI_ISL_171718	A/tundra swan/Korea/H411/2014			Jeong,J.; Kang,H.M.; Lee,E.K.; Song,B.M.; Kwon,Y.K.; Kim,H.R.; Choi,K.S.; Kim,J.Y.; Lee,H.J.; Moon,O.K.; Jeong,W.; Choi,J.; Baek,J.H.; Joo,Y.S.; Park,Y.H.; Lee,H.S.; Lee,Y.J.; Lee,Y.-J.; Kang,H.-M.; Lee,E.-K.; Song,B.-M.; Lee,K.-J.; Hong,M.-S.
EPI1859665	NA	Poland	2021-Mar-03	EPI_ISL_2113493	A/mute_swan/Poland/MB268/2021	National Veterinary Research Institut Poland, PIWet-PIB	National Veterinary Research Institute	Dziadek, K.; Swieton, E.; Smietanka, K.
EPI891668	NA	Croatia	2017-Jan-22	EPI_ISL_243693	A/mute swan/Croatia/30/2017		Croatian Veterinary Institute	Savić, Vladimir
EPI909446	NA	Russian Federation	2017-Jan-06	EPI_ISL_247723	A/mute swan/Krasnodar/25/2017		State Research Center of Virology and Biotechnology (VECTOR)	Ivan,Susloparov; Natalya,Goncharova; Natalya,Kolosova; Vasiliy,Marchenko; Alexander,Ryzhikov
EPI990785	NA	Germany	2017-Feb-14	EPI_ISL_262057	A/mute swan/Germany-NI/AR1529-L02145/2017		Friedrich-Loeffler-Institut
EPI909430	NA	Russian Federation	2017-Jan-01	EPI_ISL_247721	A/turkey/Rostov-on-Don/11/2017		State Research Center of Virology and Biotechnology (VECTOR)	Ivan,Susloparov; Natalya,Goncharova; Natalya,Kolosova; Vasiliy,Marchenko; Alexander,Ryzhikov
EPI858846	NA	India	2016-Oct-20	EPI_ISL_237554	A/painted stork/India/10CA03/2016	ICAR-National Institute of High Security Animal Diseases	ICAR-National Institute of High Security Animal Diseases	'Nagarajan, Shanmugasundaram; Shukla, Shweta; Kumar, Manoj; Murugkar, H. V.; Tosh, Chakradhar; Singh, Vijendra Pal
EPI909382	NA	Russian Federation	2017-Jan-06	EPI_ISL_247715	A/long-eared owl/Voronezh/15/2017		State Research Center of Virology and Biotechnology (VECTOR)	Ivan,Susloparov; Natalya,Goncharova; Natalya,Kolosova; Vasiliy,Marchenko; Alexander,Ryzhikov
EPI1875199	NA	Sweden	2021-Apr-06	EPI_ISL_2574053	A/Towny owel/Sweden/SVAU210406SZ0042/KN001362/M-2021	National Veterinary Institute, SVA	National Veterinary Institute
EPI1854102	NA	Sweden	2021-Mar-15	EPI_ISL_1390546	A/northern goshawk/Sweden/SVA210316SZ0489/KN001045/M/2021	National Veterinary Institute, SVA	National Veterinary Institute
EPI1854078	NA	Sweden	2021-Mar-16	EPI_ISL_1386249	A/western marsh harrier/Sweden/SVA210316SZ0486/KN001011/E/2021	National Veterinary Institute, SVA	National Veterinary Institute
EPI1848411	NA	Sweden	2021-Feb-11	EPI_ISL_1095454	A/Common buzzard/Sweden/SVA210212SZ0284/KN000390/2021	National Veterinary Institute, SVA	National Veterinary Institute
EPI959554	NA	Hungary	2017-Feb-24	EPI_ISL_255937	A/Pheasant/Hungary/7685/2017	National Food Chain Safety Office Veterinary Diagnostic Directorate Laboratory for Molecular Biology	Danam.Vet.Molbiol	Adam, Dan
EPI959546	NA	Hungary	2017-Feb-16	EPI_ISL_255936	A/Pheasant/Hungary/6553/2017	National Food Chain Safety Office Veterinary Diagnostic Directorate Laboratory for Molecular Biology	Danam.Vet.Molbiol	Adam, Dan
EPI959538	NA	Hungary	2017-Feb-16	EPI_ISL_255935	A/Mute swan/Hungary/6276/2017	National Food Chain Safety Office Veterinary Diagnostic Directorate Laboratory for Molecular Biology	Danam.Vet.Molbiol	Adam, Dan
EPI959530	NA	Hungary	2017-Feb-15	EPI_ISL_255934	A/Mute swan/Hungary/6092/2017	National Food Chain Safety Office Veterinary Diagnostic Directorate Laboratory for Molecular Biology	Danam.Vet.Molbiol	Adam, Dan
EPI959522	NA	Hungary	2017-Feb-15	EPI_ISL_255933	A/Cormorant/Hungary/6102/2017	National Food Chain Safety Office Veterinary Diagnostic Directorate Laboratory for Molecular Biology	Danam.Vet.Molbiol	Adam, Dan
EPI1850507	NA	Japan	2021-Feb-16	EPI_ISL_1241004	A/owl/Tochigi/090204T/2021	National Institute of Animal Health	National Institute of Animal Health
EPI909398	NA	Russian Federation	2017-Jan-06	EPI_ISL_247717	A/long-eared owl/Voronezh/16/2017		State Research Center of Virology and Biotechnology (VECTOR)	Ivan,Susloparov; Natalya,Goncharova; Natalya,Kolosova; Vasiliy,Marchenko; Alexander,Ryzhikov
EPI909390	NA	Russian Federation	2017-Jan-06	EPI_ISL_247716	A/Ural owl/Voronezh/14/2017		State Research Center of Virology and Biotechnology (VECTOR)	Ivan,Susloparov; Natalya,Goncharova; Natalya,Kolosova; Vasiliy,Marchenko; Alexander,Ryzhikov
EPI555127	NA	Germany	2014-Dec-01	EPI_ISL_169851	A/stork/Germany-MV/R24/2015		Friedrich-Loeffler-Institut
EPI858830	NA	China	2013-Feb-22	EPI_ISL_237552	A/chicken/Shandong/KD02699/2013		Institute of Microbiology, Chinese Academy of Sciences
EPI561662	NA	Korea, Republic of	2014-Jan-28	EPI_ISL_171715	A/Korean native chicken/Korea/H257/2014			Jeong,J.; Kang,H.M.; Lee,E.K.; Song,B.M.; Kwon,Y.K.; Kim,H.R.; Choi,K.S.; Kim,J.Y.; Lee,H.J.; Moon,O.K.; Jeong,W.; Choi,J.; Baek,J.H.; Joo,Y.S.; Park,Y.H.; Lee,H.S.; Lee,Y.J.; Lee,Y.-J.; Kang,H.-M.; Lee,E.-K.; Song,B.-M.; Lee,K.-J.; Hong,M.-S.
EPI866973	NA	Hungary	2016-Nov-25	EPI_ISL_239419	A/chicken/Hungary/59048/2016	National Food Chain Safety Office Veterinary Diagnostic Directorate Laboratory for Molecular Biology	Danam.Vet.Molbiol	Adam, Dan
EPI517163	NA	Japan	2014-Apr-13	EPI_ISL_159719	A/Chicken/Kumamoto/1-7/2014	National Institute of Animal Health	National Agriculture and Food Research Organization	Kanehira,K.; Takemae,N.; Uchida,Y.; Tunekuni,R.; Hikono,H.; Saito,T.
EPI909462	NA	Russian Federation	2016-Nov-21	EPI_ISL_247725	A/chicken/Kalmykia/2643/2016		State Research Center of Virology and Biotechnology (VECTOR)	Ivan,Susloparov; Natalya,Goncharova; Natalya,Kolosova; Vasiliy,Marchenko; Alexander,Ryzhikov
EPI909422	NA	Russian Federation	2017-Jan-06	EPI_ISL_247720	A/chicken/Voronezh/20/2017		State Research Center of Virology and Biotechnology (VECTOR)	Ivan,Susloparov; Natalya,Goncharova; Natalya,Kolosova; Vasiliy,Marchenko; Alexander,Ryzhikov
EPI909414	NA	Russian Federation	2017-Jan-06	EPI_ISL_247719	A/chicken/Voronezh/19/2017		State Research Center of Virology and Biotechnology (VECTOR)	Ivan,Susloparov; Natalya,Goncharova; Natalya,Kolosova; Vasiliy,Marchenko; Alexander,Ryzhikov
EPI909406	NA	Russian Federation	2017-Jan-06	EPI_ISL_247718	A/chicken/Voronezh/18/2017		State Research Center of Virology and Biotechnology (VECTOR)	Ivan,Susloparov; Natalya,Goncharova; Natalya,Kolosova; Vasiliy,Marchenko; Alexander,Ryzhikov
EPI959436	NA	Poland	2017-Jan-02	EPI_ISL_255916	A/chicken/Poland/002/2017		National Veterinary Research Institut Poland, PIWet-PIB	Swieton E., Smietanka K.
EPI959434	NA	Poland	2016-Dec-28	EPI_ISL_255915	A/chicken/Poland/114/2016		National Veterinary Research Institut Poland, PIWet-PIB	Swieton E., Smietanka K.
EPI547683	NA	Netherlands	2014-Nov-14	EPI_ISL_167905	A/Chicken/Netherlands/14015526/2014	Wageningen Bioveterinary Research	Wageningen Bioveterinary Research	Heutink, Rene; Harders, Frank; Verschuren-Pritz, Sylvia; Bossers, Alex; Koch, Guus; Bouwstra, Ruth
EPI858838	NA	India	2016-Oct-17	EPI_ISL_237553	A/duck/India/10CA01/2016	ICAR-National Institute of High Security Animal Diseases	ICAR-National Institute of High Security Animal Diseases	Nagarajan, Shanmugasundaram; Tripathi, Sushil; Kumar, Manoj; Murugkar, Harshad V; Tosh, Chakradhar; Singh, Vijendra Pal
EPI703648	NA	China	2014-Nov-09	EPI_ISL_208841	A/duck/Eastern China/S1109/2014			Sun,H.; Sun,Y.; Pu,J.; Liu,L.; Li,C.; Xu,G.; Qin,M.; Zhang,Y.; Zhao,H.; Wei,K.; Liu,J.
EPI703642	NA	China	2014-Feb-15	EPI_ISL_208835	A/duck/Eastern China/S0215/2014			Sun,H.; Sun,Y.; Pu,J.; Liu,L.; Li,C.; Xu,G.; Qin,M.; Zhang,Y.; Zhao,H.; Wei,K.; Liu,J.
EPI703638	NA	China	2013-Dec-10	EPI_ISL_208832	A/duck/Eastern China/S1210/2013			Sun,H.; Sun,Y.; Pu,J.; Liu,L.; Li,C.; Xu,G.; Qin,M.; Zhang,Y.; Zhao,H.; Wei,K.; Liu,J.
EPI703636	NA	China	2012-Nov-20	EPI_ISL_208829	A/duck/Eastern China/L1120/2012			Sun,H.; Sun,Y.; Pu,J.; Liu,L.; Li,C.; Xu,G.; Qin,M.; Zhang,Y.; Zhao,H.; Wei,K.; Liu,J.
EPI703635	NA	China	2012-Oct-21	EPI_ISL_208828	A/duck/Eastern China/L1021/2012			Sun,H.; Sun,Y.; Pu,J.; Liu,L.; Li,C.; Xu,G.; Qin,M.; Zhang,Y.; Zhao,H.; Wei,K.; Liu,J.
EPI703634	NA	China	2012-Jul-22	EPI_ISL_208827	A/duck/Eastern China/L0722/2012			Sun,H.; Sun,Y.; Pu,J.; Liu,L.; Li,C.; Xu,G.; Qin,M.; Zhang,Y.; Zhao,H.; Wei,K.; Liu,J.
EPI703633	NA	China	2011-Jun-11	EPI_ISL_208826	A/duck/Eastern China/L0611/2011			Sun,H.; Sun,Y.; Pu,J.; Liu,L.; Li,C.; Xu,G.; Qin,M.; Zhang,Y.; Zhao,H.; Wei,K.; Liu,J.
EPI703632	NA	China	2011-Apr-23	EPI_ISL_208825	A/duck/Eastern China/L0423/2011			Sun,H.; Sun,Y.; Pu,J.; Liu,L.; Li,C.; Xu,G.; Qin,M.; Zhang,Y.; Zhao,H.; Wei,K.; Liu,J.
EPI703631	NA	China	2010-Apr-05	EPI_ISL_208824	A/duck/Eastern China/L0405/2010			Sun,H.; Sun,Y.; Pu,J.; Liu,L.; Li,C.; Xu,G.; Qin,M.; Zhang,Y.; Zhao,H.; Wei,K.; Liu,J.
EPI561648	NA	Korea, Republic of	2014-Jan-28	EPI_ISL_171713	A/breeder duck/Korea/H249/2014			Jeong,J.; Kang,H.M.; Lee,E.K.; Song,B.M.; Kwon,Y.K.; Kim,H.R.; Choi,K.S.; Kim,J.Y.; Lee,H.J.; Moon,O.K.; Jeong,W.; Choi,J.; Baek,J.H.; Joo,Y.S.; Park,Y.H.; Lee,H.S.; Lee,Y.J.; Lee,Y.-J.; Kang,H.-M.; Lee,E.-K.; Song,B.-M.; Lee,K.-J.; Hong,M.-S.
EPI509706	NA	Korea, Republic of	2014-Jan-17	EPI_ISL_157610	A/broiler duck/Korea/Buan2/2014			Lee,Y.-J.; Kang,H.-M.; Lee,E.-K.; Song,B.-M.; Jeong,J.; Kwon,Y.-K.; Kim,H.-R.; Lee,K.-J.; Hong,M.-S.; Jang,I.; Choi,K.-S.; Kim,J.-Y.; Lee,H.-J.; Kang,M.-S.; Jeong,O.-M.; Baek,J.-H.; Joo,Y.-S.; Park,Y.Ho.; Lee,H.-S.; Park,Y.H.
EPI509700	NA	Korea, Republic of	2014-Jan-16	EPI_ISL_157609	A/breeder duck/Korea/Gochang1/2014			Lee,Y.-J.; Kang,H.-M.; Lee,E.-K.; Song,B.-M.; Jeong,J.; Kwon,Y.-K.; Kim,H.-R.; Lee,K.-J.; Hong,M.-S.; Jang,I.; Choi,K.-S.; Kim,J.-Y.; Lee,H.-J.; Kang,M.-S.; Jeong,O.-M.; Baek,J.-H.; Joo,Y.-S.; Park,Y.Ho.; Lee,H.-S.; Park,Y.H.
EPI909454	NA	Russian Federation	2016-Oct-02	EPI_ISL_247724	A/wild duck/Tatarstan/3059/2016		State Research Center of Virology and Biotechnology (VECTOR)	Ivan,Susloparov; Natalya,Goncharova; Natalya,Kolosova; Vasiliy,Marchenko; Alexander,Ryzhikov
EPI547675	NA	United Kingdom	2014-Nov-14	EPI_ISL_167904	A/duck/England/36254/14	Animal and Plant Health Agency (APHA)	Animal and Plant Health Agency (APHA)	Hanna, Amanda; Ellis, Richard; Ceeraz, Vanessa; Seekings, James; Londt, Brandon; Brookes, Sharon; Banks, Jill; Essen, Stephen; Brown, Ian
EPI561692	NA	Korea, Republic of	2014-Feb-08	EPI_ISL_171719	A/common teal/Korea/H455-30/2014			Jeong,J.; Kang,H.M.; Lee,E.K.; Song,B.M.; Kwon,Y.K.; Kim,H.R.; Choi,K.S.; Kim,J.Y.; Lee,H.J.; Moon,O.K.; Jeong,W.; Choi,J.; Baek,J.H.; Joo,Y.S.; Park,Y.H.; Lee,H.S.; Lee,Y.J.; Lee,Y.-J.; Kang,H.-M.; Lee,E.-K.; Song,B.-M.; Lee,K.-J.; Hong,M.-S.
EPI509714	NA	Korea, Republic of	2014-Jan-17	EPI_ISL_157611	A/baikal teal/Korea/Donglim3/2014			Lee,Y.-J.; Kang,H.-M.; Lee,E.-K.; Song,B.-M.; Jeong,J.; Kwon,Y.-K.; Kim,H.-R.; Lee,K.-J.; Hong,M.-S.; Jang,I.; Choi,K.-S.; Kim,J.-Y.; Lee,H.-J.; Kang,M.-S.; Jeong,O.-M.; Baek,J.-H.; Joo,Y.-S.; Park,Y.Ho.; Lee,H.-S.; Park,Y.H.
EPI990769	NA	Germany	2017-Jan-04	EPI_ISL_262055	A/eurasian wigeon/Germany-NI/AR249-L02143/2017		Friedrich-Loeffler-Institut
EPI866981	NA	Hungary	2016-Dec-02	EPI_ISL_239420	A/duck/Hungary/60441/2016	National Food Chain Safety Office Veterinary Diagnostic Directorate Laboratory for Molecular Biology	Danam.Vet.Molbiol	Adam, Dan
EPI1859536	NA	Czech Republic	2021-Apr-18	EPI_ISL_1941444	A/duck/Czech Republic/7681-7/2021	State Veterinary Institute Prague	State Veterinary Institute Prague	Nagy,A;Cernikova,L;Stara,M
EPI1859520	NA	Czech Republic	2021-Apr-18	EPI_ISL_1941375	A/duck/Czech Republic/7682-2/2021	State Veterinary Institute Prague	State Veterinary Institute Prague	Nagy,A;Cernikova,L;Stara,M
EPI1859512	NA	Czech Republic	2021-Apr-18	EPI_ISL_1941365	A/duck/Czech Republic/7682-5/2021	State Veterinary Institute Prague	State Veterinary Institute Prague	Nagy,A;Cernikova,L;Stara,M
EPI1859504	NA	Czech Republic	2021-Apr-18	EPI_ISL_1941351	A/duck/Czech Republic/7682-9/2021	State Veterinary Institute Prague	State Veterinary Institute Prague	Nagy,A;Cernikova,L;Stara,M
EPI561669	NA	Korea, Republic of	2014-Jan-29	EPI_ISL_171716	A/mallard/Korea/H297/2014			Jeong,J.; Kang,H.M.; Lee,E.K.; Song,B.M.; Kwon,Y.K.; Kim,H.R.; Choi,K.S.; Kim,J.Y.; Lee,H.J.; Moon,O.K.; Jeong,W.; Choi,J.; Baek,J.H.; Joo,Y.S.; Park,Y.H.; Lee,H.S.; Lee,Y.J.; Lee,Y.-J.; Kang,H.-M.; Lee,E.-K.; Song,B.-M.; Lee,K.-J.; Hong,M.-S.
EPI419949	NA	United States	2011-Aug-12	EPI_ISL_135091	A/mallard/California/2559P/2011			Wentworth,D.E.; Dugan,V.; Halpin,R.; Lin,X.; Bera,J.; Ghedin,E.; Fedorova,N.; Overton,L.; Tsitrin,T.; Stockwell,T.; Amedeo,P.; Bishop,B.; Chen,H.; Edworthy,P.; Gupta,N.; Katzel,D.; Li,K.; Schobel,S.; Shrivastava,S.; Thovarai,V.; Wang,S.; Boyce,W.M.; Goldstein,T.; Lindsay,L.L.; Plancarte,M.; Matters,J.D.; Bao,Y.; Sanders,R.; Dernovoy,D.; Kiryutin,B.; Lipman,D.J.; Tatusova,T.
EPI959425	NA	Netherlands	2017-Jan-07	EPI_ISL_255913	A/Mallard/Netherlands/2/2017	Erasmus Medical Center	Erasmus Medical Center	Poen,M.J.;Van Der Jeugd,H.P.;Vuong,O.;Scheuer,R.D.;Kleyheeg,E.;Lexmond,P.; Eggink,W.D.;Müskens,G.J.D.M;Bestebroer,T.M.;Koopmans,M.P.G.;Kuiken,T.;Fouchier,R.A.M.
EPI561699	NA	Korea, Republic of	2014-Feb-08	EPI_ISL_171720	A/spot-billed duck/Korea/H455-42/2014			Jeong,J.; Kang,H.M.; Lee,E.K.; Song,B.M.; Kwon,Y.K.; Kim,H.R.; Choi,K.S.; Kim,J.Y.; Lee,H.J.; Moon,O.K.; Jeong,W.; Choi,J.; Baek,J.H.; Joo,Y.S.; Park,Y.H.; Lee,H.S.; Lee,Y.J.; Lee,Y.-J.; Kang,H.-M.; Lee,E.-K.; Song,B.-M.; Lee,K.-J.; Hong,M.-S.
EPI1848378	NA	Sweden	2021-Feb-07	EPI_ISL_1095365	A/Canada goose/Sweden/SVA210209SZ0420/KN000345/2021	National Veterinary Institute, SVA	National Veterinary Institute
EPI959562	NA	Hungary	2017-Feb-08	EPI_ISL_255938	A/Rook/Hungary/4975/2017	National Food Chain Safety Office Veterinary Diagnostic Directorate Laboratory for Molecular Biology	Danam.Vet.Molbiol	Adam, Dan
EPI867110	NA	Switzerland	2016-Nov-01	EPI_ISL_239436	A/tufted_duck/Switzerland/V237-L02003/2016	Institut für Virologie und Immunologie - Bundesamt für Lebensmittelsicherheit und Veterinärwesen	Friedrich-Loeffler-Institut
EPI1848369	NA	Sweden	2021-Feb-03	EPI_ISL_1095363	A/Greylag goose/Sweden/SVA210209SZ0422/KN000346/2021	National Veterinary Institute, SVA	National Veterinary Institute
EPI1859837	NA	Netherlands	2021-Feb-05	EPI_ISL_2176841	A/barnacle goose/Netherlands/21023501-002/2021	Wageningen Bioveterinary Research	Wageningen Bioveterinary Research	Beerens, Nancy; Harders, Frank; Pritz-Verschuren, Sylvia; Roose, Marit; Germeraad, Evelien; Engelsma, Marc; Bossers, Alex; Heutink, Rene
EPI1859789	NA	Netherlands	2021-Mar-09	EPI_ISL_2172608	A/barnacle goose/Netherlands/21024897-001/2021	Wageningen Bioveterinary Research	Wageningen Bioveterinary Research	Beerens, Nancy; Harders, Frank; Pritz-Verschuren, Sylvia; Roose, Marit; Germeraad, Evelien; Engelsma, Marc; Bossers, Alex; Heutink, Rene
EPI1848394	NA	Sweden	2021-Jan-22	EPI_ISL_1095451	A/barnacle goose/Sweden/SVA210126SZ0462/KN000202/2021	National Veterinary Institute, SVA	National Veterinary Institute
EPI1848386	NA	Sweden	2021-Feb-01	EPI_ISL_1095450	A/barnacle goose/Sweden/SVA210202SZ0453/KN000276/2021	National Veterinary Institute, SVA	National Veterinary Institute
EPI1851865	NA	Sweden	2021-Mar-08	EPI_ISL_1296295	A/Chicken/Sweden/SVA210308SZ0214/KN057720-IP13/2021	National Veterinary Institute, SVA	National Veterinary Institute
EPI1848337	NA	Sweden	2021-Feb-16	EPI_ISL_1093423	A/Chicken/Sweden/SVA210217SZ0001/KN001190-IP6/2021	National Veterinary Institute, SVA	National Veterinary Institute
EPI1858997	NA	China	2020-Nov-10	EPI_ISL_1822599	A/whooper swan/Shanxi/SX346/2020	College of Wildlife and Protected Areas, Northeast Forestry University	Northeast Forestry University
EPI1858989	NA	China	2020-Nov-10	EPI_ISL_1822598	A/whooper swan/Shanxi/SX291/2020	College of Wildlife and Protected Areas, Northeast Forestry University	Northeast Forestry University
EPI1858981	NA	China	2020-Nov-10	EPI_ISL_1822597	A/whooper swan/Shanxi/SX276/2020	College of Wildlife and Protected Areas, Northeast Forestry University	Northeast Forestry University
EPI1858973	NA	China	2020-Nov-10	EPI_ISL_1822596	A/whooper swan/Shanxi/SX251/2020	College of Wildlife and Protected Areas, Northeast Forestry University	Northeast Forestry University
EPI1858965	NA	China	2020-Nov-10	EPI_ISL_1822595	A/whooper swan/Shanxi/SX231/2020	College of Wildlife and Protected Areas, Northeast Forestry University	Northeast Forestry University
EPI1858957	NA	China	2020-Nov-10	EPI_ISL_1822594	A/whooper swan/Shanxi/SX216/2020	College of Wildlife and Protected Areas, Northeast Forestry University	Northeast Forestry University
EPI1858949	NA	China	2020-Nov-10	EPI_ISL_1822593	A/whooper swan/Shanxi/SX206/2020	College of Wildlife and Protected Areas, Northeast Forestry University	Northeast Forestry University
EPI1858941	NA	China	2020-Nov-10	EPI_ISL_1822592	A/whooper swan/Shanxi/SX166/2020	College of Wildlife and Protected Areas, Northeast Forestry University	Northeast Forestry University
EPI1850321	NA	Sweden	2021-Feb-27	EPI_ISL_1236901	A/goose/Sweden/SVA210301SZ0005/KN049802-IP11/2021	National Veterinary Institute, SVA	National Veterinary Institute
EPI1848353	NA	Sweden	2021-Feb-16	EPI_ISL_1093425	A/Taiga bean goose/SVA210217SZ0303/KN000463/2021	National Veterinary Institute, SVA	National Veterinary Institute
EPI1848402	NA	Sweden	2020-Nov-17	EPI_ISL_1095453	A/Turkey/Sweden/SVA201118SZ0002/KN305633-IP1/2020	National Veterinary Institute, SVA	National Veterinary Institute
EPI1848329	NA	Sweden	2021-Feb-13	EPI_ISL_1093422	A/Turkey/Sweden/SVA210214SZ0002/KN035667-IP5/2021	National Veterinary Institute, SVA	National Veterinary Institute
EPI1009514	NA	China	2017-Feb-24	EPI_ISL_266822	A/Herring Gull/Hubei/CH-i149/2017_H5N8		Wuhan Institute of Virology
EPI1009530	NA	China	2017-Mar-06	EPI_ISL_266824	A/Bean goose/Hubei/CH-i320/2017_H5N8		Wuhan Institute of Virology
EPI1010486	NA	Egypt	2016-Dec-08	EPI_ISL_267135	A/green-winged teal/Egypt/871/2016			Kandeil,A.; Kayed,A.; Moatasim,Y.; Webby,R.; McKenzie,P.P.; Kayali,G.; Ali,M.A.
EPI1010495	NA	Egypt	2016-Dec-08	EPI_ISL_267136	A/green-winged teal/Egypt/877/2016			Kandeil,A.; Kayed,A.; Moatasim,Y.; Webby,R.; McKenzie,P.P.; Kayali,G.; Ali,M.A.
EPI1019365	NA	Netherlands	2016-Nov-10	EPI_ISL_268618	A/Bk_swan/NL-Den Oever/16013973-002/2016	Wageningen Bioveterinary Research	Wageningen Bioveterinary Research	Beerens, Nancy; Heutink, Rene; Harders, Frank; Verschuren-Pritz, Sylvia; Bossers, Alex; Koch, Guus; Bergervoet, Saskia
EPI1019381	NA	Netherlands	2016-Nov-30	EPI_ISL_268620	A/Buzzard/NL-Durgerdam/16015100-004/2016	Wageningen Bioveterinary Research	Wageningen Bioveterinary Research	Beerens, Nancy; Heutink, Rene; Harders, Frank; Verschuren-Pritz, Sylvia; Bossers, Alex; Koch, Guus; Bergervoet, Saskia
EPI1019389	NA	Netherlands	2016-Nov-11	EPI_ISL_268621	A/C_Gull/NL-Slootdorp/16014102-003/2016	Wageningen Bioveterinary Research	Wageningen Bioveterinary Research	Beerens, Nancy; Heutink, Rene; Harders, Frank; Verschuren-Pritz, Sylvia; Bossers, Alex; Koch, Guus; Bergervoet, Saskia
EPI1019397	NA	Netherlands	2016-Dec-12	EPI_ISL_268622	A/Ch/NL-Abbega/X16015736/2016	Wageningen Bioveterinary Research	Wageningen Bioveterinary Research	Beerens, Nancy; Heutink, Rene; Harders, Frank; Verschuren-Pritz, Sylvia; Bossers, Alex; Koch, Guus; Bergervoet, Saskia
EPI1019405	NA	Netherlands	2016-Dec-19	EPI_ISL_268623	A/Ch/NL-Boven Leeuwen/16016151-006-010/2016	Wageningen Bioveterinary Research	Wageningen Bioveterinary Research	Beerens, Nancy; Heutink, Rene; Harders, Frank; Verschuren-Pritz, Sylvia; Bossers, Alex; Koch, Guus; Bergervoet, Saskia
EPI1019413	NA	Netherlands	2016-Nov-15	EPI_ISL_268624	A/Ch/NL-Den Oever/16014231-001/2016	Wageningen Bioveterinary Research	Wageningen Bioveterinary Research	Beerens, Nancy; Heutink, Rene; Harders, Frank; Verschuren-Pritz, Sylvia; Bossers, Alex; Koch, Guus; Bergervoet, Saskia
EPI1019421	NA	Netherlands	2016-Dec-17	EPI_ISL_268625	A/Ch/NL-Hiaure/16016112-001-005/2016	Wageningen Bioveterinary Research	Wageningen Bioveterinary Research	Beerens, Nancy; Heutink, Rene; Harders, Frank; Verschuren-Pritz, Sylvia; Bossers, Alex; Koch, Guus; Bergervoet, Saskia
EPI1019429	NA	Netherlands	2016-Dec-17	EPI_ISL_268626	A/Ch/NL-Rhenen/16016141-006/2016	Wageningen Bioveterinary Research	Wageningen Bioveterinary Research	Beerens, Nancy; Heutink, Rene; Harders, Frank; Verschuren-Pritz, Sylvia; Bossers, Alex; Koch, Guus; Bergervoet, Saskia
EPI1019437	NA	Netherlands	2016-Dec-24	EPI_ISL_268627	A/Ch/NL-Zoeterwoude/16016484-021-025/2016	Wageningen Bioveterinary Research	Wageningen Bioveterinary Research	Beerens, Nancy; Heutink, Rene; Harders, Frank; Verschuren-Pritz, Sylvia; Bossers, Alex; Koch, Guus; Bergervoet, Saskia
EPI1019445	NA	Netherlands	2016-Dec-05	EPI_ISL_268628	A/Crow/NL-Oostwoud/16015372-004/2016	Wageningen Bioveterinary Research	Wageningen Bioveterinary Research	Beerens, Nancy; Heutink, Rene; Harders, Frank; Verschuren-Pritz, Sylvia; Bossers, Alex; Koch, Guus; Bergervoet, Saskia
EPI1019453	NA	Netherlands	2016-Nov-25	EPI_ISL_268629	A/Dk/NL-Biddinghuizen/16014829-011-015/2016	Wageningen Bioveterinary Research	Wageningen Bioveterinary Research	Beerens, Nancy; Heutink, Rene; Harders, Frank; Verschuren-Pritz, Sylvia; Bossers, Alex; Koch, Guus; Bergervoet, Saskia
EPI1019461	NA	Netherlands	2016-Nov-30	EPI_ISL_268630	A/Dk/NL-Biddinghuizen/16015083-016-020/2016	Wageningen Bioveterinary Research	Wageningen Bioveterinary Research	Beerens, Nancy; Heutink, Rene; Harders, Frank; Verschuren-Pritz, Sylvia; Bossers, Alex; Koch, Guus; Bergervoet, Saskia
EPI1019469	NA	Netherlands	2016-Dec-01	EPI_ISL_268631	A/Dk/NL-Biddinghuizen/16015145-021-025/2016	Wageningen Bioveterinary Research	Wageningen Bioveterinary Research	Beerens, Nancy; Heutink, Rene; Harders, Frank; Verschuren-Pritz, Sylvia; Bossers, Alex; Koch, Guus; Bergervoet, Saskia
EPI1019477	NA	Netherlands	2016-Dec-15	EPI_ISL_268632	A/Dk/NL-Kamperveen/16016104-001-005/2016	Wageningen Bioveterinary Research	Wageningen Bioveterinary Research	Beerens, Nancy; Heutink, Rene; Harders, Frank; Verschuren-Pritz, Sylvia; Bossers, Alex; Koch, Guus; Bergervoet, Saskia
EPI1019485	NA	Netherlands	2016-Nov-10	EPI_ISL_268633	A/Dk/NL-Rotterdam/16014008-001-005/2016	Wageningen Bioveterinary Research	Wageningen Bioveterinary Research	Beerens, Nancy; Heutink, Rene; Harders, Frank; Verschuren-Pritz, Sylvia; Bossers, Alex; Koch, Guus; Bergervoet, Saskia
EPI1019493	NA	Netherlands	2016-Dec-21	EPI_ISL_268634	A/Dk/NL-Stolwijk/16016291-016-020/2016	Wageningen Bioveterinary Research	Wageningen Bioveterinary Research	Beerens, Nancy; Heutink, Rene; Harders, Frank; Verschuren-Pritz, Sylvia; Bossers, Alex; Koch, Guus; Bergervoet, Saskia
EPI1019501	NA	Netherlands	2016-Dec-13	EPI_ISL_268635	A/Eur_Wig/NL-Akkrum/16015817-003/2016	Wageningen Bioveterinary Research	Wageningen Bioveterinary Research	Beerens, Nancy; Heutink, Rene; Harders, Frank; Verschuren-Pritz, Sylvia; Bossers, Alex; Koch, Guus; Bergervoet, Saskia
EPI1019509	NA	Netherlands	2016-Nov-27	EPI_ISL_268636	A/Eur_Wig/NL-De Waal (Texel)/16014891-003/2016	Wageningen Bioveterinary Research	Wageningen Bioveterinary Research	Beerens, Nancy; Heutink, Rene; Harders, Frank; Verschuren-Pritz, Sylvia; Bossers, Alex; Koch, Guus; Bergervoet, Saskia
EPI1019517	NA	Netherlands	2016-Nov-27	EPI_ISL_268637	A/Eur_Wig/NL-De Waal (Texel)/16014891-004/2016	Wageningen Bioveterinary Research	Wageningen Bioveterinary Research	Beerens, Nancy; Heutink, Rene; Harders, Frank; Verschuren-Pritz, Sylvia; Bossers, Alex; Koch, Guus; Bergervoet, Saskia
EPI1019525	NA	Netherlands	2016-Dec-06	EPI_ISL_268638	A/Eur_Wig/NL-Drieborg (Dollard)/16015513-001/2016	Wageningen Bioveterinary Research	Wageningen Bioveterinary Research	Beerens, Nancy; Heutink, Rene; Harders, Frank; Verschuren-Pritz, Sylvia; Bossers, Alex; Koch, Guus; Bergervoet, Saskia
EPI1019533	NA	Netherlands	2016-Dec-11	EPI_ISL_268639	A/Eur_Wig/NL-Enumatil-Groningen/16015704-001/2016	Wageningen Bioveterinary Research	Wageningen Bioveterinary Research	Beerens, Nancy; Heutink, Rene; Harders, Frank; Verschuren-Pritz, Sylvia; Bossers, Alex; Koch, Guus; Bergervoet, Saskia
EPI1019541	NA	Netherlands	2016-Dec-01	EPI_ISL_268640	A/Eur_Wig/NL-Ferwert/16015273-002/2016	Wageningen Bioveterinary Research	Wageningen Bioveterinary Research	Beerens, Nancy; Heutink, Rene; Harders, Frank; Verschuren-Pritz, Sylvia; Bossers, Alex; Koch, Guus; Bergervoet, Saskia
EPI1019549	NA	Netherlands	2016-Dec-13	EPI_ISL_268641	A/Eur_Wig/NL-Gouda/16015824-001/2016	Wageningen Bioveterinary Research	Wageningen Bioveterinary Research	Beerens, Nancy; Heutink, Rene; Harders, Frank; Verschuren-Pritz, Sylvia; Bossers, Alex; Koch, Guus; Bergervoet, Saskia
EPI1019557	NA	Netherlands	2016-Dec-08	EPI_ISL_268642	A/Eur_Wig/NL-Greonterp/16015653-001/2016	Wageningen Bioveterinary Research	Wageningen Bioveterinary Research	Beerens, Nancy; Heutink, Rene; Harders, Frank; Verschuren-Pritz, Sylvia; Bossers, Alex; Koch, Guus; Bergervoet, Saskia
EPI1019565	NA	Netherlands	2016-Dec-05	EPI_ISL_268643	A/Eur_Wig/NL-Groningen/16015376-003/2016	Wageningen Bioveterinary Research	Wageningen Bioveterinary Research	Beerens, Nancy; Heutink, Rene; Harders, Frank; Verschuren-Pritz, Sylvia; Bossers, Alex; Koch, Guus; Bergervoet, Saskia
EPI1019573	NA	Netherlands	2016-Dec-10	EPI_ISL_268644	A/Eur_Wig/NL-Leeuwarden/16015699-002/2016	Wageningen Bioveterinary Research	Wageningen Bioveterinary Research	Beerens, Nancy; Heutink, Rene; Harders, Frank; Verschuren-Pritz, Sylvia; Bossers, Alex; Koch, Guus; Bergervoet, Saskia
EPI1019581	NA	Netherlands	2016-Dec-10	EPI_ISL_268645	A/Eur_Wig/NL-Leidschendam/16015697-007/2016	Wageningen Bioveterinary Research	Wageningen Bioveterinary Research	Beerens, Nancy; Heutink, Rene; Harders, Frank; Verschuren-Pritz, Sylvia; Bossers, Alex; Koch, Guus; Bergervoet, Saskia
EPI1019589	NA	Netherlands	2016-Dec-13	EPI_ISL_268646	A/Eur_Wig/NL-Reeuwijk/16015903-003/2016	Wageningen Bioveterinary Research	Wageningen Bioveterinary Research	Beerens, Nancy; Heutink, Rene; Harders, Frank; Verschuren-Pritz, Sylvia; Bossers, Alex; Koch, Guus; Bergervoet, Saskia
EPI1019597	NA	Netherlands	2016-Dec-09	EPI_ISL_268647	A/Eur_Wig/NL-Terschelling/16015692-010/2016	Wageningen Bioveterinary Research	Wageningen Bioveterinary Research	Beerens, Nancy; Heutink, Rene; Harders, Frank; Verschuren-Pritz, Sylvia; Bossers, Alex; Koch, Guus; Bergervoet, Saskia
EPI1019605	NA	Netherlands	2016-Dec-13	EPI_ISL_268648	A/Eur_Wig/NL-Vianen/16015917-006/2016	Wageningen Bioveterinary Research	Wageningen Bioveterinary Research	Beerens, Nancy; Heutink, Rene; Harders, Frank; Verschuren-Pritz, Sylvia; Bossers, Alex; Koch, Guus; Bergervoet, Saskia
EPI1019613	NA	Netherlands	2016-Dec-14	EPI_ISL_268649	A/Eur_Wig/NL-Walterswald/16015923-003/2016	Wageningen Bioveterinary Research	Wageningen Bioveterinary Research	Beerens, Nancy; Heutink, Rene; Harders, Frank; Verschuren-Pritz, Sylvia; Bossers, Alex; Koch, Guus; Bergervoet, Saskia
EPI1019621	NA	Netherlands	2016-Dec-12	EPI_ISL_268650	A/Eur_Wig/NL-West Graftdijk/16015746-003/2016	Wageningen Bioveterinary Research	Wageningen Bioveterinary Research	Beerens, Nancy; Heutink, Rene; Harders, Frank; Verschuren-Pritz, Sylvia; Bossers, Alex; Koch, Guus; Bergervoet, Saskia
EPI1019629	NA	Netherlands	2016-Dec-18	EPI_ISL_268651	A/Eur_Wig/NL-Wormer/16016143-002/2016	Wageningen Bioveterinary Research	Wageningen Bioveterinary Research	Beerens, Nancy; Heutink, Rene; Harders, Frank; Verschuren-Pritz, Sylvia; Bossers, Alex; Koch, Guus; Bergervoet, Saskia
EPI1019637	NA	Netherlands	2016-Dec-10	EPI_ISL_268652	A/Eur_Wig/NL-Zoeterwoude/16015702-010/2016	Wageningen Bioveterinary Research	Wageningen Bioveterinary Research	Beerens, Nancy; Heutink, Rene; Harders, Frank; Verschuren-Pritz, Sylvia; Bossers, Alex; Koch, Guus; Bergervoet, Saskia
EPI1019645	NA	Netherlands	2016-Dec-13	EPI_ISL_268653	A/Eur_Wig/NL-Zwolle/16015820-002/2016	Wageningen Bioveterinary Research	Wageningen Bioveterinary Research	Beerens, Nancy; Heutink, Rene; Harders, Frank; Verschuren-Pritz, Sylvia; Bossers, Alex; Koch, Guus; Bergervoet, Saskia
EPI1019653	NA	Netherlands	2016-Nov-08	EPI_ISL_268654	A/G_c_grebe/NL-Monnickendam/16013865-009-010/2016	Wageningen Bioveterinary Research	Wageningen Bioveterinary Research	Beerens, Nancy; Heutink, Rene; Harders, Frank; Verschuren-Pritz, Sylvia; Bossers, Alex; Koch, Guus; Bergervoet, Saskia
EPI1019661	NA	Netherlands	2016-Nov-17	EPI_ISL_268655	A/Go/NL-Roggebotsluis/16014462-010/2016	Wageningen Bioveterinary Research	Wageningen Bioveterinary Research	Beerens, Nancy; Heutink, Rene; Harders, Frank; Verschuren-Pritz, Sylvia; Bossers, Alex; Koch, Guus; Bergervoet, Saskia
EPI1019669	NA	Netherlands	2016-Nov-11	EPI_ISL_268656	A/Gr_bk_bd_gull/NL-Slootdorp/16014102-005/2016	Wageningen Bioveterinary Research	Wageningen Bioveterinary Research	Beerens, Nancy; Heutink, Rene; Harders, Frank; Verschuren-Pritz, Sylvia; Bossers, Alex; Koch, Guus; Bergervoet, Saskia
EPI1019677	NA	Netherlands	2016-Dec-14	EPI_ISL_268657	A/Grey_Go/NL-Groot-Ammers/16015901-012/2016	Wageningen Bioveterinary Research	Wageningen Bioveterinary Research	Beerens, Nancy; Heutink, Rene; Harders, Frank; Verschuren-Pritz, Sylvia; Bossers, Alex; Koch, Guus; Bergervoet, Saskia
EPI1019685	NA	Netherlands	2016-Nov-17	EPI_ISL_268658	A/Gull/NL-Marker Wadden/16014466-020/2016	Wageningen Bioveterinary Research	Wageningen Bioveterinary Research	Beerens, Nancy; Heutink, Rene; Harders, Frank; Verschuren-Pritz, Sylvia; Bossers, Alex; Koch, Guus; Bergervoet, Saskia
EPI1019693	NA	Netherlands	2016-Nov-17	EPI_ISL_268659	A/Gull1/NL-Marker Wadden/16014466-011/2016	Wageningen Bioveterinary Research	Wageningen Bioveterinary Research	Beerens, Nancy; Heutink, Rene; Harders, Frank; Verschuren-Pritz, Sylvia; Bossers, Alex; Koch, Guus; Bergervoet, Saskia
EPI1019701	NA	Netherlands	2016-Nov-17	EPI_ISL_268660	A/Gull10/NL-Marker Wadden/16014466-014/2016	Wageningen Bioveterinary Research	Wageningen Bioveterinary Research	Beerens, Nancy; Heutink, Rene; Harders, Frank; Verschuren-Pritz, Sylvia; Bossers, Alex; Koch, Guus; Bergervoet, Saskia
EPI1019709	NA	Netherlands	2016-Nov-16	EPI_ISL_268661	A/L-bl-ba-gull/NL-Sovon/16014324-014/2016	Wageningen Bioveterinary Research	Wageningen Bioveterinary Research	Beerens, Nancy; Heutink, Rene; Harders, Frank; Verschuren-Pritz, Sylvia; Bossers, Alex; Koch, Guus; Bergervoet, Saskia
EPI1019717	NA	Netherlands	2016-Nov-17	EPI_ISL_268662	A/M_Swan/NL-Roggebotsluis/16014462-019/2016	Wageningen Bioveterinary Research	Wageningen Bioveterinary Research	Beerens, Nancy; Heutink, Rene; Harders, Frank; Verschuren-Pritz, Sylvia; Bossers, Alex; Koch, Guus; Bergervoet, Saskia
EPI1019725	NA	Netherlands	2016-Nov-16	EPI_ISL_268663	A/Magpie/NL-Volendam/16014331-002/2016	Wageningen Bioveterinary Research	Wageningen Bioveterinary Research	Beerens, Nancy; Heutink, Rene; Harders, Frank; Verschuren-Pritz, Sylvia; Bossers, Alex; Koch, Guus; Bergervoet, Saskia
EPI1019733	NA	Netherlands	2016-Dec-06	EPI_ISL_268664	A/Mal/NL-IJsselmuiden/16015448-002/2016	Wageningen Bioveterinary Research	Wageningen Bioveterinary Research	Beerens, Nancy; Heutink, Rene; Harders, Frank; Verschuren-Pritz, Sylvia; Bossers, Alex; Koch, Guus; Bergervoet, Saskia
EPI1019741	NA	Netherlands	2016-Dec-05	EPI_ISL_268665	A/Mal/NL-Mastenbroek/16015378-002/2016	Wageningen Bioveterinary Research	Wageningen Bioveterinary Research	Beerens, Nancy; Heutink, Rene; Harders, Frank; Verschuren-Pritz, Sylvia; Bossers, Alex; Koch, Guus; Bergervoet, Saskia
EPI1019749	NA	Netherlands	2016-Dec-07	EPI_ISL_268666	A/P_falcon/NL-Vrouwenpolder (Zeeland)/16015510-001/2016	Wageningen Bioveterinary Research	Wageningen Bioveterinary Research	Beerens, Nancy; Heutink, Rene; Harders, Frank; Verschuren-Pritz, Sylvia; Bossers, Alex; Koch, Guus; Bergervoet, Saskia
EPI1019757	NA	Netherlands	2016-Dec-05	EPI_ISL_268667	A/Sea_eagle/NL-Assen/16015398-002/2016	Wageningen Bioveterinary Research	Wageningen Bioveterinary Research	Beerens, Nancy; Heutink, Rene; Harders, Frank; Verschuren-Pritz, Sylvia; Bossers, Alex; Koch, Guus; Bergervoet, Saskia
EPI1019765	NA	Netherlands	2016-Nov-16	EPI_ISL_268668	A/T_Dk/NL-Almeerder Zand/16014341-003/2016	Wageningen Bioveterinary Research	Wageningen Bioveterinary Research	Beerens, Nancy; Heutink, Rene; Harders, Frank; Verschuren-Pritz, Sylvia; Bossers, Alex; Koch, Guus; Bergervoet, Saskia
EPI1019773	NA	Netherlands	2016-Nov-08	EPI_ISL_268669	A/T_Dk/NL-Monnickendam/16013865-006-008/2016	Wageningen Bioveterinary Research	Wageningen Bioveterinary Research	Beerens, Nancy; Heutink, Rene; Harders, Frank; Verschuren-Pritz, Sylvia; Bossers, Alex; Koch, Guus; Bergervoet, Saskia
EPI1019781	NA	Netherlands	2016-Nov-17	EPI_ISL_268670	A/T_Dk/NL-Roggebotsluis/16014462-015/2016	Wageningen Bioveterinary Research	Wageningen Bioveterinary Research	Beerens, Nancy; Heutink, Rene; Harders, Frank; Verschuren-Pritz, Sylvia; Bossers, Alex; Koch, Guus; Bergervoet, Saskia
EPI1019789	NA	Netherlands	2016-Nov-14	EPI_ISL_268671	A/T_Dk/NL-Rotterdam/16014155-001/2016	Wageningen Bioveterinary Research	Wageningen Bioveterinary Research	Beerens, Nancy; Heutink, Rene; Harders, Frank; Verschuren-Pritz, Sylvia; Bossers, Alex; Koch, Guus; Bergervoet, Saskia
EPI1019797	NA	Netherlands	2016-Nov-14	EPI_ISL_268672	A/T_Dk/NL-Werkendam/16014159-002/2016	Wageningen Bioveterinary Research	Wageningen Bioveterinary Research	Beerens, Nancy; Heutink, Rene; Harders, Frank; Verschuren-Pritz, Sylvia; Bossers, Alex; Koch, Guus; Bergervoet, Saskia
EPI1019805	NA	Netherlands	2016-Nov-14	EPI_ISL_268673	A/T_Dk/NL-Werkendam/16014159-003/2016	Wageningen Bioveterinary Research	Wageningen Bioveterinary Research	Beerens, Nancy; Heutink, Rene; Harders, Frank; Verschuren-Pritz, Sylvia; Bossers, Alex; Koch, Guus; Bergervoet, Saskia
EPI1019813	NA	Netherlands	2016-Nov-09	EPI_ISL_268674	A/T_Dk/NL-Zeewolde/16013976-001/2016	Wageningen Bioveterinary Research	Wageningen Bioveterinary Research	Beerens, Nancy; Heutink, Rene; Harders, Frank; Verschuren-Pritz, Sylvia; Bossers, Alex; Koch, Guus; Bergervoet, Saskia
EPI1019821	NA	Netherlands	2016-Nov-09	EPI_ISL_268675	A/T_Dk/NL-Zeewolde/16013976-001-003/2016	Wageningen Bioveterinary Research	Wageningen Bioveterinary Research	Beerens, Nancy; Heutink, Rene; Harders, Frank; Verschuren-Pritz, Sylvia; Bossers, Alex; Koch, Guus; Bergervoet, Saskia
EPI1019829	NA	Netherlands	2016-Nov-09	EPI_ISL_268676	A/T_Dk/NL-Zeewolde/16013976-004/2016	Wageningen Bioveterinary Research	Wageningen Bioveterinary Research	Beerens, Nancy; Heutink, Rene; Harders, Frank; Verschuren-Pritz, Sylvia; Bossers, Alex; Koch, Guus; Bergervoet, Saskia
EPI1019837	NA	Netherlands	2016-Nov-09	EPI_ISL_268677	A/T_Dk/NL-Zeewolde/16013976-004-006/2016	Wageningen Bioveterinary Research	Wageningen Bioveterinary Research	Beerens, Nancy; Heutink, Rene; Harders, Frank; Verschuren-Pritz, Sylvia; Bossers, Alex; Koch, Guus; Bergervoet, Saskia
EPI1019845	NA	Netherlands	2016-Nov-09	EPI_ISL_268678	A/T_Dk/NL-Zeewolde/16013976-005/2016	Wageningen Bioveterinary Research	Wageningen Bioveterinary Research	Beerens, Nancy; Heutink, Rene; Harders, Frank; Verschuren-Pritz, Sylvia; Bossers, Alex; Koch, Guus; Bergervoet, Saskia
EPI1019853	NA	Netherlands	2016-Nov-09	EPI_ISL_268679	A/T_Dk/NL-Zeewolde/16013976-006/2016	Wageningen Bioveterinary Research	Wageningen Bioveterinary Research	Beerens, Nancy; Heutink, Rene; Harders, Frank; Verschuren-Pritz, Sylvia; Bossers, Alex; Koch, Guus; Bergervoet, Saskia
EPI1019861	NA	Netherlands	2016-Nov-14	EPI_ISL_268680	A/T_Dk/NL-Zuidoost Beemster/16014148-002/2016	Wageningen Bioveterinary Research	Wageningen Bioveterinary Research	Beerens, Nancy; Heutink, Rene; Harders, Frank; Verschuren-Pritz, Sylvia; Bossers, Alex; Koch, Guus; Bergervoet, Saskia
EPI1019869	NA	Netherlands	2016-Nov-14	EPI_ISL_268681	A/T_Dk/NL-Zuidoost Beemster/16014148-009/2016	Wageningen Bioveterinary Research	Wageningen Bioveterinary Research	Beerens, Nancy; Heutink, Rene; Harders, Frank; Verschuren-Pritz, Sylvia; Bossers, Alex; Koch, Guus; Bergervoet, Saskia
EPI1019877	NA	Netherlands	2016-Dec-01	EPI_ISL_268682	A/Teal/NL-Ferwert/16015273-013/2016	Wageningen Bioveterinary Research	Wageningen Bioveterinary Research	Beerens, Nancy; Heutink, Rene; Harders, Frank; Verschuren-Pritz, Sylvia; Bossers, Alex; Koch, Guus; Bergervoet, Saskia
EPI1116592	NA	Czech Republic	2017-Jan-02	EPI_ISL_268928	A/mute swan/Czech Republic/54-17_1/2017 (H5N8)	State Veterinary Institute Prague	State Veterinary Institute Prague	Nagy,A
EPI1116595	NA	Czech Republic	2017-Jan-04	EPI_ISL_268930	A/goose/Czech Republic/136-17_1/2017 (H5N8)	State Veterinary Institute Prague	State Veterinary Institute Prague	Nagy,A
EPI1126348	NA	Czech Republic	2017-Jan-12	EPI_ISL_268933	A/chicken/Czech Republic/508-17_1/2017 (H5N8)	State Veterinary Institute Prague	State Veterinary Institute Prague	Nagy,A
EPI1117238	NA	Czech Republic	2017-Jan-19	EPI_ISL_268936	A/mute swan/Czech Republic/964-17/2017 (H5N8)	State Veterinary Institute Prague	State Veterinary Institute Prague	Nagy,A
EPI1126350	NA	Czech Republic	2017-Jan-19	EPI_ISL_268938	A/mute swan/Czech Republic/967-17/2017 (H5N8)	State Veterinary Institute Prague	State Veterinary Institute Prague	Nagy,A
EPI1093383	NA	Czech Republic	2017-Jan-18	EPI_ISL_268940	A/mute swan/Czech Republic/1058-17/2017 (H5N8)	State Veterinary Institute Prague	State Veterinary Institute Prague	Nagy,A
EPI1126356	NA	Czech Republic	2017-Jan-19	EPI_ISL_268941	A/mute swan/Czech Republic/1060-17/2017 (H5N8)	State Veterinary Institute Prague	State Veterinary Institute Prague	Nagy,A
EPI1126359	NA	Czech Republic	2017-Jan-22	EPI_ISL_268942	A/mute swan/Czech Republic/1155-17/2017 (H5N8)	State Veterinary Institute Prague	State Veterinary Institute Prague	Nagy,A
EPI1126382	NA	Czech Republic	2017-Jan-25	EPI_ISL_268947	A/mallard/Czech Republic/1219-17_1/2017 (H5N8)	State Veterinary Institute Prague	State Veterinary Institute Prague	Nagy,A
EPI1127019	NA	Czech Republic	2017-Jan-21	EPI_ISL_268948	A/mallard/Czech Republic/1226-17/2017 (H5N8)	State Veterinary Institute Prague	State Veterinary Institute Prague	Nagy,A
EPI1023607	NA	Netherlands	2016-Dec-05	EPI_ISL_269696	A/Eurasian_Wigeon/Netherlands/23/2016	Erasmus Medical Center	Erasmus Medical Center	Poen,M.J.;Van Der Jeugd,H.P.;Vuong,O.;Scheuer,R.D.;Kleyheeg,E.; Bestebroer,T.M.;Begeman,L;van den Brand,J.M.A.;Kuiken,T.;Fouchier,R.A.M.
EPI1028078	NA	China	2013-Nov-13	EPI_ISL_270369	A/mallard/Shanghai/SH-9/2013			Fan,S.; Zhou,L.; Wu,D.; Gao,X.; Pei,E.; Wang,T.; Gao,Y.; Xia,X.; Ying,Y.; Guo,J.; Sun,W.; Ren,Z.; Yu,Z.; Li,Y.; Zhao,Y.; Yang,S.
EPI1032475	NA	Hungary	2017-Apr-18	EPI_ISL_271704	A/Goose/Hungary/17261/2017	National Food Chain Safety Office Veterinary Diagnostic Directorate Laboratory for Molecular Biology	Danam.Vet.Molbiol	Adam, Dan
EPI1032483	NA	Hungary	2017-Apr-07	EPI_ISL_271705	A/Goose/Hungary/15729/2017	National Food Chain Safety Office Veterinary Diagnostic Directorate Laboratory for Molecular Biology	Danam.Vet.Molbiol	Adam, Dan
EPI1032491	NA	Hungary	2017-Apr-18	EPI_ISL_271706	A/Goose/Hungary/17051/2017	National Food Chain Safety Office Veterinary Diagnostic Directorate Laboratory for Molecular Biology	Danam.Vet.Molbiol	Adam, Dan
EPI1032499	NA	Hungary	2017-Apr-19	EPI_ISL_271707	A/Goose/Hungary/17580/2017	National Food Chain Safety Office Veterinary Diagnostic Directorate Laboratory for Molecular Biology	Danam.Vet.Molbiol	Adam, Dan
EPI1032507	NA	Hungary	2017-Apr-20	EPI_ISL_271708	A/Goose/Hungary/17985/2017	National Food Chain Safety Office Veterinary Diagnostic Directorate Laboratory for Molecular Biology	Danam.Vet.Molbiol	Adam, Dan
EPI1032515	NA	Hungary	2016-Nov-27	EPI_ISL_271709	A/Goose/Hungary/59763/2016	National Food Chain Safety Office Veterinary Diagnostic Directorate Laboratory for Molecular Biology	Danam.Vet.Molbiol	Adam, Dan
EPI1032523	NA	Hungary	2016-Nov-29	EPI_ISL_271710	A/Mulard_duck/Hungary/60369/2016	National Food Chain Safety Office Veterinary Diagnostic Directorate Laboratory for Molecular Biology	Danam.Vet.Molbiol	Adam, Dan
EPI1032531	NA	Hungary	2016-Dec-07	EPI_ISL_271711	A/Mulard_duck/Hungary/62902/2016	National Food Chain Safety Office Veterinary Diagnostic Directorate Laboratory for Molecular Biology	Danam.Vet.Molbiol	Adam, Dan
EPI1032539	NA	Hungary	2016-Dec-11	EPI_ISL_271712	A/Goose/Hungary/63743/2016	National Food Chain Safety Office Veterinary Diagnostic Directorate Laboratory for Molecular Biology	Danam.Vet.Molbiol	Adam, Dan
EPI1032547	NA	Hungary	2016-Dec-14	EPI_ISL_271713	A/Goose/Hungary/64909/2016	National Food Chain Safety Office Veterinary Diagnostic Directorate Laboratory for Molecular Biology	Danam.Vet.Molbiol	Adam, Dan
EPI1032554	NA	Hungary	2016-Nov-24	EPI_ISL_271714	A/Mulard_duck/Hungary/59163/2016	National Food Chain Safety Office Veterinary Diagnostic Directorate Laboratory for Molecular Biology	Danam.Vet.Molbiol	Adam, Dan
EPI1034976	NA	Korea, Republic of	2017-Jan-27	EPI_ISL_272859	A/grey heron/W779/2017			Jeong,J.; Woo,C.; Kim,Y.; Lee,K.; Jo,S.D.; Son,K.D.; Oem,J.K.; Wang,S.J.; Shin,J.; Jheong,W.
EPI1040226	NA	Italy	2017-Jul-23	EPI_ISL_273847	A/turkey/Italy/17VIR5878-3/2017	Istituto Zooprofilattico Sperimentale Delle Venezie	Istituto Zooprofilattico Sperimentale Delle Venezie	Bianca,Zecchin; Alice,Fusaro; Gianpiero,Zamperin; Alessia,Schivo; Annalisa,Salviato; Sabrina,Marciano; Silvia,Ormelli; Calogero,Terregino; Isabella,Monne
EPI1044549	NA	Russian Federation	2017-Feb-13	EPI_ISL_274858	A/mute swan/Kaliningrad/132/2017		State Research Center of Virology and Biotechnology (VECTOR)	Ivan,Susloparov; Natalya,Goncharova; Natalya,Kolosova; Vasiliy,Marchenko; Alexander,Ryzhikov
EPI1045596	NA	Russian Federation	2017-Mar-05	EPI_ISL_275283	A/chicken/Shchyolkovo/47/2017		State Research Center of Virology and Biotechnology (VECTOR)	Ivan,Susloparov; Natalya,Goncharova; Natalya,Kolosova; Vasiliy,Marchenko; Alexander,Ryzhikov
EPI1045610	NA	Russian Federation	2017-Apr-18	EPI_ISL_275287	A/chicken/Rostov-on-Don/44/2017		State Research Center of Virology and Biotechnology (VECTOR)	Ivan,Susloparov; Natalya,Goncharova; Natalya,Kolosova; Vasiliy,Marchenko; Alexander,Ryzhikov
EPI1045618	NA	Russian Federation	2017-May-08	EPI_ISL_275288	A/chicken/Tatarstan/88/2017		State Research Center of Virology and Biotechnology (VECTOR)	Ivan,Susloparov; Natalya,Goncharova; Natalya,Kolosova; Vasiliy,Marchenko; Alexander,Ryzhikov
EPI1070031	NA	China	2016-Jan-01	EPI_ISL_279790	A/wildfowl/Shandong/SD04/2016			Meng,K.; Wang,Y.; Yuan,X.; Zhang,Y.; Qi,L.
EPI1075057	NA	Switzerland	2017-Aug-10	EPI_ISL_280674	A/mute_swan/Switzerland/V0244.2-L02307/2017	Institut für Virologie und Immunologie - Bundesamt für Lebensmittelsicherheit und Veterinärwesen	Friedrich-Loeffler-Institut
EPI1075064	NA	Switzerland	2017-Aug-01	EPI_ISL_280675	A/mallard/Switzerland/V0272.1-L02311/2017	Institut für Virologie und Immunologie - Bundesamt für Lebensmittelsicherheit und Veterinärwesen	Friedrich-Loeffler-Institut
EPI1081896	NA	Czech Republic	2017-Jan-03	EPI_ISL_282133	A/turkey/Czech Republic/38-17_1/2017 (H5N8)	State Veterinary Institute Prague	State Veterinary Institute Prague	A,Nagy
EPI1081923	NA	Italy	2017-Aug-25	EPI_ISL_282141	A/swan/Italy/17VIR7064-1/2017	Istituto Zooprofilattico Sperimentale Delle Venezie	Istituto Zooprofilattico Sperimentale Delle Venezie	Bianca,Zecchin; Alice,Fusaro; Gianpiero,Zamperin; Alessia,Schivo; Annalisa,Salviato; Sabrina,Marciano; Silvia,Ormelli; Calogero,Terregino; Isabella,Monne
EPI1081971	NA	Italy	2017-Aug-05	EPI_ISL_282143	A/goose/Italy/17VIR6358-3/2017	Istituto Zooprofilattico Sperimentale Delle Venezie	Istituto Zooprofilattico Sperimentale Delle Venezie	Bianca,Zecchin; Alice,Fusaro; Gianpiero,Zamperin; Alessia,Schivo; Annalisa,Salviato; Sabrina,Marciano; Silvia,Ormelli; Calogero,Terregino; Isabella,Monne
EPI1087638	NA	Czech Republic	2017-Jan-20	EPI_ISL_283129	A/chicken/Czech Republic/988-17/2017 (H5N8)	State Veterinary Institute Prague	State Veterinary Institute Prague	Nagy,A
EPI1094823	NA	South Africa	2017-Aug-22	EPI_ISL_284198	A/Ostrich/South_Africa/S2017/08_0361_P17/2017	Western Cape Provincial Veterinary Laboratory	National Institute for Communicable Diseases (NICD)
EPI1104200	NA	South Africa	2017-Sep-04	EPI_ISL_285601	A/Geese/South_Africa/S2017/09_0065_P1/2017	Western Cape Provincial Veterinary Laboratory	National Institute for Communicable Diseases (NICD)
EPI1104274	NA	Egypt	2017-Jan-01	EPI_ISL_285619	A/chicken/Egypt/Kafr-Elshiekh-18/2017		Friedrich-Loeffler-Institut	Salaheldin, A.H.; Abd El-Hamid, H.S.;Elbestawy, A.R.; Hafez, M.H.; Veits, J.; Mettenleiter, T.C.; Abdelwhab, E.M.'
EPI1104282	NA	Egypt	2017-Jan-01	EPI_ISL_285620	A/chicken/Egypt/Buheira-12/2017		Friedrich-Loeffler-Institut	Salaheldin, A.H.; Abd El-Hamid, H.S.;Elbestawy, A.R.; Hafez, M.H.; Veits, J.; Mettenleiter, T.C.; Abdelwhab, E.M.'
EPI1104290	NA	Egypt	2017-Jan-01	EPI_ISL_285621	A/chicken/Egypt/Gharbiya-15/2017		Friedrich-Loeffler-Institut	Salaheldin, A.H.; Abd El-Hamid, H.S.;Elbestawy, A.R.; Hafez, M.H.; Veits, J.; Mettenleiter, T.C.; Abdelwhab, E.M.'
EPI1104298	NA	Egypt	2017-Jan-01	EPI_ISL_285622	A/duck/Egypt/Buheira-21/2017		Friedrich-Loeffler-Institut	Salaheldin, A.H.; Abd El-Hamid, H.S.;Elbestawy, A.R.; Hafez, M.H.; Veits, J.; Mettenleiter, T.C.; Abdelwhab, E.M.'
EPI1104405	NA	South Africa	2017-Aug-29	EPI_ISL_285655	A/Geese/South_Africa/S2017/08_0558_P1/2017	Western Cape Provincial Veterinary Laboratory	National Institute for Communicable Diseases (NICD)
EPI1143207	NA	China	2016-May-15	EPI_ISL_291952	A/Bar-headed Goose/Qinghai/B44/2016		Wuhan Institute of Virology
EPI1144049	NA	China	2016-May-13	EPI_ISL_292170	A/Bar-headed Goose/Qinghai/A22/2016	Wuhan Institute of Virology, CAS	Wuhan Institute of Virology
EPI1144071	NA	China	2016-May-15	EPI_ISL_292173	A/Bar-headed Goose/Qinghai/B54/2016	Wuhan Institute of Virology, CAS	Wuhan Institute of Virology
EPI1144079	NA	China	2016-May-14	EPI_ISL_292174	A/Bar-headed Goose/Qinghai/XX431/2016	Wuhan Institute of Virology, CAS	Wuhan Institute of Virology
EPI1144087	NA	China	2016-May-14	EPI_ISL_292175	A/Bar-headed Goose/Qinghai/XX446/2016	Wuhan Institute of Virology, CAS	Wuhan Institute of Virology
EPI1144095	NA	China	2016-May-13	EPI_ISL_292176	A/Bar-headed Goose/Qinghai/A17/2016	Wuhan Institute of Virology, CAS	Wuhan Institute of Virology
EPI1144103	NA	China	2016-May-14	EPI_ISL_292177	A/Bar-headed Goose/Qinghai/A20/2016	Wuhan Institute of Virology, CAS	Wuhan Institute of Virology
EPI1144111	NA	China	2016-May-14	EPI_ISL_292178	A/Bar-headed Goose/Qinghai/A12/2016	Wuhan Institute of Virology, CAS	Wuhan Institute of Virology
EPI1144119	NA	China	2016-May-12	EPI_ISL_292179	A/Bar-headed Goose/Qinghai/XX13/2016	Wuhan Institute of Virology, CAS	Wuhan Institute of Virology
EPI1144127	NA	China	2016-May-12	EPI_ISL_292180	A/Bar-headed Goose/Qinghai/XX22/2016	Wuhan Institute of Virology, CAS	Wuhan Institute of Virology
EPI1144135	NA	China	2016-May-14	EPI_ISL_292181	A/Bar-headed Goose/Qinghai/A19/2016	Wuhan Institute of Virology, CAS	Wuhan Institute of Virology
EPI1144143	NA	China	2016-May-13	EPI_ISL_292182	A/Bar-headed Goose/Qinghai/A16/2016	Wuhan Institute of Virology, CAS	Wuhan Institute of Virology
EPI1144151	NA	China	2016-May-14	EPI_ISL_292183	A/Bar-headed Goose/Qinghai/A13/2016	Wuhan Institute of Virology, CAS	Wuhan Institute of Virology
EPI1144159	NA	China	2016-May-15	EPI_ISL_292184	A/Bar-headed Goose/Qinghai/B51/2016	Wuhan Institute of Virology, CAS	Wuhan Institute of Virology
EPI1144167	NA	China	2016-Jul-13	EPI_ISL_292185	A/Great Cormorant/Qinghai/Y01/2016	Wuhan Institute of Virology, CAS	Wuhan Institute of Virology
EPI1144175	NA	China	2016-May-15	EPI_ISL_292186	A/Bar-headed Goose/Qinghai/B34/2016	Wuhan Institute of Virology, CAS	Wuhan Institute of Virology
EPI1144183	NA	China	2016-May-14	EPI_ISL_292187	A/Bar-headed Goose/Qinghai/XX782/2016	Wuhan Institute of Virology, CAS	Wuhan Institute of Virology
EPI1144192	NA	China	2016-Jul-13	EPI_ISL_292188	A/Great Cormorant/Qinghai/B82/2016	Wuhan Institute of Virology, CAS	Wuhan Institute of Virology
EPI1144200	NA	China	2016-May-14	EPI_ISL_292189	A/Bar-headed Goose/Qinghai/A21/2016	Wuhan Institute of Virology, CAS	Wuhan Institute of Virology
EPI1144208	NA	China	2016-May-12	EPI_ISL_292190	A/Bar-headed Goose/Qinghai/XX111/2016	Wuhan Institute of Virology, CAS	Wuhan Institute of Virology
EPI1144216	NA	China	2016-May-15	EPI_ISL_292191	A/Bar-headed Goose/Qinghai/B12/2016	Wuhan Institute of Virology, CAS	Wuhan Institute of Virology
EPI1144224	NA	China	2016-May-13	EPI_ISL_292192	A/Bar-headed Goose/Qinghai/A23/2016	Wuhan Institute of Virology, CAS	Wuhan Institute of Virology
EPI1144232	NA	China	2016-May-12	EPI_ISL_292193	A/Bar-headed Goose/Qinghai/XX76/2016	Wuhan Institute of Virology, CAS	Wuhan Institute of Virology
EPI1145832	NA	China	2016-May-12	EPI_ISL_292194	A/Bar-headed Goose/Qinghai/a88/2016	Wuhan Institute of Virology, CAS	Wuhan Institute of Virology
EPI1144248	NA	China	2016-May-12	EPI_ISL_292196	A/Bar-headed Goose/Qinghai/a32/2016	Wuhan Institute of Virology, CAS	Wuhan Institute of Virology
EPI1144256	NA	China	2016-May-14	EPI_ISL_292198	A/Bar-headed Goose/Qinghai/a115/2016	Wuhan Institute of Virology, CAS	Wuhan Institute of Virology
EPI1144363	NA	China	2016-May-14	EPI_ISL_292229	A/Bar-headed Goose/Qinghai/a113/2016	Wuhan Institute of Virology, CAS	Wuhan Institute of Virology
EPI1144371	NA	China	2016-May-15	EPI_ISL_292230	A/Bar-headed Goose/Qinghai/a93/2016	Wuhan Institute of Virology, CAS	Wuhan Institute of Virology
EPI1144379	NA	China	2016-May-15	EPI_ISL_292231	A/Bar-headed Goose/Qinghai/a61/2016	Wuhan Institute of Virology, CAS	Wuhan Institute of Virology
EPI1144387	NA	China	2016-Apr-21	EPI_ISL_292232	A/Bar-headed Goose/Qinghai/HDT001/2016	Wuhan Institute of Virology, CAS	Wuhan Institute of Virology
EPI1144395	NA	China	2016-May-15	EPI_ISL_292233	A/Bar-headed Goose/Qinghai/a91/2016	Wuhan Institute of Virology, CAS	Wuhan Institute of Virology
EPI1144403	NA	China	2016-May-15	EPI_ISL_292234	A/Bar-headed Goose/Qinghai/a92/2016	Wuhan Institute of Virology, CAS	Wuhan Institute of Virology
EPI1144411	NA	China	2016-May-13	EPI_ISL_292235	A/Bar-headed Goose/Qinghai/a43/2016	Wuhan Institute of Virology, CAS	Wuhan Institute of Virology
EPI1144419	NA	China	2016-May-13	EPI_ISL_292236	A/Bar-headed Goose/Qinghai/a24/2016	Wuhan Institute of Virology, CAS	Wuhan Institute of Virology
EPI1144427	NA	China	2016-May-12	EPI_ISL_292237	A/Bar-headed Goose/Qinghai/a15/2016	Wuhan Institute of Virology, CAS	Wuhan Institute of Virology
EPI1144435	NA	China	2016-May-15	EPI_ISL_292238	A/Bar-headed Goose/Qinghai/p18/2016	Wuhan Institute of Virology, CAS	Wuhan Institute of Virology
EPI1144443	NA	China	2016-May-13	EPI_ISL_292239	A/Bar-headed Goose/Qinghai/p9/2016	Wuhan Institute of Virology, CAS	Wuhan Institute of Virology
EPI1144451	NA	China	2016-May-15	EPI_ISL_292240	A/Bar-headed Goose/Qinghai/p23/2016	Wuhan Institute of Virology, CAS	Wuhan Institute of Virology
EPI1145052	NA	China	2016-Jul-13	EPI_ISL_292326	A/Great Cormorant/Qinghai/a51/2016	Wuhan Institute of Virology, CAS	Wuhan Institute of Virology
EPI1145061	NA	China	2016-May-13	EPI_ISL_292327	A/Bar-headed Goose/Qinghai/p2/2016	Wuhan Institute of Virology, CAS	Wuhan Institute of Virology
EPI1145069	NA	China	2016-May-13	EPI_ISL_292328	A/Bar-headed Goose/Qinghai/a45/2016	Wuhan Institute of Virology, CAS	Wuhan Institute of Virology
EPI1145078	NA	China	2016-May-12	EPI_ISL_292329	A/Bar-headed Goose/Qinghai/a27/2016	Wuhan Institute of Virology, CAS	Wuhan Institute of Virology
EPI1145086	NA	China	2016-May-13	EPI_ISL_292330	A/Bar-headed Goose/Qinghai/a26/2016	Wuhan Institute of Virology, CAS	Wuhan Institute of Virology
EPI1145094	NA	China	2016-May-13	EPI_ISL_292331	A/Bar-headed Goose/Qinghai/a114/2016	Wuhan Institute of Virology, CAS	Wuhan Institute of Virology
EPI1145119	NA	China	2017-May-17	EPI_ISL_292334	A/Bar-headed Goose/Qinghai/B655/2017	Wuhan Institute of Virology, CAS	Wuhan Institute of Virology
EPI1145140	NA	China	2017-May-14	EPI_ISL_292340	A/Bar-headed Goose/Qinghai/a230/2017	Wuhan Institute of Virology, CAS	Wuhan Institute of Virology
EPI1145148	NA	China	2017-May-16	EPI_ISL_292341	A/Bar-headed Goose/Qinghai/a218/2017	Wuhan Institute of Virology, CAS	Wuhan Institute of Virology
EPI1159811	NA	China	2016-Dec-13	EPI_ISL_295492	A/Anser cygnoides/Hubei/FW44/2016			Ma,L.; Zhao,L.; Wang,R.; Chen,Q.
EPI1159819	NA	China	2016-Dec-28	EPI_ISL_295493	A/Cygnus atratus/Hubei/2Z2-O/2016			Ma,L.; Zhao,L.; Wang,R.; Chen,Q.
EPI1159827	NA	China	2016-Dec-20	EPI_ISL_295494	A/Cygnus atratus/Hubei/HF-1/2016			Ma,L.; Zhao,L.; Wang,R.; Chen,Q.
EPI1169145	NA	Russian Federation	2017-Oct-18	EPI_ISL_297234	A/chicken/Rostov-on-Don/1321/2017		State Research Center of Virology and Biotechnology (VECTOR)	Ivan,Susloparov; Natalya,Goncharova; Natalya,Kolosova; Vasiliy,Marchenko; Alexander,Ryzhikov
EPI1169200	NA	Russian Federation	2017-Nov-17	EPI_ISL_297235	A/chicken/Rostov-on-Don/1598/2017		State Research Center of Virology and Biotechnology (VECTOR)	Ivan,Susloparov; Natalya,Goncharova; Natalya,Kolosova; Vasiliy,Marchenko; Alexander,Ryzhikov
EPI1169887	NA	Macedonia, the former Yogoslav Republic of	2017-Jan-28	EPI_ISL_297388	A/chicken/Republic of Macedonia/466/2017	Faculty of Veterinary Medicine Skopje	Croatian Veterinary Institute	Dodovski, Aleksandar; Savic, Vladimir
EPI1200959	NA	Uganda	2017-Jan-04	EPI_ISL_303837	A/grey-headed gull/Uganda/MUWRP-538/2017			Byarugaba,D.K.; Erima,B.; Millard,M.; Kibuuka,H.; Mimbe,D.; Ukuli,Q.A.; Atim,G.; Tugume,T.; Mworozi,E.A.; Danner,A.; McKenzie,P.; Webby,R.; Ducatez,M.F.; Wabwire-Mangen,F.; Krauss,S.
EPI1223729	NA	Croatia	2017-Feb-14	EPI_ISL_308777	A/mute swan/Croatia/85/2017		Croatian Veterinary Institute	Savić, Vladimir
EPI1261350	NA	Italy	2017-Mar-16	EPI_ISL_316513	A/chicken/Italy/17VIR2294-5/2017	Istituto Zooprofilattico Sperimentale Delle Venezie	Istituto Zooprofilattico Sperimentale Delle Venezie	Mulatti, P.; Fusaro, A.; Scolamacchia, F.; Zecchin, B.; Azzolini, A.; Zamperin, G.; Milani, A.; Salviato, A.; Schivo, A.; Terregino, C.; Bonfanti, L.; Monne, I.; Marangon, S.
EPI1261358	NA	Italy	2017-Mar-28	EPI_ISL_316514	A/chicken/Italy/17VIR2658-3/2017	Istituto Zooprofilattico Sperimentale Delle Venezie	Istituto Zooprofilattico Sperimentale Delle Venezie	Mulatti, P.; Fusaro, A.; Scolamacchia, F.; Zecchin, B.; Azzolini, A.; Zamperin, G.; Milani, A.; Salviato, A.; Schivo, A.; Terregino, C.; Bonfanti, L.; Monne, I.; Marangon, S.
EPI1261366	NA	Italy	2017-Mar-28	EPI_ISL_316515	A/turkey/Italy/17VIR2722-29/2017	Istituto Zooprofilattico Sperimentale Delle Venezie	Istituto Zooprofilattico Sperimentale Delle Venezie	Mulatti, P.; Fusaro, A.; Scolamacchia, F.; Zecchin, B.; Azzolini, A.; Zamperin, G.; Milani, A.; Salviato, A.; Schivo, A.; Terregino, C.; Bonfanti, L.; Monne, I.; Marangon, S.
EPI1261374	NA	Italy	2017-Mar-28	EPI_ISL_316516	A/chicken/Italy/17VIR2788/2017	Istituto Zooprofilattico Sperimentale Delle Venezie	Istituto Zooprofilattico Sperimentale Delle Venezie	Mulatti, P.; Fusaro, A.; Scolamacchia, F.; Zecchin, B.; Azzolini, A.; Zamperin, G.; Milani, A.; Salviato, A.; Schivo, A.; Terregino, C.; Bonfanti, L.; Monne, I.; Marangon, S.
EPI1261382	NA	Italy	2017-Apr-11	EPI_ISL_316517	A/turkey/Italy/17VIR3192-1/2017	Istituto Zooprofilattico Sperimentale Delle Venezie	Istituto Zooprofilattico Sperimentale Delle Venezie	Mulatti, P.; Fusaro, A.; Scolamacchia, F.; Zecchin, B.; Azzolini, A.; Zamperin, G.; Milani, A.; Salviato, A.; Schivo, A.; Terregino, C.; Bonfanti, L.; Monne, I.; Marangon, S.
EPI1261390	NA	Italy	2017-May-29	EPI_ISL_316518	A/turkey/Italy/17VIR4407-1/2017	Istituto Zooprofilattico Sperimentale Delle Venezie	Istituto Zooprofilattico Sperimentale Delle Venezie	Mulatti, P.; Fusaro, A.; Scolamacchia, F.; Zecchin, B.; Azzolini, A.; Zamperin, G.; Milani, A.; Salviato, A.; Schivo, A.; Terregino, C.; Bonfanti, L.; Monne, I.; Marangon, S.
EPI1261398	NA	Italy	2017-Jul-19	EPI_ISL_316519	A/turkey/Italy/17VIR5773-2/2017	Istituto Zooprofilattico Sperimentale Delle Venezie	Istituto Zooprofilattico Sperimentale Delle Venezie	Mulatti, P.; Fusaro, A.; Scolamacchia, F.; Zecchin, B.; Azzolini, A.; Zamperin, G.; Milani, A.; Salviato, A.; Schivo, A.; Terregino, C.; Bonfanti, L.; Monne, I.; Marangon, S.
EPI1261406	NA	Italy	2017-Jul-19	EPI_ISL_316520	A/duck/Italy/17VIR5769-5/2017	Istituto Zooprofilattico Sperimentale Delle Venezie	Istituto Zooprofilattico Sperimentale Delle Venezie	Mulatti, P.; Fusaro, A.; Scolamacchia, F.; Zecchin, B.; Azzolini, A.; Zamperin, G.; Milani, A.; Salviato, A.; Schivo, A.; Terregino, C.; Bonfanti, L.; Monne, I.; Marangon, S.
EPI1261422	NA	Italy	2017-Jul-27	EPI_ISL_316522	A/turkey/Italy/17VIR5964-8/2017	Istituto Zooprofilattico Sperimentale Delle Venezie	Istituto Zooprofilattico Sperimentale Delle Venezie	Mulatti, P.; Fusaro, A.; Scolamacchia, F.; Zecchin, B.; Azzolini, A.; Zamperin, G.; Milani, A.; Salviato, A.; Schivo, A.; Terregino, C.; Bonfanti, L.; Monne, I.; Marangon, S.
EPI1261430	NA	Italy	2017-Jul-27	EPI_ISL_316523	A/chicken/Italy/17VIR5986-1/2017	Istituto Zooprofilattico Sperimentale Delle Venezie	Istituto Zooprofilattico Sperimentale Delle Venezie	Mulatti, P.; Fusaro, A.; Scolamacchia, F.; Zecchin, B.; Azzolini, A.; Zamperin, G.; Milani, A.; Salviato, A.; Schivo, A.; Terregino, C.; Bonfanti, L.; Monne, I.; Marangon, S.
EPI1261438	NA	Italy	2017-Aug-01	EPI_ISL_316524	A/turkey/Italy/17VIR6108-3/2017	Istituto Zooprofilattico Sperimentale Delle Venezie	Istituto Zooprofilattico Sperimentale Delle Venezie	Mulatti, P.; Fusaro, A.; Scolamacchia, F.; Zecchin, B.; Azzolini, A.; Zamperin, G.; Milani, A.; Salviato, A.; Schivo, A.; Terregino, C.; Bonfanti, L.; Monne, I.; Marangon, S.
EPI1261446	NA	Italy	2017-Jul-31	EPI_ISL_316525	A/turkey/Italy/17VIR6111-16/2017	Istituto Zooprofilattico Sperimentale Delle Venezie	Istituto Zooprofilattico Sperimentale Delle Venezie	Mulatti, P.; Fusaro, A.; Scolamacchia, F.; Zecchin, B.; Azzolini, A.; Zamperin, G.; Milani, A.; Salviato, A.; Schivo, A.; Terregino, C.; Bonfanti, L.; Monne, I.; Marangon, S.
EPI1261454	NA	Italy	2017-Aug-04	EPI_ISL_316526	A/turkey/Italy/17VIR6355-1/2017	Istituto Zooprofilattico Sperimentale Delle Venezie	Istituto Zooprofilattico Sperimentale Delle Venezie	Mulatti, P.; Fusaro, A.; Scolamacchia, F.; Zecchin, B.; Azzolini, A.; Zamperin, G.; Milani, A.; Salviato, A.; Schivo, A.; Terregino, C.; Bonfanti, L.; Monne, I.; Marangon, S.
EPI1261462	NA	Italy	2017-Aug-04	EPI_ISL_316527	A/turkey/Italy/17VIR6356-1/2017	Istituto Zooprofilattico Sperimentale Delle Venezie	Istituto Zooprofilattico Sperimentale Delle Venezie	Mulatti, P.; Fusaro, A.; Scolamacchia, F.; Zecchin, B.; Azzolini, A.; Zamperin, G.; Milani, A.; Salviato, A.; Schivo, A.; Terregino, C.; Bonfanti, L.; Monne, I.; Marangon, S.
EPI1261470	NA	Italy	2017-Aug-04	EPI_ISL_316528	A/turkey/Italy/17VIR6357-2/2017	Istituto Zooprofilattico Sperimentale Delle Venezie	Istituto Zooprofilattico Sperimentale Delle Venezie	Mulatti, P.; Fusaro, A.; Scolamacchia, F.; Zecchin, B.; Azzolini, A.; Zamperin, G.; Milani, A.; Salviato, A.; Schivo, A.; Terregino, C.; Bonfanti, L.; Monne, I.; Marangon, S.
EPI1261478	NA	Italy	2017-Aug-08	EPI_ISL_316529	A/turkey/Italy/17VIR6469-2/2017	Istituto Zooprofilattico Sperimentale Delle Venezie	Istituto Zooprofilattico Sperimentale Delle Venezie	Mulatti, P.; Fusaro, A.; Scolamacchia, F.; Zecchin, B.; Azzolini, A.; Zamperin, G.; Milani, A.; Salviato, A.; Schivo, A.; Terregino, C.; Bonfanti, L.; Monne, I.; Marangon, S.
EPI1261486	NA	Italy	2017-Aug-21	EPI_ISL_316530	A/turkey/Italy/17VIR6882-1/2017	Istituto Zooprofilattico Sperimentale Delle Venezie	Istituto Zooprofilattico Sperimentale Delle Venezie	Mulatti, P.; Fusaro, A.; Scolamacchia, F.; Zecchin, B.; Azzolini, A.; Zamperin, G.; Milani, A.; Salviato, A.; Schivo, A.; Terregino, C.; Bonfanti, L.; Monne, I.; Marangon, S.
EPI1261494	NA	Italy	2017-Aug-19	EPI_ISL_316531	A/pheasant/Italy/17VIR7065-21/2017	Istituto Zooprofilattico Sperimentale Delle Venezie	Istituto Zooprofilattico Sperimentale Delle Venezie	Mulatti, P.; Fusaro, A.; Scolamacchia, F.; Zecchin, B.; Azzolini, A.; Zamperin, G.; Milani, A.; Salviato, A.; Schivo, A.; Terregino, C.; Bonfanti, L.; Monne, I.; Marangon, S.
EPI1261502	NA	Italy	2017-Aug-22	EPI_ISL_316532	A/turkey/Italy/17VIR6930-4/2017	Istituto Zooprofilattico Sperimentale Delle Venezie	Istituto Zooprofilattico Sperimentale Delle Venezie	Mulatti, P.; Fusaro, A.; Scolamacchia, F.; Zecchin, B.; Azzolini, A.; Zamperin, G.; Milani, A.; Salviato, A.; Schivo, A.; Terregino, C.; Bonfanti, L.; Monne, I.; Marangon, S.
EPI1261510	NA	Italy	2017-Aug-22	EPI_ISL_316533	A/turkey/Italy/17VIR6928-5/2017	Istituto Zooprofilattico Sperimentale Delle Venezie	Istituto Zooprofilattico Sperimentale Delle Venezie	Mulatti, P.; Fusaro, A.; Scolamacchia, F.; Zecchin, B.; Azzolini, A.; Zamperin, G.; Milani, A.; Salviato, A.; Schivo, A.; Terregino, C.; Bonfanti, L.; Monne, I.; Marangon, S.
EPI1261526	NA	Italy	2017-Aug-28	EPI_ISL_316535	A/turkey/Italy/17VIR7197-1/2017	Istituto Zooprofilattico Sperimentale Delle Venezie	Istituto Zooprofilattico Sperimentale Delle Venezie	Mulatti, P.; Fusaro, A.; Scolamacchia, F.; Zecchin, B.; Azzolini, A.; Zamperin, G.; Milani, A.; Salviato, A.; Schivo, A.; Terregino, C.; Bonfanti, L.; Monne, I.; Marangon, S.
EPI1261534	NA	Italy	2017-Sep-02	EPI_ISL_316536	A/turkey/Italy/17VIR7337-1/2017	Istituto Zooprofilattico Sperimentale Delle Venezie	Istituto Zooprofilattico Sperimentale Delle Venezie	Mulatti, P.; Fusaro, A.; Scolamacchia, F.; Zecchin, B.; Azzolini, A.; Zamperin, G.; Milani, A.; Salviato, A.; Schivo, A.; Terregino, C.; Bonfanti, L.; Monne, I.; Marangon, S.
EPI1261542	NA	Italy	2017-Sep-08	EPI_ISL_316537	A/goose/Italy/17VIR7626-5/2017	Istituto Zooprofilattico Sperimentale Delle Venezie	Istituto Zooprofilattico Sperimentale Delle Venezie	Mulatti, P.; Fusaro, A.; Scolamacchia, F.; Zecchin, B.; Azzolini, A.; Zamperin, G.; Milani, A.; Salviato, A.; Schivo, A.; Terregino, C.; Bonfanti, L.; Monne, I.; Marangon, S.
EPI1261550	NA	Italy	2017-Sep-25	EPI_ISL_316538	A/turkey/Italy/17VIR8199-1/2017	Istituto Zooprofilattico Sperimentale Delle Venezie	Istituto Zooprofilattico Sperimentale Delle Venezie	Mulatti, P.; Fusaro, A.; Scolamacchia, F.; Zecchin, B.; Azzolini, A.; Zamperin, G.; Milani, A.; Salviato, A.; Schivo, A.; Terregino, C.; Bonfanti, L.; Monne, I.; Marangon, S.
EPI1261558	NA	Italy	2017-Sep-26	EPI_ISL_316539	A/turkey/Italy/17VIR8275-3/2017	Istituto Zooprofilattico Sperimentale Delle Venezie	Istituto Zooprofilattico Sperimentale Delle Venezie	Mulatti, P.; Fusaro, A.; Scolamacchia, F.; Zecchin, B.; Azzolini, A.; Zamperin, G.; Milani, A.; Salviato, A.; Schivo, A.; Terregino, C.; Bonfanti, L.; Monne, I.; Marangon, S.
EPI1261566	NA	Italy	2017-Sep-25	EPI_ISL_316540	A/duck/Italy/17VIR8200-12/2017	Istituto Zooprofilattico Sperimentale Delle Venezie	Istituto Zooprofilattico Sperimentale Delle Venezie	Mulatti, P.; Fusaro, A.; Scolamacchia, F.; Zecchin, B.; Azzolini, A.; Zamperin, G.; Milani, A.; Salviato, A.; Schivo, A.; Terregino, C.; Bonfanti, L.; Monne, I.; Marangon, S.
EPI1261574	NA	Italy	2017-Sep-25	EPI_ISL_316541	A/duck/Italy/17VIR8349/2017	Istituto Zooprofilattico Sperimentale Delle Venezie	Istituto Zooprofilattico Sperimentale Delle Venezie	Mulatti, P.; Fusaro, A.; Scolamacchia, F.; Zecchin, B.; Azzolini, A.; Zamperin, G.; Milani, A.; Salviato, A.; Schivo, A.; Terregino, C.; Bonfanti, L.; Monne, I.; Marangon, S.
EPI1261582	NA	Italy	2017-Oct-05	EPI_ISL_316542	A/chicken/Italy/17VIR8678/2017	Istituto Zooprofilattico Sperimentale Delle Venezie	Istituto Zooprofilattico Sperimentale Delle Venezie	Mulatti, P.; Fusaro, A.; Scolamacchia, F.; Zecchin, B.; Azzolini, A.; Zamperin, G.; Milani, A.; Salviato, A.; Schivo, A.; Terregino, C.; Bonfanti, L.; Monne, I.; Marangon, S.
EPI1261590	NA	Italy	2017-Oct-06	EPI_ISL_316543	A/chicken/Italy/17VIR8783-5/2017	Istituto Zooprofilattico Sperimentale Delle Venezie	Istituto Zooprofilattico Sperimentale Delle Venezie	Mulatti, P.; Fusaro, A.; Scolamacchia, F.; Zecchin, B.; Azzolini, A.; Zamperin, G.; Milani, A.; Salviato, A.; Schivo, A.; Terregino, C.; Bonfanti, L.; Monne, I.; Marangon, S.
EPI1261598	NA	Italy	2017-Oct-09	EPI_ISL_316544	A/chicken/Italy/17VIR8821/2017	Istituto Zooprofilattico Sperimentale Delle Venezie	Istituto Zooprofilattico Sperimentale Delle Venezie	Mulatti, P.; Fusaro, A.; Scolamacchia, F.; Zecchin, B.; Azzolini, A.; Zamperin, G.; Milani, A.; Salviato, A.; Schivo, A.; Terregino, C.; Bonfanti, L.; Monne, I.; Marangon, S.
EPI1261606	NA	Italy	2017-Oct-09	EPI_ISL_316545	A/chicken/Italy/17VIR8744-9/2017	Istituto Zooprofilattico Sperimentale Delle Venezie	Istituto Zooprofilattico Sperimentale Delle Venezie	Mulatti, P.; Fusaro, A.; Scolamacchia, F.; Zecchin, B.; Azzolini, A.; Zamperin, G.; Milani, A.; Salviato, A.; Schivo, A.; Terregino, C.; Bonfanti, L.; Monne, I.; Marangon, S.
EPI1261614	NA	Italy	2017-Oct-10	EPI_ISL_316546	A/chicken/Italy/17VIR8885/2017	Istituto Zooprofilattico Sperimentale Delle Venezie	Istituto Zooprofilattico Sperimentale Delle Venezie	Mulatti, P.; Fusaro, A.; Scolamacchia, F.; Zecchin, B.; Azzolini, A.; Zamperin, G.; Milani, A.; Salviato, A.; Schivo, A.; Terregino, C.; Bonfanti, L.; Monne, I.; Marangon, S.
EPI1261622	NA	Italy	2017-Oct-11	EPI_ISL_316547	A/turkey/Italy/17VIR8886-3/2017	Istituto Zooprofilattico Sperimentale Delle Venezie	Istituto Zooprofilattico Sperimentale Delle Venezie	Mulatti, P.; Fusaro, A.; Scolamacchia, F.; Zecchin, B.; Azzolini, A.; Zamperin, G.; Milani, A.; Salviato, A.; Schivo, A.; Terregino, C.; Bonfanti, L.; Monne, I.; Marangon, S.
EPI1261630	NA	Italy	2017-Oct-09	EPI_ISL_316548	A/turkey/Italy/17VIR8819-3/2017	Istituto Zooprofilattico Sperimentale Delle Venezie	Istituto Zooprofilattico Sperimentale Delle Venezie	Mulatti, P.; Fusaro, A.; Scolamacchia, F.; Zecchin, B.; Azzolini, A.; Zamperin, G.; Milani, A.; Salviato, A.; Schivo, A.; Terregino, C.; Bonfanti, L.; Monne, I.; Marangon, S.
EPI1261653	NA	Italy	2017-Oct-16	EPI_ISL_316551	A/chicken/Italy/17VIR9107/2017	Istituto Zooprofilattico Sperimentale Delle Venezie	Istituto Zooprofilattico Sperimentale Delle Venezie	Mulatti, P.; Fusaro, A.; Scolamacchia, F.; Zecchin, B.; Azzolini, A.; Zamperin, G.; Milani, A.; Salviato, A.; Schivo, A.; Terregino, C.; Bonfanti, L.; Monne, I.; Marangon, S.
EPI1261661	NA	Italy	2017-Oct-12	EPI_ISL_316552	A/turkey/Italy/17VIR9049-2/2017	Istituto Zooprofilattico Sperimentale Delle Venezie	Istituto Zooprofilattico Sperimentale Delle Venezie	Mulatti, P.; Fusaro, A.; Scolamacchia, F.; Zecchin, B.; Azzolini, A.; Zamperin, G.; Milani, A.; Salviato, A.; Schivo, A.; Terregino, C.; Bonfanti, L.; Monne, I.; Marangon, S.
EPI1261669	NA	Italy	2017-Oct-16	EPI_ISL_316553	A/chicken/Italy/17VIR9113/2017	Istituto Zooprofilattico Sperimentale Delle Venezie	Istituto Zooprofilattico Sperimentale Delle Venezie	Mulatti, P.; Fusaro, A.; Scolamacchia, F.; Zecchin, B.; Azzolini, A.; Zamperin, G.; Milani, A.; Salviato, A.; Schivo, A.; Terregino, C.; Bonfanti, L.; Monne, I.; Marangon, S.
EPI1261685	NA	Italy	2017-Oct-18	EPI_ISL_316555	A/turkey/Italy/17VIR9245/2017	Istituto Zooprofilattico Sperimentale Delle Venezie	Istituto Zooprofilattico Sperimentale Delle Venezie	Mulatti, P.; Fusaro, A.; Scolamacchia, F.; Zecchin, B.; Azzolini, A.; Zamperin, G.; Milani, A.; Salviato, A.; Schivo, A.; Terregino, C.; Bonfanti, L.; Monne, I.; Marangon, S.
EPI1261693	NA	Italy	2017-Oct-18	EPI_ISL_316556	A/turkey/Italy/17VIR9246/2017	Istituto Zooprofilattico Sperimentale Delle Venezie	Istituto Zooprofilattico Sperimentale Delle Venezie	Mulatti, P.; Fusaro, A.; Scolamacchia, F.; Zecchin, B.; Azzolini, A.; Zamperin, G.; Milani, A.; Salviato, A.; Schivo, A.; Terregino, C.; Bonfanti, L.; Monne, I.; Marangon, S.
EPI1261708	NA	Italy	2017-Oct-25	EPI_ISL_316558	A/duck/Italy/17VIR9533/2017	Istituto Zooprofilattico Sperimentale Delle Venezie	Istituto Zooprofilattico Sperimentale Delle Venezie	Mulatti, P.; Fusaro, A.; Scolamacchia, F.; Zecchin, B.; Azzolini, A.; Zamperin, G.; Milani, A.; Salviato, A.; Schivo, A.; Terregino, C.; Bonfanti, L.; Monne, I.; Marangon, S.
EPI1261716	NA	Italy	2017-Oct-28	EPI_ISL_316559	A/chicken/Italy/17VIR9679/2017	Istituto Zooprofilattico Sperimentale Delle Venezie	Istituto Zooprofilattico Sperimentale Delle Venezie	Mulatti, P.; Fusaro, A.; Scolamacchia, F.; Zecchin, B.; Azzolini, A.; Zamperin, G.; Milani, A.; Salviato, A.; Schivo, A.; Terregino, C.; Bonfanti, L.; Monne, I.; Marangon, S.
EPI1261732	NA	Italy	2017-Oct-30	EPI_ISL_316561	A/turkey/Italy/17VIR9699/2017	Istituto Zooprofilattico Sperimentale Delle Venezie	Istituto Zooprofilattico Sperimentale Delle Venezie	Mulatti, P.; Fusaro, A.; Scolamacchia, F.; Zecchin, B.; Azzolini, A.; Zamperin, G.; Milani, A.; Salviato, A.; Schivo, A.; Terregino, C.; Bonfanti, L.; Monne, I.; Marangon, S.
EPI1261740	NA	Italy	2017-Oct-31	EPI_ISL_316562	A/turkey/Italy/17VIR9773/2017	Istituto Zooprofilattico Sperimentale Delle Venezie	Istituto Zooprofilattico Sperimentale Delle Venezie	Mulatti, P.; Fusaro, A.; Scolamacchia, F.; Zecchin, B.; Azzolini, A.; Zamperin, G.; Milani, A.; Salviato, A.; Schivo, A.; Terregino, C.; Bonfanti, L.; Monne, I.; Marangon, S.
EPI1261748	NA	Italy	2017-Oct-31	EPI_ISL_316563	A/turkey/Italy/17VIR9775-1/2017	Istituto Zooprofilattico Sperimentale Delle Venezie	Istituto Zooprofilattico Sperimentale Delle Venezie	Mulatti, P.; Fusaro, A.; Scolamacchia, F.; Zecchin, B.; Azzolini, A.; Zamperin, G.; Milani, A.; Salviato, A.; Schivo, A.; Terregino, C.; Bonfanti, L.; Monne, I.; Marangon, S.
EPI1261764	NA	Italy	2017-Nov-02	EPI_ISL_316565	A/turkey/Italy/17VIR9905-1/2017	Istituto Zooprofilattico Sperimentale Delle Venezie	Istituto Zooprofilattico Sperimentale Delle Venezie	Mulatti, P.; Fusaro, A.; Scolamacchia, F.; Zecchin, B.; Azzolini, A.; Zamperin, G.; Milani, A.; Salviato, A.; Schivo, A.; Terregino, C.; Bonfanti, L.; Monne, I.; Marangon, S.
EPI1261772	NA	Italy	2017-Nov-03	EPI_ISL_316566	A/duck/Italy/17VIR9906-1/2017	Istituto Zooprofilattico Sperimentale Delle Venezie	Istituto Zooprofilattico Sperimentale Delle Venezie	Mulatti, P.; Fusaro, A.; Scolamacchia, F.; Zecchin, B.; Azzolini, A.; Zamperin, G.; Milani, A.; Salviato, A.; Schivo, A.; Terregino, C.; Bonfanti, L.; Monne, I.; Marangon, S.
EPI1261780	NA	Italy	2017-Nov-03	EPI_ISL_316567	A/duck/Italy/17VIR9907-2/2017	Istituto Zooprofilattico Sperimentale Delle Venezie	Istituto Zooprofilattico Sperimentale Delle Venezie	Mulatti, P.; Fusaro, A.; Scolamacchia, F.; Zecchin, B.; Azzolini, A.; Zamperin, G.; Milani, A.; Salviato, A.; Schivo, A.; Terregino, C.; Bonfanti, L.; Monne, I.; Marangon, S.
EPI1261788	NA	Italy	2017-Nov-04	EPI_ISL_316568	A/turkey/Italy/17VIR9942-2/2017	Istituto Zooprofilattico Sperimentale Delle Venezie	Istituto Zooprofilattico Sperimentale Delle Venezie	Mulatti, P.; Fusaro, A.; Scolamacchia, F.; Zecchin, B.; Azzolini, A.; Zamperin, G.; Milani, A.; Salviato, A.; Schivo, A.; Terregino, C.; Bonfanti, L.; Monne, I.; Marangon, S.
EPI1261796	NA	Italy	2017-Nov-03	EPI_ISL_316569	A/chicken/Italy/17VIR9941-1/2017	Istituto Zooprofilattico Sperimentale Delle Venezie	Istituto Zooprofilattico Sperimentale Delle Venezie	Mulatti, P.; Fusaro, A.; Scolamacchia, F.; Zecchin, B.; Azzolini, A.; Zamperin, G.; Milani, A.; Salviato, A.; Schivo, A.; Terregino, C.; Bonfanti, L.; Monne, I.; Marangon, S.
EPI1261804	NA	Italy	2017-Nov-03	EPI_ISL_316570	A/chicken/Italy/17VIR9846-4/2017	Istituto Zooprofilattico Sperimentale Delle Venezie	Istituto Zooprofilattico Sperimentale Delle Venezie	Mulatti, P.; Fusaro, A.; Scolamacchia, F.; Zecchin, B.; Azzolini, A.; Zamperin, G.; Milani, A.; Salviato, A.; Schivo, A.; Terregino, C.; Bonfanti, L.; Monne, I.; Marangon, S.
EPI1261812	NA	Italy	2017-Nov-07	EPI_ISL_316571	A/chicken/Italy/17VIR10053/2017	Istituto Zooprofilattico Sperimentale Delle Venezie	Istituto Zooprofilattico Sperimentale Delle Venezie	Mulatti, P.; Fusaro, A.; Scolamacchia, F.; Zecchin, B.; Azzolini, A.; Zamperin, G.; Milani, A.; Salviato, A.; Schivo, A.; Terregino, C.; Bonfanti, L.; Monne, I.; Marangon, S.
EPI1261820	NA	Italy	2017-Nov-02	EPI_ISL_316572	A/chicken/Italy/17VIR9868-1/2017	Istituto Zooprofilattico Sperimentale Delle Venezie	Istituto Zooprofilattico Sperimentale Delle Venezie	Mulatti, P.; Fusaro, A.; Scolamacchia, F.; Zecchin, B.; Azzolini, A.; Zamperin, G.; Milani, A.; Salviato, A.; Schivo, A.; Terregino, C.; Bonfanti, L.; Monne, I.; Marangon, S.
EPI1261828	NA	Italy	2017-Nov-06	EPI_ISL_316573	A/turkey/Italy/17VIR10133-8/2017	Istituto Zooprofilattico Sperimentale Delle Venezie	Istituto Zooprofilattico Sperimentale Delle Venezie	Mulatti, P.; Fusaro, A.; Scolamacchia, F.; Zecchin, B.; Azzolini, A.; Zamperin, G.; Milani, A.; Salviato, A.; Schivo, A.; Terregino, C.; Bonfanti, L.; Monne, I.; Marangon, S.
EPI1261844	NA	Italy	2017-Nov-09	EPI_ISL_316575	A/chicken/Italy/17VIR10082/2017	Istituto Zooprofilattico Sperimentale Delle Venezie	Istituto Zooprofilattico Sperimentale Delle Venezie	Mulatti, P.; Fusaro, A.; Scolamacchia, F.; Zecchin, B.; Azzolini, A.; Zamperin, G.; Milani, A.; Salviato, A.; Schivo, A.; Terregino, C.; Bonfanti, L.; Monne, I.; Marangon, S.
EPI1261852	NA	Italy	2017-Nov-09	EPI_ISL_316576	A/chicken/Italy/17VIR10130-2/2017	Istituto Zooprofilattico Sperimentale Delle Venezie	Istituto Zooprofilattico Sperimentale Delle Venezie	Mulatti, P.; Fusaro, A.; Scolamacchia, F.; Zecchin, B.; Azzolini, A.; Zamperin, G.; Milani, A.; Salviato, A.; Schivo, A.; Terregino, C.; Bonfanti, L.; Monne, I.; Marangon, S.
EPI1261868	NA	Italy	2017-Nov-10	EPI_ISL_316578	A/chicken/Italy/17VIR10131-1/2017	Istituto Zooprofilattico Sperimentale Delle Venezie	Istituto Zooprofilattico Sperimentale Delle Venezie	Mulatti, P.; Fusaro, A.; Scolamacchia, F.; Zecchin, B.; Azzolini, A.; Zamperin, G.; Milani, A.; Salviato, A.; Schivo, A.; Terregino, C.; Bonfanti, L.; Monne, I.; Marangon, S.
EPI1261876	NA	Italy	2017-Nov-21	EPI_ISL_316579	A/chicken/Italy/17VIR10437-2/2017	Istituto Zooprofilattico Sperimentale Delle Venezie	Istituto Zooprofilattico Sperimentale Delle Venezie	Mulatti, P.; Fusaro, A.; Scolamacchia, F.; Zecchin, B.; Azzolini, A.; Zamperin, G.; Milani, A.; Salviato, A.; Schivo, A.; Terregino, C.; Bonfanti, L.; Monne, I.; Marangon, S.
EPI1261884	NA	Italy	2017-Nov-20	EPI_ISL_316580	A/chicken/Italy/17VIR10408/2017	Istituto Zooprofilattico Sperimentale Delle Venezie	Istituto Zooprofilattico Sperimentale Delle Venezie	Mulatti, P.; Fusaro, A.; Scolamacchia, F.; Zecchin, B.; Azzolini, A.; Zamperin, G.; Milani, A.; Salviato, A.; Schivo, A.; Terregino, C.; Bonfanti, L.; Monne, I.; Marangon, S.
EPI1261892	NA	Italy	2017-Dec-01	EPI_ISL_316581	A/duck/Italy/17VIR10767-13/2017	Istituto Zooprofilattico Sperimentale Delle Venezie	Istituto Zooprofilattico Sperimentale Delle Venezie	Mulatti, P.; Fusaro, A.; Scolamacchia, F.; Zecchin, B.; Azzolini, A.; Zamperin, G.; Milani, A.; Salviato, A.; Schivo, A.; Terregino, C.; Bonfanti, L.; Monne, I.; Marangon, S.
EPI1261900	NA	Italy	2017-Dec-11	EPI_ISL_316582	A/turkey/Italy/17VIR10983-22/2017	Istituto Zooprofilattico Sperimentale Delle Venezie	Istituto Zooprofilattico Sperimentale Delle Venezie	Mulatti, P.; Fusaro, A.; Scolamacchia, F.; Zecchin, B.; Azzolini, A.; Zamperin, G.; Milani, A.; Salviato, A.; Schivo, A.; Terregino, C.; Bonfanti, L.; Monne, I.; Marangon, S.
EPI1261908	NA	Italy	2017-Apr-27	EPI_ISL_316583	A/swan/Italy/17VIR3594-3/2017	Istituto Zooprofilattico Sperimentale Delle Venezie	Istituto Zooprofilattico Sperimentale Delle Venezie	Mulatti, P.; Fusaro, A.; Scolamacchia, F.; Zecchin, B.; Azzolini, A.; Zamperin, G.; Milani, A.; Salviato, A.; Schivo, A.; Terregino, C.; Bonfanti, L.; Monne, I.; Marangon, S.
EPI1261923	NA	Italy	2017-Oct-11	EPI_ISL_316585	A/swan/Italy/17VIR9017/2017	Istituto Zooprofilattico Sperimentale Delle Venezie	Istituto Zooprofilattico Sperimentale Delle Venezie	Mulatti, P.; Fusaro, A.; Scolamacchia, F.; Zecchin, B.; Azzolini, A.; Zamperin, G.; Milani, A.; Salviato, A.; Schivo, A.; Terregino, C.; Bonfanti, L.; Monne, I.; Marangon, S.
EPI1261931	NA	Italy	2017-Oct-11	EPI_ISL_316586	A/swan/Italy/17VIR9038-1/2017	Istituto Zooprofilattico Sperimentale Delle Venezie	Istituto Zooprofilattico Sperimentale Delle Venezie	Mulatti, P.; Fusaro, A.; Scolamacchia, F.; Zecchin, B.; Azzolini, A.; Zamperin, G.; Milani, A.; Salviato, A.; Schivo, A.; Terregino, C.; Bonfanti, L.; Monne, I.; Marangon, S.
EPI1261939	NA	Italy	2017-Oct-11	EPI_ISL_316587	A/swan/Italy/17VIR9038-2/2017	Istituto Zooprofilattico Sperimentale Delle Venezie	Istituto Zooprofilattico Sperimentale Delle Venezie	Mulatti, P.; Fusaro, A.; Scolamacchia, F.; Zecchin, B.; Azzolini, A.; Zamperin, G.; Milani, A.; Salviato, A.; Schivo, A.; Terregino, C.; Bonfanti, L.; Monne, I.; Marangon, S.
EPI1261947	NA	Italy	2017-Aug-16	EPI_ISL_316588	A/swan/Italy/17VIR9836-1/2017	Istituto Zooprofilattico Sperimentale Delle Venezie	Istituto Zooprofilattico Sperimentale Delle Venezie	Mulatti, P.; Fusaro, A.; Scolamacchia, F.; Zecchin, B.; Azzolini, A.; Zamperin, G.; Milani, A.; Salviato, A.; Schivo, A.; Terregino, C.; Bonfanti, L.; Monne, I.; Marangon, S.
EPI1261955	NA	Italy	2017-Oct-20	EPI_ISL_316589	A/quail/Italy/17VIR9455-2/2017	Istituto Zooprofilattico Sperimentale Delle Venezie	Istituto Zooprofilattico Sperimentale Delle Venezie	Mulatti, P.; Fusaro, A.; Scolamacchia, F.; Zecchin, B.; Azzolini, A.; Zamperin, G.; Milani, A.; Salviato, A.; Schivo, A.; Terregino, C.; Bonfanti, L.; Monne, I.; Marangon, S.
EPI1261969	NA	Italy	2017-Oct-23	EPI_ISL_316591	A/kestrel/Italy/17VIR9840/2017	Istituto Zooprofilattico Sperimentale Delle Venezie	Istituto Zooprofilattico Sperimentale Delle Venezie	Mulatti, P.; Fusaro, A.; Scolamacchia, F.; Zecchin, B.; Azzolini, A.; Zamperin, G.; Milani, A.; Salviato, A.; Schivo, A.; Terregino, C.; Bonfanti, L.; Monne, I.; Marangon, S.
EPI1261977	NA	Italy	2017-Jul-25	EPI_ISL_316592	A/mallard/Italy/17VIR6103-1/2017	Istituto Zooprofilattico Sperimentale Delle Venezie	Istituto Zooprofilattico Sperimentale Delle Venezie	Mulatti, P.; Fusaro, A.; Scolamacchia, F.; Zecchin, B.; Azzolini, A.; Zamperin, G.; Milani, A.; Salviato, A.; Schivo, A.; Terregino, C.; Bonfanti, L.; Monne, I.; Marangon, S.
EPI1261985	NA	Italy	2017-Oct-23	EPI_ISL_316593	A/pigeon/Italy/17VIR9842/2017	Istituto Zooprofilattico Sperimentale Delle Venezie	Istituto Zooprofilattico Sperimentale Delle Venezie	Mulatti, P.; Fusaro, A.; Scolamacchia, F.; Zecchin, B.; Azzolini, A.; Zamperin, G.; Milani, A.; Salviato, A.; Schivo, A.; Terregino, C.; Bonfanti, L.; Monne, I.; Marangon, S.
EPI1261993	NA	Italy	2017-Oct-23	EPI_ISL_316594	A/wild_goose/Italy/17VIR9841/2017	Istituto Zooprofilattico Sperimentale Delle Venezie	Istituto Zooprofilattico Sperimentale Delle Venezie	Mulatti, P.; Fusaro, A.; Scolamacchia, F.; Zecchin, B.; Azzolini, A.; Zamperin, G.; Milani, A.; Salviato, A.; Schivo, A.; Terregino, C.; Bonfanti, L.; Monne, I.; Marangon, S.
EPI1270725	NA	Russian Federation	2018-Jun-11	EPI_ISL_320607	A/chicken/Kursk/284/2018		State Research Center of Virology and Biotechnology (VECTOR)	Alexey,Danilenko; Vasiliy,Marchenko; Ivan,Susloparov; Natalya,Goncharova; Natalya,Kolosova; Juliya, Bulanovich; Alexander,Ryzhikov
EPI1270733	NA	Russian Federation	2018-Jun-15	EPI_ISL_320608	A/chicken/Kursk/526/2018		State Research Center of Virology and Biotechnology (VECTOR)	Alexey,Danilenko; Vasiliy,Marchenko; Ivan,Susloparov; Natalya,Goncharova; Natalya,Kolosova; Juliya, Bulanovich; Alexander,Ryzhikov
EPI1270843	NA	Russian Federation	2018-Jun-22	EPI_ISL_320657	A/chicken/Samara/446/2018		State Research Center of Virology and Biotechnology (VECTOR)	Alexey,Danilenko; Vasiliy,Marchenko; Ivan,Susloparov; Natalya,Goncharova; Natalya,Kolosova; Juliya, Bulanovich; Alexander,Ryzhikov
EPI1270851	NA	Russian Federation	2018-Jun-22	EPI_ISL_320658	A/chicken/Samara/447/2018		State Research Center of Virology and Biotechnology (VECTOR)	Alexey,Danilenko; Vasiliy,Marchenko; Ivan,Susloparov; Natalya,Goncharova; Natalya,Kolosova; Juliya, Bulanovich; Alexander,Ryzhikov
EPI1270859	NA	Russian Federation	2018-Jun-22	EPI_ISL_320659	A/duck/Samara/452/2018		State Research Center of Virology and Biotechnology (VECTOR)	Alexey,Danilenko; Vasiliy,Marchenko; Ivan,Susloparov; Natalya,Goncharova; Natalya,Kolosova; Juliya, Bulanovich; Alexander,Ryzhikov
EPI1270867	NA	Russian Federation	2018-Jun-22	EPI_ISL_320660	A/goose/Samara/455/2018		State Research Center of Virology and Biotechnology (VECTOR)	Alexey,Danilenko; Vasiliy,Marchenko; Ivan,Susloparov; Natalya,Goncharova; Natalya,Kolosova; Juliya, Bulanovich; Alexander,Ryzhikov
EPI1270875	NA	Russian Federation	2018-Jun-22	EPI_ISL_320661	A/goose/Samara/459/2018		State Research Center of Virology and Biotechnology (VECTOR)	Alexey,Danilenko; Vasiliy,Marchenko; Ivan,Susloparov; Natalya,Goncharova; Natalya,Kolosova; Juliya, Bulanovich; Alexander,Ryzhikov
EPI1270883	NA	Russian Federation	2018-Jun-15	EPI_ISL_320662	A/chicken/Penza/300/2018		State Research Center of Virology and Biotechnology (VECTOR)	Alexey,Danilenko; Vasiliy,Marchenko; Ivan,Susloparov; Natalya,Goncharova; Natalya,Kolosova; Juliya, Bulanovich; Alexander,Ryzhikov
EPI1270891	NA	Russian Federation	2018-Jun-15	EPI_ISL_320663	A/chicken/Penza/301/2018		State Research Center of Virology and Biotechnology (VECTOR)	Alexey,Danilenko; Vasiliy,Marchenko; Ivan,Susloparov; Natalya,Goncharova; Natalya,Kolosova; Juliya, Bulanovich; Alexander,Ryzhikov
EPI1270903	NA	Russian Federation	2018-Jun-20	EPI_ISL_320664	A/chicken/Orel/533/2018		State Research Center of Virology and Biotechnology (VECTOR)	Alexey,Danilenko; Vasiliy,Marchenko; Ivan,Susloparov; Natalya,Goncharova; Natalya,Kolosova; Juliya, Bulanovich; Alexander,Ryzhikov
EPI1270932	NA	Russian Federation	2018-Jul-09	EPI_ISL_320674	A/chicken/Rostov-on-Don/766/2018		State Research Center of Virology and Biotechnology (VECTOR)	Alexey,Danilenko; Vasiliy,Marchenko; Ivan,Susloparov; Natalya,Goncharova; Natalya,Kolosova; Juliya, Bulanovich; Alexander,Ryzhikov
EPI1270940	NA	Russian Federation	2018-Jul-16	EPI_ISL_320675	A/turkey/Rostov-on-Don/817/2018		State Research Center of Virology and Biotechnology (VECTOR)	Alexey,Danilenko; Vasiliy,Marchenko; Ivan,Susloparov; Natalya,Goncharova; Natalya,Kolosova; Juliya, Bulanovich; Alexander,Ryzhikov
EPI1270948	NA	Russian Federation	2018-Jun-19	EPI_ISL_320676	A/chicken/Penza/605/2018		State Research Center of Virology and Biotechnology (VECTOR)	Alexey,Danilenko; Vasiliy,Marchenko; Ivan,Susloparov; Natalya,Goncharova; Natalya,Kolosova; Juliya, Bulanovich; Alexander,Ryzhikov
EPI1270956	NA	Russian Federation	2018-Jun-19	EPI_ISL_320677	A/chicken/Penza/607/2018		State Research Center of Virology and Biotechnology (VECTOR)	Alexey,Danilenko; Vasiliy,Marchenko; Ivan,Susloparov; Natalya,Goncharova; Natalya,Kolosova; Juliya, Bulanovich; Alexander,Ryzhikov
EPI1270964	NA	Russian Federation	2018-Jul-16	EPI_ISL_320678	A/chicken/Cheboksary/805/2018		State Research Center of Virology and Biotechnology (VECTOR)	Alexey,Danilenko; Vasiliy,Marchenko; Ivan,Susloparov; Natalya,Goncharova; Natalya,Kolosova; Juliya, Bulanovich; Alexander,Ryzhikov
EPI1270972	NA	Russian Federation	2018-Jul-16	EPI_ISL_320679	A/chicken/Cheboksary/806/2018		State Research Center of Virology and Biotechnology (VECTOR)	Alexey,Danilenko; Vasiliy,Marchenko; Ivan,Susloparov; Natalya,Goncharova; Natalya,Kolosova; Juliya, Bulanovich; Alexander,Ryzhikov
EPI1270980	NA	Russian Federation	2018-Jun-20	EPI_ISL_320680	A/chicken/Kursk/757/2018		State Research Center of Virology and Biotechnology (VECTOR)	Alexey,Danilenko; Vasiliy,Marchenko; Ivan,Susloparov; Natalya,Goncharova; Natalya,Kolosova; Juliya, Bulanovich; Alexander,Ryzhikov
EPI1270988	NA	Russian Federation	2018-Jun-26	EPI_ISL_320681	A/chicken/Kursk/760/2018		State Research Center of Virology and Biotechnology (VECTOR)	Alexey,Danilenko; Vasiliy,Marchenko; Ivan,Susloparov; Natalya,Goncharova; Natalya,Kolosova; Juliya, Bulanovich; Alexander,Ryzhikov
EPI1270996	NA	Russian Federation	2018-Jun-26	EPI_ISL_320682	A/chicken/Kursk/762/2018		State Research Center of Virology and Biotechnology (VECTOR)	Alexey,Danilenko; Vasiliy,Marchenko; Ivan,Susloparov; Natalya,Goncharova; Natalya,Kolosova; Juliya, Bulanovich; Alexander,Ryzhikov
EPI1271004	NA	Russian Federation	2018-Jul-04	EPI_ISL_320683	A/goose/Samara/673/2018		State Research Center of Virology and Biotechnology (VECTOR)	Alexey,Danilenko; Vasiliy,Marchenko; Ivan,Susloparov; Natalya,Goncharova; Natalya,Kolosova; Juliya, Bulanovich; Alexander,Ryzhikov
EPI1271012	NA	Russian Federation	2018-Jul-04	EPI_ISL_320684	A/goose/Samara/675/2018		State Research Center of Virology and Biotechnology (VECTOR)	Alexey,Danilenko; Vasiliy,Marchenko; Ivan,Susloparov; Natalya,Goncharova; Natalya,Kolosova; Juliya, Bulanovich; Alexander,Ryzhikov
EPI1271020	NA	Russian Federation	2018-Jul-04	EPI_ISL_320685	A/chicken/Samara/679/2018		State Research Center of Virology and Biotechnology (VECTOR)	Alexey,Danilenko; Vasiliy,Marchenko; Ivan,Susloparov; Natalya,Goncharova; Natalya,Kolosova; Juliya, Bulanovich; Alexander,Ryzhikov
EPI1272531	NA	Russian Federation	2018-Jul-20	EPI_ISL_320953	A/chicken/Cheboksary/849/2018		State Research Center of Virology and Biotechnology (VECTOR)	Alexey,Danilenko; Vasiliy,Marchenko; Ivan,Susloparov; Natalya,Goncharova; Natalya,Kolosova; Juliya, Bulanovich; Alexander,Ryzhikov
EPI1272539	NA	Russian Federation	2018-Jul-20	EPI_ISL_320954	A/chicken/Cheboksary/850/2018		State Research Center of Virology and Biotechnology (VECTOR)	Alexey,Danilenko; Vasiliy,Marchenko; Ivan,Susloparov; Natalya,Goncharova; Natalya,Kolosova; Juliya, Bulanovich; Alexander,Ryzhikov
EPI1272547	NA	Russian Federation	2018-Jul-20	EPI_ISL_320955	A/chicken/Cheboksary/851/2018		State Research Center of Virology and Biotechnology (VECTOR)	Alexey,Danilenko; Vasiliy,Marchenko; Ivan,Susloparov; Natalya,Goncharova; Natalya,Kolosova; Juliya, Bulanovich; Alexander,Ryzhikov
EPI1272555	NA	Russian Federation	2018-Jul-31	EPI_ISL_320956	A/chicken/Cheboksary/853/2018		State Research Center of Virology and Biotechnology (VECTOR)	Alexey,Danilenko; Vasiliy,Marchenko; Ivan,Susloparov; Natalya,Goncharova; Natalya,Kolosova; Juliya, Bulanovich; Alexander,Ryzhikov
EPI1272563	NA	Russian Federation	2018-Jul-31	EPI_ISL_320957	A/chicken/Cheboksary/854/2018		State Research Center of Virology and Biotechnology (VECTOR)	Alexey,Danilenko; Vasiliy,Marchenko; Ivan,Susloparov; Natalya,Goncharova; Natalya,Kolosova; Juliya, Bulanovich; Alexander,Ryzhikov
EPI1272571	NA	Russian Federation	2018-Aug-01	EPI_ISL_320958	A/chicken/Tatarstan/7/2018		State Research Center of Virology and Biotechnology (VECTOR)	Alexey,Danilenko; Vasiliy,Marchenko; Ivan,Susloparov; Natalya,Goncharova; Natalya,Kolosova; Juliya, Bulanovich; Alexander,Ryzhikov
EPI1304519	NA	United States	2008-Sep-03	EPI_ISL_328436	A/pheasant/Idaho/08-002590-63/2008			Li,L.; Bowman,A.; DeLiberto,T.; Killian,M.; Krauss,S.; Nolting,J.; Kim Torchetti,M.; Ramey,A.; Reeves,A.; Stallknecht,D.; Webby,R.; Wan,X.-F.
EPI1318872	NA	United Kingdom	2014-Nov-16	EPI_ISL_331223	A/Duck/England/1279/2014	Animal and Plant Health Agency (APHA)	Animal and Plant Health Agency (APHA)	Puranik,Anita; Warren,Caroline; Mahmood,Sahar; Thomas,Saumya; Byrne,Alexander; Ramsay,Andrew; Everett,Helen; Skinner,Paul; Núñez,Alejandro; Watson,Samantha; Slomka,Marek; Brown,Ian; Brookes,Sharon
EPI1351413	NA	Russian Federation	2018-Nov-02	EPI_ISL_336929	A/chicken/Voronezh/1488/2018		State Research Center of Virology and Biotechnology (VECTOR)	Natalya,Goncharova; Alexey,Danilenko; Vasiliy,Marchenko; Ivan,Susloparov; Natalya,Kolosova; Juliya, Bulanovich; Alexander,Ryzhikov
EPI1351421	NA	Russian Federation	2018-Sep-28	EPI_ISL_336930	A/turkey/Rostov-on-Don/1117/2018		State Research Center of Virology and Biotechnology (VECTOR)	Natalya,Goncharova; Alexey,Danilenko; Vasiliy,Marchenko; Ivan,Susloparov; Natalya,Kolosova; Juliya, Bulanovich; Alexander,Ryzhikov
EPI1351429	NA	Russian Federation	2018-Nov-02	EPI_ISL_336931	A/chiken/Voronezh/1491/2018		State Research Center of Virology and Biotechnology (VECTOR)	Natalya,Goncharova; Alexey,Danilenko; Vasiliy,Marchenko; Ivan,Susloparov; Natalya,Kolosova; Juliya, Bulanovich; Alexander,Ryzhikov
EPI1351437	NA	Russian Federation	2018-Nov-02	EPI_ISL_336932	A/chicken/Voronezh/1504/2018		State Research Center of Virology and Biotechnology (VECTOR)	Natalya,Goncharova; Alexey,Danilenko; Vasiliy,Marchenko; Ivan,Susloparov; Natalya,Kolosova; Juliya, Bulanovich; Alexander,Ryzhikov
EPI1351445	NA	Russian Federation	2018-Nov-02	EPI_ISL_336933	A/chicken/Voronezh/1513/2018		State Research Center of Virology and Biotechnology (VECTOR)	Natalya,Goncharova; Alexey,Danilenko; Vasiliy,Marchenko; Ivan,Susloparov; Natalya,Kolosova; Juliya, Bulanovich; Alexander,Ryzhikov
EPI1352501	NA	Russian Federation	2018-Aug-03	EPI_ISL_337151	A/chicken/Mari El/870/2018		State Research Center of Virology and Biotechnology (VECTOR)	Natalia,Goncharova; Ivan,Susloparov; Natalia,Kolosova; Alexey,Danilenko; Juliya,Bulanovich; Vasiliy,Marchenko; Alexander,Ryzhikov
EPI1353383	NA	Russian Federation	2018-Oct-15	EPI_ISL_337410	A/Turkey/Central Russia/5/2018	Research Institute of Experimental and Clinical Medicine	National Institute of Animal Health	Yoshida,E.; Mine, J.; Uchida, Y.; Saito, T.; Shestopalov, A.; Dubovitskiy, N.; Sobolev, I.; Derko, A.; Alekseev, A.; Sharshov, K.
EPI1359252	NA	France	2016-Nov-08	EPI_ISL_339105	A/Duck/France/RG1/2016 (H5N8)	UMR1225 INRA, ENVT Interactions hôtes-agents pathogènes	Ecole Veterinaire de Toulouse	Figueroa,Thomas; Volmer,Romain; Foret-Lucas,Charlotte; Guerin,Jean-Luc
EPI1364600	NA	Russian Federation	2017-May-12	EPI_ISL_340075	A/chicken/Tatarstan/112/2017	Tatarstan Hygienic and Epidemiological Center, Rospotrebnadzor	State Research Center of Virology and Biotechnology (VECTOR)	Natalia,Goncharova; Vasiliy,Marchenko; Natalia,Kolosova; Alexander,Shvalov; Tatyana,Tregubchak; Svetlana,Svyatchenko; Ivan,Susloparov; Alexander,Ryzhikov
EPI1420345	NA	Egypt	2017-Mar-08	EPI_ISL_344527	A/Duck/Egypt/AR518/2017	Poultry Diseases Department ,Faculty of Veterinary Medicine, Beni-Suef University	Friedrich-Loeffler-Institut	Hassan ,KE; King,J ; El-Kady, MF; Abohamra ,S; Pohlmann, A ; Harder, TC
EPI1420338	NA	Egypt	2018-Mar-28	EPI_ISL_344539	A/Turkey/Egypt/AR550/2018	Poultry Diseases Department ,Faculty of Veterinary Medicine, Beni-Suef University	Friedrich-Loeffler-Institut	Hassan ,KE; King,J ; El-Kady, MF; Abohamra ,S; Pohlmann, A ; Harder, TC
EPI1638803	NA	Egypt	2018-Apr-04	EPI_ISL_344541	A/Chicken/Egypt/AR553/2018	Poultry Diseases Department ,Faculty of Veterinary Medicine, Beni-Suef University	Friedrich-Loeffler-Institut	Hassan, KE; El-Kady, MF; Abohamra, S; Harder, TC
EPI1420329	NA	Egypt	2018-May-25	EPI_ISL_344546	A/Duck/Egypt/AR560/2018	Poultry Diseases Department ,Faculty of Veterinary Medicine, Beni-Suef University	Friedrich-Loeffler-Institut	Hassan ,KE; King,J ; El-Kady, MF; Abohamra ,S; Pohlmann, A ; Harder, TC
EPI1493350	NA	South Africa	2017-Sep-06	EPI_ISL_365299	A/chicken/South Africa/17090108/2017			Abolnik,C.; Rauff,D.L.; Pieterse,R.; Peyrot,B.; Choma,P.; Ebersohn,K.; Phiri,T.
EPI1503470	NA	Saudi Arabia	2018-Mar-30	EPI_ISL_366635	A/chicken/Alkharj/910/2018			Rihan,E.A.; Abdallah,E.M.; Zidan,K.H.; Al-ghadeer,H.; Alhafufi,A.N.; Kasem,S.
EPI1514088	NA	South Africa	2017-Jun-19	EPI_ISL_369336	A/chicken/South Africa/Villiers/2017			Abolnik,C.; Rauff,D.L.; Pieterse,R.; Peyrot,B.; Choma,P.; Ebersohn,K.; Phiri,T.
EPI1514096	NA	South Africa	2017-Jun-20	EPI_ISL_369337	A/chicken/South Africa/Standerton/2017			Abolnik,C.; Rauff,D.L.; Pieterse,R.; Peyrot,B.; Choma,P.; Ebersohn,K.; Phiri,T.
EPI1514104	NA	South Africa	2017-Jul-06	EPI_ISL_369338	A/chicken/South Africa/436893/2017			Abolnik,C.; Rauff,D.L.; Pieterse,R.; Peyrot,B.; Choma,P.; Ebersohn,K.; Phiri,T.
EPI1514112	NA	South Africa	2017-Aug-01	EPI_ISL_369339	A/chicken/South Africa/440638A/2017			Abolnik,C.; Rauff,D.L.; Pieterse,R.; Peyrot,B.; Choma,P.; Ebersohn,K.; Phiri,T.
EPI1514120	NA	South Africa	2017-Aug-01	EPI_ISL_369340	A/chicken/South Africa/440638B/2017			Abolnik,C.; Rauff,D.L.; Pieterse,R.; Peyrot,B.; Choma,P.; Ebersohn,K.; Phiri,T.
EPI1514128	NA	South Africa	2017-Aug-04	EPI_ISL_369341	A/chicken/South Africa/441587/2017			Abolnik,C.; Rauff,D.L.; Pieterse,R.; Peyrot,B.; Choma,P.; Ebersohn,K.; Phiri,T.
EPI1514136	NA	South Africa	2017-Aug-04	EPI_ISL_369342	A/chicken/South Africa/MC002/2017			Abolnik,C.; Rauff,D.L.; Pieterse,R.; Peyrot,B.; Choma,P.; Ebersohn,K.; Phiri,T.
EPI1514144	NA	South Africa	2017-Aug-07	EPI_ISL_369343	A/chicken/South Africa/441839/2017			Abolnik,C.; Rauff,D.L.; Pieterse,R.; Peyrot,B.; Choma,P.; Ebersohn,K.; Phiri,T.
EPI1514152	NA	South Africa	2017-Aug-09	EPI_ISL_369344	A/ostrich/South Africa/17080046/2017			Abolnik,C.; Rauff,D.L.; Pieterse,R.; Peyrot,B.; Choma,P.; Ebersohn,K.; Phiri,T.
EPI1514160	NA	South Africa	2017-Aug-17	EPI_ISL_369345	A/chicken/South Africa/443397/2017			Abolnik,C.; Rauff,D.L.; Pieterse,R.; Peyrot,B.; Choma,P.; Ebersohn,K.; Phiri,T.
EPI1514168	NA	South Africa	2017-Aug-21	EPI_ISL_369346	A/chicken/South Africa/17080336/2017			Abolnik,C.; Rauff,D.L.; Pieterse,R.; Peyrot,B.; Choma,P.; Ebersohn,K.; Phiri,T.
EPI1514176	NA	South Africa	2017-Aug-22	EPI_ISL_369347	A/Pekin duck/South Africa/17080340/2017			Abolnik,C.; Rauff,D.L.; Pieterse,R.; Peyrot,B.; Choma,P.; Ebersohn,K.; Phiri,T.
EPI1514184	NA	South Africa	2017-Aug-24	EPI_ISL_369348	A/Pekin duck/South Africa/17080481/2017			Abolnik,C.; Rauff,D.L.; Pieterse,R.; Peyrot,B.; Choma,P.; Ebersohn,K.; Phiri,T.
EPI1514192	NA	South Africa	2017-Aug-28	EPI_ISL_369349	A/Swan/South Africa/17080517/2017			Abolnik,C.; Rauff,D.L.; Pieterse,R.; Peyrot,B.; Choma,P.; Ebersohn,K.; Phiri,T.
EPI1514200	NA	South Africa	2017-Aug-29	EPI_ISL_369350	A/chicken/South Africa/17080561/2017			Abolnik,C.; Rauff,D.L.; Pieterse,R.; Peyrot,B.; Choma,P.; Ebersohn,K.; Phiri,T.
EPI1514208	NA	South Africa	2017-Aug-30	EPI_ISL_369351	A/chicken/South Africa/17080581/2017			Abolnik,C.; Rauff,D.L.; Pieterse,R.; Peyrot,B.; Choma,P.; Ebersohn,K.; Phiri,T.
EPI1514216	NA	South Africa	2017-Sep-04	EPI_ISL_369352	A/chicken/South Africa/17090050/2017			Abolnik,C.; Rauff,D.L.; Pieterse,R.; Peyrot,B.; Choma,P.; Ebersohn,K.; Phiri,T.
EPI1514224	NA	South Africa	2017-Sep-06	EPI_ISL_369353	A/chicken/South Africa/17090100/2017			Abolnik,C.; Rauff,D.L.; Pieterse,R.; Peyrot,B.; Choma,P.; Ebersohn,K.; Phiri,T.
EPI1514232	NA	South Africa	2017-Sep-11	EPI_ISL_369354	A/chicken/South Africa/17090202/2017			Abolnik,C.; Rauff,D.L.; Pieterse,R.; Peyrot,B.; Choma,P.; Ebersohn,K.; Phiri,T.
EPI1514240	NA	South Africa	2017-Sep-12	EPI_ISL_369355	A/chicken/South Africa/448475/2017			Abolnik,C.; Rauff,D.L.; Pieterse,R.; Peyrot,B.; Choma,P.; Ebersohn,K.; Phiri,T.
EPI1514248	NA	South Africa	2017-Sep-15	EPI_ISL_369356	A/chicken/South Africa/17090325/2017			Abolnik,C.; Rauff,D.L.; Pieterse,R.; Peyrot,B.; Choma,P.; Ebersohn,K.; Phiri,T.
EPI1514256	NA	South Africa	2017-Sep-16	EPI_ISL_369357	A/chicken/South Africa/449300/2017			Abolnik,C.; Rauff,D.L.; Pieterse,R.; Peyrot,B.; Choma,P.; Ebersohn,K.; Phiri,T.
EPI1514264	NA	South Africa	2017-Sep-18	EPI_ISL_369358	A/chicken/South Africa/17090348/2017			Abolnik,C.; Rauff,D.L.; Pieterse,R.; Peyrot,B.; Choma,P.; Ebersohn,K.; Phiri,T.
EPI1514272	NA	South Africa	2017-Sep-18	EPI_ISL_369359	A/chicken/South Africa/449418/2017			Abolnik,C.; Rauff,D.L.; Pieterse,R.; Peyrot,B.; Choma,P.; Ebersohn,K.; Phiri,T.
EPI1514280	NA	South Africa	2017-Sep-18	EPI_ISL_369360	A/chicken/South Africa/449443/2017			Abolnik,C.; Rauff,D.L.; Pieterse,R.; Peyrot,B.; Choma,P.; Ebersohn,K.; Phiri,T.
EPI1514288	NA	South Africa	2017-Sep-18	EPI_ISL_369361	A/chicken/South Africa/17090335/2017			Abolnik,C.; Rauff,D.L.; Pieterse,R.; Peyrot,B.; Choma,P.; Ebersohn,K.; Phiri,T.
EPI1514296	NA	South Africa	2017-Sep-19	EPI_ISL_369362	A/turkey/South Africa/450199/2017			Abolnik,C.; Rauff,D.L.; Pieterse,R.; Peyrot,B.; Choma,P.; Ebersohn,K.; Phiri,T.
EPI1514304	NA	South Africa	2017-Sep-23	EPI_ISL_369363	A/chicken/South Africa/115370/2017			Abolnik,C.; Rauff,D.L.; Pieterse,R.; Peyrot,B.; Choma,P.; Ebersohn,K.; Phiri,T.
EPI1514312	NA	South Africa	2017-Sep-26	EPI_ISL_369364	A/chicken/South Africa/450628/2017			Abolnik,C.; Rauff,D.L.; Pieterse,R.; Peyrot,B.; Choma,P.; Ebersohn,K.; Phiri,T.
EPI1514320	NA	South Africa	2017-Sep-29	EPI_ISL_369365	A/chicken/South Africa/451457/2017			Abolnik,C.; Rauff,D.L.; Pieterse,R.; Peyrot,B.; Choma,P.; Ebersohn,K.; Phiri,T.
EPI1514328	NA	South Africa	2017-Oct-26	EPI_ISL_369366	A/ostrich/South Africa/002/2017			Abolnik,C.; Rauff,D.L.; Pieterse,R.; Peyrot,B.; Choma,P.; Ebersohn,K.; Phiri,T.
EPI1530439	NA	United States	2018-May-23	EPI_ISL_373066	A/laughing gull/Delaware Bay/486/2018			Woodard,K.; Turner,J.C.; Franks,J.; Friedman,K.; Kercher,L.; Webby,R.J.
EPI1549266	NA	Hungary	2016-Nov-24	EPI_ISL_378256	A/Mulard Duck/Hungary/59163/2016			Tatar-Kis,T.; Dan,A.; Felfoldi,B.; Balint,A.; Ronai,Z.; Dauphin,G.; Penzes,Z.; El-Attrache,J.; Gardin,Y.; Palya,V.
EPI1549701	NA	South Africa	2017-Aug-18	EPI_ISL_378311	A/pigeon/South Africa/17080323/2017			Abolnik,C.; Rauff,D.L.; Pieterse,R.; Peyrot,B.; Choma,P.; Ebersohn,K.; Phiri,T.
EPI1549709	NA	South Africa	2017-Sep-04	EPI_ISL_378312	A/Domestic goose/South Africa/17090065/2017			Abolnik,C.; Rauff,D.L.; Pieterse,R.; Peyrot,B.; Choma,P.; Ebersohn,K.; Phiri,T.
EPI1549843	NA	China	2016-Dec-20	EPI_ISL_378362	A/whooper swan/Shanxi/RC01/2016			Li,M.; Zhao,N.; Ma,J.; Feng,S.; Chang,H.; Luo,J.; He,H.
EPI1553394	NA	Uganda	2017-Jan-01	EPI_ISL_379227	A/chicken/Uganda/17RS115-15/2017			Ndumu,D.; Zecchin,B.; Fusaro,A.; Arinaitwe,E.; Erechu,R.; Kidega,E.; Kayiwa,J.; Muwanga,E.; Kirumira,M.; Kirembe,G.; Lutwama,J.; Monne,I.
EPI1553403	NA	Uganda	2017-Jan-01	EPI_ISL_379228	A/duck/Uganda/17RS115-9/2017			Ndumu,D.; Zecchin,B.; Fusaro,A.; Arinaitwe,E.; Erechu,R.; Kidega,E.; Kayiwa,J.; Muwanga,E.; Kirumira,M.; Kirembe,G.; Lutwama,J.; Monne,I.
EPI1557372	NA	Ukraine	2016-Dec-15	EPI_ISL_379982	A/White-fronted Goose/AN/1-15-12/2016			Muzyka,D.; Rula,O.; Tkachenko,S.; Muzyka,N.; Kothe,S.; Stegniy,B.; Pantin-Jackwood,M.; Beer,M.
EPI1557373	NA	Ukraine	2016-Dec-14	EPI_ISL_379983	A/Ruddy Shelduck/AN/2-14-12/2016			Muzyka,D.; Rula,O.; Tkachenko,S.; Muzyka,N.; Kothe,S.; Stegniy,B.; Pantin-Jackwood,M.; Beer,M.
EPI1564195	NA	Iran, Islamic Republic of	2017-Sep-08	EPI_ISL_380991	A/Crow/Aghakhan/2017			Ghalyanchilangaroudi,A.; Ziafati Kafi,Z.; Malekan,M.; Fallah,M.H.; Ghafoori,A.
EPI1567252	NA	South Africa	2017-Jul-13	EPI_ISL_381810	A/Egyptian goose/South Africa/001/2017			Abolnik,C.; Rauff,D.L.; Pieterse,R.; Peyrot,B.; Choma,P.; Ebersohn,K.; Phiri,T.
EPI1567260	NA	South Africa	2017-Aug-14	EPI_ISL_381811	A/Speckled pigeon/South Africa/08-004B/2017			Abolnik,C.; Rauff,D.L.; Pieterse,R.; Peyrot,B.; Choma,P.; Ebersohn,K.; Phiri,T.
EPI1567268	NA	South Africa	2017-Aug-15	EPI_ISL_381812	A/Sacred ibis/South Africa/009/2017			Abolnik,C.; Rauff,D.L.; Pieterse,R.; Peyrot,B.; Choma,P.; Ebersohn,K.; Phiri,T.
EPI1567276	NA	South Africa	2017-Aug-16	EPI_ISL_381813	A/Guinea fowl/South Africa/17080243/2017			Abolnik,C.; Rauff,D.L.; Pieterse,R.; Peyrot,B.; Choma,P.; Ebersohn,K.; Phiri,T.
EPI1567284	NA	South Africa	2017-Aug-16	EPI_ISL_381814	A/Guinea fowl/South Africa/17080274/2017			Abolnik,C.; Rauff,D.L.; Pieterse,R.; Peyrot,B.; Choma,P.; Ebersohn,K.; Phiri,T.
EPI1567292	NA	South Africa	2017-Aug-18	EPI_ISL_381815	A/dove/South Africa/17080324/2017			Abolnik,C.; Rauff,D.L.; Pieterse,R.; Peyrot,B.; Choma,P.; Ebersohn,K.; Phiri,T.
EPI1575279	NA	Zimbabwe	2017-May-25	EPI_ISL_387133	A/chicken/Zimbabwe/AI4935/2017			Rotherham,L.S.; van Schalkwyk,A.; Romito,M.
EPI1575333	NA	Egypt	2017-Feb-25	EPI_ISL_387136	A/teal/Egypt/1198C/2017			Kandeil,A.; Webby,R.; McKenzie,P.; Kayali,G.; Ali,M.A.
EPI1575312	NA	Egypt	2016-Dec-01	EPI_ISL_387138	A/teal/Egypt /823C/2016			Kandeil,A.; Webby,R.; McKenzie,P.; Kayali,G.; Ali,M.A.
EPI1575300	NA	Egypt	2017-Jan-26	EPI_ISL_387139	A/duck/Egypt/F13666A/2017			Kandeil,A.; Webby,R.; McKenzie,P.; Kayali,G.; Ali,M.A.
EPI1575324	NA	Egypt	2017-Feb-25	EPI_ISL_387140	A/teal/Egypt/1202C/2017			Kandeil,A.; Webby,R.; McKenzie,P.; Kayali,G.; Ali,M.A.
EPI1575307	NA	Egypt	2016-Dec-01	EPI_ISL_387141	A/northern shoveler/Egypt/813C/2016			Kandeil,A.; Webby,R.; McKenzie,P.; Kayali,G.; Ali,M.A.
EPI1584983	NA	Egypt	2017-Feb-26	EPI_ISL_389737	A/chicken/Egypt/H13795A/2017			Kandeil,A.; Webby,R.; McKenzie,P.; Kayali,G.; Ali,M.A.
EPI1584985	NA	Egypt	2017-Feb-26	EPI_ISL_389738	A/chicken/Egypt/H13791C/2017			Kandeil,A.; Webby,R.; McKenzie,P.; Kayali,G.; Ali,M.A.
EPI1584987	NA	Egypt	2017-Feb-14	EPI_ISL_389739	A/chicken/Egypt/N13726/2017			Kandeil,A.; Webby,R.; McKenzie,P.; Kayali,G.; Ali,M.A.
EPI1584989	NA	Egypt	2017-Feb-14	EPI_ISL_389740	A/chicken/ Egypt/N13732A/2017			Kandeil,A.; Webby,R.; McKenzie,P.; Kayali,G.; Ali,M.A.
EPI1584995	NA	Egypt	2017-Feb-26	EPI_ISL_389743	A/chicken/Egypt/H13793E/2017			Kandeil,A.; Webby,R.; McKenzie,P.; Kayali,G.; Ali,M.A.
EPI1585002	NA	Egypt	2017-Feb-15	EPI_ISL_389746	A/duck/Egypt/N13733B/2017			Kandeil,A.; Webby,R.; McKenzie,P.; Kayali,G.; Ali,M.A.
EPI1585004	NA	Egypt	2017-Feb-14	EPI_ISL_389747	A/chicken/Egypt/N13717E/2017			Kandeil,A.; Webby,R.; McKenzie,P.; Kayali,G.; Ali,M.A.
EPI1585006	NA	Egypt	2017-Feb-25	EPI_ISL_389748	A/chicken/Egypt/A13775D/2017			Kandeil,A.; Webby,R.; McKenzie,P.; Kayali,G.; Ali,M.A.
EPI1585010	NA	Egypt	2017-Feb-15	EPI_ISL_389750	A/duck/Egypt/N13734B/2017			Kandeil,A.; Webby,R.; McKenzie,P.; Kayali,G.; Ali,M.A.
EPI1585012	NA	Egypt	2017-May-10	EPI_ISL_389751	A/chicken/Egypt/M14081D/2017			Kandeil,A.; Webby,R.; McKenzie,P.; Kayali,G.; Ali,M.A.
EPI1585014	NA	Egypt	2017-Mar-15	EPI_ISL_389752	A/chicken/Egypt/M13844B/2017			Kandeil,A.; Webby,R.; McKenzie,P.; Kayali,G.; Ali,M.A.
EPI1585016	NA	Egypt	2017-Feb-26	EPI_ISL_389753	A/duck/Egypt/H13797E/2017			Kandeil,A.; Webby,R.; McKenzie,P.; Kayali,G.; Ali,M.A.
EPI1585018	NA	Egypt	2017-Feb-15	EPI_ISL_389754	A/duck/Egypt/N13736B/2017			Kandeil,A.; Webby,R.; McKenzie,P.; Kayali,G.; Ali,M.A.
EPI1585020	NA	Egypt	2017-Apr-12	EPI_ISL_389755	A/chicken/Egypt/Q13944C/2017			Kandeil,A.; Webby,R.; McKenzie,P.; Kayali,G.; Ali,M.A.
EPI1585022	NA	Egypt	2017-Apr-12	EPI_ISL_389756	A/chicken/Egypt/Q13941B/2017			Kandeil,A.; Webby,R.; McKenzie,P.; Kayali,G.; Ali,M.A.
EPI1585024	NA	Egypt	2017-Jun-09	EPI_ISL_389757	A/duck/Egypt/N14200B/2017			Kandeil,A.; Webby,R.; McKenzie,P.; Kayali,G.; Ali,M.A.
EPI1585026	NA	Egypt	2017-Feb-15	EPI_ISL_389758	A/duck/Egypt/N13736E/2017			Kandeil,A.; Webby,R.; McKenzie,P.; Kayali,G.; Ali,M.A.
EPI1585028	NA	Egypt	2017-Jan-26	EPI_ISL_389759	A/chicken/Egypt/F13660A/2017			Kandeil,A.; Webby,R.; McKenzie,P.; Kayali,G.; Ali,M.A.
EPI1585030	NA	Egypt	2017-Mar-07	EPI_ISL_389760	A/chicken/Egypt/F13830A/2017			Kandeil,A.; Webby,R.; McKenzie,P.; Kayali,G.; Ali,M.A.
EPI1585032	NA	Egypt	2017-Feb-14	EPI_ISL_389761	A/chicken/Egypt/N13720A/2017			Kandeil,A.; Webby,R.; McKenzie,P.; Kayali,G.; Ali,M.A.
EPI1585034	NA	Egypt	2017-Mar-15	EPI_ISL_389762	A/chicken/Egypt/Q13845B/2017			Kandeil,A.; Webby,R.; McKenzie,P.; Kayali,G.; Ali,M.A.
EPI1585040	NA	Egypt	2017-Jan-26	EPI_ISL_389765	A/chicken/Egypt/F13664A/2017			Kandeil,A.; Webby,R.; McKenzie,P.; Kayali,G.; Ali,M.A.
EPI1585042	NA	Egypt	2017-Feb-25	EPI_ISL_389766	A/chicken/Egypt/A13777B/2017			Kandeil,A.; Webby,R.; McKenzie,P.; Kayali,G.; Ali,M.A.
EPI1585044	NA	Egypt	2017-Feb-26	EPI_ISL_389767	A/chicken/Egypt/H13794E/2017			Kandeil,A.; Webby,R.; McKenzie,P.; Kayali,G.; Ali,M.A.
EPI1585046	NA	Egypt	2017-Feb-26	EPI_ISL_389768	A/chicken/Egypt/H13800C/2017			Kandeil,A.; Webby,R.; McKenzie,P.; Kayali,G.; Ali,M.A.
EPI1585048	NA	Egypt	2017-Feb-26	EPI_ISL_389769	A/chicken/Egypt/H13796A/2017			Kandeil,A.; Webby,R.; McKenzie,P.; Kayali,G.; Ali,M.A.
EPI1585050	NA	Egypt	2017-Mar-07	EPI_ISL_389770	A/chicken/Egypt/F13829A/2017			Kandeil,A.; Webby,R.; McKenzie,P.; Kayali,G.; Ali,M.A.
EPI1585052	NA	Egypt	2017-Feb-25	EPI_ISL_389771	A/chicken/Egypt/A13776B/2017			Kandeil,A.; Webby,R.; McKenzie,P.; Kayali,G.; Ali,M.A.
EPI1585054	NA	Egypt	2017-Feb-26	EPI_ISL_389772	A/chicken/Egypt/H13799B/2017			Kandeil,A.; Webby,R.; McKenzie,P.; Kayali,G.; Ali,M.A.
EPI1585056	NA	Egypt	2017-Apr-12	EPI_ISL_389773	A/chicken/Egypt/Q13936B/2017			Kandeil,A.; Webby,R.; McKenzie,P.; Kayali,G.; Ali,M.A.
EPI1585058	NA	Egypt	2017-Feb-25	EPI_ISL_389774	A/goose/Egypt/A13779B/2017			Kandeil,A.; Webby,R.; McKenzie,P.; Kayali,G.; Ali,M.A.
EPI1585062	NA	Egypt	2017-Feb-15	EPI_ISL_389776	A/duck/Egypt/N13735A/2017			Kandeil,A.; Webby,R.; McKenzie,P.; Kayali,G.; Ali,M.A.
EPI1638799	NA	Egypt	2019-Apr-03	EPI_ISL_400027	A/Turkey/Egypt/AI20285/2019	Poultry Diseases Department ,Faculty of Veterinary Medicine, Beni-Suef University	Friedrich-Loeffler-Institut	Hassan,KE;El-Kady,MF;Harder,T.
EPI1638786	NA	Egypt	2019-Apr-23	EPI_ISL_400043	A/Chicken/Egypt/AI20286/2019	Poultry Diseases Department ,Faculty of Veterinary Medicine, Beni-Suef University	Friedrich-Loeffler-Institut	Hassan,KE;El-Kady,MF;Harder,T.
EPI1639958	NA	China	2016-Dec-24	EPI_ISL_400490	A/Whooper swan/Shanxi/6/2016	Harbin Veterinary Research Institute (CAAS)	Harbin Veterinary Research Institute (CAAS)	Yanbing,Li;Yanfang,Cui;Yulei,Li;Minghui,Li;Lu,Zhao;Deli,Wang
EPI1639966	NA	China	2016-Dec-24	EPI_ISL_400491	A/Whooper swan/Shanxi/7/2016	Harbin Veterinary Research Institute (CAAS)	Harbin Veterinary Research Institute (CAAS)	Yanbing,Li;Yanfang,Cui;Yulei,Li;Minghui,Li;Lu,Zhao;Deli,Wang
EPI1639982	NA	China	2017-Jan-12	EPI_ISL_400493	A/Black swan/Hubei/2/2017	Harbin Veterinary Research Institute (CAAS)	Harbin Veterinary Research Institute (CAAS)	Yanbing,Li;Yanfang,Cui;Yulei,Li;Minghui,Li;Lu,Zhao;Deli,Wang
EPI1639990	NA	China	2017-Jan-12	EPI_ISL_400494	A/Black swan/Hubei/3/2017	Harbin Veterinary Research Institute (CAAS)	Harbin Veterinary Research Institute (CAAS)	Yanbing,Li;Yanfang,Cui;Yulei,Li;Minghui,Li;Lu,Zhao;Deli,Wang
EPI1669671	NA	Poland	2019-Dec-30	EPI_ISL_402134	A/turkey/Poland/23/2019	National Veterinary Research Institut Poland, PIWet-PIB	National Veterinary Research Institut Poland, PIWet-PIB	Świętoń E., Śmietanka K.
EPI1679714	NA	Korea, Republic of	2014-Jan-17	EPI_ISL_408528	A/spot_billed_duck/Korea/H0027/2014	Animal and Plant Quarantine Agency (APQA)	Animal and Plant Quarantine Agency (S-2158)
EPI1679725	NA	Korea, Republic of	2014-Jan-19	EPI_ISL_408530	A/duck/Korea/H0032/2014	Animal and Plant Quarantine Agency (APQA)	Animal and Plant Quarantine Agency (S-2158)
EPI1679733	NA	Korea, Republic of	2014-Jan-19	EPI_ISL_408531	A/duck/Korea/H0035/2014	Animal and Plant Quarantine Agency (APQA)	Animal and Plant Quarantine Agency (S-2158)
EPI1679741	NA	Korea, Republic of	2014-Jan-22	EPI_ISL_408532	A/duck/Korea/H0075/2014	Animal and Plant Quarantine Agency (APQA)	Animal and Plant Quarantine Agency (S-2158)
EPI1679749	NA	Korea, Republic of	2014-Jan-22	EPI_ISL_408533	A/duck/Korea/H0078/2014	Animal and Plant Quarantine Agency (APQA)	Animal and Plant Quarantine Agency (S-2158)
EPI1679757	NA	Korea, Republic of	2014-Jan-23	EPI_ISL_408534	A/duck/Korea/H0085/2014	Animal and Plant Quarantine Agency (APQA)	Animal and Plant Quarantine Agency (S-2158)
EPI1679765	NA	Korea, Republic of	2014-Jan-23	EPI_ISL_408535	A/duck/Korea/H0089/2014	Animal and Plant Quarantine Agency (APQA)	Animal and Plant Quarantine Agency (S-2158)
EPI1679773	NA	Korea, Republic of	2014-Jan-23	EPI_ISL_408536	A/duck/Korea/H0090/2014	Animal and Plant Quarantine Agency (APQA)	Animal and Plant Quarantine Agency (S-2158)
EPI1679781	NA	Korea, Republic of	2014-Jan-24	EPI_ISL_408537	A/duck/Korea/H0106/2014	Animal and Plant Quarantine Agency (APQA)	Animal and Plant Quarantine Agency (S-2158)
EPI1679789	NA	Korea, Republic of	2014-Jan-24	EPI_ISL_408538	A/duck/Korea/H0108/2014	Animal and Plant Quarantine Agency (APQA)	Animal and Plant Quarantine Agency (S-2158)
EPI1679797	NA	Korea, Republic of	2014-Jan-24	EPI_ISL_408539	A/duck/Korea/H0109/2014	Animal and Plant Quarantine Agency (APQA)	Animal and Plant Quarantine Agency (S-2158)
EPI1679805	NA	Korea, Republic of	2014-Jan-24	EPI_ISL_408540	A/duck/Korea/H0110/2014	Animal and Plant Quarantine Agency (APQA)	Animal and Plant Quarantine Agency (S-2158)
EPI1679892	NA	Korea, Republic of	2014-Jan-24	EPI_ISL_408574	A/duck/Korea/H0111/2014	Animal and Plant Quarantine Agency (APQA)	Animal and Plant Quarantine Agency (S-2158)
EPI1679900	NA	Korea, Republic of	2014-Jan-24	EPI_ISL_408575	A/duck/Korea/H0112/2014	Animal and Plant Quarantine Agency (APQA)	Animal and Plant Quarantine Agency (S-2158)
EPI1679908	NA	Korea, Republic of	2014-Jan-26	EPI_ISL_408576	A/chicken/Korea/H0151/2014	Animal and Plant Quarantine Agency (APQA)	Animal and Plant Quarantine Agency (S-2158)
EPI1679916	NA	Korea, Republic of	2014-Jan-27	EPI_ISL_408577	A/duck/Korea/H0193/2014	Animal and Plant Quarantine Agency (APQA)	Animal and Plant Quarantine Agency (S-2158)
EPI1679924	NA	Korea, Republic of	2014-Jan-27	EPI_ISL_408578	A/duck/Korea/H0196/2014	Animal and Plant Quarantine Agency (APQA)	Animal and Plant Quarantine Agency (S-2158)
EPI1679932	NA	Korea, Republic of	2014-Jan-27	EPI_ISL_408579	A/baikal_teal/Korea/H0203/2014	Animal and Plant Quarantine Agency (APQA)	Animal and Plant Quarantine Agency (S-2158)
EPI1679940	NA	Korea, Republic of	2014-Jan-29	EPI_ISL_408580	A/duck/Korea/H0262/2014	Animal and Plant Quarantine Agency (APQA)	Animal and Plant Quarantine Agency (S-2158)
EPI1679948	NA	Korea, Republic of	2014-Jan-29	EPI_ISL_408581	A/duck/Korea/H0266/2014	Animal and Plant Quarantine Agency (APQA)	Animal and Plant Quarantine Agency (S-2158)
EPI1679956	NA	Korea, Republic of	2014-Jan-29	EPI_ISL_408582	A/duck/Korea/H0268/2014	Animal and Plant Quarantine Agency (APQA)	Animal and Plant Quarantine Agency (S-2158)
EPI1679964	NA	Korea, Republic of	2014-Jan-29	EPI_ISL_408583	A/duck/Korea/H0277/2014	Animal and Plant Quarantine Agency (APQA)	Animal and Plant Quarantine Agency (S-2158)
EPI1679972	NA	Korea, Republic of	2014-Jan-30	EPI_ISL_408584	A/Korean_native_chicken/Korea/H0300/2014	Animal and Plant Quarantine Agency (APQA)	Animal and Plant Quarantine Agency (S-2158)
EPI1679980	NA	Korea, Republic of	2014-Jan-30	EPI_ISL_408585	A/duck/Korea/H0308/2014	Animal and Plant Quarantine Agency (APQA)	Animal and Plant Quarantine Agency (S-2158)
EPI1679988	NA	Korea, Republic of	2014-Jan-30	EPI_ISL_408586	A/duck/Korea/H0309/2014	Animal and Plant Quarantine Agency (APQA)	Animal and Plant Quarantine Agency (S-2158)
EPI1679996	NA	Korea, Republic of	2014-Feb-01	EPI_ISL_408587	A/duck/Korea/H0329/2014	Animal and Plant Quarantine Agency (APQA)	Animal and Plant Quarantine Agency (S-2158)
EPI1680004	NA	Korea, Republic of	2014-Feb-01	EPI_ISL_408588	A/duck/Korea/H0330/2014	Animal and Plant Quarantine Agency (APQA)	Animal and Plant Quarantine Agency (S-2158)
EPI1680019	NA	Korea, Republic of	2014-Feb-02	EPI_ISL_408590	A/duck/Korea/H0351/2014	Animal and Plant Quarantine Agency (APQA)	Animal and Plant Quarantine Agency (S-2158)
EPI1680027	NA	Korea, Republic of	2014-Feb-03	EPI_ISL_408591	A/duck/Korea/H0356/2014	Animal and Plant Quarantine Agency (APQA)	Animal and Plant Quarantine Agency (S-2158)
EPI1680035	NA	Korea, Republic of	2014-Feb-03	EPI_ISL_408592	A/duck/Korea/H0357/2014	Animal and Plant Quarantine Agency (APQA)	Animal and Plant Quarantine Agency (S-2158)
EPI1680043	NA	Korea, Republic of	2014-Feb-03	EPI_ISL_408593	A/duck/Korea/H0361/2014	Animal and Plant Quarantine Agency (APQA)	Animal and Plant Quarantine Agency (S-2158)
EPI1680051	NA	Korea, Republic of	2014-Feb-03	EPI_ISL_408594	A/duck/Korea/H0362/2014	Animal and Plant Quarantine Agency (APQA)	Animal and Plant Quarantine Agency (S-2158)
EPI1680059	NA	Korea, Republic of	2014-Feb-04	EPI_ISL_408595	A/duck/Korea/H0390/2014	Animal and Plant Quarantine Agency (APQA)	Animal and Plant Quarantine Agency (S-2158)
EPI1680067	NA	Korea, Republic of	2014-Feb-05	EPI_ISL_408596	A/duck/Korea/H0397/2014	Animal and Plant Quarantine Agency (APQA)	Animal and Plant Quarantine Agency (S-2158)
EPI1680075	NA	Korea, Republic of	2014-Feb-05	EPI_ISL_408597	A/duck/Korea/H0398/2014	Animal and Plant Quarantine Agency (APQA)	Animal and Plant Quarantine Agency (S-2158)
EPI1680083	NA	Korea, Republic of	2014-Feb-05	EPI_ISL_408598	A/duck/Korea/H0400/2014	Animal and Plant Quarantine Agency (APQA)	Animal and Plant Quarantine Agency (S-2158)
EPI1680091	NA	Korea, Republic of	2014-Feb-06	EPI_ISL_408599	A/duck/Korea/H0414/2014	Animal and Plant Quarantine Agency (APQA)	Animal and Plant Quarantine Agency (S-2158)
EPI1680099	NA	Korea, Republic of	2014-Feb-06	EPI_ISL_408600	A/chicken/Korea/H0421/2014	Animal and Plant Quarantine Agency (APQA)	Animal and Plant Quarantine Agency (S-2158)
EPI1680107	NA	Korea, Republic of	2014-Feb-07	EPI_ISL_408601	A/chicken/Korea/H0422/2014	Animal and Plant Quarantine Agency (APQA)	Animal and Plant Quarantine Agency (S-2158)
EPI1680115	NA	Korea, Republic of	2014-Feb-07	EPI_ISL_408602	A/duck/Korea/H0425/2014	Animal and Plant Quarantine Agency (APQA)	Animal and Plant Quarantine Agency (S-2158)
EPI1680123	NA	Korea, Republic of	2014-Feb-07	EPI_ISL_408603	A/duck/Korea/H0426/2014	Animal and Plant Quarantine Agency (APQA)	Animal and Plant Quarantine Agency (S-2158)
EPI1680131	NA	Korea, Republic of	2014-Feb-07	EPI_ISL_408604	A/duck/Korea/H0428/2014	Animal and Plant Quarantine Agency (APQA)	Animal and Plant Quarantine Agency (S-2158)
EPI1680139	NA	Korea, Republic of	2014-Feb-07	EPI_ISL_408605	A/duck/Korea/H0429/2014	Animal and Plant Quarantine Agency (APQA)	Animal and Plant Quarantine Agency (S-2158)
EPI1680147	NA	Korea, Republic of	2014-Feb-07	EPI_ISL_408606	A/duck/Korea/H0430/2014	Animal and Plant Quarantine Agency (APQA)	Animal and Plant Quarantine Agency (S-2158)
EPI1680155	NA	Korea, Republic of	2014-Feb-07	EPI_ISL_408607	A/duck/Korea/H0431/2014	Animal and Plant Quarantine Agency (APQA)	Animal and Plant Quarantine Agency (S-2158)
EPI1680163	NA	Korea, Republic of	2014-Feb-07	EPI_ISL_408608	A/duck/Korea/H0439/2014	Animal and Plant Quarantine Agency (APQA)	Animal and Plant Quarantine Agency (S-2158)
EPI1680171	NA	Korea, Republic of	2014-Feb-07	EPI_ISL_408609	A/duck/Korea/H0445/2014	Animal and Plant Quarantine Agency (APQA)	Animal and Plant Quarantine Agency (S-2158)
EPI1680179	NA	Korea, Republic of	2014-Feb-09	EPI_ISL_408610	A/environment/Korea/H0469/2014	Animal and Plant Quarantine Agency (APQA)	Animal and Plant Quarantine Agency (S-2158)
EPI1680187	NA	Korea, Republic of	2014-Feb-09	EPI_ISL_408611	A/chicken/Korea/H0470/2014	Animal and Plant Quarantine Agency (APQA)	Animal and Plant Quarantine Agency (S-2158)
EPI1680195	NA	Korea, Republic of	2014-Feb-11	EPI_ISL_408612	A/duck/Korea/H0488/2014	Animal and Plant Quarantine Agency (APQA)	Animal and Plant Quarantine Agency (S-2158)
EPI1680203	NA	Korea, Republic of	2014-Feb-12	EPI_ISL_408613	A/spot_billed_duck/Korea/H0497/2014	Animal and Plant Quarantine Agency (APQA)	Animal and Plant Quarantine Agency (S-2158)
EPI1680218	NA	Korea, Republic of	2014-Feb-13	EPI_ISL_408615	A/duck/Korea/H0512/2014	Animal and Plant Quarantine Agency (APQA)	Animal and Plant Quarantine Agency (S-2158)
EPI1680226	NA	Korea, Republic of	2014-Feb-13	EPI_ISL_408616	A/duck/Korea/H0513/2014	Animal and Plant Quarantine Agency (APQA)	Animal and Plant Quarantine Agency (S-2158)
EPI1680234	NA	Korea, Republic of	2014-Feb-14	EPI_ISL_408617	A/duck/Korea/H0525/2014	Animal and Plant Quarantine Agency (APQA)	Animal and Plant Quarantine Agency (S-2158)
EPI1680242	NA	Korea, Republic of	2014-Feb-14	EPI_ISL_408618	A/chicken/Korea/H0526/2014	Animal and Plant Quarantine Agency (APQA)	Animal and Plant Quarantine Agency (S-2158)
EPI1680250	NA	Korea, Republic of	2014-Feb-14	EPI_ISL_408619	A/duck/Korea/H0527/2014	Animal and Plant Quarantine Agency (APQA)	Animal and Plant Quarantine Agency (S-2158)
EPI1680258	NA	Korea, Republic of	2014-Feb-14	EPI_ISL_408620	A/chicken/Korea/H0533/2014	Animal and Plant Quarantine Agency (APQA)	Animal and Plant Quarantine Agency (S-2158)
EPI1680266	NA	Korea, Republic of	2014-Feb-14	EPI_ISL_408621	A/duck/Korea/H0534/2014	Animal and Plant Quarantine Agency (APQA)	Animal and Plant Quarantine Agency (S-2158)
EPI1680274	NA	Korea, Republic of	2014-Feb-14	EPI_ISL_408622	A/duck/Korea/H0535/2014	Animal and Plant Quarantine Agency (APQA)	Animal and Plant Quarantine Agency (S-2158)
EPI1680282	NA	Korea, Republic of	2014-Feb-15	EPI_ISL_408623	A/duck/Korea/H0537/2014	Animal and Plant Quarantine Agency (APQA)	Animal and Plant Quarantine Agency (S-2158)
EPI1680290	NA	Korea, Republic of	2014-Feb-15	EPI_ISL_408624	A/duck/Korea/H0539/2014	Animal and Plant Quarantine Agency (APQA)	Animal and Plant Quarantine Agency (S-2158)
EPI1680298	NA	Korea, Republic of	2014-Feb-15	EPI_ISL_408625	A/chicken/Korea/H0541/2014	Animal and Plant Quarantine Agency (APQA)	Animal and Plant Quarantine Agency (S-2158)
EPI1680306	NA	Korea, Republic of	2014-Feb-16	EPI_ISL_408626	A/chicken/Korea/H0550/2014	Animal and Plant Quarantine Agency (APQA)	Animal and Plant Quarantine Agency (S-2158)
EPI1680314	NA	Korea, Republic of	2014-Feb-16	EPI_ISL_408627	A/duck/Korea/H0551/2014	Animal and Plant Quarantine Agency (APQA)	Animal and Plant Quarantine Agency (S-2158)
EPI1680322	NA	Korea, Republic of	2014-Feb-17	EPI_ISL_408628	A/mandarin_duck/Korea/H0555/2014	Animal and Plant Quarantine Agency (APQA)	Animal and Plant Quarantine Agency (S-2158)
EPI1680330	NA	Korea, Republic of	2014-Feb-17	EPI_ISL_408629	A/duck/Korea/H0556/2014	Animal and Plant Quarantine Agency (APQA)	Animal and Plant Quarantine Agency (S-2158)
EPI1680338	NA	Korea, Republic of	2014-Feb-17	EPI_ISL_408630	A/duck/Korea/H0557/2014	Animal and Plant Quarantine Agency (APQA)	Animal and Plant Quarantine Agency (S-2158)
EPI1680346	NA	Korea, Republic of	2014-Feb-17	EPI_ISL_408631	A/duck/Korea/H0561/2014	Animal and Plant Quarantine Agency (APQA)	Animal and Plant Quarantine Agency (S-2158)
EPI1680361	NA	Korea, Republic of	2014-Feb-17	EPI_ISL_408633	A/environment/Korea/H0576/2014	Animal and Plant Quarantine Agency (APQA)	Animal and Plant Quarantine Agency (S-2158)
EPI1680369	NA	Korea, Republic of	2014-Feb-17	EPI_ISL_408634	A/environment/Korea/H0577/2014	Animal and Plant Quarantine Agency (APQA)	Animal and Plant Quarantine Agency (S-2158)
EPI1680377	NA	Korea, Republic of	2014-Feb-18	EPI_ISL_408635	A/duck/Korea/H0580/2014	Animal and Plant Quarantine Agency (APQA)	Animal and Plant Quarantine Agency (S-2158)
EPI1680385	NA	Korea, Republic of	2014-Feb-18	EPI_ISL_408636	A/duck/Korea/H0582/2014	Animal and Plant Quarantine Agency (APQA)	Animal and Plant Quarantine Agency (S-2158)
EPI1680393	NA	Korea, Republic of	2014-Feb-18	EPI_ISL_408637	A/duck/Korea/H0583/2014	Animal and Plant Quarantine Agency (APQA)	Animal and Plant Quarantine Agency (S-2158)
EPI1680401	NA	Korea, Republic of	2014-Feb-18	EPI_ISL_408638	A/duck/Korea/H0584/2014	Animal and Plant Quarantine Agency (APQA)	Animal and Plant Quarantine Agency (S-2158)
EPI1680409	NA	Korea, Republic of	2014-Feb-18	EPI_ISL_408639	A/duck/Korea/H0585/2014	Animal and Plant Quarantine Agency (APQA)	Animal and Plant Quarantine Agency (S-2158)
EPI1680417	NA	Korea, Republic of	2014-Feb-18	EPI_ISL_408640	A/duck/Korea/H0586/2014	Animal and Plant Quarantine Agency (APQA)	Animal and Plant Quarantine Agency (S-2158)
EPI1680425	NA	Korea, Republic of	2014-Feb-18	EPI_ISL_408641	A/environment/Korea/H0591/2014	Animal and Plant Quarantine Agency (APQA)	Animal and Plant Quarantine Agency (S-2158)
EPI1680433	NA	Korea, Republic of	2014-Feb-19	EPI_ISL_408642	A/duck/Korea/H0602/2014	Animal and Plant Quarantine Agency (APQA)	Animal and Plant Quarantine Agency (S-2158)
EPI1680441	NA	Korea, Republic of	2014-Feb-19	EPI_ISL_408643	A/duck/Korea/H0603/2014	Animal and Plant Quarantine Agency (APQA)	Animal and Plant Quarantine Agency (S-2158)
EPI1680449	NA	Korea, Republic of	2014-Feb-19	EPI_ISL_408644	A/duck/Korea/H0605/2014	Animal and Plant Quarantine Agency (APQA)	Animal and Plant Quarantine Agency (S-2158)
EPI1680457	NA	Korea, Republic of	2014-Feb-19	EPI_ISL_408645	A/duck/Korea/H0606/2014	Animal and Plant Quarantine Agency (APQA)	Animal and Plant Quarantine Agency (S-2158)
EPI1680465	NA	Korea, Republic of	2014-Feb-19	EPI_ISL_408646	A/duck/Korea/H0607/2014	Animal and Plant Quarantine Agency (APQA)	Animal and Plant Quarantine Agency (S-2158)
EPI1680473	NA	Korea, Republic of	2014-Feb-19	EPI_ISL_408647	A/duck/Korea/H0609/2014	Animal and Plant Quarantine Agency (APQA)	Animal and Plant Quarantine Agency (S-2158)
EPI1680481	NA	Korea, Republic of	2014-Feb-19	EPI_ISL_408648	A/duck/Korea/H0610/2014	Animal and Plant Quarantine Agency (APQA)	Animal and Plant Quarantine Agency (S-2158)
EPI1680489	NA	Korea, Republic of	2014-Feb-19	EPI_ISL_408649	A/duck/Korea/H0611/2014	Animal and Plant Quarantine Agency (APQA)	Animal and Plant Quarantine Agency (S-2158)
EPI1680497	NA	Korea, Republic of	2014-Feb-19	EPI_ISL_408650	A/duck/Korea/H0613/2014	Animal and Plant Quarantine Agency (APQA)	Animal and Plant Quarantine Agency (S-2158)
EPI1680505	NA	Korea, Republic of	2014-Feb-19	EPI_ISL_408651	A/duck/Korea/H0614/2014	Animal and Plant Quarantine Agency (APQA)	Animal and Plant Quarantine Agency (S-2158)
EPI1680513	NA	Korea, Republic of	2014-Feb-19	EPI_ISL_408652	A/duck/Korea/H0615/2014	Animal and Plant Quarantine Agency (APQA)	Animal and Plant Quarantine Agency (S-2158)
EPI1680521	NA	Korea, Republic of	2014-Feb-19	EPI_ISL_408653	A/duck/Korea/H0616/2014	Animal and Plant Quarantine Agency (APQA)	Animal and Plant Quarantine Agency (S-2158)
EPI1680529	NA	Korea, Republic of	2014-Feb-19	EPI_ISL_408654	A/duck/Korea/H0617/2014	Animal and Plant Quarantine Agency (APQA)	Animal and Plant Quarantine Agency (S-2158)
EPI1680537	NA	Korea, Republic of	2014-Feb-19	EPI_ISL_408655	A/duck/Korea/H0618/2014	Animal and Plant Quarantine Agency (APQA)	Animal and Plant Quarantine Agency (S-2158)
EPI1680545	NA	Korea, Republic of	2014-Feb-19	EPI_ISL_408656	A/duck/Korea/H0619/2014	Animal and Plant Quarantine Agency (APQA)	Animal and Plant Quarantine Agency (S-2158)
EPI1680553	NA	Korea, Republic of	2014-Feb-19	EPI_ISL_408657	A/duck/Korea/H0620/2014	Animal and Plant Quarantine Agency (APQA)	Animal and Plant Quarantine Agency (S-2158)
EPI1680561	NA	Korea, Republic of	2014-Feb-19	EPI_ISL_408658	A/duck/Korea/H0621/2014	Animal and Plant Quarantine Agency (APQA)	Animal and Plant Quarantine Agency (S-2158)
EPI1680569	NA	Korea, Republic of	2014-Feb-19	EPI_ISL_408659	A/duck/Korea/H0622/2014	Animal and Plant Quarantine Agency (APQA)	Animal and Plant Quarantine Agency (S-2158)
EPI1680577	NA	Korea, Republic of	2014-Feb-19	EPI_ISL_408660	A/duck/Korea/H0623/2014	Animal and Plant Quarantine Agency (APQA)	Animal and Plant Quarantine Agency (S-2158)
EPI1680585	NA	Korea, Republic of	2014-Feb-19	EPI_ISL_408661	A/duck/Korea/H0624/2014	Animal and Plant Quarantine Agency (APQA)	Animal and Plant Quarantine Agency (S-2158)
EPI1680593	NA	Korea, Republic of	2014-Feb-19	EPI_ISL_408662	A/duck/Korea/H0625/2014	Animal and Plant Quarantine Agency (APQA)	Animal and Plant Quarantine Agency (S-2158)
EPI1680601	NA	Korea, Republic of	2014-Feb-19	EPI_ISL_408663	A/duck/Korea/H0626/2014	Animal and Plant Quarantine Agency (APQA)	Animal and Plant Quarantine Agency (S-2158)
EPI1680609	NA	Korea, Republic of	2014-Feb-20	EPI_ISL_408664	A/duck/Korea/H0646/2014	Animal and Plant Quarantine Agency (APQA)	Animal and Plant Quarantine Agency (S-2158)
EPI1680625	NA	Korea, Republic of	2014-Feb-20	EPI_ISL_408673	A/duck/Korea/H0652/2014	Animal and Plant Quarantine Agency (APQA)	Animal and Plant Quarantine Agency (S-2158)
EPI1680633	NA	Korea, Republic of	2014-Feb-20	EPI_ISL_408674	A/duck/Korea/H0653/2014	Animal and Plant Quarantine Agency (APQA)	Animal and Plant Quarantine Agency (S-2158)
EPI1680641	NA	Korea, Republic of	2014-Feb-20	EPI_ISL_408675	A/chicken/Korea/H0660/2014	Animal and Plant Quarantine Agency (APQA)	Animal and Plant Quarantine Agency (S-2158)
EPI1680649	NA	Korea, Republic of	2014-Feb-21	EPI_ISL_408676	A/duck/Korea/H0663/2014	Animal and Plant Quarantine Agency (APQA)	Animal and Plant Quarantine Agency (S-2158)
EPI1680657	NA	Korea, Republic of	2014-Feb-21	EPI_ISL_408677	A/duck/Korea/H0673/2014	Animal and Plant Quarantine Agency (APQA)	Animal and Plant Quarantine Agency (S-2158)
EPI1680665	NA	Korea, Republic of	2014-Feb-21	EPI_ISL_408678	A/duck/Korea/H0674/2014	Animal and Plant Quarantine Agency (APQA)	Animal and Plant Quarantine Agency (S-2158)
EPI1680673	NA	Korea, Republic of	2014-Feb-02	EPI_ISL_408679	A/duck/Korea/H0691/2014	Animal and Plant Quarantine Agency (APQA)	Animal and Plant Quarantine Agency (S-2158)
EPI1680681	NA	Korea, Republic of	2014-Feb-02	EPI_ISL_408680	A/duck/Korea/H0692/2014	Animal and Plant Quarantine Agency (APQA)	Animal and Plant Quarantine Agency (S-2158)
EPI1680689	NA	Korea, Republic of	2014-Feb-02	EPI_ISL_408681	A/duck/Korea/H0694/2014	Animal and Plant Quarantine Agency (APQA)	Animal and Plant Quarantine Agency (S-2158)
EPI1680697	NA	Korea, Republic of	2014-Feb-02	EPI_ISL_408682	A/environment/Korea/H0701/2014	Animal and Plant Quarantine Agency (APQA)	Animal and Plant Quarantine Agency (S-2158)
EPI1680705	NA	Korea, Republic of	2014-Feb-02	EPI_ISL_408683	A/duck/Korea/H0705/2014	Animal and Plant Quarantine Agency (APQA)	Animal and Plant Quarantine Agency (S-2158)
EPI1680713	NA	Korea, Republic of	2014-Feb-02	EPI_ISL_408684	A/duck/Korea/H0708/2014	Animal and Plant Quarantine Agency (APQA)	Animal and Plant Quarantine Agency (S-2158)
EPI1680721	NA	Korea, Republic of	2014-Feb-23	EPI_ISL_408685	A/chicken/Korea/H0709/2014	Animal and Plant Quarantine Agency (APQA)	Animal and Plant Quarantine Agency (S-2158)
EPI1680729	NA	Korea, Republic of	2014-Feb-23	EPI_ISL_408686	A/duck/Korea/H0711/2014	Animal and Plant Quarantine Agency (APQA)	Animal and Plant Quarantine Agency (S-2158)
EPI1680737	NA	Korea, Republic of	2014-Feb-23	EPI_ISL_408687	A/chicken/Korea/H0713/2014	Animal and Plant Quarantine Agency (APQA)	Animal and Plant Quarantine Agency (S-2158)
EPI1680745	NA	Korea, Republic of	2014-Feb-24	EPI_ISL_408688	A/duck/Korea/H0716/2014	Animal and Plant Quarantine Agency (APQA)	Animal and Plant Quarantine Agency (S-2158)
EPI1680753	NA	Korea, Republic of	2014-Feb-24	EPI_ISL_408689	A/duck/Korea/H0717/2014	Animal and Plant Quarantine Agency (APQA)	Animal and Plant Quarantine Agency (S-2158)
EPI1680761	NA	Korea, Republic of	2014-Feb-25	EPI_ISL_408690	A/duck/Korea/H0731/2014	Animal and Plant Quarantine Agency (APQA)	Animal and Plant Quarantine Agency (S-2158)
EPI1680769	NA	Korea, Republic of	2014-Feb-25	EPI_ISL_408691	A/backyard_poultry/Korea/H0734/2014	Animal and Plant Quarantine Agency (APQA)	Animal and Plant Quarantine Agency (S-2158)
EPI1680777	NA	Korea, Republic of	2014-Feb-25	EPI_ISL_408692	A/duck/Korea/H0741/2014	Animal and Plant Quarantine Agency (APQA)	Animal and Plant Quarantine Agency (S-2158)
EPI1680785	NA	Korea, Republic of	2014-Feb-25	EPI_ISL_408693	A/environment/Korea/H0745/2014	Animal and Plant Quarantine Agency (APQA)	Animal and Plant Quarantine Agency (S-2158)
EPI1680793	NA	Korea, Republic of	2014-Feb-26	EPI_ISL_408694	A/environment/Korea/H0760/2014	Animal and Plant Quarantine Agency (APQA)	Animal and Plant Quarantine Agency (S-2158)
EPI1680801	NA	Korea, Republic of	2014-Feb-26	EPI_ISL_408695	A/duck/Korea/H0761/2014	Animal and Plant Quarantine Agency (APQA)	Animal and Plant Quarantine Agency (S-2158)
EPI1680809	NA	Korea, Republic of	2014-Feb-26	EPI_ISL_408696	A/duck/Korea/H0763/2014	Animal and Plant Quarantine Agency (APQA)	Animal and Plant Quarantine Agency (S-2158)
EPI1680817	NA	Korea, Republic of	2014-Feb-27	EPI_ISL_408697	A/duck/Korea/H0768/2014	Animal and Plant Quarantine Agency (APQA)	Animal and Plant Quarantine Agency (S-2158)
EPI1680825	NA	Korea, Republic of	2014-Feb-27	EPI_ISL_408698	A/Eurasian_coot/Korea/H0770/2014	Animal and Plant Quarantine Agency (APQA)	Animal and Plant Quarantine Agency (S-2158)
EPI1680833	NA	Korea, Republic of	2014-Feb-27	EPI_ISL_408699	A/chicken/Korea/H0773/2014	Animal and Plant Quarantine Agency (APQA)	Animal and Plant Quarantine Agency (S-2158)
EPI1680841	NA	Korea, Republic of	2014-Feb-28	EPI_ISL_408700	A/duck/Korea/H0787/2014	Animal and Plant Quarantine Agency (APQA)	Animal and Plant Quarantine Agency (S-2158)
EPI1680849	NA	Korea, Republic of	2014-Feb-28	EPI_ISL_408701	A/backyard_poultry/Korea/H0790/2014	Animal and Plant Quarantine Agency (APQA)	Animal and Plant Quarantine Agency (S-2158)
EPI1680857	NA	Korea, Republic of	2014-Feb-28	EPI_ISL_408702	A/chicken/Korea/H0795/2014	Animal and Plant Quarantine Agency (APQA)	Animal and Plant Quarantine Agency (S-2158)
EPI1680865	NA	Korea, Republic of	2014-Feb-28	EPI_ISL_408703	A/duck/Korea/H0797/2014	Animal and Plant Quarantine Agency (APQA)	Animal and Plant Quarantine Agency (S-2158)
EPI1680873	NA	Korea, Republic of	2014-Mar-01	EPI_ISL_408704	A/chicken/Korea/H0811/2014	Animal and Plant Quarantine Agency (APQA)	Animal and Plant Quarantine Agency (S-2158)
EPI1680881	NA	Korea, Republic of	2014-Mar-02	EPI_ISL_408705	A/duck/Korea/H0813/2014	Animal and Plant Quarantine Agency (APQA)	Animal and Plant Quarantine Agency (S-2158)
EPI1680896	NA	Korea, Republic of	2014-Mar-02	EPI_ISL_408707	A/duck/Korea/H0822/2014	Animal and Plant Quarantine Agency (APQA)	Animal and Plant Quarantine Agency (S-2158)
EPI1680904	NA	Korea, Republic of	2014-Mar-03	EPI_ISL_408708	A/duck/Korea/H0824/2014	Animal and Plant Quarantine Agency (APQA)	Animal and Plant Quarantine Agency (S-2158)
EPI1680918	NA	Korea, Republic of	2014-Mar-03	EPI_ISL_408711	A/environment/Korea/H0832/2014	Animal and Plant Quarantine Agency (APQA)	Animal and Plant Quarantine Agency (S-2158)
EPI1680926	NA	Korea, Republic of	2014-Mar-03	EPI_ISL_408712	A/chicken/Korea/H0835/2014	Animal and Plant Quarantine Agency (APQA)	Animal and Plant Quarantine Agency (S-2158)
EPI1680934	NA	Korea, Republic of	2014-Mar-03	EPI_ISL_408713	A/duck/Korea/H0839/2014	Animal and Plant Quarantine Agency (APQA)	Animal and Plant Quarantine Agency (S-2158)
EPI1680942	NA	Korea, Republic of	2014-Mar-04	EPI_ISL_408714	A/duck/Korea/H0845/2014	Animal and Plant Quarantine Agency (APQA)	Animal and Plant Quarantine Agency (S-2158)
EPI1680950	NA	Korea, Republic of	2014-Mar-05	EPI_ISL_408715	A/environment/Korea/H0853/2014	Animal and Plant Quarantine Agency (APQA)	Animal and Plant Quarantine Agency (S-2158)
EPI1680958	NA	Korea, Republic of	2014-Mar-05	EPI_ISL_408716	A/environment/Korea/H0867_2/2014	Animal and Plant Quarantine Agency (APQA)	Animal and Plant Quarantine Agency (S-2158)
EPI1680966	NA	Korea, Republic of	2014-Mar-06	EPI_ISL_408717	A/duck/Korea/H0879/2014	Animal and Plant Quarantine Agency (APQA)	Animal and Plant Quarantine Agency (S-2158)
EPI1680981	NA	Korea, Republic of	2014-Mar-06	EPI_ISL_408719	A/duck/Korea/H0882/2014	Animal and Plant Quarantine Agency (APQA)	Animal and Plant Quarantine Agency (S-2158)
EPI1680989	NA	Korea, Republic of	2014-Mar-06	EPI_ISL_408720	A/chicken/Korea/H0884/2014	Animal and Plant Quarantine Agency (APQA)	Animal and Plant Quarantine Agency (S-2158)
EPI1680997	NA	Korea, Republic of	2014-Mar-06	EPI_ISL_408721	A/duck/Korea/H0887/2014	Animal and Plant Quarantine Agency (APQA)	Animal and Plant Quarantine Agency (S-2158)
EPI1681005	NA	Korea, Republic of	2014-Mar-06	EPI_ISL_408722	A/duck/Korea/H0888/2014	Animal and Plant Quarantine Agency (APQA)	Animal and Plant Quarantine Agency (S-2158)
EPI1681013	NA	Korea, Republic of	2014-Mar-07	EPI_ISL_408723	A/chicken/Korea/H0891/2014	Animal and Plant Quarantine Agency (APQA)	Animal and Plant Quarantine Agency (S-2158)
EPI1681021	NA	Korea, Republic of	2014-Mar-07	EPI_ISL_408724	A/chicken/Korea/H0893/2014	Animal and Plant Quarantine Agency (APQA)	Animal and Plant Quarantine Agency (S-2158)
EPI1681029	NA	Korea, Republic of	2014-Mar-07	EPI_ISL_408725	A/chicken/Korea/H0898/2014	Animal and Plant Quarantine Agency (APQA)	Animal and Plant Quarantine Agency (S-2158)
EPI1681037	NA	Korea, Republic of	2014-Mar-07	EPI_ISL_408726	A/duck/Korea/H0901/2014	Animal and Plant Quarantine Agency (APQA)	Animal and Plant Quarantine Agency (S-2158)
EPI1681045	NA	Korea, Republic of	2014-Mar-07	EPI_ISL_408727	A/chicken/Korea/H0905/2014	Animal and Plant Quarantine Agency (APQA)	Animal and Plant Quarantine Agency (S-2158)
EPI1681053	NA	Korea, Republic of	2014-Mar-07	EPI_ISL_408728	A/great_egret/Korea/H0912/2014	Animal and Plant Quarantine Agency (APQA)	Animal and Plant Quarantine Agency (S-2158)
EPI1681061	NA	Korea, Republic of	2014-Mar-09	EPI_ISL_408729	A/bean_goose/Korea/H0924/2014	Animal and Plant Quarantine Agency (APQA)	Animal and Plant Quarantine Agency (S-2158)
EPI1681069	NA	Korea, Republic of	2014-Mar-09	EPI_ISL_408730	A/duck/Korea/H0936/2014	Animal and Plant Quarantine Agency (APQA)	Animal and Plant Quarantine Agency (S-2158)
EPI1681077	NA	Korea, Republic of	2014-Mar-10	EPI_ISL_408731	A/chicken/Korea/H0940/2014	Animal and Plant Quarantine Agency (APQA)	Animal and Plant Quarantine Agency (S-2158)
EPI1681085	NA	Korea, Republic of	2014-Mar-10	EPI_ISL_408732	A/chicken/Korea/H0950/2014	Animal and Plant Quarantine Agency (APQA)	Animal and Plant Quarantine Agency (S-2158)
EPI1681093	NA	Korea, Republic of	2014-Mar-10	EPI_ISL_408733	A/chicken/Korea/H0952/2014	Animal and Plant Quarantine Agency (APQA)	Animal and Plant Quarantine Agency (S-2158)
EPI1681101	NA	Korea, Republic of	2014-Mar-10	EPI_ISL_408734	A/chicken/Korea/H0953/2014	Animal and Plant Quarantine Agency (APQA)	Animal and Plant Quarantine Agency (S-2158)
EPI1681109	NA	Korea, Republic of	2014-Mar-10	EPI_ISL_408735	A/duck/Korea/H0958/2014	Animal and Plant Quarantine Agency (APQA)	Animal and Plant Quarantine Agency (S-2158)
EPI1681124	NA	Korea, Republic of	2014-Mar-12	EPI_ISL_408737	A/chicken/Korea/H1008/2014	Animal and Plant Quarantine Agency (APQA)	Animal and Plant Quarantine Agency (S-2158)
EPI1681132	NA	Korea, Republic of	2014-Mar-13	EPI_ISL_408738	A/duck/Korea/H1027/2014	Animal and Plant Quarantine Agency (APQA)	Animal and Plant Quarantine Agency (S-2158)
EPI1681140	NA	Korea, Republic of	2014-Mar-13	EPI_ISL_408739	A/duck/Korea/H1030/2014	Animal and Plant Quarantine Agency (APQA)	Animal and Plant Quarantine Agency (S-2158)
EPI1681148	NA	Korea, Republic of	2014-Mar-13	EPI_ISL_408740	A/duck/Korea/H1031/2014	Animal and Plant Quarantine Agency (APQA)	Animal and Plant Quarantine Agency (S-2158)
EPI1681156	NA	Korea, Republic of	2014-Mar-13	EPI_ISL_408741	A/duck/Korea/H1032/2014	Animal and Plant Quarantine Agency (APQA)	Animal and Plant Quarantine Agency (S-2158)
EPI1681164	NA	Korea, Republic of	2014-Mar-13	EPI_ISL_408742	A/duck/Korea/H1033/2014	Animal and Plant Quarantine Agency (APQA)	Animal and Plant Quarantine Agency (S-2158)
EPI1681172	NA	Korea, Republic of	2014-Mar-13	EPI_ISL_408743	A/duck/Korea/H1037/2014	Animal and Plant Quarantine Agency (APQA)	Animal and Plant Quarantine Agency (S-2158)
EPI1681180	NA	Korea, Republic of	2014-Mar-14	EPI_ISL_408744	A/duck/Korea/H1041/2014	Animal and Plant Quarantine Agency (APQA)	Animal and Plant Quarantine Agency (S-2158)
EPI1681188	NA	Korea, Republic of	2014-Mar-15	EPI_ISL_408745	A/duck/Korea/H1056/2014	Animal and Plant Quarantine Agency (APQA)	Animal and Plant Quarantine Agency (S-2158)
EPI1681196	NA	Korea, Republic of	2014-Mar-16	EPI_ISL_408746	A/duck/Korea/H1062/2014	Animal and Plant Quarantine Agency (APQA)	Animal and Plant Quarantine Agency (S-2158)
EPI1681204	NA	Korea, Republic of	2014-Mar-17	EPI_ISL_408747	A/duck/Korea/H1067/2014	Animal and Plant Quarantine Agency (APQA)	Animal and Plant Quarantine Agency (S-2158)
EPI1681219	NA	Korea, Republic of	2014-Mar-17	EPI_ISL_408749	A/duck/Korea/H1072/2014	Animal and Plant Quarantine Agency (APQA)	Animal and Plant Quarantine Agency (S-2158)
EPI1681227	NA	Korea, Republic of	2014-Mar-18	EPI_ISL_408750	A/chicken/Korea/H1078/2014	Animal and Plant Quarantine Agency (APQA)	Animal and Plant Quarantine Agency (S-2158)
EPI1681235	NA	Korea, Republic of	2014-Mar-20	EPI_ISL_408751	A/duck/Korea/H1111/2014	Animal and Plant Quarantine Agency (APQA)	Animal and Plant Quarantine Agency (S-2158)
EPI1681243	NA	Korea, Republic of	2014-Mar-20	EPI_ISL_408752	A/duck/Korea/H1112/2014	Animal and Plant Quarantine Agency (APQA)	Animal and Plant Quarantine Agency (S-2158)
EPI1681251	NA	Korea, Republic of	2014-Mar-20	EPI_ISL_408753	A/chicken/Korea/H1121/2014	Animal and Plant Quarantine Agency (APQA)	Animal and Plant Quarantine Agency (S-2158)
EPI1681266	NA	Korea, Republic of	2014-Mar-25	EPI_ISL_408755	A/chicken/Korea/H1152/2014	Animal and Plant Quarantine Agency (APQA)	Animal and Plant Quarantine Agency (S-2158)
EPI1681274	NA	Korea, Republic of	2014-Mar-26	EPI_ISL_408756	A/duck/Korea/H1161/2014	Animal and Plant Quarantine Agency (APQA)	Animal and Plant Quarantine Agency (S-2158)
EPI1681282	NA	Korea, Republic of	2014-Mar-26	EPI_ISL_408757	A/duck/Korea/H1173/2014	Animal and Plant Quarantine Agency (APQA)	Animal and Plant Quarantine Agency (S-2158)
EPI1681290	NA	Korea, Republic of	2014-Mar-26	EPI_ISL_408758	A/duck/Korea/H1174/2014	Animal and Plant Quarantine Agency (APQA)	Animal and Plant Quarantine Agency (S-2158)
EPI1681298	NA	Korea, Republic of	2014-Mar-29	EPI_ISL_408759	A/chicken/Korea/H1202/2014	Animal and Plant Quarantine Agency (APQA)	Animal and Plant Quarantine Agency (S-2158)
EPI1681306	NA	Korea, Republic of	2014-Mar-31	EPI_ISL_408760	A/chicken/Korea/H1205/2014	Animal and Plant Quarantine Agency (APQA)	Animal and Plant Quarantine Agency (S-2158)
EPI1681314	NA	Korea, Republic of	2014-Apr-02	EPI_ISL_408761	A/duck/Korea/H1219/2014	Animal and Plant Quarantine Agency (APQA)	Animal and Plant Quarantine Agency (S-2158)
EPI1681322	NA	Korea, Republic of	2014-Apr-02	EPI_ISL_408762	A/environment/Korea/H1220/2014	Animal and Plant Quarantine Agency (APQA)	Animal and Plant Quarantine Agency (S-2158)
EPI1681330	NA	Korea, Republic of	2014-Apr-06	EPI_ISL_408763	A/chicken/Korea/H1230/2014	Animal and Plant Quarantine Agency (APQA)	Animal and Plant Quarantine Agency (S-2158)
EPI1681338	NA	Korea, Republic of	2014-Apr-11	EPI_ISL_408764	A/duck/Korea/H1267/2014	Animal and Plant Quarantine Agency (APQA)	Animal and Plant Quarantine Agency (S-2158)
EPI1681346	NA	Korea, Republic of	2014-Apr-14	EPI_ISL_408765	A/duck/Korea/H1275/2014	Animal and Plant Quarantine Agency (APQA)	Animal and Plant Quarantine Agency (S-2158)
EPI1681354	NA	Korea, Republic of	2014-Apr-18	EPI_ISL_408766	A/chicken/Korea/H1289/2014	Animal and Plant Quarantine Agency (APQA)	Animal and Plant Quarantine Agency (S-2158)
EPI1681362	NA	Korea, Republic of	2014-Apr-08	EPI_ISL_408767	A/chicken/Korea/H1250/2014	Animal and Plant Quarantine Agency (APQA)	Animal and Plant Quarantine Agency (S-2158)
EPI1681370	NA	Korea, Republic of	2014-Apr-08	EPI_ISL_408768	A/environment/Korea/H1247/2014	Animal and Plant Quarantine Agency (APQA)	Animal and Plant Quarantine Agency (S-2158)
EPI1681385	NA	Korea, Republic of	2014-Apr-30	EPI_ISL_408770	A/quail/Korea/H1329/2014	Animal and Plant Quarantine Agency (APQA)	Animal and Plant Quarantine Agency (S-2158)
EPI1681441	NA	Korea, Republic of	2014-Jun-26	EPI_ISL_408779	A/duck/Korea/H1597/2014	Animal and Plant Quarantine Agency (APQA)	Animal and Plant Quarantine Agency (S-2158)
EPI1681449	NA	Korea, Republic of	2014-Jun-27	EPI_ISL_408780	A/duck/Korea/H1613/2014	Animal and Plant Quarantine Agency (APQA)	Animal and Plant Quarantine Agency (S-2158)
EPI1681492	NA	Korea, Republic of	2014-Sep-25	EPI_ISL_408786	A/duck/Korea/H1736/2014	Animal and Plant Quarantine Agency (APQA)	Animal and Plant Quarantine Agency (S-2158)
EPI1681507	NA	Korea, Republic of	2014-Sep-25	EPI_ISL_408788	A/duck/Korea/H1740/2014	Animal and Plant Quarantine Agency (APQA)	Animal and Plant Quarantine Agency (S-2158)
EPI1681515	NA	Korea, Republic of	2014-Sep-30	EPI_ISL_408789	A/duck/Korea/H1742/2014	Animal and Plant Quarantine Agency (APQA)	Animal and Plant Quarantine Agency (S-2158)
EPI1681551	NA	Korea, Republic of	2014-Oct-06	EPI_ISL_408794	A/duck/Korea/H1757/2014	Animal and Plant Quarantine Agency (APQA)	Animal and Plant Quarantine Agency (S-2158)
EPI1681559	NA	Korea, Republic of	2014-Oct-07	EPI_ISL_408795	A/duck/Korea/H1759/2014	Animal and Plant Quarantine Agency (APQA)	Animal and Plant Quarantine Agency (S-2158)
EPI1681567	NA	Korea, Republic of	2014-Oct-07	EPI_ISL_408796	A/duck/Korea/H1760/2014	Animal and Plant Quarantine Agency (APQA)	Animal and Plant Quarantine Agency (S-2158)
EPI1681575	NA	Korea, Republic of	2014-Oct-13	EPI_ISL_408797	A/duck/Korea/H1764/2014	Animal and Plant Quarantine Agency (APQA)	Animal and Plant Quarantine Agency (S-2158)
EPI1681583	NA	Korea, Republic of	2014-Oct-13	EPI_ISL_408798	A/duck/Korea/H1765/2014	Animal and Plant Quarantine Agency (APQA)	Animal and Plant Quarantine Agency (S-2158)
EPI1681591	NA	Korea, Republic of	2014-Oct-17	EPI_ISL_408799	A/duck/Korea/H1780/2014	Animal and Plant Quarantine Agency (APQA)	Animal and Plant Quarantine Agency (S-2158)
EPI1681599	NA	Korea, Republic of	2014-Oct-25	EPI_ISL_408800	A/duck/Korea/H1798/2014	Animal and Plant Quarantine Agency (APQA)	Animal and Plant Quarantine Agency (S-2158)
EPI1681614	NA	Korea, Republic of	2014-Oct-28	EPI_ISL_408802	A/Korean_native_chicken/Korea/H1804/2014	Animal and Plant Quarantine Agency (APQA)	Animal and Plant Quarantine Agency (S-2158)
EPI1681622	NA	Korea, Republic of	2014-Oct-28	EPI_ISL_408803	A/duck/Korea/H1806/2014	Animal and Plant Quarantine Agency (APQA)	Animal and Plant Quarantine Agency (S-2158)
EPI1681630	NA	Korea, Republic of	2014-Oct-30	EPI_ISL_408804	A/duck/Korea/H1813/2014	Animal and Plant Quarantine Agency (APQA)	Animal and Plant Quarantine Agency (S-2158)
EPI1681666	NA	Korea, Republic of	2014-Nov-19	EPI_ISL_408809	A/duck/Korea/H1880/2014	Animal and Plant Quarantine Agency (APQA)	Animal and Plant Quarantine Agency (S-2158)
EPI1681681	NA	Korea, Republic of	2014-Dec-12	EPI_ISL_408811	A/Korean_native_chicken/Korea/H1964/2014	Animal and Plant Quarantine Agency (APQA)	Animal and Plant Quarantine Agency (S-2158)
EPI1681689	NA	Korea, Republic of	2014-Dec-27	EPI_ISL_408812	A/Korean_native_chicken/Korea/H2028/2014	Animal and Plant Quarantine Agency (APQA)	Animal and Plant Quarantine Agency (S-2158)
EPI1681697	NA	Korea, Republic of	2014-Dec-27	EPI_ISL_408813	A/Korean_native_chicken/Korea/H2031/2014	Animal and Plant Quarantine Agency (APQA)	Animal and Plant Quarantine Agency (S-2158)
EPI1681707	NA	Korea, Republic of	2014-Dec-27	EPI_ISL_408816	A/Korean_native_chicken/Korea/H2036/2014	Animal and Plant Quarantine Agency (APQA)	Animal and Plant Quarantine Agency (S-2158)
EPI1681715	NA	Korea, Republic of	2014-Dec-27	EPI_ISL_408817	A/Korean_native_chicken/Korea/H2037/2014	Animal and Plant Quarantine Agency (APQA)	Animal and Plant Quarantine Agency (S-2158)
EPI1681723	NA	Korea, Republic of	2014-Dec-27	EPI_ISL_408818	A/Korean_native_chicken/Korea/H2038/2014	Animal and Plant Quarantine Agency (APQA)	Animal and Plant Quarantine Agency (S-2158)
EPI1681731	NA	Korea, Republic of	2014-Dec-27	EPI_ISL_408819	A/Korean_native_chicken/Korea/H2039/2014	Animal and Plant Quarantine Agency (APQA)	Animal and Plant Quarantine Agency (S-2158)
EPI1681739	NA	Korea, Republic of	2015-Jan-06	EPI_ISL_408820	A/duck/Korea/H2075/2015	Animal and Plant Quarantine Agency (APQA)	Animal and Plant Quarantine Agency (S-2158)
EPI1681747	NA	Korea, Republic of	2015-Jan-08	EPI_ISL_408821	A/environment/Korea/H2081/2015	Animal and Plant Quarantine Agency (APQA)	Animal and Plant Quarantine Agency (S-2158)
EPI1681762	NA	Korea, Republic of	2015-Jan-11	EPI_ISL_408823	A/duck/Korea/H2088/2015	Animal and Plant Quarantine Agency (APQA)	Animal and Plant Quarantine Agency (S-2158)
EPI1681770	NA	Korea, Republic of	2015-Jan-12	EPI_ISL_408824	A/environment/Korea/H2093/2015	Animal and Plant Quarantine Agency (APQA)	Animal and Plant Quarantine Agency (S-2158)
EPI1681778	NA	Korea, Republic of	2015-Jan-13	EPI_ISL_408825	A/goose/Korea/H2095/2015	Animal and Plant Quarantine Agency (APQA)	Animal and Plant Quarantine Agency (S-2158)
EPI1681786	NA	Korea, Republic of	2015-Jan-13	EPI_ISL_408826	A/Korean_native_chicken/Korea/H2098/2015	Animal and Plant Quarantine Agency (APQA)	Animal and Plant Quarantine Agency (S-2158)
EPI1681794	NA	Korea, Republic of	2015-Jan-14	EPI_ISL_408827	A/duck/Korea/H2100/2015	Animal and Plant Quarantine Agency (APQA)	Animal and Plant Quarantine Agency (S-2158)
EPI1681802	NA	Korea, Republic of	2015-Jan-14	EPI_ISL_408828	A/chicken/Korea/H2103/2015	Animal and Plant Quarantine Agency (APQA)	Animal and Plant Quarantine Agency (S-2158)
EPI1681810	NA	Korea, Republic of	2015-Jan-15	EPI_ISL_408829	A/duck/Korea/H2104/2015	Animal and Plant Quarantine Agency (APQA)	Animal and Plant Quarantine Agency (S-2158)
EPI1681825	NA	Korea, Republic of	2015-Jan-18	EPI_ISL_408831	A/duck/Korea/H2117/2015	Animal and Plant Quarantine Agency (APQA)	Animal and Plant Quarantine Agency (S-2158)
EPI1681833	NA	Korea, Republic of	2015-Jan-18	EPI_ISL_408832	A/duck/Korea/H2118/2015	Animal and Plant Quarantine Agency (APQA)	Animal and Plant Quarantine Agency (S-2158)
EPI1681841	NA	Korea, Republic of	2015-Jan-19	EPI_ISL_408833	A/grey_heron/Korea/H2119/2015	Animal and Plant Quarantine Agency (APQA)	Animal and Plant Quarantine Agency (S-2158)
EPI1681849	NA	Korea, Republic of	2015-Jan-19	EPI_ISL_408834	A/spot_billed_duck/Korea/H2126/2015	Animal and Plant Quarantine Agency (APQA)	Animal and Plant Quarantine Agency (S-2158)
EPI1681857	NA	Korea, Republic of	2015-Jan-19	EPI_ISL_408835	A/duck/Korea/H2131/2015	Animal and Plant Quarantine Agency (APQA)	Animal and Plant Quarantine Agency (S-2158)
EPI1681865	NA	Korea, Republic of	2015-Jan-19	EPI_ISL_408836	A/duck/Korea/H2147/2015	Animal and Plant Quarantine Agency (APQA)	Animal and Plant Quarantine Agency (S-2158)
EPI1681873	NA	Korea, Republic of	2015-Jan-19	EPI_ISL_408837	A/duck/Korea/H2148/2015	Animal and Plant Quarantine Agency (APQA)	Animal and Plant Quarantine Agency (S-2158)
EPI1681881	NA	Korea, Republic of	2015-Jan-20	EPI_ISL_408838	A/duck/Korea/H2161/2015	Animal and Plant Quarantine Agency (APQA)	Animal and Plant Quarantine Agency (S-2158)
EPI1681889	NA	Korea, Republic of	2015-Jan-21	EPI_ISL_408839	A/chicken/Korea/H2181/2015	Animal and Plant Quarantine Agency (APQA)	Animal and Plant Quarantine Agency (S-2158)
EPI1681897	NA	Korea, Republic of	2015-Jan-22	EPI_ISL_408840	A/duck/Korea/H2190/2015	Animal and Plant Quarantine Agency (APQA)	Animal and Plant Quarantine Agency (S-2158)
EPI1681905	NA	Korea, Republic of	2015-Jan-22	EPI_ISL_408841	A/chicken/Korea/H2192/2015	Animal and Plant Quarantine Agency (APQA)	Animal and Plant Quarantine Agency (S-2158)
EPI1681920	NA	Korea, Republic of	2015-Jan-23	EPI_ISL_408843	A/chicken/Korea/H2205/2015	Animal and Plant Quarantine Agency (APQA)	Animal and Plant Quarantine Agency (S-2158)
EPI1681928	NA	Korea, Republic of	2015-Jan-23	EPI_ISL_408844	A/duck/Korea/H2206/2015	Animal and Plant Quarantine Agency (APQA)	Animal and Plant Quarantine Agency (S-2158)
EPI1681936	NA	Korea, Republic of	2015-Jan-23	EPI_ISL_408845	A/gadwall/Korea/H2209/2015	Animal and Plant Quarantine Agency (APQA)	Animal and Plant Quarantine Agency (S-2158)
EPI1681944	NA	Korea, Republic of	2015-Jan-23	EPI_ISL_408846	A/Eurasian_wigeon/Korea/H2210/2015	Animal and Plant Quarantine Agency (APQA)	Animal and Plant Quarantine Agency (S-2158)
EPI1681952	NA	Korea, Republic of	2015-Jan-24	EPI_ISL_408847	A/bean_goose/Korea/H2211/2015	Animal and Plant Quarantine Agency (APQA)	Animal and Plant Quarantine Agency (S-2158)
EPI1681960	NA	Korea, Republic of	2015-Jan-26	EPI_ISL_408848	A/duck/Korea/H2230/2015	Animal and Plant Quarantine Agency (APQA)	Animal and Plant Quarantine Agency (S-2158)
EPI1681968	NA	Korea, Republic of	2015-Jan-26	EPI_ISL_408849	A/duck/Korea/H2239/2015	Animal and Plant Quarantine Agency (APQA)	Animal and Plant Quarantine Agency (S-2158)
EPI1681976	NA	Korea, Republic of	2015-Jan-28	EPI_ISL_408850	A/duck/Korea/H2253/2015	Animal and Plant Quarantine Agency (APQA)	Animal and Plant Quarantine Agency (S-2158)
EPI1681984	NA	Korea, Republic of	2015-Jan-28	EPI_ISL_408851	A/common_teal/Korea/H2261/2015	Animal and Plant Quarantine Agency (APQA)	Animal and Plant Quarantine Agency (S-2158)
EPI1681992	NA	Korea, Republic of	2015-Jan-28	EPI_ISL_408852	A/duck/Korea/H2263/2015	Animal and Plant Quarantine Agency (APQA)	Animal and Plant Quarantine Agency (S-2158)
EPI1682000	NA	Korea, Republic of	2015-Jan-28	EPI_ISL_408853	A/duck/Korea/H2264/2015	Animal and Plant Quarantine Agency (APQA)	Animal and Plant Quarantine Agency (S-2158)
EPI1682015	NA	Korea, Republic of	2015-Jan-28	EPI_ISL_408855	A/duck/Korea/H2267/2015	Animal and Plant Quarantine Agency (APQA)	Animal and Plant Quarantine Agency (S-2158)
EPI1682023	NA	Korea, Republic of	2015-Jan-28	EPI_ISL_408856	A/duck/Korea/H2268/2015	Animal and Plant Quarantine Agency (APQA)	Animal and Plant Quarantine Agency (S-2158)
EPI1682031	NA	Korea, Republic of	2015-Jan-29	EPI_ISL_408857	A/duck/Korea/H2269/2015	Animal and Plant Quarantine Agency (APQA)	Animal and Plant Quarantine Agency (S-2158)
EPI1682039	NA	Korea, Republic of	2015-Jan-29	EPI_ISL_408858	A/duck/Korea/H2273/2015	Animal and Plant Quarantine Agency (APQA)	Animal and Plant Quarantine Agency (S-2158)
EPI1682054	NA	Korea, Republic of	2015-Jan-30	EPI_ISL_408860	A/duck/Korea/H2279/2015	Animal and Plant Quarantine Agency (APQA)	Animal and Plant Quarantine Agency (S-2158)
EPI1682062	NA	Korea, Republic of	2015-Jan-30	EPI_ISL_408861	A/duck/Korea/H2280/2015	Animal and Plant Quarantine Agency (APQA)	Animal and Plant Quarantine Agency (S-2158)
EPI1682077	NA	Korea, Republic of	2015-Jan-30	EPI_ISL_408863	A/duck/Korea/H2294/2015	Animal and Plant Quarantine Agency (APQA)	Animal and Plant Quarantine Agency (S-2158)
EPI1682085	NA	Korea, Republic of	2015-Feb-02	EPI_ISL_408864	A/duck/Korea/H2300/2015	Animal and Plant Quarantine Agency (APQA)	Animal and Plant Quarantine Agency (S-2158)
EPI1682100	NA	Korea, Republic of	2015-Feb-02	EPI_ISL_408866	A/environment/Korea/H2305/2015	Animal and Plant Quarantine Agency (APQA)	Animal and Plant Quarantine Agency (S-2158)
EPI1682108	NA	Korea, Republic of	2015-Feb-04	EPI_ISL_408867	A/duck/Korea/H2311/2015	Animal and Plant Quarantine Agency (APQA)	Animal and Plant Quarantine Agency (S-2158)
EPI1682116	NA	Korea, Republic of	2015-Feb-04	EPI_ISL_408868	A/duck/Korea/H2312/2015	Animal and Plant Quarantine Agency (APQA)	Animal and Plant Quarantine Agency (S-2158)
EPI1682124	NA	Korea, Republic of	2015-Feb-04	EPI_ISL_408869	A/duck/Korea/H2319/2015	Animal and Plant Quarantine Agency (APQA)	Animal and Plant Quarantine Agency (S-2158)
EPI1682132	NA	Korea, Republic of	2015-Feb-05	EPI_ISL_408870	A/duck/Korea/H2320/2015	Animal and Plant Quarantine Agency (APQA)	Animal and Plant Quarantine Agency (S-2158)
EPI1682147	NA	Korea, Republic of	2015-Feb-10	EPI_ISL_408872	A/chicken/Korea/H2357/2015	Animal and Plant Quarantine Agency (APQA)	Animal and Plant Quarantine Agency (S-2158)
EPI1682155	NA	Korea, Republic of	2015-Feb-10	EPI_ISL_408873	A/duck/Korea/H2358/2015	Animal and Plant Quarantine Agency (APQA)	Animal and Plant Quarantine Agency (S-2158)
EPI1682163	NA	Korea, Republic of	2015-Feb-12	EPI_ISL_408874	A/duck/Korea/H2363/2015	Animal and Plant Quarantine Agency (APQA)	Animal and Plant Quarantine Agency (S-2158)
EPI1682171	NA	Korea, Republic of	2015-Feb-13	EPI_ISL_408875	A/environment/Korea/H2369/2015	Animal and Plant Quarantine Agency (APQA)	Animal and Plant Quarantine Agency (S-2158)
EPI1682186	NA	Korea, Republic of	2015-Feb-18	EPI_ISL_408877	A/duck/Korea/H2388/2015	Animal and Plant Quarantine Agency (APQA)	Animal and Plant Quarantine Agency (S-2158)
EPI1682194	NA	Korea, Republic of	2015-Feb-22	EPI_ISL_408878	A/duck/Korea/H2391/2015	Animal and Plant Quarantine Agency (APQA)	Animal and Plant Quarantine Agency (S-2158)
EPI1682202	NA	Korea, Republic of	2015-Feb-23	EPI_ISL_408879	A/duck/Korea/H2392/2015	Animal and Plant Quarantine Agency (APQA)	Animal and Plant Quarantine Agency (S-2158)
EPI1682217	NA	Korea, Republic of	2015-Feb-23	EPI_ISL_408881	A/duck/Korea/H2394/2015	Animal and Plant Quarantine Agency (APQA)	Animal and Plant Quarantine Agency (S-2158)
EPI1682225	NA	Korea, Republic of	2015-Feb-23	EPI_ISL_408882	A/duck/Korea/H2395/2015	Animal and Plant Quarantine Agency (APQA)	Animal and Plant Quarantine Agency (S-2158)
EPI1682233	NA	Korea, Republic of	2015-Feb-23	EPI_ISL_408883	A/duck/Korea/H2397/2015	Animal and Plant Quarantine Agency (APQA)	Animal and Plant Quarantine Agency (S-2158)
EPI1682235	NA	Korea, Republic of	2015-Feb-23	EPI_ISL_408884	A/duck/Korea/H2399/2015	Animal and Plant Quarantine Agency (APQA)	Animal and Plant Quarantine Agency (S-2158)
EPI1682249	NA	Korea, Republic of	2015-Feb-23	EPI_ISL_408886	A/duck/Korea/H2401/2015	Animal and Plant Quarantine Agency (APQA)	Animal and Plant Quarantine Agency (S-2158)
EPI1682251	NA	Korea, Republic of	2015-Feb-23	EPI_ISL_408887	A/duck/Korea/H2402/2015	Animal and Plant Quarantine Agency (APQA)	Animal and Plant Quarantine Agency (S-2158)
EPI1682265	NA	Korea, Republic of	2015-Feb-24	EPI_ISL_408889	A/duck/Korea/H2410/2015	Animal and Plant Quarantine Agency (APQA)	Animal and Plant Quarantine Agency (S-2158)
EPI1682273	NA	Korea, Republic of	2015-Feb-24	EPI_ISL_408890	A/duck/Korea/H2411/2015	Animal and Plant Quarantine Agency (APQA)	Animal and Plant Quarantine Agency (S-2158)
EPI1682281	NA	Korea, Republic of	2015-Feb-24	EPI_ISL_408891	A/duck/Korea/H2412/2015	Animal and Plant Quarantine Agency (APQA)	Animal and Plant Quarantine Agency (S-2158)
EPI1682289	NA	Korea, Republic of	2015-Feb-26	EPI_ISL_408892	A/duck/Korea/H2426/2015	Animal and Plant Quarantine Agency (APQA)	Animal and Plant Quarantine Agency (S-2158)
EPI1682297	NA	Korea, Republic of	2015-Feb-27	EPI_ISL_408893	A/duck/Korea/H2435/2015	Animal and Plant Quarantine Agency (APQA)	Animal and Plant Quarantine Agency (S-2158)
EPI1682305	NA	Korea, Republic of	2015-Feb-27	EPI_ISL_408894	A/duck/Korea/H2436/2015	Animal and Plant Quarantine Agency (APQA)	Animal and Plant Quarantine Agency (S-2158)
EPI1682313	NA	Korea, Republic of	2015-Mar-02	EPI_ISL_408895	A/duck/Korea/H2441/2015	Animal and Plant Quarantine Agency (APQA)	Animal and Plant Quarantine Agency (S-2158)
EPI1682321	NA	Korea, Republic of	2015-Mar-02	EPI_ISL_408896	A/duck/Korea/H2442/2015	Animal and Plant Quarantine Agency (APQA)	Animal and Plant Quarantine Agency (S-2158)
EPI1682329	NA	Korea, Republic of	2015-Mar-02	EPI_ISL_408897	A/duck/Korea/H2444/2015	Animal and Plant Quarantine Agency (APQA)	Animal and Plant Quarantine Agency (S-2158)
EPI1682337	NA	Korea, Republic of	2015-Mar-02	EPI_ISL_408898	A/duck/Korea/H2445/2015	Animal and Plant Quarantine Agency (APQA)	Animal and Plant Quarantine Agency (S-2158)
EPI1682345	NA	Korea, Republic of	2015-Mar-02	EPI_ISL_408899	A/duck/Korea/H2446/2015	Animal and Plant Quarantine Agency (APQA)	Animal and Plant Quarantine Agency (S-2158)
EPI1682353	NA	Korea, Republic of	2015-Mar-02	EPI_ISL_408900	A/duck/Korea/H2447/2015	Animal and Plant Quarantine Agency (APQA)	Animal and Plant Quarantine Agency (S-2158)
EPI1682361	NA	Korea, Republic of	2015-Mar-03	EPI_ISL_408901	A/duck/Korea/H2449/2015	Animal and Plant Quarantine Agency (APQA)	Animal and Plant Quarantine Agency (S-2158)
EPI1682369	NA	Korea, Republic of	2015-Mar-02	EPI_ISL_408902	A/duck/Korea/H2454/2015	Animal and Plant Quarantine Agency (APQA)	Animal and Plant Quarantine Agency (S-2158)
EPI1682377	NA	Korea, Republic of	2015-Mar-02	EPI_ISL_408903	A/duck/Korea/H2455/2015	Animal and Plant Quarantine Agency (APQA)	Animal and Plant Quarantine Agency (S-2158)
EPI1682385	NA	Korea, Republic of	2015-Mar-03	EPI_ISL_408904	A/duck/Korea/H2459/2015	Animal and Plant Quarantine Agency (APQA)	Animal and Plant Quarantine Agency (S-2158)
EPI1682393	NA	Korea, Republic of	2015-Mar-03	EPI_ISL_408905	A/duck/Korea/H2460/2015	Animal and Plant Quarantine Agency (APQA)	Animal and Plant Quarantine Agency (S-2158)
EPI1682401	NA	Korea, Republic of	2015-Mar-03	EPI_ISL_408906	A/duck/Korea/H2462/2015	Animal and Plant Quarantine Agency (APQA)	Animal and Plant Quarantine Agency (S-2158)
EPI1682409	NA	Korea, Republic of	2015-Mar-03	EPI_ISL_408907	A/duck/Korea/H2465/2015	Animal and Plant Quarantine Agency (APQA)	Animal and Plant Quarantine Agency (S-2158)
EPI1682417	NA	Korea, Republic of	2015-Mar-03	EPI_ISL_408908	A/duck/Korea/H2466/2015	Animal and Plant Quarantine Agency (APQA)	Animal and Plant Quarantine Agency (S-2158)
EPI1682425	NA	Korea, Republic of	2015-Mar-03	EPI_ISL_408909	A/duck/Korea/H2467/2015	Animal and Plant Quarantine Agency (APQA)	Animal and Plant Quarantine Agency (S-2158)
EPI1682433	NA	Korea, Republic of	2015-Mar-03	EPI_ISL_408910	A/duck/Korea/H2469/2015	Animal and Plant Quarantine Agency (APQA)	Animal and Plant Quarantine Agency (S-2158)
EPI1682441	NA	Korea, Republic of	2015-Mar-04	EPI_ISL_408911	A/duck/Korea/H2474/2015	Animal and Plant Quarantine Agency (APQA)	Animal and Plant Quarantine Agency (S-2158)
EPI1682449	NA	Korea, Republic of	2015-Mar-05	EPI_ISL_408912	A/duck/Korea/H2475/2015	Animal and Plant Quarantine Agency (APQA)	Animal and Plant Quarantine Agency (S-2158)
EPI1682457	NA	Korea, Republic of	2015-Mar-06	EPI_ISL_408913	A/duck/Korea/H2484/2015	Animal and Plant Quarantine Agency (APQA)	Animal and Plant Quarantine Agency (S-2158)
EPI1682465	NA	Korea, Republic of	2015-Mar-06	EPI_ISL_408914	A/duck/Korea/H2485/2015	Animal and Plant Quarantine Agency (APQA)	Animal and Plant Quarantine Agency (S-2158)
EPI1682473	NA	Korea, Republic of	2015-Mar-06	EPI_ISL_408915	A/chicken/Korea/H2486/2015	Animal and Plant Quarantine Agency (APQA)	Animal and Plant Quarantine Agency (S-2158)
EPI1682488	NA	Korea, Republic of	2015-Mar-10	EPI_ISL_408917	A/chicken/Korea/H2497/2015	Animal and Plant Quarantine Agency (APQA)	Animal and Plant Quarantine Agency (S-2158)
EPI1883636	NA	Romania	2021-May-05	EPI_ISL_2681044	A/chicken/Romania/12448_21VIR3734-3/2021	Institute for Diagnosis & Animal Health (IDAH)	Istituto Zooprofilattico Sperimentale Delle Venezie	Onita, I.; Neicut, A.; Raluca, B.; Razvan, M.; Florica, B.; Zecchin, B.; Fusaro, A.; Giussani, E.; Schivo, A.; Salviato, A.; Monne, I.; Terregino, C.
EPI1877884	NA	China	2020-Nov-04	EPI_ISL_2685842	A/tundra swan/Hubei/BQ2/2020	College of Wildlife and Protected Areas, Northeast Forestry University	Northeast Forestry University
EPI1877892	NA	China	2020-Nov-09	EPI_ISL_2685846	A/tundra swan/Hubei/BQ3/2020	College of Wildlife and Protected Areas, Northeast Forestry University	Northeast Forestry University
EPI1877900	NA	China	2020-Nov-11	EPI_ISL_2685847	A/tundra swan/Hubei/BQ4/2020	College of Wildlife and Protected Areas, Northeast Forestry University	Northeast Forestry University
EPI1877908	NA	China	2020-Nov-16	EPI_ISL_2685848	A/tundra swan/Hubei/BQ6/2020	College of Wildlife and Protected Areas, Northeast Forestry University	Northeast Forestry University
EPI1877916	NA	China	2020-Nov-16	EPI_ISL_2685900	A/tundra swan/Hubei/BQ7/2020	College of Wildlife and Protected Areas, Northeast Forestry University	Northeast Forestry University
EPI1877924	NA	China	2020-Nov-16	EPI_ISL_2685947	A/tundra swan/Hubei/BQ8/2020	College of Wildlife and Protected Areas, Northeast Forestry University	Northeast Forestry University
EPI1881264	NA	China	2020-Oct-11	EPI_ISL_2815336	A/common teal/Ningxia/105/2020	College of Wildlife and Protected Areas, Northeast Forestry University	Northeast Forestry University
EPI1881272	NA	China	2020-Oct-15	EPI_ISL_2815374	A/mallard/Ningxia/175/2020	College of Wildlife and Protected Areas, Northeast Forestry University	Northeast Forestry University
EPI1881280	NA	China	2020-Oct-15	EPI_ISL_2820250	A/mallard/Ningxia/176/2020	College of Wildlife and Protected Areas, Northeast Forestry University	Northeast Forestry University
EPI1881288	NA	China	2020-Oct-15	EPI_ISL_2820259	A/common teal/Ningxia/181/2020	College of Wildlife and Protected Areas, Northeast Forestry University	Northeast Forestry University
EPI1881306	NA	China	2020-Oct-15	EPI_ISL_2820261	A/common teal/Ningxia/189/2020	College of Wildlife and Protected Areas, Northeast Forestry University	Northeast Forestry University
EPI1881314	NA	China	2020-Oct-16	EPI_ISL_2820262	A/common teal/Ningxia/237/2020	College of Wildlife and Protected Areas, Northeast Forestry University	Northeast Forestry University
EPI1881322	NA	China	2020-Oct-16	EPI_ISL_2820288	A/mallard/Ningxia/239/2020	College of Wildlife and Protected Areas, Northeast Forestry University	Northeast Forestry University
EPI1881330	NA	China	2020-Oct-16	EPI_ISL_2820465	A/mallard/Ningxia/241/2020	College of Wildlife and Protected Areas, Northeast Forestry University	Northeast Forestry University
EPI1881338	NA	China	2020-Oct-16	EPI_ISL_2820479	A/common pochard/Ningxia/243/2020	College of Wildlife and Protected Areas, Northeast Forestry University	Northeast Forestry University
EPI1881346	NA	China	2020-Oct-16	EPI_ISL_2820480	A/common teal/Ningxia/245/2020	College of Wildlife and Protected Areas, Northeast Forestry University	Northeast Forestry University
EPI1881354	NA	China	2020-Oct-16	EPI_ISL_2820501	A/mallard/Ningxia/247/2020	College of Wildlife and Protected Areas, Northeast Forestry University	Northeast Forestry University
EPI1881362	NA	China	2020-Oct-16	EPI_ISL_2820503	A/mallard/Ningxia/249/2020	College of Wildlife and Protected Areas, Northeast Forestry University	Northeast Forestry University
EPI1881370	NA	China	2020-Oct-16	EPI_ISL_2820504	A/common teal/Ningxia/253/2020	College of Wildlife and Protected Areas, Northeast Forestry University	Northeast Forestry University
EPI1882778	NA	Sweden	2021-May-21	EPI_ISL_3001273	A/common buzzard/Sweden/SVA210510SZ0206/FB001829/C-2021	National Veterinary Institute, SVA	National Veterinary Institute
EPI1882946	NA	Sweden	2021-Jun-17	EPI_ISL_3026043	A/European herring gull/Sweden/SVA210617SZ0354/FB002251/I-2021	National Veterinary Institute, SVA	National Veterinary Institute
EPI1883281	NA	Sweden	2021-Jun-17	EPI_ISL_3098710	A/common eider/Sweden/SVA210617SZ0354/FB002253/I-2021	National Veterinary Institute, SVA	National Veterinary Institute
EPI1883385	NA	Sweden	2021-Jan-19	EPI_ISL_3102024	A/barnacle goose/Sweden/SVA210423SZ0250/FB001648/M-2021	National Veterinary Institute, SVA	National Veterinary Institute
EPI1883395	NA	Sweden	2021-Jan-06	EPI_ISL_3102029	A/barnacle goose/Sweden/SVA210423SZ0252/FB001647/M2021	National Veterinary Institute, SVA	National Veterinary Institute
EPI1883428	NA	Bulgaria	2021-Apr-26	EPI_ISL_3102057	A/chicken/Bulgaria/275-4_21VIR4270-6/2021	Istituto Zooprofilattico Sperimentale delle Venezie, EU/OIE/Reference Laboratory and FAO Reference Centre for AI and ND	Istituto Zooprofilattico Sperimentale Delle Venezie	Goujgoulova, G.; Slavcheva, I.; Zecchin, B.; Fusaro, A.; Milani, A.; Schivo, A.; Salviato, A.; Giussani, E.; Monne, I.; Terregino, C.
EPI1883436	NA	Bulgaria	2021-May-05	EPI_ISL_3102058	A/chicken/Bulgaria/297-2_21VIR4270-8/2021	Istituto Zooprofilattico Sperimentale delle Venezie, EU/OIE/Reference Laboratory and FAO Reference Centre for AI and ND	Istituto Zooprofilattico Sperimentale Delle Venezie	Goujgoulova, G.; Slavcheva, I.; Zecchin, B.; Fusaro, A.; Milani, A.; Schivo, A.; Salviato, A.; Giussani, E.; Monne, I.; Terregino, C.
EPI1883444	NA	Bulgaria	2021-May-05	EPI_ISL_3102059	A/chicken/Bulgaria/298-1_21VIR4270-9/2021	Istituto Zooprofilattico Sperimentale delle Venezie, EU/OIE/Reference Laboratory and FAO Reference Centre for AI and ND	Istituto Zooprofilattico Sperimentale Delle Venezie	Goujgoulova, G.; Slavcheva, I.; Zecchin, B.; Fusaro, A.; Milani, A.; Schivo, A.; Salviato, A.; Giussani, E.; Monne, I.; Terregino, C.
EPI1883452	NA	Poland	2021-Mar-05	EPI_ISL_3102060	A/duck/Poland/H160_21RS1385-1/2021	Istituto Zooprofilattico Sperimentale delle Venezie, EU/OIE/Reference Laboratory and FAO Reference Centre for AI and ND	Istituto Zooprofilattico Sperimentale Delle Venezie	Smietanka, K.; Swieton, E.; Zecchin, B.; Fusaro, A.; Milani, A.; Schivo, A.; Salviato, A.; Giussani, E.; Monne, I.; Terregino, C.
EPI1883460	NA	Poland	2021-Apr-09	EPI_ISL_3102061	A/duck/Poland/H542_21RS1385-2/2021	Istituto Zooprofilattico Sperimentale delle Venezie, EU/OIE/Reference Laboratory and FAO Reference Centre for AI and ND	Istituto Zooprofilattico Sperimentale Delle Venezie	Smietanka, K.; Swieton, E.; Zecchin, B.; Fusaro, A.; Milani, A.; Schivo, A.; Salviato, A.; Giussani, E.; Monne, I.; Terregino, C.
EPI1883468	NA	Poland	2021-May-11	EPI_ISL_3102062	A/chicken/Poland/H1124_21RS1385-3/2021	Istituto Zooprofilattico Sperimentale delle Venezie, EU/OIE/Reference Laboratory and FAO Reference Centre for AI and ND	Istituto Zooprofilattico Sperimentale Delle Venezie	Smietanka, K.; Swieton, E.; Zecchin, B.; Fusaro, A.; Milani, A.; Schivo, A.; Salviato, A.; Giussani, E.; Monne, I.; Terregino, C.
EPI1883492	NA	Poland	2021-May-03	EPI_ISL_3102065	A/goose/Poland/H1036_21RS1385-6/2021	Istituto Zooprofilattico Sperimentale delle Venezie, EU/OIE/Reference Laboratory and FAO Reference Centre for AI and ND	Istituto Zooprofilattico Sperimentale Delle Venezie	Smietanka, K.; Swieton, E.; Zecchin, B.; Fusaro, A.; Milani, A.; Schivo, A.; Salviato, A.; Giussani, E.; Monne, I.; Terregino, C.
EPI1883508	NA	Poland	2021-Mar-23	EPI_ISL_3102067	A/chicken/Poland/H293_21RS1385-8/2021	Istituto Zooprofilattico Sperimentale delle Venezie, EU/OIE/Reference Laboratory and FAO Reference Centre for AI and ND	Istituto Zooprofilattico Sperimentale Delle Venezie	Smietanka, K.; Swieton, E.; Zecchin, B.; Fusaro, A.; Milani, A.; Schivo, A.; Salviato, A.; Giussani, E.; Monne, I.; Terregino, C.
EPI1883516	NA	Poland	2021-Apr-28	EPI_ISL_3102068	A/chicken/Poland/H984_21RS1385-9/2021	Istituto Zooprofilattico Sperimentale delle Venezie, EU/OIE/Reference Laboratory and FAO Reference Centre for AI and ND	Istituto Zooprofilattico Sperimentale Delle Venezie	Smietanka, K.; Swieton, E.; Zecchin, B.; Fusaro, A.; Milani, A.; Schivo, A.; Salviato, A.; Giussani, E.; Monne, I.; Terregino, C.
EPI1883532	NA	Poland	2021-May-02	EPI_ISL_3102070	A/white_stork/Poland/MB412_21RS1385-11/2021	Istituto Zooprofilattico Sperimentale delle Venezie, EU/OIE/Reference Laboratory and FAO Reference Centre for AI and ND	Istituto Zooprofilattico Sperimentale Delle Venezie	Smietanka, K.; Swieton, E.; Zecchin, B.; Fusaro, A.; Milani, A.; Schivo, A.; Salviato, A.; Giussani, E.; Monne, I.; Terregino, C.
EPI1883540	NA	Poland	2021-Apr-16	EPI_ISL_3102071	A/chicken/Poland/H712_21RS1385-12/2021	Istituto Zooprofilattico Sperimentale delle Venezie, EU/OIE/Reference Laboratory and FAO Reference Centre for AI and ND	Istituto Zooprofilattico Sperimentale Delle Venezie	Smietanka, K.; Swieton, E.; Zecchin, B.; Fusaro, A.; Milani, A.; Schivo, A.; Salviato, A.; Giussani, E.; Monne, I.; Terregino, C.
EPI1883548	NA	Poland	2021-May-07	EPI_ISL_3102072	A/chicken/Poland/H1084_21RS1385-13/2021	Istituto Zooprofilattico Sperimentale delle Venezie, EU/OIE/Reference Laboratory and FAO Reference Centre for AI and ND	Istituto Zooprofilattico Sperimentale Delle Venezie	Smietanka, K.; Swieton, E.; Zecchin, B.; Fusaro, A.; Milani, A.; Schivo, A.; Salviato, A.; Giussani, E.; Monne, I.; Terregino, C.
EPI1883572	NA	Poland	2021-Apr-25	EPI_ISL_3102075	A/chicken/Poland/H928_21RS1385-16/2021	Istituto Zooprofilattico Sperimentale delle Venezie, EU/OIE/Reference Laboratory and FAO Reference Centre for AI and ND	Istituto Zooprofilattico Sperimentale Delle Venezie	Smietanka, K.; Swieton, E.; Zecchin, B.; Fusaro, A.; Milani, A.; Schivo, A.; Salviato, A.; Giussani, E.; Monne, I.; Terregino, C.
EPI1883580	NA	Poland	2021-Apr-07	EPI_ISL_3102076	A/duck/Poland/H515_21RS1385-17/2021	Istituto Zooprofilattico Sperimentale delle Venezie, EU/OIE/Reference Laboratory and FAO Reference Centre for AI and ND	Istituto Zooprofilattico Sperimentale Delle Venezie	Smietanka, K.; Swieton, E.; Zecchin, B.; Fusaro, A.; Milani, A.; Schivo, A.; Salviato, A.; Giussani, E.; Monne, I.; Terregino, C.
EPI1883596	NA	Poland	2021-Apr-22	EPI_ISL_3102078	A/mute_swan/Poland/MB396_21RS1385-19/2021	Istituto Zooprofilattico Sperimentale delle Venezie, EU/OIE/Reference Laboratory and FAO Reference Centre for AI and ND	Istituto Zooprofilattico Sperimentale Delle Venezie	Smietanka, K.; Swieton, E.; Zecchin, B.; Fusaro, A.; Milani, A.; Schivo, A.; Salviato, A.; Giussani, E.; Monne, I.; Terregino, C.
EPI1883604	NA	Poland	2021-May-24	EPI_ISL_3102079	A/turkey/Poland/H1289_21RS1385-20/2021	Istituto Zooprofilattico Sperimentale delle Venezie, EU/OIE/Reference Laboratory and FAO Reference Centre for AI and ND	Istituto Zooprofilattico Sperimentale Delle Venezie	Smietanka, K.; Swieton, E.; Zecchin, B.; Fusaro, A.; Milani, A.; Schivo, A.; Salviato, A.; Giussani, E.; Monne, I.; Terregino, C.
EPI1883612	NA	Austria	2021-Apr-27	EPI_ISL_3102080	A/chicken/Austria/21052483_21VIR3291-1/2021	AGES - Österreichische Agentur für Gesundheit und Ernährungssicherheit GmbH	Istituto Zooprofilattico Sperimentale Delle Venezie	Wodak, E.; Revilla Fernandez, S.; Schmoll, F.; Zecchin, B.; Fusaro, A.; Milani, A.; Schivo, A.; Salviato, A.; Giussani, E.; Monne, I.; Terregino, C.
EPI1883628	NA	Romania	2021-Apr-08	EPI_ISL_3102082	A/mute_swan/Romania/11981-2_21VIR3163-6/2021	Istituto Zooprofilattico Sperimentale delle Venezie, EU/OIE/Reference Laboratory and FAO Reference Centre for AI and ND	Istituto Zooprofilattico Sperimentale Delle Venezie	Onita, I.; Neicut, A.; Raluca, B.; Razvan, M.; Florica, B.; Zecchin, B.; Fusaro, A.; Giussani, E.; Schivo, A.; Salviato, A.; Monne, I.; Terregino, C.
EPI1883818	NA	Sweden	2021-Feb-01	EPI_ISL_3102208	A/barnacle goose/Sweden/SVA210210SZ0372/FB000374/M-2021	National Veterinary Institute, SVA	National Veterinary Institute
EPI1883834	NA	Sweden	2021-Mar-29	EPI_ISL_3127850	A/whooper swan/Sweden/SVA210331SZ0441/FB0001325/W-2021	National Veterinary Institute, SVA	National Veterinary Institute
EPI1883839	NA	Sweden	2021-Mar-25	EPI_ISL_3128152	A/Canada goose/Sweden/SVA210331SZ/FB001326/W-2021	National Veterinary Institute, SVA	National Veterinary Institute
EPI1883850	NA	Sweden	2021-Apr-06	EPI_ISL_3128522	A/Canada goose/Sweden/SVA210407SZ0510/FB001379/O-2021	National Veterinary Institute, SVA	National Veterinary Institute
EPI1883859	NA	Greece	2021-Mar-22	EPI_ISL_3128523	A/dalmatian pelican/Greece/47t_21VIR3735-3/2021	Istituto Zooprofilattico Sperimentale delle Venezie, EU/OIE/Reference Laboratory and FAO Reference Centre for AI and ND	Istituto Zooprofilattico Sperimentale Delle Venezie	Georgiades, G.; Ragias, B.; Gkolia, A.; Anthopoulou, E.; Zecchin, B.; Fusaro, A.; Giussani, E.; Schivo, A.; Salviato, A.; Palumbo, E.; Monne, I.; Terregino, C.
EPI1883867	NA	Kosovo	2021-May-31	EPI_ISL_3128524	A/partridge/Kosovo/96_21VIR5162-14/2021	Istituto Zooprofilattico Sperimentale delle Venezie, EU/OIE/Reference Laboratory and FAO Reference Centre for AI and ND	Istituto Zooprofilattico Sperimentale Delle Venezie	Uka, K.; Cana, A.; Merovci, X.; Krstevski, K.; Zecchin, B.; Fusaro, A.; Giussani, E.; Schivo, A.; Salviato, A.; Palumbo, E.; Monne, I.; Terregino, C.
EPI1883875	NA	Kosovo	2021-May-31	EPI_ISL_3128525	A/chicken/Kosovo/97_21VIR5162-15/2021	Istituto Zooprofilattico Sperimentale delle Venezie, EU/OIE/Reference Laboratory and FAO Reference Centre for AI and ND	Istituto Zooprofilattico Sperimentale Delle Venezie	Uka, K.; Cana, A.; Merovci, X.; Krstevski, K.; Zecchin, B.; Fusaro, A.; Giussani, E.; Schivo, A.; Salviato, A.; Palumbo, E.; Monne, I.; Terregino, C.
EPI1883883	NA	Kosovo	2021-May-31	EPI_ISL_3128526	A/chicken/Kosovo/98_21VIR5162-16/2021	Istituto Zooprofilattico Sperimentale delle Venezie, EU/OIE/Reference Laboratory and FAO Reference Centre for AI and ND	Istituto Zooprofilattico Sperimentale Delle Venezie	Uka, K.; Cana, A.; Merovci, X.; Krstevski, K.; Zecchin, B.; Fusaro, A.; Giussani, E.; Schivo, A.; Salviato, A.; Palumbo, E.; Monne, I.; Terregino, C.
EPI1883891	NA	Kosovo	2021-Jun-02	EPI_ISL_3128527	A/duck/Kosovo/107_21VIR5162-17/2021	Istituto Zooprofilattico Sperimentale delle Venezie, EU/OIE/Reference Laboratory and FAO Reference Centre for AI and ND	Istituto Zooprofilattico Sperimentale Delle Venezie	Uka, K.; Cana, A.; Merovci, X.; Krstevski, K.; Zecchin, B.; Fusaro, A.; Giussani, E.; Schivo, A.; Salviato, A.; Palumbo, E.; Monne, I.; Terregino, C.
EPI1883907	NA	Kosovo	2021-May-19	EPI_ISL_3128529	A/chicken/Kosovo/82_21VIR5162-1/2021	Istituto Zooprofilattico Sperimentale delle Venezie, EU/OIE/Reference Laboratory and FAO Reference Centre for AI and ND	Istituto Zooprofilattico Sperimentale Delle Venezie	Uka, K.; Cana, A.; Merovci, X.; Krstevski, K.; Zecchin, B.; Fusaro, A.; Giussani, E.; Schivo, A.; Salviato, A.; Palumbo, E.; Monne, I.; Terregino, C.
EPI1883915	NA	Kosovo	2021-May-25	EPI_ISL_3128530	A/chicken/Kosovo/84_21VIR5162-2/2021	Istituto Zooprofilattico Sperimentale delle Venezie, EU/OIE/Reference Laboratory and FAO Reference Centre for AI and ND	Istituto Zooprofilattico Sperimentale Delle Venezie	Uka, K.; Cana, A.; Merovci, X.; Krstevski, K.; Zecchin, B.; Fusaro, A.; Giussani, E.; Schivo, A.; Salviato, A.; Palumbo, E.; Monne, I.; Terregino, C.
EPI1883923	NA	Kosovo	2021-May-25	EPI_ISL_3128531	A/chicken/Kosovo/90_21VIR5162-4/2021	Istituto Zooprofilattico Sperimentale delle Venezie, EU/OIE/Reference Laboratory and FAO Reference Centre for AI and ND	Istituto Zooprofilattico Sperimentale Delle Venezie	Uka, K.; Cana, A.; Merovci, X.; Krstevski, K.; Zecchin, B.; Fusaro, A.; Giussani, E.; Schivo, A.; Salviato, A.; Palumbo, E.; Monne, I.; Terregino, C.
EPI1883931	NA	Kosovo	2021-Jun-01	EPI_ISL_3128532	A/chicken/Kosovo/104_21VIR5162-7/2021	Istituto Zooprofilattico Sperimentale delle Venezie, EU/OIE/Reference Laboratory and FAO Reference Centre for AI and ND	Istituto Zooprofilattico Sperimentale Delle Venezie	Uka, K.; Cana, A.; Merovci, X.; Krstevski, K.; Zecchin, B.; Fusaro, A.; Giussani, E.; Schivo, A.; Salviato, A.; Palumbo, E.; Monne, I.; Terregino, C.
EPI1883939	NA	Albania	2021-May-31	EPI_ISL_3128533	A/chicken/Albania/2574_21VIR5387-1/2021	Istituto Zooprofilattico Sperimentale delle Venezie, EU/OIE/Reference Laboratory and FAO Reference Centre for AI and ND	Istituto Zooprofilattico Sperimentale Delle Venezie	Boci, J.; Shkodra, E.; Lika, A.; Zecchin, B.; Fusaro, A.; Giussani, E.; Schivo, A.; Salviato, A.; Palumbo, E.; Monne, I.; Terregino, C.
EPI1883947	NA	Albania	2021-Jun-04	EPI_ISL_3128534	A/chicken/Albania/3816_21VIR5387-2/2021	Istituto Zooprofilattico Sperimentale delle Venezie, EU/OIE/Reference Laboratory and FAO Reference Centre for AI and ND	Istituto Zooprofilattico Sperimentale Delle Venezie	Boci, J.; Shkodra, E.; Lika, A.; Zecchin, B.; Fusaro, A.; Giussani, E.; Schivo, A.; Salviato, A.; Palumbo, E.; Monne, I.; Terregino, C.
EPI1883994	NA	Hungary	2021-Mar-08	EPI_ISL_3135931	A/swan/Hungary/9638/2021 (H5N8)	National Food Chain Safety Office Veterinary Diagnostic Directorate Laboratory for Molecular Biology	National Food Chain Safety Office, Hungary	Katalin,Szentpáli-Gavallér;Ádám,Bálint;Krisztina,Ursu;Péter,Malik
EPI1884011	NA	Sweden	2021-Mar-25	EPI_ISL_3138567	A/common buzzard/Sweden/SVA210415SZ0338/FB001522/O-2021	National Veterinary Institute, SVA	National Veterinary Institute
EPI1884027	NA	Sweden	2021-Apr-15	EPI_ISL_3138618	A/whooper swan/Sweden/SVA210420SZ0485/FB0001581/W-2021	National Veterinary Institute, SVA	National Veterinary Institute
EPI1884040	NA	Austria	2021-Apr-27	EPI_ISL_3142375	A/mute_swan/Austria/21051907_21VIR3291-6/2021	AGES - Österreichische Agentur für Gesundheit und Ernährungssicherheit GmbH	Istituto Zooprofilattico Sperimentale Delle Venezie	Wodak, E.; Revilla Fernandez, S.; Schmoll, F.; Zecchin, B.; Fusaro, A.; Milani, A.; Schivo, A.; Salviato, A.; Giussani, E.; Monne, I.; Terregino, C.
EPI1884048	NA	Austria	2021-Apr-27	EPI_ISL_3142391	A/mute_swan/Austria/21051907_21VIR3291-7/2021	AGES - Österreichische Agentur für Gesundheit und Ernährungssicherheit GmbH	Istituto Zooprofilattico Sperimentale Delle Venezie	Wodak, E.; Revilla Fernandez, S.; Schmoll, F.; Zecchin, B.; Fusaro, A.; Milani, A.; Schivo, A.; Salviato, A.; Giussani, E.; Monne, I.; Terregino, C.
EPI1884062	NA	Sweden	2021-Apr-04	EPI_ISL_3143953	A/common buzzard/Sweden/SVA210505SZ0374/FB0001789/M-2021	National Veterinary Institute, SVA	National Veterinary Institute
EPI1884821	NA	Sweden	2021-Mar-24	EPI_ISL_3290184	A/Canada Goose/Sweden/SVA210330SZ0426/FB001307/E-2021	National Veterinary Institute, SVA	National Veterinary Institute
EPI1884834	NA	Sweden	2021-Mar-23	EPI_ISL_3298195	A/common buzzard/Sweden/SVA210329SZ0208/FB0001278/M-2021	National Veterinary Institute, SVA	National Veterinary Institute
EPI1884850	NA	Sweden	2021-Mar-03	EPI_ISL_3298300	A/Greylag goose/Sweden/SVA210324SZ0403/FB001169/N-2021	National Veterinary Institute, SVA	National Veterinary Institute
EPI1884858	NA	Sweden	2021-Mar-17	EPI_ISL_3314946	A/common buzzard/Sweden/SVA10324SZ0359/FB001163/M-2021	National Veterinary Institute, SVA	National Veterinary Institute
EPI1884866	NA	Sweden	2021-Mar-14	EPI_ISL_3314973	A/common buzzard/Sweden/SVA210323SZ0426/FB001120/O-2021	National Veterinary Institute, SVA	National Veterinary Institute
EPI1884908	NA	Sweden	2021-Jul-19	EPI_ISL_3319316	A/common eider/Sweden/SVA210729SZ0320/FB002613/I-2021	National Veterinary Institute, SVA	National Veterinary Institute
EPI1884916	NA	Sweden	2021-Jul-19	EPI_ISL_3319859	A/common eider/Sweden/SVA210729SZ0323/FB002615/I-2021	National Veterinary Institute, SVA	National Veterinary Institute
EPI1889187	NA	Sweden	2021-Aug-26	EPI_ISL_3950049	A/Mallard/Sweden/SVA210827SZ0252/KN002973/D-2021	National Veterinary Institute, SVA	National Veterinary Institute
EPI1889195	NA	Sweden	2021-Aug-26	EPI_ISL_3950066	A/Mallard/Sweden/SVA210827SZ0252/KN002974/D-2021	National Veterinary Institute, SVA	National Veterinary Institute
EPI1892148	NA	Taiwan	2015-Jan-21	EPI_ISL_4032522	A/duck/Yunlin/15010458-1/2015			Huang,C.W.; Chen,L.H.; Lee,D.H.; Liu,Y.P.; Li,W.C.; Lee,M.S.; Chen,Y.P.; Lee,F.; Chiou,C.J.; Lin,Y.J.; Lin,Y.-J.
EPI1892156	NA	Taiwan	2015-Jan-24	EPI_ISL_4032531	A/duck/Yunlin/15010538/2015			Huang,C.W.; Chen,L.H.; Lee,D.H.; Liu,Y.P.; Li,W.C.; Lee,M.S.; Chen,Y.P.; Lee,F.; Chiou,C.J.; Lin,Y.J.; Lin,Y.-J.
EPI1892290	NA	Taiwan	2015-Jan-31	EPI_ISL_4032548	A/goose/Chiayi/15020022/2015			Huang,C.W.; Chen,L.H.; Lee,D.H.; Liu,Y.P.; Li,W.C.; Lee,M.S.; Chen,Y.P.; Lee,F.; Chiou,C.J.; Lin,Y.J.; Lin,Y.-J.
EPI1892402	NA	Taiwan	2015-May-05	EPI_ISL_4032562	A/goose/Pingtung/15050014/2015			Huang,C.W.; Chen,L.H.; Lee,D.H.; Liu,Y.P.; Li,W.C.; Lee,M.S.; Chen,Y.P.; Lee,F.; Chiou,C.J.; Lin,Y.J.; Lin,Y.-J.
EPI1892410	NA	Taiwan	2016-Jan-30	EPI_ISL_4032563	A/goose/Pingtung/16010061/2016			Huang,C.W.; Chen,L.H.; Lee,D.H.; Liu,Y.P.; Li,W.C.; Lee,M.S.; Chen,Y.P.; Lee,F.; Chiou,C.J.; Lin,Y.J.; Lin,Y.-J.
EPI1892434	NA	Taiwan	2016-Apr-19	EPI_ISL_4032566	A/goose/Tainan/16040018-1/2016			Huang,C.W.; Chen,L.H.; Lee,D.H.; Liu,Y.P.; Li,W.C.; Lee,M.S.; Chen,Y.P.; Lee,F.; Chiou,C.J.; Lin,Y.J.; Lin,Y.-J.
EPI1892442	NA	Taiwan	2016-Jul-01	EPI_ISL_4032567	A/goose/Tainan/16070002/2016			Huang,C.W.; Chen,L.H.; Lee,D.H.; Liu,Y.P.; Li,W.C.; Lee,M.S.; Chen,Y.P.; Lee,F.; Chiou,C.J.; Lin,Y.J.; Lin,Y.-J.
EPI1892482	NA	Taiwan	2015-Jan-12	EPI_ISL_4032572	A/goose/Taoyuan/15010041/2015			Huang,C.W.; Chen,L.H.; Lee,D.H.; Liu,Y.P.; Li,W.C.; Lee,M.S.; Chen,Y.P.; Lee,F.; Chiou,C.J.; Lin,Y.J.; Lin,Y.-J.
EPI1892556	NA	Taiwan	2015-Apr-23	EPI_ISL_4055115	A/goose/Yunlin/15040040/2015			Huang,C.W.; Chen,L.H.; Lee,D.H.; Liu,Y.P.; Li,W.C.; Lee,M.S.; Chen,Y.P.; Lee,F.; Chiou,C.J.; Lin,Y.J.; Lin,Y.-J.
EPI1892700	NA	Taiwan	2017-Feb-25	EPI_ISL_4055133	A/turkey/Chiayi/17020086-2/2017			Huang,C.W.; Chen,L.H.; Lee,D.H.; Liu,Y.P.; Li,W.C.; Lee,M.S.; Chen,Y.P.; Lee,F.; Chiou,C.J.; Lin,Y.J.; Lin,Y.-J.
EPI1892708	NA	Taiwan	2017-Feb-25	EPI_ISL_4055135	A/turkey/Chiayi/17020092-2/2017			Huang,C.W.; Chen,L.H.; Lee,D.H.; Liu,Y.P.; Li,W.C.; Lee,M.S.; Chen,Y.P.; Lee,F.; Chiou,C.J.; Lin,Y.J.; Lin,Y.-J.
EPI1896036	NA	Nigeria	2021-Feb-10	EPI_ISL_4061481	A/chicken/Nigeria/VRD21-43_21VIR2288-4/2021			Shittu,I.; Meseko,C.; Nwosuh,C.; Muhammad,M.; Alabi,O.; Tassoni,L.; Schivo,A.; Salviato,A.; Edoardo,G.; Zecchin,B.; Fusaro,A.; Monne,I.
EPI1896044	NA	Nigeria	2021-Feb-05	EPI_ISL_4061482	A/chicken/Nigeria/VRD21-035B_21VIR2288-1/2021			Shittu,I.; Meseko,C.; Nwosuh,C.; Muhammad,M.; Alabi,O.; Tassoni,L.; Schivo,A.; Salviato,A.; Edoardo,G.; Zecchin,B.; Fusaro,A.; Monne,I.
EPI1896052	NA	Nigeria	2021-Mar-01	EPI_ISL_4061483	A/chicken/Nigeria/VRD21-100_21VIR2370-423/2021			Shittu,I.; Meseko,C.; Nwosuh,C.; Muhammad,M.; Alabi,O.; Tassoni,L.; Schivo,A.; Salviato,A.; Edoardo,G.; Zecchin,B.; Fusaro,A.; Monne,I.
EPI1896079	NA	Nigeria	2021-Feb-25	EPI_ISL_4061490	A/chicken/Nigeria/VRD21-88_21VIR2288-8/2021			Shittu,I.; Meseko,C.; Nwosuh,C.; Muhammad,M.; Alabi,O.; Tassoni,L.; Schivo,A.; Salviato,A.; Edoardo,G.; Zecchin,B.; Fusaro,A.; Monne,I.
EPI1896397	NA	Japan	2021-Feb-17	EPI_ISL_4061712	A/whooper swan/Miyagi/0402B001/2021			Sakoda,Y.; Isoda,N.; Hiono,T.
EPI1896405	NA	Japan	2021-Feb-08	EPI_ISL_4061713	A/whooper swan/Fukushima/0701B002/2021			Sakoda,Y.; Isoda,N.; Hiono,T.
EPI1897174	NA	Pakistan	2018-Oct-18	EPI_ISL_4062113	A/chicken/Pakistan/531/2018			Ali,M.; Yaqub,T.; Shahid,M.F.; Wong,F.Y.; Mukhtar,N.; Naeem,M.; Lam,P.; Jayakumar,J.; Smith,G.J.; Su,Y.C.
EPI1897182	NA	Pakistan	2018-Dec-17	EPI_ISL_4062114	A/quail/Pakistan/998/2018			Ali,M.; Yaqub,T.; Shahid,M.F.; Wong,F.Y.; Mukhtar,N.; Naeem,M.; Lam,P.; Jayakumar,J.; Smith,G.J.; Su,Y.C.
EPI1897190	NA	Pakistan	2018-Dec-17	EPI_ISL_4062115	A/chicken/Pakistan/1000/2018			Ali,M.; Yaqub,T.; Shahid,M.F.; Wong,F.Y.; Mukhtar,N.; Naeem,M.; Lam,P.; Jayakumar,J.; Smith,G.J.; Su,Y.C.
EPI1898028	NA	China	2020-Nov-01	EPI_ISL_4062437	A/goose/China/21FU001/2020			Guo,J.; Yu,H.; Wang,C.; Yuan,S.; Huang,S.; Wen,F.
EPI1898029	NA	China	2020-Nov-01	EPI_ISL_4062438	A/goose/China/21FU002/2020			Guo,J.; Yu,H.; Wang,C.; Yuan,S.; Huang,S.; Wen,F.
EPI1898030	NA	China	2020-Nov-01	EPI_ISL_4062439	A/goose/China/21FU003/2020			Guo,J.; Yu,H.; Wang,C.; Yuan,S.; Huang,S.; Wen,F.
EPI1898031	NA	China	2020-Nov-01	EPI_ISL_4062440	A/goose/China/21FU004/2020			Guo,J.; Yu,H.; Wang,C.; Yuan,S.; Huang,S.; Wen,F.
EPI1898032	NA	China	2020-Nov-01	EPI_ISL_4062441	A/goose/China/21FU005/2020			Guo,J.; Yu,H.; Wang,C.; Yuan,S.; Huang,S.; Wen,F.
EPI1898033	NA	China	2020-Nov-01	EPI_ISL_4062442	A/goose/China/21FU006/2020			Guo,J.; Yu,H.; Wang,C.; Yuan,S.; Huang,S.; Wen,F.
EPI1898034	NA	China	2020-Nov-01	EPI_ISL_4062443	A/goose/China/21FU007/2020			Guo,J.; Yu,H.; Wang,C.; Yuan,S.; Huang,S.; Wen,F.
EPI1898035	NA	China	2020-Nov-01	EPI_ISL_4062444	A/goose/China/21FU008/2020			Guo,J.; Yu,H.; Wang,C.; Yuan,S.; Huang,S.; Wen,F.
EPI1901357	NA	Egypt	2019-Feb-21	EPI_ISL_4069650	A/chicken/Egypt/N16732/2019			Kandeil,A.; Webby,R.; McKenzie,P.; Kayali,G.; Ali,M.A.
EPI1901366	NA	Egypt	2019-Feb-21	EPI_ISL_4069651	A/duck/Egypt/N16719/2019			Kandeil,A.; Webby,R.; McKenzie,P.; Kayali,G.; Ali,M.A.
EPI1901371	NA	Egypt	2019-Feb-13	EPI_ISL_4069652	A/chicken/Egypt/Q16711B/2019			Kandeil,A.; Webby,R.; McKenzie,P.; Kayali,G.; Ali,M.A.
EPI1901378	NA	Egypt	2019-Feb-13	EPI_ISL_4069678	A/chicken/Egypt/Q16710C/2019			Kandeil,A.; Webby,R.; McKenzie,P.; Kayali,G.; Ali,M.A.
EPI1901386	NA	Egypt	2019-Feb-13	EPI_ISL_4069710	A/chicken/Egypt/Q16711A/2019			Kandeil,A.; Webby,R.; McKenzie,P.; Kayali,G.; Ali,M.A.
EPI1901399	NA	Egypt	2019-Feb-13	EPI_ISL_4069736	A/duck/Egypt/Q16716A/2019			Kandeil,A.; Webby,R.; McKenzie,P.; Kayali,G.; Ali,M.A.
EPI1901412	NA	Egypt	2019-Feb-21	EPI_ISL_4069750	A/duck/Egypt/N16720/2019			Kandeil,A.; Webby,R.; McKenzie,P.; Kayali,G.; Ali,M.A.
EPI1901425	NA	Egypt	2019-Feb-21	EPI_ISL_4069752	A/chicken/Egypt/N16730/2019			Kandeil,A.; Webby,R.; McKenzie,P.; Kayali,G.; Ali,M.A.
EPI1901457	NA	Egypt	2019-Feb-13	EPI_ISL_4069756	A/chicken/Egypt/Q16711C/2019			Kandeil,A.; Webby,R.; McKenzie,P.; Kayali,G.; Ali,M.A.
EPI1901473	NA	Egypt	2019-Feb-21	EPI_ISL_4069758	A/duck/Egypt/N16717/2019			Kandeil,A.; Webby,R.; McKenzie,P.; Kayali,G.; Ali,M.A.
EPI1901485	NA	Egypt	2019-Feb-13	EPI_ISL_4069759	A/chicken/Egypt/Q16712A/2019			Kandeil,A.; Webby,R.; McKenzie,P.; Kayali,G.; Ali,M.A.
EPI1901507	NA	Egypt	2019-Feb-21	EPI_ISL_4069762	A/duck/Egypt/N16722/2019			Kandeil,A.; Webby,R.; McKenzie,P.; Kayali,G.; Ali,M.A.
EPI1901527	NA	Egypt	2019-Mar-02	EPI_ISL_4069765	A/chicken/Egypt/Q16807E/2019			Kandeil,A.; Webby,R.; McKenzie,P.; Kayali,G.; Ali,M.A.
EPI1901637	NA	Egypt	2019-Feb-27	EPI_ISL_4069778	A/duck/Egypt/A16793/2019			Kandeil,A.; Webby,R.; McKenzie,P.; Kayali,G.; Ali,M.A.
EPI1901904	NA	Denmark	2017-Nov-19	EPI_ISL_4070128	A/duck/Denmark/19062-5Sp1c/2017			Hjulsager,C.K.; Jensen,C.N.; Scheeper,M.J.; Liang,Y.
EPI1901911	NA	Denmark	2017-Feb-06	EPI_ISL_4070172	A/goose/Denmark/1365-1p1c/2017			Hjulsager,C.K.; Jensen,C.N.; Scheeper,M.J.; Liang,Y.
EPI1901968	NA	Egypt	2019-Feb-13	EPI_ISL_4070379	A/chicken/Egypt/Q16710B/2019			El-Shesheny,R.; Kandeil,A.; Taweel,A.E.; Moatassim,Y.; Webby,R.; Kayali,G.; Ali,M.A.
EPI1901976	NA	Egypt	2019-Mar-02	EPI_ISL_4070380	A/chicken/Egypt/Q16808B/2019			Taweel,A.E.; Sayes,M.E.; Moatasim,Y.; Rubrum,A.; El-Shesheny,R.; Mostafa,A.; Kandeil,A.; Webby,R.; Kayali,G.; Ali,M.A.
EPI1901992	NA	Egypt	2019-Mar-02	EPI_ISL_4070383	A/chicken/Egypt/Q16807B/2019			El-Shesheny,R.; Kandeil,A.; Taweel,A.E.; Moatassim,Y.; Webby,R.; Kayali,G.; Ali,M.A.
EPI1902103	NA	Egypt	2019-Mar-02	EPI_ISL_4070816	A/chicken/Egypt/Q16807C/2019			Taweel,A.E.; Sayes,M.E.; Moatasim,Y.; Rubrum,A.; El-Shesheny,R.; Mostafa,A.; Kandeil,A.; Webby,R.; Kayali,G.; Ali,M.A.
EPI1902111	NA	Egypt	2019-Jun-25	EPI_ISL_4070847	A/chicken/Egypt/F17230B/2019			Taweel,A.E.; Sayes,M.E.; Moatasim,Y.; Rubrum,A.; El-Shesheny,R.; Mostafa,A.; Kandeil,A.; Webby,R.; Kayali,G.; Ali,M.A.
EPI1902146	NA	Egypt	2019-Feb-21	EPI_ISL_4070932	A/duck/Egypt/N16721/2019			El-Shesheny,R.; Kandeil,A.; Taweel,A.E.; Moatassim,Y.; Webby,R.; Kayali,G.; Ali,M.A.
EPI1902192	NA	Egypt	2019-Jun-25	EPI_ISL_4070940	A/chicken/Egypt/F17230C/2019			Taweel,A.E.; Sayes,M.E.; Moatasim,Y.; Rubrum,A.; El-Shesheny,R.; Mostafa,A.; Kandeil,A.; Webby,R.; Kayali,G.; Ali,M.A.
EPI1902243	NA	Egypt	2019-Jun-25	EPI_ISL_4070945	A/chicken/Egypt/F17230A/2019			Taweel,A.E.; Sayes,M.E.; Moatasim,Y.; Rubrum,A.; El-Shesheny,R.; Mostafa,A.; Kandeil,A.; Webby,R.; Kayali,G.; Ali,M.A.
EPI1261962	NA	Italy	2017-May-30	EPI_ISL_316590	A/heron/Italy/17VIR4580/2017	Istituto Zooprofilattico Sperimentale Delle Venezie	Istituto Zooprofilattico Sperimentale Delle Venezie	Mulatti, P.; Fusaro, A.; Scolamacchia, F.; Zecchin, B.; Azzolini, A.; Zamperin, G.; Milani, A.; Salviato, A.; Schivo, A.; Terregino, C.; Bonfanti, L.; Monne, I.; Marangon, S.
EPI1106421	NA	South Africa	2017-Aug-16	EPI_ISL_285938	A/Ostrich/South_Africa/S2017/08_0268_P5/2017	Western Cape Provincial Veterinary Laboratory	National Institute for Communicable Diseases (NICD)
EPI1106420	NA	South Africa	2017-Aug-03	EPI_ISL_285936	A/Ostrich/South_Africa/S2017/08_0046_P11/2017	Western Cape Provincial Veterinary Laboratory	National Institute for Communicable Diseases (NICD)
EPI1682242	NA	Korea, Republic of	2015-Feb-23	EPI_ISL_408885	A/duck/Korea/H2400/2015	Animal and Plant Quarantine Agency (APQA)	Animal and Plant Quarantine Agency (S-2158)
EPI1215436	NA	Saudi Arabia	2017-Jan-01	EPI_ISL_306956	A/Falcon/Riyadh/AI5/2017	Center of Influenza Research, School of Public Health, Li Ka Shing Faculty of Medicine, the University of Hong Kong	The University of Hong Kong
EPI1882550	NA	Kazakhstan	2020-Sep-22	EPI_ISL_2932612	A/goose/Kazakhstan/7-20-B-Talg-12/2020	National Veterinary Reference Center	National Center of Biotechnology Republic of Kazakhstan	Asylulan,Amirgazin; Alexandr,Shevtsov; Karibayev,Talgat; Tashkenbayev,Arman; Suraganova,Fariza; Kozhakhmetova,Tamila
EPI1882526	NA	Kazakhstan	2020-Sep-01	EPI_ISL_2932600	A/goose/Kazakhstan/4-190-20-B-H5N8-1/2020	National Veterinary Reference Center	National Center of Biotechnology Republic of Kazakhstan	Asylulan,Amirgazin; Alexandr,Shevtsov; Karibayev,Talgat; Tashkenbayev,Arman; Suraganova,Fariza; Kozhakhmetova,Tamila
EPI1145870	NA	China	2017-May-16	EPI_ISL_292498	A/Bar-headed Goose/Qinghai/a210/2017	Wuhan Institute of Virology, CAS	Wuhan Institute of Virology
EPI1145861	NA	China	2016-May-15	EPI_ISL_292497	A/Bar-headed Goose/Qinghai/XXI122/2016	Wuhan Institute of Virology, CAS	Wuhan Institute of Virology
EPI1145854	NA	China	2016-May-14	EPI_ISL_292496	A/Bar-headed Goose/Qinghai/A11/2016	Wuhan Institute of Virology, CAS	Wuhan Institute of Virology
EPI1149959	NA	China	2016-May-15	EPI_ISL_292495	A/Bar-headed Goose/Qinghai/B11/2016	Wuhan Institute of Virology, CAS	Wuhan Institute of Virology
EPI1145810	NA	China	2017-Jun-20	EPI_ISL_292479	A/Bar-headed Goose/Qinghai/a893/2017	Wuhan Institute of Virology, CAS	Wuhan Institute of Virology
EPI1145802	NA	China	2017-May-14	EPI_ISL_292478	A/Bar-headed Goose/Qinghai/a765/2017	Wuhan Institute of Virology, CAS	Wuhan Institute of Virology
EPI1145794	NA	China	2017-Apr-15	EPI_ISL_292477	A/Great Crested Grebe/Qinghai/a737/2017	Wuhan Institute of Virology, CAS	Wuhan Institute of Virology
EPI1145786	NA	China	2017-May-16	EPI_ISL_292476	A/Bar-headed Goose/Qinghai/a237/2017	Wuhan Institute of Virology, CAS	Wuhan Institute of Virology
EPI1226478	NA	Belgium	2017-Jun-14	EPI_ISL_309198	A/Guinea fowl/Belgium/6102/2017			Van Borm,S.; Vandenbussche,F.; Mathijs,E.; Lambrecht,B.; Steensels,M.
EPI1881019	NA	China	2020-Nov-16	EPI_ISL_2713314	A/whiskered tern/Hubei/BQ10/2020	College of Wildlife and Protected Areas, Northeast Forestry University	Northeast Forestry University
EPI1882558	NA	Kazakhstan	2020-Sep-23	EPI_ISL_2932619	A/swan/Kazakhstan/1-267-20-B-Talg-52/2020	National Veterinary Reference Center	National Center of Biotechnology Republic of Kazakhstan	Asylulan,Amirgazin; Alexandr,Shevtsov; Karibayev,Talgat; Tashkenbayev,Arman; Suraganova,Fariza; Kozhakhmetova,Tamila
EPI1882553	NA	Kazakhstan	2020-Sep-21	EPI_ISL_2932614	A/swan/Kazakhstan/9-20-B-Talg-39/2020	National Veterinary Reference Center	National Center of Biotechnology Republic of Kazakhstan	Asylulan,Amirgazin; Alexandr,Shevtsov; Karibayev,Talgat; Tashkenbayev,Arman; Suraganova,Fariza; Kozhakhmetova,Tamila
EPI1185051	NA	Poland	2017-Feb-21	EPI_ISL_300747	A/mute_swan/Poland/137/2017		National Veterinary Research Institut Poland, PIWet-PIB	Swieton E., Smietanka K.
EPI1881011	NA	China	2020-Nov-16	EPI_ISL_2713170	A/tundra swan/Hubei/BQ9/2020	College of Wildlife and Protected Areas, Northeast Forestry University	Northeast Forestry University
EPI1226454	NA	Belgium	2017-Mar-21	EPI_ISL_309195	A/Cygnus olor/Belgium/2967/2017			Van Borm,S.; Vandenbussche,F.; Mathijs,E.; Lambrecht,B.; Steensels,M.
EPI1215143	NA	Saudi Arabia	2017-Jan-01	EPI_ISL_306910	A/Turkey/Riyadh/AI1/2017	Center of Influenza Research, School of Public Health, Li Ka Shing Faculty of Medicine, the University of Hong Kong	The University of Hong Kong
EPI1185009	NA	Poland	2017-Feb-20	EPI_ISL_300704	A/turkey/Poland/192/2017	National Veterinary Research Institut Poland, PIWet-PIB	National Veterinary Research Institut Poland, PIWet-PIB	Swieton E., Smietanka K.
EPI1184985	NA	Poland	2017-Jan-27	EPI_ISL_300700	A/turkey/Poland/72/2017	National Veterinary Research Institut Poland, PIWet-PIB	National Veterinary Research Institut Poland, PIWet-PIB	Swieton E., Smietanka K.
EPI1215460	NA	Saudi Arabia	2017-Jan-01	EPI_ISL_306959	A/Holland pigeon/Riyadh/AI3/2017	Center of Influenza Research, School of Public Health, Li Ka Shing Faculty of Medicine, the University of Hong Kong	The University of Hong Kong
EPI1215452	NA	Saudi Arabia	2017-Jan-01	EPI_ISL_306958	A/Ornamental bird/Al-Qasim/AI9/2017	Center of Influenza Research, School of Public Health, Li Ka Shing Faculty of Medicine, the University of Hong Kong	The University of Hong Kong
EPI1882557	NA	Kazakhstan	2020-Sep-15	EPI_ISL_2932617	A/crow/Kazakhstan/15-20-B-Talg-4/2020	National Veterinary Reference Center	National Center of Biotechnology Republic of Kazakhstan	Asylulan,Amirgazin; Alexandr,Shevtsov; Karibayev,Talgat; Tashkenbayev,Arman; Suraganova,Fariza; Kozhakhmetova,Tamila
EPI1155866	NA	China	2014-Sep-22	EPI_ISL_294600	A/Von Schrenck's bittern/Jiangxi/Y9/2014			Wang,C.; Luo,J.; Jin,W.; He,H.
EPI1215444	NA	Saudi Arabia	2017-Jan-01	EPI_ISL_306957	A/Chicken/Al-Ahsaa/AI8/2017	Center of Influenza Research, School of Public Health, Li Ka Shing Faculty of Medicine, the University of Hong Kong	The University of Hong Kong
EPI1215183	NA	Saudi Arabia	2017-Jan-01	EPI_ISL_306915	A/Chicken/Riyadh/A15/2018	Center of Influenza Research, School of Public Health, Li Ka Shing Faculty of Medicine, the University of Hong Kong	The University of Hong Kong
EPI1215175	NA	Saudi Arabia	2017-Jan-01	EPI_ISL_306914	A/Chicken/Riyadh/AI10/2017	Center of Influenza Research, School of Public Health, Li Ka Shing Faculty of Medicine, the University of Hong Kong	The University of Hong Kong
EPI1215167	NA	Saudi Arabia	2017-Jan-01	EPI_ISL_306913	A/Chicken/Al-Ahsaa/AI7/2017	Center of Influenza Research, School of Public Health, Li Ka Shing Faculty of Medicine, the University of Hong Kong	The University of Hong Kong
EPI1215159	NA	Saudi Arabia	2017-Jan-01	EPI_ISL_306912	A/Chicken/Riyadh/AI6/2017	Center of Influenza Research, School of Public Health, Li Ka Shing Faculty of Medicine, the University of Hong Kong	The University of Hong Kong
EPI1123353	NA	Korea, Republic of	2017-Feb-06	EPI_ISL_288439	A/chicken/Korea/Gimje2/2017	Animal and Plant Quarantine Agency (O-2144)	Animal and Plant Quarantine Agency (S-2145)
EPI1891612	NA	Taiwan	2017-Jan-01	EPI_ISL_4032305	A/chicken/Yunlin/17010001/2017			Huang,C.W.; Chen,L.H.; Lee,D.H.; Liu,Y.P.; Li,W.C.; Lee,M.S.; Chen,Y.P.; Lee,F.; Chiou,C.J.; Lin,Y.J.; Lin,Y.-J.
EPI1891596	NA	Taiwan	2016-Feb-23	EPI_ISL_4032303	A/chicken/Yunlin/16020038/2016			Huang,C.W.; Chen,L.H.; Lee,D.H.; Liu,Y.P.; Li,W.C.; Lee,M.S.; Chen,Y.P.; Lee,F.; Chiou,C.J.; Lin,Y.J.; Lin,Y.-J.
EPI1891540	NA	Taiwan	2015-May-04	EPI_ISL_4032296	A/chicken/Yunlin/15050012/2015			Huang,C.W.; Chen,L.H.; Lee,D.H.; Liu,Y.P.; Li,W.C.; Lee,M.S.; Chen,Y.P.; Lee,F.; Chiou,C.J.; Lin,Y.J.; Lin,Y.-J.
EPI1891508	NA	Taiwan	2017-May-07	EPI_ISL_4032292	A/chicken/Taipei/17050009-3/2017			Huang,C.W.; Chen,L.H.; Lee,D.H.; Liu,Y.P.; Li,W.C.; Lee,M.S.; Chen,Y.P.; Lee,F.; Chiou,C.J.; Lin,Y.J.; Lin,Y.-J.
EPI1891500	NA	Taiwan	2017-May-07	EPI_ISL_4032291	A/chicken/Taipei/17050008-3/2017			Huang,C.W.; Chen,L.H.; Lee,D.H.; Liu,Y.P.; Li,W.C.; Lee,M.S.; Chen,Y.P.; Lee,F.; Chiou,C.J.; Lin,Y.J.; Lin,Y.-J.
EPI1891492	NA	Taiwan	2017-May-07	EPI_ISL_4032290	A/chicken/Taipei/17050007-2/2017			Huang,C.W.; Chen,L.H.; Lee,D.H.; Liu,Y.P.; Li,W.C.; Lee,M.S.; Chen,Y.P.; Lee,F.; Chiou,C.J.; Lin,Y.J.; Lin,Y.-J.
EPI1891484	NA	Taiwan	2017-May-07	EPI_ISL_4032289	A/chicken/Taipei/17050006-2/2017			Huang,C.W.; Chen,L.H.; Lee,D.H.; Liu,Y.P.; Li,W.C.; Lee,M.S.; Chen,Y.P.; Lee,F.; Chiou,C.J.; Lin,Y.J.; Lin,Y.-J.
EPI1891476	NA	Taiwan	2017-May-06	EPI_ISL_4032288	A/chicken/Taipei/17050005-1/2017			Huang,C.W.; Chen,L.H.; Lee,D.H.; Liu,Y.P.; Li,W.C.; Lee,M.S.; Chen,Y.P.; Lee,F.; Chiou,C.J.; Lin,Y.J.; Lin,Y.-J.
EPI1891468	NA	Taiwan	2016-Dec-09	EPI_ISL_4032287	A/chicken/Taipei/16120021/2016			Huang,C.W.; Chen,L.H.; Lee,D.H.; Liu,Y.P.; Li,W.C.; Lee,M.S.; Chen,Y.P.; Lee,F.; Chiou,C.J.; Lin,Y.J.; Lin,Y.-J.
EPI1891460	NA	Taiwan	2016-Jun-23	EPI_ISL_4032286	A/chicken/Taipei/16060023-1/2016			Huang,C.W.; Chen,L.H.; Lee,D.H.; Liu,Y.P.; Li,W.C.; Lee,M.S.; Chen,Y.P.; Lee,F.; Chiou,C.J.; Lin,Y.J.; Lin,Y.-J.
EPI1891452	NA	Taiwan	2016-Jun-23	EPI_ISL_4032285	A/chicken/Taipei/16060022-4/2016			Huang,C.W.; Chen,L.H.; Lee,D.H.; Liu,Y.P.; Li,W.C.; Lee,M.S.; Chen,Y.P.; Lee,F.; Chiou,C.J.; Lin,Y.J.; Lin,Y.-J.
EPI1891412	NA	Taiwan	2017-Sep-01	EPI_ISL_4032280	A/chicken/Taipei City/17090004/2017			Huang,C.W.; Chen,L.H.; Lee,D.H.; Liu,Y.P.; Li,W.C.; Lee,M.S.; Chen,Y.P.; Lee,F.; Chiou,C.J.; Lin,Y.J.; Lin,Y.-J.
EPI1891396	NA	Taiwan	2017-Mar-23	EPI_ISL_4032278	A/chicken/Tainan/17030058-1/2017			Huang,C.W.; Chen,L.H.; Lee,D.H.; Liu,Y.P.; Li,W.C.; Lee,M.S.; Chen,Y.P.; Lee,F.; Chiou,C.J.; Lin,Y.J.; Lin,Y.-J.
EPI1891380	NA	Taiwan	2015-Feb-18	EPI_ISL_4032276	A/chicken/Tainan/15020214/2015			Huang,C.W.; Chen,L.H.; Lee,D.H.; Liu,Y.P.; Li,W.C.; Lee,M.S.; Chen,Y.P.; Lee,F.; Chiou,C.J.; Lin,Y.J.; Lin,Y.-J.
EPI1891372	NA	Taiwan	2016-Nov-16	EPI_ISL_4032275	A/chicken/Taichung/16110017-3/2016			Huang,C.W.; Chen,L.H.; Lee,D.H.; Liu,Y.P.; Li,W.C.; Lee,M.S.; Chen,Y.P.; Lee,F.; Chiou,C.J.; Lin,Y.J.; Lin,Y.-J.
EPI1891269	NA	Taiwan	2017-Sep-01	EPI_ISL_4032246	A/chicken/New Taipei City/17090003/2017			Huang,C.W.; Chen,L.H.; Lee,D.H.; Liu,Y.P.; Li,W.C.; Lee,M.S.; Chen,Y.P.; Lee,F.; Chiou,C.J.; Lin,Y.J.; Lin,Y.-J.
EPI1891261	NA	Taiwan	2017-Sep-01	EPI_ISL_4032245	A/chicken/New Taipei City/17090002/2017			Huang,C.W.; Chen,L.H.; Lee,D.H.; Liu,Y.P.; Li,W.C.; Lee,M.S.; Chen,Y.P.; Lee,F.; Chiou,C.J.; Lin,Y.J.; Lin,Y.-J.
EPI1891253	NA	Taiwan	2017-Sep-01	EPI_ISL_4032244	A/chicken/New Taipei City/17090001/2017			Huang,C.W.; Chen,L.H.; Lee,D.H.; Liu,Y.P.; Li,W.C.; Lee,M.S.; Chen,Y.P.; Lee,F.; Chiou,C.J.; Lin,Y.J.; Lin,Y.-J.
EPI1891247	NA	Taiwan	2017-May-06	EPI_ISL_4032243	A/chicken/New Taipei City/17050004-2/2017			Huang,C.W.; Chen,L.H.; Lee,D.H.; Liu,Y.P.; Li,W.C.; Lee,M.S.; Chen,Y.P.; Lee,F.; Chiou,C.J.; Lin,Y.J.; Lin,Y.-J.
EPI1891231	NA	Taiwan	2016-Nov-24	EPI_ISL_4032241	A/chicken/New Taipei City/16110020-2/2016			Huang,C.W.; Chen,L.H.; Lee,D.H.; Liu,Y.P.; Li,W.C.; Lee,M.S.; Chen,Y.P.; Lee,F.; Chiou,C.J.; Lin,Y.J.; Lin,Y.-J.
EPI1891223	NA	Taiwan	2016-Nov-24	EPI_ISL_4032240	A/chicken/New Taipei City/16110019-1/2016			Huang,C.W.; Chen,L.H.; Lee,D.H.; Liu,Y.P.; Li,W.C.; Lee,M.S.; Chen,Y.P.; Lee,F.; Chiou,C.J.; Lin,Y.J.; Lin,Y.-J.
EPI1891215	NA	Taiwan	2016-Nov-27	EPI_ISL_4032239	A/chicken/Nantou/16110023-1/2016			Huang,C.W.; Chen,L.H.; Lee,D.H.; Liu,Y.P.; Li,W.C.; Lee,M.S.; Chen,Y.P.; Lee,F.; Chiou,C.J.; Lin,Y.J.; Lin,Y.-J.
EPI1891199	NA	Taiwan	2015-Jan-21	EPI_ISL_4032237	A/chicken/Miaoli/15010421-1/2015			Huang,C.W.; Chen,L.H.; Lee,D.H.; Liu,Y.P.; Li,W.C.; Lee,M.S.; Chen,Y.P.; Lee,F.; Chiou,C.J.; Lin,Y.J.; Lin,Y.-J.
EPI1891151	NA	Taiwan	2017-Mar-06	EPI_ISL_4032227	A/chicken/Kaohsiung/17030023/2017			Huang,C.W.; Chen,L.H.; Lee,D.H.; Liu,Y.P.; Li,W.C.; Lee,M.S.; Chen,Y.P.; Lee,F.; Chiou,C.J.; Lin,Y.J.; Lin,Y.-J.
EPI1891143	NA	Taiwan	2016-Apr-20	EPI_ISL_4032226	A/chicken/Kaohsiung/16MB0889/2016			Huang,C.W.; Chen,L.H.; Lee,D.H.; Liu,Y.P.; Li,W.C.; Lee,M.S.; Chen,Y.P.; Lee,F.; Chiou,C.J.; Lin,Y.J.; Lin,Y.-J.
EPI1891127	NA	Taiwan	2016-Dec-08	EPI_ISL_4032224	A/chicken/Kaohsiung/16120012/2016			Huang,C.W.; Chen,L.H.; Lee,D.H.; Liu,Y.P.; Li,W.C.; Lee,M.S.; Chen,Y.P.; Lee,F.; Chiou,C.J.; Lin,Y.J.; Lin,Y.-J.
EPI1891119	NA	Taiwan	2016-Jul-03	EPI_ISL_4032223	A/chicken/Kaohsiung/16070003/2016			Huang,C.W.; Chen,L.H.; Lee,D.H.; Liu,Y.P.; Li,W.C.; Lee,M.S.; Chen,Y.P.; Lee,F.; Chiou,C.J.; Lin,Y.J.; Lin,Y.-J.
EPI1891111	NA	Taiwan	2016-Apr-20	EPI_ISL_4032222	A/chicken/Kaohsiung/16040021-1/2016			Huang,C.W.; Chen,L.H.; Lee,D.H.; Liu,Y.P.; Li,W.C.; Lee,M.S.; Chen,Y.P.; Lee,F.; Chiou,C.J.; Lin,Y.J.; Lin,Y.-J.
EPI1891103	NA	Taiwan	2016-Feb-17	EPI_ISL_4032221	A/chicken/Kaohsiung/16020017-2/2016			Huang,C.W.; Chen,L.H.; Lee,D.H.; Liu,Y.P.; Li,W.C.; Lee,M.S.; Chen,Y.P.; Lee,F.; Chiou,C.J.; Lin,Y.J.; Lin,Y.-J.
EPI1891095	NA	Taiwan	2016-Jan-22	EPI_ISL_4032220	A/chicken/Kaohsiung/16010047/2016			Huang,C.W.; Chen,L.H.; Lee,D.H.; Liu,Y.P.; Li,W.C.; Lee,M.S.; Chen,Y.P.; Lee,F.; Chiou,C.J.; Lin,Y.J.; Lin,Y.-J.
EPI1891055	NA	Taiwan	2015-Jan-21	EPI_ISL_4032215	A/chicken/Chiayi/15010454-1/2015			Huang,C.W.; Chen,L.H.; Lee,D.H.; Liu,Y.P.; Li,W.C.; Lee,M.S.; Chen,Y.P.; Lee,F.; Chiou,C.J.; Lin,Y.J.; Lin,Y.-J.
EPI1890967	NA	Taiwan	2015-Jun-20	EPI_ISL_4032201	A/chicken/Changhua/15060029/2015			Huang,C.W.; Chen,L.H.; Lee,D.H.; Liu,Y.P.; Li,W.C.; Lee,M.S.; Chen,Y.P.; Lee,F.; Chiou,C.J.; Lin,Y.J.; Lin,Y.-J.
EPI1890951	NA	Taiwan	2015-May-16	EPI_ISL_4032199	A/chicken/Changhua/15050038-1/2015			Huang,C.W.; Chen,L.H.; Lee,D.H.; Liu,Y.P.; Li,W.C.; Lee,M.S.; Chen,Y.P.; Lee,F.; Chiou,C.J.; Lin,Y.J.; Lin,Y.-J.
EPI1890935	NA	Taiwan	2015-Apr-24	EPI_ISL_4032197	A/chicken/Changhua/15040042/2015			Huang,C.W.; Chen,L.H.; Lee,D.H.; Liu,Y.P.; Li,W.C.; Lee,M.S.; Chen,Y.P.; Lee,F.; Chiou,C.J.; Lin,Y.J.; Lin,Y.-J.
EPI1890927	NA	Taiwan	2015-Apr-23	EPI_ISL_4032196	A/chicken/Changhua/15040037-2/2015			Huang,C.W.; Chen,L.H.; Lee,D.H.; Liu,Y.P.; Li,W.C.; Lee,M.S.; Chen,Y.P.; Lee,F.; Chiou,C.J.; Lin,Y.J.; Lin,Y.-J.
EPI1890919	NA	Taiwan	2015-Apr-23	EPI_ISL_4032195	A/chicken/Changhua/15040043-1/2015			Huang,C.W.; Chen,L.H.; Lee,D.H.; Liu,Y.P.; Li,W.C.; Lee,M.S.; Chen,Y.P.; Lee,F.; Chiou,C.J.; Lin,Y.J.; Lin,Y.-J.
EPI1890911	NA	Taiwan	2015-Apr-23	EPI_ISL_4032194	A/chicken/Changhua/15040036-1/2015			Huang,C.W.; Chen,L.H.; Lee,D.H.; Liu,Y.P.; Li,W.C.; Lee,M.S.; Chen,Y.P.; Lee,F.; Chiou,C.J.; Lin,Y.J.; Lin,Y.-J.
EPI1223857	NA	Cameroon	2017-Jan-01	EPI_ISL_308806	A/chicken/Cameroon/17RS1661-1/2017			Wade,A.; Zecchin,B.; Jumbo,S.D.; Fusaro,A.; Taiga,T.; Bianco,A.; Poueme N,R.; Salomoni,A.; Feussom Kameni,J.M.; Zamperin,G.; Kazi,J.P.; Nenkam,R.; Foupouapouognigni,Y.; Abdoulkadiri,S.; Yaya,A.; Monne,I.
EPI1226471	NA	Belgium	2017-Jun-15	EPI_ISL_309197	A/Brahma chicken/Belgium/6153/2017			Van Borm,S.; Vandenbussche,F.; Mathijs,E.; Lambrecht,B.; Steensels,M.
EPI1882549	NA	Kazakhstan	2020-Sep-15	EPI_ISL_2932609	A/duck/Kazakhstan/12-20-B-Talg-11/2020	National Veterinary Reference Center	National Center of Biotechnology Republic of Kazakhstan	Asylulan,Amirgazin; Alexandr,Shevtsov; Karibayev,Talgat; Tashkenbayev,Arman; Suraganova,Fariza; Kozhakhmetova,Tamila
EPI1215151	NA	Saudi Arabia	2017-Jan-01	EPI_ISL_306911	A/Duck/Riyadh/AI2/2017	Center of Influenza Research, School of Public Health, Li Ka Shing Faculty of Medicine, the University of Hong Kong	The University of Hong Kong
EPI1892116	NA	Taiwan	2015-Jan-17	EPI_ISL_4032447	A/duck/Yunlin/15010277/2015			Huang,C.W.; Chen,L.H.; Lee,D.H.; Liu,Y.P.; Li,W.C.; Lee,M.S.; Chen,Y.P.; Lee,F.; Chiou,C.J.; Lin,Y.J.; Lin,Y.-J.
EPI1892060	NA	Taiwan	2015-Jan-20	EPI_ISL_4032440	A/duck/Tainan/15010403/2015			Huang,C.W.; Chen,L.H.; Lee,D.H.; Liu,Y.P.; Li,W.C.; Lee,M.S.; Chen,Y.P.; Lee,F.; Chiou,C.J.; Lin,Y.J.; Lin,Y.-J.
EPI1891996	NA	Taiwan	2015-Dec-07	EPI_ISL_4032432	A/duck/Pingtung/15120006/2015			Huang,C.W.; Chen,L.H.; Lee,D.H.; Liu,Y.P.; Li,W.C.; Lee,M.S.; Chen,Y.P.; Lee,F.; Chiou,C.J.; Lin,Y.J.; Lin,Y.-J.
EPI1891916	NA	Taiwan	2015-Aug-25	EPI_ISL_4032422	A/duck/Chiayi/15080023/2015			Huang,C.W.; Chen,L.H.; Lee,D.H.; Liu,Y.P.; Li,W.C.; Lee,M.S.; Chen,Y.P.; Lee,F.; Chiou,C.J.; Lin,Y.J.; Lin,Y.-J.
EPI1890855	NA	Taiwan	2015-Feb-10	EPI_ISL_4032096	A/duck/Nantou/15A03445-11-20T/2015			Huang,C.W.; Chen,L.H.; Lee,D.H.; Liu,Y.P.; Li,W.C.; Lee,M.S.; Chen,Y.P.; Lee,F.; Chiou,C.J.; Lin,Y.J.; Lin,Y.-J.
EPI1223858	NA	Cameroon	2017-Jan-01	EPI_ISL_308807	A/duck/Cameroon/17RS1661-3/2017			Wade,A.; Zecchin,B.; Jumbo,S.D.; Fusaro,A.; Taiga,T.; Bianco,A.; Poueme N,R.; Salomoni,A.; Feussom Kameni,J.M.; Zamperin,G.; Kazi,J.P.; Nenkam,R.; Foupouapouognigni,Y.; Abdoulkadiri,S.; Yaya,A.; Monne,I.
EPI1223843	NA	Congo, the Democatic Republic of	2017-May-13	EPI_ISL_308804	A/duck/Democratic Republic of the Congo/17RS882-40/2017			Twabela,A.; Zecchin,B.; Tshilenge,G.; Sakoda,Y.; Kone,P.; Zamperin,G.; Drago,A.; Monne,I.
EPI1223842	NA	Congo, the Democatic Republic of	2017-May-14	EPI_ISL_308803	A/duck/Democratic Republic of the Congo/17RS882-33/2017			Twabela,A.; Zecchin,B.; Tshilenge,G.; Sakoda,Y.; Kone,P.; Zamperin,G.; Drago,A.; Monne,I.
EPI1223841	NA	Congo, the Democatic Republic of	2017-May-15	EPI_ISL_308802	A/duck/Democratic Republic of the Congo/17RS882-29/2017			Twabela,A.; Zecchin,B.; Tshilenge,G.; Sakoda,Y.; Kone,P.; Zamperin,G.; Drago,A.; Monne,I.
EPI1185039	NA	Poland	2017-Jan-27	EPI_ISL_300745	A/wild duck/Poland/57/2017		National Veterinary Research Institut Poland, PIWet-PIB	Swieton E., Smietanka K.
EPI1226446	NA	Belgium	2017-Feb-27	EPI_ISL_309194	A/Anas platyrhynchos/Belgium/1899/2017			Van Borm,S.; Vandenbussche,F.; Mathijs,E.; Lambrecht,B.; Steensels,M.
EPI1185026	NA	Poland	2017-Jan-13	EPI_ISL_300743	A/mallard/Poland/17/2017		National Veterinary Research Institut Poland, PIWet-PIB	Swieton E., Smietanka K.
EPI1632691	NA	Egypt	2017-Jan-26	EPI_ISL_399055	A/duck/Egypt/F13667A/2017			Kandeil,A.; Webby,R.; McKenzie,P.; Kayali,G.; Ali,M.A.
EPI1632686	NA	Egypt	2017-Jan-26	EPI_ISL_399051	A/duck/Egypt/F13663C/2017			Kandeil,A.; Webby,R.; McKenzie,P.; Kayali,G.; Ali,M.A.
EPI1226462	NA	Belgium	2017-Mar-23	EPI_ISL_309196	A/Buteo buteo/Belgium/3022/2017			Van Borm,S.; Vandenbussche,F.; Mathijs,E.; Lambrecht,B.; Steensels,M.
EPI1882561	NA	Kazakhstan	2020-Sep-15	EPI_ISL_2932682	A/pigeon/Kazakhstan/15-20-B-Talg-5/2020	National Veterinary Reference Center	National Center of Biotechnology Republic of Kazakhstan	Asylulan,Amirgazin; Alexandr,Shevtsov; Karibayev,Talgat; Tashkenbayev,Arman; Suraganova,Fariza; Kozhakhmetova,Tamila
EPI1215428	NA	Saudi Arabia	2017-Jan-01	EPI_ISL_306955	A/Bulbul/Riyadh/AI4/2017	Center of Influenza Research, School of Public Health, Li Ka Shing Faculty of Medicine, the University of Hong Kong	The University of Hong Kong
EPI1882562	NA	Kazakhstan	2020-Oct-09	EPI_ISL_2932683	A/chicken/Kazakhstan/1-20-B-Talg-67/2020	National Veterinary Reference Center	National Center of Biotechnology Republic of Kazakhstan	Asylulan,Amirgazin; Alexandr,Shevtsov; Karibayev,Talgat; Tashkenbayev,Arman; Suraganova,Fariza; Kozhakhmetova,Tamila
EPI1882554	NA	Kazakhstan	2020-Sep-19	EPI_ISL_2932616	A/chicken/Kazakhstan/12-20-B-Talg-45/2020	National Veterinary Reference Center	National Center of Biotechnology Republic of Kazakhstan	Asylulan,Amirgazin; Alexandr,Shevtsov; Karibayev,Talgat; Tashkenbayev,Arman; Suraganova,Fariza; Kozhakhmetova,Tamila
EPI1882546	NA	Kazakhstan	2020-Sep-01	EPI_ISL_2932608	A/chicken/Kazakhstan/220-B-2-H5N8-4/2020	National Veterinary Reference Center	National Center of Biotechnology Republic of Kazakhstan	Asylulan,Amirgazin; Alexandr,Shevtsov; Karibayev,Talgat; Tashkenbayev,Arman; Suraganova,Fariza; Kozhakhmetova,Tamila
EPI1123345	NA	Korea, Republic of	2017-Jun-03	EPI_ISL_288438	A/chicken/Korea/Gunsan/2017	Animal and Plant Quarantine Agency (O-2144)	Animal and Plant Quarantine Agency (S-2145)
EPI1667600	NA	Czech Republic	2020-Jan-17	EPI_ISL_405391	A/chicken/Czech Republic/1175-1/2020	State Veterinary Institute Prague	State Veterinary Institute Prague	Nagy,A
EPI1550916	NA	China	2016-Nov-23	EPI_ISL_378634	A/Whooper Swan/Sanmenxia/01/2016			Li,M.; Ma,J.; He,H.
EPI1884874	NA	Sweden	2021-Mar-10	EPI_ISL_3315298	A/whooper swan/Sweden/SVA210318SZ0304/FB0001089/M-2021	National Veterinary Institute, SVA	National Veterinary Institute
EPI1883273	NA	Sweden	2021-Jun-17	EPI_ISL_3026699	A/common eider/Sweden/SVA210617SZ0354/FB002252/I-2021	National Veterinary Institute, SVA	National Veterinary Institute
EPI1632719	NA	France	2017-Jan-12	EPI_ISL_399073	A/mulard duck/France/171201g/2017			Guerin,J.-L.; Foret,C.; Figueroa,T.; Vergne,T.; Croville,G.; Lucas,M.-N.; Blondel,V.; Robertet,L.; Souvestre,M.; Delverdier,M.
EPI1881027	NA	China	2020-Nov-16	EPI_ISL_2713372	A/bean goose/Hubei/BQ11/2020	College of Wildlife and Protected Areas, Northeast Forestry University	Northeast Forestry University
EPI1582755	NA	Egypt	2016-Dec-28	EPI_ISL_388773	A/little grebe/Egypt/1056OP/2016			Kandeil,A.; Webby,R.; McKenzie,P.; Kayali,G.; Ali,M.A.
EPI280424	NA	United States	2006-Jan-01	EPI_ISL_79750	A/avian/Colorado/456648/2006			Kim,L.M.; Scott,M.A.; Suarez,D.L.; Spackman,E.; Swayne,D.E.; Senne,D.A.; Afonso,C.L.
EPI1682496	NA	Korea, Republic of	2015-Mar-11	EPI_ISL_408918	A/duck/Korea/H2504/2015	Animal and Plant Quarantine Agency (APQA)	Animal and Plant Quarantine Agency (S-2158)
EPI1682504	NA	Korea, Republic of	2015-Mar-12	EPI_ISL_408919	A/chicken/Korea/H2513/2015	Animal and Plant Quarantine Agency (APQA)	Animal and Plant Quarantine Agency (S-2158)
EPI1682512	NA	Korea, Republic of	2015-Mar-12	EPI_ISL_408920	A/chicken/Korea/H2514/2015	Animal and Plant Quarantine Agency (APQA)	Animal and Plant Quarantine Agency (S-2158)
EPI1682527	NA	Korea, Republic of	2015-Mar-15	EPI_ISL_408922	A/chicken/Korea/H2519/2015	Animal and Plant Quarantine Agency (APQA)	Animal and Plant Quarantine Agency (S-2158)
EPI1682535	NA	Korea, Republic of	2015-Mar-20	EPI_ISL_408923	A/duck/Korea/H2529/2015	Animal and Plant Quarantine Agency (APQA)	Animal and Plant Quarantine Agency (S-2158)
EPI1682550	NA	Korea, Republic of	2015-Mar-26	EPI_ISL_408925	A/chicken/Korea/H2541/2015	Animal and Plant Quarantine Agency (APQA)	Animal and Plant Quarantine Agency (S-2158)
EPI1682558	NA	Korea, Republic of	2015-Mar-28	EPI_ISL_408926	A/chicken/Korea/H2551/2015	Animal and Plant Quarantine Agency (APQA)	Animal and Plant Quarantine Agency (S-2158)
EPI1682573	NA	Korea, Republic of	2015-Mar-31	EPI_ISL_408928	A/chicken/Korea/H2555/2015	Animal and Plant Quarantine Agency (APQA)	Animal and Plant Quarantine Agency (S-2158)
EPI1682581	NA	Korea, Republic of	2015-Apr-01	EPI_ISL_408929	A/chicken/Korea/H2560/2015	Animal and Plant Quarantine Agency (APQA)	Animal and Plant Quarantine Agency (S-2158)
EPI1682589	NA	Korea, Republic of	2015-Apr-03	EPI_ISL_408930	A/duck/Korea/H2564/2015	Animal and Plant Quarantine Agency (APQA)	Animal and Plant Quarantine Agency (S-2158)
EPI1682604	NA	Korea, Republic of	2015-Apr-06	EPI_ISL_408932	A/chicken/Korea/H2568/2015	Animal and Plant Quarantine Agency (APQA)	Animal and Plant Quarantine Agency (S-2158)
EPI1682612	NA	Korea, Republic of	2015-Apr-17	EPI_ISL_408933	A/chicken/Korea/H2570/2015	Animal and Plant Quarantine Agency (APQA)	Animal and Plant Quarantine Agency (S-2158)
EPI1682620	NA	Korea, Republic of	2015-Apr-10	EPI_ISL_408934	A/chicken/Korea/H2573/2015	Animal and Plant Quarantine Agency (APQA)	Animal and Plant Quarantine Agency (S-2158)
EPI1682628	NA	Korea, Republic of	2015-Apr-12	EPI_ISL_408935	A/chicken/Korea/H2580/2015	Animal and Plant Quarantine Agency (APQA)	Animal and Plant Quarantine Agency (S-2158)
EPI1682636	NA	Korea, Republic of	2015-Apr-13	EPI_ISL_408936	A/chicken/Korea/H2584/2015	Animal and Plant Quarantine Agency (APQA)	Animal and Plant Quarantine Agency (S-2158)
EPI1682651	NA	Korea, Republic of	2015-Apr-18	EPI_ISL_408938	A/chicken/Korea/H2596/2015	Animal and Plant Quarantine Agency (APQA)	Animal and Plant Quarantine Agency (S-2158)
EPI1682666	NA	Korea, Republic of	2015-Apr-22	EPI_ISL_408940	A/chicken/Korea/H2599/2015	Animal and Plant Quarantine Agency (APQA)	Animal and Plant Quarantine Agency (S-2158)
EPI1682674	NA	Korea, Republic of	2015-Apr-27	EPI_ISL_408941	A/chicken/Korea/H2600/2015	Animal and Plant Quarantine Agency (APQA)	Animal and Plant Quarantine Agency (S-2158)
EPI1682689	NA	Korea, Republic of	2015-May-12	EPI_ISL_408943	A/duck/Korea/H2613/2015	Animal and Plant Quarantine Agency (APQA)	Animal and Plant Quarantine Agency (S-2158)
EPI1682718	NA	Korea, Republic of	2015-May-24	EPI_ISL_408947	A/duck/Korea/H2629/2015	Animal and Plant Quarantine Agency (APQA)	Animal and Plant Quarantine Agency (S-2158)
EPI1682726	NA	Korea, Republic of	2015-May-26	EPI_ISL_408948	A/duck/Korea/H2631/2015	Animal and Plant Quarantine Agency (APQA)	Animal and Plant Quarantine Agency (S-2158)
EPI1682776	NA	Korea, Republic of	2015-Sep-19	EPI_ISL_408955	A/environment/Korea/H2833/2015	Animal and Plant Quarantine Agency (APQA)	Animal and Plant Quarantine Agency (S-2158)
EPI1682819	NA	Korea, Republic of	2015-Oct-28	EPI_ISL_408962	A/duck/Korea/H3105/2015	Animal and Plant Quarantine Agency (APQA)	Animal and Plant Quarantine Agency (S-2158)
EPI1682848	NA	Korea, Republic of	2014-Jan-23	EPI_ISL_408966	A/duck/Korea/H0088/2014	Animal and Plant Quarantine Agency (APQA)	Animal and Plant Quarantine Agency (S-2158)
EPI1682856	NA	Korea, Republic of	2014-Feb-17	EPI_ISL_408967	A/chicken/Korea/H0453/2014	Animal and Plant Quarantine Agency (APQA)	Animal and Plant Quarantine Agency (S-2158)
EPI1682872	NA	Korea, Republic of	2014-Jun-25	EPI_ISL_408969	A/duck/Korea/H1592/2014	Animal and Plant Quarantine Agency (APQA)	Animal and Plant Quarantine Agency (S-2158)
EPI1682880	NA	Korea, Republic of	2014-Oct-01	EPI_ISL_408970	A/duck/Korea/H1750/2014	Animal and Plant Quarantine Agency (APQA)	Animal and Plant Quarantine Agency (S-2158)
EPI1682888	NA	Korea, Republic of	2014-Oct-11	EPI_ISL_408971	A/duck/Korea/H1763/2014	Animal and Plant Quarantine Agency (APQA)	Animal and Plant Quarantine Agency (S-2158)
EPI1682905	NA	Korea, Republic of	2015-Jan-31	EPI_ISL_408973	A/chicken/Korea/H2295/2015	Animal and Plant Quarantine Agency (APQA)	Animal and Plant Quarantine Agency (S-2158)
EPI1690458	NA	Korea, Republic of	2014-Mar-03	EPI_ISL_410213	A/ostrich/Korea/H0829/2014	Animal and Plant Quarantine Agency (APQA)	Animal and Plant Quarantine Agency (S-2158)
EPI1691239	NA	Germany	2020-Feb-06	EPI_ISL_410291	A/chicken/Germany-BW/AI00049/2020	CVUA Karlsruhe	Friedrich-Loeffler-Institut
EPI1701628	NA	Iran, Islamic Republic of	2016-Nov-14	EPI_ISL_412984	A/chicken/Iran/17RS654-01/2016	Center of Hygiene and Epidemiology in Kaliningrad Region	Istituto Zooprofilattico Sperimentale Delle Venezie
EPI1701643	NA	Iran, Islamic Republic of	2016-Nov-28	EPI_ISL_412986	A/chicken/Iran/17RS654-03/2016	Center of Hygiene and Epidemiology in Kaliningrad Region	Istituto Zooprofilattico Sperimentale Delle Venezie
EPI1701651	NA	Iran, Islamic Republic of	2016-Dec-19	EPI_ISL_412987	A/chicken/Iran/17RS654-08/2016	Center of Hygiene and Epidemiology in Kaliningrad Region	Istituto Zooprofilattico Sperimentale Delle Venezie
EPI1701659	NA	Iran, Islamic Republic of	2017-Jan-05	EPI_ISL_412988	A/chicken/Iran/17RS654-15/2017	Center of Hygiene and Epidemiology in Kaliningrad Region	Istituto Zooprofilattico Sperimentale Delle Venezie
EPI1701667	NA	Iran, Islamic Republic of	2017-Jan-23	EPI_ISL_412989	A/chicken/Iran/17RS654-26/2017	Center of Hygiene and Epidemiology in Kaliningrad Region	Istituto Zooprofilattico Sperimentale Delle Venezie
EPI1701682	NA	Iran, Islamic Republic of	2017-Jan-20	EPI_ISL_412991	A/chicken/Iran/17RS654-29/2017	Center of Hygiene and Epidemiology in Kaliningrad Region	Istituto Zooprofilattico Sperimentale Delle Venezie
EPI1701690	NA	Iran, Islamic Republic of	2017-Jan-23	EPI_ISL_412992	A/chicken/Iran/17RS654-34/2017	Center of Hygiene and Epidemiology in Kaliningrad Region	Istituto Zooprofilattico Sperimentale Delle Venezie
EPI1701716	NA	Iran, Islamic Republic of	2017-Oct-21	EPI_ISL_412996	A/chicken/Iran/18VIR2027-03/2017	Center of Hygiene and Epidemiology in Kaliningrad Region	Istituto Zooprofilattico Sperimentale Delle Venezie
EPI1701724	NA	Iran, Islamic Republic of	2017-Oct-16	EPI_ISL_412997	A/chicken/Iran/18VIR2027-04/2017	Center of Hygiene and Epidemiology in Kaliningrad Region	Istituto Zooprofilattico Sperimentale Delle Venezie
EPI1701732	NA	Iran, Islamic Republic of	2017-Oct-21	EPI_ISL_412998	A/chicken/Iran/18VIR2027-05/2017	Center of Hygiene and Epidemiology in Kaliningrad Region	Istituto Zooprofilattico Sperimentale Delle Venezie
EPI1701744	NA	Iran, Islamic Republic of	2017-Oct-28	EPI_ISL_413000	A/chicken/Iran/18VIR2027-07/2017	Center of Hygiene and Epidemiology in Kaliningrad Region	Istituto Zooprofilattico Sperimentale Delle Venezie
EPI1701757	NA	Iran, Islamic Republic of	2017-Dec-21	EPI_ISL_413002	A/chicken/Iran/18VIR2027-09/2017	Center of Hygiene and Epidemiology in Kaliningrad Region	Istituto Zooprofilattico Sperimentale Delle Venezie
EPI1701767	NA	Iran, Islamic Republic of	2017-Sep-19	EPI_ISL_413004	A/chicken/Iran/18VIR2027-12/2017	Center of Hygiene and Epidemiology in Kaliningrad Region	Istituto Zooprofilattico Sperimentale Delle Venezie
EPI1701810	NA	Iran, Islamic Republic of	2016-Dec-07	EPI_ISL_413010	A/little_grebe/Iran/17RS654-10/2016	Center of Hygiene and Epidemiology in Kaliningrad Region	Istituto Zooprofilattico Sperimentale Delle Venezie
EPI1701818	NA	Iran, Islamic Republic of	2016-Dec-09	EPI_ISL_413011	A/wild_bird/Iran/17RS654-24/2016	Center of Hygiene and Epidemiology in Kaliningrad Region	Istituto Zooprofilattico Sperimentale Delle Venezie
EPI1711373	NA	Germany	2020-Mar-12	EPI_ISL_415197	A/chicken/Germany-SN/AI00276/2020	Landesuntersuchungsanstalt für das Gesundheits- und Veterinärwesen Sachsen	Friedrich-Loeffler-Institut
EPI1718613	NA	Germany	2020-Mar-20	EPI_ISL_417414	A/buzzard/Germany-SN/AI00285/2020	Landesuntersuchungsanstalt für das Gesundheits- und Veterinärwesen Sachsen	Friedrich-Loeffler-Institut
EPI1718621	NA	Germany	2020-Mar-20	EPI_ISL_417415	A/turkey/Germany-NI/AI00334/2020	Lebensmittel- und Veterinärinstitut Oldenburg - Standort Veterinärinstitut	Friedrich-Loeffler-Institut
EPI1719044	NA	Czech Republic	2020-Feb-17	EPI_ISL_418266	A/turkey/Czech Republic/3071/2020	State Veterinary Institute Prague	State Veterinary Institute Prague	Nagy,A
EPI1721777	NA	Bulgaria	2018-Mar-02	EPI_ISL_419212	A/chicken/Bulgaria/Dobrich/12-1/2018	NDRVMI (National Diagnostic and Research Veterinary Medical Institute)	University of Cambridge	xyz, abc
EPI1721666	NA	Hungary	2020-Jan-09	EPI_ISL_419220	A/turkey/Hungary/1020_20VIR749-1/2020	National Food Chain Safety Office Veterinary Diagnostic Directorate Laboratory for Molecular Biology	Istituto Zooprofilattico Sperimentale Delle Venezie	Bálint,Ádám;Malik,Péter;Ursu,Krisztina;Bianca,Zecchin;Gianpiero,Zamperin;Ambra,Pastori;Annalisa,Salviato;Alice,Fusaro;Calogero,Terregino
EPI1721674	NA	Germany	2020-Mar-26	EPI_ISL_419312	A/steamer duck/Germany-SN/AI00346/2020	Landesuntersuchungsanstalt für das Gesundheits- und Veterinärwesen Sachsen	Friedrich-Loeffler-Institut
EPI1721682	NA	Germany	2020-Mar-27	EPI_ISL_419314	A/turkey/Germany-ST/AI00352/2020	Landesamt für Verbraucherschutz Sachsen-Anhalt	Friedrich-Loeffler-Institut
EPI1721785	NA	Bulgaria	2018-Mar-02	EPI_ISL_419344	A/chicken/Bulgaria/Dobrich/12-2/2018	NDRVMI (National Diagnostic and Research Veterinary Medical Institute)	University of Cambridge
[truncated: 682 more rows]
