# Supplementary material for: Locations and structures of influenza A virus packaging-associated signals and other functional elements via an in silico pipeline for predicting constrained features in RNA viruses
Source: PLoS Comput Biol. 2024 Apr 22;20(4):e1012009. doi: 10.1371/journal.pcbi.1012009 (PMC11034665; doi:10.1371/journal.pcbi.1012009)
Supplement: S74 Table — (XLSX) [file pcbi.1012009.s075.xlsx]

## Sheet: Acknowledge Table
We gratefully acknowledge the authors, originating and submitting laboratories of the sequences from GISAID’s EpiFlu Database on which this research is based. The list is detailed below.
All submitters of data may be contacted directly via www.gisaid.org
Segment ID	Segment	Country	Collection date	Isolate-ID	Isolate name	Originating Lab	Submitting Lab	Authors
EPI442020	MP	China	2010-Dec-05	EPI_ISL_139385	A/duck/Jiangsu/k1203/2010			Zhao,K.; Gu,M.; Zhong,L.; Duan,Z.; Zhang,Y.; Zhu,Y.; Zhao,G.; Zhao,M.; Chen,Z.; Hu,S.; Liu,W.; Liu,X.; Peng,D.
EPI454568	MP	United States	2001-Jan-01	EPI_ISL_142076	A/ruddy turnstone/New Jersey/828227/2001			Wentworth,D.E.; Dugan,V.; Halpin,R.; Lin,X.; Bera,J.; Wester,E.; Ghedin,E.; Fedorova,N.; Tsitrin,T.; Stockwell,T.; Amedeo,P.; Bishop,B.; Edworthy,P.; Gupta,N.; Katzel,D.; Li,K.; Schobel,S.; Shrivastava,S.; Thovarai,V.; Wang,S.; Lebarbenchon,C.; Sreevatsan,S.; Poulson,B.; Yang,M.; Stallknecht,D.; Bao,Y.; Sanders,R.; Dernovoy,D.; Kiryutin,B.; Lipman,D.J.; Tatusova,T.
EPI507676	MP	China	2013-Nov-18	EPI_ISL_156815	A/mallard duck/Shanghai/SH-9/2013	Institute of Military Veterinary, Academy of Military Medical Sciences	Institute of Laboratory Animal Sciences, Chinese Academy	Fan,S.; Gao,X.;Ying,Y.; Guo,J.; Sun,W.; Wang,T.;Ren,Z.; Yu,Z.; Li,Y.; Zhao,Y.; Yang,S.;Gao,Y. ; Xia,X.
EPI530991	MP	China	2013-Nov-14	EPI_ISL_162300	A/duck/Zhejiang/W24/2013			Wu,H.; Peng,X.; Xu,L.; Jin,C.; Cheng,L.; Lu,X.; Xie,T.; Yao,H.; Wu,N.
EPI530992	MP	China	2013-Dec-14	EPI_ISL_162301	A/duck/Zhejiang/6D18/2013			Wu,H.; Peng,X.; Xu,L.; Jin,C.; Cheng,L.; Lu,X.; Xie,T.; Yao,H.; Wu,N.
EPI542633	MP	Korea, Republic of	2014-Feb-05	EPI_ISL_166630	A/mallard/Korea/W452/2014			Choi,Y.K.; Kwon,H.I.; Kim,Y.I.; Pascua,P.N.Q.; Kim,E.H.; Park,S.J.; Lim,G.J.; Kim,S.M.; Choi,E.J.; Si,Y.J.
EPI544895	MP	China	2013-Apr-25	EPI_ISL_167178	A/duck/Shandong/Q1/2013			Li,Q.
EPI548488	MP	Japan	2014-Nov-18	EPI_ISL_168024	A/duck/Chiba/26-372-48/2014	National Institute of Animal Health	National Institute of Animal Health
EPI548496	MP	Japan	2014-Nov-18	EPI_ISL_168025	A/duck/Chiba/26-372-61/2014	National Institute of Animal Health	National Institute of Animal Health
EPI548627	MP	Netherlands	2014-Nov-15	EPI_ISL_168075	A/chicken/Netherlands/14015531/2014	Wageningen Bioveterinary Research	Wageningen Bioveterinary Research	Heutink, Rene; Harders, Frank; Verschuren-Pritz, Sylvia; Bossers, Alex; Koch, Guus; Bouwstra, Ruth
EPI558012	MP	United Kingdom	2014-Nov-14	EPI_ISL_168696	A/duck/England/36038/14	Animal and Plant Health Agency (APHA)	Animal and Plant Health Agency (APHA)	Hanna, Amanda; Ellis, Richard; Ceeraz, Vanessa; Seekings, James; Londt, Brandon; Brookes, Sharon; Banks, Jill; Essen, Stephen; Brown, Ian
EPI558005	MP	United Kingdom	2014-Nov-14	EPI_ISL_168697	A/duck/England/36226/14	Animal and Plant Health Agency (APHA)	Animal and Plant Health Agency (APHA)	Hanna, Amanda; Ellis, Richard; Ceeraz, Vanessa; Seekings, James; Londt, Brandon; Brookes, Sharon; Banks, Jill; Essen, Stephen; Brown, Ian
EPI552749	MP	Germany	2014-Nov-04	EPI_ISL_169273	A/turkey/Germany/AR2485-86-L00899/2014		Friedrich-Loeffler-Institut
EPI554603	MP	Germany	2014-Dec-15	EPI_ISL_169351	A/turkey/Germany-NI/R3372/2014		Friedrich-Loeffler-Institut
EPI553211	MP	Japan	2014-Nov-23	EPI_ISL_169390	A/crane/Kagoshima/KU1/2014	Kagoshima University	Kagoshima University
EPI553330	MP	Japan	2014-Dec-16	EPI_ISL_169422	A/chicken/Miyazaki/3/2014	National Institute of Animal Health	National Institute of Animal Health
EPI553338	MP	Japan	2014-Dec-16	EPI_ISL_169423	A/chicken/Miyazaki/4/2014		National Institute of Animal Health
EPI553346	MP	Japan	2014-Dec-16	EPI_ISL_169424	A/chicken/Miyazaki/7/2014		National Institute of Animal Health
EPI1201482	MP	Russian Federation	2014-Sep-25	EPI_ISL_169427	A/wigeon/Sakha/1/2014	State Research Center of Virology and Biotechnology (VECTOR)	State Research Center of Virology and Biotechnology (VECTOR)	Susloparov, I; Kolosova, N; Goncharova, N; Marchenko, V; Ryzhikov, A
EPI560074	MP	United States	2014-Apr-01	EPI_ISL_170563	A/quail/California/K1400794/2014			Carnaccini,S.; Rubrum,A.; Wong,S.-S.; Senties-Cue,G.; Webby,R.; Crossley,B.
EPI561190	MP	Korea, Republic of	2014-Feb-15	EPI_ISL_171655	A/waterfowl/Korea/S005/2014			Ku,K.B.; Park,E.H.; Yum,J.; Kim,J.A.; Oh,S.K.; Seo,S.H.
EPI561199	MP	Korea, Republic of	2014-Jan-18	EPI_ISL_171656	A/broiler duck/Korea/H29/2014			Jeong,J.; Kang,H.M.; Lee,E.K.; Song,B.M.; Kwon,Y.K.; Kim,H.R.; Choi,K.S.; Kim,J.Y.; Lee,H.J.; Moon,O.K.; Jeong,W.; Choi,J.; Baek,J.H.; Joo,Y.S.; Park,Y.H.; Lee,H.S.; Lee,Y.J.; Lee,Y.-J.; Kang,H.-M.; Lee,E.-K.; Song,B.-M.; Lee,K.-J.; Hong,M.-S.
EPI561211	MP	Korea, Republic of	2014-Jan-19	EPI_ISL_171657	A/broiler duck/Korea/H31/2014			Jeong,J.; Kang,H.M.; Lee,E.K.; Song,B.M.; Kwon,Y.K.; Kim,H.R.; Choi,K.S.; Kim,J.Y.; Lee,H.J.; Moon,O.K.; Jeong,W.; Choi,J.; Baek,J.H.; Joo,Y.S.; Park,Y.H.; Lee,H.S.; Lee,Y.J.; Lee,Y.-J.; Kang,H.-M.; Lee,E.-K.; Song,B.-M.; Lee,K.-J.; Hong,M.-S.
EPI561344	MP	Korea, Republic of	2014-Jan-19	EPI_ISL_171674	A/Baikal teal/Korea/H41/2014			Jeong,J.; Kang,H.M.; Lee,E.K.; Song,B.M.; Kwon,Y.K.; Kim,H.R.; Choi,K.S.; Kim,J.Y.; Lee,H.J.; Moon,O.K.; Jeong,W.; Choi,J.; Baek,J.H.; Joo,Y.S.; Park,Y.H.; Lee,H.S.; Lee,Y.J.; Lee,Y.-J.; Kang,H.-M.; Lee,E.-K.; Song,B.-M.; Lee,K.-J.; Hong,M.-S.
EPI561351	MP	Korea, Republic of	2014-Jan-20	EPI_ISL_171675	A/broiler duck/Korea/H47/2014			Jeong,J.; Kang,H.M.; Lee,E.K.; Song,B.M.; Kwon,Y.K.; Kim,H.R.; Choi,K.S.; Kim,J.Y.; Lee,H.J.; Moon,O.K.; Jeong,W.; Choi,J.; Baek,J.H.; Joo,Y.S.; Park,Y.H.; Lee,H.S.; Lee,Y.J.; Lee,Y.-J.; Kang,H.-M.; Lee,E.-K.; Song,B.-M.; Lee,K.-J.; Hong,M.-S.
EPI561356	MP	Korea, Republic of	2014-Jan-20	EPI_ISL_171676	A/broiler duck/Korea/H48/2014			Jeong,J.; Kang,H.M.; Lee,E.K.; Song,B.M.; Kwon,Y.K.; Kim,H.R.; Choi,K.S.; Kim,J.Y.; Lee,H.J.; Moon,O.K.; Jeong,W.; Choi,J.; Baek,J.H.; Joo,Y.S.; Park,Y.H.; Lee,H.S.; Lee,Y.J.; Lee,Y.-J.; Kang,H.-M.; Lee,E.-K.; Song,B.-M.; Lee,K.-J.; Hong,M.-S.
EPI561363	MP	Korea, Republic of	2014-Jan-20	EPI_ISL_171677	A/broiler duck/Korea/H49/2014			Jeong,J.; Kang,H.M.; Lee,E.K.; Song,B.M.; Kwon,Y.K.; Kim,H.R.; Choi,K.S.; Kim,J.Y.; Lee,H.J.; Moon,O.K.; Jeong,W.; Choi,J.; Baek,J.H.; Joo,Y.S.; Park,Y.H.; Lee,H.S.; Lee,Y.J.; Lee,Y.-J.; Kang,H.-M.; Lee,E.-K.; Song,B.-M.; Lee,K.-J.; Hong,M.-S.
EPI561708	MP	Korea, Republic of	2014-Jan-19	EPI_ISL_171678	A/bean goose/Korea/H40/2014			Jeong,J.; Kang,H.M.; Lee,E.K.; Song,B.M.; Kwon,Y.K.; Kim,H.R.; Choi,K.S.; Kim,J.Y.; Lee,H.J.; Moon,O.K.; Jeong,W.; Choi,J.; Baek,J.H.; Joo,Y.S.; Park,Y.H.; Lee,H.S.; Lee,Y.J.; Lee,Y.-J.; Kang,H.-M.; Lee,E.-K.; Song,B.-M.; Lee,K.-J.; Hong,M.-S.
EPI561504	MP	Korea, Republic of	2014-Jan-20	EPI_ISL_171695	A/Baikal teal/Korea/H52/2014			Jeong,J.; Kang,H.M.; Lee,E.K.; Song,B.M.; Kwon,Y.K.; Kim,H.R.; Choi,K.S.; Kim,J.Y.; Lee,H.J.; Moon,O.K.; Jeong,W.; Choi,J.; Baek,J.H.; Joo,Y.S.; Park,Y.H.; Lee,H.S.; Lee,Y.J.; Lee,Y.-J.; Kang,H.-M.; Lee,E.-K.; Song,B.-M.; Lee,K.-J.; Hong,M.-S.
EPI561511	MP	Korea, Republic of	2014-Jan-20	EPI_ISL_171696	A/bean goose/Korea/H53/2014			Jeong,J.; Kang,H.M.; Lee,E.K.; Song,B.M.; Kwon,Y.K.; Kim,H.R.; Choi,K.S.; Kim,J.Y.; Lee,H.J.; Moon,O.K.; Jeong,W.; Choi,J.; Baek,J.H.; Joo,Y.S.; Park,Y.H.; Lee,H.S.; Lee,Y.J.; Lee,Y.-J.; Kang,H.-M.; Lee,E.-K.; Song,B.-M.; Lee,K.-J.; Hong,M.-S.
EPI561518	MP	Korea, Republic of	2014-Jan-21	EPI_ISL_171697	A/Baikal teal/Korea/H62/2014			Jeong,J.; Kang,H.M.; Lee,E.K.; Song,B.M.; Kwon,Y.K.; Kim,H.R.; Choi,K.S.; Kim,J.Y.; Lee,H.J.; Moon,O.K.; Jeong,W.; Choi,J.; Baek,J.H.; Joo,Y.S.; Park,Y.H.; Lee,H.S.; Lee,Y.J.; Lee,Y.-J.; Kang,H.-M.; Lee,E.-K.; Song,B.-M.; Lee,K.-J.; Hong,M.-S.
EPI561525	MP	Korea, Republic of	2014-Jan-21	EPI_ISL_171698	A/broiler duck/Korea/H65/2014			Jeong,J.; Kang,H.M.; Lee,E.K.; Song,B.M.; Kwon,Y.K.; Kim,H.R.; Choi,K.S.; Kim,J.Y.; Lee,H.J.; Moon,O.K.; Jeong,W.; Choi,J.; Baek,J.H.; Joo,Y.S.; Park,Y.H.; Lee,H.S.; Lee,Y.J.; Lee,Y.-J.; Kang,H.-M.; Lee,E.-K.; Song,B.-M.; Lee,K.-J.; Hong,M.-S.
EPI561532	MP	Korea, Republic of	2014-Jan-21	EPI_ISL_171699	A/Baikal teal/Korea/H66/2014			Jeong,J.; Kang,H.M.; Lee,E.K.; Song,B.M.; Kwon,Y.K.; Kim,H.R.; Choi,K.S.; Kim,J.Y.; Lee,H.J.; Moon,O.K.; Jeong,W.; Choi,J.; Baek,J.H.; Joo,Y.S.; Park,Y.H.; Lee,H.S.; Lee,Y.J.; Lee,Y.-J.; Kang,H.-M.; Lee,E.-K.; Song,B.-M.; Lee,K.-J.; Hong,M.-S.
EPI561545	MP	Korea, Republic of	2014-Jan-22	EPI_ISL_171700	A/Baikal teal/Korea/H68/2014			Jeong,J.; Kang,H.M.; Lee,E.K.; Song,B.M.; Kwon,Y.K.; Kim,H.R.; Choi,K.S.; Kim,J.Y.; Lee,H.J.; Moon,O.K.; Jeong,W.; Choi,J.; Baek,J.H.; Joo,Y.S.; Park,Y.H.; Lee,H.S.; Lee,Y.J.; Lee,Y.-J.; Kang,H.-M.; Lee,E.-K.; Song,B.-M.; Lee,K.-J.; Hong,M.-S.
EPI561552	MP	Korea, Republic of	2014-Jan-22	EPI_ISL_171701	A/Baikal teal/Korea/H80/2014			Jeong,J.; Kang,H.M.; Lee,E.K.; Song,B.M.; Kwon,Y.K.; Kim,H.R.; Choi,K.S.; Kim,J.Y.; Lee,H.J.; Moon,O.K.; Jeong,W.; Choi,J.; Baek,J.H.; Joo,Y.S.; Park,Y.H.; Lee,H.S.; Lee,Y.J.; Lee,Y.-J.; Kang,H.-M.; Lee,E.-K.; Song,B.-M.; Lee,K.-J.; Hong,M.-S.
EPI561559	MP	Korea, Republic of	2014-Jan-22	EPI_ISL_171702	A/Coot/Korea/H81/2014			Jeong,J.; Kang,H.M.; Lee,E.K.; Song,B.M.; Kwon,Y.K.; Kim,H.R.; Choi,K.S.; Kim,J.Y.; Lee,H.J.; Moon,O.K.; Jeong,W.; Choi,J.; Baek,J.H.; Joo,Y.S.; Park,Y.H.; Lee,H.S.; Lee,Y.J.; Lee,Y.-J.; Kang,H.-M.; Lee,E.-K.; Song,B.-M.; Lee,K.-J.; Hong,M.-S.
EPI561566	MP	Korea, Republic of	2014-Jan-22	EPI_ISL_171703	A/Baikal teal/Korea/H84/2014			Jeong,J.; Kang,H.M.; Lee,E.K.; Song,B.M.; Kwon,Y.K.; Kim,H.R.; Choi,K.S.; Kim,J.Y.; Lee,H.J.; Moon,O.K.; Jeong,W.; Choi,J.; Baek,J.H.; Joo,Y.S.; Park,Y.H.; Lee,H.S.; Lee,Y.J.; Lee,Y.-J.; Kang,H.-M.; Lee,E.-K.; Song,B.-M.; Lee,K.-J.; Hong,M.-S.
EPI561594	MP	Korea, Republic of	2014-Jan-25	EPI_ISL_171706	A/breeder duck/Korea/H128/2014			Jeong,J.; Kang,H.M.; Lee,E.K.; Song,B.M.; Kwon,Y.K.; Kim,H.R.; Choi,K.S.; Kim,J.Y.; Lee,H.J.; Moon,O.K.; Jeong,W.; Choi,J.; Baek,J.H.; Joo,Y.S.; Park,Y.H.; Lee,H.S.; Lee,Y.J.; Lee,Y.-J.; Kang,H.-M.; Lee,E.-K.; Song,B.-M.; Lee,K.-J.; Hong,M.-S.
EPI568699	MP	United States	2014-Dec-16	EPI_ISL_173666	A/chicken/Oregon/41613-2/2014			Killian,M.L.
EPI568702	MP	United States	2014-Dec-16	EPI_ISL_173668	A/guinea fowl/Oregon/41613-1/2014			Killian,M.L.
EPI573164	MP	Netherlands	2014-Nov-19	EPI_ISL_174349	A/chicken/Netherlands/14015766/2014	Wageningen Bioveterinary Research	Wageningen Bioveterinary Research	Heutink, Rene; Harders, Frank; Verschuren-Pritz, Sylvia; Bossers, Alex; Koch, Guus; Bouwstra, Ruth
EPI573174	MP	Netherlands	2014-Nov-20	EPI_ISL_174350	A/Chicken/Netherlands/14015824/2014	Wageningen Bioveterinary Research	Wageningen Bioveterinary Research	Heutink, Rene; Harders, Frank; Verschuren-Pritz, Sylvia; Bossers, Alex; Koch, Guus; Bouwstra, Ruth
EPI573182	MP	Netherlands	2014-Nov-21	EPI_ISL_174351	A/duck/Netherlands/14015989/2014	Wageningen Bioveterinary Research	Wageningen Bioveterinary Research	Heutink, Rene; Harders, Frank; Verschuren-Pritz, Sylvia; Bossers, Alex; Koch, Guus; Bouwstra, Ruth
EPI573190	MP	Netherlands	2014-Nov-29	EPI_ISL_174352	A/chicken/Netherlands/14016437/2014	Wageningen Bioveterinary Research	Wageningen Bioveterinary Research	Heutink, Rene; Harders, Frank; Verschuren-Pritz, Sylvia; Bossers, Alex; Koch, Guus; Bouwstra, Ruth
EPI1057693	MP	Korea, Republic of	2014-Sep-24	EPI_ISL_174380	A/broiler duck/Korea/H1731/2014		Animal and Plant Quarantine Agency (APQA)
EPI1057700	MP	Korea, Republic of	2014-Dec-01	EPI_ISL_174398	A/mallard/Korea/H1924-6/2014		Animal and Plant Quarantine Agency (APQA)
EPI573641	MP	Japan	2014-Dec-07	EPI_ISL_174516	A/crane/Kagoshima/KU13/2014(H5N8)	Kagoshima University	Kagoshima University
EPI573649	MP	Japan	2014-Dec-17	EPI_ISL_174517	A/crane/Kagoshima/KU21/2014(H5N8)	Kagoshima University	Kagoshima University
EPI573657	MP	Japan	2014-Dec-24	EPI_ISL_174518	A/crane/Kagoshima/KU41/2014(H5N8)	Kagoshima University	Kagoshima University
EPI573667	MP	Japan	2015-Jan-03	EPI_ISL_174519	A/crane/Kagoshima/KU53/2015(H5N8)	Kagoshima University	Kagoshima University
EPI573675	MP	Japan	2015-Jan-14	EPI_ISL_174520	A/mallard duck/Kagoshima/KU70/2015(H5N8)	Kagoshima University	Kagoshima University
EPI573683	MP	Japan	2015-Feb-13	EPI_ISL_174521	A/mallard duck/Kagoshima/KU116/2015(H5N8)	Kagoshima University	Kagoshima University
EPI576381	MP	Sweden	2015-Feb-20	EPI_ISL_175534	A/MuteSwan/Sweden/SVA150311KU0277/SZ502/2015	National Veterinary Institute	National Veterinary Institute	'Zohari,Siamak';'Ullman,Karin'; 'Olofson,Ann-Sophie'
EPI576394	MP	Sweden	2015-Mar-05	EPI_ISL_175535	A/MuteSwan/Sweden/SVA150313KU0141/SZ543/2015	National Veterinary Institute	National Veterinary Institute	'Zohari,Siamak';'Karin,Ullman';Olofsson,Ann-Sophie*
EPI584826	MP	Hungary	2015-Feb-23	EPI_ISL_177584	A/domestic duck/Hungary/7341/2015	Danam.Vet.Molbiol	Danam.Vet.Molbiol	Krisztian,Banyai; Szilvia,Farkas; Adam,Dan
EPI585087	MP	United States	2015-Jan-21	EPI_ISL_177647	A/turkey/California/K1500169-1.2/2015			Killian,M.L.
EPI585634	MP	Korea, Republic of	2014-Jan-20	EPI_ISL_177725	A/baikal teal/Korea/1437/2014			Kim,S.-H.; Hur,M.; Suh,J.-H.; Woo,C.; Wang,S.-J.; Park,E.-R.; Hwang,J.; An,I.-J.; Jo,S.-D.; Yu,S.D.; Choi,K.; Lee,D.-H.; Song,C.-S.
EPI585635	MP	Korea, Republic of	2014-Jan-20	EPI_ISL_177726	A/baikal teal/Korea/1441/2014			Kim,S.-H.; Hur,M.; Suh,J.-H.; Woo,C.; Wang,S.-J.; Park,E.-R.; Hwang,J.; An,I.-J.; Jo,S.-D.; Yu,S.D.; Choi,K.; Lee,D.-H.; Song,C.-S.
EPI585636	MP	Korea, Republic of	2014-Jan-20	EPI_ISL_177727	A/baikal teal/Korea/1445/2014			Kim,S.-H.; Hur,M.; Suh,J.-H.; Woo,C.; Wang,S.-J.; Park,E.-R.; Hwang,J.; An,I.-J.; Jo,S.-D.; Yu,S.D.; Choi,K.; Lee,D.-H.; Song,C.-S.
EPI585637	MP	Korea, Republic of	2014-Jan-20	EPI_ISL_177728	A/baikal teal/Korea/1446/2014			Kim,S.-H.; Hur,M.; Suh,J.-H.; Woo,C.; Wang,S.-J.; Park,E.-R.; Hwang,J.; An,I.-J.; Jo,S.-D.; Yu,S.D.; Choi,K.; Lee,D.-H.; Song,C.-S.
EPI585638	MP	Korea, Republic of	2014-Jan-20	EPI_ISL_177729	A/baikal teal/Korea/1447/2014			Kim,S.-H.; Hur,M.; Suh,J.-H.; Woo,C.; Wang,S.-J.; Park,E.-R.; Hwang,J.; An,I.-J.; Jo,S.-D.; Yu,S.D.; Choi,K.; Lee,D.-H.; Song,C.-S.
EPI585639	MP	Korea, Republic of	2014-Jan-20	EPI_ISL_177730	A/baikal teal/Korea/1448/2014			Kim,S.-H.; Hur,M.; Suh,J.-H.; Woo,C.; Wang,S.-J.; Park,E.-R.; Hwang,J.; An,I.-J.; Jo,S.-D.; Yu,S.D.; Choi,K.; Lee,D.-H.; Song,C.-S.
EPI585640	MP	Korea, Republic of	2014-Jan-20	EPI_ISL_177731	A/baikal teal/Korea/1449/2014			Kim,S.-H.; Hur,M.; Suh,J.-H.; Woo,C.; Wang,S.-J.; Park,E.-R.; Hwang,J.; An,I.-J.; Jo,S.-D.; Yu,S.D.; Choi,K.; Lee,D.-H.; Song,C.-S.
EPI585641	MP	Korea, Republic of	2014-Jan-20	EPI_ISL_177732	A/baikal teal/Korea/1452/2014			Kim,S.-H.; Hur,M.; Suh,J.-H.; Woo,C.; Wang,S.-J.; Park,E.-R.; Hwang,J.; An,I.-J.; Jo,S.-D.; Yu,S.D.; Choi,K.; Lee,D.-H.; Song,C.-S.
EPI585642	MP	Korea, Republic of	2014-Jan-20	EPI_ISL_177733	A/baikal teal/Korea/1454/2014			Kim,S.-H.; Hur,M.; Suh,J.-H.; Woo,C.; Wang,S.-J.; Park,E.-R.; Hwang,J.; An,I.-J.; Jo,S.-D.; Yu,S.D.; Choi,K.; Lee,D.-H.; Song,C.-S.
EPI585643	MP	Korea, Republic of	2014-Jan-20	EPI_ISL_177734	A/baikal teal/Korea/1456/2014			Kim,S.-H.; Hur,M.; Suh,J.-H.; Woo,C.; Wang,S.-J.; Park,E.-R.; Hwang,J.; An,I.-J.; Jo,S.-D.; Yu,S.D.; Choi,K.; Lee,D.-H.; Song,C.-S.
EPI585644	MP	Korea, Republic of	2014-Jan-20	EPI_ISL_177735	A/baikal teal/Korea/1457/2014			Kim,S.-H.; Hur,M.; Suh,J.-H.; Woo,C.; Wang,S.-J.; Park,E.-R.; Hwang,J.; An,I.-J.; Jo,S.-D.; Yu,S.D.; Choi,K.; Lee,D.-H.; Song,C.-S.
EPI585645	MP	Korea, Republic of	2014-Jan-20	EPI_ISL_177736	A/baikal teal/Korea/1458/2014			Kim,S.-H.; Hur,M.; Suh,J.-H.; Woo,C.; Wang,S.-J.; Park,E.-R.; Hwang,J.; An,I.-J.; Jo,S.-D.; Yu,S.D.; Choi,K.; Lee,D.-H.; Song,C.-S.
EPI585646	MP	Korea, Republic of	2014-Jan-20	EPI_ISL_177737	A/baikal teal/Korea/2399/2014			Kim,S.-H.; Hur,M.; Suh,J.-H.; Woo,C.; Wang,S.-J.; Park,E.-R.; Hwang,J.; An,I.-J.; Jo,S.-D.; Yu,S.D.; Choi,K.; Lee,D.-H.; Song,C.-S.
EPI585647	MP	Korea, Republic of	2014-Jan-20	EPI_ISL_177738	A/baikal teal/Korea/2402/2014			Kim,S.-H.; Hur,M.; Suh,J.-H.; Woo,C.; Wang,S.-J.; Park,E.-R.; Hwang,J.; An,I.-J.; Jo,S.-D.; Yu,S.D.; Choi,K.; Lee,D.-H.; Song,C.-S.
EPI585648	MP	Korea, Republic of	2014-Jan-20	EPI_ISL_177739	A/baikal teal/Korea/2403/2014			Kim,S.-H.; Hur,M.; Suh,J.-H.; Woo,C.; Wang,S.-J.; Park,E.-R.; Hwang,J.; An,I.-J.; Jo,S.-D.; Yu,S.D.; Choi,K.; Lee,D.-H.; Song,C.-S.
EPI585649	MP	Korea, Republic of	2014-Jan-20	EPI_ISL_177740	A/baikal teal/Korea/2406/2014			Kim,S.-H.; Hur,M.; Suh,J.-H.; Woo,C.; Wang,S.-J.; Park,E.-R.; Hwang,J.; An,I.-J.; Jo,S.-D.; Yu,S.D.; Choi,K.; Lee,D.-H.; Song,C.-S.
EPI585650	MP	Korea, Republic of	2014-Jan-20	EPI_ISL_177741	A/baikal teal/Korea/2414/2014			Kim,S.-H.; Hur,M.; Suh,J.-H.; Woo,C.; Wang,S.-J.; Park,E.-R.; Hwang,J.; An,I.-J.; Jo,S.-D.; Yu,S.D.; Choi,K.; Lee,D.-H.; Song,C.-S.
EPI585651	MP	Korea, Republic of	2014-Jan-20	EPI_ISL_177742	A/baikal teal/Korea/2416/2014			Kim,S.-H.; Hur,M.; Suh,J.-H.; Woo,C.; Wang,S.-J.; Park,E.-R.; Hwang,J.; An,I.-J.; Jo,S.-D.; Yu,S.D.; Choi,K.; Lee,D.-H.; Song,C.-S.
EPI585652	MP	Korea, Republic of	2014-Jan-20	EPI_ISL_177743	A/baikal teal/Korea/2417/2014			Kim,S.-H.; Hur,M.; Suh,J.-H.; Woo,C.; Wang,S.-J.; Park,E.-R.; Hwang,J.; An,I.-J.; Jo,S.-D.; Yu,S.D.; Choi,K.; Lee,D.-H.; Song,C.-S.
EPI587524	MP	Canada	2014-Jan-01	EPI_ISL_178249	A/American wigeon/BC/050-31/2015	Animal Health Centre, Ministry of Agriculture	Canadian Food Inspection Agency
EPI590101	MP	Vietnam	2013-Apr-10	EPI_ISL_179386	A/duck/Quang Ninh/19c511/2013			Soda,K.; Hotta,K.; Trang,H.U.; Le,Q.M.; Yamashiro,T.; Ito,T.
EPI595061	MP	Korea, Republic of	2015-Jan-22	EPI_ISL_181080	A/common teal/Korea/KU-12/2015	Avian diaseases laboratory, College of Veterinary Medicine, Konkuk University	Konkuk University	Kwon,Jung-Hoon; Yuk,Seong-Su; Erdene-Ochir,TO; Noh,Jin-Yong; Hong,Woo-Tack; Jeong,Jei-Hyun; Jeong,Sol; Song,Chang-Seon
EPI595069	MP	Korea, Republic of	2015-Jan-29	EPI_ISL_181081	A/mallard/Korea/KU3-2/2015	Avian diaseases laboratory, College of Veterinary Medicine, Konkuk University	Konkuk University	Kwon,Jung-Hoon; Yuk,Seong-Su; Erdene-Ochir,TO; Noh,Jin-Yong; Hong,Woo-Tack; Jeong,Jei-Hyun; Jeong,Sol; Song,Chang-Seon
EPI595077	MP	Korea, Republic of	2015-Feb-06	EPI_ISL_181082	A/mallard/Korea/N15-99/2015	Avian diaseases laboratory, College of Veterinary Medicine, Konkuk University	Konkuk University	Kwon,Jung-Hoon; Yuk,Seong-Su; Erdene-Ochir,TO; Noh,Jin-Yong; Hong,Woo-Tack; Jeong,Jei-Hyun; Jeong,Sol; Song,Chang-Seon
EPI595085	MP	Korea, Republic of	2014-Dec-24	EPI_ISL_181083	A/mandarin duck/Korea/K14-363-1/2014	Avian diaseases laboratory, College of Veterinary Medicine, Konkuk University	Konkuk University	Kwon,Jung-Hoon; Yuk,Seong-Su; Erdene-Ochir,TO; Noh,Jin-Yong; Hong,Woo-Tack; Jeong,Jei-Hyun; Jeong,Sol; Song,Chang-Seon
EPI595097	MP	Korea, Republic of	2014-Dec-24	EPI_ISL_181084	A/mandarin duck/Korea/K14-366-1/2014	Avian diaseases laboratory, College of Veterinary Medicine, Konkuk University	Konkuk University	Kwon,Jung-Hoon; Yuk,Seong-Su; Erdene-Ochir,TO; Noh,Jin-Yong; Hong,Woo-Tack; Jeong,Jei-Hyun; Jeong,Sol; Song,Chang-Seon
EPI595105	MP	Korea, Republic of	2014-Dec-24	EPI_ISL_181085	A/mandarin duck/Korea/K14-367-1/2014	Avian diaseases laboratory, College of Veterinary Medicine, Konkuk University	Konkuk University	Kwon,Jung-Hoon; Yuk,Seong-Su; Erdene-Ochir,TO; Noh,Jin-Yong; Hong,Woo-Tack; Jeong,Jei-Hyun; Jeong,Sol; Song,Chang-Seon
EPI595114	MP	Korea, Republic of	2014-Dec-24	EPI_ISL_181086	A/greater white-fronted goose/Korea/K14-367-4/2014	Avian diaseases laboratory, College of Veterinary Medicine, Konkuk University	Konkuk University	Kwon,Jung-Hoon; Yuk,Seong-Su; Erdene-Ochir,TO; Noh,Jin-Yong; Hong,Woo-Tack; Jeong,Jei-Hyun; Jeong,Sol; Song,Chang-Seon
EPI595122	MP	Korea, Republic of	2014-Dec-24	EPI_ISL_181087	A/greater white-fronted goose/Korea/K14-369-3/2014	Avian diaseases laboratory, College of Veterinary Medicine, Konkuk University	Konkuk University	Kwon,Jung-Hoon; Yuk,Seong-Su; Erdene-Ochir,TO; Noh,Jin-Yong; Hong,Woo-Tack; Jeong,Jei-Hyun; Jeong,Sol; Song,Chang-Seon
EPI595131	MP	Korea, Republic of	2014-Dec-24	EPI_ISL_181088	A/greater white-fronted goose/Korea/K14-371-4/2014	Avian diaseases laboratory, College of Veterinary Medicine, Konkuk University	Konkuk University	Kwon,Jung-Hoon; Yuk,Seong-Su; Erdene-Ochir,TO; Noh,Jin-Yong; Hong,Woo-Tack; Jeong,Jei-Hyun; Jeong,Sol; Song,Chang-Seon
EPI595136	MP	Korea, Republic of	2014-Dec-24	EPI_ISL_181089	A/greater white-fronted goose/Korea/K14-372-2/2014	Avian diaseases laboratory, College of Veterinary Medicine, Konkuk University	Konkuk University	Kwon,Jung-Hoon; Yuk,Seong-Su; Erdene-Ochir,TO; Noh,Jin-Yong; Hong,Woo-Tack; Jeong,Jei-Hyun; Jeong,Sol; Song,Chang-Seon
EPI595144	MP	Korea, Republic of	2014-Dec-24	EPI_ISL_181090	A/greater white-fronted goose/Korea/K14-374-1/2014	Avian diaseases laboratory, College of Veterinary Medicine, Konkuk University	Konkuk University	Kwon,Jung-Hoon; Yuk,Seong-Su; Erdene-Ochir,TO; Noh,Jin-Yong; Hong,Woo-Tack; Jeong,Jei-Hyun; Jeong,Sol; Song,Chang-Seon
EPI624532	MP	Germany	2015-Jan-01	EPI_ISL_191765	A/scarlet_ibis/Germany/AR44-L01279/2015		Friedrich-Loeffler-Institut
EPI687234	MP	Germany	2014-Dec-15	EPI_ISL_198665	A/turkey/Germany/AR3390-L00939/2014		Friedrich-Loeffler-Institut
EPI662641	MP	Japan	2014-Dec-28	EPI_ISL_199146	A/chicken/Miyazaki/2-4/2014	National Institute of Animal Health	National Institute of Animal Health
EPI662633	MP	Japan	2014-Dec-29	EPI_ISL_199147	A/chicken/Yamaguchi/6/2014	National Institute of Animal Health	National Institute of Animal Health
EPI662625	MP	Japan	2015-Jan-15	EPI_ISL_199148	A/chicken/Okayama/1-2/2015	National Institute of Animal Health	National Institute of Animal Health
EPI662617	MP	Japan	2015-Jan-17	EPI_ISL_199149	A/chicken/Saga/1-1/2015	National Institute of Animal Health	National Institute of Animal Health
EPI659554	MP	China	2013-Nov-14	EPI_ISL_199151	A/duck/Shandong/11.14 DL-DKd11/2013(H5N8)		Institute of Microbiology, Chinese Academy of Sciences
EPI659594	MP	China	2014-Dec-08	EPI_ISL_199156	A/goose/Shandong/12.08 YG-GS/2014(H5N8)		Institute of Microbiology, Chinese Academy of Sciences
EPI659610	MP	China	2014-May-23	EPI_ISL_199158	A/goose/Shandong/05.23 DT-GS/2014(H5N8)		Institute of Microbiology, Chinese Academy of Sciences
EPI659618	MP	China	2014-Jan-01	EPI_ISL_199159	A/goose/Shandong/GD-GS/2014(H5N8)		Institute of Microbiology, Chinese Academy of Sciences
EPI661642	MP	China	2013-Nov-14	EPI_ISL_199412	A/duck/Shandong/11.14 RD/2013(H5N8)		Institute of Microbiology, Chinese Academy of Sciences
EPI672790	MP	China	2013-Dec-12	EPI_ISL_201798	A/goose/Guangdong/s13124/2013			Song,Y.; Cui,J.; Song,H.; Ye,J.; Zhao,Z.; Wu,S.; Xu,C.; Jiao,P.; Liao,M.
EPI672798	MP	China	2014-Jan-06	EPI_ISL_201799	A/duck/Guangdong/s14044/2014			Song,Y.; Cui,J.; Song,H.; Ye,J.; Zhao,Z.; Wu,S.; Xu,C.; Jiao,P.; Liao,M.
EPI681384	MP	China	2014-Sep-25	EPI_ISL_203750	A/duck/Zhejiang/925019/2014			Wu,H.; Peng,X.; Cheng,L.; Lu,X.; Jin,C.; Xie,T.; Yao,H.; Wu,N.
EPI681385	MP	China	2014-Sep-25	EPI_ISL_203751	A/duck/Zhejiang/925169/2014			Wu,H.; Peng,X.; Cheng,L.; Lu,X.; Jin,C.; Xie,T.; Yao,H.; Wu,N.
EPI681386	MP	China	2014-Sep-25	EPI_ISL_203752	A/goose/Zhejiang/925037/2014			Wu,H.; Peng,X.; Cheng,L.; Lu,X.; Jin,C.; Xie,T.; Yao,H.; Wu,N.
EPI681387	MP	China	2014-Sep-25	EPI_ISL_203753	A/goose/Zhejiang/925104/2014			Wu,H.; Peng,X.; Cheng,L.; Lu,X.; Jin,C.; Xie,T.; Yao,H.; Wu,N.
EPI690134	MP	United States	2015-Jan-02	EPI_ISL_206395	A/American wigeon/Utah/AH0007824/2015			Killian,M.L.
EPI690197	MP	United States	2015-Jan-07	EPI_ISL_206404	A/mallard/Idaho/AH0008597/2015			Killian,M.L.
EPI690265	MP	United States	2015-Jan-18	EPI_ISL_206411	A/Canada goose/Oregon/AH0012452/2015			Killian,M.L.
EPI690272	MP	United States	2015-Jan-18	EPI_ISL_206412	A/American wigeon/Oregon/AH0012525/2015			Killian,M.L.
EPI690281	MP	United States	2015-Jan-23	EPI_ISL_206413	A/mallard/Nevada/AH0006855/2015			Killian,M.L.
EPI690289	MP	United States	2015-Feb-06	EPI_ISL_206415	A/chicken/California/15-004912/2015			Killian,M.L.
EPI690318	MP	United States	2014-Dec-22	EPI_ISL_206429	A/mallard/Idaho/AH0005954/2014			Killian,M.L.
EPI690325	MP	United States	2014-Dec-22	EPI_ISL_206430	A/mallard/Idaho/AH0005955/2014			Killian,M.L.
EPI690339	MP	United States	2015-Jan-20	EPI_ISL_206432	A/bald eagle/Idaho/15-002892-2/2015			Killian,M.L.
EPI690359	MP	United States	2014-Dec-30	EPI_ISL_206435	A/American wigeon/Washington/195968/2014			Killian,M.L.; Ip,H.S.; Griffin,K.; Messer,J.; McMullen,K.; Dusek,R.; Bodenstein,B.
EPI690381	MP	United States	2014-Dec-29	EPI_ISL_206437	A/Northern pintail/Washington/196271/2014			Killian,M.L.; Ip,H.S.; Griffin,K.; Messer,J.; McMullen,K.; Dusek,R.; Bodenstein,B.
EPI690409	MP	United States	2014-Dec-24	EPI_ISL_206441	A/mallard/Oregon/195536/2014			Killian,M.L.; Ip,H.S.; Griffin,K.; Messer,J.; McMullen,K.; Dusek,R.; Bodenstein,B.
EPI690416	MP	United States	2014-Dec-16	EPI_ISL_206442	A/American wigeon/Washington/195198/2014			Killian,M.L.; Ip,H.S.; Griffin,K.; Messer,J.; McMullen,K.; Long,R.; Mansfield,K.
EPI690423	MP	United States	2014-Dec-16	EPI_ISL_206443	A/American wigeon/Washington/195205/2014			Killian,M.L.; Ip,H.S.; Griffin,K.; Messer,J.; McMullen,K.; Long,R.; Mansfield,K.
EPI690443	MP	United States	2014-Dec-29	EPI_ISL_206445	A/peregrine falcon/Washington/196426/2014			Killian,M.L.; Ip,H.S.; Griffin,K.; Messer,J.; McMullen,K.; Long,R.; Mansfield,K.
EPI690523	MP	Taiwan	2015-Jan-17	EPI_ISL_206456	A/goose/Taiwan/TNC1/2015			Huang,P.Y.; Lee,C.D.; Yip,C.H.; Cheung,C.L.; Yu,G.; Lam,T.T.; Smith,D.K.; Zhu,H.; Guan,Y.; Lee,C.C.; Lam,T.Y.
EPI690531	MP	Taiwan	2015-Jan-17	EPI_ISL_206457	A/goose/Taiwan/TNC2/2015			Huang,P.Y.; Lee,C.D.; Yip,C.H.; Cheung,C.L.; Yu,G.; Lam,T.T.; Smith,D.K.; Zhu,H.; Guan,Y.; Lee,C.C.; Lam,T.Y.
EPI690539	MP	Taiwan	2015-Jan-17	EPI_ISL_206458	A/goose/Taiwan/TNC3/2015			Huang,P.Y.; Lee,C.D.; Yip,C.H.; Cheung,C.L.; Yu,G.; Lam,T.T.; Smith,D.K.; Zhu,H.; Guan,Y.; Lee,C.C.; Lam,T.Y.
EPI690547	MP	Taiwan	2015-Jan-17	EPI_ISL_206459	A/goose/Taiwan/TNC4/2015			Huang,P.Y.; Lee,C.D.; Yip,C.H.; Cheung,C.L.; Yu,G.; Lam,T.T.; Smith,D.K.; Zhu,H.; Guan,Y.; Lee,C.C.; Lam,T.Y.
EPI690555	MP	Taiwan	2015-Jan-17	EPI_ISL_206460	A/goose/Taiwan/TNC5/2015			Huang,P.Y.; Lee,C.D.; Yip,C.H.; Cheung,C.L.; Yu,G.; Lam,T.T.; Smith,D.K.; Zhu,H.; Guan,Y.; Lee,C.C.; Lam,T.Y.
EPI690563	MP	Taiwan	2015-Jan-17	EPI_ISL_206461	A/goose/Taiwan/TNC6/2015			Huang,P.Y.; Lee,C.D.; Yip,C.H.; Cheung,C.L.; Yu,G.; Lam,T.T.; Smith,D.K.; Zhu,H.; Guan,Y.; Lee,C.C.; Lam,T.Y.
EPI690571	MP	Taiwan	2015-Jan-17	EPI_ISL_206462	A/goose/Taiwan/TNC7/2015			Huang,P.Y.; Lee,C.D.; Yip,C.H.; Cheung,C.L.; Yu,G.; Lam,T.T.; Smith,D.K.; Zhu,H.; Guan,Y.; Lee,C.C.; Lam,T.Y.
EPI690579	MP	Taiwan	2015-Jan-17	EPI_ISL_206463	A/goose/Taiwan/TNC8/2015			Huang,P.Y.; Lee,C.D.; Yip,C.H.; Cheung,C.L.; Yu,G.; Lam,T.T.; Smith,D.K.; Zhu,H.; Guan,Y.; Lee,C.C.; Lam,T.Y.
EPI690587	MP	Taiwan	2015-Jan-17	EPI_ISL_206464	A/goose/Taiwan/TNC9/2015			Huang,P.Y.; Lee,C.D.; Yip,C.H.; Cheung,C.L.; Yu,G.; Lam,T.T.; Smith,D.K.; Zhu,H.; Guan,Y.; Lee,C.C.; Lam,T.Y.
EPI690595	MP	Taiwan	2015-Jan-17	EPI_ISL_206465	A/goose/Taiwan/TNC10/2015			Huang,P.Y.; Lee,C.D.; Yip,C.H.; Cheung,C.L.; Yu,G.; Lam,T.T.; Smith,D.K.; Zhu,H.; Guan,Y.; Lee,C.C.; Lam,T.Y.
EPI690603	MP	Taiwan	2015-Jan-17	EPI_ISL_206466	A/goose/Taiwan/TNC11/2015			Huang,P.Y.; Lee,C.D.; Yip,C.H.; Cheung,C.L.; Yu,G.; Lam,T.T.; Smith,D.K.; Zhu,H.; Guan,Y.; Lee,C.C.; Lam,T.Y.
EPI690611	MP	Taiwan	2015-Jan-17	EPI_ISL_206467	A/goose/Taiwan/TNC12/2015			Huang,P.Y.; Lee,C.D.; Yip,C.H.; Cheung,C.L.; Yu,G.; Lam,T.T.; Smith,D.K.; Zhu,H.; Guan,Y.; Lee,C.C.; Lam,T.Y.
EPI690619	MP	Taiwan	2015-Jan-17	EPI_ISL_206468	A/goose/Taiwan/TNC13/2015			Huang,P.Y.; Lee,C.D.; Yip,C.H.; Cheung,C.L.; Yu,G.; Lam,T.T.; Smith,D.K.; Zhu,H.; Guan,Y.; Lee,C.C.; Lam,T.Y.
EPI690627	MP	Taiwan	2015-Jan-17	EPI_ISL_206469	A/goose/Taiwan/TNC14/2015			Huang,P.Y.; Lee,C.D.; Yip,C.H.; Cheung,C.L.; Yu,G.; Lam,T.T.; Smith,D.K.; Zhu,H.; Guan,Y.; Lee,C.C.; Lam,T.Y.
EPI690635	MP	Taiwan	2015-Jan-17	EPI_ISL_206470	A/goose/Taiwan/TNO1/2015			Huang,P.Y.; Lee,C.D.; Yip,C.H.; Cheung,C.L.; Yu,G.; Lam,T.T.; Smith,D.K.; Zhu,H.; Guan,Y.; Lee,C.C.; Lam,T.Y.
EPI690643	MP	Taiwan	2015-Jan-17	EPI_ISL_206471	A/goose/Taiwan/TNO2/2015			Huang,P.Y.; Lee,C.D.; Yip,C.H.; Cheung,C.L.; Yu,G.; Lam,T.T.; Smith,D.K.; Zhu,H.; Guan,Y.; Lee,C.C.; Lam,T.Y.
EPI690651	MP	Taiwan	2015-Jan-17	EPI_ISL_206472	A/goose/Taiwan/TNO3/2015			Huang,P.Y.; Lee,C.D.; Yip,C.H.; Cheung,C.L.; Yu,G.; Lam,T.T.; Smith,D.K.; Zhu,H.; Guan,Y.; Lee,C.C.; Lam,T.Y.
EPI690659	MP	Taiwan	2015-Jan-17	EPI_ISL_206473	A/goose/Taiwan/TNO4/2015			Huang,P.Y.; Lee,C.D.; Yip,C.H.; Cheung,C.L.; Yu,G.; Lam,T.T.; Smith,D.K.; Zhu,H.; Guan,Y.; Lee,C.C.; Lam,T.Y.
EPI690667	MP	Taiwan	2015-Jan-17	EPI_ISL_206474	A/goose/Taiwan/TNO5/2015			Huang,P.Y.; Lee,C.C.; Yip,C.H.; Cheung,C.L.; Yu,G.; Lam,T.Y.; Smith,D.K.; Zhu,H.; Guan,Y.
EPI690675	MP	Taiwan	2015-Jan-17	EPI_ISL_206475	A/goose/Taiwan/TNO6/2015			Huang,P.Y.; Lee,C.C.; Yip,C.H.; Cheung,C.L.; Yu,G.; Lam,T.Y.; Smith,D.K.; Zhu,H.; Guan,Y.
EPI690683	MP	Taiwan	2015-Jan-17	EPI_ISL_206476	A/goose/Taiwan/TNO7/2015			Huang,P.Y.; Lee,C.D.; Yip,C.H.; Cheung,C.L.; Yu,G.; Lam,T.T.; Smith,D.K.; Zhu,H.; Guan,Y.; Lee,C.C.; Lam,T.Y.
EPI690691	MP	Taiwan	2015-Jan-17	EPI_ISL_206477	A/goose/Taiwan/TNO8/2015			Huang,P.Y.; Lee,C.D.; Yip,C.H.; Cheung,C.L.; Yu,G.; Lam,T.T.; Smith,D.K.; Zhu,H.; Guan,Y.; Lee,C.C.; Lam,T.Y.
EPI690699	MP	Taiwan	2015-Jan-17	EPI_ISL_206478	A/goose/Taiwan/TNO9/2015			Huang,P.Y.; Lee,C.D.; Yip,C.H.; Cheung,C.L.; Yu,G.; Lam,T.T.; Smith,D.K.; Zhu,H.; Guan,Y.; Lee,C.C.; Lam,T.Y.
EPI690707	MP	Taiwan	2015-Jan-17	EPI_ISL_206479	A/goose/Taiwan/TNO10/2015			Huang,P.Y.; Lee,C.D.; Yip,C.H.; Cheung,C.L.; Yu,G.; Lam,T.T.; Smith,D.K.; Zhu,H.; Guan,Y.; Lee,C.C.; Lam,T.Y.
EPI690715	MP	Taiwan	2015-Jan-17	EPI_ISL_206480	A/goose/Taiwan/TNO11/2015			Huang,P.Y.; Lee,C.D.; Yip,C.H.; Cheung,C.L.; Yu,G.; Lam,T.T.; Smith,D.K.; Zhu,H.; Guan,Y.; Lee,C.C.; Lam,T.Y.
EPI690723	MP	Taiwan	2015-Jan-17	EPI_ISL_206481	A/goose/Taiwan/TNO12/2015			Huang,P.Y.; Lee,C.D.; Yip,C.H.; Cheung,C.L.; Yu,G.; Lam,T.T.; Smith,D.K.; Zhu,H.; Guan,Y.; Lee,C.C.; Lam,T.Y.
EPI690731	MP	Taiwan	2015-Jan-17	EPI_ISL_206482	A/goose/Taiwan/TNO13/2015			Huang,P.Y.; Lee,C.D.; Yip,C.H.; Cheung,C.L.; Yu,G.; Lam,T.T.; Smith,D.K.; Zhu,H.; Guan,Y.; Lee,C.C.; Lam,T.Y.
EPI690739	MP	Taiwan	2015-Jan-17	EPI_ISL_206483	A/goose/Taiwan/TNO14/2015			Huang,P.Y.; Lee,C.D.; Yip,C.H.; Cheung,C.L.; Yu,G.; Lam,T.T.; Smith,D.K.; Zhu,H.; Guan,Y.; Lee,C.C.; Lam,T.Y.
EPI690747	MP	Taiwan	2015-Jan-17	EPI_ISL_206484	A/goose/Taiwan/TNO15/2015			Huang,P.Y.; Lee,C.D.; Yip,C.H.; Cheung,C.L.; Yu,G.; Lam,T.T.; Smith,D.K.; Zhu,H.; Guan,Y.; Lee,C.C.; Lam,T.Y.
EPI690755	MP	Taiwan	2015-Jan-17	EPI_ISL_206485	A/goose/Taiwan/TNO16/2015			Huang,P.Y.; Lee,C.D.; Yip,C.H.; Cheung,C.L.; Yu,G.; Lam,T.T.; Smith,D.K.; Zhu,H.; Guan,Y.; Lee,C.C.; Lam,T.Y.
EPI690763	MP	Taiwan	2015-Jan-17	EPI_ISL_206486	A/goose/Taiwan/TNO17/2015			Huang,P.Y.; Lee,C.D.; Yip,C.H.; Cheung,C.L.; Yu,G.; Lam,T.T.; Smith,D.K.; Zhu,H.; Guan,Y.; Lee,C.C.; Lam,T.Y.
EPI690771	MP	Taiwan	2015-Jan-17	EPI_ISL_206487	A/goose/Taiwan/TNO18/2015			Huang,P.Y.; Lee,C.D.; Yip,C.H.; Cheung,C.L.; Yu,G.; Lam,T.T.; Smith,D.K.; Zhu,H.; Guan,Y.; Lee,C.C.; Lam,T.Y.
EPI690779	MP	Taiwan	2015-Jan-17	EPI_ISL_206488	A/goose/Taiwan/TNO19/2015			Huang,P.Y.; Lee,C.D.; Yip,C.H.; Cheung,C.L.; Yu,G.; Lam,T.T.; Smith,D.K.; Zhu,H.; Guan,Y.; Lee,C.C.; Lam,T.Y.
EPI690787	MP	Taiwan	2015-Jan-17	EPI_ISL_206489	A/goose/Taiwan/TNO20/2015			Huang,P.Y.; Lee,C.D.; Yip,C.H.; Cheung,C.L.; Yu,G.; Lam,T.T.; Smith,D.K.; Zhu,H.; Guan,Y.; Lee,C.C.; Lam,T.Y.
EPI690795	MP	China	2014-Feb-27	EPI_ISL_206490	A/goose/Jiangsu/QD5/2014			Li,J.; Gu,M.; Liu,D.; Liu,B.; Jiang,K.; Zhong,L.; Liu,K.; Sun,W.; Hu,J.; Wang,X.; Hu,S.; Liu,X.
EPI690803	MP	China	2014-Apr-11	EPI_ISL_206491	A/goose/Shandong/WFSG1/2014			Li,J.; Gu,M.; Liu,D.; Liu,B.; Jiang,K.; Zhong,L.; Liu,K.; Sun,W.; Hu,J.; Wang,X.; Hu,S.; Liu,X.
EPI690811	MP	China	2014-Apr-20	EPI_ISL_206492	A/goose/Yangzhou/0420/2014			Li,J.; Gu,M.; Liu,D.; Liu,B.; Jiang,K.; Zhong,L.; Liu,K.; Sun,W.; Hu,J.; Wang,X.; Hu,S.; Liu,X.
EPI734782	MP	United States	2007-Jun-27	EPI_ISL_216639	A/mallard/Maryland/07OS864/2007			Das,S.R.; Halpin,R.A.; Lin,X.; Simenauer,A.; Akopov,A.; Fedorova,N.; Puri,V.; Stockwell,T.; Amedeo,P.; Bishop,B.; Katzel,D.; Schobel,S.; Shrivastava,S.; Nolting,J.; Bao,Y.; Sanders,R.; Zhdanov,S.; Kiryutin,B.; Lipman,D.J.; Tatusova,T.; Slemons,R.; Bowman,A.
EPI740403	MP	China	2016-Feb-26	EPI_ISL_217879	A/Bean Goose/Hubei/chenhu XVI311-2 /2016_H5N8	State Key Laboratory of Virology and Wuhan Institute of Virology, Chinese Academy of Sciences	Wuhan Institute of Virology
EPI750117	MP	Taiwan	2015-Feb-08	EPI_ISL_219874	A/duck/Taiwan/A3400/2015			Lee,M.S.; Chen,L.H.; Chen,Y.P.; Liu,Y.P.; Li,W.C.; Lin,Y.L.; Lee,F.; Ting,L.J.
EPI750125	MP	Taiwan	2015-Jan-11	EPI_ISL_219875	A/goose/Taiwan/01019/2015			Lee,M.S.; Chen,L.H.; Chen,Y.P.; Liu,Y.P.; Li,W.C.; Lin,Y.L.; Lee,F.; Ting,L.J.
EPI750133	MP	Taiwan	2015-Jan-12	EPI_ISL_219876	A/goose/Taiwan/01026/2015			Lee,M.S.; Chen,L.H.; Chen,Y.P.; Liu,Y.P.; Li,W.C.; Lin,Y.L.; Lee,F.; Ting,L.J.
EPI750141	MP	Taiwan	2015-Jan-12	EPI_ISL_219877	A/goose/Taiwan/01039/2015			Lee,M.S.; Chen,L.H.; Chen,Y.P.; Liu,Y.P.; Li,W.C.; Lin,Y.L.; Lee,F.; Ting,L.J.
EPI762153	MP	China	2014-Jan-04	EPI_ISL_222132	A/duck/Eastern China/JY/2014			Wang,X.
EPI762161	MP	China	2013-Nov-11	EPI_ISL_222134	A/goose/Eastern China/CZ/2013			Wang,X.
EPI773760	MP	Russian Federation	2016-May-25	EPI_ISL_224580	A/great crested grebe/Uvs-Nuur Lake/341/2016	Research Institute of Experimental and Clinical Medicine	Research Institute of Experimental and Clinical Medicine	Kirill, Sharshov; Olga, Kurskaya; Ivan, Sobolev; Alexander, Alekseev;Tatyana, Alikina; Marsel, Kabilov; Alexander, Shestopalov
EPI774116	MP	China	2016-May-09	EPI_ISL_224704	A/Bar-headed Goose/Qinghai/BTY1-B/2016	State Key Laboratory of Virology and Wuhan Institute of Virology, Chinese Academy of Sciences	Wuhan Institute of Virology
EPI774123	MP	China	2016-May-09	EPI_ISL_224705	A/Bar-headed Goose/Qinghai/BTY1-LV/2016	State Key Laboratory of Virology and Wuhan Institute of Virology, Chinese Academy of Sciences	Wuhan Institute of Virology
EPI774137	MP	China	2016-May-12	EPI_ISL_224707	A/Bar-headed Goose/Qinghai/BTY2-B/2016	State Key Laboratory of Virology and Wuhan Institute of Virology, Chinese Academy of Sciences	Wuhan Institute of Virology
EPI774145	MP	China	2016-May-12	EPI_ISL_224708	A/Bar-headed Goose/Qinghai/BTY2-LU/2016	State Key Laboratory of Virology and Wuhan Institute of Virology, Chinese Academy of Sciences	Wuhan Institute of Virology
EPI774153	MP	China	2016-May-12	EPI_ISL_224709	A/Bar-headed Goose/Qinghai/BTY3-B/2016	State Key Laboratory of Virology and Wuhan Institute of Virology, Chinese Academy of Sciences	Wuhan Institute of Virology
EPI774162	MP	China	2016-May-12	EPI_ISL_224710	A/Bar-headed Goose/Qinghai/BTY3-LU/2016	State Key Laboratory of Virology and Wuhan Institute of Virology, Chinese Academy of Sciences	Wuhan Institute of Virology
EPI774171	MP	China	2016-May-12	EPI_ISL_224711	A/Bar-headed Goose/Qinghai/BTY4-B/2016	State Key Laboratory of Virology and Wuhan Institute of Virology, Chinese Academy of Sciences	Wuhan Institute of Virology
EPI774179	MP	China	2016-May-12	EPI_ISL_224712	A/Bar-headed Goose/Qinghai/BTY4-LU/2016	State Key Laboratory of Virology and Wuhan Institute of Virology, Chinese Academy of Sciences	Wuhan Institute of Virology
EPI774188	MP	China	2016-May-12	EPI_ISL_224713	A/Bar-headed Goose/Qinghai/BTY5-B/2016	State Key Laboratory of Virology and Wuhan Institute of Virology, Chinese Academy of Sciences	Wuhan Institute of Virology
EPI774196	MP	China	2016-May-11	EPI_ISL_224714	A/Bar-headed Goose/Qinghai/BTY6-B/2016	State Key Laboratory of Virology and Wuhan Institute of Virology, Chinese Academy of Sciences	Wuhan Institute of Virology
EPI774204	MP	China	2016-May-11	EPI_ISL_224715	A/Bar-headed Goose/Qinghai/BTY6-LU/2016	State Key Laboratory of Virology and Wuhan Institute of Virology, Chinese Academy of Sciences	Wuhan Institute of Virology
EPI774213	MP	China	2016-May-11	EPI_ISL_224716	A/Bar-headed Goose/Qinghai/BTY7-B/2016	State Key Laboratory of Virology and Wuhan Institute of Virology, Chinese Academy of Sciences	Wuhan Institute of Virology
EPI774221	MP	China	2016-May-11	EPI_ISL_224717	A/Bar-headed Goose/Qinghai/BTY7-LU1/2016	State Key Laboratory of Virology and Wuhan Institute of Virology, Chinese Academy of Sciences	Wuhan Institute of Virology
EPI774229	MP	China	2016-May-11	EPI_ISL_224718	A/Bar-headed Goose/Qinghai/BTY7-LU2/2016	State Key Laboratory of Virology and Wuhan Institute of Virology, Chinese Academy of Sciences	Wuhan Institute of Virology
EPI774237	MP	China	2016-May-10	EPI_ISL_224719	A/Bar-headed Goose/Qinghai/BTY8-B/2016	State Key Laboratory of Virology and Wuhan Institute of Virology, Chinese Academy of Sciences	Wuhan Institute of Virology
EPI774245	MP	China	2016-May-10	EPI_ISL_224720	A/Bar-headed Goose/Qinghai/BTY8-LU/2016	State Key Laboratory of Virology and Wuhan Institute of Virology, Chinese Academy of Sciences	Wuhan Institute of Virology
EPI774254	MP	China	2016-May-09	EPI_ISL_224721	A/Bar-headed Goose/Qinghai/BTY9-B/2016	State Key Laboratory of Virology and Wuhan Institute of Virology, Chinese Academy of Sciences	Wuhan Institute of Virology
EPI774262	MP	China	2016-May-09	EPI_ISL_224722	A/Bar-headed Goose/Qinghai/BTY9-LU/2016	State Key Laboratory of Virology and Wuhan Institute of Virology, Chinese Academy of Sciences	Wuhan Institute of Virology
EPI774271	MP	China	2016-May-09	EPI_ISL_224723	A/Bar-headed Goose/Qinghai/BTY10-B/2016	State Key Laboratory of Virology and Wuhan Institute of Virology, Chinese Academy of Sciences	Wuhan Institute of Virology
EPI774280	MP	China	2016-May-09	EPI_ISL_224724	A/Bar-headed Goose/Qinghai/BTY10-LU/2016	State Key Laboratory of Virology and Wuhan Institute of Virology, Chinese Academy of Sciences	Wuhan Institute of Virology
EPI774289	MP	China	2016-May-09	EPI_ISL_224725	A/Bar-headed Goose/Qinghai/BTY11-B/2016	State Key Laboratory of Virology and Wuhan Institute of Virology, Chinese Academy of Sciences	Wuhan Institute of Virology
EPI774297	MP	China	2016-May-09	EPI_ISL_224726	A/Bar-headed Goose/Qinghai/BTY11-LU/2016	State Key Laboratory of Virology and Wuhan Institute of Virology, Chinese Academy of Sciences	Wuhan Institute of Virology
EPI774305	MP	China	2016-May-13	EPI_ISL_224727	A/Bar-headed Goose/Qinghai/BTY12-B/2016	State Key Laboratory of Virology and Wuhan Institute of Virology, Chinese Academy of Sciences	Wuhan Institute of Virology
EPI774313	MP	China	2016-May-13	EPI_ISL_224728	A/Bar-headed Goose/Qinghai/BTY12-LU/2016	State Key Laboratory of Virology and Wuhan Institute of Virology, Chinese Academy of Sciences	Wuhan Institute of Virology
EPI774321	MP	China	2016-May-14	EPI_ISL_224729	A/Bar-headed Goose/Qinghai/BTY13-B/2016	State Key Laboratory of Virology and Wuhan Institute of Virology, Chinese Academy of Sciences	Wuhan Institute of Virology
EPI774330	MP	China	2016-May-14	EPI_ISL_224730	A/Bar-headed Goose/Qinghai/BTY13-LU/2016	State Key Laboratory of Virology and Wuhan Institute of Virology, Chinese Academy of Sciences	Wuhan Institute of Virology
EPI774338	MP	China	2016-May-14	EPI_ISL_224731	A/Bar-headed Goose/Qinghai/BTY14-B/2016	State Key Laboratory of Virology and Wuhan Institute of Virology, Chinese Academy of Sciences	Wuhan Institute of Virology
EPI774347	MP	China	2016-May-14	EPI_ISL_224732	A/Bar-headed Goose/Qinghai/BTY14-LU/2016	State Key Laboratory of Virology and Wuhan Institute of Virology, Chinese Academy of Sciences	Wuhan Institute of Virology
EPI774355	MP	China	2016-May-14	EPI_ISL_224733	A/Bar-headed Goose/Qinghai/BTY15-B/2016	State Key Laboratory of Virology and Wuhan Institute of Virology, Chinese Academy of Sciences	Wuhan Institute of Virology
EPI774364	MP	China	2016-May-14	EPI_ISL_224734	A/Bar-headed Goose/Qinghai/BTY15-LU/2016	State Key Laboratory of Virology and Wuhan Institute of Virology, Chinese Academy of Sciences	Wuhan Institute of Virology
EPI774372	MP	China	2016-May-14	EPI_ISL_224735	A/Bar-headed Goose/Qinghai/BTY16-B/2016	State Key Laboratory of Virology and Wuhan Institute of Virology, Chinese Academy of Sciences	Wuhan Institute of Virology
EPI774381	MP	China	2016-May-14	EPI_ISL_224736	A/Bar-headed Goose/Qinghai/BTY16-LU/2016	State Key Laboratory of Virology and Wuhan Institute of Virology, Chinese Academy of Sciences	Wuhan Institute of Virology
EPI774389	MP	China	2016-May-15	EPI_ISL_224737	A/Bar-headed Goose/Qinghai/BTY17-B/2016	State Key Laboratory of Virology and Wuhan Institute of Virology, Chinese Academy of Sciences	Wuhan Institute of Virology
EPI774397	MP	China	2016-May-15	EPI_ISL_224738	A/Bar-headed Goose/Qinghai/BTY17-LU/2016	State Key Laboratory of Virology and Wuhan Institute of Virology, Chinese Academy of Sciences	Wuhan Institute of Virology
EPI774405	MP	China	2016-May-15	EPI_ISL_224739	A/Bar-headed Goose/Qinghai/BTY18-B/2016	State Key Laboratory of Virology and Wuhan Institute of Virology, Chinese Academy of Sciences	Wuhan Institute of Virology
EPI774413	MP	China	2016-May-15	EPI_ISL_224740	A/Bar-headed Goose/Qinghai/BTY18-LU/2016	State Key Laboratory of Virology and Wuhan Institute of Virology, Chinese Academy of Sciences	Wuhan Institute of Virology
EPI774429	MP	China	2016-May-01	EPI_ISL_224742	A/Brown-headed Gull/Qinghai/ZTO1-B/2016	State Key Laboratory of Virology and Wuhan Institute of Virology, Chinese Academy of Sciences	Wuhan Institute of Virology
EPI774437	MP	China	2016-May-01	EPI_ISL_224743	A/Brown-headed Gull/Qinghai/ZTO1-LU/2016	State Key Laboratory of Virology and Wuhan Institute of Virology, Chinese Academy of Sciences	Wuhan Institute of Virology
EPI826909	MP	China	2016-May-12	EPI_ISL_224744	A/Brown-headed Gull/Qinghai/ZTO3-B/2016	State Key Laboratory of Virology and Wuhan Institute of Virology, Chinese Academy of Sciences	Wuhan Institute of Virology
EPI774453	MP	China	2016-May-12	EPI_ISL_224745	A/Brown-headed Gull/Qinghai/ZTO3-LU/2016	State Key Laboratory of Virology and Wuhan Institute of Virology, Chinese Academy of Sciences	Wuhan Institute of Virology
EPI774461	MP	China	2016-May-11	EPI_ISL_224746	A/Brown-headed Gull/Qinghai/ZTO4-B/2016	State Key Laboratory of Virology and Wuhan Institute of Virology, Chinese Academy of Sciences	Wuhan Institute of Virology
EPI774470	MP	China	2016-May-14	EPI_ISL_224747	A/Brown-headed Gull/Qinghai/ZTO5-B/2016	State Key Laboratory of Virology and Wuhan Institute of Virology, Chinese Academy of Sciences	Wuhan Institute of Virology
EPI774478	MP	China	2016-May-14	EPI_ISL_224748	A/Brown-headed Gull/Qinghai/ZTO5-K/2016	State Key Laboratory of Virology and Wuhan Institute of Virology, Chinese Academy of Sciences	Wuhan Institute of Virology
EPI774485	MP	China	2016-May-15	EPI_ISL_224749	A/Brown-headed Gull/Qinghai/ZTO6-B/2016	State Key Laboratory of Virology and Wuhan Institute of Virology, Chinese Academy of Sciences	Wuhan Institute of Virology
EPI774493	MP	China	2016-May-15	EPI_ISL_224750	A/Brown-headed Gull/Qinghai/ZTO6-SP/2016	State Key Laboratory of Virology and Wuhan Institute of Virology, Chinese Academy of Sciences	Wuhan Institute of Virology
EPI774501	MP	China	2016-May-15	EPI_ISL_224751	A/Brown-headed Gull/Qinghai/ZTO6-MU/2016	State Key Laboratory of Virology and Wuhan Institute of Virology, Chinese Academy of Sciences	Wuhan Institute of Virology
EPI774509	MP	China	2016-May-15	EPI_ISL_224752	A/Great Black-headed Gull/Qinghai/YO1-B/2016	State Key Laboratory of Virology and Wuhan Institute of Virology, Chinese Academy of Sciences	Wuhan Institute of Virology
EPI823463	MP	Russian Federation	2016-May-25	EPI_ISL_230820	A/great crested grebe/Tyva/34/2016	State Research Center of Virology and Biotechnology (VECTOR)	WHO National Influenza Centre Russian Federation	Fadeev,Artem; Komissarov,Andrey; Egorova,Anna; Sintsova,Ksenia; Musaeva,Tamila; Susloparov,Ivan; Marchenko,Vasiliy; Ryzhikov,Aleksandr
EPI823751	MP	Russian Federation	2016-May-25	EPI_ISL_231684	A/wild duck/Tyva/35/2016	State Research Center of Virology and Biotechnology (VECTOR)	WHO National Influenza Centre Russian Federation	Fadeev,Artem; Komissarov,Andrey; Egorova,Anna; Sintsova,Ksenia; Musaeva,Tamila; Susloparov,Ivan; Marchenko,Vasiliy; Ryzhikov,Aleksandr
EPI823759	MP	Russian Federation	2016-May-25	EPI_ISL_231685	A/black-headed gull/Tyva/41/2016	State Research Center of Virology and Biotechnology (VECTOR)	WHO National Influenza Centre Russian Federation	Fadeev,Artem; Komissarov,Andrey; Egorova,Anna; Sintsova,Ksenia; Musaeva,Tamila; Susloparov,Ivan; Marchenko,Vasiliy; Ryzhikov,Aleksandr
EPI836609	MP	Russian Federation	2016-May-25	EPI_ISL_234057	A/grey heron /Uvs-Nuur Lake/20/2016	Research Institute of Experimental and Clinical Medicine	Research Institute of Experimental and Clinical Medicine	Kirill, Sharshov; Olga, Kurskaya; Ivan, Sobolev; Alexander, Alekseev; Alexander, Shestopalov
EPI836617	MP	Russian Federation	2016-May-25	EPI_ISL_234058	A/common tern /Uvs-Nuur Lake/26/2016	Research Institute of Experimental and Clinical Medicine	Research Institute of Experimental and Clinical Medicine	Kirill, Sharshov; Olga, Kurskaya; Ivan, Sobolev; Alexander, Alekseev; Tatyana, Alikina; Marsel, Kabilov; Alexander, Shestopalov
EPI1057707	MP	Korea, Republic of	2015-Jan-14	EPI_ISL_234330	A/mallard/Korea/H2102/2015		Animal and Plant Quarantine Agency (APQA)
EPI845965	MP	Japan	2014-Dec-19	EPI_ISL_235771	A/mandarin duck/Gifu/2112D001/2014			Usui,T.; Soda,K.; Tomioka,Y.; Okamura,M.; Ishihara,T.; Yano,M.; Yabuta,T.; Takakuwa,H.; Otsuki,K.; Ito,H.; Ito,T.; Yamaguchi,T.
EPI845975	MP	Japan	2014-Nov-18	EPI_ISL_235772	A/tundra swan/Tottori/C6nk/2014			Usui,T.; Soda,K.; Tomioka,Y.; Okamura,M.; Ishihara,T.; Yano,M.; Yabuta,T.; Takakuwa,H.; Ito,H.; Otsuki,K.; Ito,T.; Yamaguchi,T.
EPI859202	MP	Hungary	2016-Oct-19	EPI_ISL_237730	A/mute_swan/Hungary/51049/2016	National Food Chain Safety Office Veterinary Diagnostic Directorate Laboratory for Molecular Biology	Danam.Vet.Molbiol	Zsuzsanna, Ronai; Krisztina, Ursu; Adam, Balint; Dora, Szalay; Akos, Thuma; Eva, Gyuris; Karoly, Erdelyi; Adam, Dan
EPI859210	MP	Hungary	2016-Nov-02	EPI_ISL_237731	A/domestic_turkey/Hungary/53433/2016	National Food Chain Safety Office Veterinary Diagnostic Directorate Laboratory for Molecular Biology	Danam.Vet.Molbiol	Zsuzsanna, Ronai; Krisztina, Ursu; Adam, Balint; Dora, Szalay; Akos, Thuma; Eva, Gyuris; Karoly, Erdelyi; Adam, Dan
EPI859654	MP	Germany	2016-Nov-07	EPI_ISL_237733	A/tufted_duck/Germany/AR8444-L01986/2016		Friedrich-Loeffler-Institut
EPI860237	MP	Poland	2016-Nov-02	EPI_ISL_237921	A/wild duck/Poland/82A/2016		National Veterinary Research Institut Poland, PIWet-PIB	Świętoń, E.; Śmietanka, K.
EPI860396	MP	Germany	2016-Nov-07	EPI_ISL_237944	A/tufted_duck/Germany/AR8444-L01987/2016		Friedrich-Loeffler-Institut
EPI860404	MP	Germany	2016-Nov-08	EPI_ISL_237945	A/tufted_duck/Germany/AR8459-L01988/2016		Friedrich-Loeffler-Institut
EPI860498	MP	Germany	2016-Nov-07	EPI_ISL_237958	A/tufted duck/Germany-SH/R8444/2016		Friedrich-Loeffler-Institut
EPI860516	MP	Hungary	2016-Nov-08	EPI_ISL_237964	A/Mulard_duck/Hungary/54494/2016	National Food Chain Safety Office Veterinary Diagnostic Directorate Laboratory for Molecular Biology	Danam.Vet.Molbiol	Zsuzsanna, Ronai; Krisztina, Ursu; Adam, Balint; Dora, Szalay; Akos, Thuma; Eva, Gyuris; Karoly, Erdelyi; Adam, Dan
EPI860521	MP	Hungary	2016-Nov-11	EPI_ISL_237965	A/goose/Hungary/55128/2016	National Food Chain Safety Office Veterinary Diagnostic Directorate Laboratory for Molecular Biology	Danam.Vet.Molbiol	Zsuzsanna, Ronai; Krisztina, Ursu; Adam, Balint; Dora, Szalay; Akos, Thuma; Eva, Gyuris; Karoly, Erdelyi; Adam, Dan
EPI860532	MP	Hungary	2016-Nov-11	EPI_ISL_237966	A/duck/Hungary/55191/2016	National Food Chain Safety Office Veterinary Diagnostic Directorate Laboratory for Molecular Biology	Danam.Vet.Molbiol	Zsuzsanna, Ronai; Krisztina, Ursu; Adam, Balint; Dora, Szalay; Akos, Thuma; Eva, Gyuris; Karoly, Erdelyi; Adam, Dan
EPI860643	MP	United States	2014-Jan-01	EPI_ISL_237987	A/gyrfalcon/Washington/41088/6/2014	National Institute of Animal Health	National Institute of Animal Health	Uchida,U.
EPI916716	MP	Germany	2016-Nov-09	EPI_ISL_238037	A/turkey/Germany-SH/R8595/2016		Friedrich-Loeffler-Institut
EPI863829	MP	Sweden	2016-Nov-21	EPI_ISL_238893	A/Chicken/Sweden/SVA161122KU0453/SZ0209316/2016	National Veterinary Institute	National Veterinary Institute
EPI863837	MP	Sweden	2016-Nov-21	EPI_ISL_238894	A/Chicken/Sweden/SVA161122KU0453/SZ0209317/2016	National Veterinary Institute	National Veterinary Institute
EPI863852	MP	Sweden	2016-Nov-21	EPI_ISL_238895	A/Chicken/Sweden/SVA161122KU0453/SZ0209318/2016	National Veterinary Institute	National Veterinary Institute
EPI863860	MP	Sweden	2016-Nov-21	EPI_ISL_238896	A/Chicken/Sweden/SVA161122KU0453/SZ0209321/2016	National Veterinary Institute	National Veterinary Institute
EPI863868	MP	Sweden	2016-Nov-14	EPI_ISL_238897	A/Common Goldeneye/Sweden/SVA161117KU0322/SZ0002165/2016	National Veterinary Institute	National Veterinary Institute
EPI868851	MP	United Kingdom	2016-Dec-15	EPI_ISL_239801	A/turkey/England/052131/2016	Animal and Plant Health Agency (APHA)	Animal and Plant Health Agency (APHA)	Seekings, James; Ellis, Richard; Brookes, Sharon M; Reid, Scott; Essen, Stephen; Brown, Ian H
EPI869690	MP	France	2016-Nov-26	EPI_ISL_239997	A/decoy_duck/France/161104e/2016	Anses (Ploufragan-Plouzané)	ANSES Agence Nationale De Securite Sanitaire De L’alimentation
EPI869812	MP	France	2016-Nov-28	EPI_ISL_240012	A/duck/France/161108h/2016		ANSES Agence Nationale De Securite Sanitaire De L’alimentation
EPI959421	MP	Poland	2016-Dec-02	EPI_ISL_240102	A/domestic goose/Poland/33/2016		National Veterinary Research Institut Poland, PIWet-PIB	E. Swieton, K. Smietanka
EPI959427	MP	Poland	2016-Dec-17	EPI_ISL_240104	A/chicken/Poland/79A/2016		National Veterinary Research Institut Poland, PIWet-PIB	E. Swieton, K. Smietanka
EPI909469	MP	Russian Federation	2016-Dec-13	EPI_ISL_240110	A/chicken/Astrakhan/3131/2016		State Research Center of Virology and Biotechnology (VECTOR)	Ivan,Susloparov; Vasily,Marchenko; Natalya,Goncharova; Alexander,Durymanov; Tatyana,Ilyicheva; Alexander,Ryzhikov
EPI869946	MP	Poland	2016-Nov-09	EPI_ISL_240111	A/herring gull/Poland/84/2016		National Veterinary Research Institut Poland, PIWet-PIB	E. Swieton, K. Smietanka
EPI926616	MP	Russian Federation	2016-Oct-04	EPI_ISL_240677	A/domestic duck/Siberia/103/2016	Research Institute of Experimental and Clinical Medicine	Research Institute of Experimental and Clinical Medicine	Sharshov, K.A.; Kurskaya, O.G.; Alexeev, A.Y.; Sobolev, I.A.; Alikina, T.Y.; Kabilov, M.R.; Shestopalov, A.M.
EPI926608	MP	Russian Federation	2016-Oct-10	EPI_ISL_240678	A/domestic duck/Siberia/50K/2016		Research Institute of Experimental and Clinical Medicine	Sharshov, K.A.; Kurskaya, O.G.; Alexeev, A.Y.; Sobolev, I.A.; Alikina, T.Y.; Kabilov, M.R.; Shestopalov, A.M.
EPI926624	MP	Kazakhstan	2016-Aug-15	EPI_ISL_240679	A/graylag goose/Kazakhstan/KR/2016	Research Institute of Experimental and Clinical Medicine	Research Institute of Experimental and Clinical Medicine	Sharshov, K.; Kurskaya, O.; Sobolev, I.; Leonov, S.; Yushkov, Y.; Alekseev, A.; Alikina, T.; Kabilov, M.; Shestopalov, A.
EPI888091	MP	Italy	2017-Jan-03	EPI_ISL_242902	A/wigeon/Italy/17VIR57-3/2017	Istituto Zooprofilattico Sperimentale Delle Venezie	Istituto Zooprofilattico Sperimentale Delle Venezie	Silvia,Ormelli; Sabrina,Marciano; Alessia,Schivo; Annalisa,Salviato; Adelaide,Milani; Gianpiero,Zamperin; Bianca,Zecchin; Alice,Fusaro; Calogero,Terregino; Isabella,Monne
EPI925951	MP	Russian Federation	2016-Jan-01	EPI_ISL_250231	A/domestic_duck/Siberia/49_feather/2016	Research Institute of Experimental and Clinical Medicine	WHO National Influenza Centre Russian Federation	Sharshov,K.A.; Sobolev,I.A.; Li,Xinxin; Fadeev,A.V.; Egorova,A.A.; Kotenko,A.V.; Komissarov,A.B.; Vasin,A.V.; Kurskaya,O.G.; Alexeev,A.Y.; Shestopalov,A.M
EPI942938	MP	United Kingdom	2017-Jan-15	EPI_ISL_253036	A/turkey/England/003778/2017	Animal and Plant Health Agency (APHA)	Animal and Plant Health Agency (APHA)	Seekings, James; Ellis, Richard; Brookes, Sharon M; Reid, Scott; Essen, Stephen; Brown, Ian H
EPI942946	MP	United Kingdom	2016-Dec-31	EPI_ISL_253037	A/chicken/Wales/000023/2016	Animal and Plant Health Agency (APHA)	Animal and Plant Health Agency (APHA)	Seekings, James; Ellis, Richard; Brookes, Sharon M; Reid, Scott; Essen, Stephen; Brown, Ian H
EPI952642	MP	Korea, Republic of	2017-Feb-08	EPI_ISL_254725	A/chicken/Korea/H903/2017	Animal and Plant Quarantine Agency (O-2015)	Animal and Plant Quarantine Agency (APQA)	Youn-Jeong, Lee; Eun-Kyoung, Lee; Byung-Min, Song; Yu-Na, Lee
EPI952800	MP	Korea, Republic of	2017-Jan-24	EPI_ISL_254745	A/mallard duck/Korea/WA137/2017	Animal and Plant Quarantine Agency (O-2015)	Animal and Plant Quarantine Agency (APQA)	Youn-Jeong, Lee; Eun-Kyoung, Lee; Byung-Min, Song; Yu-Na, Lee
EPI953518	MP	Hungary	2016-Nov-21	EPI_ISL_254814	A/mallard/Hungary/57857/2016	Danam.Vet.Molbiol	Danam.Vet.Molbiol	Adam, Dan
EPI954534	MP	Hungary	2016-Dec-18	EPI_ISL_255174	A/Goose/Hungary/65817/2016	Danam.Vet.Molbiol	Danam.Vet.Molbiol	Adam, Dan
EPI954554	MP	Italy	2017-Jan-19	EPI_ISL_255181	A/swan/Italy/17VIR537-2/2017	Istituto Zooprofilattico Sperimentale Delle Venezie	Istituto Zooprofilattico Sperimentale Delle Venezie	Zecchin, B.; Fusaro, A.; Milani, A.; Schivo, A.; Salviato, A.; Zamperin, G.; Marciano, S.; Ormelli, S.; Terregino, C.; Monne, I.
EPI954562	MP	Italy	2017-Jan-20	EPI_ISL_255182	A/turkey/Italy/17VIR538-1/2017	Istituto Zooprofilattico Sperimentale Delle Venezie	Istituto Zooprofilattico Sperimentale Delle Venezie	Zecchin, B.; Fusaro, A.; Milani, A.; Schivo, A.; Salviato, A.; Zamperin, G.; Marciano, S.; Ormelli, S.; Terregino, C.; Monne, I.
EPI954570	MP	Italy	2017-Jan-23	EPI_ISL_255183	A/turkey/Italy/17VIR576-11/2017	Istituto Zooprofilattico Sperimentale Delle Venezie	Istituto Zooprofilattico Sperimentale Delle Venezie	Zecchin, B.; Fusaro, A.; Milani, A.; Schivo, A.; Salviato, A.; Zamperin, G.; Marciano, S.; Ormelli, S.; Terregino, C.; Monne, I.
EPI954578	MP	Italy	2017-Jan-25	EPI_ISL_255184	A/chicken/Italy/17VIR653-12/2017	Istituto Zooprofilattico Sperimentale Delle Venezie	Istituto Zooprofilattico Sperimentale Delle Venezie	Zecchin, B.; Fusaro, A.; Milani, A.; Schivo, A.; Salviato, A.; Zamperin, G.; Marciano, S.; Ormelli, S.; Terregino, C.; Monne, I.
EPI954586	MP	Italy	2017-Feb-01	EPI_ISL_255185	A/turkey/Italy/17VIR973-2/2017	Istituto Zooprofilattico Sperimentale Delle Venezie	Istituto Zooprofilattico Sperimentale Delle Venezie	Zecchin, B.; Fusaro, A.; Milani, A.; Schivo, A.; Salviato, A.; Zamperin, G.; Marciano, S.; Ormelli, S.; Terregino, C.; Monne, I.
EPI954594	MP	Italy	2017-Feb-14	EPI_ISL_255186	A/turkey/Italy/17VIR1338-3/2017	Istituto Zooprofilattico Sperimentale Delle Venezie	Istituto Zooprofilattico Sperimentale Delle Venezie	Zecchin, B.; Fusaro, A.; Milani, A.; Schivo, A.; Salviato, A.; Zamperin, G.; Marciano, S.; Ormelli, S.; Terregino, C.; Monne, I.
EPI954602	MP	Italy	2017-Feb-16	EPI_ISL_255187	A/turkey/Italy/17VIR1452-22/2017	Istituto Zooprofilattico Sperimentale Delle Venezie	Istituto Zooprofilattico Sperimentale Delle Venezie	Zecchin, B.; Fusaro, A.; Milani, A.; Schivo, A.; Salviato, A.; Zamperin, G.; Marciano, S.; Ormelli, S.; Terregino, C.; Monne, I.
EPI954626	MP	Hungary	2017-Jan-02	EPI_ISL_255190	A/Mute swan/Hungary/119/2017	Danam.Vet.Molbiol	Danam.Vet.Molbiol	Adam, Dan
EPI954634	MP	Hungary	2017-Jan-02	EPI_ISL_255191	A/Harris Hawk/Hungary/120/2017	Danam.Vet.Molbiol	Danam.Vet.Molbiol	Adam, Dan
EPI954642	MP	Hungary	2017-Jan-11	EPI_ISL_255192	A/Goose/Hungary/982/2017	Danam.Vet.Molbiol	Danam.Vet.Molbiol	Adam, Dan
EPI954650	MP	Hungary	2017-Jan-11	EPI_ISL_255193	A/Duck/Hungary/984/2017	Danam.Vet.Molbiol	Danam.Vet.Molbiol	Adam, Dan
EPI954658	MP	Hungary	2017-Jan-11	EPI_ISL_255194	A/Goose/Hungary/1030/2017	Danam.Vet.Molbiol	Danam.Vet.Molbiol	Adam, Dan
EPI954666	MP	Hungary	2017-Jan-16	EPI_ISL_255195	A/Duck/Hungary/1588/2017	Danam.Vet.Molbiol	Danam.Vet.Molbiol	Adam, Dan
EPI954674	MP	Hungary	2017-Jan-18	EPI_ISL_255196	A/Greylag_goose/Hungary/1941/2017	Danam.Vet.Molbiol	Danam.Vet.Molbiol	Adam, Dan
EPI954682	MP	Hungary	2017-Jan-18	EPI_ISL_255197	A/Mute swan/Hungary/1955/2017	Danam.Vet.Molbiol	Danam.Vet.Molbiol	Adam, Dan
EPI954690	MP	Hungary	2017-Jan-18	EPI_ISL_255198	A/Turkey/Hungary/2030/2017	Danam.Vet.Molbiol	Danam.Vet.Molbiol	Adam, Dan
EPI954698	MP	Hungary	2017-Jan-19	EPI_ISL_255199	A/Mute swan/Hungary/2193/2017	Danam.Vet.Molbiol	Danam.Vet.Molbiol	Adam, Dan
EPI954706	MP	Hungary	2017-Jan-22	EPI_ISL_255200	A/Mute swan/Hungary/2508/2017	Danam.Vet.Molbiol	Danam.Vet.Molbiol	Adam, Dan
EPI954714	MP	Hungary	2017-Jan-24	EPI_ISL_255201	A/Mute swan/Hungary/2825/2017	Danam.Vet.Molbiol	Danam.Vet.Molbiol	Adam, Dan
EPI954722	MP	Hungary	2017-Jan-26	EPI_ISL_255202	A/Mute swan/Hungary/3139/2017	Danam.Vet.Molbiol	Danam.Vet.Molbiol	Adam, Dan
EPI954730	MP	Hungary	2017-Jan-27	EPI_ISL_255203	A/Mute swan/Hungary/3513/2017	Danam.Vet.Molbiol	Danam.Vet.Molbiol	Adam, Dan
EPI954738	MP	Hungary	2017-Jan-29	EPI_ISL_255204	A/Mute swan/Hungary/3542/2017	Danam.Vet.Molbiol	Danam.Vet.Molbiol	Adam, Dan
EPI954746	MP	Hungary	2017-Jan-24	EPI_ISL_255205	A/Chicken/Hungary/2496/2017	National Food Chain Safety Office Veterinary Diagnostic Directorate Laboratory for Molecular Biology	Danam.Vet.Molbiol	Adam, Dan
EPI954754	MP	Hungary	2017-Feb-07	EPI_ISL_255206	A/Peregrine_falcon/Hungary/4882/2017	Danam.Vet.Molbiol	Danam.Vet.Molbiol	Adam, Dan
EPI954762	MP	Hungary	2017-Feb-09	EPI_ISL_255207	A/Mute swan/Hungary/5316/2017	Danam.Vet.Molbiol	Danam.Vet.Molbiol	Adam, Dan
EPI954770	MP	Hungary	2017-Feb-21	EPI_ISL_255208	A/Common_buzzard/Hungary/7061/2017	Danam.Vet.Molbiol	Danam.Vet.Molbiol	Adam, Dan
EPI954778	MP	Hungary	2017-Feb-28	EPI_ISL_255209	A/Common_tern/Hungary/8187/2017	Danam.Vet.Molbiol	Danam.Vet.Molbiol	Adam, Dan
EPI954786	MP	Hungary	2017-Jan-24	EPI_ISL_255210	A/Harris_hawk/Hungary/2762a/2017	Danam.Vet.Molbiol	Danam.Vet.Molbiol	Adam, Dan
EPI954794	MP	Hungary	2017-Jan-24	EPI_ISL_255211	A/Harris_hawk/Hungary/2762b/2017	Danam.Vet.Molbiol	Danam.Vet.Molbiol	Adam, Dan
EPI954808	MP	Hungary	2017-Jan-04	EPI_ISL_255212	A/Greylag_goose/Hungary/320/2017	Danam.Vet.Molbiol	Danam.Vet.Molbiol	Adam, Dan
EPI954816	MP	Hungary	2017-Jan-06	EPI_ISL_255213	A/GuineaFowl/Hungary/596/2017	Danam.Vet.Molbiol	Danam.Vet.Molbiol	Adam, Dan
EPI954824	MP	Hungary	2017-Jan-17	EPI_ISL_255214	A/Chicken/Hungary/1751/2017	Danam.Vet.Molbiol	Danam.Vet.Molbiol	Adam, Dan
EPI954832	MP	Hungary	2017-Jan-26	EPI_ISL_255215	A/Mute swan/Hungary/3137/2017	Danam.Vet.Molbiol	Danam.Vet.Molbiol	Adam, Dan
EPI954840	MP	Hungary	2017-Feb-13	EPI_ISL_255216	A/Mallard/Hungary/5821/2017	Danam.Vet.Molbiol	Danam.Vet.Molbiol	Adam, Dan
EPI954856	MP	Hungary	2017-Jan-14	EPI_ISL_255218	A/Mallard/Hungary/1574b/2017	Danam.Vet.Molbiol	Danam.Vet.Molbiol	Adam, Dan
EPI954864	MP	Hungary	2017-Jan-09	EPI_ISL_255219	A/White_fronted_goose/Hungary/801/2017	Danam.Vet.Molbiol	Danam.Vet.Molbiol	Adam, Dan
EPI954872	MP	Hungary	2017-Jan-14	EPI_ISL_255220	A/Mallard/Hungary/1574a/2017	Danam.Vet.Molbiol	Danam.Vet.Molbiol	Adam, Dan
EPI956123	MP	Hungary	2016-Nov-26	EPI_ISL_255398	A/Goose/Hungary/59712/2016	Danam.Vet.Molbiol	Danam.Vet.Molbiol	Adam, Dan
EPI957588	MP	France	2016-Dec-27	EPI_ISL_255627	A/duck/France/161587/2016		ANSES Agence Nationale De Securite Sanitaire De L’alimentation
EPI961452	MP	Russian Federation	2016-Aug-27	EPI_ISL_256298	A/gadwall/Kurgan/2442/2016		State Research Center of Virology and Biotechnology (VECTOR)	Ivan,Susloparov; Natalya,Goncharova; Natalya,Kolosova; Vasiliy,Marchenko; Alexander,Ryzhikov
EPI961462	MP	Russian Federation	2017-Mar-02	EPI_ISL_256299	A/chicken/Sergiyev Posad/38/2017		State Research Center of Virology and Biotechnology (VECTOR)	Ivan,Susloparov; Natalya,Goncharova; Natalya,Kolosova; Vasiliy,Marchenko; Alexander,Ryzhikov
EPI961470	MP	Russian Federation	2017-Mar-02	EPI_ISL_256300	A/chicken/Sergiyev Posad/39/2017		State Research Center of Virology and Biotechnology (VECTOR)	Ivan,Susloparov; Natalya,Goncharova; Natalya,Kolosova; Vasiliy,Marchenko; Alexander,Ryzhikov
EPI961495	MP	Italy	2017-Jan-03	EPI_ISL_256305	A/shelduck/Italy/17VIR1572-24/2017	Istituto Zooprofilattico Sperimentale Delle Venezie	Istituto Zooprofilattico Sperimentale Delle Venezie	Zecchin, B.; Fusaro, A.; Milani, A.; Schivo, A.; Salviato, A.; Zamperin, G.; Marciano, S.; Ormelli, S.; Terregino, C.; Monne, I.
EPI961503	MP	Italy	2017-Feb-21	EPI_ISL_256306	A/turkey/Italy/17VIR1574-1/2017	Istituto Zooprofilattico Sperimentale Delle Venezie	Istituto Zooprofilattico Sperimentale Delle Venezie	Zecchin, B.; Fusaro, A.; Milani, A.; Schivo, A.; Salviato, A.; Zamperin, G.; Marciano, S.; Ormelli, S.; Terregino, C.; Monne, I.
EPI961512	MP	Italy	2017-Feb-27	EPI_ISL_256307	A/chicken/Italy/17VIR1684-2/2017	Istituto Zooprofilattico Sperimentale Delle Venezie	Istituto Zooprofilattico Sperimentale Delle Venezie	Zecchin, B.; Fusaro, A.; Milani, A.; Schivo, A.; Salviato, A.; Zamperin, G.; Marciano, S.; Ormelli, S.; Terregino, C.; Monne, I.
EPI961520	MP	Italy	2017-Feb-27	EPI_ISL_256308	A/chicken/Italy/17VIR1751-3/2017	Istituto Zooprofilattico Sperimentale Delle Venezie	Istituto Zooprofilattico Sperimentale Delle Venezie	Zecchin, B.; Fusaro, A.; Milani, A.; Schivo, A.; Salviato, A.; Zamperin, G.; Marciano, S.; Ormelli, S.; Terregino, C.; Monne, I.
EPI962039	MP	Hungary	2016-Nov-09	EPI_ISL_256453	A/Duck/Hungary/54738/2016	National Food Chain Safety Office Veterinary Diagnostic Directorate Laboratory for Molecular Biology	Danam.Vet.Molbiol	Adam, Dan
EPI962050	MP	Hungary	2016-Nov-11	EPI_ISL_256457	A/Duck/Hungary/55764/2016	National Food Chain Safety Office Veterinary Diagnostic Directorate Laboratory for Molecular Biology	Danam.Vet.Molbiol	Adam, Dan
EPI962060	MP	Hungary	2016-Nov-01	EPI_ISL_256460	A/Turkey/Hungary/53136/2016	National Food Chain Safety Office Veterinary Diagnostic Directorate Laboratory for Molecular Biology	Danam.Vet.Molbiol	Adam, Dan
EPI967142	MP	Germany	2016-Nov-22	EPI_ISL_256817	A/turkey/Germany-NI/R9807/2016		Friedrich-Loeffler-Institut
EPI969257	MP	Switzerland	2016-Nov-13	EPI_ISL_257699	A/Tufted Duck/Switzerland/V237/2016	Institute of Virology and Immunology IVI	Faculty of Veterinary Medicine at the University of Bern
EPI975870	MP	Germany	2017-Feb-06	EPI_ISL_258526	A/white stork/Germany-TH/R1149/2017		Friedrich-Loeffler-Institut
EPI986836	MP	United States	2015-Jan-17	EPI_ISL_261427	A/American wigeon/California/UCD58P/2015			Ramey,A.M.; Reeves,A.B.; Boyce,W.M.; Plancarte,M.
EPI1002886	MP	Germany	2017-Feb-12	EPI_ISL_261687	A/black swan/Germany-BW/R1364/2017		Friedrich-Loeffler-Institut
EPI1006706	MP	Korea, Republic of	2016-Dec-15	EPI_ISL_266417	A/common teal/Korea/W547/2016			Kim,Y.-I.; Park,S.-J.; Kwon,H.-I.; Kim,E.-H.; Si,Y.-J.; Jeong,J.H.; Lee,I.-W.; Hiep,D.N.; Kwon,J.-J.; Choi,W.S.; Song,M.-S.; Kim,C.-J.; Choi,Y.-K.
EPI1006708	MP	Korea, Republic of	2016-Dec-15	EPI_ISL_266418	A/common teal/Korea/W549/2016			Kim,Y.-I.; Park,S.-J.; Kwon,H.-I.; Kim,E.-H.; Si,Y.-J.; Jeong,J.H.; Lee,I.-W.; Hiep,D.N.; Kwon,J.-J.; Choi,W.S.; Song,M.-S.; Kim,C.-J.; Choi,Y.-K.
EPI1006707	MP	Korea, Republic of	2016-Dec-15	EPI_ISL_266419	A/common teal/Korea/W548/2016			Kim,Y.-I.; Park,S.-J.; Kwon,H.-I.; Kim,E.-H.; Si,Y.-J.; Jeong,J.H.; Lee,I.-W.; Hiep,D.N.; Kwon,J.-J.; Choi,W.S.; Song,M.-S.; Kim,C.-J.; Choi,Y.-K.
EPI1006709	MP	Korea, Republic of	2016-Dec-15	EPI_ISL_266420	A/common teal/Korea/W550/2016			Kim,Y.-I.; Park,S.-J.; Kwon,H.-I.; Kim,E.-H.; Si,Y.-J.; Jeong,J.H.; Lee,I.-W.; Hiep,D.N.; Kwon,J.-J.; Choi,W.S.; Song,M.-S.; Kim,C.-J.; Choi,Y.-K.
EPI1006710	MP	Korea, Republic of	2017-Jan-04	EPI_ISL_266421	A/common teal/Korea/W555/2017			Kim,Y.-I.; Park,S.-J.; Kwon,H.-I.; Kim,E.-H.; Si,Y.-J.; Jeong,J.H.; Lee,I.-W.; Hiep,D.N.; Kwon,J.-J.; Choi,W.S.; Song,M.-S.; Kim,C.-J.; Choi,Y.-K.
EPI1209290	MP	China	2017-Feb-24	EPI_ISL_266820	A/Bean goose/Hubei/CH-i122/2017_H5N8		Wuhan Institute of Virology
EPI1209000	MP	China	2017-Feb-24	EPI_ISL_266821	A/Bean goose/Hubei/CH-i119/2017		Wuhan Institute of Virology
EPI1208999	MP	China	2017-Feb-24	EPI_ISL_266822	A/Herring Gull/Hubei/CH-i149/2017_H5N8		Wuhan Institute of Virology
EPI1208998	MP	China	2017-Mar-06	EPI_ISL_266824	A/Bean goose/Hubei/CH-i320/2017_H5N8		Wuhan Institute of Virology
EPI1010490	MP	Egypt	2016-Dec-08	EPI_ISL_267135	A/green-winged teal/Egypt/871/2016			Kandeil,A.; Kayed,A.; Moatasim,Y.; Webby,R.; McKenzie,P.P.; Kayali,G.; Ali,M.A.
EPI1010493	MP	Egypt	2016-Dec-08	EPI_ISL_267136	A/green-winged teal/Egypt/877/2016			Kandeil,A.; Kayed,A.; Moatasim,Y.; Webby,R.; McKenzie,P.P.; Kayali,G.; Ali,M.A.
EPI1019361	MP	Netherlands	2016-Nov-10	EPI_ISL_268618	A/Bk_swan/NL-Den Oever/16013973-002/2016	Wageningen Bioveterinary Research	Wageningen Bioveterinary Research	Beerens, Nancy; Heutink, Rene; Harders, Frank; Verschuren-Pritz, Sylvia; Bossers, Alex; Koch, Guus; Bergervoet, Saskia
EPI1019369	MP	Netherlands	2016-Nov-11	EPI_ISL_268619	A/Bl_H_gull/NL-Slootdorp/16014102-002/2016	Wageningen Bioveterinary Research	Wageningen Bioveterinary Research	Beerens, Nancy; Heutink, Rene; Harders, Frank; Verschuren-Pritz, Sylvia; Bossers, Alex; Koch, Guus; Bergervoet, Saskia
EPI1019377	MP	Netherlands	2016-Nov-30	EPI_ISL_268620	A/Buzzard/NL-Durgerdam/16015100-004/2016	Wageningen Bioveterinary Research	Wageningen Bioveterinary Research	Beerens, Nancy; Heutink, Rene; Harders, Frank; Verschuren-Pritz, Sylvia; Bossers, Alex; Koch, Guus; Bergervoet, Saskia
EPI1019385	MP	Netherlands	2016-Nov-11	EPI_ISL_268621	A/C_Gull/NL-Slootdorp/16014102-003/2016	Wageningen Bioveterinary Research	Wageningen Bioveterinary Research	Beerens, Nancy; Heutink, Rene; Harders, Frank; Verschuren-Pritz, Sylvia; Bossers, Alex; Koch, Guus; Bergervoet, Saskia
EPI1019393	MP	Netherlands	2016-Dec-12	EPI_ISL_268622	A/Ch/NL-Abbega/X16015736/2016	Wageningen Bioveterinary Research	Wageningen Bioveterinary Research	Beerens, Nancy; Heutink, Rene; Harders, Frank; Verschuren-Pritz, Sylvia; Bossers, Alex; Koch, Guus; Bergervoet, Saskia
EPI1019401	MP	Netherlands	2016-Dec-19	EPI_ISL_268623	A/Ch/NL-Boven Leeuwen/16016151-006-010/2016	Wageningen Bioveterinary Research	Wageningen Bioveterinary Research	Beerens, Nancy; Heutink, Rene; Harders, Frank; Verschuren-Pritz, Sylvia; Bossers, Alex; Koch, Guus; Bergervoet, Saskia
EPI1019409	MP	Netherlands	2016-Nov-15	EPI_ISL_268624	A/Ch/NL-Den Oever/16014231-001/2016	Wageningen Bioveterinary Research	Wageningen Bioveterinary Research	Beerens, Nancy; Heutink, Rene; Harders, Frank; Verschuren-Pritz, Sylvia; Bossers, Alex; Koch, Guus; Bergervoet, Saskia
EPI1019417	MP	Netherlands	2016-Dec-17	EPI_ISL_268625	A/Ch/NL-Hiaure/16016112-001-005/2016	Wageningen Bioveterinary Research	Wageningen Bioveterinary Research	Beerens, Nancy; Heutink, Rene; Harders, Frank; Verschuren-Pritz, Sylvia; Bossers, Alex; Koch, Guus; Bergervoet, Saskia
EPI1019425	MP	Netherlands	2016-Dec-17	EPI_ISL_268626	A/Ch/NL-Rhenen/16016141-006/2016	Wageningen Bioveterinary Research	Wageningen Bioveterinary Research	Beerens, Nancy; Heutink, Rene; Harders, Frank; Verschuren-Pritz, Sylvia; Bossers, Alex; Koch, Guus; Bergervoet, Saskia
EPI1019433	MP	Netherlands	2016-Dec-24	EPI_ISL_268627	A/Ch/NL-Zoeterwoude/16016484-021-025/2016	Wageningen Bioveterinary Research	Wageningen Bioveterinary Research	Beerens, Nancy; Heutink, Rene; Harders, Frank; Verschuren-Pritz, Sylvia; Bossers, Alex; Koch, Guus; Bergervoet, Saskia
EPI1019441	MP	Netherlands	2016-Dec-05	EPI_ISL_268628	A/Crow/NL-Oostwoud/16015372-004/2016	Wageningen Bioveterinary Research	Wageningen Bioveterinary Research	Beerens, Nancy; Heutink, Rene; Harders, Frank; Verschuren-Pritz, Sylvia; Bossers, Alex; Koch, Guus; Bergervoet, Saskia
EPI1019449	MP	Netherlands	2016-Nov-25	EPI_ISL_268629	A/Dk/NL-Biddinghuizen/16014829-011-015/2016	Wageningen Bioveterinary Research	Wageningen Bioveterinary Research	Beerens, Nancy; Heutink, Rene; Harders, Frank; Verschuren-Pritz, Sylvia; Bossers, Alex; Koch, Guus; Bergervoet, Saskia
EPI1019457	MP	Netherlands	2016-Nov-30	EPI_ISL_268630	A/Dk/NL-Biddinghuizen/16015083-016-020/2016	Wageningen Bioveterinary Research	Wageningen Bioveterinary Research	Beerens, Nancy; Heutink, Rene; Harders, Frank; Verschuren-Pritz, Sylvia; Bossers, Alex; Koch, Guus; Bergervoet, Saskia
EPI1019465	MP	Netherlands	2016-Dec-01	EPI_ISL_268631	A/Dk/NL-Biddinghuizen/16015145-021-025/2016	Wageningen Bioveterinary Research	Wageningen Bioveterinary Research	Beerens, Nancy; Heutink, Rene; Harders, Frank; Verschuren-Pritz, Sylvia; Bossers, Alex; Koch, Guus; Bergervoet, Saskia
EPI1019473	MP	Netherlands	2016-Dec-15	EPI_ISL_268632	A/Dk/NL-Kamperveen/16016104-001-005/2016	Wageningen Bioveterinary Research	Wageningen Bioveterinary Research	Beerens, Nancy; Heutink, Rene; Harders, Frank; Verschuren-Pritz, Sylvia; Bossers, Alex; Koch, Guus; Bergervoet, Saskia
EPI1019481	MP	Netherlands	2016-Nov-10	EPI_ISL_268633	A/Dk/NL-Rotterdam/16014008-001-005/2016	Wageningen Bioveterinary Research	Wageningen Bioveterinary Research	Beerens, Nancy; Heutink, Rene; Harders, Frank; Verschuren-Pritz, Sylvia; Bossers, Alex; Koch, Guus; Bergervoet, Saskia
EPI1019489	MP	Netherlands	2016-Dec-21	EPI_ISL_268634	A/Dk/NL-Stolwijk/16016291-016-020/2016	Wageningen Bioveterinary Research	Wageningen Bioveterinary Research	Beerens, Nancy; Heutink, Rene; Harders, Frank; Verschuren-Pritz, Sylvia; Bossers, Alex; Koch, Guus; Bergervoet, Saskia
EPI1019497	MP	Netherlands	2016-Dec-13	EPI_ISL_268635	A/Eur_Wig/NL-Akkrum/16015817-003/2016	Wageningen Bioveterinary Research	Wageningen Bioveterinary Research	Beerens, Nancy; Heutink, Rene; Harders, Frank; Verschuren-Pritz, Sylvia; Bossers, Alex; Koch, Guus; Bergervoet, Saskia
EPI1019505	MP	Netherlands	2016-Nov-27	EPI_ISL_268636	A/Eur_Wig/NL-De Waal (Texel)/16014891-003/2016	Wageningen Bioveterinary Research	Wageningen Bioveterinary Research	Beerens, Nancy; Heutink, Rene; Harders, Frank; Verschuren-Pritz, Sylvia; Bossers, Alex; Koch, Guus; Bergervoet, Saskia
EPI1019513	MP	Netherlands	2016-Nov-27	EPI_ISL_268637	A/Eur_Wig/NL-De Waal (Texel)/16014891-004/2016	Wageningen Bioveterinary Research	Wageningen Bioveterinary Research	Beerens, Nancy; Heutink, Rene; Harders, Frank; Verschuren-Pritz, Sylvia; Bossers, Alex; Koch, Guus; Bergervoet, Saskia
EPI1019521	MP	Netherlands	2016-Dec-06	EPI_ISL_268638	A/Eur_Wig/NL-Drieborg (Dollard)/16015513-001/2016	Wageningen Bioveterinary Research	Wageningen Bioveterinary Research	Beerens, Nancy; Heutink, Rene; Harders, Frank; Verschuren-Pritz, Sylvia; Bossers, Alex; Koch, Guus; Bergervoet, Saskia
EPI1019529	MP	Netherlands	2016-Dec-11	EPI_ISL_268639	A/Eur_Wig/NL-Enumatil-Groningen/16015704-001/2016	Wageningen Bioveterinary Research	Wageningen Bioveterinary Research	Beerens, Nancy; Heutink, Rene; Harders, Frank; Verschuren-Pritz, Sylvia; Bossers, Alex; Koch, Guus; Bergervoet, Saskia
EPI1019537	MP	Netherlands	2016-Dec-01	EPI_ISL_268640	A/Eur_Wig/NL-Ferwert/16015273-002/2016	Wageningen Bioveterinary Research	Wageningen Bioveterinary Research	Beerens, Nancy; Heutink, Rene; Harders, Frank; Verschuren-Pritz, Sylvia; Bossers, Alex; Koch, Guus; Bergervoet, Saskia
EPI1019545	MP	Netherlands	2016-Dec-13	EPI_ISL_268641	A/Eur_Wig/NL-Gouda/16015824-001/2016	Wageningen Bioveterinary Research	Wageningen Bioveterinary Research	Beerens, Nancy; Heutink, Rene; Harders, Frank; Verschuren-Pritz, Sylvia; Bossers, Alex; Koch, Guus; Bergervoet, Saskia
EPI1019553	MP	Netherlands	2016-Dec-08	EPI_ISL_268642	A/Eur_Wig/NL-Greonterp/16015653-001/2016	Wageningen Bioveterinary Research	Wageningen Bioveterinary Research	Beerens, Nancy; Heutink, Rene; Harders, Frank; Verschuren-Pritz, Sylvia; Bossers, Alex; Koch, Guus; Bergervoet, Saskia
EPI1019561	MP	Netherlands	2016-Dec-05	EPI_ISL_268643	A/Eur_Wig/NL-Groningen/16015376-003/2016	Wageningen Bioveterinary Research	Wageningen Bioveterinary Research	Beerens, Nancy; Heutink, Rene; Harders, Frank; Verschuren-Pritz, Sylvia; Bossers, Alex; Koch, Guus; Bergervoet, Saskia
EPI1019569	MP	Netherlands	2016-Dec-10	EPI_ISL_268644	A/Eur_Wig/NL-Leeuwarden/16015699-002/2016	Wageningen Bioveterinary Research	Wageningen Bioveterinary Research	Beerens, Nancy; Heutink, Rene; Harders, Frank; Verschuren-Pritz, Sylvia; Bossers, Alex; Koch, Guus; Bergervoet, Saskia
EPI1019577	MP	Netherlands	2016-Dec-10	EPI_ISL_268645	A/Eur_Wig/NL-Leidschendam/16015697-007/2016	Wageningen Bioveterinary Research	Wageningen Bioveterinary Research	Beerens, Nancy; Heutink, Rene; Harders, Frank; Verschuren-Pritz, Sylvia; Bossers, Alex; Koch, Guus; Bergervoet, Saskia
EPI1019585	MP	Netherlands	2016-Dec-13	EPI_ISL_268646	A/Eur_Wig/NL-Reeuwijk/16015903-003/2016	Wageningen Bioveterinary Research	Wageningen Bioveterinary Research	Beerens, Nancy; Heutink, Rene; Harders, Frank; Verschuren-Pritz, Sylvia; Bossers, Alex; Koch, Guus; Bergervoet, Saskia
EPI1019593	MP	Netherlands	2016-Dec-09	EPI_ISL_268647	A/Eur_Wig/NL-Terschelling/16015692-010/2016	Wageningen Bioveterinary Research	Wageningen Bioveterinary Research	Beerens, Nancy; Heutink, Rene; Harders, Frank; Verschuren-Pritz, Sylvia; Bossers, Alex; Koch, Guus; Bergervoet, Saskia
EPI1019601	MP	Netherlands	2016-Dec-13	EPI_ISL_268648	A/Eur_Wig/NL-Vianen/16015917-006/2016	Wageningen Bioveterinary Research	Wageningen Bioveterinary Research	Beerens, Nancy; Heutink, Rene; Harders, Frank; Verschuren-Pritz, Sylvia; Bossers, Alex; Koch, Guus; Bergervoet, Saskia
EPI1019609	MP	Netherlands	2016-Dec-14	EPI_ISL_268649	A/Eur_Wig/NL-Walterswald/16015923-003/2016	Wageningen Bioveterinary Research	Wageningen Bioveterinary Research	Beerens, Nancy; Heutink, Rene; Harders, Frank; Verschuren-Pritz, Sylvia; Bossers, Alex; Koch, Guus; Bergervoet, Saskia
EPI1019617	MP	Netherlands	2016-Dec-12	EPI_ISL_268650	A/Eur_Wig/NL-West Graftdijk/16015746-003/2016	Wageningen Bioveterinary Research	Wageningen Bioveterinary Research	Beerens, Nancy; Heutink, Rene; Harders, Frank; Verschuren-Pritz, Sylvia; Bossers, Alex; Koch, Guus; Bergervoet, Saskia
EPI1019625	MP	Netherlands	2016-Dec-18	EPI_ISL_268651	A/Eur_Wig/NL-Wormer/16016143-002/2016	Wageningen Bioveterinary Research	Wageningen Bioveterinary Research	Beerens, Nancy; Heutink, Rene; Harders, Frank; Verschuren-Pritz, Sylvia; Bossers, Alex; Koch, Guus; Bergervoet, Saskia
EPI1019633	MP	Netherlands	2016-Dec-10	EPI_ISL_268652	A/Eur_Wig/NL-Zoeterwoude/16015702-010/2016	Wageningen Bioveterinary Research	Wageningen Bioveterinary Research	Beerens, Nancy; Heutink, Rene; Harders, Frank; Verschuren-Pritz, Sylvia; Bossers, Alex; Koch, Guus; Bergervoet, Saskia
EPI1019641	MP	Netherlands	2016-Dec-13	EPI_ISL_268653	A/Eur_Wig/NL-Zwolle/16015820-002/2016	Wageningen Bioveterinary Research	Wageningen Bioveterinary Research	Beerens, Nancy; Heutink, Rene; Harders, Frank; Verschuren-Pritz, Sylvia; Bossers, Alex; Koch, Guus; Bergervoet, Saskia
EPI1019649	MP	Netherlands	2016-Nov-08	EPI_ISL_268654	A/G_c_grebe/NL-Monnickendam/16013865-009-010/2016	Wageningen Bioveterinary Research	Wageningen Bioveterinary Research	Beerens, Nancy; Heutink, Rene; Harders, Frank; Verschuren-Pritz, Sylvia; Bossers, Alex; Koch, Guus; Bergervoet, Saskia
EPI1019657	MP	Netherlands	2016-Nov-17	EPI_ISL_268655	A/Go/NL-Roggebotsluis/16014462-010/2016	Wageningen Bioveterinary Research	Wageningen Bioveterinary Research	Beerens, Nancy; Heutink, Rene; Harders, Frank; Verschuren-Pritz, Sylvia; Bossers, Alex; Koch, Guus; Bergervoet, Saskia
EPI1019665	MP	Netherlands	2016-Nov-11	EPI_ISL_268656	A/Gr_bk_bd_gull/NL-Slootdorp/16014102-005/2016	Wageningen Bioveterinary Research	Wageningen Bioveterinary Research	Beerens, Nancy; Heutink, Rene; Harders, Frank; Verschuren-Pritz, Sylvia; Bossers, Alex; Koch, Guus; Bergervoet, Saskia
EPI1019673	MP	Netherlands	2016-Dec-14	EPI_ISL_268657	A/Grey_Go/NL-Groot-Ammers/16015901-012/2016	Wageningen Bioveterinary Research	Wageningen Bioveterinary Research	Beerens, Nancy; Heutink, Rene; Harders, Frank; Verschuren-Pritz, Sylvia; Bossers, Alex; Koch, Guus; Bergervoet, Saskia
EPI1019681	MP	Netherlands	2016-Nov-17	EPI_ISL_268658	A/Gull/NL-Marker Wadden/16014466-020/2016	Wageningen Bioveterinary Research	Wageningen Bioveterinary Research	Beerens, Nancy; Heutink, Rene; Harders, Frank; Verschuren-Pritz, Sylvia; Bossers, Alex; Koch, Guus; Bergervoet, Saskia
EPI1019689	MP	Netherlands	2016-Nov-17	EPI_ISL_268659	A/Gull1/NL-Marker Wadden/16014466-011/2016	Wageningen Bioveterinary Research	Wageningen Bioveterinary Research	Beerens, Nancy; Heutink, Rene; Harders, Frank; Verschuren-Pritz, Sylvia; Bossers, Alex; Koch, Guus; Bergervoet, Saskia
EPI1019697	MP	Netherlands	2016-Nov-17	EPI_ISL_268660	A/Gull10/NL-Marker Wadden/16014466-014/2016	Wageningen Bioveterinary Research	Wageningen Bioveterinary Research	Beerens, Nancy; Heutink, Rene; Harders, Frank; Verschuren-Pritz, Sylvia; Bossers, Alex; Koch, Guus; Bergervoet, Saskia
EPI1019705	MP	Netherlands	2016-Nov-16	EPI_ISL_268661	A/L-bl-ba-gull/NL-Sovon/16014324-014/2016	Wageningen Bioveterinary Research	Wageningen Bioveterinary Research	Beerens, Nancy; Heutink, Rene; Harders, Frank; Verschuren-Pritz, Sylvia; Bossers, Alex; Koch, Guus; Bergervoet, Saskia
EPI1019713	MP	Netherlands	2016-Nov-17	EPI_ISL_268662	A/M_Swan/NL-Roggebotsluis/16014462-019/2016	Wageningen Bioveterinary Research	Wageningen Bioveterinary Research	Beerens, Nancy; Heutink, Rene; Harders, Frank; Verschuren-Pritz, Sylvia; Bossers, Alex; Koch, Guus; Bergervoet, Saskia
EPI1019721	MP	Netherlands	2016-Nov-16	EPI_ISL_268663	A/Magpie/NL-Volendam/16014331-002/2016	Wageningen Bioveterinary Research	Wageningen Bioveterinary Research	Beerens, Nancy; Heutink, Rene; Harders, Frank; Verschuren-Pritz, Sylvia; Bossers, Alex; Koch, Guus; Bergervoet, Saskia
EPI1019729	MP	Netherlands	2016-Dec-06	EPI_ISL_268664	A/Mal/NL-IJsselmuiden/16015448-002/2016	Wageningen Bioveterinary Research	Wageningen Bioveterinary Research	Beerens, Nancy; Heutink, Rene; Harders, Frank; Verschuren-Pritz, Sylvia; Bossers, Alex; Koch, Guus; Bergervoet, Saskia
EPI1019737	MP	Netherlands	2016-Dec-05	EPI_ISL_268665	A/Mal/NL-Mastenbroek/16015378-002/2016	Wageningen Bioveterinary Research	Wageningen Bioveterinary Research	Beerens, Nancy; Heutink, Rene; Harders, Frank; Verschuren-Pritz, Sylvia; Bossers, Alex; Koch, Guus; Bergervoet, Saskia
EPI1019745	MP	Netherlands	2016-Dec-07	EPI_ISL_268666	A/P_falcon/NL-Vrouwenpolder (Zeeland)/16015510-001/2016	Wageningen Bioveterinary Research	Wageningen Bioveterinary Research	Beerens, Nancy; Heutink, Rene; Harders, Frank; Verschuren-Pritz, Sylvia; Bossers, Alex; Koch, Guus; Bergervoet, Saskia
EPI1019753	MP	Netherlands	2016-Dec-05	EPI_ISL_268667	A/Sea_eagle/NL-Assen/16015398-002/2016	Wageningen Bioveterinary Research	Wageningen Bioveterinary Research	Beerens, Nancy; Heutink, Rene; Harders, Frank; Verschuren-Pritz, Sylvia; Bossers, Alex; Koch, Guus; Bergervoet, Saskia
EPI1019761	MP	Netherlands	2016-Nov-16	EPI_ISL_268668	A/T_Dk/NL-Almeerder Zand/16014341-003/2016	Wageningen Bioveterinary Research	Wageningen Bioveterinary Research	Beerens, Nancy; Heutink, Rene; Harders, Frank; Verschuren-Pritz, Sylvia; Bossers, Alex; Koch, Guus; Bergervoet, Saskia
EPI1019769	MP	Netherlands	2016-Nov-08	EPI_ISL_268669	A/T_Dk/NL-Monnickendam/16013865-006-008/2016	Wageningen Bioveterinary Research	Wageningen Bioveterinary Research	Beerens, Nancy; Heutink, Rene; Harders, Frank; Verschuren-Pritz, Sylvia; Bossers, Alex; Koch, Guus; Bergervoet, Saskia
EPI1019777	MP	Netherlands	2016-Nov-17	EPI_ISL_268670	A/T_Dk/NL-Roggebotsluis/16014462-015/2016	Wageningen Bioveterinary Research	Wageningen Bioveterinary Research	Beerens, Nancy; Heutink, Rene; Harders, Frank; Verschuren-Pritz, Sylvia; Bossers, Alex; Koch, Guus; Bergervoet, Saskia
EPI1019785	MP	Netherlands	2016-Nov-14	EPI_ISL_268671	A/T_Dk/NL-Rotterdam/16014155-001/2016	Wageningen Bioveterinary Research	Wageningen Bioveterinary Research	Beerens, Nancy; Heutink, Rene; Harders, Frank; Verschuren-Pritz, Sylvia; Bossers, Alex; Koch, Guus; Bergervoet, Saskia
EPI1019793	MP	Netherlands	2016-Nov-14	EPI_ISL_268672	A/T_Dk/NL-Werkendam/16014159-002/2016	Wageningen Bioveterinary Research	Wageningen Bioveterinary Research	Beerens, Nancy; Heutink, Rene; Harders, Frank; Verschuren-Pritz, Sylvia; Bossers, Alex; Koch, Guus; Bergervoet, Saskia
EPI1019801	MP	Netherlands	2016-Nov-14	EPI_ISL_268673	A/T_Dk/NL-Werkendam/16014159-003/2016	Wageningen Bioveterinary Research	Wageningen Bioveterinary Research	Beerens, Nancy; Heutink, Rene; Harders, Frank; Verschuren-Pritz, Sylvia; Bossers, Alex; Koch, Guus; Bergervoet, Saskia
EPI1019809	MP	Netherlands	2016-Nov-09	EPI_ISL_268674	A/T_Dk/NL-Zeewolde/16013976-001/2016	Wageningen Bioveterinary Research	Wageningen Bioveterinary Research	Beerens, Nancy; Heutink, Rene; Harders, Frank; Verschuren-Pritz, Sylvia; Bossers, Alex; Koch, Guus; Bergervoet, Saskia
EPI1019817	MP	Netherlands	2016-Nov-09	EPI_ISL_268675	A/T_Dk/NL-Zeewolde/16013976-001-003/2016	Wageningen Bioveterinary Research	Wageningen Bioveterinary Research	Beerens, Nancy; Heutink, Rene; Harders, Frank; Verschuren-Pritz, Sylvia; Bossers, Alex; Koch, Guus; Bergervoet, Saskia
EPI1019825	MP	Netherlands	2016-Nov-09	EPI_ISL_268676	A/T_Dk/NL-Zeewolde/16013976-004/2016	Wageningen Bioveterinary Research	Wageningen Bioveterinary Research	Beerens, Nancy; Heutink, Rene; Harders, Frank; Verschuren-Pritz, Sylvia; Bossers, Alex; Koch, Guus; Bergervoet, Saskia
EPI1019833	MP	Netherlands	2016-Nov-09	EPI_ISL_268677	A/T_Dk/NL-Zeewolde/16013976-004-006/2016	Wageningen Bioveterinary Research	Wageningen Bioveterinary Research	Beerens, Nancy; Heutink, Rene; Harders, Frank; Verschuren-Pritz, Sylvia; Bossers, Alex; Koch, Guus; Bergervoet, Saskia
EPI1019841	MP	Netherlands	2016-Nov-09	EPI_ISL_268678	A/T_Dk/NL-Zeewolde/16013976-005/2016	Wageningen Bioveterinary Research	Wageningen Bioveterinary Research	Beerens, Nancy; Heutink, Rene; Harders, Frank; Verschuren-Pritz, Sylvia; Bossers, Alex; Koch, Guus; Bergervoet, Saskia
EPI1019849	MP	Netherlands	2016-Nov-09	EPI_ISL_268679	A/T_Dk/NL-Zeewolde/16013976-006/2016	Wageningen Bioveterinary Research	Wageningen Bioveterinary Research	Beerens, Nancy; Heutink, Rene; Harders, Frank; Verschuren-Pritz, Sylvia; Bossers, Alex; Koch, Guus; Bergervoet, Saskia
EPI1019857	MP	Netherlands	2016-Nov-14	EPI_ISL_268680	A/T_Dk/NL-Zuidoost Beemster/16014148-002/2016	Wageningen Bioveterinary Research	Wageningen Bioveterinary Research	Beerens, Nancy; Heutink, Rene; Harders, Frank; Verschuren-Pritz, Sylvia; Bossers, Alex; Koch, Guus; Bergervoet, Saskia
EPI1019865	MP	Netherlands	2016-Nov-14	EPI_ISL_268681	A/T_Dk/NL-Zuidoost Beemster/16014148-009/2016	Wageningen Bioveterinary Research	Wageningen Bioveterinary Research	Beerens, Nancy; Heutink, Rene; Harders, Frank; Verschuren-Pritz, Sylvia; Bossers, Alex; Koch, Guus; Bergervoet, Saskia
EPI1019873	MP	Netherlands	2016-Dec-01	EPI_ISL_268682	A/Teal/NL-Ferwert/16015273-013/2016	Wageningen Bioveterinary Research	Wageningen Bioveterinary Research	Beerens, Nancy; Heutink, Rene; Harders, Frank; Verschuren-Pritz, Sylvia; Bossers, Alex; Koch, Guus; Bergervoet, Saskia
EPI1028079	MP	China	2013-Nov-13	EPI_ISL_270369	A/mallard/Shanghai/SH-9/2013			Fan,S.; Zhou,L.; Wu,D.; Gao,X.; Pei,E.; Wang,T.; Gao,Y.; Xia,X.; Ying,Y.; Guo,J.; Sun,W.; Ren,Z.; Yu,Z.; Li,Y.; Zhao,Y.; Yang,S.
EPI1032471	MP	Hungary	2017-Apr-18	EPI_ISL_271704	A/Goose/Hungary/17261/2017	National Food Chain Safety Office Veterinary Diagnostic Directorate Laboratory for Molecular Biology	Danam.Vet.Molbiol	Adam, Dan
EPI1032479	MP	Hungary	2017-Apr-07	EPI_ISL_271705	A/Goose/Hungary/15729/2017	National Food Chain Safety Office Veterinary Diagnostic Directorate Laboratory for Molecular Biology	Danam.Vet.Molbiol	Adam, Dan
EPI1032487	MP	Hungary	2017-Apr-18	EPI_ISL_271706	A/Goose/Hungary/17051/2017	National Food Chain Safety Office Veterinary Diagnostic Directorate Laboratory for Molecular Biology	Danam.Vet.Molbiol	Adam, Dan
EPI1032495	MP	Hungary	2017-Apr-19	EPI_ISL_271707	A/Goose/Hungary/17580/2017	National Food Chain Safety Office Veterinary Diagnostic Directorate Laboratory for Molecular Biology	Danam.Vet.Molbiol	Adam, Dan
EPI1032503	MP	Hungary	2017-Apr-20	EPI_ISL_271708	A/Goose/Hungary/17985/2017	National Food Chain Safety Office Veterinary Diagnostic Directorate Laboratory for Molecular Biology	Danam.Vet.Molbiol	Adam, Dan
EPI1032511	MP	Hungary	2016-Nov-27	EPI_ISL_271709	A/Goose/Hungary/59763/2016	National Food Chain Safety Office Veterinary Diagnostic Directorate Laboratory for Molecular Biology	Danam.Vet.Molbiol	Adam, Dan
EPI1032519	MP	Hungary	2016-Nov-29	EPI_ISL_271710	A/Mulard_duck/Hungary/60369/2016	National Food Chain Safety Office Veterinary Diagnostic Directorate Laboratory for Molecular Biology	Danam.Vet.Molbiol	Adam, Dan
EPI1032527	MP	Hungary	2016-Dec-07	EPI_ISL_271711	A/Mulard_duck/Hungary/62902/2016	National Food Chain Safety Office Veterinary Diagnostic Directorate Laboratory for Molecular Biology	Danam.Vet.Molbiol	Adam, Dan
EPI1032535	MP	Hungary	2016-Dec-11	EPI_ISL_271712	A/Goose/Hungary/63743/2016	National Food Chain Safety Office Veterinary Diagnostic Directorate Laboratory for Molecular Biology	Danam.Vet.Molbiol	Adam, Dan
EPI1032543	MP	Hungary	2016-Dec-14	EPI_ISL_271713	A/Goose/Hungary/64909/2016	National Food Chain Safety Office Veterinary Diagnostic Directorate Laboratory for Molecular Biology	Danam.Vet.Molbiol	Adam, Dan
EPI1032553	MP	Hungary	2016-Nov-24	EPI_ISL_271714	A/Mulard_duck/Hungary/59163/2016	National Food Chain Safety Office Veterinary Diagnostic Directorate Laboratory for Molecular Biology	Danam.Vet.Molbiol	Adam, Dan
EPI1034977	MP	Korea, Republic of	2017-Jan-27	EPI_ISL_272859	A/grey heron/W779/2017			Jeong,J.; Woo,C.; Kim,Y.; Lee,K.; Jo,S.D.; Son,K.D.; Oem,J.K.; Wang,S.J.; Shin,J.; Jheong,W.
EPI1040233	MP	Italy	2017-Apr-07	EPI_ISL_273846	A/chicken/Italy/17VIR3078/2017	Istituto Zooprofilattico Sperimentale Delle Venezie	Istituto Zooprofilattico Sperimentale Delle Venezie	Bianca,Zecchin; Alice,Fusaro; Gianpiero,Zamperin; Alessia,Schivo; Annalisa,Salviato; Sabrina,Marciano; Silvia,Ormelli; Calogero,Terregino; Isabella,Monne
EPI1040232	MP	Italy	2017-Jul-23	EPI_ISL_273847	A/turkey/Italy/17VIR5878-3/2017	Istituto Zooprofilattico Sperimentale Delle Venezie	Istituto Zooprofilattico Sperimentale Delle Venezie	Bianca,Zecchin; Alice,Fusaro; Gianpiero,Zamperin; Alessia,Schivo; Annalisa,Salviato; Sabrina,Marciano; Silvia,Ormelli; Calogero,Terregino; Isabella,Monne
EPI1044552	MP	Russian Federation	2017-Feb-13	EPI_ISL_274858	A/mute swan/Kaliningrad/132/2017		State Research Center of Virology and Biotechnology (VECTOR)	Ivan,Susloparov; Natalya,Goncharova; Natalya,Kolosova; Vasiliy,Marchenko; Alexander,Ryzhikov
EPI1045598	MP	Russian Federation	2017-Mar-05	EPI_ISL_275283	A/chicken/Shchyolkovo/47/2017		State Research Center of Virology and Biotechnology (VECTOR)	Ivan,Susloparov; Natalya,Goncharova; Natalya,Kolosova; Vasiliy,Marchenko; Alexander,Ryzhikov
EPI1045612	MP	Russian Federation	2017-Apr-18	EPI_ISL_275287	A/chicken/Rostov-on-Don/44/2017		State Research Center of Virology and Biotechnology (VECTOR)	Ivan,Susloparov; Natalya,Goncharova; Natalya,Kolosova; Vasiliy,Marchenko; Alexander,Ryzhikov
EPI1045620	MP	Russian Federation	2017-May-08	EPI_ISL_275288	A/chicken/Tatarstan/88/2017		State Research Center of Virology and Biotechnology (VECTOR)	Ivan,Susloparov; Natalya,Goncharova; Natalya,Kolosova; Vasiliy,Marchenko; Alexander,Ryzhikov
EPI1075053	MP	Switzerland	2017-Aug-10	EPI_ISL_280674	A/mute_swan/Switzerland/V0244.2-L02307/2017	Institut für Virologie und Immunologie - Bundesamt für Lebensmittelsicherheit und Veterinärwesen	Friedrich-Loeffler-Institut
EPI1075061	MP	Switzerland	2017-Aug-01	EPI_ISL_280675	A/mallard/Switzerland/V0272.1-L02311/2017	Institut für Virologie und Immunologie - Bundesamt für Lebensmittelsicherheit und Veterinärwesen	Friedrich-Loeffler-Institut
EPI1075068	MP	Switzerland	2017-Aug-01	EPI_ISL_280676	A/mallard/Switzerland/V0272.2-L02312/2017	Institut für Virologie und Immunologie - Bundesamt für Lebensmittelsicherheit und Veterinärwesen	Friedrich-Loeffler-Institut
EPI1075072	MP	Switzerland	2017-Aug-01	EPI_ISL_280677	A/mallard/Switzerland/V0267-L02313/2017	Institut für Virologie und Immunologie - Bundesamt für Lebensmittelsicherheit und Veterinärwesen	Friedrich-Loeffler-Institut
EPI1846445	MP	Korea, Republic of	2020-Dec-28	EPI_ISL_1009679	A/duck/Korea/H007/2020	Animal and Plant Quarantine Agency (APQA)	Animal and Plant Quarantine Agency (S-2158)
EPI1850660	MP	Korea, Republic of	2020-Dec-28	EPI_ISL_1009680	A/White peacock/Korea/H533/2020	Animal and Plant Quarantine Agency (APQA)	Animal and Plant Quarantine Agency (S-2158)
EPI1850661	MP	Korea, Republic of	2020-Dec-29	EPI_ISL_1009681	A/chicken/Korea/H541/2020	Animal and Plant Quarantine Agency (APQA)	Animal and Plant Quarantine Agency (S-2158)
EPI1850662	MP	Korea, Republic of	2020-Dec-29	EPI_ISL_1009682	A/chicken/Korea/H544/2020	Animal and Plant Quarantine Agency (APQA)	Animal and Plant Quarantine Agency (S-2158)
EPI1850663	MP	Korea, Republic of	2020-Dec-29	EPI_ISL_1009683	A/duck/Korea/H542/2020	Animal and Plant Quarantine Agency (APQA)	Animal and Plant Quarantine Agency (S-2158)
EPI1850664	MP	Korea, Republic of	2020-Dec-30	EPI_ISL_1009684	A/duck/Korea/H548/2020	Animal and Plant Quarantine Agency (APQA)	Animal and Plant Quarantine Agency (S-2158)
EPI1850665	MP	Korea, Republic of	2020-Dec-30	EPI_ISL_1009685	A/duck/Korea/H549/2020	Animal and Plant Quarantine Agency (APQA)	Animal and Plant Quarantine Agency (S-2158)
EPI1850666	MP	Korea, Republic of	2020-Dec-31	EPI_ISL_1009686	A/chicken/Korea/H550/2020	Animal and Plant Quarantine Agency (APQA)	Animal and Plant Quarantine Agency (S-2158)
EPI1850667	MP	Korea, Republic of	2020-Dec-31	EPI_ISL_1009687	A/quail/Korea/H551/2020	Animal and Plant Quarantine Agency (APQA)	Animal and Plant Quarantine Agency (S-2158)
EPI1846517	MP	Korea, Republic of	2021-Jan-01	EPI_ISL_1009688	A/chicken/Korea/H001/2021	Animal and Plant Quarantine Agency (APQA)	Animal and Plant Quarantine Agency (S-2158)
EPI1846525	MP	Korea, Republic of	2021-Jan-03	EPI_ISL_1009689	A/chicken/Korea/H002/2021	Animal and Plant Quarantine Agency (APQA)	Animal and Plant Quarantine Agency (S-2158)
EPI1846533	MP	Korea, Republic of	2021-Jan-04	EPI_ISL_1009690	A/chicken/Korea/H008/2021	Animal and Plant Quarantine Agency (APQA)	Animal and Plant Quarantine Agency (S-2158)
EPI1846541	MP	Korea, Republic of	2021-Jan-04	EPI_ISL_1009691	A/duck/Korea/H009/2021	Animal and Plant Quarantine Agency (APQA)	Animal and Plant Quarantine Agency (S-2158)
EPI1846549	MP	Korea, Republic of	2021-Jan-05	EPI_ISL_1009692	A/duck/Korea/H010/2021	Animal and Plant Quarantine Agency (APQA)	Animal and Plant Quarantine Agency (S-2158)
EPI1846557	MP	Korea, Republic of	2021-Jan-08	EPI_ISL_1009693	A/chicken/Korea/H022/2021	Animal and Plant Quarantine Agency (APQA)	Animal and Plant Quarantine Agency (S-2158)
EPI1846565	MP	Korea, Republic of	2021-Jan-09	EPI_ISL_1009694	A/duck/Korea/H025/2021	Animal and Plant Quarantine Agency (APQA)	Animal and Plant Quarantine Agency (S-2158)
EPI1850628	MP	Korea, Republic of	2020-Nov-03	EPI_ISL_1009695	A/spot-billed duck/Korea/WA612/2020	Animal and Plant Quarantine Agency (APQA)	Animal and Plant Quarantine Agency (S-2158)
EPI1850668	MP	Korea, Republic of	2020-Nov-10	EPI_ISL_1009696	A/mandarin duck/Korea/WB80/2020	Animal and Plant Quarantine Agency (APQA)	Animal and Plant Quarantine Agency (S-2158)
EPI1850670	MP	Korea, Republic of	2020-Nov-23	EPI_ISL_1009697	A/wild bird/Korea/H357/2020	Animal and Plant Quarantine Agency (APQA)	Animal and Plant Quarantine Agency (S-2158)
EPI1850671	MP	Korea, Republic of	2020-Nov-25	EPI_ISL_1009698	A/mallard/Korea/WA820/2020	Animal and Plant Quarantine Agency (APQA)	Animal and Plant Quarantine Agency (S-2158)
EPI1850672	MP	Korea, Republic of	2020-Nov-25	EPI_ISL_1009699	A/mandarin duck/Korea/WA831/2020	Animal and Plant Quarantine Agency (APQA)	Animal and Plant Quarantine Agency (S-2158)
EPI1850673	MP	Korea, Republic of	2020-Nov-26	EPI_ISL_1009700	A/spot-billed duck/Korea/WA854/2020	Animal and Plant Quarantine Agency (APQA)	Animal and Plant Quarantine Agency (S-2158)
EPI1850674	MP	Korea, Republic of	2020-Nov-26	EPI_ISL_1009701	A/mandarin duck/Korea/WA857/2020	Animal and Plant Quarantine Agency (APQA)	Animal and Plant Quarantine Agency (S-2158)
EPI1850675	MP	Korea, Republic of	2020-Dec-01	EPI_ISL_1009702	A/mandarin duck/Korea/WA877/2020	Animal and Plant Quarantine Agency (APQA)	Animal and Plant Quarantine Agency (S-2158)
EPI1850676	MP	Korea, Republic of	2020-Dec-01	EPI_ISL_1009703	A/spot-billed duck/Korea/WA889/2020	Animal and Plant Quarantine Agency (APQA)	Animal and Plant Quarantine Agency (S-2158)
EPI1850677	MP	Korea, Republic of	2020-Dec-01	EPI_ISL_1009704	A/mandarin duck/Korea/WA899/2020	Animal and Plant Quarantine Agency (APQA)	Animal and Plant Quarantine Agency (S-2158)
EPI1850678	MP	Korea, Republic of	2020-Dec-01	EPI_ISL_1009705	A/mandarin duck/Korea/WA913/2020	Animal and Plant Quarantine Agency (APQA)	Animal and Plant Quarantine Agency (S-2158)
EPI1850679	MP	Korea, Republic of	2020-Dec-02	EPI_ISL_1009706	A/wild bird/Korea/H379/2020	Animal and Plant Quarantine Agency (APQA)	Animal and Plant Quarantine Agency (S-2158)
EPI1850680	MP	Korea, Republic of	2020-Dec-14	EPI_ISL_1009707	A/wild bird/Korea/H467/2020	Animal and Plant Quarantine Agency (APQA)	Animal and Plant Quarantine Agency (S-2158)
EPI1850681	MP	Korea, Republic of	2020-Dec-15	EPI_ISL_1009708	A/spot-billed duck/Korea/WA1000/2020	Animal and Plant Quarantine Agency (APQA)	Animal and Plant Quarantine Agency (S-2158)
EPI1850682	MP	Korea, Republic of	2020-Dec-16	EPI_ISL_1009709	A/wild bird/Korea/H496-3/2020	Animal and Plant Quarantine Agency (APQA)	Animal and Plant Quarantine Agency (S-2158)
EPI1850669	MP	Korea, Republic of	2020-Nov-17	EPI_ISL_1009710	A/wild duck/Korea/H331/2020	Animal and Plant Quarantine Agency (APQA)	Animal and Plant Quarantine Agency (S-2158)
EPI1846701	MP	Korea, Republic of	2021-Jan-06	EPI_ISL_1009711	A/duck/Korea/H016/2021	Animal and Plant Quarantine Agency (APQA)	Animal and Plant Quarantine Agency (S-2158)
EPI1846972	MP	Russian Federation	2020-Dec-12	EPI_ISL_1039231	A/chicken/Astrakhan/321-01/2020	State Research Center of Virology and Biotechnology (VECTOR)	State Research Center of Virology and Biotechnology (VECTOR)
EPI1846988	MP	Russian Federation	2020-Dec-12	EPI_ISL_1039234	A/chicken/Astrakhan/321-05/2020	State Research Center of Virology and Biotechnology (VECTOR)	State Research Center of Virology and Biotechnology (VECTOR)
EPI1847004	MP	Russian Federation	2020-Dec-12	EPI_ISL_1039236	A/chicken/Astrakhan/321-06/2020	State Research Center of Virology and Biotechnology (VECTOR)	State Research Center of Virology and Biotechnology (VECTOR)	Natalia,Goncharova; Ivan,Susloparov; Natalia,Kolosova; Alexey,Danilenko; Juliya,Bulanovich; Vasiliy,Marchenko; Alexander,Ryzhikov
EPI1847012	MP	Russian Federation	2020-Dec-12	EPI_ISL_1039238	A/chicken/Astrakhan/321-09/2020	State Research Center of Virology and Biotechnology (VECTOR)	State Research Center of Virology and Biotechnology (VECTOR)	Natalia,Goncharova; Ivan,Susloparov; Natalia,Kolosova; Alexey,Danilenko; Juliya,Bulanovich; Vasiliy,Marchenko; Alexander,Ryzhikov
EPI1847020	MP	Russian Federation	2020-Dec-12	EPI_ISL_1039239	A/chicken/Astrakhan/321-10/2020	State Research Center of Virology and Biotechnology (VECTOR)	State Research Center of Virology and Biotechnology (VECTOR)	Natalia,Goncharova; Ivan,Susloparov; Natalia,Kolosova; Alexey,Danilenko; Juliya,Bulanovich; Vasiliy,Marchenko; Alexander,Ryzhikov
EPI1847083	MP	Japan	2021-Jan-23	EPI_ISL_1041108	A/duck/Chiba/D2A-8C/2021	National Institute of Animal Health	National Institute of Animal Health
EPI1847179	MP	Japan	2021-Jan-23	EPI_ISL_1041120	A/duck/Chiba/D2B-7C/2021	National Institute of Animal Health	National Institute of Animal Health
EPI1847187	MP	Japan	2021-Jan-23	EPI_ISL_1041121	A/duck/Chiba/D2B-9C/2021	National Institute of Animal Health	National Institute of Animal Health
EPI1847211	MP	Japan	2021-Feb-10	EPI_ISL_1041124	A/chicken/Chiba/I1C/2021	National Institute of Animal Health	National Institute of Animal Health
EPI1847219	MP	Japan	2021-Feb-10	EPI_ISL_1041125	A/chicken/Chiba/I1T/2021	National Institute of Animal Health	National Institute of Animal Health
EPI1847227	MP	Japan	2021-Feb-10	EPI_ISL_1041126	A/chicken/Chiba/I2T/2021	National Institute of Animal Health	National Institute of Animal Health
EPI1847235	MP	Japan	2021-Feb-10	EPI_ISL_1041127	A/chicken/Chiba/I3T/2021	National Institute of Animal Health	National Institute of Animal Health
EPI1847243	MP	Japan	2021-Feb-10	EPI_ISL_1041128	A/chicken/Chiba/J1C/2021	National Institute of Animal Health	National Institute of Animal Health
EPI1847251	MP	Japan	2021-Feb-10	EPI_ISL_1041129	A/chicken/Chiba/J1T/2021	National Institute of Animal Health	National Institute of Animal Health
EPI1847259	MP	Japan	2021-Feb-10	EPI_ISL_1041130	A/chicken/Chiba/J6C/2021	National Institute of Animal Health	National Institute of Animal Health
EPI1847267	MP	Japan	2021-Feb-10	EPI_ISL_1041131	A/chicken/Chiba/J6T/2021	National Institute of Animal Health	National Institute of Animal Health
EPI1847275	MP	Japan	2021-Feb-08	EPI_ISL_1041132	A/chicken/Tokushima/B1T/2020	National Institute of Animal Health	National Institute of Animal Health
EPI1847283	MP	Japan	2021-Feb-08	EPI_ISL_1041133	A/chicken/Tokushima/B2T/2020	National Institute of Animal Health	National Institute of Animal Health
EPI1847291	MP	Japan	2021-Feb-08	EPI_ISL_1041134	A/chicken/Tokushima/B3T/2020	National Institute of Animal Health	National Institute of Animal Health
EPI1847299	MP	Japan	2021-Feb-08	EPI_ISL_1041135	A/chicken/Tokushima/B4T/2020	National Institute of Animal Health	National Institute of Animal Health
EPI1847307	MP	Japan	2021-Jan-23	EPI_ISL_1041136	A/duck/Chiba/D1A-10T/2021	National Institute of Animal Health	National Institute of Animal Health
EPI1847315	MP	Japan	2021-Jan-23	EPI_ISL_1041137	A/duck/Chiba/D1A-1T/2021	National Institute of Animal Health	National Institute of Animal Health
EPI1847323	MP	Japan	2021-Jan-23	EPI_ISL_1041138	A/duck/Chiba/D1A-2T/2021	National Institute of Animal Health	National Institute of Animal Health
EPI1847331	MP	Japan	2021-Jan-23	EPI_ISL_1041139	A/duck/Chiba/D1A-3T/2021	National Institute of Animal Health	National Institute of Animal Health
EPI1847339	MP	Japan	2021-Jan-23	EPI_ISL_1041140	A/duck/Chiba/D1A-4T/2021	National Institute of Animal Health	National Institute of Animal Health
EPI1847347	MP	Japan	2021-Jan-23	EPI_ISL_1041141	A/duck/Chiba/D1A-5T/2021	National Institute of Animal Health	National Institute of Animal Health
EPI1847355	MP	Japan	2021-Jan-23	EPI_ISL_1041142	A/duck/Chiba/D1A-6T/2021	National Institute of Animal Health	National Institute of Animal Health
EPI1847363	MP	Japan	2021-Jan-23	EPI_ISL_1041143	A/duck/Chiba/D1A-7T/2021	National Institute of Animal Health	National Institute of Animal Health
EPI1847371	MP	Japan	2021-Jan-23	EPI_ISL_1041144	A/duck/Chiba/D1A-8T/2021	National Institute of Animal Health	National Institute of Animal Health
EPI1847379	MP	Japan	2021-Jan-23	EPI_ISL_1041145	A/duck/Chiba/D1A-9T/2021	National Institute of Animal Health	National Institute of Animal Health
EPI1847387	MP	Japan	2021-Jan-23	EPI_ISL_1041146	A/duck/Chiba/D1B-10T/2021	National Institute of Animal Health	National Institute of Animal Health
EPI1847395	MP	Japan	2021-Jan-23	EPI_ISL_1041147	A/duck/Chiba/D1B-1T/2021	National Institute of Animal Health	National Institute of Animal Health
EPI1847403	MP	Japan	2021-Jan-23	EPI_ISL_1041148	A/duck/Chiba/D1B-2T/2021	National Institute of Animal Health	National Institute of Animal Health
EPI1847411	MP	Japan	2021-Jan-23	EPI_ISL_1041149	A/duck/Chiba/D1B-3T/2021	National Institute of Animal Health	National Institute of Animal Health
EPI1847419	MP	Japan	2021-Jan-23	EPI_ISL_1041150	A/duck/Chiba/D1B-4T/2021	National Institute of Animal Health	National Institute of Animal Health
EPI1847427	MP	Japan	2021-Jan-23	EPI_ISL_1041151	A/duck/Chiba/D1B-5T/2021	National Institute of Animal Health	National Institute of Animal Health
EPI1847435	MP	Japan	2021-Jan-23	EPI_ISL_1041152	A/duck/Chiba/D1B-6T/2021	National Institute of Animal Health	National Institute of Animal Health
EPI1847443	MP	Japan	2021-Jan-23	EPI_ISL_1041153	A/duck/Chiba/D1B-7T/2021	National Institute of Animal Health	National Institute of Animal Health
EPI1847451	MP	Japan	2021-Jan-23	EPI_ISL_1041154	A/duck/Chiba/D1B-8T/2021	National Institute of Animal Health	National Institute of Animal Health
EPI1847459	MP	Japan	2021-Jan-23	EPI_ISL_1041155	A/duck/Chiba/D1B-9T/2021	National Institute of Animal Health	National Institute of Animal Health
EPI1847482	MP	Japan	2021-Feb-14	EPI_ISL_1041158	A/chicken/Chiba/K11C/2021	National Institute of Animal Health	National Institute of Animal Health
EPI1847490	MP	Japan	2021-Feb-14	EPI_ISL_1041159	A/chicken/Chiba/K11T/2021	National Institute of Animal Health	National Institute of Animal Health
EPI1847498	MP	Japan	2021-Feb-14	EPI_ISL_1041160	A/chicken/Chiba/K5C/2021	National Institute of Animal Health	National Institute of Animal Health
EPI1847506	MP	Japan	2021-Feb-14	EPI_ISL_1041161	A/chicken/Chiba/K5T/2021	National Institute of Animal Health	National Institute of Animal Health
EPI1847538	MP	Japan	2021-Jan-23	EPI_ISL_1041165	A/duck/Chiba/D2A-10T/2021	National Institute of Animal Health	National Institute of Animal Health
EPI1847546	MP	Japan	2021-Jan-23	EPI_ISL_1041166	A/duck/Chiba/D2A-1T/2021	National Institute of Animal Health	National Institute of Animal Health
EPI1847554	MP	Japan	2021-Jan-23	EPI_ISL_1041167	A/duck/Chiba/D2A-2T/2021	National Institute of Animal Health	National Institute of Animal Health
EPI1847562	MP	Japan	2021-Jan-23	EPI_ISL_1041168	A/duck/Chiba/D2A-3T/2021	National Institute of Animal Health	National Institute of Animal Health
EPI1847570	MP	Japan	2021-Jan-23	EPI_ISL_1041169	A/duck/Chiba/D2A-5T/2021	National Institute of Animal Health	National Institute of Animal Health
EPI1847578	MP	Japan	2021-Jan-23	EPI_ISL_1041170	A/duck/Chiba/D2A-7T/2021	National Institute of Animal Health	National Institute of Animal Health
EPI1847586	MP	Japan	2021-Jan-23	EPI_ISL_1041171	A/duck/Chiba/D2A-9T/2021	National Institute of Animal Health	National Institute of Animal Health
EPI1847594	MP	Japan	2021-Feb-10	EPI_ISL_1041172	A/eastern buzzard/Toyama/160213C/2021	National Institute of Animal Health	National Institute of Animal Health
EPI1847602	MP	Japan	2021-Feb-10	EPI_ISL_1041173	A/eastern buzzard/Toyama/160213T/2021	National Institute of Animal Health	National Institute of Animal Health
EPI1847626	MP	Japan	2021-Feb-16	EPI_ISL_1041176	A/owl/Tochigi/090204C/2021	National Institute of Animal Health	National Institute of Animal Health
EPI1847634	MP	Japan	2021-Feb-15	EPI_ISL_1041177	A/peregrine falcon/Tochigi/090205C/2021	National Institute of Animal Health	National Institute of Animal Health
EPI1847642	MP	Japan	2021-Feb-15	EPI_ISL_1041178	A/peregrine falcon/Tochigi/090205T/2021	National Institute of Animal Health	National Institute of Animal Health
EPI1847658	MP	Japan	2021-Feb-13	EPI_ISL_1041180	A/whooper swan/Niigata/150212T/2021	National Institute of Animal Health	National Institute of Animal Health
EPI1847673	MP	Netherlands	2021-Feb-19	EPI_ISL_1046889	A/chicken/Netherlands/21023815-001005/2021	Wageningen Bioveterinary Research	Wageningen Bioveterinary Research	Beerens, Nancy; Harders, Frank; Pritz-Verschuren, Sylvia; Roose, Marit; Germeraad, Evelien; Engelsma, Marc; Bossers, Alex; Heutink, Rene
EPI1847695	MP	Netherlands	2020-Dec-17	EPI_ISL_1048238	A/common kestrel/Netherlands/20020264-002/2020	Wageningen Bioveterinary Research	Wageningen Bioveterinary Research	Beerens, Nancy; Harders, Frank; Pritz-Verschuren, Sylvia; Roose, Marit; Germeraad, Evelien; Engelsma, Marc; Bossers, Alex; Heutink, Rene
EPI1847775	MP	Japan	2020-Dec-22	EPI_ISL_1063533	A/Mandarin duck/Kagoshima/KU-d57/2020	Kagoshima University	Kagoshima University
EPI1848158	MP	Japan	2021-Feb-14	EPI_ISL_1081353	A/whooper swan/Tochigi/090203C/2021	National Institute of Animal Health	National Institute of Animal Health
EPI1848530	MP	Japan	2021-Jan-19	EPI_ISL_1098830	A/crane/Kagoshima/KU-93/2021	Kagoshima University	Kagoshima University
EPI1848541	MP	Japan	2021-Jan-16	EPI_ISL_1114725	A/mallard/Kagoshima/KU-d89/2021	National Institute of Infectious Diseases (NIID)	National Institute of Infectious Diseases (NIID)
EPI1848601	MP	Russian Federation	2020-Sep-26	EPI_ISL_1114735	A/chicken/Tyumen/302-01/2020	State Research Center of Virology and Biotechnology (VECTOR)	State Research Center of Virology and Biotechnology (VECTOR)	Natalia,Goncharova; Ivan,Susloparov; Natalia,Kolosova; Alexey,Danilenko; Juliya,Bulanovich; Vasiliy,Marchenko; Alexander,Ryzhikov
EPI1848609	MP	Russian Federation	2020-Sep-26	EPI_ISL_1114736	A/chicken/Tyumen/302-02/2020	State Research Center of Virology and Biotechnology (VECTOR)	State Research Center of Virology and Biotechnology (VECTOR)	Natalia,Goncharova; Ivan,Susloparov; Natalia,Kolosova; Alexey,Danilenko; Juliya,Bulanovich; Vasiliy,Marchenko; Alexander,Ryzhikov
EPI1848617	MP	Russian Federation	2020-Oct-17	EPI_ISL_1114737	A/chicken/Kostroma/304-01/2020	State Research Center of Virology and Biotechnology (VECTOR)	State Research Center of Virology and Biotechnology (VECTOR)	Natalia,Goncharova; Ivan,Susloparov; Natalia,Kolosova; Alexey,Danilenko; Juliya,Bulanovich; Vasiliy,Marchenko; Alexander,Ryzhikov
EPI1848625	MP	Russian Federation	2020-Oct-17	EPI_ISL_1114738	A/chicken/Kostroma/304-03/2020	State Research Center of Virology and Biotechnology (VECTOR)	State Research Center of Virology and Biotechnology (VECTOR)	Natalia,Goncharova; Ivan,Susloparov; Natalia,Kolosova; Alexey,Danilenko; Juliya,Bulanovich; Vasiliy,Marchenko; Alexander,Ryzhikov
EPI1848633	MP	Russian Federation	2020-Oct-17	EPI_ISL_1114740	A/chicken/Kostroma/304-04/2020	State Research Center of Virology and Biotechnology (VECTOR)	State Research Center of Virology and Biotechnology (VECTOR)	Natalia,Goncharova; Ivan,Susloparov; Natalia,Kolosova; Alexey,Danilenko; Juliya,Bulanovich; Vasiliy,Marchenko; Alexander,Ryzhikov
EPI1848641	MP	Russian Federation	2020-Oct-17	EPI_ISL_1114741	A/chicken/Kostroma/304-06/2020	State Research Center of Virology and Biotechnology (VECTOR)	State Research Center of Virology and Biotechnology (VECTOR)	Natalia,Goncharova; Ivan,Susloparov; Natalia,Kolosova; Alexey,Danilenko; Juliya,Bulanovich; Vasiliy,Marchenko; Alexander,Ryzhikov
EPI1848649	MP	Russian Federation	2020-Oct-17	EPI_ISL_1114742	A/chicken/Kostroma/304-08/2020	State Research Center of Virology and Biotechnology (VECTOR)	State Research Center of Virology and Biotechnology (VECTOR)	Natalia,Goncharova; Ivan,Susloparov; Natalia,Kolosova; Alexey,Danilenko; Juliya,Bulanovich; Vasiliy,Marchenko; Alexander,Ryzhikov
EPI1848657	MP	Russian Federation	2020-Oct-17	EPI_ISL_1114745	A/chicken/Kostroma/304-10/2020	State Research Center of Virology and Biotechnology (VECTOR)	State Research Center of Virology and Biotechnology (VECTOR)	Natalia,Goncharova; Ivan,Susloparov; Natalia,Kolosova; Alexey,Danilenko; Juliya,Bulanovich; Vasiliy,Marchenko; Alexander,Ryzhikov
EPI1848665	MP	Russian Federation	2020-Oct-25	EPI_ISL_1114746	A/chicken/Rostov-on-Don/308-02/2020	State Research Center of Virology and Biotechnology (VECTOR)	State Research Center of Virology and Biotechnology (VECTOR)	Natalia,Goncharova; Ivan,Susloparov; Natalia,Kolosova; Alexey,Danilenko; Juliya,Bulanovich; Vasiliy,Marchenko; Alexander,Ryzhikov
EPI1848673	MP	Russian Federation	2020-Oct-25	EPI_ISL_1114747	A/chicken/Rostov-on-Don/308-03/2020	State Research Center of Virology and Biotechnology (VECTOR)	State Research Center of Virology and Biotechnology (VECTOR)	Natalia,Goncharova; Ivan,Susloparov; Natalia,Kolosova; Alexey,Danilenko; Juliya,Bulanovich; Vasiliy,Marchenko; Alexander,Ryzhikov
EPI1848681	MP	Russian Federation	2020-Oct-25	EPI_ISL_1114748	A/chicken/Rostov-on-Don/308-04/2020	State Research Center of Virology and Biotechnology (VECTOR)	State Research Center of Virology and Biotechnology (VECTOR)	Natalia,Goncharova; Ivan,Susloparov; Natalia,Kolosova; Alexey,Danilenko; Juliya,Bulanovich; Vasiliy,Marchenko; Alexander,Ryzhikov
EPI1848689	MP	Russian Federation	2020-Dec-11	EPI_ISL_1114749	A/turkey/Stavropol/320-01/2020	State Research Center of Virology and Biotechnology (VECTOR)	State Research Center of Virology and Biotechnology (VECTOR)	Natalia,Goncharova; Ivan,Susloparov; Natalia,Kolosova; Alexey,Danilenko; Juliya,Bulanovich; Vasiliy,Marchenko; Alexander,Ryzhikov
EPI1848697	MP	Russian Federation	2020-Dec-11	EPI_ISL_1114750	A/turkey/Stavropol/320-02/2020	State Research Center of Virology and Biotechnology (VECTOR)	State Research Center of Virology and Biotechnology (VECTOR)	Natalia,Goncharova; Ivan,Susloparov; Natalia,Kolosova; Alexey,Danilenko; Juliya,Bulanovich; Vasiliy,Marchenko; Alexander,Ryzhikov
EPI1848705	MP	Russian Federation	2020-Dec-11	EPI_ISL_1114751	A/turkey/Stavropol/320-03/2020	State Research Center of Virology and Biotechnology (VECTOR)	State Research Center of Virology and Biotechnology (VECTOR)	Natalia,Goncharova; Ivan,Susloparov; Natalia,Kolosova; Alexey,Danilenko; Juliya,Bulanovich; Vasiliy,Marchenko; Alexander,Ryzhikov
EPI1848713	MP	Russian Federation	2020-Dec-31	EPI_ISL_1114752	A/mute swan/North Ossetia-Alania/325-01/2020	State Research Center of Virology and Biotechnology (VECTOR)	State Research Center of Virology and Biotechnology (VECTOR)	Natalia,Goncharova; Ivan,Susloparov; Natalia,Kolosova; Alexey,Danilenko; Juliya,Bulanovich; Vasiliy,Marchenko; Alexander,Ryzhikov
EPI1848721	MP	Russian Federation	2020-Dec-31	EPI_ISL_1114753	A/mute swan/North Ossetia-Alania/325-02/2020	State Research Center of Virology and Biotechnology (VECTOR)	State Research Center of Virology and Biotechnology (VECTOR)	Natalia,Goncharova; Ivan,Susloparov; Natalia,Kolosova; Alexey,Danilenko; Juliya,Bulanovich; Vasiliy,Marchenko; Alexander,Ryzhikov
EPI1848729	MP	Russian Federation	2020-Dec-31	EPI_ISL_1114754	A/mute swan/North Ossetia-Alania/325-03/2020	State Research Center of Virology and Biotechnology (VECTOR)	State Research Center of Virology and Biotechnology (VECTOR)	Natalia,Goncharova; Ivan,Susloparov; Natalia,Kolosova; Alexey,Danilenko; Juliya,Bulanovich; Vasiliy,Marchenko; Alexander,Ryzhikov
EPI1848737	MP	Russian Federation	2021-Jan-29	EPI_ISL_1114755	A/turkey/Rostov-on-Don/332-08/2021	State Research Center of Virology and Biotechnology (VECTOR)	State Research Center of Virology and Biotechnology (VECTOR)	Natalia,Goncharova; Ivan,Susloparov; Natalia,Kolosova; Alexey,Danilenko; Juliya,Bulanovich; Vasiliy,Marchenko; Alexander,Ryzhikov
EPI1848753	MP	Russian Federation	2021-Jan-29	EPI_ISL_1114757	A/turkey/Rostov-on-Don/332-09/2021	State Research Center of Virology and Biotechnology (VECTOR)	State Research Center of Virology and Biotechnology (VECTOR)	Natalia,Goncharova; Ivan,Susloparov; Natalia,Kolosova; Alexey,Danilenko; Juliya,Bulanovich; Vasiliy,Marchenko; Alexander,Ryzhikov
EPI1848761	MP	Russian Federation	2021-Jan-29	EPI_ISL_1114758	A/turkey/Rostov-on-Don/332-10/2021	State Research Center of Virology and Biotechnology (VECTOR)	State Research Center of Virology and Biotechnology (VECTOR)	Natalia,Goncharova; Ivan,Susloparov; Natalia,Kolosova; Alexey,Danilenko; Juliya,Bulanovich; Vasiliy,Marchenko; Alexander,Ryzhikov
EPI1848769	MP	Russian Federation	2021-Jan-29	EPI_ISL_1114759	A/turkey/Rostov-on-Don/332-12/2021	State Research Center of Virology and Biotechnology (VECTOR)	State Research Center of Virology and Biotechnology (VECTOR)	Natalia,Goncharova; Ivan,Susloparov; Natalia,Kolosova; Alexey,Danilenko; Juliya,Bulanovich; Vasiliy,Marchenko; Alexander,Ryzhikov
EPI1848777	MP	Russian Federation	2021-Jan-05	EPI_ISL_1114760	A/chicken/Krasnodar/334-01/2021	State Research Center of Virology and Biotechnology (VECTOR)	State Research Center of Virology and Biotechnology (VECTOR)	Natalia,Goncharova; Ivan,Susloparov; Natalia,Kolosova; Alexey,Danilenko; Juliya,Bulanovich; Vasiliy,Marchenko; Alexander,Ryzhikov
EPI1848785	MP	Russian Federation	2021-Jan-05	EPI_ISL_1114761	A/chicken/Krasnodar/334-02/2021	State Research Center of Virology and Biotechnology (VECTOR)	State Research Center of Virology and Biotechnology (VECTOR)	Natalia,Goncharova; Ivan,Susloparov; Natalia,Kolosova; Alexey,Danilenko; Juliya,Bulanovich; Vasiliy,Marchenko; Alexander,Ryzhikov
EPI1848801	MP	Russian Federation	2021-Jan-05	EPI_ISL_1114763	A/chicken/Krasnodar/334-03/2021	State Research Center of Virology and Biotechnology (VECTOR)	State Research Center of Virology and Biotechnology (VECTOR)	Natalia,Goncharova; Ivan,Susloparov; Natalia,Kolosova; Alexey,Danilenko; Juliya,Bulanovich; Vasiliy,Marchenko; Alexander,Ryzhikov
EPI1848809	MP	Ukraine	2016-Nov-14	EPI_ISL_1121143	A/chicken/Ukraine/1/2016	State Scientific and Research Institute of Laboratory Diagnostics and Veterinary and Sanitary Expertise (SSRILDVSE)	Animal and Plant Health Agency (APHA)	Maryna, Sapachova; Ganna, Kovalenko; Mykola, Sushko; Maksym, Bezymennyi; Denys, Muzyka; Natalia, Usachenko; Andrii, Mezhenskyi; Artur, Abramov; Stephen, Essen; Nicola S, Lewis; Eric, Bortz
EPI1848817	MP	Ukraine	2016-Nov-14	EPI_ISL_1121144	A/chicken/Ukraine/3/2016	State Scientific and Research Institute of Laboratory Diagnostics and Veterinary and Sanitary Expertise (SSRILDVSE)	Animal and Plant Health Agency (APHA)	Maryna, Sapachova; Ganna, Kovalenko; Mykola, Sushko; Maksym, Bezymennyi; Denys, Muzyka; Natalia, Usachenko; Andrii, Mezhenskyi; Artur, Abramov; Stephen, Essen; Nicola S, Lewis; Eric, Bortz
EPI1848825	MP	Ukraine	2016-Nov-14	EPI_ISL_1121145	A/duck/Ukraine/4/2016	State Scientific and Research Institute of Laboratory Diagnostics and Veterinary and Sanitary Expertise (SSRILDVSE)	Animal and Plant Health Agency (APHA)	Maryna, Sapachova; Ganna, Kovalenko; Mykola, Sushko; Maksym, Bezymennyi; Denys, Muzyka; Natalia, Usachenko; Andrii, Mezhenskyi; Artur, Abramov; Stephen, Essen; Nicola S, Lewis; Eric, Bortz
EPI1848833	MP	United Kingdom	2020-Dec-16	EPI_ISL_1123263	A/chicken/Scotland/043405/2020	Animal and Plant Health Agency (APHA)	Animal and Plant Health Agency (APHA)
EPI1848841	MP	United Kingdom	2020-Dec-17	EPI_ISL_1123350	A/chicken/England/043683/2020	Animal and Plant Health Agency (APHA)	Animal and Plant Health Agency (APHA)
EPI1848849	MP	United Kingdom	2020-Dec-18	EPI_ISL_1123351	A/duck/England/043628/2020	Animal and Plant Health Agency (APHA)	Animal and Plant Health Agency (APHA)
EPI1848857	MP	United Kingdom	2020-Dec-25	EPI_ISL_1123352	A/chicken/England/045984/2020	Animal and Plant Health Agency (APHA)	Animal and Plant Health Agency (APHA)
EPI1848865	MP	United Kingdom	2020-Dec-27	EPI_ISL_1123353	A/duck/England/046311/2020	Animal and Plant Health Agency (APHA)	Animal and Plant Health Agency (APHA)
EPI1848873	MP	United Kingdom	2020-Dec-28	EPI_ISL_1123354	A/chicken/England/046491/2020	Animal and Plant Health Agency (APHA)	Animal and Plant Health Agency (APHA)
EPI1848881	MP	United Kingdom	2021-Jan-27	EPI_ISL_1123355	A/pheasant/Wales/000252/2021	Animal and Plant Health Agency (APHA)	Animal and Plant Health Agency (APHA)
EPI1848897	MP	United Kingdom	2020-Nov-08	EPI_ISL_1123357	A/brent_goose/England/233339/2020	Animal and Plant Health Agency (APHA)	Animal and Plant Health Agency (APHA)
EPI1848913	MP	United Kingdom	2020-Nov-10	EPI_ISL_1123359	A/mute swan/England/263814/2020	Animal and Plant Health Agency (APHA)	Animal and Plant Health Agency (APHA)
EPI1848921	MP	United Kingdom	2020-Dec-01	EPI_ISL_1123360	A/mute_swan/England/234135/2020	Animal and Plant Health Agency (APHA)	Animal and Plant Health Agency (APHA)
EPI1848946	MP	Netherlands	2020-Oct-27	EPI_ISL_1139014	A/barnacle goose/Netherlands/20016511-002/2020	Wageningen Bioveterinary Research	Wageningen Bioveterinary Research	Beerens, Nancy; Harders, Frank; Pritz-Verschuren, Sylvia; Roose, Marit; Germeraad, Evelien; Engelsma, Marc; Bossers, Alex; Heutink, Rene
EPI1848954	MP	Netherlands	2020-Oct-26	EPI_ISL_1139015	A/wild bird/Netherlands/20016515-002/2020	Wageningen Bioveterinary Research	Wageningen Bioveterinary Research	Beerens, Nancy; Harders, Frank; Pritz-Verschuren, Sylvia; Roose, Marit; Germeraad, Evelien; Engelsma, Marc; Bossers, Alex; Heutink, Rene
EPI1848962	MP	Netherlands	2020-Oct-27	EPI_ISL_1139016	A/mute swan/Netherlands/20016516-001/2020	Wageningen Bioveterinary Research	Wageningen Bioveterinary Research	Beerens, Nancy; Harders, Frank; Pritz-Verschuren, Sylvia; Roose, Marit; Germeraad, Evelien; Engelsma, Marc; Bossers, Alex; Heutink, Rene
EPI1848970	MP	Netherlands	2020-Oct-28	EPI_ISL_1139017	A/mute swan/Netherlands/20016634-001/2020	Wageningen Bioveterinary Research	Wageningen Bioveterinary Research	Beerens, Nancy; Harders, Frank; Pritz-Verschuren, Sylvia; Roose, Marit; Germeraad, Evelien; Engelsma, Marc; Bossers, Alex; Heutink, Rene
EPI1848978	MP	Netherlands	2020-Oct-28	EPI_ISL_1139018	A/cormorant/Netherlands/20016582-005/2020	Wageningen Bioveterinary Research	Wageningen Bioveterinary Research	Beerens, Nancy; Harders, Frank; Pritz-Verschuren, Sylvia; Roose, Marit; Germeraad, Evelien; Engelsma, Marc; Bossers, Alex; Heutink, Rene
EPI1848986	MP	Netherlands	2020-Oct-28	EPI_ISL_1139019	A/mute swan/Netherlands/20016618-001/2020	Wageningen Bioveterinary Research	Wageningen Bioveterinary Research	Beerens, Nancy; Harders, Frank; Pritz-Verschuren, Sylvia; Roose, Marit; Germeraad, Evelien; Engelsma, Marc; Bossers, Alex; Heutink, Rene
EPI1848994	MP	Netherlands	2020-Oct-29	EPI_ISL_1139020	A/greylag goose/Netherlands/20016756-001/2020	Wageningen Bioveterinary Research	Wageningen Bioveterinary Research	Beerens, Nancy; Harders, Frank; Pritz-Verschuren, Sylvia; Roose, Marit; Germeraad, Evelien; Engelsma, Marc; Bossers, Alex; Heutink, Rene
EPI1849002	MP	Netherlands	2020-Oct-29	EPI_ISL_1139021	A/eurasian wigeon/Netherlands/20016758-001/2020	Wageningen Bioveterinary Research	Wageningen Bioveterinary Research	Beerens, Nancy; Harders, Frank; Pritz-Verschuren, Sylvia; Roose, Marit; Germeraad, Evelien; Engelsma, Marc; Bossers, Alex; Heutink, Rene
EPI1849010	MP	Netherlands	2020-Oct-29	EPI_ISL_1139022	A/barnacle goose/Netherlands/20016888-001/2020	Wageningen Bioveterinary Research	Wageningen Bioveterinary Research	Beerens, Nancy; Harders, Frank; Pritz-Verschuren, Sylvia; Roose, Marit; Germeraad, Evelien; Engelsma, Marc; Bossers, Alex; Heutink, Rene
EPI1849018	MP	Netherlands	2020-Nov-02	EPI_ISL_1139023	A/short-eared owl/Netherlands/20016896-017/2020	Wageningen Bioveterinary Research	Wageningen Bioveterinary Research	Beerens, Nancy; Harders, Frank; Pritz-Verschuren, Sylvia; Roose, Marit; Germeraad, Evelien; Engelsma, Marc; Bossers, Alex; Heutink, Rene
EPI1849026	MP	Netherlands	2020-Nov-02	EPI_ISL_1139024	A/mute swan/Netherlands/20016973-001/2020	Wageningen Bioveterinary Research	Wageningen Bioveterinary Research	Beerens, Nancy; Harders, Frank; Pritz-Verschuren, Sylvia; Roose, Marit; Germeraad, Evelien; Engelsma, Marc; Bossers, Alex; Heutink, Rene
EPI1849034	MP	Netherlands	2020-Nov-02	EPI_ISL_1139025	A/barnacle goose/Netherlands/20016974-002/2020	Wageningen Bioveterinary Research	Wageningen Bioveterinary Research	Beerens, Nancy; Harders, Frank; Pritz-Verschuren, Sylvia; Roose, Marit; Germeraad, Evelien; Engelsma, Marc; Bossers, Alex; Heutink, Rene
EPI1849042	MP	Netherlands	2020-Nov-02	EPI_ISL_1139026	A/greylag goose/Netherlands/20016975-004/2020	Wageningen Bioveterinary Research	Wageningen Bioveterinary Research	Beerens, Nancy; Harders, Frank; Pritz-Verschuren, Sylvia; Roose, Marit; Germeraad, Evelien; Engelsma, Marc; Bossers, Alex; Heutink, Rene
EPI1849050	MP	Netherlands	2020-Nov-03	EPI_ISL_1139027	A/egyptian goose/Netherlands/20017027-002/2020	Wageningen Bioveterinary Research	Wageningen Bioveterinary Research	Beerens, Nancy; Harders, Frank; Pritz-Verschuren, Sylvia; Roose, Marit; Germeraad, Evelien; Engelsma, Marc; Bossers, Alex; Heutink, Rene
EPI1849058	MP	Netherlands	2020-Nov-03	EPI_ISL_1139028	A/barnacle goose/Netherlands/20017051-001/2020	Wageningen Bioveterinary Research	Wageningen Bioveterinary Research	Beerens, Nancy; Harders, Frank; Pritz-Verschuren, Sylvia; Roose, Marit; Germeraad, Evelien; Engelsma, Marc; Bossers, Alex; Heutink, Rene
EPI1849066	MP	Netherlands	2020-Nov-03	EPI_ISL_1139029	A/barnacle goose/Netherlands/20017051-006/2020	Wageningen Bioveterinary Research	Wageningen Bioveterinary Research	Beerens, Nancy; Harders, Frank; Pritz-Verschuren, Sylvia; Roose, Marit; Germeraad, Evelien; Engelsma, Marc; Bossers, Alex; Heutink, Rene
EPI1849074	MP	Netherlands	2020-Nov-03	EPI_ISL_1139030	A/barnacle goose/Netherlands/20017052-001/2020	Wageningen Bioveterinary Research	Wageningen Bioveterinary Research	Beerens, Nancy; Harders, Frank; Pritz-Verschuren, Sylvia; Roose, Marit; Germeraad, Evelien; Engelsma, Marc; Bossers, Alex; Heutink, Rene
EPI1849082	MP	Netherlands	2020-Nov-04	EPI_ISL_1139031	A/mute swan/Netherlands/20017131-006/2020	Wageningen Bioveterinary Research	Wageningen Bioveterinary Research	Beerens, Nancy; Harders, Frank; Pritz-Verschuren, Sylvia; Roose, Marit; Germeraad, Evelien; Engelsma, Marc; Bossers, Alex; Heutink, Rene
EPI1849090	MP	Netherlands	2020-Nov-04	EPI_ISL_1139032	A/barnacle goose/Netherlands/20017159-006/2020	Wageningen Bioveterinary Research	Wageningen Bioveterinary Research	Beerens, Nancy; Harders, Frank; Pritz-Verschuren, Sylvia; Roose, Marit; Germeraad, Evelien; Engelsma, Marc; Bossers, Alex; Heutink, Rene
EPI1849098	MP	Netherlands	2020-Nov-06	EPI_ISL_1139033	A/greylag goose/Netherlands/20017399-006/2020	Wageningen Bioveterinary Research	Wageningen Bioveterinary Research	Beerens, Nancy; Harders, Frank; Pritz-Verschuren, Sylvia; Roose, Marit; Germeraad, Evelien; Engelsma, Marc; Bossers, Alex; Heutink, Rene
EPI1849106	MP	Netherlands	2020-Nov-07	EPI_ISL_1139034	A/barnacle goose/Netherlands/20017405-002/2020	Wageningen Bioveterinary Research	Wageningen Bioveterinary Research	Beerens, Nancy; Harders, Frank; Pritz-Verschuren, Sylvia; Roose, Marit; Germeraad, Evelien; Engelsma, Marc; Bossers, Alex; Heutink, Rene
EPI1849114	MP	Netherlands	2020-Oct-30	EPI_ISL_1139035	A/greylag goose/Netherlands/20016877-001/2020	Wageningen Bioveterinary Research	Wageningen Bioveterinary Research	Beerens, Nancy; Harders, Frank; Pritz-Verschuren, Sylvia; Roose, Marit; Germeraad, Evelien; Engelsma, Marc; Bossers, Alex; Heutink, Rene
EPI1849122	MP	Netherlands	2020-Oct-31	EPI_ISL_1139036	A/brant goose/Netherlands/20016948-002/2020	Wageningen Bioveterinary Research	Wageningen Bioveterinary Research	Beerens, Nancy; Harders, Frank; Pritz-Verschuren, Sylvia; Roose, Marit; Germeraad, Evelien; Engelsma, Marc; Bossers, Alex; Heutink, Rene
EPI1849130	MP	Netherlands	2020-Oct-31	EPI_ISL_1139037	A/barnacle goose/Netherlands/20016951-001/2020	Wageningen Bioveterinary Research	Wageningen Bioveterinary Research	Beerens, Nancy; Harders, Frank; Pritz-Verschuren, Sylvia; Roose, Marit; Germeraad, Evelien; Engelsma, Marc; Bossers, Alex; Heutink, Rene
EPI1849138	MP	Netherlands	2020-Nov-02	EPI_ISL_1139038	A/wild goose/Netherlands/20016959-001/2020	Wageningen Bioveterinary Research	Wageningen Bioveterinary Research	Beerens, Nancy; Harders, Frank; Pritz-Verschuren, Sylvia; Roose, Marit; Germeraad, Evelien; Engelsma, Marc; Bossers, Alex; Heutink, Rene
EPI1849146	MP	Netherlands	2020-Nov-02	EPI_ISL_1139039	A/mute swan/Netherlands/20016960-001/2020	Wageningen Bioveterinary Research	Wageningen Bioveterinary Research	Beerens, Nancy; Harders, Frank; Pritz-Verschuren, Sylvia; Roose, Marit; Germeraad, Evelien; Engelsma, Marc; Bossers, Alex; Heutink, Rene
EPI1849154	MP	Netherlands	2020-Nov-02	EPI_ISL_1139040	A/mute swan/Netherlands/20017061-001/2020	Wageningen Bioveterinary Research	Wageningen Bioveterinary Research	Beerens, Nancy; Harders, Frank; Pritz-Verschuren, Sylvia; Roose, Marit; Germeraad, Evelien; Engelsma, Marc; Bossers, Alex; Heutink, Rene
EPI1849162	MP	Netherlands	2020-Nov-03	EPI_ISL_1139041	A/greylag goose/Netherlands/20017064-002/2020	Wageningen Bioveterinary Research	Wageningen Bioveterinary Research	Beerens, Nancy; Harders, Frank; Pritz-Verschuren, Sylvia; Roose, Marit; Germeraad, Evelien; Engelsma, Marc; Bossers, Alex; Heutink, Rene
EPI1849170	MP	Netherlands	2020-Nov-03	EPI_ISL_1139042	A/mute swan/Netherlands/20017153-002/2020	Wageningen Bioveterinary Research	Wageningen Bioveterinary Research	Beerens, Nancy; Harders, Frank; Pritz-Verschuren, Sylvia; Roose, Marit; Germeraad, Evelien; Engelsma, Marc; Bossers, Alex; Heutink, Rene
EPI1849178	MP	Netherlands	2020-Nov-10	EPI_ISL_1139043	A/mute swan/Netherlands/20017547-002/2020	Wageningen Bioveterinary Research	Wageningen Bioveterinary Research	Beerens, Nancy; Harders, Frank; Pritz-Verschuren, Sylvia; Roose, Marit; Germeraad, Evelien; Engelsma, Marc; Bossers, Alex; Heutink, Rene
EPI1849186	MP	Netherlands	2020-Nov-10	EPI_ISL_1139044	A/eurasian oystercatcher/Netherlands/20017557-003/2020	Wageningen Bioveterinary Research	Wageningen Bioveterinary Research	Beerens, Nancy; Harders, Frank; Pritz-Verschuren, Sylvia; Roose, Marit; Germeraad, Evelien; Engelsma, Marc; Bossers, Alex; Heutink, Rene
EPI1849194	MP	Netherlands	2020-Nov-06	EPI_ISL_1139045	A/greylag goose/Netherlands/20017476-001/2020	Wageningen Bioveterinary Research	Wageningen Bioveterinary Research	Beerens, Nancy; Harders, Frank; Pritz-Verschuren, Sylvia; Roose, Marit; Germeraad, Evelien; Engelsma, Marc; Bossers, Alex; Heutink, Rene
EPI1849202	MP	Netherlands	2020-Nov-06	EPI_ISL_1139046	A/greater canada goose/Netherlands/20017479-002/2020	Wageningen Bioveterinary Research	Wageningen Bioveterinary Research	Beerens, Nancy; Harders, Frank; Pritz-Verschuren, Sylvia; Roose, Marit; Germeraad, Evelien; Engelsma, Marc; Bossers, Alex; Heutink, Rene
EPI1849210	MP	Netherlands	2020-Nov-06	EPI_ISL_1139047	A/northern lapwing/Netherlands/20017480-001/2020	Wageningen Bioveterinary Research	Wageningen Bioveterinary Research	Beerens, Nancy; Harders, Frank; Pritz-Verschuren, Sylvia; Roose, Marit; Germeraad, Evelien; Engelsma, Marc; Bossers, Alex; Heutink, Rene
EPI1849218	MP	Netherlands	2020-Nov-09	EPI_ISL_1139048	A/wild goose/Netherlands/20017495-002/2020	Wageningen Bioveterinary Research	Wageningen Bioveterinary Research	Beerens, Nancy; Harders, Frank; Pritz-Verschuren, Sylvia; Roose, Marit; Germeraad, Evelien; Engelsma, Marc; Bossers, Alex; Heutink, Rene
EPI1849226	MP	Netherlands	2020-Nov-01	EPI_ISL_1139049	A/gadwall/Netherlands/20017254-001/2020	Wageningen Bioveterinary Research	Wageningen Bioveterinary Research	Beerens, Nancy; Harders, Frank; Pritz-Verschuren, Sylvia; Roose, Marit; Germeraad, Evelien; Engelsma, Marc; Bossers, Alex; Heutink, Rene
EPI1849234	MP	Netherlands	2020-Nov-01	EPI_ISL_1139050	A/northern lapwing/Netherlands/20017255-001/2020	Wageningen Bioveterinary Research	Wageningen Bioveterinary Research	Beerens, Nancy; Harders, Frank; Pritz-Verschuren, Sylvia; Roose, Marit; Germeraad, Evelien; Engelsma, Marc; Bossers, Alex; Heutink, Rene
EPI1849242	MP	Netherlands	2020-Nov-03	EPI_ISL_1139051	A/greylag goose/Netherlands/20017256-002/2020	Wageningen Bioveterinary Research	Wageningen Bioveterinary Research	Beerens, Nancy; Harders, Frank; Pritz-Verschuren, Sylvia; Roose, Marit; Germeraad, Evelien; Engelsma, Marc; Bossers, Alex; Heutink, Rene
EPI1849250	MP	Netherlands	2020-Nov-05	EPI_ISL_1139076	A/common kestrel/Netherlands/20017381-001/2020	Wageningen Bioveterinary Research	Wageningen Bioveterinary Research	Beerens, Nancy; Harders, Frank; Pritz-Verschuren, Sylvia; Roose, Marit; Germeraad, Evelien; Engelsma, Marc; Bossers, Alex; Heutink, Rene
EPI1849258	MP	Netherlands	2020-Nov-06	EPI_ISL_1139078	A/pink-footed goose/Netherlands/20017382-001/2020	Wageningen Bioveterinary Research	Wageningen Bioveterinary Research	Beerens, Nancy; Harders, Frank; Pritz-Verschuren, Sylvia; Roose, Marit; Germeraad, Evelien; Engelsma, Marc; Bossers, Alex; Heutink, Rene
EPI1849266	MP	Netherlands	2020-Oct-29	EPI_ISL_1139079	A/barnacle goose/Netherlands/20016888-002/2020	Wageningen Bioveterinary Research	Wageningen Bioveterinary Research	Beerens, Nancy; Harders, Frank; Pritz-Verschuren, Sylvia; Roose, Marit; Germeraad, Evelien; Engelsma, Marc; Bossers, Alex; Heutink, Rene
EPI1849274	MP	Netherlands	2020-Oct-29	EPI_ISL_1139080	A/barnacle goose/Netherlands/20016888-003/2020	Wageningen Bioveterinary Research	Wageningen Bioveterinary Research	Beerens, Nancy; Harders, Frank; Pritz-Verschuren, Sylvia; Roose, Marit; Germeraad, Evelien; Engelsma, Marc; Bossers, Alex; Heutink, Rene
EPI1849282	MP	Netherlands	2020-Nov-02	EPI_ISL_1139081	A/greylag goose/Netherlands/20016896-001/2020	Wageningen Bioveterinary Research	Wageningen Bioveterinary Research	Beerens, Nancy; Harders, Frank; Pritz-Verschuren, Sylvia; Roose, Marit; Germeraad, Evelien; Engelsma, Marc; Bossers, Alex; Heutink, Rene
EPI1849290	MP	Netherlands	2020-Nov-02	EPI_ISL_1139082	A/barnacle goose/Netherlands/20016896-011/2020	Wageningen Bioveterinary Research	Wageningen Bioveterinary Research	Beerens, Nancy; Harders, Frank; Pritz-Verschuren, Sylvia; Roose, Marit; Germeraad, Evelien; Engelsma, Marc; Bossers, Alex; Heutink, Rene
EPI1849298	MP	Netherlands	2020-Nov-02	EPI_ISL_1139083	A/barnacle goose/Netherlands/20016896-012/2020	Wageningen Bioveterinary Research	Wageningen Bioveterinary Research	Beerens, Nancy; Harders, Frank; Pritz-Verschuren, Sylvia; Roose, Marit; Germeraad, Evelien; Engelsma, Marc; Bossers, Alex; Heutink, Rene
EPI1849306	MP	Netherlands	2020-Nov-02	EPI_ISL_1139084	A/eurasian wigeon/Netherlands/20016896-025/2020	Wageningen Bioveterinary Research	Wageningen Bioveterinary Research	Beerens, Nancy; Harders, Frank; Pritz-Verschuren, Sylvia; Roose, Marit; Germeraad, Evelien; Engelsma, Marc; Bossers, Alex; Heutink, Rene
EPI1849314	MP	Netherlands	2020-Nov-01	EPI_ISL_1139085	A/barnacle goose/Netherlands/20016935-003/2020	Wageningen Bioveterinary Research	Wageningen Bioveterinary Research	Beerens, Nancy; Harders, Frank; Pritz-Verschuren, Sylvia; Roose, Marit; Germeraad, Evelien; Engelsma, Marc; Bossers, Alex; Heutink, Rene
EPI1849322	MP	Netherlands	2020-Nov-07	EPI_ISL_1139086	A/greater canada goose/Netherlands/20017403-003/2020	Wageningen Bioveterinary Research	Wageningen Bioveterinary Research	Beerens, Nancy; Harders, Frank; Pritz-Verschuren, Sylvia; Roose, Marit; Germeraad, Evelien; Engelsma, Marc; Bossers, Alex; Heutink, Rene
EPI1849330	MP	Netherlands	2020-Nov-10	EPI_ISL_1139087	A/barnacle goose/Netherlands/20017557-001/2020	Wageningen Bioveterinary Research	Wageningen Bioveterinary Research	Beerens, Nancy; Harders, Frank; Pritz-Verschuren, Sylvia; Roose, Marit; Germeraad, Evelien; Engelsma, Marc; Bossers, Alex; Heutink, Rene
EPI1849338	MP	Netherlands	2020-Nov-10	EPI_ISL_1139088	A/barnacle goose/Netherlands/20017557-002/2020	Wageningen Bioveterinary Research	Wageningen Bioveterinary Research	Beerens, Nancy; Harders, Frank; Pritz-Verschuren, Sylvia; Roose, Marit; Germeraad, Evelien; Engelsma, Marc; Bossers, Alex; Heutink, Rene
EPI1849346	MP	Netherlands	2020-Nov-12	EPI_ISL_1139089	A/wild duck/Netherlands/20017794-001/2020	Wageningen Bioveterinary Research	Wageningen Bioveterinary Research	Beerens, Nancy; Harders, Frank; Pritz-Verschuren, Sylvia; Roose, Marit; Germeraad, Evelien; Engelsma, Marc; Bossers, Alex; Heutink, Rene
EPI1849354	MP	Netherlands	2020-Nov-12	EPI_ISL_1139090	A/common buzzard/Netherlands/20017824-001/2020	Wageningen Bioveterinary Research	Wageningen Bioveterinary Research	Beerens, Nancy; Harders, Frank; Pritz-Verschuren, Sylvia; Roose, Marit; Germeraad, Evelien; Engelsma, Marc; Bossers, Alex; Heutink, Rene
EPI1849362	MP	Netherlands	2020-Nov-10	EPI_ISL_1139091	A/muscovy duck/Netherlands/20017611-002/2020	Wageningen Bioveterinary Research	Wageningen Bioveterinary Research	Beerens, Nancy; Harders, Frank; Pritz-Verschuren, Sylvia; Roose, Marit; Germeraad, Evelien; Engelsma, Marc; Bossers, Alex; Heutink, Rene
EPI1849370	MP	Netherlands	2020-Nov-08	EPI_ISL_1139092	A/barnacle goose/Netherlands/20017713-002/2020	Wageningen Bioveterinary Research	Wageningen Bioveterinary Research	Beerens, Nancy; Harders, Frank; Pritz-Verschuren, Sylvia; Roose, Marit; Germeraad, Evelien; Engelsma, Marc; Bossers, Alex; Heutink, Rene
EPI1849378	MP	Netherlands	2020-Nov-10	EPI_ISL_1139093	A/gadwall/Netherlands/20017716-001/2020	Wageningen Bioveterinary Research	Wageningen Bioveterinary Research	Beerens, Nancy; Harders, Frank; Pritz-Verschuren, Sylvia; Roose, Marit; Germeraad, Evelien; Engelsma, Marc; Bossers, Alex; Heutink, Rene
EPI1849386	MP	Netherlands	2020-Nov-10	EPI_ISL_1139094	A/mute swan/Netherlands/20017717-002/2020	Wageningen Bioveterinary Research	Wageningen Bioveterinary Research	Beerens, Nancy; Harders, Frank; Pritz-Verschuren, Sylvia; Roose, Marit; Germeraad, Evelien; Engelsma, Marc; Bossers, Alex; Heutink, Rene
EPI1849394	MP	Netherlands	2020-Nov-01	EPI_ISL_1139095	A/great egret/Netherlands/20017754-002/2020	Wageningen Bioveterinary Research	Wageningen Bioveterinary Research	Beerens, Nancy; Harders, Frank; Pritz-Verschuren, Sylvia; Roose, Marit; Germeraad, Evelien; Engelsma, Marc; Bossers, Alex; Heutink, Rene
EPI1849402	MP	Netherlands	2020-Nov-01	EPI_ISL_1139096	A/wild goose/Netherlands/20017755-002/2020	Wageningen Bioveterinary Research	Wageningen Bioveterinary Research	Beerens, Nancy; Harders, Frank; Pritz-Verschuren, Sylvia; Roose, Marit; Germeraad, Evelien; Engelsma, Marc; Bossers, Alex; Heutink, Rene
EPI1849410	MP	Netherlands	2020-Nov-04	EPI_ISL_1139097	A/wild goose/Netherlands/20017761-002/2020	Wageningen Bioveterinary Research	Wageningen Bioveterinary Research	Beerens, Nancy; Harders, Frank; Pritz-Verschuren, Sylvia; Roose, Marit; Germeraad, Evelien; Engelsma, Marc; Bossers, Alex; Heutink, Rene
EPI1849418	MP	Netherlands	2020-Nov-10	EPI_ISL_1139098	A/eurasian wigeon/Netherlands/20017908-002/2020	Wageningen Bioveterinary Research	Wageningen Bioveterinary Research	Beerens, Nancy; Harders, Frank; Pritz-Verschuren, Sylvia; Roose, Marit; Germeraad, Evelien; Engelsma, Marc; Bossers, Alex; Heutink, Rene
EPI1849426	MP	Netherlands	2020-Nov-13	EPI_ISL_1139099	A/barnacle goose/Netherlands/20017984-004/2020	Wageningen Bioveterinary Research	Wageningen Bioveterinary Research	Beerens, Nancy; Harders, Frank; Pritz-Verschuren, Sylvia; Roose, Marit; Germeraad, Evelien; Engelsma, Marc; Bossers, Alex; Heutink, Rene
EPI1849434	MP	Netherlands	2020-Nov-08	EPI_ISL_1139100	A/barnacle goose/Netherlands/20017604-001/2020	Wageningen Bioveterinary Research	Wageningen Bioveterinary Research	Beerens, Nancy; Harders, Frank; Pritz-Verschuren, Sylvia; Roose, Marit; Germeraad, Evelien; Engelsma, Marc; Bossers, Alex; Heutink, Rene
EPI1849458	MP	Netherlands	2020-Nov-01	EPI_ISL_1139103	A/peregrine falcon/Netherlands/20017773-002/2020	Wageningen Bioveterinary Research	Wageningen Bioveterinary Research	Beerens, Nancy; Harders, Frank; Pritz-Verschuren, Sylvia; Roose, Marit; Germeraad, Evelien; Engelsma, Marc; Bossers, Alex; Heutink, Rene
EPI1849466	MP	Netherlands	2020-Nov-11	EPI_ISL_1139104	A/wild goose/Netherlands/20017816-001/2020	Wageningen Bioveterinary Research	Wageningen Bioveterinary Research	Beerens, Nancy; Harders, Frank; Pritz-Verschuren, Sylvia; Roose, Marit; Germeraad, Evelien; Engelsma, Marc; Bossers, Alex; Heutink, Rene
EPI1849474	MP	Netherlands	2020-Oct-26	EPI_ISL_1139105	A/greylag goose/Netherlands/20016523-001/2020	Wageningen Bioveterinary Research	Wageningen Bioveterinary Research	Beerens, Nancy; Harders, Frank; Pritz-Verschuren, Sylvia; Roose, Marit; Germeraad, Evelien; Engelsma, Marc; Bossers, Alex; Heutink, Rene
EPI1849482	MP	Netherlands	2020-Nov-02	EPI_ISL_1139106	A/eurasian curlew/Netherlands/20016896-019/2020	Wageningen Bioveterinary Research	Wageningen Bioveterinary Research	Beerens, Nancy; Harders, Frank; Pritz-Verschuren, Sylvia; Roose, Marit; Germeraad, Evelien; Engelsma, Marc; Bossers, Alex; Heutink, Rene
EPI1849490	MP	Netherlands	2020-Nov-12	EPI_ISL_1139107	A/muscovy duck/Netherlands/20018067-001/2020	Wageningen Bioveterinary Research	Wageningen Bioveterinary Research	Beerens, Nancy; Harders, Frank; Pritz-Verschuren, Sylvia; Roose, Marit; Germeraad, Evelien; Engelsma, Marc; Bossers, Alex; Heutink, Rene
EPI1849498	MP	Netherlands	2020-Nov-24	EPI_ISL_1139108	A/mute swan/Netherlands/20018754-004/2020	Wageningen Bioveterinary Research	Wageningen Bioveterinary Research	Beerens, Nancy; Harders, Frank; Pritz-Verschuren, Sylvia; Roose, Marit; Germeraad, Evelien; Engelsma, Marc; Bossers, Alex; Heutink, Rene
EPI1849506	MP	Netherlands	2020-Nov-24	EPI_ISL_1139109	A/mute swan/Netherlands/20018754-006/2020	Wageningen Bioveterinary Research	Wageningen Bioveterinary Research	Beerens, Nancy; Harders, Frank; Pritz-Verschuren, Sylvia; Roose, Marit; Germeraad, Evelien; Engelsma, Marc; Bossers, Alex; Heutink, Rene
EPI1849514	MP	Netherlands	2020-Nov-25	EPI_ISL_1139110	A/swan/Netherlands/20018830-004/2020	Wageningen Bioveterinary Research	Wageningen Bioveterinary Research	Beerens, Nancy; Harders, Frank; Pritz-Verschuren, Sylvia; Roose, Marit; Germeraad, Evelien; Engelsma, Marc; Bossers, Alex; Heutink, Rene
EPI1849530	MP	Netherlands	2020-Nov-05	EPI_ISL_1139112	A/greylag goose/Netherlands/20017386-001/2020	Wageningen Bioveterinary Research	Wageningen Bioveterinary Research	Beerens, Nancy; Harders, Frank; Pritz-Verschuren, Sylvia; Roose, Marit; Germeraad, Evelien; Engelsma, Marc; Bossers, Alex; Heutink, Rene
EPI1849538	MP	Netherlands	2020-Nov-10	EPI_ISL_1139113	A/wild goose/Netherlands/20017819-001/2020	Wageningen Bioveterinary Research	Wageningen Bioveterinary Research	Beerens, Nancy; Harders, Frank; Pritz-Verschuren, Sylvia; Roose, Marit; Germeraad, Evelien; Engelsma, Marc; Bossers, Alex; Heutink, Rene
EPI1849546	MP	Netherlands	2020-Oct-25	EPI_ISL_1139159	A/greylag goose/Netherlands/20017058-002/2020	Wageningen Bioveterinary Research	Wageningen Bioveterinary Research	Beerens, Nancy; Harders, Frank; Pritz-Verschuren, Sylvia; Roose, Marit; Germeraad, Evelien; Engelsma, Marc; Bossers, Alex; Heutink, Rene
EPI1849554	MP	Netherlands	2020-Nov-14	EPI_ISL_1139160	A/pink-footed goose/Netherlands/20018068-001/2020	Wageningen Bioveterinary Research	Wageningen Bioveterinary Research	Beerens, Nancy; Harders, Frank; Pritz-Verschuren, Sylvia; Roose, Marit; Germeraad, Evelien; Engelsma, Marc; Bossers, Alex; Heutink, Rene
EPI1849562	MP	Netherlands	2020-Nov-15	EPI_ISL_1139161	A/greylag goose/Netherlands/20018070-002/2020	Wageningen Bioveterinary Research	Wageningen Bioveterinary Research	Beerens, Nancy; Harders, Frank; Pritz-Verschuren, Sylvia; Roose, Marit; Germeraad, Evelien; Engelsma, Marc; Bossers, Alex; Heutink, Rene
EPI1849570	MP	Netherlands	2020-Nov-16	EPI_ISL_1139162	A/black swan/Netherlands/20018185-001/2020	Wageningen Bioveterinary Research	Wageningen Bioveterinary Research	Beerens, Nancy; Harders, Frank; Pritz-Verschuren, Sylvia; Roose, Marit; Germeraad, Evelien; Engelsma, Marc; Bossers, Alex; Heutink, Rene
EPI1849578	MP	Netherlands	2020-Nov-16	EPI_ISL_1139163	A/common buzzard/Netherlands/20018339-002/2020	Wageningen Bioveterinary Research	Wageningen Bioveterinary Research	Beerens, Nancy; Harders, Frank; Pritz-Verschuren, Sylvia; Roose, Marit; Germeraad, Evelien; Engelsma, Marc; Bossers, Alex; Heutink, Rene
EPI1849586	MP	Netherlands	2020-Nov-22	EPI_ISL_1139164	A/northern goshawk/Netherlands/20018560-002/2020	Wageningen Bioveterinary Research	Wageningen Bioveterinary Research	Beerens, Nancy; Harders, Frank; Pritz-Verschuren, Sylvia; Roose, Marit; Germeraad, Evelien; Engelsma, Marc; Bossers, Alex; Heutink, Rene
EPI1849594	MP	Netherlands	2020-Nov-26	EPI_ISL_1139165	A/common snipe/Netherlands/20018931-003/2020	Wageningen Bioveterinary Research	Wageningen Bioveterinary Research	Beerens, Nancy; Harders, Frank; Pritz-Verschuren, Sylvia; Roose, Marit; Germeraad, Evelien; Engelsma, Marc; Bossers, Alex; Heutink, Rene
EPI1849602	MP	Netherlands	2020-Nov-24	EPI_ISL_1139166	A/wild goose/Netherlands/20018735-002/2020	Wageningen Bioveterinary Research	Wageningen Bioveterinary Research	Beerens, Nancy; Harders, Frank; Pritz-Verschuren, Sylvia; Roose, Marit; Germeraad, Evelien; Engelsma, Marc; Bossers, Alex; Heutink, Rene
EPI1849610	MP	Netherlands	2020-Nov-24	EPI_ISL_1139167	A/barnacle goose/Netherlands/20018737-002/2020	Wageningen Bioveterinary Research	Wageningen Bioveterinary Research	Beerens, Nancy; Harders, Frank; Pritz-Verschuren, Sylvia; Roose, Marit; Germeraad, Evelien; Engelsma, Marc; Bossers, Alex; Heutink, Rene
EPI1849618	MP	Netherlands	2020-Nov-24	EPI_ISL_1139168	A/mute swan/Netherlands/20018738-001/2020	Wageningen Bioveterinary Research	Wageningen Bioveterinary Research	Beerens, Nancy; Harders, Frank; Pritz-Verschuren, Sylvia; Roose, Marit; Germeraad, Evelien; Engelsma, Marc; Bossers, Alex; Heutink, Rene
EPI1849626	MP	Netherlands	2020-Nov-25	EPI_ISL_1139169	A/peregrine falcon/Netherlands/20018821-002/2020	Wageningen Bioveterinary Research	Wageningen Bioveterinary Research	Beerens, Nancy; Harders, Frank; Pritz-Verschuren, Sylvia; Roose, Marit; Germeraad, Evelien; Engelsma, Marc; Bossers, Alex; Heutink, Rene
EPI1849634	MP	Netherlands	2020-Nov-25	EPI_ISL_1139170	A/wild goose/Netherlands/20018822-002/2020	Wageningen Bioveterinary Research	Wageningen Bioveterinary Research	Beerens, Nancy; Harders, Frank; Pritz-Verschuren, Sylvia; Roose, Marit; Germeraad, Evelien; Engelsma, Marc; Bossers, Alex; Heutink, Rene
EPI1849642	MP	Netherlands	2020-Nov-25	EPI_ISL_1139171	A/mute swan/Netherlands/20018824-002/2020	Wageningen Bioveterinary Research	Wageningen Bioveterinary Research	Beerens, Nancy; Harders, Frank; Pritz-Verschuren, Sylvia; Roose, Marit; Germeraad, Evelien; Engelsma, Marc; Bossers, Alex; Heutink, Rene
EPI1849650	MP	Netherlands	2020-Nov-26	EPI_ISL_1139172	A/mute swan/Netherlands/20018923-001/2020	Wageningen Bioveterinary Research	Wageningen Bioveterinary Research	Beerens, Nancy; Harders, Frank; Pritz-Verschuren, Sylvia; Roose, Marit; Germeraad, Evelien; Engelsma, Marc; Bossers, Alex; Heutink, Rene
EPI1849658	MP	Netherlands	2020-Nov-30	EPI_ISL_1139173	A/mute swan/Netherlands/20019137-005/2020	Wageningen Bioveterinary Research	Wageningen Bioveterinary Research	Beerens, Nancy; Harders, Frank; Pritz-Verschuren, Sylvia; Roose, Marit; Germeraad, Evelien; Engelsma, Marc; Bossers, Alex; Heutink, Rene
EPI1849776	MP	Japan	2021-Feb-24	EPI_ISL_1184508	A/chicken/Miyazaki/L10T/2021	National Institute of Animal Health	National Institute of Animal Health
EPI1849792	MP	Japan	2021-Feb-24	EPI_ISL_1184510	A/chicken/Miyazaki/L4T/2021	National Institute of Animal Health	National Institute of Animal Health
EPI1849800	MP	Japan	2021-Feb-24	EPI_ISL_1184511	A/chicken/Miyazaki/L9T/2021	National Institute of Animal Health	National Institute of Animal Health
EPI1849848	MP	Japan	2021-Feb-24	EPI_ISL_1184517	A/eastern buzzard/Toyama/160208C/2021	National Institute of Animal Health	National Institute of Animal Health
EPI1849856	MP	Japan	2021-Feb-24	EPI_ISL_1184518	A/eastern buzzard/Toyama/160208T/2021	National Institute of Animal Health	National Institute of Animal Health
EPI1850048	MP	Russian Federation	2020-Dec-07	EPI_ISL_1185026	A/chicken/Astrakhan/2171-1/2020	Federal Centre for Animal Health (ARRIAH) OIE Regional Reference Laboratory	Federal Centre for Animal Health (ARRIAH)	N., Zinyakov; P., Zhestkov; A., Andriyasov; A., Kozlov; E., Ovchinnikova; Z., Nikonova; V., Sosipatorova; L., Scherbakova; D., Andreychuk; I., Chvala
EPI1850205	MP	Poland	2020-Dec-09	EPI_ISL_1220094	A/tundra_bean_goose/Poland/MB132/2020	National Veterinary Research Institut Poland, PIWet-PIB	National Veterinary Research Institut Poland, PIWet-PIB	Swieton E., Smietanka K.
EPI1850248	MP	Netherlands	2021-Feb-01	EPI_ISL_1224942	A/peacock/Netherlands/21022591-002/2021	Wageningen Bioveterinary Research	Wageningen Bioveterinary Research	Beerens, Nancy; Harders, Frank; Pritz-Verschuren, Sylvia; Roose, Marit; Germeraad, Evelien; Engelsma, Marc; Bossers, Alex; Heutink, Rene
EPI1850264	MP	Netherlands	2021-Feb-04	EPI_ISL_1224949	A/mute swan/Netherlands/21022898-002/2021	Wageningen Bioveterinary Research	Wageningen Bioveterinary Research	Beerens, Nancy; Harders, Frank; Pritz-Verschuren, Sylvia; Roose, Marit; Germeraad, Evelien; Engelsma, Marc; Bossers, Alex; Heutink, Rene
EPI1850298	MP	Sweden	2021-Feb-28	EPI_ISL_1235689	A/Chicken/Sweden/SVA210301SZ0001/KN049780-IP10/2021	National Veterinary Institute, SVA	National Veterinary Institute
EPI1850354	MP	Sweden	2021-Feb-24	EPI_ISL_1239109	A/northern goshawk/Sweden/SVA210224SZ0431/KN000626/2021	National Veterinary Institute, SVA	National Veterinary Institute
EPI1850362	MP	Sweden	2021-Feb-22	EPI_ISL_1239110	A/northern goshawk/Sweden/SVA210224SZ0479/KN000627/2021	National Veterinary Institute, SVA	National Veterinary Institute
EPI1850370	MP	Sweden	2021-Feb-20	EPI_ISL_1240677	A/common buzzard /Sweden/SVA210224SZ0485/KN000628/2021	National Veterinary Institute, SVA	National Veterinary Institute
EPI1850402	MP	Sweden	2021-Feb-21	EPI_ISL_1240717	A/northern goshawk/Sweden/SVA210225SZ0302/KN000664/2021	National Veterinary Institute, SVA	National Veterinary Institute
EPI1850410	MP	Sweden	2021-Jan-13	EPI_ISL_1240718	A/barnacle_goose/Sweden/SVA210225SZ0307/KN000666/2021	National Veterinary Institute, SVA	National Veterinary Institute
EPI1850689	MP	Japan	2021-Feb-05	EPI_ISL_1273409	A/chicken/Chiba/F3T/2021	National Institute of Animal Health	National Institute of Animal Health
EPI1850697	MP	Japan	2020-Nov-24	EPI_ISL_1273410	A/chicken/Fukuoka/C1/2020	National Institute of Animal Health	National Institute of Animal Health
EPI1850705	MP	Japan	2020-Nov-24	EPI_ISL_1273411	A/chicken/Fukuoka/C2/2020	National Institute of Animal Health	National Institute of Animal Health
EPI1850713	MP	Japan	2020-Nov-25	EPI_ISL_1273412	A/chicken/Hyogo/3T/2020	National Institute of Animal Health	National Institute of Animal Health
EPI1850721	MP	Japan	2020-Nov-25	EPI_ISL_1273413	A/chicken/Hyogo/4T/2020	National Institute of Animal Health	National Institute of Animal Health
EPI1850729	MP	Japan	2021-Feb-01	EPI_ISL_1273414	A/chicken/Ibaraki/1T/2021	National Institute of Animal Health	National Institute of Animal Health
EPI1850737	MP	Japan	2021-Feb-01	EPI_ISL_1273415	A/chicken/Ibaraki/2T/2021	National Institute of Animal Health	National Institute of Animal Health
EPI1850745	MP	Japan	2020-Nov-04	EPI_ISL_1273416	A/chicken/Kagawa/10T/2020	National Institute of Animal Health	National Institute of Animal Health
EPI1850753	MP	Japan	2020-Nov-04	EPI_ISL_1273417	A/chicken/Kagawa/2T/2020	National Institute of Animal Health	National Institute of Animal Health
EPI1850761	MP	Japan	2020-Nov-04	EPI_ISL_1273418	A/chicken/Kagawa/6T/2020	National Institute of Animal Health	National Institute of Animal Health
EPI1850769	MP	Japan	2020-Nov-04	EPI_ISL_1273419	A/chicken/Kagawa/7T/2020	National Institute of Animal Health	National Institute of Animal Health
EPI1850777	MP	Japan	2020-Nov-07	EPI_ISL_1273420	A/chicken/Kagawa/B7T/2020	National Institute of Animal Health	National Institute of Animal Health
EPI1850785	MP	Japan	2020-Nov-07	EPI_ISL_1273421	A/chicken/Kagawa/B9T/2020	National Institute of Animal Health	National Institute of Animal Health
EPI1850793	MP	Japan	2020-Nov-10	EPI_ISL_1273422	A/chicken/Kagawa/C1T/2020	National Institute of Animal Health	National Institute of Animal Health
EPI1850801	MP	Japan	2020-Nov-10	EPI_ISL_1273423	A/chicken/Kagawa/C2T/2020	National Institute of Animal Health	National Institute of Animal Health
EPI1850809	MP	Japan	2020-Nov-12	EPI_ISL_1273424	A/chicken/Kagawa/D1T/2020	National Institute of Animal Health	National Institute of Animal Health
EPI1850817	MP	Japan	2020-Nov-12	EPI_ISL_1273425	A/chicken/Kagawa/D2T/2020	National Institute of Animal Health	National Institute of Animal Health
EPI1850825	MP	Japan	2020-Nov-12	EPI_ISL_1273426	A/chicken/Kagawa/D3T/2020	National Institute of Animal Health	National Institute of Animal Health
EPI1850833	MP	Japan	2020-Nov-14	EPI_ISL_1273427	A/chicken/Kagawa/E4T/2020	National Institute of Animal Health	National Institute of Animal Health
EPI1850841	MP	Japan	2020-Nov-14	EPI_ISL_1273428	A/chicken/Kagawa/E5T/2020	National Institute of Animal Health	National Institute of Animal Health
EPI1850849	MP	Japan	2020-Nov-19	EPI_ISL_1273429	A/chicken/Kagawa/F3T/2020	National Institute of Animal Health	National Institute of Animal Health
EPI1850857	MP	Japan	2020-Nov-19	EPI_ISL_1273430	A/chicken/Kagawa/F4T/2020	National Institute of Animal Health	National Institute of Animal Health
EPI1850865	MP	Japan	2020-Nov-19	EPI_ISL_1273431	A/chicken/Kagawa/F5T/2020	National Institute of Animal Health	National Institute of Animal Health
EPI1850873	MP	Japan	2020-Nov-19	EPI_ISL_1273432	A/chicken/Kagawa/G10T/2020	National Institute of Animal Health	National Institute of Animal Health
EPI1850881	MP	Japan	2020-Nov-19	EPI_ISL_1273433	A/chicken/Kagawa/G12T/2020	National Institute of Animal Health	National Institute of Animal Health
EPI1850889	MP	Japan	2020-Nov-20	EPI_ISL_1273434	A/chicken/Kagawa/H1T/2020	National Institute of Animal Health	National Institute of Animal Health
EPI1850897	MP	Japan	2020-Nov-20	EPI_ISL_1273435	A/chicken/Kagawa/H4T/2020	National Institute of Animal Health	National Institute of Animal Health
EPI1850905	MP	Japan	2020-Nov-20	EPI_ISL_1273436	A/chicken/Kagawa/H8T/2020	National Institute of Animal Health	National Institute of Animal Health
EPI1850913	MP	Japan	2021-Mar-13	EPI_ISL_1273437	A/chicken/Tochigi/2T/2021	National Institute of Animal Health	National Institute of Animal Health
EPI1850921	MP	Japan	2021-Mar-13	EPI_ISL_1273438	A/chicken/Tochigi/3T/2021	National Institute of Animal Health	National Institute of Animal Health
EPI1850929	MP	Japan	2021-Mar-13	EPI_ISL_1273439	A/chicken/Tochigi/4T/2021	National Institute of Animal Health	National Institute of Animal Health
EPI1850937	MP	Japan	2021-Mar-13	EPI_ISL_1273440	A/chicken/Tochigi/5T/2021	National Institute of Animal Health	National Institute of Animal Health
EPI1850945	MP	Japan	2021-Mar-03	EPI_ISL_1273441	A/eastern buzzard/Tochigi/090311T/2021	National Institute of Animal Health	National Institute of Animal Health
EPI1850965	MP	Croatia	2021-Mar-01	EPI_ISL_1279262	A/mute swan/Croatia/14/2021	Croatian Veterinary Institute, Poultry Centre	Croatian Veterinary Institute	Savić, Vladimir
EPI1852945	MP	Sweden	2021-Mar-13	EPI_ISL_1303550	A/Chichen/Sweden/SVA210313SZ0001/KN066654-IP15/2021	National Veterinary Institute, SVA	National Veterinary Institute
EPI1852953	MP	Sweden	2021-Mar-13	EPI_ISL_1303776	A/Chicken/Sweden/SVA210313SZ0003/KN066666-IP16/2021	National Veterinary Institute, SVA	National Veterinary Institute
EPI1852961	MP	Sweden	2021-Mar-14	EPI_ISL_1305775	A/Chicken/Sweden/SVA210314SZ0001/KN066672-IP17/2021	National Veterinary Institute, SVA	National Veterinary Institute
EPI1852969	MP	Sweden	2021-Mar-14	EPI_ISL_1305776	A/Chicken/Sweden/SVA210314SZ0002/KN066679-IP18/2021	National Veterinary Institute, SVA	National Veterinary Institute
EPI1853001	MP	Sweden	2021-Feb-19	EPI_ISL_1305780	A/Canada_goose/Sweden/SVA210302SZ0455/KN000714/SKsim/2021	National Veterinary Institute, SVA	National Veterinary Institute
EPI1853049	MP	Sweden	2021-Mar-03	EPI_ISL_1307695	A/Mute Swan/Sweden/SVA210304SZ0311/KN000739/VG/2021	National Veterinary Institute, SVA	National Veterinary Institute
EPI1853057	MP	Sweden	2021-Feb-21	EPI_ISL_1307703	A/Canade goose/Sweden/SVA210304SZ0320/KN000779/SK/2021	National Veterinary Institute, SVA	National Veterinary Institute
EPI1853094	MP	Sweden	2021-Feb-28	EPI_ISL_1307709	A/Canada goose/Sweden/SVA210305SZ0255/KN000797/SK/2021	National Veterinary Institute, SVA	National Veterinary Institute
EPI1853102	MP	Sweden	2021-Mar-02	EPI_ISL_1307716	A/Mute Swan/Sweden/SVA210303SZ0380/KN000800/St/2021	National Veterinary Institute, SVA	National Veterinary Institute
EPI1853111	MP	Sweden	2021-Mar-02	EPI_ISL_1307720	A/northern goshawk/Sweden/SVA210303SZ0381/KN000801/JO/2021	National Veterinary Institute, SVA	National Veterinary Institute
EPI1854051	MP	Sweden	2021-Mar-21	EPI_ISL_1386128	A/Chiken/Sweden/SVA210321SZ0001/KN073551-IP20/2021	National Veterinary Institute, SVA	National Veterinary Institute
EPI1854095	MP	Sweden	2021-Mar-15	EPI_ISL_1389398	A/northern goshawk/Sweden/SVA210316SZ0489/KN001044/M/2021	National Veterinary Institute, SVA	National Veterinary Institute
EPI1855978	MP	Latvia	2021-Feb-04	EPI_ISL_1420637	A/wigeon/Latvia/23903/2021	Institute of Food Safety, Animal Health and Environment "BIOR"	Institute of Food Safety, Animal Health and Environment BIOR	Kibilds J, Cvetkova S
EPI1857426	MP	Netherlands	2020-Nov-06	EPI_ISL_1575129	A/Common Buzzard/Netherlands/4/2020	Erasmus Medical Center	Erasmus Medical Center
EPI1857434	MP	Netherlands	2020-Nov-06	EPI_ISL_1575130	A/Mute Swan/Netherlands/1/2020	Erasmus Medical Center	Erasmus Medical Center
EPI1857442	MP	Netherlands	2020-Nov-06	EPI_ISL_1575131	A/Herring Gull/Netherlands/1/2020	Erasmus Medical Center	Erasmus Medical Center
EPI1857450	MP	Netherlands	2020-Nov-06	EPI_ISL_1575132	A/Herring Gull/Netherlands/2/2020	Erasmus Medical Center	Erasmus Medical Center
EPI1857458	MP	Netherlands	2020-Nov-06	EPI_ISL_1575133	A/Herring Gull/Netherlands/3/2020	Erasmus Medical Center	Erasmus Medical Center
EPI1857466	MP	Netherlands	2020-Nov-06	EPI_ISL_1575134	A/Mute Swan/Netherlands/3/2020	Erasmus Medical Center	Erasmus Medical Center
EPI1857474	MP	Netherlands	2020-Nov-06	EPI_ISL_1575135	A/Greylag Goose/Netherlands/1/2020	Erasmus Medical Center	Erasmus Medical Center
EPI1857482	MP	Netherlands	2020-Nov-06	EPI_ISL_1575136	A/Mute Swan/Netherlands/5/2020	Erasmus Medical Center	Erasmus Medical Center
EPI1858175	MP	Italy	2021-Feb-17	EPI_ISL_1665247	A/chicken/Italy/21VIR1151-2/2021	Istituto Zooprofilattico Sperimentale delle Venezie, EU/OIE/Reference Laboratory and FAO Reference Centre for AI and ND	Istituto Zooprofilattico Sperimentale Delle Venezie	Zecchin, B.; Fusaro, A.; Pastori, A.; Schivo, A.; Salviato, A.; Monne, I.; Terregino, C.
EPI1858183	MP	Italy	2021-Feb-23	EPI_ISL_1665248	A/chicken/Italy/21VIR1293-9/2021	Istituto Zooprofilattico Sperimentale delle Venezie, EU/OIE/Reference Laboratory and FAO Reference Centre for AI and ND	Istituto Zooprofilattico Sperimentale Delle Venezie	Zecchin, B.; Fusaro, A.; Pastori, A.; Schivo, A.; Salviato, A.; Monne, I.; Terregino, C.
EPI1858207	MP	Italy	2020-Nov-28	EPI_ISL_1665251	A/common_teal/Italy/20VIR7439-191/2020	Istituto Zooprofilattico Sperimentale delle Venezie, EU/OIE/Reference Laboratory and FAO Reference Centre for AI and ND	Istituto Zooprofilattico Sperimentale Delle Venezie	Zecchin, B.; Fusaro, A.; Pastori, A.; Schivo, A.; Salviato, A.; Monne, I.; Terregino, C.
EPI1858215	MP	Italy	2021-Feb-23	EPI_ISL_1665252	A/duck/Italy/21VIR1293-15/2021	Istituto Zooprofilattico Sperimentale delle Venezie, EU/OIE/Reference Laboratory and FAO Reference Centre for AI and ND	Istituto Zooprofilattico Sperimentale Delle Venezie	Zecchin, B.; Fusaro, A.; Pastori, A.; Schivo, A.; Salviato, A.; Monne, I.; Terregino, C.
EPI1858223	MP	Romania	2021-Jan-13	EPI_ISL_1665254	A/duck/Romania/10206_21VIR849-4/2021	Istituto Zooprofilattico Sperimentale delle Venezie, EU/OIE/Reference Laboratory and FAO Reference Centre for AI and ND	Istituto Zooprofilattico Sperimentale Delle Venezie	Onita, I.; Neicut, A.; Raluca, B.; Razvan, M.; Florica, B.; Zecchin, B.; Fusaro, A.; Pastori, A.; Schivo, A.; Salviato, A.; Monne, I.; Terregino, C.
EPI1858231	MP	Italy	2021-Feb-23	EPI_ISL_1665255	A/guinea_fowl/Italy/21VIR1293-20/2021	Istituto Zooprofilattico Sperimentale delle Venezie, EU/OIE/Reference Laboratory and FAO Reference Centre for AI and ND	Istituto Zooprofilattico Sperimentale Delle Venezie	Zecchin, B.; Fusaro, A.; Pastori, A.; Schivo, A.; Salviato, A.; Monne, I.; Terregino, C.
EPI1858239	MP	Slovakia	2021-Jan-08	EPI_ISL_1665256	A/muscovy_duck/Slovakia/Pah1_21VIR1086-1/2021	Istituto Zooprofilattico Sperimentale delle Venezie, EU/OIE/Reference Laboratory and FAO Reference Centre for AI and ND	Istituto Zooprofilattico Sperimentale Delle Venezie	Dirb?kov?, Z.; Tin?k, M.; Zecchin, B.; Fusaro, A.; Pastori, A.; Schivo, A.; Salviato, A.; Monne, I.; Terregino, C.
EPI1858247	MP	Austria	2021-Feb-04	EPI_ISL_1665257	A/mute_swan/Austria/21011165_21VIR1085-2/2021	AGES - Österreichische Agentur für Gesundheit und Ernährungssicherheit GmbH	Istituto Zooprofilattico Sperimentale Delle Venezie	Wodak, E.; Revilla Fern?ndez, S.; Schmoll, F.; Zecchin, B.; Fusaro, A.; Pastori, A.; Schivo, A.; Salviato, A.; Monne, I.; Terregino, C.
EPI1858263	MP	Austria	2021-Feb-01	EPI_ISL_1665259	A/mute_swan/Austria/21014124_21VIR1085-8/2021	AGES - Österreichische Agentur für Gesundheit und Ernährungssicherheit GmbH	Istituto Zooprofilattico Sperimentale Delle Venezie	Wodak, E.; Revilla Fern?ndez, S.; Schmoll, F.; Zecchin, B.; Fusaro, A.; Pastori, A.; Schivo, A.; Salviato, A.; Monne, I.; Terregino, C.
EPI1858271	MP	Norway	2021-Jan-05	EPI_ISL_1665260	A/mute_swan/Norway/FU5_21VIR850-3/2021	Istituto Zooprofilattico Sperimentale delle Venezie, EU/OIE/Reference Laboratory and FAO Reference Centre for AI and ND	Istituto Zooprofilattico Sperimentale Delle Venezie	Madslien, K.; Moldal, T.; Gjerset, B.; Gudmundsson, S.; Follestad, A.; Tronerud, OH.; Dean, KR.; Akerstedt, J.; Jorgensen,HJ.; das Neves, CG.; Romo, G.; Zecchin, B.; Fusaro, A.; Pastori, A.; Schivo, A.; Salviato, A.; Monne, I.; Terregino, C.
EPI1858295	MP	Slovenia	2020-Nov-17	EPI_ISL_1665263	A/mute_swan/Slovenia/1639-20_21VIR959-1/2020	Istituto Zooprofilattico Sperimentale delle Venezie, EU/OIE/Reference Laboratory and FAO Reference Centre for AI and ND	Istituto Zooprofilattico Sperimentale Delle Venezie	Slavec, B.; Racnik, J.; Zorman Rojs, Olga.; Zecchin, B.; Fusaro, A.; Pastori, A.; Schivo, A.; Salviato, A.; Monne, I.; Terregino, C.
EPI1858303	MP	Slovenia	2020-Dec-02	EPI_ISL_1665264	A/mute_swan/Slovenia/1756-20_21VIR959-3/2020	Istituto Zooprofilattico Sperimentale delle Venezie, EU/OIE/Reference Laboratory and FAO Reference Centre for AI and ND	Istituto Zooprofilattico Sperimentale Delle Venezie	Slavec, B.; Racnik, J.; Zorman Rojs, Olga.; Zecchin, B.; Fusaro, A.; Pastori, A.; Schivo, A.; Salviato, A.; Monne, I.; Terregino, C.
EPI1858311	MP	Slovenia	2020-Dec-09	EPI_ISL_1665265	A/mute_swan/Slovenia/1799-20_21VIR959-2/2020	Istituto Zooprofilattico Sperimentale delle Venezie, EU/OIE/Reference Laboratory and FAO Reference Centre for AI and ND	Istituto Zooprofilattico Sperimentale Delle Venezie	Slavec, B.; Racnik, J.; Zorman Rojs, Olga.; Zecchin, B.; Fusaro, A.; Pastori, A.; Schivo, A.; Salviato, A.; Monne, I.; Terregino, C.
EPI1858319	MP	Slovenia	2020-Dec-10	EPI_ISL_1665266	A/mute_swan/Slovenia/1820-20_21VIR959-4/2020	Istituto Zooprofilattico Sperimentale delle Venezie, EU/OIE/Reference Laboratory and FAO Reference Centre for AI and ND	Istituto Zooprofilattico Sperimentale Delle Venezie	Slavec, B.; Racnik, J.; Zorman Rojs, Olga.; Zecchin, B.; Fusaro, A.; Pastori, A.; Schivo, A.; Salviato, A.; Monne, I.; Terregino, C.
EPI1858351	MP	Italy	2020-Nov-17	EPI_ISL_1665272	A/common_buzzard/Italy/21VIR431-7/2020	Istituto Zooprofilattico Sperimentale delle Venezie, EU/OIE/Reference Laboratory and FAO Reference Centre for AI and ND	Istituto Zooprofilattico Sperimentale Delle Venezie	Zecchin, B.; Fusaro, A.; Pastori, A.; Schivo, A.; Salviato, A.; Monne, I.; Terregino, C.
EPI1858359	MP	Romania	2021-Jan-13	EPI_ISL_1665273	A/geese/Romania/10206_21VIR849-3/2021	Istituto Zooprofilattico Sperimentale delle Venezie, EU/OIE/Reference Laboratory and FAO Reference Centre for AI and ND	Istituto Zooprofilattico Sperimentale Delle Venezie	Onita, I.; Neicut, A.; Raluca, B.; Razvan, M.; Florica, B.; Zecchin, B.; Fusaro, A.; Pastori, A.; Schivo, A.; Salviato, A.; Monne, I.; Terregino, C.
EPI1858367	MP	Romania	2021-Jan-19	EPI_ISL_1665274	A/house_sparrow/Romania/10327_21VIR849-5/2021	Istituto Zooprofilattico Sperimentale delle Venezie, EU/OIE/Reference Laboratory and FAO Reference Centre for AI and ND	Istituto Zooprofilattico Sperimentale Delle Venezie	Onita, I.; Neicut, A.; Raluca, B.; Razvan, M.; Florica, B.; Zecchin, B.; Fusaro, A.; Pastori, A.; Schivo, A.; Salviato, A.; Monne, I.; Terregino, C.
EPI1858569	MP	Lithuania	2021-Feb-26	EPI_ISL_1719909	A/swan/Lithuania/1258PG1_21VIR2606-2/2021	Istituto Zooprofilattico Sperimentale delle Venezie, EU/OIE/Reference Laboratory and FAO Reference Centre for AI and ND	Istituto Zooprofilattico Sperimentale Delle Venezie	Pridotkas, G.; Jurgelevicius, V.; Pileviciene, S.; Zecchin, B.; Fusaro, A.; Milani, A.; Schivo, A.; Salviato, A.; Giussani, E.; Monne, I.; Terregino, C.
EPI1858577	MP	Lithuania	2021-Feb-26	EPI_ISL_1719910	A/swan/Lithuania/1298PG1_21VIR2606-3/2021	Istituto Zooprofilattico Sperimentale delle Venezie, EU/OIE/Reference Laboratory and FAO Reference Centre for AI and ND	Istituto Zooprofilattico Sperimentale Delle Venezie	Pridotkas, G.; Jurgelevicius, V.; Pileviciene, S.; Zecchin, B.; Fusaro, A.; Milani, A.; Schivo, A.; Salviato, A.; Giussani, E.; Monne, I.; Terregino, C.
EPI1858585	MP	Lithuania	2021-Mar-19	EPI_ISL_1719911	A/swan/Lithuania/1842PG1_21VIR2606-5/2021	Istituto Zooprofilattico Sperimentale delle Venezie, EU/OIE/Reference Laboratory and FAO Reference Centre for AI and ND	Istituto Zooprofilattico Sperimentale Delle Venezie	Pridotkas, G.; Jurgelevicius, V.; Pileviciene, S.; Zecchin, B.; Fusaro, A.; Milani, A.; Schivo, A.; Salviato, A.; Giussani, E.; Monne, I.; Terregino, C.
EPI1858593	MP	Lithuania	2021-Mar-19	EPI_ISL_1719912	A/swan/Lithuania/2306PG1_21VIR2606-7/2021	Istituto Zooprofilattico Sperimentale delle Venezie, EU/OIE/Reference Laboratory and FAO Reference Centre for AI and ND	Istituto Zooprofilattico Sperimentale Delle Venezie	Pridotkas, G.; Jurgelevicius, V.; Pileviciene, S.; Zecchin, B.; Fusaro, A.; Milani, A.; Schivo, A.; Salviato, A.; Giussani, E.; Monne, I.; Terregino, C.
EPI1858601	MP	Bulgaria	2021-Feb-01	EPI_ISL_1719913	A/chicken/Bulgaria/39_21VIR1454-3/2021	Istituto Zooprofilattico Sperimentale delle Venezie, EU/OIE/Reference Laboratory and FAO Reference Centre for AI and ND	Istituto Zooprofilattico Sperimentale Delle Venezie	Goujgoulova, G.; Slavcheva, I.; Zecchin, B.; Fusaro, A.; Milani, A.; Schivo, A.; Salviato, A.; Giussani, E.; Monne, I.; Terregino, C.
EPI1858609	MP	Bulgaria	2021-Feb-04	EPI_ISL_1719914	A/pekin_duck/Bulgaria/48-3_21VIR1454-7/2021	Istituto Zooprofilattico Sperimentale delle Venezie, EU/OIE/Reference Laboratory and FAO Reference Centre for AI and ND	Istituto Zooprofilattico Sperimentale Delle Venezie	Goujgoulova, G.; Slavcheva, I.; Zecchin, B.; Fusaro, A.; Milani, A.; Schivo, A.; Salviato, A.; Giussani, E.; Monne, I.; Terregino, C.
EPI1858617	MP	Bulgaria	2021-Feb-08	EPI_ISL_1719915	A/chicken/Bulgaria/50-1_21VIR1454-9/2021	Istituto Zooprofilattico Sperimentale delle Venezie, EU/OIE/Reference Laboratory and FAO Reference Centre for AI and ND	Istituto Zooprofilattico Sperimentale Delle Venezie	Goujgoulova, G.; Slavcheva, I.; Zecchin, B.; Fusaro, A.; Milani, A.; Schivo, A.; Salviato, A.; Giussani, E.; Monne, I.; Terregino, C.
EPI1858813	MP	China	2020-Nov-09	EPI_ISL_1760446	A/whooper swan/Shaanxi/SXY26/2020	College of Wildlife and Protected Areas, Northeast Forestry University	Northeast Forestry University
EPI1858821	MP	China	2020-Nov-10	EPI_ISL_1760447	A/whooper swan/Shaanxi/SXY66/2020	College of Wildlife and Protected Areas, Northeast Forestry University	Northeast Forestry University
EPI1858829	MP	China	2020-Nov-10	EPI_ISL_1760448	A/common teal/Shaanxi/SXY1-1/2020	College of Wildlife and Protected Areas, Northeast Forestry University	Northeast Forestry University
EPI1858837	MP	China	2020-Nov-10	EPI_ISL_1760450	A/whooper swan/Shaanxi/SXY2-1/2020	College of Wildlife and Protected Areas, Northeast Forestry University	Northeast Forestry University
EPI1858845	MP	China	2020-Nov-10	EPI_ISL_1760451	A/whooper swan/Shanxi/SX16/2020	College of Wildlife and Protected Areas, Northeast Forestry University	Northeast Forestry University
EPI1858853	MP	China	2020-Nov-10	EPI_ISL_1760452	A/whooper swan/Shanxi/SX31/2020	College of Wildlife and Protected Areas, Northeast Forestry University	Northeast Forestry University
EPI1858861	MP	China	2020-Nov-10	EPI_ISL_1760453	A/whooper swan/Shanxi/SX56/2020	College of Wildlife and Protected Areas, Northeast Forestry University	Northeast Forestry University
EPI1858869	MP	China	2020-Nov-10	EPI_ISL_1760454	A/whooper swan/Shanxi/SX106/2020	College of Wildlife and Protected Areas, Northeast Forestry University	Northeast Forestry University
EPI1859006	MP	China	2020-Nov-02	EPI_ISL_1829205	A/whooper swan/Henan/SMQ5/2020	College of Wildlife and Protected Areas, Northeast Forestry University	Northeast Forestry University
EPI1859312	MP	China	2020-Nov-06	EPI_ISL_1834185	A/whooper swan/Henan/SMQ6/2020	College of Wildlife and Protected Areas, Northeast Forestry University	Northeast Forestry University
EPI1859320	MP	China	2020-Nov-09	EPI_ISL_1937883	A/whooper swan/Henan/SMQ7/2020	College of Wildlife and Protected Areas, Northeast Forestry University	Northeast Forestry University
EPI1859328	MP	China	2020-Nov-10	EPI_ISL_1937884	A/whooper swan/Henan/SM1/2020	College of Wildlife and Protected Areas, Northeast Forestry University	Northeast Forestry University
EPI1859344	MP	China	2020-Nov-10	EPI_ISL_1937890	A/whooper swan/Henan/SM31/2020	College of Wildlife and Protected Areas, Northeast Forestry University	Northeast Forestry University
EPI1859352	MP	China	2020-Nov-10	EPI_ISL_1937891	A/whooper swan/Henan/SM61/2020	College of Wildlife and Protected Areas, Northeast Forestry University	Northeast Forestry University
EPI1859360	MP	China	2020-Nov-10	EPI_ISL_1937892	A/whooper swan/Henan/SM76/2020	College of Wildlife and Protected Areas, Northeast Forestry University	Northeast Forestry University
EPI1859368	MP	China	2020-Nov-10	EPI_ISL_1938307	A/whooper swan/Henan/SM86/2020	College of Wildlife and Protected Areas, Northeast Forestry University	Northeast Forestry University
EPI1859376	MP	China	2020-Nov-10	EPI_ISL_1938309	A/whooper swan/Henan/SM111/2020	College of Wildlife and Protected Areas, Northeast Forestry University	Northeast Forestry University
EPI1859384	MP	China	2020-Nov-10	EPI_ISL_1938478	A/whooper swan/Henan/SMQ9/2020	College of Wildlife and Protected Areas, Northeast Forestry University	Northeast Forestry University
EPI1859392	MP	China	2020-Nov-10	EPI_ISL_1939080	A/whooper swan/Henan/SMQ10/2020	College of Wildlife and Protected Areas, Northeast Forestry University	Northeast Forestry University
EPI1859400	MP	China	2020-Nov-11	EPI_ISL_1939617	A/eurasian eagle-owl/Henan/SMQ11/2020	College of Wildlife and Protected Areas, Northeast Forestry University	Northeast Forestry University
EPI1859650	MP	Poland	2021-Feb-15	EPI_ISL_2111625	A/mute_swan/Poland/MB131/2021	National Veterinary Research Institut Poland, PIWet-PIB	National Veterinary Research Institute	Dziadek, K.; Swieton, E. ; Smietanka, K.
EPI1859658	MP	Poland	2021-Feb-22	EPI_ISL_2113167	A/mute_swan/Poland/MB189/2021	National Veterinary Research Institut Poland, PIWet-PIB	National Veterinary Research Institute	Dziadek, K.; Swieton, E.; Smietanka, K.
EPI1859674	MP	Poland	2021-Mar-06	EPI_ISL_2114013	A/mute_swan/Poland/MB272/2021	National Veterinary Research Institut Poland, PIWet-PIB	National Veterinary Research Institute	Dziadek, K.; Swieton, E.; Smietanka, K.
EPI1859640	MP	Sweden	2021-Apr-20	EPI_ISL_2131573	A/Chicken/Sweden/SVA210420SZ0002/KN099429-IP22/2021	National Veterinary Institute, SVA	National Veterinary Institute
EPI1859686	MP	Netherlands	2021-Jan-05	EPI_ISL_2172517	A/common buzzard/Netherlands/21021278-002/2021	Wageningen Bioveterinary Research	Wageningen Bioveterinary Research	Beerens, Nancy; Harders, Frank; Pritz-Verschuren, Sylvia; Roose, Marit; Germeraad, Evelien; Engelsma, Marc; Bossers, Alex; Heutink, Rene
EPI1859694	MP	Netherlands	2021-Jan-08	EPI_ISL_2172518	A/common kestrel/Netherlands/21021301-039/2021	Wageningen Bioveterinary Research	Wageningen Bioveterinary Research	Beerens, Nancy; Harders, Frank; Pritz-Verschuren, Sylvia; Roose, Marit; Germeraad, Evelien; Engelsma, Marc; Bossers, Alex; Heutink, Rene
EPI1859702	MP	Netherlands	2021-Jan-10	EPI_ISL_2172522	A/common buzzard/Netherlands/21021497-001/2021	Wageningen Bioveterinary Research	Wageningen Bioveterinary Research	Beerens, Nancy; Harders, Frank; Pritz-Verschuren, Sylvia; Roose, Marit; Germeraad, Evelien; Engelsma, Marc; Bossers, Alex; Heutink, Rene
EPI1859710	MP	Netherlands	2021-Jan-18	EPI_ISL_2172523	A/sanderling/Netherlands/21021794-002/2021	Wageningen Bioveterinary Research	Wageningen Bioveterinary Research	Beerens, Nancy; Harders, Frank; Pritz-Verschuren, Sylvia; Roose, Marit; Germeraad, Evelien; Engelsma, Marc; Bossers, Alex; Heutink, Rene
EPI1859718	MP	Netherlands	2021-Jan-19	EPI_ISL_2172525	A/barnacle goose/Netherlands/21022039-002/2021	Wageningen Bioveterinary Research	Wageningen Bioveterinary Research	Beerens, Nancy; Harders, Frank; Pritz-Verschuren, Sylvia; Roose, Marit; Germeraad, Evelien; Engelsma, Marc; Bossers, Alex; Heutink, Rene
EPI1859726	MP	Netherlands	2021-Feb-21	EPI_ISL_2172526	A/common buzzard/Netherlands/21023939-001/2021	Wageningen Bioveterinary Research	Wageningen Bioveterinary Research	Beerens, Nancy; Harders, Frank; Pritz-Verschuren, Sylvia; Roose, Marit; Germeraad, Evelien; Engelsma, Marc; Bossers, Alex; Heutink, Rene
EPI1859750	MP	Netherlands	2021-Jan-30	EPI_ISL_2172529	A/wild goose/Netherlands/21024076-001/2021	Wageningen Bioveterinary Research	Wageningen Bioveterinary Research	Beerens, Nancy; Harders, Frank; Pritz-Verschuren, Sylvia; Roose, Marit; Germeraad, Evelien; Engelsma, Marc; Bossers, Alex; Heutink, Rene
EPI1859766	MP	Netherlands	2021-Feb-21	EPI_ISL_2172531	A/barnacle goose/Netherlands/21024358-001/2021	Wageningen Bioveterinary Research	Wageningen Bioveterinary Research	Beerens, Nancy; Harders, Frank; Pritz-Verschuren, Sylvia; Roose, Marit; Germeraad, Evelien; Engelsma, Marc; Bossers, Alex; Heutink, Rene
EPI1859774	MP	Netherlands	2021-Jan-25	EPI_ISL_2172532	A/gadwall/Netherlands/21024401-002/2021	Wageningen Bioveterinary Research	Wageningen Bioveterinary Research	Beerens, Nancy; Harders, Frank; Pritz-Verschuren, Sylvia; Roose, Marit; Germeraad, Evelien; Engelsma, Marc; Bossers, Alex; Heutink, Rene
EPI1859782	MP	Netherlands	2021-Mar-04	EPI_ISL_2172533	A/common buzzard/Netherlands/21024712-002/2021	Wageningen Bioveterinary Research	Wageningen Bioveterinary Research	Beerens, Nancy; Harders, Frank; Pritz-Verschuren, Sylvia; Roose, Marit; Germeraad, Evelien; Engelsma, Marc; Bossers, Alex; Heutink, Rene
EPI1859822	MP	Netherlands	2021-Jan-04	EPI_ISL_2175628	A/common buzzard/Netherlands/21021187-001/2021	Wageningen Bioveterinary Research	Wageningen Bioveterinary Research	Beerens, Nancy; Harders, Frank; Pritz-Verschuren, Sylvia; Roose, Marit; Germeraad, Evelien; Engelsma, Marc; Bossers, Alex; Heutink, Rene
EPI1859830	MP	Netherlands	2021-Feb-14	EPI_ISL_2176321	A/barnacle goose/Netherlands/21023498-002/2021	Wageningen Bioveterinary Research	Wageningen Bioveterinary Research	Beerens, Nancy; Harders, Frank; Pritz-Verschuren, Sylvia; Roose, Marit; Germeraad, Evelien; Engelsma, Marc; Bossers, Alex; Heutink, Rene
EPI1859846	MP	Netherlands	2021-Apr-07	EPI_ISL_2177398	A/peacock/Netherlands/21026542-001/2021	Wageningen Bioveterinary Research	Wageningen Bioveterinary Research	Beerens, Nancy; Harders, Frank; Pritz-Verschuren, Sylvia; Roose, Marit; Germeraad, Evelien; Engelsma, Marc; Bossers, Alex; Heutink, Rene
EPI1859967	MP	Netherlands	2021-May-21	EPI_ISL_2227275	A/turkey/Netherlands/21028936-001005/2021	Wageningen Bioveterinary Research	Wageningen Bioveterinary Research	Beerens, Nancy; Harders, Frank; Pritz-Verschuren, Sylvia; Roose, Marit; Germeraad, Evelien; Engelsma, Marc; Bossers, Alex; Heutink, Rene
EPI1860050	MP	Italy	2021-Jan-28	EPI_ISL_2234810	A/seagull/Italy/21VIR2479/2021	Istituto Zooprofilattico Sperimentale delle Venezie, EU/OIE/Reference Laboratory and FAO Reference Centre for AI and ND	Istituto Zooprofilattico Sperimentale Delle Venezie	Zecchin, B.; Fusaro, A.; Schivo, A.; Salviato, A.; Giussani, E.; Monne, I.; Terregino, C.
EPI1860058	MP	Spain	2021-Jan-07	EPI_ISL_2234811	A/anser_anser/Spain/102-8_21VIR1230-4/2021	Istituto Zooprofilattico Sperimentale delle Venezie, EU/OIE/Reference Laboratory and FAO Reference Centre for AI and ND	Istituto Zooprofilattico Sperimentale Delle Venezie	Ruano Ramos, M.J.; S?nchez S?nchez, A.; Zecchin, B.; Fusaro, A.; Schivo, A.; Salviato, A.; Giussani, E.; Monne, I.; Terregino, C.
EPI1860066	MP	Spain	2021-Jan-27	EPI_ISL_2234812	A/anser_anser/Spain/297-1_21VIR1230-5/2021	Istituto Zooprofilattico Sperimentale delle Venezie, EU/OIE/Reference Laboratory and FAO Reference Centre for AI and ND	Istituto Zooprofilattico Sperimentale Delle Venezie	Ruano Ramos, M.J.; S?nchez S?nchez, A.; Zecchin, B.; Fusaro, A.; Schivo, A.; Salviato, A.; Giussani, E.; Monne, I.; Terregino, C.
EPI1860074	MP	Spain	2021-Jan-07	EPI_ISL_2234813	A/ciconia_ciconia/Spain/102-1_21VIR1230-2/2021	Istituto Zooprofilattico Sperimentale delle Venezie, EU/OIE/Reference Laboratory and FAO Reference Centre for AI and ND	Istituto Zooprofilattico Sperimentale Delle Venezie	Ruano Ramos, M.J.; S?nchez S?nchez, A.; Zecchin, B.; Fusaro, A.; Schivo, A.; Salviato, A.; Giussani, E.; Monne, I.; Terregino, C.
EPI1860082	MP	Spain	2020-Nov-20	EPI_ISL_2234814	A/peregrine_falcon/Spain/3365-1_21VIR1230-1/2020	Istituto Zooprofilattico Sperimentale delle Venezie, EU/OIE/Reference Laboratory and FAO Reference Centre for AI and ND	Istituto Zooprofilattico Sperimentale Delle Venezie	Ruano Ramos, M.J.; S?nchez S?nchez, A.; Zecchin, B.; Fusaro, A.; Schivo, A.; Salviato, A.; Giussani, E.; Monne, I.; Terregino, C.
EPI1860090	MP	Romania	2021-Jan-13	EPI_ISL_2234815	A/duck/Romania/10202_21VIR2593-31/2021	Istituto Zooprofilattico Sperimentale delle Venezie, EU/OIE/Reference Laboratory and FAO Reference Centre for AI and ND	Istituto Zooprofilattico Sperimentale Delle Venezie	Onita, I.; Neicut, A.; Raluca, B.; Razvan, M.; Florica, B.; Zecchin, B.; Fusaro, A.; Giussani, E.; Schivo, A.; Salviato, A.; Monne, I.; Terregino, C.
EPI1860098	MP	Romania	2021-Jan-13	EPI_ISL_2234816	A/duck/Romania/10205-t4_21VIR2593-3/2021	Istituto Zooprofilattico Sperimentale delle Venezie, EU/OIE/Reference Laboratory and FAO Reference Centre for AI and ND	Istituto Zooprofilattico Sperimentale Delle Venezie	Onita, I.; Neicut, A.; Raluca, B.; Razvan, M.; Florica, B.; Zecchin, B.; Fusaro, A.; Giussani, E.; Schivo, A.; Salviato, A.; Monne, I.; Terregino, C.
EPI1860106	MP	Romania	2021-Jan-13	EPI_ISL_2234817	A/goose/Romania/10205-t3_21VIR2593-7/2021	Istituto Zooprofilattico Sperimentale delle Venezie, EU/OIE/Reference Laboratory and FAO Reference Centre for AI and ND	Istituto Zooprofilattico Sperimentale Delle Venezie	Onita, I.; Neicut, A.; Raluca, B.; Razvan, M.; Florica, B.; Zecchin, B.; Fusaro, A.; Giussani, E.; Schivo, A.; Salviato, A.; Monne, I.; Terregino, C.
EPI1860114	MP	Romania	2021-Jan-13	EPI_ISL_2234818	A/goose/Romania/10205-t5_21VIR2593-8/2021	Istituto Zooprofilattico Sperimentale delle Venezie, EU/OIE/Reference Laboratory and FAO Reference Centre for AI and ND	Istituto Zooprofilattico Sperimentale Delle Venezie	Onita, I.; Neicut, A.; Raluca, B.; Razvan, M.; Florica, B.; Zecchin, B.; Fusaro, A.; Giussani, E.; Schivo, A.; Salviato, A.; Monne, I.; Terregino, C.
EPI1860122	MP	Romania	2021-Jan-19	EPI_ISL_2234819	A/goose/Romania/10330_21VIR2593-35/2021	Istituto Zooprofilattico Sperimentale delle Venezie, EU/OIE/Reference Laboratory and FAO Reference Centre for AI and ND	Istituto Zooprofilattico Sperimentale Delle Venezie	Onita, I.; Neicut, A.; Raluca, B.; Razvan, M.; Florica, B.; Zecchin, B.; Fusaro, A.; Giussani, E.; Schivo, A.; Salviato, A.; Monne, I.; Terregino, C.
EPI1860130	MP	Romania	2021-Jan-22	EPI_ISL_2234820	A/hawk/Romania/10363_21VIR2593-11/2021	Istituto Zooprofilattico Sperimentale delle Venezie, EU/OIE/Reference Laboratory and FAO Reference Centre for AI and ND	Istituto Zooprofilattico Sperimentale Delle Venezie	Onita, I.; Neicut, A.; Raluca, B.; Razvan, M.; Florica, B.; Zecchin, B.; Fusaro, A.; Giussani, E.; Schivo, A.; Salviato, A.; Monne, I.; Terregino, C.
EPI1862702	MP	Sweden	2021-Mar-16	EPI_ISL_2254497	A/western jackdaw/SVA210317SZ0321/KN001057/E-2021	National Veterinary Institute, SVA	National Veterinary Institute
EPI1866612	MP	Sweden	2021-Mar-14	EPI_ISL_2301187	A/common buzzard/Sweden/SVA210323SZ0426/KN001120/O-2021	National Veterinary Institute, SVA	National Veterinary Institute
EPI1873070	MP	China	2020-Nov-16	EPI_ISL_2555532	A/Cygnus columbianus/Hubei/116/2020	State Key Laboratory of Virology and Wuhan Institute of Virology, Chinese Academy of Sciences	Wuhan Institute of Virology, CAS
EPI1873078	MP	China	2020-Nov-04	EPI_ISL_2555534	A/Cygnus columbianus/Hubei/56/2020	State Key Laboratory of Virology and Wuhan Institute of Virology, Chinese Academy of Sciences	Wuhan Institute of Virology, CAS	Jiason Xiong, Hao Zhou and Quanjiao Chen
EPI1873086	MP	China	2020-Nov-16	EPI_ISL_2555536	A/Chlidonias hybrida/Hubei/55/2020	State Key Laboratory of Virology and Wuhan Institute of Virology, Chinese Academy of Sciences	Wuhan Institute of Virology, CAS	Jiason Xiong, Hao Zhou and Quanjiao Chen
EPI1873094	MP	China	2020-Nov-16	EPI_ISL_2555538	A/Cygnus columbianus/Hubei/53/2020	State Key Laboratory of Virology and Wuhan Institute of Virology, Chinese Academy of Sciences	Wuhan Institute of Virology, CAS	Jiason Xiong, Hao Zhou and Quanjiao Chen
EPI1873102	MP	China	2020-Nov-16	EPI_ISL_2555541	A/Cygnus columbianus/Hubei/52/2020	State Key Laboratory of Virology and Wuhan Institute of Virology, Chinese Academy of Sciences	Wuhan Institute of Virology, CAS	Jiason Xiong, Hao Zhou and Quanjiao Chen
EPI1873110	MP	China	2020-Nov-12	EPI_ISL_2555542	A/Cygnus columbianus/Hubei/51/2020	State Key Laboratory of Virology and Wuhan Institute of Virology, Chinese Academy of Sciences	Wuhan Institute of Virology, CAS	Jiason Xiong, Hao Zhou and Quanjiao Chen
EPI1873118	MP	China	2020-Nov-12	EPI_ISL_2555543	A/Cygnus columbianus/Hubei/50/2020	State Key Laboratory of Virology and Wuhan Institute of Virology, Chinese Academy of Sciences	Wuhan Institute of Virology, CAS	Jiason Xiong, Hao Zhou and Quanjiao Chen
EPI1873126	MP	China	2020-Nov-12	EPI_ISL_2556113	A/Cygnus columbianus/Hubei/49/2020	State Key Laboratory of Virology and Wuhan Institute of Virology, Chinese Academy of Sciences	Wuhan Institute of Virology, CAS	Jiason Xiong, Hao Zhou and Quanjiao Chen
EPI1883632	MP	Romania	2021-May-05	EPI_ISL_2681044	A/chicken/Romania/12448_21VIR3734-3/2021	Institute for Diagnosis & Animal Health (IDAH)	Istituto Zooprofilattico Sperimentale Delle Venezie	Onita, I.; Neicut, A.; Raluca, B.; Razvan, M.; Florica, B.; Zecchin, B.; Fusaro, A.; Giussani, E.; Schivo, A.; Salviato, A.; Monne, I.; Terregino, C.
EPI1877885	MP	China	2020-Nov-04	EPI_ISL_2685842	A/tundra swan/Hubei/BQ2/2020	College of Wildlife and Protected Areas, Northeast Forestry University	Northeast Forestry University
EPI1877893	MP	China	2020-Nov-09	EPI_ISL_2685846	A/tundra swan/Hubei/BQ3/2020	College of Wildlife and Protected Areas, Northeast Forestry University	Northeast Forestry University
EPI1877901	MP	China	2020-Nov-11	EPI_ISL_2685847	A/tundra swan/Hubei/BQ4/2020	College of Wildlife and Protected Areas, Northeast Forestry University	Northeast Forestry University
EPI1877909	MP	China	2020-Nov-16	EPI_ISL_2685848	A/tundra swan/Hubei/BQ6/2020	College of Wildlife and Protected Areas, Northeast Forestry University	Northeast Forestry University
EPI1877917	MP	China	2020-Nov-16	EPI_ISL_2685900	A/tundra swan/Hubei/BQ7/2020	College of Wildlife and Protected Areas, Northeast Forestry University	Northeast Forestry University
EPI1877925	MP	China	2020-Nov-16	EPI_ISL_2685947	A/tundra swan/Hubei/BQ8/2020	College of Wildlife and Protected Areas, Northeast Forestry University	Northeast Forestry University
EPI1881012	MP	China	2020-Nov-16	EPI_ISL_2713170	A/tundra swan/Hubei/BQ9/2020	College of Wildlife and Protected Areas, Northeast Forestry University	Northeast Forestry University
EPI1881265	MP	China	2020-Oct-11	EPI_ISL_2815336	A/common teal/Ningxia/105/2020	College of Wildlife and Protected Areas, Northeast Forestry University	Northeast Forestry University
EPI1881273	MP	China	2020-Oct-15	EPI_ISL_2815374	A/mallard/Ningxia/175/2020	College of Wildlife and Protected Areas, Northeast Forestry University	Northeast Forestry University
EPI2005331	MP	Vietnam	2021-Dec-01	EPI_ISL_11504587	A/chicken/Vietnam/HU14-LB11/2021	Graduate School of Veterinary Medicine, Hokkaido University	Graduate School of Veterinary Medicine, Hokkaido University	Yoshihiro, Sakoda; Norikazu, Isoda; Takahiro, Hiono
EPI2059205	MP	Sweden	2021-Mar-15	EPI_ISL_13175606	A/Turkey/Sweden/SVA210315SZ0260/FB067516-IP19/2021	National Veterinary Institute, SVA	National Veterinary Institute
EPI2059222	MP	Sweden	2021-Feb-23	EPI_ISL_13175608	A/Chicken/Sweden/SVA210223SZ0647/FB046588-IP7/2021	National Veterinary Institute, SVA	National Veterinary Institute
EPI2059606	MP	Sweden	2021-Feb-24	EPI_ISL_13175667	A/Common pheasant/Sweden/SVA210224SZ0005/KN000542-IP8/2021	National Veterinary Institute, SVA	National Veterinary Institute
EPI1018195	MP	Egypt	2016-Nov-26	EPI_ISL_268511	A/Common-coot/Egypt/CA285/2016	National Laboratory for Veterinary Quality Control on Poultry production- Animal Health Research Inistitute	Animal Health Research Institute	'Nahed,Yehia; Mahmoud,Naguib; Naglaa,Hagag; Mohamed,El-Husseiny; Zainab,Mosaad; Mohamed,Hassan; AbdelSatar,Arafa'
EPI1075049	MP	Switzerland	2017-Aug-10	EPI_ISL_280673	A/mute_swan/Switzerland/V0244.1-L02306/2017	Institut für Virologie und Immunologie - Bundesamt für Lebensmittelsicherheit und Veterinärwesen	Friedrich-Loeffler-Institut
EPI750204	MP	Taiwan	2015-Jan-09	EPI_ISL_219885	A/goose/Taiwan/01003/2015			Lee,M.S.; Chen,L.H.; Chen,Y.P.; Liu,Y.P.; Li,W.C.; Lin,Y.L.; Lee,F.; Ting,L.J.
EPI774421	MP	China	2016-May-15	EPI_ISL_224741	A/Bar-headed Goose/Qinghai/BTY18-MU/2016	State Key Laboratory of Virology and Wuhan Institute of Virology, Chinese Academy of Sciences	Wuhan Institute of Virology
EPI1850447	MP	Japan	2021-Mar-03	EPI_ISL_1240997	A/eastern buzzard/Tochigi/090311C/2021	National Institute of Animal Health	National Institute of Animal Health
EPI569393	MP	United States	2014-Dec-08	EPI_ISL_173878	A/gyrfalcon/Washington/41088-6/2014			Ip,H.S.; Kim-Torchetti,M.; Crespo,R.; Kohrs,P.; DeBruyn,P.; Mansfield,K.G.; Baszler,T.; Badcoe,L.; Bodenstein,B.; Shearn-Boschler,V.; Killian,M.L.; Pedersen,J.C.; Hines,N.; Gidlewski,T.; DeLiberto,T.; Sleeman,J.; Shearn-Bochsler,V.; Long,R.L.; Hines,N.L.
EPI646033	MP	China	2014-Feb-15	EPI_ISL_196592	A/goose/Jiangsu/WX202/2014	Beijing Institute of Microbiology and Epidemiology	Beijing Institute of Microbiology and Epidemiology
EPI666056	MP	China	2015-May-23	EPI_ISL_200468	A/goose/Shandong/05.23 AY-GS/2015(Mixed)		Institute of Microbiology, Chinese Academy of Sciences
EPI665976	MP	China	2014-Jun-14	EPI_ISL_200458	A/goose/Shandong/06.14 HZ-GS/2014(Mixed)		Institute of Microbiology, Chinese Academy of Sciences
EPI703667	MP	China	2014-Apr-08	EPI_ISL_208840	A/goose/Eastern China/S0408/2014			Sun,H.; Sun,Y.; Pu,J.; Liu,L.; Li,C.; Xu,G.; Qin,M.; Zhang,Y.; Zhao,H.; Wei,K.; Liu,J.
EPI703658	MP	China	2012-Dec-04	EPI_ISL_208831	A/goose/Eastern China/L1204/2012			Sun,H.; Sun,Y.; Pu,J.; Liu,L.; Li,C.; Xu,G.; Qin,M.; Zhang,Y.; Zhao,H.; Wei,K.; Liu,J.
EPI703657	MP	China	2012-Dec-14	EPI_ISL_208830	A/goose/Eastern China/L1214/2012			Sun,H.; Sun,Y.; Pu,J.; Liu,L.; Li,C.; Xu,G.; Qin,M.; Zhang,Y.; Zhao,H.; Wei,K.; Liu,J.
EPI956137	MP	Germany	2017-Jan-25	EPI_ISL_249682	A/domestic goose/Germany-BY/R677/2017		Friedrich-Loeffler-Institut
EPI561636	MP	Korea, Republic of	2014-Jan-28	EPI_ISL_171712	A/white-fronted goose/Korea/H231/2014			Jeong,J.; Kang,H.M.; Lee,E.K.; Song,B.M.; Kwon,Y.K.; Kim,H.R.; Choi,K.S.; Kim,J.Y.; Lee,H.J.; Moon,O.K.; Jeong,W.; Choi,J.; Baek,J.H.; Joo,Y.S.; Park,Y.H.; Lee,H.S.; Lee,Y.J.; Lee,Y.-J.; Kang,H.-M.; Lee,E.-K.; Song,B.-M.; Lee,K.-J.; Hong,M.-S.
EPI909439	MP	Russian Federation	2017-Jan-06	EPI_ISL_247722	A/goose/Krasnodar/3144/2017		State Research Center of Virology and Biotechnology (VECTOR)	Ivan,Susloparov; Natalya,Goncharova; Natalya,Kolosova; Vasiliy,Marchenko; Alexander,Ryzhikov
EPI561677	MP	Korea, Republic of	2014-Feb-01	EPI_ISL_171717	A/bean goose/Korea/H328/2014			Jeong,J.; Kang,H.M.; Lee,E.K.; Song,B.M.; Kwon,Y.K.; Kim,H.R.; Choi,K.S.; Kim,J.Y.; Lee,H.J.; Moon,O.K.; Jeong,W.; Choi,J.; Baek,J.H.; Joo,Y.S.; Park,Y.H.; Lee,H.S.; Lee,Y.J.; Lee,Y.-J.; Kang,H.-M.; Lee,E.-K.; Song,B.-M.; Lee,K.-J.; Hong,M.-S.
EPI691839	MP	Germany	2014-Dec-01	EPI_ISL_206773	A/gull/Germany-NI/R45/2015		Friedrich-Loeffler-Institut
EPI1881020	MP	China	2020-Nov-16	EPI_ISL_2713314	A/whiskered tern/Hubei/BQ10/2020	College of Wildlife and Protected Areas, Northeast Forestry University	Northeast Forestry University
EPI867117	MP	Switzerland	2016-Nov-01	EPI_ISL_239437	A/caspian_gull/Switzerland/V247-L02004/2016	Institut für Virologie und Immunologie - Bundesamt für Lebensmittelsicherheit und Veterinärwesen	Friedrich-Loeffler-Institut
EPI959334	MP	Netherlands	2016-Nov-23	EPI_ISL_255910	A/Mew Gull/Netherlands/1/2016	Erasmus Medical Center	Erasmus Medical Center	Poen,M.J.;Van Der Jeugd,H.P.;Vuong,O.;Scheuer,R.D.;Kleyheeg,E.;Lexmond,P.; Eggink,W.D.;Müskens,G.J.D.M;Bestebroer,T.M.;Oude Munnink,B.B.; Phan,V.T.M.;Cotten,M.L.;Koopmans,M.P.G.;Kuiken,T.;Fouchier,R.A.M.
EPI1848362	MP	Sweden	2021-Feb-07	EPI_ISL_1093426	A/black-headed gull/Sweden/SVA210216SZ0398/KN000437/2021	National Veterinary Institute, SVA	National Veterinary Institute
EPI1850346	MP	Sweden	2021-Feb-23	EPI_ISL_1238902	A/common pheasant/Sweden/SVA210224SZ0005/KN000542-IP8/2021	National Veterinary Institute, SVA	National Veterinary Institute
EPI561684	MP	Korea, Republic of	2014-Feb-06	EPI_ISL_171718	A/tundra swan/Korea/H411/2014			Jeong,J.; Kang,H.M.; Lee,E.K.; Song,B.M.; Kwon,Y.K.; Kim,H.R.; Choi,K.S.; Kim,J.Y.; Lee,H.J.; Moon,O.K.; Jeong,W.; Choi,J.; Baek,J.H.; Joo,Y.S.; Park,Y.H.; Lee,H.S.; Lee,Y.J.; Lee,Y.-J.; Kang,H.-M.; Lee,E.-K.; Song,B.-M.; Lee,K.-J.; Hong,M.-S.
EPI1859666	MP	Poland	2021-Mar-03	EPI_ISL_2113493	A/mute_swan/Poland/MB268/2021	National Veterinary Research Institut Poland, PIWet-PIB	National Veterinary Research Institute	Dziadek, K.; Swieton, E.; Smietanka, K.
EPI909447	MP	Russian Federation	2017-Jan-06	EPI_ISL_247723	A/mute swan/Krasnodar/25/2017		State Research Center of Virology and Biotechnology (VECTOR)	Ivan,Susloparov; Natalya,Goncharova; Natalya,Kolosova; Vasiliy,Marchenko; Alexander,Ryzhikov
EPI909431	MP	Russian Federation	2017-Jan-01	EPI_ISL_247721	A/turkey/Rostov-on-Don/11/2017		State Research Center of Virology and Biotechnology (VECTOR)	Ivan,Susloparov; Natalya,Goncharova; Natalya,Kolosova; Vasiliy,Marchenko; Alexander,Ryzhikov
EPI858847	MP	India	2016-Oct-20	EPI_ISL_237554	A/painted stork/India/10CA03/2016	ICAR-National Institute of High Security Animal Diseases	ICAR-National Institute of High Security Animal Diseases	'Nagarajan, Shanmugasundaram; Shukla, Shweta; Kumar, Manoj; Murugkar, H. V.; Tosh, Chakradhar; Singh, Vijendra Pal
EPI909383	MP	Russian Federation	2017-Jan-06	EPI_ISL_247715	A/long-eared owl/Voronezh/15/2017		State Research Center of Virology and Biotechnology (VECTOR)	Ivan,Susloparov; Natalya,Goncharova; Natalya,Kolosova; Vasiliy,Marchenko; Alexander,Ryzhikov
EPI1875200	MP	Sweden	2021-Apr-06	EPI_ISL_2574053	A/Towny owel/Sweden/SVAU210406SZ0042/KN001362/M-2021	National Veterinary Institute, SVA	National Veterinary Institute
EPI1854103	MP	Sweden	2021-Mar-15	EPI_ISL_1390546	A/northern goshawk/Sweden/SVA210316SZ0489/KN001045/M/2021	National Veterinary Institute, SVA	National Veterinary Institute
EPI1854079	MP	Sweden	2021-Mar-16	EPI_ISL_1386249	A/western marsh harrier/Sweden/SVA210316SZ0486/KN001011/E/2021	National Veterinary Institute, SVA	National Veterinary Institute
EPI1848412	MP	Sweden	2021-Feb-11	EPI_ISL_1095454	A/Common buzzard/Sweden/SVA210212SZ0284/KN000390/2021	National Veterinary Institute, SVA	National Veterinary Institute
EPI959550	MP	Hungary	2017-Feb-24	EPI_ISL_255937	A/Pheasant/Hungary/7685/2017	National Food Chain Safety Office Veterinary Diagnostic Directorate Laboratory for Molecular Biology	Danam.Vet.Molbiol	Adam, Dan
EPI959542	MP	Hungary	2017-Feb-16	EPI_ISL_255936	A/Pheasant/Hungary/6553/2017	National Food Chain Safety Office Veterinary Diagnostic Directorate Laboratory for Molecular Biology	Danam.Vet.Molbiol	Adam, Dan
EPI959534	MP	Hungary	2017-Feb-16	EPI_ISL_255935	A/Mute swan/Hungary/6276/2017	National Food Chain Safety Office Veterinary Diagnostic Directorate Laboratory for Molecular Biology	Danam.Vet.Molbiol	Adam, Dan
EPI959526	MP	Hungary	2017-Feb-15	EPI_ISL_255934	A/Mute swan/Hungary/6092/2017	National Food Chain Safety Office Veterinary Diagnostic Directorate Laboratory for Molecular Biology	Danam.Vet.Molbiol	Adam, Dan
EPI959518	MP	Hungary	2017-Feb-15	EPI_ISL_255933	A/Cormorant/Hungary/6102/2017	National Food Chain Safety Office Veterinary Diagnostic Directorate Laboratory for Molecular Biology	Danam.Vet.Molbiol	Adam, Dan
EPI1850503	MP	Japan	2021-Feb-16	EPI_ISL_1241004	A/owl/Tochigi/090204T/2021	National Institute of Animal Health	National Institute of Animal Health
EPI909399	MP	Russian Federation	2017-Jan-06	EPI_ISL_247717	A/long-eared owl/Voronezh/16/2017		State Research Center of Virology and Biotechnology (VECTOR)	Ivan,Susloparov; Natalya,Goncharova; Natalya,Kolosova; Vasiliy,Marchenko; Alexander,Ryzhikov
EPI909391	MP	Russian Federation	2017-Jan-06	EPI_ISL_247716	A/Ural owl/Voronezh/14/2017		State Research Center of Virology and Biotechnology (VECTOR)	Ivan,Susloparov; Natalya,Goncharova; Natalya,Kolosova; Vasiliy,Marchenko; Alexander,Ryzhikov
EPI555130	MP	Germany	2014-Dec-01	EPI_ISL_169851	A/stork/Germany-MV/R24/2015		Friedrich-Loeffler-Institut
EPI858831	MP	China	2013-Feb-22	EPI_ISL_237552	A/chicken/Shandong/KD02699/2013		Institute of Microbiology, Chinese Academy of Sciences
EPI561663	MP	Korea, Republic of	2014-Jan-28	EPI_ISL_171715	A/Korean native chicken/Korea/H257/2014			Jeong,J.; Kang,H.M.; Lee,E.K.; Song,B.M.; Kwon,Y.K.; Kim,H.R.; Choi,K.S.; Kim,J.Y.; Lee,H.J.; Moon,O.K.; Jeong,W.; Choi,J.; Baek,J.H.; Joo,Y.S.; Park,Y.H.; Lee,H.S.; Lee,Y.J.; Lee,Y.-J.; Kang,H.-M.; Lee,E.-K.; Song,B.-M.; Lee,K.-J.; Hong,M.-S.
EPI561656	MP	Korea, Republic of	2014-Jan-28	EPI_ISL_171714	A/breeder chicken/Korea/H250/2014			Jeong,J.; Kang,H.M.; Lee,E.K.; Song,B.M.; Kwon,Y.K.; Kim,H.R.; Choi,K.S.; Kim,J.Y.; Lee,H.J.; Moon,O.K.; Jeong,W.; Choi,J.; Baek,J.H.; Joo,Y.S.; Park,Y.H.; Lee,H.S.; Lee,Y.J.; Lee,Y.-J.; Kang,H.-M.; Lee,E.-K.; Song,B.-M.; Lee,K.-J.; Hong,M.-S.
EPI561580	MP	Korea, Republic of	2014-Jan-24	EPI_ISL_171705	A/breeder chicken/Korea/H122/2014			Jeong,J.; Kang,H.M.; Lee,E.K.; Song,B.M.; Kwon,Y.K.; Kim,H.R.; Choi,K.S.; Kim,J.Y.; Lee,H.J.; Moon,O.K.; Jeong,W.; Choi,J.; Baek,J.H.; Joo,Y.S.; Park,Y.H.; Lee,H.S.; Lee,Y.J.; Lee,Y.-J.; Kang,H.-M.; Lee,E.-K.; Song,B.-M.; Lee,K.-J.; Hong,M.-S.
EPI956132	MP	Germany	2016-Dec-24	EPI_ISL_249692	A/chicken/Germany-NI/R11406/2016		Friedrich-Loeffler-Institut
EPI866974	MP	Hungary	2016-Nov-25	EPI_ISL_239419	A/chicken/Hungary/59048/2016	National Food Chain Safety Office Veterinary Diagnostic Directorate Laboratory for Molecular Biology	Danam.Vet.Molbiol	Adam, Dan
EPI517164	MP	Japan	2014-Apr-13	EPI_ISL_159719	A/Chicken/Kumamoto/1-7/2014	National Institute of Animal Health	National Agriculture and Food Research Organization	Kanehira,K.; Takemae,N.; Uchida,Y.; Tunekuni,R.; Hikono,H.; Saito,T.
EPI909463	MP	Russian Federation	2016-Nov-21	EPI_ISL_247725	A/chicken/Kalmykia/2643/2016		State Research Center of Virology and Biotechnology (VECTOR)	Ivan,Susloparov; Natalya,Goncharova; Natalya,Kolosova; Vasiliy,Marchenko; Alexander,Ryzhikov
EPI909423	MP	Russian Federation	2017-Jan-06	EPI_ISL_247720	A/chicken/Voronezh/20/2017		State Research Center of Virology and Biotechnology (VECTOR)	Ivan,Susloparov; Natalya,Goncharova; Natalya,Kolosova; Vasiliy,Marchenko; Alexander,Ryzhikov
EPI909415	MP	Russian Federation	2017-Jan-06	EPI_ISL_247719	A/chicken/Voronezh/19/2017		State Research Center of Virology and Biotechnology (VECTOR)	Ivan,Susloparov; Natalya,Goncharova; Natalya,Kolosova; Vasiliy,Marchenko; Alexander,Ryzhikov
EPI909407	MP	Russian Federation	2017-Jan-06	EPI_ISL_247718	A/chicken/Voronezh/18/2017		State Research Center of Virology and Biotechnology (VECTOR)	Ivan,Susloparov; Natalya,Goncharova; Natalya,Kolosova; Vasiliy,Marchenko; Alexander,Ryzhikov
EPI547684	MP	Netherlands	2014-Nov-14	EPI_ISL_167905	A/Chicken/Netherlands/14015526/2014	Wageningen Bioveterinary Research	Wageningen Bioveterinary Research	Heutink, Rene; Harders, Frank; Verschuren-Pritz, Sylvia; Bossers, Alex; Koch, Guus; Bouwstra, Ruth
EPI858840	MP	India	2016-Oct-17	EPI_ISL_237553	A/duck/India/10CA01/2016	ICAR-National Institute of High Security Animal Diseases	ICAR-National Institute of High Security Animal Diseases	Nagarajan, Shanmugasundaram; Tripathi, Sushil; Kumar, Manoj; Murugkar, Harshad V; Tosh, Chakradhar; Singh, Vijendra Pal
EPI1850455	MP	Russian Federation	2020-Aug-29	EPI_ISL_1240998	A/mallard/Novosibirsk region/3509k/2020	Research Institute of Experimental and Clinical Medicine	National Institute of Animal Health	Mine, J.; Uchida, Y.; Saito, T.; Shestopalov, A.; Dubovitskiy, N.; Sobolev, I.; Derko, A.; Alekseev, A.; Gluschenko, A.; Sharshov, K.
EPI703668	MP	China	2014-Nov-09	EPI_ISL_208841	A/duck/Eastern China/S1109/2014			Sun,H.; Sun,Y.; Pu,J.; Liu,L.; Li,C.; Xu,G.; Qin,M.; Zhang,Y.; Zhao,H.; Wei,K.; Liu,J.
EPI703662	MP	China	2014-Feb-15	EPI_ISL_208835	A/duck/Eastern China/S0215/2014			Sun,H.; Sun,Y.; Pu,J.; Liu,L.; Li,C.; Xu,G.; Qin,M.; Zhang,Y.; Zhao,H.; Wei,K.; Liu,J.
EPI703659	MP	China	2013-Dec-10	EPI_ISL_208832	A/duck/Eastern China/S1210/2013			Sun,H.; Sun,Y.; Pu,J.; Liu,L.; Li,C.; Xu,G.; Qin,M.; Zhang,Y.; Zhao,H.; Wei,K.; Liu,J.
EPI703656	MP	China	2012-Nov-20	EPI_ISL_208829	A/duck/Eastern China/L1120/2012			Sun,H.; Sun,Y.; Pu,J.; Liu,L.; Li,C.; Xu,G.; Qin,M.; Zhang,Y.; Zhao,H.; Wei,K.; Liu,J.
EPI703655	MP	China	2012-Oct-21	EPI_ISL_208828	A/duck/Eastern China/L1021/2012			Sun,H.; Sun,Y.; Pu,J.; Liu,L.; Li,C.; Xu,G.; Qin,M.; Zhang,Y.; Zhao,H.; Wei,K.; Liu,J.
EPI703654	MP	China	2012-Jul-22	EPI_ISL_208827	A/duck/Eastern China/L0722/2012			Sun,H.; Sun,Y.; Pu,J.; Liu,L.; Li,C.; Xu,G.; Qin,M.; Zhang,Y.; Zhao,H.; Wei,K.; Liu,J.
EPI703653	MP	China	2011-Jun-11	EPI_ISL_208826	A/duck/Eastern China/L0611/2011			Sun,H.; Sun,Y.; Pu,J.; Liu,L.; Li,C.; Xu,G.; Qin,M.; Zhang,Y.; Zhao,H.; Wei,K.; Liu,J.
EPI703652	MP	China	2011-Apr-23	EPI_ISL_208825	A/duck/Eastern China/L0423/2011			Sun,H.; Sun,Y.; Pu,J.; Liu,L.; Li,C.; Xu,G.; Qin,M.; Zhang,Y.; Zhao,H.; Wei,K.; Liu,J.
EPI703651	MP	China	2010-Apr-05	EPI_ISL_208824	A/duck/Eastern China/L0405/2010			Sun,H.; Sun,Y.; Pu,J.; Liu,L.; Li,C.; Xu,G.; Qin,M.; Zhang,Y.; Zhao,H.; Wei,K.; Liu,J.
EPI561649	MP	Korea, Republic of	2014-Jan-28	EPI_ISL_171713	A/breeder duck/Korea/H249/2014			Jeong,J.; Kang,H.M.; Lee,E.K.; Song,B.M.; Kwon,Y.K.; Kim,H.R.; Choi,K.S.; Kim,J.Y.; Lee,H.J.; Moon,O.K.; Jeong,W.; Choi,J.; Baek,J.H.; Joo,Y.S.; Park,Y.H.; Lee,H.S.; Lee,Y.J.; Lee,Y.-J.; Kang,H.-M.; Lee,E.-K.; Song,B.-M.; Lee,K.-J.; Hong,M.-S.
EPI561622	MP	Korea, Republic of	2014-Jan-27	EPI_ISL_171710	A/breeder duck/Korea/H200/2014			Jeong,J.; Kang,H.M.; Lee,E.K.; Song,B.M.; Kwon,Y.K.; Kim,H.R.; Choi,K.S.; Kim,J.Y.; Lee,H.J.; Moon,O.K.; Jeong,W.; Choi,J.; Baek,J.H.; Joo,Y.S.; Park,Y.H.; Lee,H.S.; Lee,Y.J.; Lee,Y.-J.; Kang,H.-M.; Lee,E.-K.; Song,B.-M.; Lee,K.-J.; Hong,M.-S.
EPI561615	MP	Korea, Republic of	2014-Jan-26	EPI_ISL_171709	A/breeder duck/Korea/H158/2014			Jeong,J.; Kang,H.M.; Lee,E.K.; Song,B.M.; Kwon,Y.K.; Kim,H.R.; Choi,K.S.; Kim,J.Y.; Lee,H.J.; Moon,O.K.; Jeong,W.; Choi,J.; Baek,J.H.; Joo,Y.S.; Park,Y.H.; Lee,H.S.; Lee,Y.J.; Lee,Y.-J.; Kang,H.-M.; Lee,E.-K.; Song,B.-M.; Lee,K.-J.; Hong,M.-S.
EPI561608	MP	Korea, Republic of	2014-Jan-25	EPI_ISL_171708	A/broiler duck/Korea/H145/2014			Jeong,J.; Kang,H.M.; Lee,E.K.; Song,B.M.; Kwon,Y.K.; Kim,H.R.; Choi,K.S.; Kim,J.Y.; Lee,H.J.; Moon,O.K.; Jeong,W.; Choi,J.; Baek,J.H.; Joo,Y.S.; Park,Y.H.; Lee,H.S.; Lee,Y.J.; Lee,Y.-J.; Kang,H.-M.; Lee,E.-K.; Song,B.-M.; Lee,K.-J.; Hong,M.-S.
EPI561601	MP	Korea, Republic of	2014-Jan-25	EPI_ISL_171707	A/broiler duck/Korea/H133/2014			Jeong,J.; Kang,H.M.; Lee,E.K.; Song,B.M.; Kwon,Y.K.; Kim,H.R.; Choi,K.S.; Kim,J.Y.; Lee,H.J.; Moon,O.K.; Jeong,W.; Choi,J.; Baek,J.H.; Joo,Y.S.; Park,Y.H.; Lee,H.S.; Lee,Y.J.; Lee,Y.-J.; Kang,H.-M.; Lee,E.-K.; Song,B.-M.; Lee,K.-J.; Hong,M.-S.
EPI509711	MP	Korea, Republic of	2014-Jan-17	EPI_ISL_157610	A/broiler duck/Korea/Buan2/2014			Lee,Y.-J.; Kang,H.-M.; Lee,E.-K.; Song,B.-M.; Jeong,J.; Kwon,Y.-K.; Kim,H.-R.; Lee,K.-J.; Hong,M.-S.; Jang,I.; Choi,K.-S.; Kim,J.-Y.; Lee,H.-J.; Kang,M.-S.; Jeong,O.-M.; Baek,J.-H.; Joo,Y.-S.; Park,Y.Ho.; Lee,H.-S.; Park,Y.H.
EPI509701	MP	Korea, Republic of	2014-Jan-16	EPI_ISL_157609	A/breeder duck/Korea/Gochang1/2014			Lee,Y.-J.; Kang,H.-M.; Lee,E.-K.; Song,B.-M.; Jeong,J.; Kwon,Y.-K.; Kim,H.-R.; Lee,K.-J.; Hong,M.-S.; Jang,I.; Choi,K.-S.; Kim,J.-Y.; Lee,H.-J.; Kang,M.-S.; Jeong,O.-M.; Baek,J.-H.; Joo,Y.-S.; Park,Y.Ho.; Lee,H.-S.; Park,Y.H.
EPI909455	MP	Russian Federation	2016-Oct-02	EPI_ISL_247724	A/wild duck/Tatarstan/3059/2016		State Research Center of Virology and Biotechnology (VECTOR)	Ivan,Susloparov; Natalya,Goncharova; Natalya,Kolosova; Vasiliy,Marchenko; Alexander,Ryzhikov
EPI547676	MP	United Kingdom	2014-Nov-14	EPI_ISL_167904	A/duck/England/36254/14	Animal and Plant Health Agency (APHA)	Animal and Plant Health Agency (APHA)	Hanna, Amanda; Ellis, Richard; Ceeraz, Vanessa; Seekings, James; Londt, Brandon; Brookes, Sharon; Banks, Jill; Essen, Stephen; Brown, Ian
EPI561693	MP	Korea, Republic of	2014-Feb-08	EPI_ISL_171719	A/common teal/Korea/H455-30/2014			Jeong,J.; Kang,H.M.; Lee,E.K.; Song,B.M.; Kwon,Y.K.; Kim,H.R.; Choi,K.S.; Kim,J.Y.; Lee,H.J.; Moon,O.K.; Jeong,W.; Choi,J.; Baek,J.H.; Joo,Y.S.; Park,Y.H.; Lee,H.S.; Lee,Y.J.; Lee,Y.-J.; Kang,H.-M.; Lee,E.-K.; Song,B.-M.; Lee,K.-J.; Hong,M.-S.
EPI561573	MP	Korea, Republic of	2014-Jan-23	EPI_ISL_171704	A/Baikal teal/Korea/H96/2014			Jeong,J.; Kang,H.M.; Lee,E.K.; Song,B.M.; Kwon,Y.K.; Kim,H.R.; Choi,K.S.; Kim,J.Y.; Lee,H.J.; Moon,O.K.; Jeong,W.; Choi,J.; Baek,J.H.; Joo,Y.S.; Park,Y.H.; Lee,H.S.; Lee,Y.J.; Lee,Y.-J.; Kang,H.-M.; Lee,E.-K.; Song,B.-M.; Lee,K.-J.; Hong,M.-S.
EPI509756	MP	Korea, Republic of	2014-Jan-17	EPI_ISL_157611	A/baikal teal/Korea/Donglim3/2014			Lee,Y.-J.; Kang,H.-M.; Lee,E.-K.; Song,B.-M.; Jeong,J.; Kwon,Y.-K.; Kim,H.-R.; Lee,K.-J.; Hong,M.-S.; Jang,I.; Choi,K.-S.; Kim,J.-Y.; Lee,H.-J.; Kang,M.-S.; Jeong,O.-M.; Baek,J.-H.; Joo,Y.-S.; Park,Y.Ho.; Lee,H.-S.; Park,Y.H.
EPI866980	MP	Hungary	2016-Dec-02	EPI_ISL_239420	A/duck/Hungary/60441/2016	National Food Chain Safety Office Veterinary Diagnostic Directorate Laboratory for Molecular Biology	Danam.Vet.Molbiol	Adam, Dan
EPI561670	MP	Korea, Republic of	2014-Jan-29	EPI_ISL_171716	A/mallard/Korea/H297/2014			Jeong,J.; Kang,H.M.; Lee,E.K.; Song,B.M.; Kwon,Y.K.; Kim,H.R.; Choi,K.S.; Kim,J.Y.; Lee,H.J.; Moon,O.K.; Jeong,W.; Choi,J.; Baek,J.H.; Joo,Y.S.; Park,Y.H.; Lee,H.S.; Lee,Y.J.; Lee,Y.-J.; Kang,H.-M.; Lee,E.-K.; Song,B.-M.; Lee,K.-J.; Hong,M.-S.
EPI561629	MP	Korea, Republic of	2014-Jan-27	EPI_ISL_171711	A/mallard/Korea/H207/2014			Jeong,J.; Kang,H.M.; Lee,E.K.; Song,B.M.; Kwon,Y.K.; Kim,H.R.; Choi,K.S.; Kim,J.Y.; Lee,H.J.; Moon,O.K.; Jeong,W.; Choi,J.; Baek,J.H.; Joo,Y.S.; Park,Y.H.; Lee,H.S.; Lee,Y.J.; Lee,Y.-J.; Kang,H.-M.; Lee,E.-K.; Song,B.-M.; Lee,K.-J.; Hong,M.-S.
EPI419948	MP	United States	2011-Aug-12	EPI_ISL_135091	A/mallard/California/2559P/2011			Wentworth,D.E.; Dugan,V.; Halpin,R.; Lin,X.; Bera,J.; Ghedin,E.; Fedorova,N.; Overton,L.; Tsitrin,T.; Stockwell,T.; Amedeo,P.; Bishop,B.; Chen,H.; Edworthy,P.; Gupta,N.; Katzel,D.; Li,K.; Schobel,S.; Shrivastava,S.; Thovarai,V.; Wang,S.; Boyce,W.M.; Goldstein,T.; Lindsay,L.L.; Plancarte,M.; Matters,J.D.; Bao,Y.; Sanders,R.; Dernovoy,D.; Kiryutin,B.; Lipman,D.J.; Tatusova,T.
EPI561700	MP	Korea, Republic of	2014-Feb-08	EPI_ISL_171720	A/spot-billed duck/Korea/H455-42/2014			Jeong,J.; Kang,H.M.; Lee,E.K.; Song,B.M.; Kwon,Y.K.; Kim,H.R.; Choi,K.S.; Kim,J.Y.; Lee,H.J.; Moon,O.K.; Jeong,W.; Choi,J.; Baek,J.H.; Joo,Y.S.; Park,Y.H.; Lee,H.S.; Lee,Y.J.; Lee,Y.-J.; Kang,H.-M.; Lee,E.-K.; Song,B.-M.; Lee,K.-J.; Hong,M.-S.
EPI1848379	MP	Sweden	2021-Feb-07	EPI_ISL_1095365	A/Canada goose/Sweden/SVA210209SZ0420/KN000345/2021	National Veterinary Institute, SVA	National Veterinary Institute
EPI959558	MP	Hungary	2017-Feb-08	EPI_ISL_255938	A/Rook/Hungary/4975/2017	National Food Chain Safety Office Veterinary Diagnostic Directorate Laboratory for Molecular Biology	Danam.Vet.Molbiol	Adam, Dan
EPI867109	MP	Switzerland	2016-Nov-01	EPI_ISL_239436	A/tufted_duck/Switzerland/V237-L02003/2016	Institut für Virologie und Immunologie - Bundesamt für Lebensmittelsicherheit und Veterinärwesen	Friedrich-Loeffler-Institut
EPI909367	MP	Denmark	2016-Nov-08	EPI_ISL_247713	A/tufted duck/Denmark/17740-1/2016	Technical University of Denmark	Animal and Plant Health Agency (APHA)	Hjulsager,CK; Krog,JS; Larsen,LE; Kvisgaard,LK; Essen,S
EPI1848370	MP	Sweden	2021-Feb-03	EPI_ISL_1095363	A/Greylag goose/Sweden/SVA210209SZ0422/KN000346/2021	National Veterinary Institute, SVA	National Veterinary Institute
EPI1859838	MP	Netherlands	2021-Feb-05	EPI_ISL_2176841	A/barnacle goose/Netherlands/21023501-002/2021	Wageningen Bioveterinary Research	Wageningen Bioveterinary Research	Beerens, Nancy; Harders, Frank; Pritz-Verschuren, Sylvia; Roose, Marit; Germeraad, Evelien; Engelsma, Marc; Bossers, Alex; Heutink, Rene
EPI1859790	MP	Netherlands	2021-Mar-09	EPI_ISL_2172608	A/barnacle goose/Netherlands/21024897-001/2021	Wageningen Bioveterinary Research	Wageningen Bioveterinary Research	Beerens, Nancy; Harders, Frank; Pritz-Verschuren, Sylvia; Roose, Marit; Germeraad, Evelien; Engelsma, Marc; Bossers, Alex; Heutink, Rene
EPI1848395	MP	Sweden	2021-Jan-22	EPI_ISL_1095451	A/barnacle goose/Sweden/SVA210126SZ0462/KN000202/2021	National Veterinary Institute, SVA	National Veterinary Institute
EPI1848387	MP	Sweden	2021-Feb-01	EPI_ISL_1095450	A/barnacle goose/Sweden/SVA210202SZ0453/KN000276/2021	National Veterinary Institute, SVA	National Veterinary Institute
EPI1851866	MP	Sweden	2021-Mar-08	EPI_ISL_1296295	A/Chicken/Sweden/SVA210308SZ0214/KN057720-IP13/2021	National Veterinary Institute, SVA	National Veterinary Institute
EPI1848338	MP	Sweden	2021-Feb-16	EPI_ISL_1093423	A/Chicken/Sweden/SVA210217SZ0001/KN001190-IP6/2021	National Veterinary Institute, SVA	National Veterinary Institute
EPI1858998	MP	China	2020-Nov-10	EPI_ISL_1822599	A/whooper swan/Shanxi/SX346/2020	College of Wildlife and Protected Areas, Northeast Forestry University	Northeast Forestry University
EPI1858990	MP	China	2020-Nov-10	EPI_ISL_1822598	A/whooper swan/Shanxi/SX291/2020	College of Wildlife and Protected Areas, Northeast Forestry University	Northeast Forestry University
EPI1858982	MP	China	2020-Nov-10	EPI_ISL_1822597	A/whooper swan/Shanxi/SX276/2020	College of Wildlife and Protected Areas, Northeast Forestry University	Northeast Forestry University
EPI1858974	MP	China	2020-Nov-10	EPI_ISL_1822596	A/whooper swan/Shanxi/SX251/2020	College of Wildlife and Protected Areas, Northeast Forestry University	Northeast Forestry University
EPI1858966	MP	China	2020-Nov-10	EPI_ISL_1822595	A/whooper swan/Shanxi/SX231/2020	College of Wildlife and Protected Areas, Northeast Forestry University	Northeast Forestry University
EPI1858950	MP	China	2020-Nov-10	EPI_ISL_1822593	A/whooper swan/Shanxi/SX206/2020	College of Wildlife and Protected Areas, Northeast Forestry University	Northeast Forestry University
EPI1858942	MP	China	2020-Nov-10	EPI_ISL_1822592	A/whooper swan/Shanxi/SX166/2020	College of Wildlife and Protected Areas, Northeast Forestry University	Northeast Forestry University
EPI1850322	MP	Sweden	2021-Feb-27	EPI_ISL_1236901	A/goose/Sweden/SVA210301SZ0005/KN049802-IP11/2021	National Veterinary Institute, SVA	National Veterinary Institute
EPI1881028	MP	China	2020-Nov-16	EPI_ISL_2713372	A/bean goose/Hubei/BQ11/2020	College of Wildlife and Protected Areas, Northeast Forestry University	Northeast Forestry University
EPI1848354	MP	Sweden	2021-Feb-16	EPI_ISL_1093425	A/Taiga bean goose/SVA210217SZ0303/KN000463/2021	National Veterinary Institute, SVA	National Veterinary Institute
EPI1848403	MP	Sweden	2020-Nov-17	EPI_ISL_1095453	A/Turkey/Sweden/SVA201118SZ0002/KN305633-IP1/2020	National Veterinary Institute, SVA	National Veterinary Institute
EPI1848330	MP	Sweden	2021-Feb-13	EPI_ISL_1093422	A/Turkey/Sweden/SVA210214SZ0002/KN035667-IP5/2021	National Veterinary Institute, SVA	National Veterinary Institute
EPI1081924	MP	Italy	2017-Aug-25	EPI_ISL_282141	A/swan/Italy/17VIR7064-1/2017	Istituto Zooprofilattico Sperimentale Delle Venezie	Istituto Zooprofilattico Sperimentale Delle Venezie	Bianca,Zecchin; Alice,Fusaro; Gianpiero,Zamperin; Alessia,Schivo; Annalisa,Salviato; Sabrina,Marciano; Silvia,Ormelli; Calogero,Terregino; Isabella,Monne
EPI1081972	MP	Italy	2017-Aug-05	EPI_ISL_282143	A/goose/Italy/17VIR6358-3/2017	Istituto Zooprofilattico Sperimentale Delle Venezie	Istituto Zooprofilattico Sperimentale Delle Venezie	Bianca,Zecchin; Alice,Fusaro; Gianpiero,Zamperin; Alessia,Schivo; Annalisa,Salviato; Sabrina,Marciano; Silvia,Ormelli; Calogero,Terregino; Isabella,Monne
EPI1104270	MP	Egypt	2017-Jan-01	EPI_ISL_285619	A/chicken/Egypt/Kafr-Elshiekh-18/2017		Friedrich-Loeffler-Institut	Salaheldin, A.H.; Abd El-Hamid, H.S.;Elbestawy, A.R.; Hafez, M.H.; Veits, J.; Mettenleiter, T.C.; Abdelwhab, E.M.'
EPI1104278	MP	Egypt	2017-Jan-01	EPI_ISL_285620	A/chicken/Egypt/Buheira-12/2017		Friedrich-Loeffler-Institut	Salaheldin, A.H.; Abd El-Hamid, H.S.;Elbestawy, A.R.; Hafez, M.H.; Veits, J.; Mettenleiter, T.C.; Abdelwhab, E.M.'
EPI1104286	MP	Egypt	2017-Jan-01	EPI_ISL_285621	A/chicken/Egypt/Gharbiya-15/2017		Friedrich-Loeffler-Institut	Salaheldin, A.H.; Abd El-Hamid, H.S.;Elbestawy, A.R.; Hafez, M.H.; Veits, J.; Mettenleiter, T.C.; Abdelwhab, E.M.'
EPI1104294	MP	Egypt	2017-Jan-01	EPI_ISL_285622	A/duck/Egypt/Buheira-21/2017		Friedrich-Loeffler-Institut	Salaheldin, A.H.; Abd El-Hamid, H.S.;Elbestawy, A.R.; Hafez, M.H.; Veits, J.; Mettenleiter, T.C.; Abdelwhab, E.M.'
EPI1143208	MP	China	2016-May-15	EPI_ISL_291952	A/Bar-headed Goose/Qinghai/B44/2016		Wuhan Institute of Virology
EPI1144050	MP	China	2016-May-13	EPI_ISL_292170	A/Bar-headed Goose/Qinghai/A22/2016	Wuhan Institute of Virology, CAS	Wuhan Institute of Virology
EPI1144064	MP	China	2016-May-15	EPI_ISL_292172	A/Bar-headed Goose/Qinghai/B7/2016	Wuhan Institute of Virology, CAS	Wuhan Institute of Virology
EPI1208988	MP	China	2016-May-15	EPI_ISL_292173	A/Bar-headed Goose/Qinghai/B54/2016	Wuhan Institute of Virology, CAS	Wuhan Institute of Virology
EPI1208987	MP	China	2016-May-14	EPI_ISL_292174	A/Bar-headed Goose/Qinghai/XX431/2016	Wuhan Institute of Virology, CAS	Wuhan Institute of Virology
EPI1144088	MP	China	2016-May-14	EPI_ISL_292175	A/Bar-headed Goose/Qinghai/XX446/2016	Wuhan Institute of Virology, CAS	Wuhan Institute of Virology
EPI1144096	MP	China	2016-May-13	EPI_ISL_292176	A/Bar-headed Goose/Qinghai/A17/2016	Wuhan Institute of Virology, CAS	Wuhan Institute of Virology
EPI1144104	MP	China	2016-May-14	EPI_ISL_292177	A/Bar-headed Goose/Qinghai/A20/2016	Wuhan Institute of Virology, CAS	Wuhan Institute of Virology
EPI1208986	MP	China	2016-May-14	EPI_ISL_292178	A/Bar-headed Goose/Qinghai/A12/2016	Wuhan Institute of Virology, CAS	Wuhan Institute of Virology
EPI1144128	MP	China	2016-May-12	EPI_ISL_292180	A/Bar-headed Goose/Qinghai/XX22/2016	Wuhan Institute of Virology, CAS	Wuhan Institute of Virology
EPI1144136	MP	China	2016-May-14	EPI_ISL_292181	A/Bar-headed Goose/Qinghai/A19/2016	Wuhan Institute of Virology, CAS	Wuhan Institute of Virology
EPI1144144	MP	China	2016-May-13	EPI_ISL_292182	A/Bar-headed Goose/Qinghai/A16/2016	Wuhan Institute of Virology, CAS	Wuhan Institute of Virology
EPI1144152	MP	China	2016-May-14	EPI_ISL_292183	A/Bar-headed Goose/Qinghai/A13/2016	Wuhan Institute of Virology, CAS	Wuhan Institute of Virology
EPI1144160	MP	China	2016-May-15	EPI_ISL_292184	A/Bar-headed Goose/Qinghai/B51/2016	Wuhan Institute of Virology, CAS	Wuhan Institute of Virology
EPI1144168	MP	China	2016-Jul-13	EPI_ISL_292185	A/Great Cormorant/Qinghai/Y01/2016	Wuhan Institute of Virology, CAS	Wuhan Institute of Virology
EPI1144176	MP	China	2016-May-15	EPI_ISL_292186	A/Bar-headed Goose/Qinghai/B34/2016	Wuhan Institute of Virology, CAS	Wuhan Institute of Virology
EPI1144184	MP	China	2016-May-14	EPI_ISL_292187	A/Bar-headed Goose/Qinghai/XX782/2016	Wuhan Institute of Virology, CAS	Wuhan Institute of Virology
EPI1144193	MP	China	2016-Jul-13	EPI_ISL_292188	A/Great Cormorant/Qinghai/B82/2016	Wuhan Institute of Virology, CAS	Wuhan Institute of Virology
EPI1144201	MP	China	2016-May-14	EPI_ISL_292189	A/Bar-headed Goose/Qinghai/A21/2016	Wuhan Institute of Virology, CAS	Wuhan Institute of Virology
EPI1144209	MP	China	2016-May-12	EPI_ISL_292190	A/Bar-headed Goose/Qinghai/XX111/2016	Wuhan Institute of Virology, CAS	Wuhan Institute of Virology
EPI1144217	MP	China	2016-May-15	EPI_ISL_292191	A/Bar-headed Goose/Qinghai/B12/2016	Wuhan Institute of Virology, CAS	Wuhan Institute of Virology
EPI1144225	MP	China	2016-May-13	EPI_ISL_292192	A/Bar-headed Goose/Qinghai/A23/2016	Wuhan Institute of Virology, CAS	Wuhan Institute of Virology
EPI1144233	MP	China	2016-May-12	EPI_ISL_292193	A/Bar-headed Goose/Qinghai/XX76/2016	Wuhan Institute of Virology, CAS	Wuhan Institute of Virology
EPI1208985	MP	China	2016-May-12	EPI_ISL_292194	A/Bar-headed Goose/Qinghai/a88/2016	Wuhan Institute of Virology, CAS	Wuhan Institute of Virology
EPI1144249	MP	China	2016-May-12	EPI_ISL_292196	A/Bar-headed Goose/Qinghai/a32/2016	Wuhan Institute of Virology, CAS	Wuhan Institute of Virology
EPI1144257	MP	China	2016-May-14	EPI_ISL_292198	A/Bar-headed Goose/Qinghai/a115/2016	Wuhan Institute of Virology, CAS	Wuhan Institute of Virology
EPI1144364	MP	China	2016-May-14	EPI_ISL_292229	A/Bar-headed Goose/Qinghai/a113/2016	Wuhan Institute of Virology, CAS	Wuhan Institute of Virology
EPI1144372	MP	China	2016-May-15	EPI_ISL_292230	A/Bar-headed Goose/Qinghai/a93/2016	Wuhan Institute of Virology, CAS	Wuhan Institute of Virology
EPI1144380	MP	China	2016-May-15	EPI_ISL_292231	A/Bar-headed Goose/Qinghai/a61/2016	Wuhan Institute of Virology, CAS	Wuhan Institute of Virology
EPI1144388	MP	China	2016-Apr-21	EPI_ISL_292232	A/Bar-headed Goose/Qinghai/HDT001/2016	Wuhan Institute of Virology, CAS	Wuhan Institute of Virology
EPI1144396	MP	China	2016-May-15	EPI_ISL_292233	A/Bar-headed Goose/Qinghai/a91/2016	Wuhan Institute of Virology, CAS	Wuhan Institute of Virology
EPI1144404	MP	China	2016-May-15	EPI_ISL_292234	A/Bar-headed Goose/Qinghai/a92/2016	Wuhan Institute of Virology, CAS	Wuhan Institute of Virology
EPI1144412	MP	China	2016-May-13	EPI_ISL_292235	A/Bar-headed Goose/Qinghai/a43/2016	Wuhan Institute of Virology, CAS	Wuhan Institute of Virology
EPI1144420	MP	China	2016-May-13	EPI_ISL_292236	A/Bar-headed Goose/Qinghai/a24/2016	Wuhan Institute of Virology, CAS	Wuhan Institute of Virology
EPI1144428	MP	China	2016-May-12	EPI_ISL_292237	A/Bar-headed Goose/Qinghai/a15/2016	Wuhan Institute of Virology, CAS	Wuhan Institute of Virology
EPI1144436	MP	China	2016-May-15	EPI_ISL_292238	A/Bar-headed Goose/Qinghai/p18/2016	Wuhan Institute of Virology, CAS	Wuhan Institute of Virology
EPI1144444	MP	China	2016-May-13	EPI_ISL_292239	A/Bar-headed Goose/Qinghai/p9/2016	Wuhan Institute of Virology, CAS	Wuhan Institute of Virology
EPI1145053	MP	China	2016-Jul-13	EPI_ISL_292326	A/Great Cormorant/Qinghai/a51/2016	Wuhan Institute of Virology, CAS	Wuhan Institute of Virology
EPI1145062	MP	China	2016-May-13	EPI_ISL_292327	A/Bar-headed Goose/Qinghai/p2/2016	Wuhan Institute of Virology, CAS	Wuhan Institute of Virology
EPI1208844	MP	China	2016-May-13	EPI_ISL_292328	A/Bar-headed Goose/Qinghai/a45/2016	Wuhan Institute of Virology, CAS	Wuhan Institute of Virology
EPI1145079	MP	China	2016-May-12	EPI_ISL_292329	A/Bar-headed Goose/Qinghai/a27/2016	Wuhan Institute of Virology, CAS	Wuhan Institute of Virology
EPI1145087	MP	China	2016-May-13	EPI_ISL_292330	A/Bar-headed Goose/Qinghai/a26/2016	Wuhan Institute of Virology, CAS	Wuhan Institute of Virology
EPI1145095	MP	China	2016-May-13	EPI_ISL_292331	A/Bar-headed Goose/Qinghai/a114/2016	Wuhan Institute of Virology, CAS	Wuhan Institute of Virology
EPI1145120	MP	China	2017-May-17	EPI_ISL_292334	A/Bar-headed Goose/Qinghai/B655/2017	Wuhan Institute of Virology, CAS	Wuhan Institute of Virology
EPI1145141	MP	China	2017-May-14	EPI_ISL_292340	A/Bar-headed Goose/Qinghai/a230/2017	Wuhan Institute of Virology, CAS	Wuhan Institute of Virology
EPI1145149	MP	China	2017-May-16	EPI_ISL_292341	A/Bar-headed Goose/Qinghai/a218/2017	Wuhan Institute of Virology, CAS	Wuhan Institute of Virology
EPI1145787	MP	China	2017-May-16	EPI_ISL_292476	A/Bar-headed Goose/Qinghai/a237/2017	Wuhan Institute of Virology, CAS	Wuhan Institute of Virology
EPI1145795	MP	China	2017-Apr-15	EPI_ISL_292477	A/Great Crested Grebe/Qinghai/a737/2017	Wuhan Institute of Virology, CAS	Wuhan Institute of Virology
EPI1145803	MP	China	2017-May-14	EPI_ISL_292478	A/Bar-headed Goose/Qinghai/a765/2017	Wuhan Institute of Virology, CAS	Wuhan Institute of Virology
EPI1145811	MP	China	2017-Jun-20	EPI_ISL_292479	A/Bar-headed Goose/Qinghai/a893/2017	Wuhan Institute of Virology, CAS	Wuhan Institute of Virology
EPI1145848	MP	China	2016-May-15	EPI_ISL_292495	A/Bar-headed Goose/Qinghai/B11/2016	Wuhan Institute of Virology, CAS	Wuhan Institute of Virology
EPI1208842	MP	China	2016-May-14	EPI_ISL_292496	A/Bar-headed Goose/Qinghai/A11/2016	Wuhan Institute of Virology, CAS	Wuhan Institute of Virology
EPI1145863	MP	China	2016-May-15	EPI_ISL_292497	A/Bar-headed Goose/Qinghai/XXI122/2016	Wuhan Institute of Virology, CAS	Wuhan Institute of Virology
EPI1145871	MP	China	2017-May-16	EPI_ISL_292498	A/Bar-headed Goose/Qinghai/a210/2017	Wuhan Institute of Virology, CAS	Wuhan Institute of Virology
EPI1159812	MP	China	2016-Dec-13	EPI_ISL_295492	A/Anser cygnoides/Hubei/FW44/2016			Ma,L.; Zhao,L.; Wang,R.; Chen,Q.
EPI1159820	MP	China	2016-Dec-28	EPI_ISL_295493	A/Cygnus atratus/Hubei/2Z2-O/2016			Ma,L.; Zhao,L.; Wang,R.; Chen,Q.
EPI1159828	MP	China	2016-Dec-20	EPI_ISL_295494	A/Cygnus atratus/Hubei/HF-1/2016			Ma,L.; Zhao,L.; Wang,R.; Chen,Q.
EPI1169149	MP	Russian Federation	2017-Oct-18	EPI_ISL_297234	A/chicken/Rostov-on-Don/1321/2017		State Research Center of Virology and Biotechnology (VECTOR)	Ivan,Susloparov; Natalya,Goncharova; Natalya,Kolosova; Vasiliy,Marchenko; Alexander,Ryzhikov
EPI1169202	MP	Russian Federation	2017-Nov-17	EPI_ISL_297235	A/chicken/Rostov-on-Don/1598/2017		State Research Center of Virology and Biotechnology (VECTOR)	Ivan,Susloparov; Natalya,Goncharova; Natalya,Kolosova; Vasiliy,Marchenko; Alexander,Ryzhikov
EPI1184974	MP	Poland	2017-Jan-18	EPI_ISL_300698	A/turkey/Poland/54/2017	National Veterinary Research Institut Poland, PIWet-PIB	National Veterinary Research Institut Poland, PIWet-PIB	Swieton E., Smietanka K.
EPI1200927	MP	Uganda	2017-Jan-04	EPI_ISL_303837	A/grey-headed gull/Uganda/MUWRP-538/2017			Byarugaba,D.K.; Erima,B.; Millard,M.; Kibuuka,H.; Mimbe,D.; Ukuli,Q.A.; Atim,G.; Tugume,T.; Mworozi,E.A.; Danner,A.; McKenzie,P.; Webby,R.; Ducatez,M.F.; Wabwire-Mangen,F.; Krauss,S.
EPI1219864	MP	United States	2017-May-19	EPI_ISL_307653	A/ruddy turnstone/New Jersey/UGAI17-2652/2017			Tan,G.; Pickett,B.; Fedorova,N.; Amedeo,P.; Isom,R.; Hu,L.; Christensen,J.; Durbin,A.; Williams,T.; Arumemi,F.; Poulson,R.; Bao,Y.; Sanders,R.; Zhdanov,S.; Kiryutin,B.; Lipman,D.J.; Tatusova,T.; Hatcher,E.; Stallknecht,D.
EPI1223845	MP	Congo, the Democatic Republic of	2017-May-15	EPI_ISL_308802	A/duck/Democratic Republic of the Congo/17RS882-29/2017			Twabela,A.; Zecchin,B.; Tshilenge,G.; Sakoda,Y.; Kone,P.; Zamperin,G.; Drago,A.; Monne,I.
EPI1223846	MP	Congo, the Democatic Republic of	2017-May-14	EPI_ISL_308803	A/duck/Democratic Republic of the Congo/17RS882-33/2017			Twabela,A.; Zecchin,B.; Tshilenge,G.; Sakoda,Y.; Kone,P.; Zamperin,G.; Drago,A.; Monne,I.
EPI1223847	MP	Congo, the Democatic Republic of	2017-May-13	EPI_ISL_308804	A/duck/Democratic Republic of the Congo/17RS882-40/2017			Twabela,A.; Zecchin,B.; Tshilenge,G.; Sakoda,Y.; Kone,P.; Zamperin,G.; Drago,A.; Monne,I.
EPI1223848	MP	Congo, the Democatic Republic of	2017-May-14	EPI_ISL_308805	A/duck/Democratic Republic of the Congo/17RS882-5/2017			Twabela,A.; Zecchin,B.; Tshilenge,G.; Sakoda,Y.; Kone,P.; Zamperin,G.; Drago,A.; Monne,I.
EPI1223855	MP	Cameroon	2017-Jan-01	EPI_ISL_308806	A/chicken/Cameroon/17RS1661-1/2017			Wade,A.; Zecchin,B.; Jumbo,S.D.; Fusaro,A.; Taiga,T.; Bianco,A.; Poueme N,R.; Salomoni,A.; Feussom Kameni,J.M.; Zamperin,G.; Kazi,J.P.; Nenkam,R.; Foupouapouognigni,Y.; Abdoulkadiri,S.; Yaya,A.; Monne,I.
EPI1223856	MP	Cameroon	2017-Jan-01	EPI_ISL_308807	A/duck/Cameroon/17RS1661-3/2017			Wade,A.; Zecchin,B.; Jumbo,S.D.; Fusaro,A.; Taiga,T.; Bianco,A.; Poueme N,R.; Salomoni,A.; Feussom Kameni,J.M.; Zamperin,G.; Kazi,J.P.; Nenkam,R.; Foupouapouognigni,Y.; Abdoulkadiri,S.; Yaya,A.; Monne,I.
EPI1223872	MP	Cameroon	2017-Jan-01	EPI_ISL_308809	A/pigeon/Cameroon/17RS1661-4/2017			Wade,A.; Zecchin,B.; Jumbo,S.D.; Fusaro,A.; Taiga,T.; Bianco,A.; Poueme N,R.; Salomoni,A.; Feussom Kameni,J.M.; Zamperin,G.; Kazi,J.P.; Nenkam,R.; Foupouapouognigni,Y.; Abdoulkadiri,S.; Yaya,A.; Monne,I.
EPI1261346	MP	Italy	2017-Mar-16	EPI_ISL_316513	A/chicken/Italy/17VIR2294-5/2017	Istituto Zooprofilattico Sperimentale Delle Venezie	Istituto Zooprofilattico Sperimentale Delle Venezie	Mulatti, P.; Fusaro, A.; Scolamacchia, F.; Zecchin, B.; Azzolini, A.; Zamperin, G.; Milani, A.; Salviato, A.; Schivo, A.; Terregino, C.; Bonfanti, L.; Monne, I.; Marangon, S.
EPI1261354	MP	Italy	2017-Mar-28	EPI_ISL_316514	A/chicken/Italy/17VIR2658-3/2017	Istituto Zooprofilattico Sperimentale Delle Venezie	Istituto Zooprofilattico Sperimentale Delle Venezie	Mulatti, P.; Fusaro, A.; Scolamacchia, F.; Zecchin, B.; Azzolini, A.; Zamperin, G.; Milani, A.; Salviato, A.; Schivo, A.; Terregino, C.; Bonfanti, L.; Monne, I.; Marangon, S.
EPI1261362	MP	Italy	2017-Mar-28	EPI_ISL_316515	A/turkey/Italy/17VIR2722-29/2017	Istituto Zooprofilattico Sperimentale Delle Venezie	Istituto Zooprofilattico Sperimentale Delle Venezie	Mulatti, P.; Fusaro, A.; Scolamacchia, F.; Zecchin, B.; Azzolini, A.; Zamperin, G.; Milani, A.; Salviato, A.; Schivo, A.; Terregino, C.; Bonfanti, L.; Monne, I.; Marangon, S.
EPI1261370	MP	Italy	2017-Mar-28	EPI_ISL_316516	A/chicken/Italy/17VIR2788/2017	Istituto Zooprofilattico Sperimentale Delle Venezie	Istituto Zooprofilattico Sperimentale Delle Venezie	Mulatti, P.; Fusaro, A.; Scolamacchia, F.; Zecchin, B.; Azzolini, A.; Zamperin, G.; Milani, A.; Salviato, A.; Schivo, A.; Terregino, C.; Bonfanti, L.; Monne, I.; Marangon, S.
EPI1261378	MP	Italy	2017-Apr-11	EPI_ISL_316517	A/turkey/Italy/17VIR3192-1/2017	Istituto Zooprofilattico Sperimentale Delle Venezie	Istituto Zooprofilattico Sperimentale Delle Venezie	Mulatti, P.; Fusaro, A.; Scolamacchia, F.; Zecchin, B.; Azzolini, A.; Zamperin, G.; Milani, A.; Salviato, A.; Schivo, A.; Terregino, C.; Bonfanti, L.; Monne, I.; Marangon, S.
EPI1261386	MP	Italy	2017-May-29	EPI_ISL_316518	A/turkey/Italy/17VIR4407-1/2017	Istituto Zooprofilattico Sperimentale Delle Venezie	Istituto Zooprofilattico Sperimentale Delle Venezie	Mulatti, P.; Fusaro, A.; Scolamacchia, F.; Zecchin, B.; Azzolini, A.; Zamperin, G.; Milani, A.; Salviato, A.; Schivo, A.; Terregino, C.; Bonfanti, L.; Monne, I.; Marangon, S.
EPI1261394	MP	Italy	2017-Jul-19	EPI_ISL_316519	A/turkey/Italy/17VIR5773-2/2017	Istituto Zooprofilattico Sperimentale Delle Venezie	Istituto Zooprofilattico Sperimentale Delle Venezie	Mulatti, P.; Fusaro, A.; Scolamacchia, F.; Zecchin, B.; Azzolini, A.; Zamperin, G.; Milani, A.; Salviato, A.; Schivo, A.; Terregino, C.; Bonfanti, L.; Monne, I.; Marangon, S.
EPI1261402	MP	Italy	2017-Jul-19	EPI_ISL_316520	A/duck/Italy/17VIR5769-5/2017	Istituto Zooprofilattico Sperimentale Delle Venezie	Istituto Zooprofilattico Sperimentale Delle Venezie	Mulatti, P.; Fusaro, A.; Scolamacchia, F.; Zecchin, B.; Azzolini, A.; Zamperin, G.; Milani, A.; Salviato, A.; Schivo, A.; Terregino, C.; Bonfanti, L.; Monne, I.; Marangon, S.
EPI1261418	MP	Italy	2017-Jul-27	EPI_ISL_316522	A/turkey/Italy/17VIR5964-8/2017	Istituto Zooprofilattico Sperimentale Delle Venezie	Istituto Zooprofilattico Sperimentale Delle Venezie	Mulatti, P.; Fusaro, A.; Scolamacchia, F.; Zecchin, B.; Azzolini, A.; Zamperin, G.; Milani, A.; Salviato, A.; Schivo, A.; Terregino, C.; Bonfanti, L.; Monne, I.; Marangon, S.
EPI1261426	MP	Italy	2017-Jul-27	EPI_ISL_316523	A/chicken/Italy/17VIR5986-1/2017	Istituto Zooprofilattico Sperimentale Delle Venezie	Istituto Zooprofilattico Sperimentale Delle Venezie	Mulatti, P.; Fusaro, A.; Scolamacchia, F.; Zecchin, B.; Azzolini, A.; Zamperin, G.; Milani, A.; Salviato, A.; Schivo, A.; Terregino, C.; Bonfanti, L.; Monne, I.; Marangon, S.
EPI1261434	MP	Italy	2017-Aug-01	EPI_ISL_316524	A/turkey/Italy/17VIR6108-3/2017	Istituto Zooprofilattico Sperimentale Delle Venezie	Istituto Zooprofilattico Sperimentale Delle Venezie	Mulatti, P.; Fusaro, A.; Scolamacchia, F.; Zecchin, B.; Azzolini, A.; Zamperin, G.; Milani, A.; Salviato, A.; Schivo, A.; Terregino, C.; Bonfanti, L.; Monne, I.; Marangon, S.
EPI1261442	MP	Italy	2017-Jul-31	EPI_ISL_316525	A/turkey/Italy/17VIR6111-16/2017	Istituto Zooprofilattico Sperimentale Delle Venezie	Istituto Zooprofilattico Sperimentale Delle Venezie	Mulatti, P.; Fusaro, A.; Scolamacchia, F.; Zecchin, B.; Azzolini, A.; Zamperin, G.; Milani, A.; Salviato, A.; Schivo, A.; Terregino, C.; Bonfanti, L.; Monne, I.; Marangon, S.
EPI1261450	MP	Italy	2017-Aug-04	EPI_ISL_316526	A/turkey/Italy/17VIR6355-1/2017	Istituto Zooprofilattico Sperimentale Delle Venezie	Istituto Zooprofilattico Sperimentale Delle Venezie	Mulatti, P.; Fusaro, A.; Scolamacchia, F.; Zecchin, B.; Azzolini, A.; Zamperin, G.; Milani, A.; Salviato, A.; Schivo, A.; Terregino, C.; Bonfanti, L.; Monne, I.; Marangon, S.
EPI1261458	MP	Italy	2017-Aug-04	EPI_ISL_316527	A/turkey/Italy/17VIR6356-1/2017	Istituto Zooprofilattico Sperimentale Delle Venezie	Istituto Zooprofilattico Sperimentale Delle Venezie	Mulatti, P.; Fusaro, A.; Scolamacchia, F.; Zecchin, B.; Azzolini, A.; Zamperin, G.; Milani, A.; Salviato, A.; Schivo, A.; Terregino, C.; Bonfanti, L.; Monne, I.; Marangon, S.
EPI1261466	MP	Italy	2017-Aug-04	EPI_ISL_316528	A/turkey/Italy/17VIR6357-2/2017	Istituto Zooprofilattico Sperimentale Delle Venezie	Istituto Zooprofilattico Sperimentale Delle Venezie	Mulatti, P.; Fusaro, A.; Scolamacchia, F.; Zecchin, B.; Azzolini, A.; Zamperin, G.; Milani, A.; Salviato, A.; Schivo, A.; Terregino, C.; Bonfanti, L.; Monne, I.; Marangon, S.
EPI1261474	MP	Italy	2017-Aug-08	EPI_ISL_316529	A/turkey/Italy/17VIR6469-2/2017	Istituto Zooprofilattico Sperimentale Delle Venezie	Istituto Zooprofilattico Sperimentale Delle Venezie	Mulatti, P.; Fusaro, A.; Scolamacchia, F.; Zecchin, B.; Azzolini, A.; Zamperin, G.; Milani, A.; Salviato, A.; Schivo, A.; Terregino, C.; Bonfanti, L.; Monne, I.; Marangon, S.
EPI1261482	MP	Italy	2017-Aug-21	EPI_ISL_316530	A/turkey/Italy/17VIR6882-1/2017	Istituto Zooprofilattico Sperimentale Delle Venezie	Istituto Zooprofilattico Sperimentale Delle Venezie	Mulatti, P.; Fusaro, A.; Scolamacchia, F.; Zecchin, B.; Azzolini, A.; Zamperin, G.; Milani, A.; Salviato, A.; Schivo, A.; Terregino, C.; Bonfanti, L.; Monne, I.; Marangon, S.
EPI1261490	MP	Italy	2017-Aug-19	EPI_ISL_316531	A/pheasant/Italy/17VIR7065-21/2017	Istituto Zooprofilattico Sperimentale Delle Venezie	Istituto Zooprofilattico Sperimentale Delle Venezie	Mulatti, P.; Fusaro, A.; Scolamacchia, F.; Zecchin, B.; Azzolini, A.; Zamperin, G.; Milani, A.; Salviato, A.; Schivo, A.; Terregino, C.; Bonfanti, L.; Monne, I.; Marangon, S.
EPI1261498	MP	Italy	2017-Aug-22	EPI_ISL_316532	A/turkey/Italy/17VIR6930-4/2017	Istituto Zooprofilattico Sperimentale Delle Venezie	Istituto Zooprofilattico Sperimentale Delle Venezie	Mulatti, P.; Fusaro, A.; Scolamacchia, F.; Zecchin, B.; Azzolini, A.; Zamperin, G.; Milani, A.; Salviato, A.; Schivo, A.; Terregino, C.; Bonfanti, L.; Monne, I.; Marangon, S.
EPI1261506	MP	Italy	2017-Aug-22	EPI_ISL_316533	A/turkey/Italy/17VIR6928-5/2017	Istituto Zooprofilattico Sperimentale Delle Venezie	Istituto Zooprofilattico Sperimentale Delle Venezie	Mulatti, P.; Fusaro, A.; Scolamacchia, F.; Zecchin, B.; Azzolini, A.; Zamperin, G.; Milani, A.; Salviato, A.; Schivo, A.; Terregino, C.; Bonfanti, L.; Monne, I.; Marangon, S.
EPI1261514	MP	Italy	2017-Aug-25	EPI_ISL_316534	A/chicken/Italy/17VIR7062-1/2017	Istituto Zooprofilattico Sperimentale Delle Venezie	Istituto Zooprofilattico Sperimentale Delle Venezie	Mulatti, P.; Fusaro, A.; Scolamacchia, F.; Zecchin, B.; Azzolini, A.; Zamperin, G.; Milani, A.; Salviato, A.; Schivo, A.; Terregino, C.; Bonfanti, L.; Monne, I.; Marangon, S.
EPI1261522	MP	Italy	2017-Aug-28	EPI_ISL_316535	A/turkey/Italy/17VIR7197-1/2017	Istituto Zooprofilattico Sperimentale Delle Venezie	Istituto Zooprofilattico Sperimentale Delle Venezie	Mulatti, P.; Fusaro, A.; Scolamacchia, F.; Zecchin, B.; Azzolini, A.; Zamperin, G.; Milani, A.; Salviato, A.; Schivo, A.; Terregino, C.; Bonfanti, L.; Monne, I.; Marangon, S.
EPI1261530	MP	Italy	2017-Sep-02	EPI_ISL_316536	A/turkey/Italy/17VIR7337-1/2017	Istituto Zooprofilattico Sperimentale Delle Venezie	Istituto Zooprofilattico Sperimentale Delle Venezie	Mulatti, P.; Fusaro, A.; Scolamacchia, F.; Zecchin, B.; Azzolini, A.; Zamperin, G.; Milani, A.; Salviato, A.; Schivo, A.; Terregino, C.; Bonfanti, L.; Monne, I.; Marangon, S.
EPI1261538	MP	Italy	2017-Sep-08	EPI_ISL_316537	A/goose/Italy/17VIR7626-5/2017	Istituto Zooprofilattico Sperimentale Delle Venezie	Istituto Zooprofilattico Sperimentale Delle Venezie	Mulatti, P.; Fusaro, A.; Scolamacchia, F.; Zecchin, B.; Azzolini, A.; Zamperin, G.; Milani, A.; Salviato, A.; Schivo, A.; Terregino, C.; Bonfanti, L.; Monne, I.; Marangon, S.
EPI1261546	MP	Italy	2017-Sep-25	EPI_ISL_316538	A/turkey/Italy/17VIR8199-1/2017	Istituto Zooprofilattico Sperimentale Delle Venezie	Istituto Zooprofilattico Sperimentale Delle Venezie	Mulatti, P.; Fusaro, A.; Scolamacchia, F.; Zecchin, B.; Azzolini, A.; Zamperin, G.; Milani, A.; Salviato, A.; Schivo, A.; Terregino, C.; Bonfanti, L.; Monne, I.; Marangon, S.
EPI1261554	MP	Italy	2017-Sep-26	EPI_ISL_316539	A/turkey/Italy/17VIR8275-3/2017	Istituto Zooprofilattico Sperimentale Delle Venezie	Istituto Zooprofilattico Sperimentale Delle Venezie	Mulatti, P.; Fusaro, A.; Scolamacchia, F.; Zecchin, B.; Azzolini, A.; Zamperin, G.; Milani, A.; Salviato, A.; Schivo, A.; Terregino, C.; Bonfanti, L.; Monne, I.; Marangon, S.
EPI1261562	MP	Italy	2017-Sep-25	EPI_ISL_316540	A/duck/Italy/17VIR8200-12/2017	Istituto Zooprofilattico Sperimentale Delle Venezie	Istituto Zooprofilattico Sperimentale Delle Venezie	Mulatti, P.; Fusaro, A.; Scolamacchia, F.; Zecchin, B.; Azzolini, A.; Zamperin, G.; Milani, A.; Salviato, A.; Schivo, A.; Terregino, C.; Bonfanti, L.; Monne, I.; Marangon, S.
EPI1261570	MP	Italy	2017-Sep-25	EPI_ISL_316541	A/duck/Italy/17VIR8349/2017	Istituto Zooprofilattico Sperimentale Delle Venezie	Istituto Zooprofilattico Sperimentale Delle Venezie	Mulatti, P.; Fusaro, A.; Scolamacchia, F.; Zecchin, B.; Azzolini, A.; Zamperin, G.; Milani, A.; Salviato, A.; Schivo, A.; Terregino, C.; Bonfanti, L.; Monne, I.; Marangon, S.
EPI1261578	MP	Italy	2017-Oct-05	EPI_ISL_316542	A/chicken/Italy/17VIR8678/2017	Istituto Zooprofilattico Sperimentale Delle Venezie	Istituto Zooprofilattico Sperimentale Delle Venezie	Mulatti, P.; Fusaro, A.; Scolamacchia, F.; Zecchin, B.; Azzolini, A.; Zamperin, G.; Milani, A.; Salviato, A.; Schivo, A.; Terregino, C.; Bonfanti, L.; Monne, I.; Marangon, S.
EPI1261586	MP	Italy	2017-Oct-06	EPI_ISL_316543	A/chicken/Italy/17VIR8783-5/2017	Istituto Zooprofilattico Sperimentale Delle Venezie	Istituto Zooprofilattico Sperimentale Delle Venezie	Mulatti, P.; Fusaro, A.; Scolamacchia, F.; Zecchin, B.; Azzolini, A.; Zamperin, G.; Milani, A.; Salviato, A.; Schivo, A.; Terregino, C.; Bonfanti, L.; Monne, I.; Marangon, S.
EPI1261594	MP	Italy	2017-Oct-09	EPI_ISL_316544	A/chicken/Italy/17VIR8821/2017	Istituto Zooprofilattico Sperimentale Delle Venezie	Istituto Zooprofilattico Sperimentale Delle Venezie	Mulatti, P.; Fusaro, A.; Scolamacchia, F.; Zecchin, B.; Azzolini, A.; Zamperin, G.; Milani, A.; Salviato, A.; Schivo, A.; Terregino, C.; Bonfanti, L.; Monne, I.; Marangon, S.
EPI1261602	MP	Italy	2017-Oct-09	EPI_ISL_316545	A/chicken/Italy/17VIR8744-9/2017	Istituto Zooprofilattico Sperimentale Delle Venezie	Istituto Zooprofilattico Sperimentale Delle Venezie	Mulatti, P.; Fusaro, A.; Scolamacchia, F.; Zecchin, B.; Azzolini, A.; Zamperin, G.; Milani, A.; Salviato, A.; Schivo, A.; Terregino, C.; Bonfanti, L.; Monne, I.; Marangon, S.
EPI1261610	MP	Italy	2017-Oct-10	EPI_ISL_316546	A/chicken/Italy/17VIR8885/2017	Istituto Zooprofilattico Sperimentale Delle Venezie	Istituto Zooprofilattico Sperimentale Delle Venezie	Mulatti, P.; Fusaro, A.; Scolamacchia, F.; Zecchin, B.; Azzolini, A.; Zamperin, G.; Milani, A.; Salviato, A.; Schivo, A.; Terregino, C.; Bonfanti, L.; Monne, I.; Marangon, S.
EPI1261618	MP	Italy	2017-Oct-11	EPI_ISL_316547	A/turkey/Italy/17VIR8886-3/2017	Istituto Zooprofilattico Sperimentale Delle Venezie	Istituto Zooprofilattico Sperimentale Delle Venezie	Mulatti, P.; Fusaro, A.; Scolamacchia, F.; Zecchin, B.; Azzolini, A.; Zamperin, G.; Milani, A.; Salviato, A.; Schivo, A.; Terregino, C.; Bonfanti, L.; Monne, I.; Marangon, S.
EPI1261626	MP	Italy	2017-Oct-09	EPI_ISL_316548	A/turkey/Italy/17VIR8819-3/2017	Istituto Zooprofilattico Sperimentale Delle Venezie	Istituto Zooprofilattico Sperimentale Delle Venezie	Mulatti, P.; Fusaro, A.; Scolamacchia, F.; Zecchin, B.; Azzolini, A.; Zamperin, G.; Milani, A.; Salviato, A.; Schivo, A.; Terregino, C.; Bonfanti, L.; Monne, I.; Marangon, S.
EPI1261634	MP	Italy	2017-Oct-12	EPI_ISL_316549	A/chicken/Italy/17VIR9048-2/2017	Istituto Zooprofilattico Sperimentale Delle Venezie	Istituto Zooprofilattico Sperimentale Delle Venezie	Mulatti, P.; Fusaro, A.; Scolamacchia, F.; Zecchin, B.; Azzolini, A.; Zamperin, G.; Milani, A.; Salviato, A.; Schivo, A.; Terregino, C.; Bonfanti, L.; Monne, I.; Marangon, S.
EPI1261642	MP	Italy	2017-Oct-13	EPI_ISL_316550	A/turkey/Italy/17VIR9106-2/2017	Istituto Zooprofilattico Sperimentale Delle Venezie	Istituto Zooprofilattico Sperimentale Delle Venezie	Mulatti, P.; Fusaro, A.; Scolamacchia, F.; Zecchin, B.; Azzolini, A.; Zamperin, G.; Milani, A.; Salviato, A.; Schivo, A.; Terregino, C.; Bonfanti, L.; Monne, I.; Marangon, S.
EPI1261650	MP	Italy	2017-Oct-16	EPI_ISL_316551	A/chicken/Italy/17VIR9107/2017	Istituto Zooprofilattico Sperimentale Delle Venezie	Istituto Zooprofilattico Sperimentale Delle Venezie	Mulatti, P.; Fusaro, A.; Scolamacchia, F.; Zecchin, B.; Azzolini, A.; Zamperin, G.; Milani, A.; Salviato, A.; Schivo, A.; Terregino, C.; Bonfanti, L.; Monne, I.; Marangon, S.
EPI1261657	MP	Italy	2017-Oct-12	EPI_ISL_316552	A/turkey/Italy/17VIR9049-2/2017	Istituto Zooprofilattico Sperimentale Delle Venezie	Istituto Zooprofilattico Sperimentale Delle Venezie	Mulatti, P.; Fusaro, A.; Scolamacchia, F.; Zecchin, B.; Azzolini, A.; Zamperin, G.; Milani, A.; Salviato, A.; Schivo, A.; Terregino, C.; Bonfanti, L.; Monne, I.; Marangon, S.
EPI1261665	MP	Italy	2017-Oct-16	EPI_ISL_316553	A/chicken/Italy/17VIR9113/2017	Istituto Zooprofilattico Sperimentale Delle Venezie	Istituto Zooprofilattico Sperimentale Delle Venezie	Mulatti, P.; Fusaro, A.; Scolamacchia, F.; Zecchin, B.; Azzolini, A.; Zamperin, G.; Milani, A.; Salviato, A.; Schivo, A.; Terregino, C.; Bonfanti, L.; Monne, I.; Marangon, S.
EPI1261681	MP	Italy	2017-Oct-18	EPI_ISL_316555	A/turkey/Italy/17VIR9245/2017	Istituto Zooprofilattico Sperimentale Delle Venezie	Istituto Zooprofilattico Sperimentale Delle Venezie	Mulatti, P.; Fusaro, A.; Scolamacchia, F.; Zecchin, B.; Azzolini, A.; Zamperin, G.; Milani, A.; Salviato, A.; Schivo, A.; Terregino, C.; Bonfanti, L.; Monne, I.; Marangon, S.
EPI1261689	MP	Italy	2017-Oct-18	EPI_ISL_316556	A/turkey/Italy/17VIR9246/2017	Istituto Zooprofilattico Sperimentale Delle Venezie	Istituto Zooprofilattico Sperimentale Delle Venezie	Mulatti, P.; Fusaro, A.; Scolamacchia, F.; Zecchin, B.; Azzolini, A.; Zamperin, G.; Milani, A.; Salviato, A.; Schivo, A.; Terregino, C.; Bonfanti, L.; Monne, I.; Marangon, S.
EPI1261697	MP	Italy	2017-Oct-18	EPI_ISL_316557	A/chicken/Italy/17VIR9456/2017	Istituto Zooprofilattico Sperimentale Delle Venezie	Istituto Zooprofilattico Sperimentale Delle Venezie	Mulatti, P.; Fusaro, A.; Scolamacchia, F.; Zecchin, B.; Azzolini, A.; Zamperin, G.; Milani, A.; Salviato, A.; Schivo, A.; Terregino, C.; Bonfanti, L.; Monne, I.; Marangon, S.
EPI1261705	MP	Italy	2017-Oct-25	EPI_ISL_316558	A/duck/Italy/17VIR9533/2017	Istituto Zooprofilattico Sperimentale Delle Venezie	Istituto Zooprofilattico Sperimentale Delle Venezie	Mulatti, P.; Fusaro, A.; Scolamacchia, F.; Zecchin, B.; Azzolini, A.; Zamperin, G.; Milani, A.; Salviato, A.; Schivo, A.; Terregino, C.; Bonfanti, L.; Monne, I.; Marangon, S.
EPI1261712	MP	Italy	2017-Oct-28	EPI_ISL_316559	A/chicken/Italy/17VIR9679/2017	Istituto Zooprofilattico Sperimentale Delle Venezie	Istituto Zooprofilattico Sperimentale Delle Venezie	Mulatti, P.; Fusaro, A.; Scolamacchia, F.; Zecchin, B.; Azzolini, A.; Zamperin, G.; Milani, A.; Salviato, A.; Schivo, A.; Terregino, C.; Bonfanti, L.; Monne, I.; Marangon, S.
EPI1261720	MP	Italy	2017-Oct-28	EPI_ISL_316560	A/chicken/Italy/17VIR9680/2017	Istituto Zooprofilattico Sperimentale Delle Venezie	Istituto Zooprofilattico Sperimentale Delle Venezie	Mulatti, P.; Fusaro, A.; Scolamacchia, F.; Zecchin, B.; Azzolini, A.; Zamperin, G.; Milani, A.; Salviato, A.; Schivo, A.; Terregino, C.; Bonfanti, L.; Monne, I.; Marangon, S.
EPI1261728	MP	Italy	2017-Oct-30	EPI_ISL_316561	A/turkey/Italy/17VIR9699/2017	Istituto Zooprofilattico Sperimentale Delle Venezie	Istituto Zooprofilattico Sperimentale Delle Venezie	Mulatti, P.; Fusaro, A.; Scolamacchia, F.; Zecchin, B.; Azzolini, A.; Zamperin, G.; Milani, A.; Salviato, A.; Schivo, A.; Terregino, C.; Bonfanti, L.; Monne, I.; Marangon, S.
EPI1261736	MP	Italy	2017-Oct-31	EPI_ISL_316562	A/turkey/Italy/17VIR9773/2017	Istituto Zooprofilattico Sperimentale Delle Venezie	Istituto Zooprofilattico Sperimentale Delle Venezie	Mulatti, P.; Fusaro, A.; Scolamacchia, F.; Zecchin, B.; Azzolini, A.; Zamperin, G.; Milani, A.; Salviato, A.; Schivo, A.; Terregino, C.; Bonfanti, L.; Monne, I.; Marangon, S.
EPI1261744	MP	Italy	2017-Oct-31	EPI_ISL_316563	A/turkey/Italy/17VIR9775-1/2017	Istituto Zooprofilattico Sperimentale Delle Venezie	Istituto Zooprofilattico Sperimentale Delle Venezie	Mulatti, P.; Fusaro, A.; Scolamacchia, F.; Zecchin, B.; Azzolini, A.; Zamperin, G.; Milani, A.; Salviato, A.; Schivo, A.; Terregino, C.; Bonfanti, L.; Monne, I.; Marangon, S.
EPI1261752	MP	Italy	2017-Nov-01	EPI_ISL_316564	A/turkey/Italy/17VIR9908/2017	Istituto Zooprofilattico Sperimentale Delle Venezie	Istituto Zooprofilattico Sperimentale Delle Venezie	Mulatti, P.; Fusaro, A.; Scolamacchia, F.; Zecchin, B.; Azzolini, A.; Zamperin, G.; Milani, A.; Salviato, A.; Schivo, A.; Terregino, C.; Bonfanti, L.; Monne, I.; Marangon, S.
EPI1261760	MP	Italy	2017-Nov-02	EPI_ISL_316565	A/turkey/Italy/17VIR9905-1/2017	Istituto Zooprofilattico Sperimentale Delle Venezie	Istituto Zooprofilattico Sperimentale Delle Venezie	Mulatti, P.; Fusaro, A.; Scolamacchia, F.; Zecchin, B.; Azzolini, A.; Zamperin, G.; Milani, A.; Salviato, A.; Schivo, A.; Terregino, C.; Bonfanti, L.; Monne, I.; Marangon, S.
EPI1261768	MP	Italy	2017-Nov-03	EPI_ISL_316566	A/duck/Italy/17VIR9906-1/2017	Istituto Zooprofilattico Sperimentale Delle Venezie	Istituto Zooprofilattico Sperimentale Delle Venezie	Mulatti, P.; Fusaro, A.; Scolamacchia, F.; Zecchin, B.; Azzolini, A.; Zamperin, G.; Milani, A.; Salviato, A.; Schivo, A.; Terregino, C.; Bonfanti, L.; Monne, I.; Marangon, S.
EPI1261776	MP	Italy	2017-Nov-03	EPI_ISL_316567	A/duck/Italy/17VIR9907-2/2017	Istituto Zooprofilattico Sperimentale Delle Venezie	Istituto Zooprofilattico Sperimentale Delle Venezie	Mulatti, P.; Fusaro, A.; Scolamacchia, F.; Zecchin, B.; Azzolini, A.; Zamperin, G.; Milani, A.; Salviato, A.; Schivo, A.; Terregino, C.; Bonfanti, L.; Monne, I.; Marangon, S.
EPI1261784	MP	Italy	2017-Nov-04	EPI_ISL_316568	A/turkey/Italy/17VIR9942-2/2017	Istituto Zooprofilattico Sperimentale Delle Venezie	Istituto Zooprofilattico Sperimentale Delle Venezie	Mulatti, P.; Fusaro, A.; Scolamacchia, F.; Zecchin, B.; Azzolini, A.; Zamperin, G.; Milani, A.; Salviato, A.; Schivo, A.; Terregino, C.; Bonfanti, L.; Monne, I.; Marangon, S.
EPI1261792	MP	Italy	2017-Nov-03	EPI_ISL_316569	A/chicken/Italy/17VIR9941-1/2017	Istituto Zooprofilattico Sperimentale Delle Venezie	Istituto Zooprofilattico Sperimentale Delle Venezie	Mulatti, P.; Fusaro, A.; Scolamacchia, F.; Zecchin, B.; Azzolini, A.; Zamperin, G.; Milani, A.; Salviato, A.; Schivo, A.; Terregino, C.; Bonfanti, L.; Monne, I.; Marangon, S.
EPI1261800	MP	Italy	2017-Nov-03	EPI_ISL_316570	A/chicken/Italy/17VIR9846-4/2017	Istituto Zooprofilattico Sperimentale Delle Venezie	Istituto Zooprofilattico Sperimentale Delle Venezie	Mulatti, P.; Fusaro, A.; Scolamacchia, F.; Zecchin, B.; Azzolini, A.; Zamperin, G.; Milani, A.; Salviato, A.; Schivo, A.; Terregino, C.; Bonfanti, L.; Monne, I.; Marangon, S.
EPI1261808	MP	Italy	2017-Nov-07	EPI_ISL_316571	A/chicken/Italy/17VIR10053/2017	Istituto Zooprofilattico Sperimentale Delle Venezie	Istituto Zooprofilattico Sperimentale Delle Venezie	Mulatti, P.; Fusaro, A.; Scolamacchia, F.; Zecchin, B.; Azzolini, A.; Zamperin, G.; Milani, A.; Salviato, A.; Schivo, A.; Terregino, C.; Bonfanti, L.; Monne, I.; Marangon, S.
EPI1261816	MP	Italy	2017-Nov-02	EPI_ISL_316572	A/chicken/Italy/17VIR9868-1/2017	Istituto Zooprofilattico Sperimentale Delle Venezie	Istituto Zooprofilattico Sperimentale Delle Venezie	Mulatti, P.; Fusaro, A.; Scolamacchia, F.; Zecchin, B.; Azzolini, A.; Zamperin, G.; Milani, A.; Salviato, A.; Schivo, A.; Terregino, C.; Bonfanti, L.; Monne, I.; Marangon, S.
EPI1261824	MP	Italy	2017-Nov-06	EPI_ISL_316573	A/turkey/Italy/17VIR10133-8/2017	Istituto Zooprofilattico Sperimentale Delle Venezie	Istituto Zooprofilattico Sperimentale Delle Venezie	Mulatti, P.; Fusaro, A.; Scolamacchia, F.; Zecchin, B.; Azzolini, A.; Zamperin, G.; Milani, A.; Salviato, A.; Schivo, A.; Terregino, C.; Bonfanti, L.; Monne, I.; Marangon, S.
EPI1261832	MP	Italy	2017-Nov-06	EPI_ISL_316574	A/chicken/Italy/17VIR10083/2017	Istituto Zooprofilattico Sperimentale Delle Venezie	Istituto Zooprofilattico Sperimentale Delle Venezie	Mulatti, P.; Fusaro, A.; Scolamacchia, F.; Zecchin, B.; Azzolini, A.; Zamperin, G.; Milani, A.; Salviato, A.; Schivo, A.; Terregino, C.; Bonfanti, L.; Monne, I.; Marangon, S.
EPI1261840	MP	Italy	2017-Nov-09	EPI_ISL_316575	A/chicken/Italy/17VIR10082/2017	Istituto Zooprofilattico Sperimentale Delle Venezie	Istituto Zooprofilattico Sperimentale Delle Venezie	Mulatti, P.; Fusaro, A.; Scolamacchia, F.; Zecchin, B.; Azzolini, A.; Zamperin, G.; Milani, A.; Salviato, A.; Schivo, A.; Terregino, C.; Bonfanti, L.; Monne, I.; Marangon, S.
EPI1261848	MP	Italy	2017-Nov-09	EPI_ISL_316576	A/chicken/Italy/17VIR10130-2/2017	Istituto Zooprofilattico Sperimentale Delle Venezie	Istituto Zooprofilattico Sperimentale Delle Venezie	Mulatti, P.; Fusaro, A.; Scolamacchia, F.; Zecchin, B.; Azzolini, A.; Zamperin, G.; Milani, A.; Salviato, A.; Schivo, A.; Terregino, C.; Bonfanti, L.; Monne, I.; Marangon, S.
EPI1261856	MP	Italy	2017-Nov-10	EPI_ISL_316577	A/chicken/Italy/17VIR10132-1/2017	Istituto Zooprofilattico Sperimentale Delle Venezie	Istituto Zooprofilattico Sperimentale Delle Venezie	Mulatti, P.; Fusaro, A.; Scolamacchia, F.; Zecchin, B.; Azzolini, A.; Zamperin, G.; Milani, A.; Salviato, A.; Schivo, A.; Terregino, C.; Bonfanti, L.; Monne, I.; Marangon, S.
EPI1261864	MP	Italy	2017-Nov-10	EPI_ISL_316578	A/chicken/Italy/17VIR10131-1/2017	Istituto Zooprofilattico Sperimentale Delle Venezie	Istituto Zooprofilattico Sperimentale Delle Venezie	Mulatti, P.; Fusaro, A.; Scolamacchia, F.; Zecchin, B.; Azzolini, A.; Zamperin, G.; Milani, A.; Salviato, A.; Schivo, A.; Terregino, C.; Bonfanti, L.; Monne, I.; Marangon, S.
EPI1261872	MP	Italy	2017-Nov-21	EPI_ISL_316579	A/chicken/Italy/17VIR10437-2/2017	Istituto Zooprofilattico Sperimentale Delle Venezie	Istituto Zooprofilattico Sperimentale Delle Venezie	Mulatti, P.; Fusaro, A.; Scolamacchia, F.; Zecchin, B.; Azzolini, A.; Zamperin, G.; Milani, A.; Salviato, A.; Schivo, A.; Terregino, C.; Bonfanti, L.; Monne, I.; Marangon, S.
EPI1261880	MP	Italy	2017-Nov-20	EPI_ISL_316580	A/chicken/Italy/17VIR10408/2017	Istituto Zooprofilattico Sperimentale Delle Venezie	Istituto Zooprofilattico Sperimentale Delle Venezie	Mulatti, P.; Fusaro, A.; Scolamacchia, F.; Zecchin, B.; Azzolini, A.; Zamperin, G.; Milani, A.; Salviato, A.; Schivo, A.; Terregino, C.; Bonfanti, L.; Monne, I.; Marangon, S.
EPI1261888	MP	Italy	2017-Dec-01	EPI_ISL_316581	A/duck/Italy/17VIR10767-13/2017	Istituto Zooprofilattico Sperimentale Delle Venezie	Istituto Zooprofilattico Sperimentale Delle Venezie	Mulatti, P.; Fusaro, A.; Scolamacchia, F.; Zecchin, B.; Azzolini, A.; Zamperin, G.; Milani, A.; Salviato, A.; Schivo, A.; Terregino, C.; Bonfanti, L.; Monne, I.; Marangon, S.
EPI1261896	MP	Italy	2017-Dec-11	EPI_ISL_316582	A/turkey/Italy/17VIR10983-22/2017	Istituto Zooprofilattico Sperimentale Delle Venezie	Istituto Zooprofilattico Sperimentale Delle Venezie	Mulatti, P.; Fusaro, A.; Scolamacchia, F.; Zecchin, B.; Azzolini, A.; Zamperin, G.; Milani, A.; Salviato, A.; Schivo, A.; Terregino, C.; Bonfanti, L.; Monne, I.; Marangon, S.
EPI1261904	MP	Italy	2017-Apr-27	EPI_ISL_316583	A/swan/Italy/17VIR3594-3/2017	Istituto Zooprofilattico Sperimentale Delle Venezie	Istituto Zooprofilattico Sperimentale Delle Venezie	Mulatti, P.; Fusaro, A.; Scolamacchia, F.; Zecchin, B.; Azzolini, A.; Zamperin, G.; Milani, A.; Salviato, A.; Schivo, A.; Terregino, C.; Bonfanti, L.; Monne, I.; Marangon, S.
EPI1261912	MP	Italy	2017-Sep-01	EPI_ISL_316584	A/swan/Italy/17VIR8513/2017	Istituto Zooprofilattico Sperimentale Delle Venezie	Istituto Zooprofilattico Sperimentale Delle Venezie	Mulatti, P.; Fusaro, A.; Scolamacchia, F.; Zecchin, B.; Azzolini, A.; Zamperin, G.; Milani, A.; Salviato, A.; Schivo, A.; Terregino, C.; Bonfanti, L.; Monne, I.; Marangon, S.
EPI1261919	MP	Italy	2017-Oct-11	EPI_ISL_316585	A/swan/Italy/17VIR9017/2017	Istituto Zooprofilattico Sperimentale Delle Venezie	Istituto Zooprofilattico Sperimentale Delle Venezie	Mulatti, P.; Fusaro, A.; Scolamacchia, F.; Zecchin, B.; Azzolini, A.; Zamperin, G.; Milani, A.; Salviato, A.; Schivo, A.; Terregino, C.; Bonfanti, L.; Monne, I.; Marangon, S.
EPI1261927	MP	Italy	2017-Oct-11	EPI_ISL_316586	A/swan/Italy/17VIR9038-1/2017	Istituto Zooprofilattico Sperimentale Delle Venezie	Istituto Zooprofilattico Sperimentale Delle Venezie	Mulatti, P.; Fusaro, A.; Scolamacchia, F.; Zecchin, B.; Azzolini, A.; Zamperin, G.; Milani, A.; Salviato, A.; Schivo, A.; Terregino, C.; Bonfanti, L.; Monne, I.; Marangon, S.
EPI1261935	MP	Italy	2017-Oct-11	EPI_ISL_316587	A/swan/Italy/17VIR9038-2/2017	Istituto Zooprofilattico Sperimentale Delle Venezie	Istituto Zooprofilattico Sperimentale Delle Venezie	Mulatti, P.; Fusaro, A.; Scolamacchia, F.; Zecchin, B.; Azzolini, A.; Zamperin, G.; Milani, A.; Salviato, A.; Schivo, A.; Terregino, C.; Bonfanti, L.; Monne, I.; Marangon, S.
EPI1261943	MP	Italy	2017-Aug-16	EPI_ISL_316588	A/swan/Italy/17VIR9836-1/2017	Istituto Zooprofilattico Sperimentale Delle Venezie	Istituto Zooprofilattico Sperimentale Delle Venezie	Mulatti, P.; Fusaro, A.; Scolamacchia, F.; Zecchin, B.; Azzolini, A.; Zamperin, G.; Milani, A.; Salviato, A.; Schivo, A.; Terregino, C.; Bonfanti, L.; Monne, I.; Marangon, S.
EPI1261951	MP	Italy	2017-Oct-20	EPI_ISL_316589	A/quail/Italy/17VIR9455-2/2017	Istituto Zooprofilattico Sperimentale Delle Venezie	Istituto Zooprofilattico Sperimentale Delle Venezie	Mulatti, P.; Fusaro, A.; Scolamacchia, F.; Zecchin, B.; Azzolini, A.; Zamperin, G.; Milani, A.; Salviato, A.; Schivo, A.; Terregino, C.; Bonfanti, L.; Monne, I.; Marangon, S.
EPI1261965	MP	Italy	2017-Oct-23	EPI_ISL_316591	A/kestrel/Italy/17VIR9840/2017	Istituto Zooprofilattico Sperimentale Delle Venezie	Istituto Zooprofilattico Sperimentale Delle Venezie	Mulatti, P.; Fusaro, A.; Scolamacchia, F.; Zecchin, B.; Azzolini, A.; Zamperin, G.; Milani, A.; Salviato, A.; Schivo, A.; Terregino, C.; Bonfanti, L.; Monne, I.; Marangon, S.
EPI1261973	MP	Italy	2017-Jul-25	EPI_ISL_316592	A/mallard/Italy/17VIR6103-1/2017	Istituto Zooprofilattico Sperimentale Delle Venezie	Istituto Zooprofilattico Sperimentale Delle Venezie	Mulatti, P.; Fusaro, A.; Scolamacchia, F.; Zecchin, B.; Azzolini, A.; Zamperin, G.; Milani, A.; Salviato, A.; Schivo, A.; Terregino, C.; Bonfanti, L.; Monne, I.; Marangon, S.
EPI1261981	MP	Italy	2017-Oct-23	EPI_ISL_316593	A/pigeon/Italy/17VIR9842/2017	Istituto Zooprofilattico Sperimentale Delle Venezie	Istituto Zooprofilattico Sperimentale Delle Venezie	Mulatti, P.; Fusaro, A.; Scolamacchia, F.; Zecchin, B.; Azzolini, A.; Zamperin, G.; Milani, A.; Salviato, A.; Schivo, A.; Terregino, C.; Bonfanti, L.; Monne, I.; Marangon, S.
EPI1261989	MP	Italy	2017-Oct-23	EPI_ISL_316594	A/wild_goose/Italy/17VIR9841/2017	Istituto Zooprofilattico Sperimentale Delle Venezie	Istituto Zooprofilattico Sperimentale Delle Venezie	Mulatti, P.; Fusaro, A.; Scolamacchia, F.; Zecchin, B.; Azzolini, A.; Zamperin, G.; Milani, A.; Salviato, A.; Schivo, A.; Terregino, C.; Bonfanti, L.; Monne, I.; Marangon, S.
EPI1270730	MP	Russian Federation	2018-Jun-11	EPI_ISL_320607	A/chicken/Kursk/284/2018		State Research Center of Virology and Biotechnology (VECTOR)	Alexey,Danilenko; Vasiliy,Marchenko; Ivan,Susloparov; Natalya,Goncharova; Natalya,Kolosova; Juliya, Bulanovich; Alexander,Ryzhikov
EPI1270738	MP	Russian Federation	2018-Jun-15	EPI_ISL_320608	A/chicken/Kursk/526/2018		State Research Center of Virology and Biotechnology (VECTOR)	Alexey,Danilenko; Vasiliy,Marchenko; Ivan,Susloparov; Natalya,Goncharova; Natalya,Kolosova; Juliya, Bulanovich; Alexander,Ryzhikov
EPI1270848	MP	Russian Federation	2018-Jun-22	EPI_ISL_320657	A/chicken/Samara/446/2018		State Research Center of Virology and Biotechnology (VECTOR)	Alexey,Danilenko; Vasiliy,Marchenko; Ivan,Susloparov; Natalya,Goncharova; Natalya,Kolosova; Juliya, Bulanovich; Alexander,Ryzhikov
EPI1270856	MP	Russian Federation	2018-Jun-22	EPI_ISL_320658	A/chicken/Samara/447/2018		State Research Center of Virology and Biotechnology (VECTOR)	Alexey,Danilenko; Vasiliy,Marchenko; Ivan,Susloparov; Natalya,Goncharova; Natalya,Kolosova; Juliya, Bulanovich; Alexander,Ryzhikov
EPI1270864	MP	Russian Federation	2018-Jun-22	EPI_ISL_320659	A/duck/Samara/452/2018		State Research Center of Virology and Biotechnology (VECTOR)	Alexey,Danilenko; Vasiliy,Marchenko; Ivan,Susloparov; Natalya,Goncharova; Natalya,Kolosova; Juliya, Bulanovich; Alexander,Ryzhikov
EPI1270872	MP	Russian Federation	2018-Jun-22	EPI_ISL_320660	A/goose/Samara/455/2018		State Research Center of Virology and Biotechnology (VECTOR)	Alexey,Danilenko; Vasiliy,Marchenko; Ivan,Susloparov; Natalya,Goncharova; Natalya,Kolosova; Juliya, Bulanovich; Alexander,Ryzhikov
EPI1270880	MP	Russian Federation	2018-Jun-22	EPI_ISL_320661	A/goose/Samara/459/2018		State Research Center of Virology and Biotechnology (VECTOR)	Alexey,Danilenko; Vasiliy,Marchenko; Ivan,Susloparov; Natalya,Goncharova; Natalya,Kolosova; Juliya, Bulanovich; Alexander,Ryzhikov
EPI1270888	MP	Russian Federation	2018-Jun-15	EPI_ISL_320662	A/chicken/Penza/300/2018		State Research Center of Virology and Biotechnology (VECTOR)	Alexey,Danilenko; Vasiliy,Marchenko; Ivan,Susloparov; Natalya,Goncharova; Natalya,Kolosova; Juliya, Bulanovich; Alexander,Ryzhikov
EPI1270896	MP	Russian Federation	2018-Jun-15	EPI_ISL_320663	A/chicken/Penza/301/2018		State Research Center of Virology and Biotechnology (VECTOR)	Alexey,Danilenko; Vasiliy,Marchenko; Ivan,Susloparov; Natalya,Goncharova; Natalya,Kolosova; Juliya, Bulanovich; Alexander,Ryzhikov
EPI1270925	MP	Russian Federation	2018-Jun-20	EPI_ISL_320664	A/chicken/Orel/533/2018		State Research Center of Virology and Biotechnology (VECTOR)	Alexey,Danilenko; Vasiliy,Marchenko; Ivan,Susloparov; Natalya,Goncharova; Natalya,Kolosova; Juliya, Bulanovich; Alexander,Ryzhikov
EPI1270937	MP	Russian Federation	2018-Jul-09	EPI_ISL_320674	A/chicken/Rostov-on-Don/766/2018		State Research Center of Virology and Biotechnology (VECTOR)	Alexey,Danilenko; Vasiliy,Marchenko; Ivan,Susloparov; Natalya,Goncharova; Natalya,Kolosova; Juliya, Bulanovich; Alexander,Ryzhikov
EPI1270945	MP	Russian Federation	2018-Jul-16	EPI_ISL_320675	A/turkey/Rostov-on-Don/817/2018		State Research Center of Virology and Biotechnology (VECTOR)	Alexey,Danilenko; Vasiliy,Marchenko; Ivan,Susloparov; Natalya,Goncharova; Natalya,Kolosova; Juliya, Bulanovich; Alexander,Ryzhikov
EPI1270953	MP	Russian Federation	2018-Jun-19	EPI_ISL_320676	A/chicken/Penza/605/2018		State Research Center of Virology and Biotechnology (VECTOR)	Alexey,Danilenko; Vasiliy,Marchenko; Ivan,Susloparov; Natalya,Goncharova; Natalya,Kolosova; Juliya, Bulanovich; Alexander,Ryzhikov
EPI1270961	MP	Russian Federation	2018-Jun-19	EPI_ISL_320677	A/chicken/Penza/607/2018		State Research Center of Virology and Biotechnology (VECTOR)	Alexey,Danilenko; Vasiliy,Marchenko; Ivan,Susloparov; Natalya,Goncharova; Natalya,Kolosova; Juliya, Bulanovich; Alexander,Ryzhikov
EPI1270969	MP	Russian Federation	2018-Jul-16	EPI_ISL_320678	A/chicken/Cheboksary/805/2018		State Research Center of Virology and Biotechnology (VECTOR)	Alexey,Danilenko; Vasiliy,Marchenko; Ivan,Susloparov; Natalya,Goncharova; Natalya,Kolosova; Juliya, Bulanovich; Alexander,Ryzhikov
EPI1270977	MP	Russian Federation	2018-Jul-16	EPI_ISL_320679	A/chicken/Cheboksary/806/2018		State Research Center of Virology and Biotechnology (VECTOR)	Alexey,Danilenko; Vasiliy,Marchenko; Ivan,Susloparov; Natalya,Goncharova; Natalya,Kolosova; Juliya, Bulanovich; Alexander,Ryzhikov
EPI1270985	MP	Russian Federation	2018-Jun-20	EPI_ISL_320680	A/chicken/Kursk/757/2018		State Research Center of Virology and Biotechnology (VECTOR)	Alexey,Danilenko; Vasiliy,Marchenko; Ivan,Susloparov; Natalya,Goncharova; Natalya,Kolosova; Juliya, Bulanovich; Alexander,Ryzhikov
EPI1270993	MP	Russian Federation	2018-Jun-26	EPI_ISL_320681	A/chicken/Kursk/760/2018		State Research Center of Virology and Biotechnology (VECTOR)	Alexey,Danilenko; Vasiliy,Marchenko; Ivan,Susloparov; Natalya,Goncharova; Natalya,Kolosova; Juliya, Bulanovich; Alexander,Ryzhikov
EPI1271001	MP	Russian Federation	2018-Jun-26	EPI_ISL_320682	A/chicken/Kursk/762/2018		State Research Center of Virology and Biotechnology (VECTOR)	Alexey,Danilenko; Vasiliy,Marchenko; Ivan,Susloparov; Natalya,Goncharova; Natalya,Kolosova; Juliya, Bulanovich; Alexander,Ryzhikov
EPI1271009	MP	Russian Federation	2018-Jul-04	EPI_ISL_320683	A/goose/Samara/673/2018		State Research Center of Virology and Biotechnology (VECTOR)	Alexey,Danilenko; Vasiliy,Marchenko; Ivan,Susloparov; Natalya,Goncharova; Natalya,Kolosova; Juliya, Bulanovich; Alexander,Ryzhikov
EPI1271017	MP	Russian Federation	2018-Jul-04	EPI_ISL_320684	A/goose/Samara/675/2018		State Research Center of Virology and Biotechnology (VECTOR)	Alexey,Danilenko; Vasiliy,Marchenko; Ivan,Susloparov; Natalya,Goncharova; Natalya,Kolosova; Juliya, Bulanovich; Alexander,Ryzhikov
EPI1271025	MP	Russian Federation	2018-Jul-04	EPI_ISL_320685	A/chicken/Samara/679/2018		State Research Center of Virology and Biotechnology (VECTOR)	Alexey,Danilenko; Vasiliy,Marchenko; Ivan,Susloparov; Natalya,Goncharova; Natalya,Kolosova; Juliya, Bulanovich; Alexander,Ryzhikov
EPI1272532	MP	Russian Federation	2018-Jul-20	EPI_ISL_320953	A/chicken/Cheboksary/849/2018		State Research Center of Virology and Biotechnology (VECTOR)	Alexey,Danilenko; Vasiliy,Marchenko; Ivan,Susloparov; Natalya,Goncharova; Natalya,Kolosova; Juliya, Bulanovich; Alexander,Ryzhikov
EPI1272540	MP	Russian Federation	2018-Jul-20	EPI_ISL_320954	A/chicken/Cheboksary/850/2018		State Research Center of Virology and Biotechnology (VECTOR)	Alexey,Danilenko; Vasiliy,Marchenko; Ivan,Susloparov; Natalya,Goncharova; Natalya,Kolosova; Juliya, Bulanovich; Alexander,Ryzhikov
EPI1272548	MP	Russian Federation	2018-Jul-20	EPI_ISL_320955	A/chicken/Cheboksary/851/2018		State Research Center of Virology and Biotechnology (VECTOR)	Alexey,Danilenko; Vasiliy,Marchenko; Ivan,Susloparov; Natalya,Goncharova; Natalya,Kolosova; Juliya, Bulanovich; Alexander,Ryzhikov
EPI1272556	MP	Russian Federation	2018-Jul-31	EPI_ISL_320956	A/chicken/Cheboksary/853/2018		State Research Center of Virology and Biotechnology (VECTOR)	Alexey,Danilenko; Vasiliy,Marchenko; Ivan,Susloparov; Natalya,Goncharova; Natalya,Kolosova; Juliya, Bulanovich; Alexander,Ryzhikov
EPI1272564	MP	Russian Federation	2018-Jul-31	EPI_ISL_320957	A/chicken/Cheboksary/854/2018		State Research Center of Virology and Biotechnology (VECTOR)	Alexey,Danilenko; Vasiliy,Marchenko; Ivan,Susloparov; Natalya,Goncharova; Natalya,Kolosova; Juliya, Bulanovich; Alexander,Ryzhikov
EPI1272572	MP	Russian Federation	2018-Aug-01	EPI_ISL_320958	A/chicken/Tatarstan/7/2018		State Research Center of Virology and Biotechnology (VECTOR)	Alexey,Danilenko; Vasiliy,Marchenko; Ivan,Susloparov; Natalya,Goncharova; Natalya,Kolosova; Juliya, Bulanovich; Alexander,Ryzhikov
EPI1304520	MP	United States	2008-Sep-03	EPI_ISL_328436	A/pheasant/Idaho/08-002590-63/2008			Li,L.; Bowman,A.; DeLiberto,T.; Killian,M.; Krauss,S.; Nolting,J.; Kim Torchetti,M.; Ramey,A.; Reeves,A.; Stallknecht,D.; Webby,R.; Wan,X.-F.
EPI1318873	MP	United Kingdom	2014-Nov-16	EPI_ISL_331223	A/Duck/England/1279/2014	Animal and Plant Health Agency (APHA)	Animal and Plant Health Agency (APHA)	Puranik,Anita; Warren,Caroline; Mahmood,Sahar; Thomas,Saumya; Byrne,Alexander; Ramsay,Andrew; Everett,Helen; Skinner,Paul; Núñez,Alejandro; Watson,Samantha; Slomka,Marek; Brown,Ian; Brookes,Sharon
EPI1351414	MP	Russian Federation	2018-Nov-02	EPI_ISL_336929	A/chicken/Voronezh/1488/2018		State Research Center of Virology and Biotechnology (VECTOR)	Natalya,Goncharova; Alexey,Danilenko; Vasiliy,Marchenko; Ivan,Susloparov; Natalya,Kolosova; Juliya, Bulanovich; Alexander,Ryzhikov
EPI1351422	MP	Russian Federation	2018-Sep-28	EPI_ISL_336930	A/turkey/Rostov-on-Don/1117/2018		State Research Center of Virology and Biotechnology (VECTOR)	Natalya,Goncharova; Alexey,Danilenko; Vasiliy,Marchenko; Ivan,Susloparov; Natalya,Kolosova; Juliya, Bulanovich; Alexander,Ryzhikov
EPI1351430	MP	Russian Federation	2018-Nov-02	EPI_ISL_336931	A/chiken/Voronezh/1491/2018		State Research Center of Virology and Biotechnology (VECTOR)	Natalya,Goncharova; Alexey,Danilenko; Vasiliy,Marchenko; Ivan,Susloparov; Natalya,Kolosova; Juliya, Bulanovich; Alexander,Ryzhikov
EPI1351438	MP	Russian Federation	2018-Nov-02	EPI_ISL_336932	A/chicken/Voronezh/1504/2018		State Research Center of Virology and Biotechnology (VECTOR)	Natalya,Goncharova; Alexey,Danilenko; Vasiliy,Marchenko; Ivan,Susloparov; Natalya,Kolosova; Juliya, Bulanovich; Alexander,Ryzhikov
EPI1351446	MP	Russian Federation	2018-Nov-02	EPI_ISL_336933	A/chicken/Voronezh/1513/2018		State Research Center of Virology and Biotechnology (VECTOR)	Natalya,Goncharova; Alexey,Danilenko; Vasiliy,Marchenko; Ivan,Susloparov; Natalya,Kolosova; Juliya, Bulanovich; Alexander,Ryzhikov
EPI1352502	MP	Russian Federation	2018-Aug-03	EPI_ISL_337151	A/chicken/Mari El/870/2018		State Research Center of Virology and Biotechnology (VECTOR)	Natalia,Goncharova; Ivan,Susloparov; Natalia,Kolosova; Alexey,Danilenko; Juliya,Bulanovich; Vasiliy,Marchenko; Alexander,Ryzhikov
EPI1353379	MP	Russian Federation	2018-Oct-15	EPI_ISL_337410	A/Turkey/Central Russia/5/2018	Research Institute of Experimental and Clinical Medicine	National Institute of Animal Health	Yoshida,E.; Mine, J.; Uchida, Y.; Saito, T.; Shestopalov, A.; Dubovitskiy, N.; Sobolev, I.; Derko, A.; Alekseev, A.; Sharshov, K.
EPI1359253	MP	France	2016-Nov-08	EPI_ISL_339105	A/Duck/France/RG1/2016 (H5N8)	UMR1225 INRA, ENVT Interactions hôtes-agents pathogènes	Ecole Veterinaire de Toulouse	Figueroa,Thomas; Volmer,Romain; Foret-Lucas,Charlotte; Guerin,Jean-Luc
EPI1404156	MP	Russian Federation	2017-May-12	EPI_ISL_340075	A/chicken/Tatarstan/112/2017	Tatarstan Hygienic and Epidemiological Center, Rospotrebnadzor	State Research Center of Virology and Biotechnology (VECTOR)	Natalia,Goncharova; Vasiliy,Marchenko; Natalia,Kolosova; Alexander,Shvalov; Tatyana,Tregubchak; Svetlana,Svyatchenko; Ivan,Susloparov; Alexander,Ryzhikov
EPI1420344	MP	Egypt	2017-Mar-08	EPI_ISL_344527	A/Duck/Egypt/AR518/2017	Poultry Diseases Department ,Faculty of Veterinary Medicine, Beni-Suef University	Friedrich-Loeffler-Institut	Hassan ,KE; King,J ; El-Kady, MF; Abohamra ,S; Pohlmann, A ; Harder, TC
EPI1420336	MP	Egypt	2018-Mar-28	EPI_ISL_344539	A/Turkey/Egypt/AR550/2018	Poultry Diseases Department ,Faculty of Veterinary Medicine, Beni-Suef University	Friedrich-Loeffler-Institut	Hassan ,KE; King,J ; El-Kady, MF; Abohamra ,S; Pohlmann, A ; Harder, TC
EPI1420328	MP	Egypt	2018-May-25	EPI_ISL_344546	A/Duck/Egypt/AR560/2018	Poultry Diseases Department ,Faculty of Veterinary Medicine, Beni-Suef University	Friedrich-Loeffler-Institut	Hassan ,KE; King,J ; El-Kady, MF; Abohamra ,S; Pohlmann, A ; Harder, TC
EPI1530441	MP	United States	2018-May-23	EPI_ISL_373066	A/laughing gull/Delaware Bay/486/2018			Woodard,K.; Turner,J.C.; Franks,J.; Friedman,K.; Kercher,L.; Webby,R.J.
EPI1549265	MP	Hungary	2016-Nov-24	EPI_ISL_378256	A/Mulard Duck/Hungary/59163/2016			Tatar-Kis,T.; Dan,A.; Felfoldi,B.; Balint,A.; Ronai,Z.; Dauphin,G.; Penzes,Z.; El-Attrache,J.; Gardin,Y.; Palya,V.
EPI1549844	MP	China	2016-Dec-20	EPI_ISL_378362	A/whooper swan/Shanxi/RC01/2016			Li,M.; Zhao,N.; Ma,J.; Feng,S.; Chang,H.; Luo,J.; He,H.
EPI1553402	MP	Uganda	2017-Jan-01	EPI_ISL_379228	A/duck/Uganda/17RS115-9/2017			Ndumu,D.; Zecchin,B.; Fusaro,A.; Arinaitwe,E.; Erechu,R.; Kidega,E.; Kayiwa,J.; Muwanga,E.; Kirumira,M.; Kirembe,G.; Lutwama,J.; Monne,I.
EPI1564196	MP	Iran, Islamic Republic of	2017-Sep-08	EPI_ISL_380991	A/Crow/Aghakhan/2017			Ghalyanchilangaroudi,A.; Ziafati Kafi,Z.; Malekan,M.; Fallah,M.H.; Ghafoori,A.
EPI1575309	MP	Egypt	2017-Feb-15	EPI_ISL_387135	A/duck/Egypt/N13736E/2017			Kandeil,A.; Webby,R.; McKenzie,P.; Kayali,G.; Ali,M.A.
EPI1575284	MP	Egypt	2017-Feb-25	EPI_ISL_387136	A/teal/Egypt/1198C/2017			Kandeil,A.; Webby,R.; McKenzie,P.; Kayali,G.; Ali,M.A.
EPI1575316	MP	Egypt	2017-Jan-03	EPI_ISL_387137	A/chicken/Egypt/Q13804A/2017			Kandeil,A.; Webby,R.; McKenzie,P.; Kayali,G.; Ali,M.A.
EPI1575318	MP	Egypt	2016-Dec-01	EPI_ISL_387138	A/teal/Egypt /823C/2016			Kandeil,A.; Webby,R.; McKenzie,P.; Kayali,G.; Ali,M.A.
EPI1575294	MP	Egypt	2017-Feb-25	EPI_ISL_387140	A/teal/Egypt/1202C/2017			Kandeil,A.; Webby,R.; McKenzie,P.; Kayali,G.; Ali,M.A.
EPI1575329	MP	Egypt	2016-Dec-01	EPI_ISL_387141	A/northern shoveler/Egypt/813C/2016			Kandeil,A.; Webby,R.; McKenzie,P.; Kayali,G.; Ali,M.A.
EPI1575360	MP	Spain	2017-Mar-02	EPI_ISL_387143	A/goose/Spain/IA17CR02699/2017			Sanchez-Gonzalez,R.; Majo,N.
EPI1582752	MP	Egypt	2016-Dec-28	EPI_ISL_388773	A/little grebe/Egypt/1056OP/2016			Kandeil,A.; Webby,R.; McKenzie,P.; Kayali,G.; Ali,M.A.
EPI1669672	MP	Poland	2019-Dec-30	EPI_ISL_402134	A/turkey/Poland/23/2019	National Veterinary Research Institut Poland, PIWet-PIB	National Veterinary Research Institut Poland, PIWet-PIB	Świętoń E., Śmietanka K.
EPI1665427	MP	Germany	2020-Jan-16	EPI_ISL_404993	A/white-fronted goose/Germany-BB/AI00018/2020	Landeslabor Brandenburg-Berlin	Friedrich-Loeffler-Institut
EPI1669680	MP	Poland	2020-Jan-06	EPI_ISL_405813	A/hawk/Poland/003/2020	National Veterinary Research Institut Poland, PIWet-PIB	National Veterinary Research Institut Poland, PIWet-PIB
EPI1679710	MP	Korea, Republic of	2014-Jan-17	EPI_ISL_408528	A/spot_billed_duck/Korea/H0027/2014	Animal and Plant Quarantine Agency (APQA)	Animal and Plant Quarantine Agency (S-2158)
EPI1679721	MP	Korea, Republic of	2014-Jan-19	EPI_ISL_408530	A/duck/Korea/H0032/2014	Animal and Plant Quarantine Agency (APQA)	Animal and Plant Quarantine Agency (S-2158)
EPI1679729	MP	Korea, Republic of	2014-Jan-19	EPI_ISL_408531	A/duck/Korea/H0035/2014	Animal and Plant Quarantine Agency (APQA)	Animal and Plant Quarantine Agency (S-2158)
EPI1679737	MP	Korea, Republic of	2014-Jan-22	EPI_ISL_408532	A/duck/Korea/H0075/2014	Animal and Plant Quarantine Agency (APQA)	Animal and Plant Quarantine Agency (S-2158)
EPI1679745	MP	Korea, Republic of	2014-Jan-22	EPI_ISL_408533	A/duck/Korea/H0078/2014	Animal and Plant Quarantine Agency (APQA)	Animal and Plant Quarantine Agency (S-2158)
EPI1679753	MP	Korea, Republic of	2014-Jan-23	EPI_ISL_408534	A/duck/Korea/H0085/2014	Animal and Plant Quarantine Agency (APQA)	Animal and Plant Quarantine Agency (S-2158)
EPI1679761	MP	Korea, Republic of	2014-Jan-23	EPI_ISL_408535	A/duck/Korea/H0089/2014	Animal and Plant Quarantine Agency (APQA)	Animal and Plant Quarantine Agency (S-2158)
EPI1679769	MP	Korea, Republic of	2014-Jan-23	EPI_ISL_408536	A/duck/Korea/H0090/2014	Animal and Plant Quarantine Agency (APQA)	Animal and Plant Quarantine Agency (S-2158)
EPI1679777	MP	Korea, Republic of	2014-Jan-24	EPI_ISL_408537	A/duck/Korea/H0106/2014	Animal and Plant Quarantine Agency (APQA)	Animal and Plant Quarantine Agency (S-2158)
EPI1679785	MP	Korea, Republic of	2014-Jan-24	EPI_ISL_408538	A/duck/Korea/H0108/2014	Animal and Plant Quarantine Agency (APQA)	Animal and Plant Quarantine Agency (S-2158)
EPI1679793	MP	Korea, Republic of	2014-Jan-24	EPI_ISL_408539	A/duck/Korea/H0109/2014	Animal and Plant Quarantine Agency (APQA)	Animal and Plant Quarantine Agency (S-2158)
EPI1679801	MP	Korea, Republic of	2014-Jan-24	EPI_ISL_408540	A/duck/Korea/H0110/2014	Animal and Plant Quarantine Agency (APQA)	Animal and Plant Quarantine Agency (S-2158)
EPI1679888	MP	Korea, Republic of	2014-Jan-24	EPI_ISL_408574	A/duck/Korea/H0111/2014	Animal and Plant Quarantine Agency (APQA)	Animal and Plant Quarantine Agency (S-2158)
EPI1679896	MP	Korea, Republic of	2014-Jan-24	EPI_ISL_408575	A/duck/Korea/H0112/2014	Animal and Plant Quarantine Agency (APQA)	Animal and Plant Quarantine Agency (S-2158)
EPI1679904	MP	Korea, Republic of	2014-Jan-26	EPI_ISL_408576	A/chicken/Korea/H0151/2014	Animal and Plant Quarantine Agency (APQA)	Animal and Plant Quarantine Agency (S-2158)
EPI1679912	MP	Korea, Republic of	2014-Jan-27	EPI_ISL_408577	A/duck/Korea/H0193/2014	Animal and Plant Quarantine Agency (APQA)	Animal and Plant Quarantine Agency (S-2158)
EPI1679920	MP	Korea, Republic of	2014-Jan-27	EPI_ISL_408578	A/duck/Korea/H0196/2014	Animal and Plant Quarantine Agency (APQA)	Animal and Plant Quarantine Agency (S-2158)
EPI1679928	MP	Korea, Republic of	2014-Jan-27	EPI_ISL_408579	A/baikal_teal/Korea/H0203/2014	Animal and Plant Quarantine Agency (APQA)	Animal and Plant Quarantine Agency (S-2158)
EPI1679936	MP	Korea, Republic of	2014-Jan-29	EPI_ISL_408580	A/duck/Korea/H0262/2014	Animal and Plant Quarantine Agency (APQA)	Animal and Plant Quarantine Agency (S-2158)
EPI1679944	MP	Korea, Republic of	2014-Jan-29	EPI_ISL_408581	A/duck/Korea/H0266/2014	Animal and Plant Quarantine Agency (APQA)	Animal and Plant Quarantine Agency (S-2158)
EPI1679952	MP	Korea, Republic of	2014-Jan-29	EPI_ISL_408582	A/duck/Korea/H0268/2014	Animal and Plant Quarantine Agency (APQA)	Animal and Plant Quarantine Agency (S-2158)
EPI1679960	MP	Korea, Republic of	2014-Jan-29	EPI_ISL_408583	A/duck/Korea/H0277/2014	Animal and Plant Quarantine Agency (APQA)	Animal and Plant Quarantine Agency (S-2158)
EPI1679968	MP	Korea, Republic of	2014-Jan-30	EPI_ISL_408584	A/Korean_native_chicken/Korea/H0300/2014	Animal and Plant Quarantine Agency (APQA)	Animal and Plant Quarantine Agency (S-2158)
EPI1679976	MP	Korea, Republic of	2014-Jan-30	EPI_ISL_408585	A/duck/Korea/H0308/2014	Animal and Plant Quarantine Agency (APQA)	Animal and Plant Quarantine Agency (S-2158)
EPI1679984	MP	Korea, Republic of	2014-Jan-30	EPI_ISL_408586	A/duck/Korea/H0309/2014	Animal and Plant Quarantine Agency (APQA)	Animal and Plant Quarantine Agency (S-2158)
EPI1679992	MP	Korea, Republic of	2014-Feb-01	EPI_ISL_408587	A/duck/Korea/H0329/2014	Animal and Plant Quarantine Agency (APQA)	Animal and Plant Quarantine Agency (S-2158)
EPI1680000	MP	Korea, Republic of	2014-Feb-01	EPI_ISL_408588	A/duck/Korea/H0330/2014	Animal and Plant Quarantine Agency (APQA)	Animal and Plant Quarantine Agency (S-2158)
EPI1680015	MP	Korea, Republic of	2014-Feb-02	EPI_ISL_408590	A/duck/Korea/H0351/2014	Animal and Plant Quarantine Agency (APQA)	Animal and Plant Quarantine Agency (S-2158)
EPI1680023	MP	Korea, Republic of	2014-Feb-03	EPI_ISL_408591	A/duck/Korea/H0356/2014	Animal and Plant Quarantine Agency (APQA)	Animal and Plant Quarantine Agency (S-2158)
EPI1680031	MP	Korea, Republic of	2014-Feb-03	EPI_ISL_408592	A/duck/Korea/H0357/2014	Animal and Plant Quarantine Agency (APQA)	Animal and Plant Quarantine Agency (S-2158)
EPI1680039	MP	Korea, Republic of	2014-Feb-03	EPI_ISL_408593	A/duck/Korea/H0361/2014	Animal and Plant Quarantine Agency (APQA)	Animal and Plant Quarantine Agency (S-2158)
EPI1680047	MP	Korea, Republic of	2014-Feb-03	EPI_ISL_408594	A/duck/Korea/H0362/2014	Animal and Plant Quarantine Agency (APQA)	Animal and Plant Quarantine Agency (S-2158)
EPI1680055	MP	Korea, Republic of	2014-Feb-04	EPI_ISL_408595	A/duck/Korea/H0390/2014	Animal and Plant Quarantine Agency (APQA)	Animal and Plant Quarantine Agency (S-2158)
EPI1680063	MP	Korea, Republic of	2014-Feb-05	EPI_ISL_408596	A/duck/Korea/H0397/2014	Animal and Plant Quarantine Agency (APQA)	Animal and Plant Quarantine Agency (S-2158)
EPI1680071	MP	Korea, Republic of	2014-Feb-05	EPI_ISL_408597	A/duck/Korea/H0398/2014	Animal and Plant Quarantine Agency (APQA)	Animal and Plant Quarantine Agency (S-2158)
EPI1680079	MP	Korea, Republic of	2014-Feb-05	EPI_ISL_408598	A/duck/Korea/H0400/2014	Animal and Plant Quarantine Agency (APQA)	Animal and Plant Quarantine Agency (S-2158)
EPI1680087	MP	Korea, Republic of	2014-Feb-06	EPI_ISL_408599	A/duck/Korea/H0414/2014	Animal and Plant Quarantine Agency (APQA)	Animal and Plant Quarantine Agency (S-2158)
EPI1680095	MP	Korea, Republic of	2014-Feb-06	EPI_ISL_408600	A/chicken/Korea/H0421/2014	Animal and Plant Quarantine Agency (APQA)	Animal and Plant Quarantine Agency (S-2158)
EPI1680103	MP	Korea, Republic of	2014-Feb-07	EPI_ISL_408601	A/chicken/Korea/H0422/2014	Animal and Plant Quarantine Agency (APQA)	Animal and Plant Quarantine Agency (S-2158)
EPI1680111	MP	Korea, Republic of	2014-Feb-07	EPI_ISL_408602	A/duck/Korea/H0425/2014	Animal and Plant Quarantine Agency (APQA)	Animal and Plant Quarantine Agency (S-2158)
EPI1680119	MP	Korea, Republic of	2014-Feb-07	EPI_ISL_408603	A/duck/Korea/H0426/2014	Animal and Plant Quarantine Agency (APQA)	Animal and Plant Quarantine Agency (S-2158)
EPI1680127	MP	Korea, Republic of	2014-Feb-07	EPI_ISL_408604	A/duck/Korea/H0428/2014	Animal and Plant Quarantine Agency (APQA)	Animal and Plant Quarantine Agency (S-2158)
EPI1680135	MP	Korea, Republic of	2014-Feb-07	EPI_ISL_408605	A/duck/Korea/H0429/2014	Animal and Plant Quarantine Agency (APQA)	Animal and Plant Quarantine Agency (S-2158)
EPI1680143	MP	Korea, Republic of	2014-Feb-07	EPI_ISL_408606	A/duck/Korea/H0430/2014	Animal and Plant Quarantine Agency (APQA)	Animal and Plant Quarantine Agency (S-2158)
EPI1680151	MP	Korea, Republic of	2014-Feb-07	EPI_ISL_408607	A/duck/Korea/H0431/2014	Animal and Plant Quarantine Agency (APQA)	Animal and Plant Quarantine Agency (S-2158)
EPI1680159	MP	Korea, Republic of	2014-Feb-07	EPI_ISL_408608	A/duck/Korea/H0439/2014	Animal and Plant Quarantine Agency (APQA)	Animal and Plant Quarantine Agency (S-2158)
EPI1680167	MP	Korea, Republic of	2014-Feb-07	EPI_ISL_408609	A/duck/Korea/H0445/2014	Animal and Plant Quarantine Agency (APQA)	Animal and Plant Quarantine Agency (S-2158)
EPI1680175	MP	Korea, Republic of	2014-Feb-09	EPI_ISL_408610	A/environment/Korea/H0469/2014	Animal and Plant Quarantine Agency (APQA)	Animal and Plant Quarantine Agency (S-2158)
EPI1680183	MP	Korea, Republic of	2014-Feb-09	EPI_ISL_408611	A/chicken/Korea/H0470/2014	Animal and Plant Quarantine Agency (APQA)	Animal and Plant Quarantine Agency (S-2158)
EPI1680191	MP	Korea, Republic of	2014-Feb-11	EPI_ISL_408612	A/duck/Korea/H0488/2014	Animal and Plant Quarantine Agency (APQA)	Animal and Plant Quarantine Agency (S-2158)
EPI1680199	MP	Korea, Republic of	2014-Feb-12	EPI_ISL_408613	A/spot_billed_duck/Korea/H0497/2014	Animal and Plant Quarantine Agency (APQA)	Animal and Plant Quarantine Agency (S-2158)
EPI1680214	MP	Korea, Republic of	2014-Feb-13	EPI_ISL_408615	A/duck/Korea/H0512/2014	Animal and Plant Quarantine Agency (APQA)	Animal and Plant Quarantine Agency (S-2158)
EPI1680222	MP	Korea, Republic of	2014-Feb-13	EPI_ISL_408616	A/duck/Korea/H0513/2014	Animal and Plant Quarantine Agency (APQA)	Animal and Plant Quarantine Agency (S-2158)
EPI1680230	MP	Korea, Republic of	2014-Feb-14	EPI_ISL_408617	A/duck/Korea/H0525/2014	Animal and Plant Quarantine Agency (APQA)	Animal and Plant Quarantine Agency (S-2158)
EPI1680238	MP	Korea, Republic of	2014-Feb-14	EPI_ISL_408618	A/chicken/Korea/H0526/2014	Animal and Plant Quarantine Agency (APQA)	Animal and Plant Quarantine Agency (S-2158)
EPI1680246	MP	Korea, Republic of	2014-Feb-14	EPI_ISL_408619	A/duck/Korea/H0527/2014	Animal and Plant Quarantine Agency (APQA)	Animal and Plant Quarantine Agency (S-2158)
EPI1680254	MP	Korea, Republic of	2014-Feb-14	EPI_ISL_408620	A/chicken/Korea/H0533/2014	Animal and Plant Quarantine Agency (APQA)	Animal and Plant Quarantine Agency (S-2158)
EPI1680262	MP	Korea, Republic of	2014-Feb-14	EPI_ISL_408621	A/duck/Korea/H0534/2014	Animal and Plant Quarantine Agency (APQA)	Animal and Plant Quarantine Agency (S-2158)
EPI1680270	MP	Korea, Republic of	2014-Feb-14	EPI_ISL_408622	A/duck/Korea/H0535/2014	Animal and Plant Quarantine Agency (APQA)	Animal and Plant Quarantine Agency (S-2158)
EPI1680278	MP	Korea, Republic of	2014-Feb-15	EPI_ISL_408623	A/duck/Korea/H0537/2014	Animal and Plant Quarantine Agency (APQA)	Animal and Plant Quarantine Agency (S-2158)
EPI1680286	MP	Korea, Republic of	2014-Feb-15	EPI_ISL_408624	A/duck/Korea/H0539/2014	Animal and Plant Quarantine Agency (APQA)	Animal and Plant Quarantine Agency (S-2158)
EPI1680294	MP	Korea, Republic of	2014-Feb-15	EPI_ISL_408625	A/chicken/Korea/H0541/2014	Animal and Plant Quarantine Agency (APQA)	Animal and Plant Quarantine Agency (S-2158)
EPI1680302	MP	Korea, Republic of	2014-Feb-16	EPI_ISL_408626	A/chicken/Korea/H0550/2014	Animal and Plant Quarantine Agency (APQA)	Animal and Plant Quarantine Agency (S-2158)
EPI1680310	MP	Korea, Republic of	2014-Feb-16	EPI_ISL_408627	A/duck/Korea/H0551/2014	Animal and Plant Quarantine Agency (APQA)	Animal and Plant Quarantine Agency (S-2158)
EPI1680318	MP	Korea, Republic of	2014-Feb-17	EPI_ISL_408628	A/mandarin_duck/Korea/H0555/2014	Animal and Plant Quarantine Agency (APQA)	Animal and Plant Quarantine Agency (S-2158)
EPI1680326	MP	Korea, Republic of	2014-Feb-17	EPI_ISL_408629	A/duck/Korea/H0556/2014	Animal and Plant Quarantine Agency (APQA)	Animal and Plant Quarantine Agency (S-2158)
EPI1680334	MP	Korea, Republic of	2014-Feb-17	EPI_ISL_408630	A/duck/Korea/H0557/2014	Animal and Plant Quarantine Agency (APQA)	Animal and Plant Quarantine Agency (S-2158)
EPI1680342	MP	Korea, Republic of	2014-Feb-17	EPI_ISL_408631	A/duck/Korea/H0561/2014	Animal and Plant Quarantine Agency (APQA)	Animal and Plant Quarantine Agency (S-2158)
EPI1680357	MP	Korea, Republic of	2014-Feb-17	EPI_ISL_408633	A/environment/Korea/H0576/2014	Animal and Plant Quarantine Agency (APQA)	Animal and Plant Quarantine Agency (S-2158)
EPI1680365	MP	Korea, Republic of	2014-Feb-17	EPI_ISL_408634	A/environment/Korea/H0577/2014	Animal and Plant Quarantine Agency (APQA)	Animal and Plant Quarantine Agency (S-2158)
EPI1680373	MP	Korea, Republic of	2014-Feb-18	EPI_ISL_408635	A/duck/Korea/H0580/2014	Animal and Plant Quarantine Agency (APQA)	Animal and Plant Quarantine Agency (S-2158)
EPI1680381	MP	Korea, Republic of	2014-Feb-18	EPI_ISL_408636	A/duck/Korea/H0582/2014	Animal and Plant Quarantine Agency (APQA)	Animal and Plant Quarantine Agency (S-2158)
EPI1680389	MP	Korea, Republic of	2014-Feb-18	EPI_ISL_408637	A/duck/Korea/H0583/2014	Animal and Plant Quarantine Agency (APQA)	Animal and Plant Quarantine Agency (S-2158)
EPI1680397	MP	Korea, Republic of	2014-Feb-18	EPI_ISL_408638	A/duck/Korea/H0584/2014	Animal and Plant Quarantine Agency (APQA)	Animal and Plant Quarantine Agency (S-2158)
EPI1680405	MP	Korea, Republic of	2014-Feb-18	EPI_ISL_408639	A/duck/Korea/H0585/2014	Animal and Plant Quarantine Agency (APQA)	Animal and Plant Quarantine Agency (S-2158)
EPI1680413	MP	Korea, Republic of	2014-Feb-18	EPI_ISL_408640	A/duck/Korea/H0586/2014	Animal and Plant Quarantine Agency (APQA)	Animal and Plant Quarantine Agency (S-2158)
EPI1680421	MP	Korea, Republic of	2014-Feb-18	EPI_ISL_408641	A/environment/Korea/H0591/2014	Animal and Plant Quarantine Agency (APQA)	Animal and Plant Quarantine Agency (S-2158)
EPI1680429	MP	Korea, Republic of	2014-Feb-19	EPI_ISL_408642	A/duck/Korea/H0602/2014	Animal and Plant Quarantine Agency (APQA)	Animal and Plant Quarantine Agency (S-2158)
EPI1680437	MP	Korea, Republic of	2014-Feb-19	EPI_ISL_408643	A/duck/Korea/H0603/2014	Animal and Plant Quarantine Agency (APQA)	Animal and Plant Quarantine Agency (S-2158)
EPI1680445	MP	Korea, Republic of	2014-Feb-19	EPI_ISL_408644	A/duck/Korea/H0605/2014	Animal and Plant Quarantine Agency (APQA)	Animal and Plant Quarantine Agency (S-2158)
EPI1680453	MP	Korea, Republic of	2014-Feb-19	EPI_ISL_408645	A/duck/Korea/H0606/2014	Animal and Plant Quarantine Agency (APQA)	Animal and Plant Quarantine Agency (S-2158)
EPI1680461	MP	Korea, Republic of	2014-Feb-19	EPI_ISL_408646	A/duck/Korea/H0607/2014	Animal and Plant Quarantine Agency (APQA)	Animal and Plant Quarantine Agency (S-2158)
EPI1680469	MP	Korea, Republic of	2014-Feb-19	EPI_ISL_408647	A/duck/Korea/H0609/2014	Animal and Plant Quarantine Agency (APQA)	Animal and Plant Quarantine Agency (S-2158)
EPI1680477	MP	Korea, Republic of	2014-Feb-19	EPI_ISL_408648	A/duck/Korea/H0610/2014	Animal and Plant Quarantine Agency (APQA)	Animal and Plant Quarantine Agency (S-2158)
EPI1680485	MP	Korea, Republic of	2014-Feb-19	EPI_ISL_408649	A/duck/Korea/H0611/2014	Animal and Plant Quarantine Agency (APQA)	Animal and Plant Quarantine Agency (S-2158)
EPI1680493	MP	Korea, Republic of	2014-Feb-19	EPI_ISL_408650	A/duck/Korea/H0613/2014	Animal and Plant Quarantine Agency (APQA)	Animal and Plant Quarantine Agency (S-2158)
EPI1680501	MP	Korea, Republic of	2014-Feb-19	EPI_ISL_408651	A/duck/Korea/H0614/2014	Animal and Plant Quarantine Agency (APQA)	Animal and Plant Quarantine Agency (S-2158)
EPI1680509	MP	Korea, Republic of	2014-Feb-19	EPI_ISL_408652	A/duck/Korea/H0615/2014	Animal and Plant Quarantine Agency (APQA)	Animal and Plant Quarantine Agency (S-2158)
EPI1680517	MP	Korea, Republic of	2014-Feb-19	EPI_ISL_408653	A/duck/Korea/H0616/2014	Animal and Plant Quarantine Agency (APQA)	Animal and Plant Quarantine Agency (S-2158)
EPI1680525	MP	Korea, Republic of	2014-Feb-19	EPI_ISL_408654	A/duck/Korea/H0617/2014	Animal and Plant Quarantine Agency (APQA)	Animal and Plant Quarantine Agency (S-2158)
EPI1680533	MP	Korea, Republic of	2014-Feb-19	EPI_ISL_408655	A/duck/Korea/H0618/2014	Animal and Plant Quarantine Agency (APQA)	Animal and Plant Quarantine Agency (S-2158)
EPI1680541	MP	Korea, Republic of	2014-Feb-19	EPI_ISL_408656	A/duck/Korea/H0619/2014	Animal and Plant Quarantine Agency (APQA)	Animal and Plant Quarantine Agency (S-2158)
EPI1680549	MP	Korea, Republic of	2014-Feb-19	EPI_ISL_408657	A/duck/Korea/H0620/2014	Animal and Plant Quarantine Agency (APQA)	Animal and Plant Quarantine Agency (S-2158)
EPI1680557	MP	Korea, Republic of	2014-Feb-19	EPI_ISL_408658	A/duck/Korea/H0621/2014	Animal and Plant Quarantine Agency (APQA)	Animal and Plant Quarantine Agency (S-2158)
EPI1680565	MP	Korea, Republic of	2014-Feb-19	EPI_ISL_408659	A/duck/Korea/H0622/2014	Animal and Plant Quarantine Agency (APQA)	Animal and Plant Quarantine Agency (S-2158)
EPI1680573	MP	Korea, Republic of	2014-Feb-19	EPI_ISL_408660	A/duck/Korea/H0623/2014	Animal and Plant Quarantine Agency (APQA)	Animal and Plant Quarantine Agency (S-2158)
EPI1680581	MP	Korea, Republic of	2014-Feb-19	EPI_ISL_408661	A/duck/Korea/H0624/2014	Animal and Plant Quarantine Agency (APQA)	Animal and Plant Quarantine Agency (S-2158)
EPI1680589	MP	Korea, Republic of	2014-Feb-19	EPI_ISL_408662	A/duck/Korea/H0625/2014	Animal and Plant Quarantine Agency (APQA)	Animal and Plant Quarantine Agency (S-2158)
EPI1680597	MP	Korea, Republic of	2014-Feb-19	EPI_ISL_408663	A/duck/Korea/H0626/2014	Animal and Plant Quarantine Agency (APQA)	Animal and Plant Quarantine Agency (S-2158)
EPI1680605	MP	Korea, Republic of	2014-Feb-20	EPI_ISL_408664	A/duck/Korea/H0646/2014	Animal and Plant Quarantine Agency (APQA)	Animal and Plant Quarantine Agency (S-2158)
EPI1680621	MP	Korea, Republic of	2014-Feb-20	EPI_ISL_408673	A/duck/Korea/H0652/2014	Animal and Plant Quarantine Agency (APQA)	Animal and Plant Quarantine Agency (S-2158)
EPI1680629	MP	Korea, Republic of	2014-Feb-20	EPI_ISL_408674	A/duck/Korea/H0653/2014	Animal and Plant Quarantine Agency (APQA)	Animal and Plant Quarantine Agency (S-2158)
EPI1680637	MP	Korea, Republic of	2014-Feb-20	EPI_ISL_408675	A/chicken/Korea/H0660/2014	Animal and Plant Quarantine Agency (APQA)	Animal and Plant Quarantine Agency (S-2158)
EPI1680645	MP	Korea, Republic of	2014-Feb-21	EPI_ISL_408676	A/duck/Korea/H0663/2014	Animal and Plant Quarantine Agency (APQA)	Animal and Plant Quarantine Agency (S-2158)
EPI1680653	MP	Korea, Republic of	2014-Feb-21	EPI_ISL_408677	A/duck/Korea/H0673/2014	Animal and Plant Quarantine Agency (APQA)	Animal and Plant Quarantine Agency (S-2158)
EPI1680661	MP	Korea, Republic of	2014-Feb-21	EPI_ISL_408678	A/duck/Korea/H0674/2014	Animal and Plant Quarantine Agency (APQA)	Animal and Plant Quarantine Agency (S-2158)
EPI1680669	MP	Korea, Republic of	2014-Feb-02	EPI_ISL_408679	A/duck/Korea/H0691/2014	Animal and Plant Quarantine Agency (APQA)	Animal and Plant Quarantine Agency (S-2158)
EPI1680677	MP	Korea, Republic of	2014-Feb-02	EPI_ISL_408680	A/duck/Korea/H0692/2014	Animal and Plant Quarantine Agency (APQA)	Animal and Plant Quarantine Agency (S-2158)
EPI1680685	MP	Korea, Republic of	2014-Feb-02	EPI_ISL_408681	A/duck/Korea/H0694/2014	Animal and Plant Quarantine Agency (APQA)	Animal and Plant Quarantine Agency (S-2158)
EPI1680693	MP	Korea, Republic of	2014-Feb-02	EPI_ISL_408682	A/environment/Korea/H0701/2014	Animal and Plant Quarantine Agency (APQA)	Animal and Plant Quarantine Agency (S-2158)
EPI1680701	MP	Korea, Republic of	2014-Feb-02	EPI_ISL_408683	A/duck/Korea/H0705/2014	Animal and Plant Quarantine Agency (APQA)	Animal and Plant Quarantine Agency (S-2158)
EPI1680709	MP	Korea, Republic of	2014-Feb-02	EPI_ISL_408684	A/duck/Korea/H0708/2014	Animal and Plant Quarantine Agency (APQA)	Animal and Plant Quarantine Agency (S-2158)
EPI1680717	MP	Korea, Republic of	2014-Feb-23	EPI_ISL_408685	A/chicken/Korea/H0709/2014	Animal and Plant Quarantine Agency (APQA)	Animal and Plant Quarantine Agency (S-2158)
EPI1680725	MP	Korea, Republic of	2014-Feb-23	EPI_ISL_408686	A/duck/Korea/H0711/2014	Animal and Plant Quarantine Agency (APQA)	Animal and Plant Quarantine Agency (S-2158)
EPI1680733	MP	Korea, Republic of	2014-Feb-23	EPI_ISL_408687	A/chicken/Korea/H0713/2014	Animal and Plant Quarantine Agency (APQA)	Animal and Plant Quarantine Agency (S-2158)
EPI1680741	MP	Korea, Republic of	2014-Feb-24	EPI_ISL_408688	A/duck/Korea/H0716/2014	Animal and Plant Quarantine Agency (APQA)	Animal and Plant Quarantine Agency (S-2158)
EPI1680749	MP	Korea, Republic of	2014-Feb-24	EPI_ISL_408689	A/duck/Korea/H0717/2014	Animal and Plant Quarantine Agency (APQA)	Animal and Plant Quarantine Agency (S-2158)
EPI1680757	MP	Korea, Republic of	2014-Feb-25	EPI_ISL_408690	A/duck/Korea/H0731/2014	Animal and Plant Quarantine Agency (APQA)	Animal and Plant Quarantine Agency (S-2158)
EPI1680765	MP	Korea, Republic of	2014-Feb-25	EPI_ISL_408691	A/backyard_poultry/Korea/H0734/2014	Animal and Plant Quarantine Agency (APQA)	Animal and Plant Quarantine Agency (S-2158)
EPI1680773	MP	Korea, Republic of	2014-Feb-25	EPI_ISL_408692	A/duck/Korea/H0741/2014	Animal and Plant Quarantine Agency (APQA)	Animal and Plant Quarantine Agency (S-2158)
EPI1680781	MP	Korea, Republic of	2014-Feb-25	EPI_ISL_408693	A/environment/Korea/H0745/2014	Animal and Plant Quarantine Agency (APQA)	Animal and Plant Quarantine Agency (S-2158)
EPI1680789	MP	Korea, Republic of	2014-Feb-26	EPI_ISL_408694	A/environment/Korea/H0760/2014	Animal and Plant Quarantine Agency (APQA)	Animal and Plant Quarantine Agency (S-2158)
EPI1680797	MP	Korea, Republic of	2014-Feb-26	EPI_ISL_408695	A/duck/Korea/H0761/2014	Animal and Plant Quarantine Agency (APQA)	Animal and Plant Quarantine Agency (S-2158)
EPI1680805	MP	Korea, Republic of	2014-Feb-26	EPI_ISL_408696	A/duck/Korea/H0763/2014	Animal and Plant Quarantine Agency (APQA)	Animal and Plant Quarantine Agency (S-2158)
EPI1680813	MP	Korea, Republic of	2014-Feb-27	EPI_ISL_408697	A/duck/Korea/H0768/2014	Animal and Plant Quarantine Agency (APQA)	Animal and Plant Quarantine Agency (S-2158)
EPI1680821	MP	Korea, Republic of	2014-Feb-27	EPI_ISL_408698	A/Eurasian_coot/Korea/H0770/2014	Animal and Plant Quarantine Agency (APQA)	Animal and Plant Quarantine Agency (S-2158)
EPI1680829	MP	Korea, Republic of	2014-Feb-27	EPI_ISL_408699	A/chicken/Korea/H0773/2014	Animal and Plant Quarantine Agency (APQA)	Animal and Plant Quarantine Agency (S-2158)
EPI1680837	MP	Korea, Republic of	2014-Feb-28	EPI_ISL_408700	A/duck/Korea/H0787/2014	Animal and Plant Quarantine Agency (APQA)	Animal and Plant Quarantine Agency (S-2158)
EPI1680845	MP	Korea, Republic of	2014-Feb-28	EPI_ISL_408701	A/backyard_poultry/Korea/H0790/2014	Animal and Plant Quarantine Agency (APQA)	Animal and Plant Quarantine Agency (S-2158)
EPI1680853	MP	Korea, Republic of	2014-Feb-28	EPI_ISL_408702	A/chicken/Korea/H0795/2014	Animal and Plant Quarantine Agency (APQA)	Animal and Plant Quarantine Agency (S-2158)
EPI1680861	MP	Korea, Republic of	2014-Feb-28	EPI_ISL_408703	A/duck/Korea/H0797/2014	Animal and Plant Quarantine Agency (APQA)	Animal and Plant Quarantine Agency (S-2158)
EPI1680869	MP	Korea, Republic of	2014-Mar-01	EPI_ISL_408704	A/chicken/Korea/H0811/2014	Animal and Plant Quarantine Agency (APQA)	Animal and Plant Quarantine Agency (S-2158)
EPI1680877	MP	Korea, Republic of	2014-Mar-02	EPI_ISL_408705	A/duck/Korea/H0813/2014	Animal and Plant Quarantine Agency (APQA)	Animal and Plant Quarantine Agency (S-2158)
EPI1680892	MP	Korea, Republic of	2014-Mar-02	EPI_ISL_408707	A/duck/Korea/H0822/2014	Animal and Plant Quarantine Agency (APQA)	Animal and Plant Quarantine Agency (S-2158)
EPI1680900	MP	Korea, Republic of	2014-Mar-03	EPI_ISL_408708	A/duck/Korea/H0824/2014	Animal and Plant Quarantine Agency (APQA)	Animal and Plant Quarantine Agency (S-2158)
EPI1680914	MP	Korea, Republic of	2014-Mar-03	EPI_ISL_408711	A/environment/Korea/H0832/2014	Animal and Plant Quarantine Agency (APQA)	Animal and Plant Quarantine Agency (S-2158)
EPI1680922	MP	Korea, Republic of	2014-Mar-03	EPI_ISL_408712	A/chicken/Korea/H0835/2014	Animal and Plant Quarantine Agency (APQA)	Animal and Plant Quarantine Agency (S-2158)
EPI1680930	MP	Korea, Republic of	2014-Mar-03	EPI_ISL_408713	A/duck/Korea/H0839/2014	Animal and Plant Quarantine Agency (APQA)	Animal and Plant Quarantine Agency (S-2158)
EPI1680938	MP	Korea, Republic of	2014-Mar-04	EPI_ISL_408714	A/duck/Korea/H0845/2014	Animal and Plant Quarantine Agency (APQA)	Animal and Plant Quarantine Agency (S-2158)
EPI1680946	MP	Korea, Republic of	2014-Mar-05	EPI_ISL_408715	A/environment/Korea/H0853/2014	Animal and Plant Quarantine Agency (APQA)	Animal and Plant Quarantine Agency (S-2158)
EPI1680954	MP	Korea, Republic of	2014-Mar-05	EPI_ISL_408716	A/environment/Korea/H0867_2/2014	Animal and Plant Quarantine Agency (APQA)	Animal and Plant Quarantine Agency (S-2158)
EPI1680962	MP	Korea, Republic of	2014-Mar-06	EPI_ISL_408717	A/duck/Korea/H0879/2014	Animal and Plant Quarantine Agency (APQA)	Animal and Plant Quarantine Agency (S-2158)
EPI1680977	MP	Korea, Republic of	2014-Mar-06	EPI_ISL_408719	A/duck/Korea/H0882/2014	Animal and Plant Quarantine Agency (APQA)	Animal and Plant Quarantine Agency (S-2158)
EPI1680985	MP	Korea, Republic of	2014-Mar-06	EPI_ISL_408720	A/chicken/Korea/H0884/2014	Animal and Plant Quarantine Agency (APQA)	Animal and Plant Quarantine Agency (S-2158)
EPI1680993	MP	Korea, Republic of	2014-Mar-06	EPI_ISL_408721	A/duck/Korea/H0887/2014	Animal and Plant Quarantine Agency (APQA)	Animal and Plant Quarantine Agency (S-2158)
EPI1681001	MP	Korea, Republic of	2014-Mar-06	EPI_ISL_408722	A/duck/Korea/H0888/2014	Animal and Plant Quarantine Agency (APQA)	Animal and Plant Quarantine Agency (S-2158)
EPI1681009	MP	Korea, Republic of	2014-Mar-07	EPI_ISL_408723	A/chicken/Korea/H0891/2014	Animal and Plant Quarantine Agency (APQA)	Animal and Plant Quarantine Agency (S-2158)
EPI1681017	MP	Korea, Republic of	2014-Mar-07	EPI_ISL_408724	A/chicken/Korea/H0893/2014	Animal and Plant Quarantine Agency (APQA)	Animal and Plant Quarantine Agency (S-2158)
EPI1681025	MP	Korea, Republic of	2014-Mar-07	EPI_ISL_408725	A/chicken/Korea/H0898/2014	Animal and Plant Quarantine Agency (APQA)	Animal and Plant Quarantine Agency (S-2158)
EPI1681033	MP	Korea, Republic of	2014-Mar-07	EPI_ISL_408726	A/duck/Korea/H0901/2014	Animal and Plant Quarantine Agency (APQA)	Animal and Plant Quarantine Agency (S-2158)
EPI1681041	MP	Korea, Republic of	2014-Mar-07	EPI_ISL_408727	A/chicken/Korea/H0905/2014	Animal and Plant Quarantine Agency (APQA)	Animal and Plant Quarantine Agency (S-2158)
EPI1681049	MP	Korea, Republic of	2014-Mar-07	EPI_ISL_408728	A/great_egret/Korea/H0912/2014	Animal and Plant Quarantine Agency (APQA)	Animal and Plant Quarantine Agency (S-2158)
EPI1681057	MP	Korea, Republic of	2014-Mar-09	EPI_ISL_408729	A/bean_goose/Korea/H0924/2014	Animal and Plant Quarantine Agency (APQA)	Animal and Plant Quarantine Agency (S-2158)
EPI1681065	MP	Korea, Republic of	2014-Mar-09	EPI_ISL_408730	A/duck/Korea/H0936/2014	Animal and Plant Quarantine Agency (APQA)	Animal and Plant Quarantine Agency (S-2158)
EPI1681073	MP	Korea, Republic of	2014-Mar-10	EPI_ISL_408731	A/chicken/Korea/H0940/2014	Animal and Plant Quarantine Agency (APQA)	Animal and Plant Quarantine Agency (S-2158)
EPI1681081	MP	Korea, Republic of	2014-Mar-10	EPI_ISL_408732	A/chicken/Korea/H0950/2014	Animal and Plant Quarantine Agency (APQA)	Animal and Plant Quarantine Agency (S-2158)
EPI1681089	MP	Korea, Republic of	2014-Mar-10	EPI_ISL_408733	A/chicken/Korea/H0952/2014	Animal and Plant Quarantine Agency (APQA)	Animal and Plant Quarantine Agency (S-2158)
EPI1681097	MP	Korea, Republic of	2014-Mar-10	EPI_ISL_408734	A/chicken/Korea/H0953/2014	Animal and Plant Quarantine Agency (APQA)	Animal and Plant Quarantine Agency (S-2158)
EPI1681105	MP	Korea, Republic of	2014-Mar-10	EPI_ISL_408735	A/duck/Korea/H0958/2014	Animal and Plant Quarantine Agency (APQA)	Animal and Plant Quarantine Agency (S-2158)
EPI1681120	MP	Korea, Republic of	2014-Mar-12	EPI_ISL_408737	A/chicken/Korea/H1008/2014	Animal and Plant Quarantine Agency (APQA)	Animal and Plant Quarantine Agency (S-2158)
EPI1681128	MP	Korea, Republic of	2014-Mar-13	EPI_ISL_408738	A/duck/Korea/H1027/2014	Animal and Plant Quarantine Agency (APQA)	Animal and Plant Quarantine Agency (S-2158)
EPI1681136	MP	Korea, Republic of	2014-Mar-13	EPI_ISL_408739	A/duck/Korea/H1030/2014	Animal and Plant Quarantine Agency (APQA)	Animal and Plant Quarantine Agency (S-2158)
EPI1681144	MP	Korea, Republic of	2014-Mar-13	EPI_ISL_408740	A/duck/Korea/H1031/2014	Animal and Plant Quarantine Agency (APQA)	Animal and Plant Quarantine Agency (S-2158)
EPI1681152	MP	Korea, Republic of	2014-Mar-13	EPI_ISL_408741	A/duck/Korea/H1032/2014	Animal and Plant Quarantine Agency (APQA)	Animal and Plant Quarantine Agency (S-2158)
EPI1681160	MP	Korea, Republic of	2014-Mar-13	EPI_ISL_408742	A/duck/Korea/H1033/2014	Animal and Plant Quarantine Agency (APQA)	Animal and Plant Quarantine Agency (S-2158)
EPI1681168	MP	Korea, Republic of	2014-Mar-13	EPI_ISL_408743	A/duck/Korea/H1037/2014	Animal and Plant Quarantine Agency (APQA)	Animal and Plant Quarantine Agency (S-2158)
EPI1681176	MP	Korea, Republic of	2014-Mar-14	EPI_ISL_408744	A/duck/Korea/H1041/2014	Animal and Plant Quarantine Agency (APQA)	Animal and Plant Quarantine Agency (S-2158)
EPI1681184	MP	Korea, Republic of	2014-Mar-15	EPI_ISL_408745	A/duck/Korea/H1056/2014	Animal and Plant Quarantine Agency (APQA)	Animal and Plant Quarantine Agency (S-2158)
EPI1681192	MP	Korea, Republic of	2014-Mar-16	EPI_ISL_408746	A/duck/Korea/H1062/2014	Animal and Plant Quarantine Agency (APQA)	Animal and Plant Quarantine Agency (S-2158)
EPI1681200	MP	Korea, Republic of	2014-Mar-17	EPI_ISL_408747	A/duck/Korea/H1067/2014	Animal and Plant Quarantine Agency (APQA)	Animal and Plant Quarantine Agency (S-2158)
EPI1681215	MP	Korea, Republic of	2014-Mar-17	EPI_ISL_408749	A/duck/Korea/H1072/2014	Animal and Plant Quarantine Agency (APQA)	Animal and Plant Quarantine Agency (S-2158)
EPI1681223	MP	Korea, Republic of	2014-Mar-18	EPI_ISL_408750	A/chicken/Korea/H1078/2014	Animal and Plant Quarantine Agency (APQA)	Animal and Plant Quarantine Agency (S-2158)
EPI1681231	MP	Korea, Republic of	2014-Mar-20	EPI_ISL_408751	A/duck/Korea/H1111/2014	Animal and Plant Quarantine Agency (APQA)	Animal and Plant Quarantine Agency (S-2158)
EPI1681239	MP	Korea, Republic of	2014-Mar-20	EPI_ISL_408752	A/duck/Korea/H1112/2014	Animal and Plant Quarantine Agency (APQA)	Animal and Plant Quarantine Agency (S-2158)
EPI1681247	MP	Korea, Republic of	2014-Mar-20	EPI_ISL_408753	A/chicken/Korea/H1121/2014	Animal and Plant Quarantine Agency (APQA)	Animal and Plant Quarantine Agency (S-2158)
EPI1681262	MP	Korea, Republic of	2014-Mar-25	EPI_ISL_408755	A/chicken/Korea/H1152/2014	Animal and Plant Quarantine Agency (APQA)	Animal and Plant Quarantine Agency (S-2158)
EPI1681270	MP	Korea, Republic of	2014-Mar-26	EPI_ISL_408756	A/duck/Korea/H1161/2014	Animal and Plant Quarantine Agency (APQA)	Animal and Plant Quarantine Agency (S-2158)
EPI1681278	MP	Korea, Republic of	2014-Mar-26	EPI_ISL_408757	A/duck/Korea/H1173/2014	Animal and Plant Quarantine Agency (APQA)	Animal and Plant Quarantine Agency (S-2158)
EPI1681286	MP	Korea, Republic of	2014-Mar-26	EPI_ISL_408758	A/duck/Korea/H1174/2014	Animal and Plant Quarantine Agency (APQA)	Animal and Plant Quarantine Agency (S-2158)
EPI1681294	MP	Korea, Republic of	2014-Mar-29	EPI_ISL_408759	A/chicken/Korea/H1202/2014	Animal and Plant Quarantine Agency (APQA)	Animal and Plant Quarantine Agency (S-2158)
EPI1681302	MP	Korea, Republic of	2014-Mar-31	EPI_ISL_408760	A/chicken/Korea/H1205/2014	Animal and Plant Quarantine Agency (APQA)	Animal and Plant Quarantine Agency (S-2158)
EPI1681310	MP	Korea, Republic of	2014-Apr-02	EPI_ISL_408761	A/duck/Korea/H1219/2014	Animal and Plant Quarantine Agency (APQA)	Animal and Plant Quarantine Agency (S-2158)
EPI1681318	MP	Korea, Republic of	2014-Apr-02	EPI_ISL_408762	A/environment/Korea/H1220/2014	Animal and Plant Quarantine Agency (APQA)	Animal and Plant Quarantine Agency (S-2158)
EPI1681326	MP	Korea, Republic of	2014-Apr-06	EPI_ISL_408763	A/chicken/Korea/H1230/2014	Animal and Plant Quarantine Agency (APQA)	Animal and Plant Quarantine Agency (S-2158)
EPI1681334	MP	Korea, Republic of	2014-Apr-11	EPI_ISL_408764	A/duck/Korea/H1267/2014	Animal and Plant Quarantine Agency (APQA)	Animal and Plant Quarantine Agency (S-2158)
EPI1681342	MP	Korea, Republic of	2014-Apr-14	EPI_ISL_408765	A/duck/Korea/H1275/2014	Animal and Plant Quarantine Agency (APQA)	Animal and Plant Quarantine Agency (S-2158)
EPI1681350	MP	Korea, Republic of	2014-Apr-18	EPI_ISL_408766	A/chicken/Korea/H1289/2014	Animal and Plant Quarantine Agency (APQA)	Animal and Plant Quarantine Agency (S-2158)
EPI1681358	MP	Korea, Republic of	2014-Apr-08	EPI_ISL_408767	A/chicken/Korea/H1250/2014	Animal and Plant Quarantine Agency (APQA)	Animal and Plant Quarantine Agency (S-2158)
EPI1681366	MP	Korea, Republic of	2014-Apr-08	EPI_ISL_408768	A/environment/Korea/H1247/2014	Animal and Plant Quarantine Agency (APQA)	Animal and Plant Quarantine Agency (S-2158)
EPI1681381	MP	Korea, Republic of	2014-Apr-30	EPI_ISL_408770	A/quail/Korea/H1329/2014	Animal and Plant Quarantine Agency (APQA)	Animal and Plant Quarantine Agency (S-2158)
EPI1681437	MP	Korea, Republic of	2014-Jun-26	EPI_ISL_408779	A/duck/Korea/H1597/2014	Animal and Plant Quarantine Agency (APQA)	Animal and Plant Quarantine Agency (S-2158)
EPI1681445	MP	Korea, Republic of	2014-Jun-27	EPI_ISL_408780	A/duck/Korea/H1613/2014	Animal and Plant Quarantine Agency (APQA)	Animal and Plant Quarantine Agency (S-2158)
EPI1681488	MP	Korea, Republic of	2014-Sep-25	EPI_ISL_408786	A/duck/Korea/H1736/2014	Animal and Plant Quarantine Agency (APQA)	Animal and Plant Quarantine Agency (S-2158)
EPI1681503	MP	Korea, Republic of	2014-Sep-25	EPI_ISL_408788	A/duck/Korea/H1740/2014	Animal and Plant Quarantine Agency (APQA)	Animal and Plant Quarantine Agency (S-2158)
EPI1681511	MP	Korea, Republic of	2014-Sep-30	EPI_ISL_408789	A/duck/Korea/H1742/2014	Animal and Plant Quarantine Agency (APQA)	Animal and Plant Quarantine Agency (S-2158)
EPI1681547	MP	Korea, Republic of	2014-Oct-06	EPI_ISL_408794	A/duck/Korea/H1757/2014	Animal and Plant Quarantine Agency (APQA)	Animal and Plant Quarantine Agency (S-2158)
EPI1681555	MP	Korea, Republic of	2014-Oct-07	EPI_ISL_408795	A/duck/Korea/H1759/2014	Animal and Plant Quarantine Agency (APQA)	Animal and Plant Quarantine Agency (S-2158)
EPI1681563	MP	Korea, Republic of	2014-Oct-07	EPI_ISL_408796	A/duck/Korea/H1760/2014	Animal and Plant Quarantine Agency (APQA)	Animal and Plant Quarantine Agency (S-2158)
EPI1681571	MP	Korea, Republic of	2014-Oct-13	EPI_ISL_408797	A/duck/Korea/H1764/2014	Animal and Plant Quarantine Agency (APQA)	Animal and Plant Quarantine Agency (S-2158)
EPI1681579	MP	Korea, Republic of	2014-Oct-13	EPI_ISL_408798	A/duck/Korea/H1765/2014	Animal and Plant Quarantine Agency (APQA)	Animal and Plant Quarantine Agency (S-2158)
EPI1681587	MP	Korea, Republic of	2014-Oct-17	EPI_ISL_408799	A/duck/Korea/H1780/2014	Animal and Plant Quarantine Agency (APQA)	Animal and Plant Quarantine Agency (S-2158)
EPI1681595	MP	Korea, Republic of	2014-Oct-25	EPI_ISL_408800	A/duck/Korea/H1798/2014	Animal and Plant Quarantine Agency (APQA)	Animal and Plant Quarantine Agency (S-2158)
EPI1681610	MP	Korea, Republic of	2014-Oct-28	EPI_ISL_408802	A/Korean_native_chicken/Korea/H1804/2014	Animal and Plant Quarantine Agency (APQA)	Animal and Plant Quarantine Agency (S-2158)
EPI1681618	MP	Korea, Republic of	2014-Oct-28	EPI_ISL_408803	A/duck/Korea/H1806/2014	Animal and Plant Quarantine Agency (APQA)	Animal and Plant Quarantine Agency (S-2158)
EPI1681626	MP	Korea, Republic of	2014-Oct-30	EPI_ISL_408804	A/duck/Korea/H1813/2014	Animal and Plant Quarantine Agency (APQA)	Animal and Plant Quarantine Agency (S-2158)
EPI1681662	MP	Korea, Republic of	2014-Nov-19	EPI_ISL_408809	A/duck/Korea/H1880/2014	Animal and Plant Quarantine Agency (APQA)	Animal and Plant Quarantine Agency (S-2158)
EPI1681677	MP	Korea, Republic of	2014-Dec-12	EPI_ISL_408811	A/Korean_native_chicken/Korea/H1964/2014	Animal and Plant Quarantine Agency (APQA)	Animal and Plant Quarantine Agency (S-2158)
EPI1681685	MP	Korea, Republic of	2014-Dec-27	EPI_ISL_408812	A/Korean_native_chicken/Korea/H2028/2014	Animal and Plant Quarantine Agency (APQA)	Animal and Plant Quarantine Agency (S-2158)
EPI1681693	MP	Korea, Republic of	2014-Dec-27	EPI_ISL_408813	A/Korean_native_chicken/Korea/H2031/2014	Animal and Plant Quarantine Agency (APQA)	Animal and Plant Quarantine Agency (S-2158)
EPI1681703	MP	Korea, Republic of	2014-Dec-27	EPI_ISL_408816	A/Korean_native_chicken/Korea/H2036/2014	Animal and Plant Quarantine Agency (APQA)	Animal and Plant Quarantine Agency (S-2158)
EPI1681711	MP	Korea, Republic of	2014-Dec-27	EPI_ISL_408817	A/Korean_native_chicken/Korea/H2037/2014	Animal and Plant Quarantine Agency (APQA)	Animal and Plant Quarantine Agency (S-2158)
EPI1681719	MP	Korea, Republic of	2014-Dec-27	EPI_ISL_408818	A/Korean_native_chicken/Korea/H2038/2014	Animal and Plant Quarantine Agency (APQA)	Animal and Plant Quarantine Agency (S-2158)
EPI1681727	MP	Korea, Republic of	2014-Dec-27	EPI_ISL_408819	A/Korean_native_chicken/Korea/H2039/2014	Animal and Plant Quarantine Agency (APQA)	Animal and Plant Quarantine Agency (S-2158)
EPI1681735	MP	Korea, Republic of	2015-Jan-06	EPI_ISL_408820	A/duck/Korea/H2075/2015	Animal and Plant Quarantine Agency (APQA)	Animal and Plant Quarantine Agency (S-2158)
EPI1681743	MP	Korea, Republic of	2015-Jan-08	EPI_ISL_408821	A/environment/Korea/H2081/2015	Animal and Plant Quarantine Agency (APQA)	Animal and Plant Quarantine Agency (S-2158)
EPI1681758	MP	Korea, Republic of	2015-Jan-11	EPI_ISL_408823	A/duck/Korea/H2088/2015	Animal and Plant Quarantine Agency (APQA)	Animal and Plant Quarantine Agency (S-2158)
EPI1681766	MP	Korea, Republic of	2015-Jan-12	EPI_ISL_408824	A/environment/Korea/H2093/2015	Animal and Plant Quarantine Agency (APQA)	Animal and Plant Quarantine Agency (S-2158)
EPI1681774	MP	Korea, Republic of	2015-Jan-13	EPI_ISL_408825	A/goose/Korea/H2095/2015	Animal and Plant Quarantine Agency (APQA)	Animal and Plant Quarantine Agency (S-2158)
EPI1681782	MP	Korea, Republic of	2015-Jan-13	EPI_ISL_408826	A/Korean_native_chicken/Korea/H2098/2015	Animal and Plant Quarantine Agency (APQA)	Animal and Plant Quarantine Agency (S-2158)
EPI1681790	MP	Korea, Republic of	2015-Jan-14	EPI_ISL_408827	A/duck/Korea/H2100/2015	Animal and Plant Quarantine Agency (APQA)	Animal and Plant Quarantine Agency (S-2158)
EPI1681798	MP	Korea, Republic of	2015-Jan-14	EPI_ISL_408828	A/chicken/Korea/H2103/2015	Animal and Plant Quarantine Agency (APQA)	Animal and Plant Quarantine Agency (S-2158)
EPI1681806	MP	Korea, Republic of	2015-Jan-15	EPI_ISL_408829	A/duck/Korea/H2104/2015	Animal and Plant Quarantine Agency (APQA)	Animal and Plant Quarantine Agency (S-2158)
EPI1681821	MP	Korea, Republic of	2015-Jan-18	EPI_ISL_408831	A/duck/Korea/H2117/2015	Animal and Plant Quarantine Agency (APQA)	Animal and Plant Quarantine Agency (S-2158)
EPI1681829	MP	Korea, Republic of	2015-Jan-18	EPI_ISL_408832	A/duck/Korea/H2118/2015	Animal and Plant Quarantine Agency (APQA)	Animal and Plant Quarantine Agency (S-2158)
EPI1681837	MP	Korea, Republic of	2015-Jan-19	EPI_ISL_408833	A/grey_heron/Korea/H2119/2015	Animal and Plant Quarantine Agency (APQA)	Animal and Plant Quarantine Agency (S-2158)
EPI1681845	MP	Korea, Republic of	2015-Jan-19	EPI_ISL_408834	A/spot_billed_duck/Korea/H2126/2015	Animal and Plant Quarantine Agency (APQA)	Animal and Plant Quarantine Agency (S-2158)
EPI1681853	MP	Korea, Republic of	2015-Jan-19	EPI_ISL_408835	A/duck/Korea/H2131/2015	Animal and Plant Quarantine Agency (APQA)	Animal and Plant Quarantine Agency (S-2158)
EPI1681861	MP	Korea, Republic of	2015-Jan-19	EPI_ISL_408836	A/duck/Korea/H2147/2015	Animal and Plant Quarantine Agency (APQA)	Animal and Plant Quarantine Agency (S-2158)
EPI1681869	MP	Korea, Republic of	2015-Jan-19	EPI_ISL_408837	A/duck/Korea/H2148/2015	Animal and Plant Quarantine Agency (APQA)	Animal and Plant Quarantine Agency (S-2158)
EPI1681877	MP	Korea, Republic of	2015-Jan-20	EPI_ISL_408838	A/duck/Korea/H2161/2015	Animal and Plant Quarantine Agency (APQA)	Animal and Plant Quarantine Agency (S-2158)
EPI1681885	MP	Korea, Republic of	2015-Jan-21	EPI_ISL_408839	A/chicken/Korea/H2181/2015	Animal and Plant Quarantine Agency (APQA)	Animal and Plant Quarantine Agency (S-2158)
EPI1681893	MP	Korea, Republic of	2015-Jan-22	EPI_ISL_408840	A/duck/Korea/H2190/2015	Animal and Plant Quarantine Agency (APQA)	Animal and Plant Quarantine Agency (S-2158)
EPI1681901	MP	Korea, Republic of	2015-Jan-22	EPI_ISL_408841	A/chicken/Korea/H2192/2015	Animal and Plant Quarantine Agency (APQA)	Animal and Plant Quarantine Agency (S-2158)
EPI1681916	MP	Korea, Republic of	2015-Jan-23	EPI_ISL_408843	A/chicken/Korea/H2205/2015	Animal and Plant Quarantine Agency (APQA)	Animal and Plant Quarantine Agency (S-2158)
EPI1681924	MP	Korea, Republic of	2015-Jan-23	EPI_ISL_408844	A/duck/Korea/H2206/2015	Animal and Plant Quarantine Agency (APQA)	Animal and Plant Quarantine Agency (S-2158)
EPI1681932	MP	Korea, Republic of	2015-Jan-23	EPI_ISL_408845	A/gadwall/Korea/H2209/2015	Animal and Plant Quarantine Agency (APQA)	Animal and Plant Quarantine Agency (S-2158)
EPI1681940	MP	Korea, Republic of	2015-Jan-23	EPI_ISL_408846	A/Eurasian_wigeon/Korea/H2210/2015	Animal and Plant Quarantine Agency (APQA)	Animal and Plant Quarantine Agency (S-2158)
EPI1681948	MP	Korea, Republic of	2015-Jan-24	EPI_ISL_408847	A/bean_goose/Korea/H2211/2015	Animal and Plant Quarantine Agency (APQA)	Animal and Plant Quarantine Agency (S-2158)
EPI1681956	MP	Korea, Republic of	2015-Jan-26	EPI_ISL_408848	A/duck/Korea/H2230/2015	Animal and Plant Quarantine Agency (APQA)	Animal and Plant Quarantine Agency (S-2158)
EPI1681964	MP	Korea, Republic of	2015-Jan-26	EPI_ISL_408849	A/duck/Korea/H2239/2015	Animal and Plant Quarantine Agency (APQA)	Animal and Plant Quarantine Agency (S-2158)
EPI1681972	MP	Korea, Republic of	2015-Jan-28	EPI_ISL_408850	A/duck/Korea/H2253/2015	Animal and Plant Quarantine Agency (APQA)	Animal and Plant Quarantine Agency (S-2158)
EPI1681980	MP	Korea, Republic of	2015-Jan-28	EPI_ISL_408851	A/common_teal/Korea/H2261/2015	Animal and Plant Quarantine Agency (APQA)	Animal and Plant Quarantine Agency (S-2158)
EPI1681988	MP	Korea, Republic of	2015-Jan-28	EPI_ISL_408852	A/duck/Korea/H2263/2015	Animal and Plant Quarantine Agency (APQA)	Animal and Plant Quarantine Agency (S-2158)
EPI1681996	MP	Korea, Republic of	2015-Jan-28	EPI_ISL_408853	A/duck/Korea/H2264/2015	Animal and Plant Quarantine Agency (APQA)	Animal and Plant Quarantine Agency (S-2158)
EPI1682011	MP	Korea, Republic of	2015-Jan-28	EPI_ISL_408855	A/duck/Korea/H2267/2015	Animal and Plant Quarantine Agency (APQA)	Animal and Plant Quarantine Agency (S-2158)
EPI1682019	MP	Korea, Republic of	2015-Jan-28	EPI_ISL_408856	A/duck/Korea/H2268/2015	Animal and Plant Quarantine Agency (APQA)	Animal and Plant Quarantine Agency (S-2158)
EPI1682027	MP	Korea, Republic of	2015-Jan-29	EPI_ISL_408857	A/duck/Korea/H2269/2015	Animal and Plant Quarantine Agency (APQA)	Animal and Plant Quarantine Agency (S-2158)
EPI1682035	MP	Korea, Republic of	2015-Jan-29	EPI_ISL_408858	A/duck/Korea/H2273/2015	Animal and Plant Quarantine Agency (APQA)	Animal and Plant Quarantine Agency (S-2158)
EPI1682050	MP	Korea, Republic of	2015-Jan-30	EPI_ISL_408860	A/duck/Korea/H2279/2015	Animal and Plant Quarantine Agency (APQA)	Animal and Plant Quarantine Agency (S-2158)
EPI1682058	MP	Korea, Republic of	2015-Jan-30	EPI_ISL_408861	A/duck/Korea/H2280/2015	Animal and Plant Quarantine Agency (APQA)	Animal and Plant Quarantine Agency (S-2158)
EPI1682073	MP	Korea, Republic of	2015-Jan-30	EPI_ISL_408863	A/duck/Korea/H2294/2015	Animal and Plant Quarantine Agency (APQA)	Animal and Plant Quarantine Agency (S-2158)
EPI1682081	MP	Korea, Republic of	2015-Feb-02	EPI_ISL_408864	A/duck/Korea/H2300/2015	Animal and Plant Quarantine Agency (APQA)	Animal and Plant Quarantine Agency (S-2158)
EPI1682096	MP	Korea, Republic of	2015-Feb-02	EPI_ISL_408866	A/environment/Korea/H2305/2015	Animal and Plant Quarantine Agency (APQA)	Animal and Plant Quarantine Agency (S-2158)
EPI1682104	MP	Korea, Republic of	2015-Feb-04	EPI_ISL_408867	A/duck/Korea/H2311/2015	Animal and Plant Quarantine Agency (APQA)	Animal and Plant Quarantine Agency (S-2158)
EPI1682112	MP	Korea, Republic of	2015-Feb-04	EPI_ISL_408868	A/duck/Korea/H2312/2015	Animal and Plant Quarantine Agency (APQA)	Animal and Plant Quarantine Agency (S-2158)
EPI1682120	MP	Korea, Republic of	2015-Feb-04	EPI_ISL_408869	A/duck/Korea/H2319/2015	Animal and Plant Quarantine Agency (APQA)	Animal and Plant Quarantine Agency (S-2158)
EPI1682128	MP	Korea, Republic of	2015-Feb-05	EPI_ISL_408870	A/duck/Korea/H2320/2015	Animal and Plant Quarantine Agency (APQA)	Animal and Plant Quarantine Agency (S-2158)
EPI1682143	MP	Korea, Republic of	2015-Feb-10	EPI_ISL_408872	A/chicken/Korea/H2357/2015	Animal and Plant Quarantine Agency (APQA)	Animal and Plant Quarantine Agency (S-2158)
EPI1682151	MP	Korea, Republic of	2015-Feb-10	EPI_ISL_408873	A/duck/Korea/H2358/2015	Animal and Plant Quarantine Agency (APQA)	Animal and Plant Quarantine Agency (S-2158)
EPI1682159	MP	Korea, Republic of	2015-Feb-12	EPI_ISL_408874	A/duck/Korea/H2363/2015	Animal and Plant Quarantine Agency (APQA)	Animal and Plant Quarantine Agency (S-2158)
EPI1682167	MP	Korea, Republic of	2015-Feb-13	EPI_ISL_408875	A/environment/Korea/H2369/2015	Animal and Plant Quarantine Agency (APQA)	Animal and Plant Quarantine Agency (S-2158)
EPI1682182	MP	Korea, Republic of	2015-Feb-18	EPI_ISL_408877	A/duck/Korea/H2388/2015	Animal and Plant Quarantine Agency (APQA)	Animal and Plant Quarantine Agency (S-2158)
EPI1682190	MP	Korea, Republic of	2015-Feb-22	EPI_ISL_408878	A/duck/Korea/H2391/2015	Animal and Plant Quarantine Agency (APQA)	Animal and Plant Quarantine Agency (S-2158)
EPI1682198	MP	Korea, Republic of	2015-Feb-23	EPI_ISL_408879	A/duck/Korea/H2392/2015	Animal and Plant Quarantine Agency (APQA)	Animal and Plant Quarantine Agency (S-2158)
EPI1682213	MP	Korea, Republic of	2015-Feb-23	EPI_ISL_408881	A/duck/Korea/H2394/2015	Animal and Plant Quarantine Agency (APQA)	Animal and Plant Quarantine Agency (S-2158)
EPI1682221	MP	Korea, Republic of	2015-Feb-23	EPI_ISL_408882	A/duck/Korea/H2395/2015	Animal and Plant Quarantine Agency (APQA)	Animal and Plant Quarantine Agency (S-2158)
EPI1682229	MP	Korea, Republic of	2015-Feb-23	EPI_ISL_408883	A/duck/Korea/H2397/2015	Animal and Plant Quarantine Agency (APQA)	Animal and Plant Quarantine Agency (S-2158)
EPI1690463	MP	Korea, Republic of	2015-Feb-23	EPI_ISL_408884	A/duck/Korea/H2399/2015	Animal and Plant Quarantine Agency (APQA)	Animal and Plant Quarantine Agency (S-2158)
EPI1682245	MP	Korea, Republic of	2015-Feb-23	EPI_ISL_408886	A/duck/Korea/H2401/2015	Animal and Plant Quarantine Agency (APQA)	Animal and Plant Quarantine Agency (S-2158)
EPI1690470	MP	Korea, Republic of	2015-Feb-23	EPI_ISL_408887	A/duck/Korea/H2402/2015	Animal and Plant Quarantine Agency (APQA)	Animal and Plant Quarantine Agency (S-2158)
EPI1682261	MP	Korea, Republic of	2015-Feb-24	EPI_ISL_408889	A/duck/Korea/H2410/2015	Animal and Plant Quarantine Agency (APQA)	Animal and Plant Quarantine Agency (S-2158)
EPI1682269	MP	Korea, Republic of	2015-Feb-24	EPI_ISL_408890	A/duck/Korea/H2411/2015	Animal and Plant Quarantine Agency (APQA)	Animal and Plant Quarantine Agency (S-2158)
EPI1682277	MP	Korea, Republic of	2015-Feb-24	EPI_ISL_408891	A/duck/Korea/H2412/2015	Animal and Plant Quarantine Agency (APQA)	Animal and Plant Quarantine Agency (S-2158)
EPI1682285	MP	Korea, Republic of	2015-Feb-26	EPI_ISL_408892	A/duck/Korea/H2426/2015	Animal and Plant Quarantine Agency (APQA)	Animal and Plant Quarantine Agency (S-2158)
EPI1682293	MP	Korea, Republic of	2015-Feb-27	EPI_ISL_408893	A/duck/Korea/H2435/2015	Animal and Plant Quarantine Agency (APQA)	Animal and Plant Quarantine Agency (S-2158)
EPI1682301	MP	Korea, Republic of	2015-Feb-27	EPI_ISL_408894	A/duck/Korea/H2436/2015	Animal and Plant Quarantine Agency (APQA)	Animal and Plant Quarantine Agency (S-2158)
EPI1682309	MP	Korea, Republic of	2015-Mar-02	EPI_ISL_408895	A/duck/Korea/H2441/2015	Animal and Plant Quarantine Agency (APQA)	Animal and Plant Quarantine Agency (S-2158)
EPI1682317	MP	Korea, Republic of	2015-Mar-02	EPI_ISL_408896	A/duck/Korea/H2442/2015	Animal and Plant Quarantine Agency (APQA)	Animal and Plant Quarantine Agency (S-2158)
EPI1682325	MP	Korea, Republic of	2015-Mar-02	EPI_ISL_408897	A/duck/Korea/H2444/2015	Animal and Plant Quarantine Agency (APQA)	Animal and Plant Quarantine Agency (S-2158)
EPI1682333	MP	Korea, Republic of	2015-Mar-02	EPI_ISL_408898	A/duck/Korea/H2445/2015	Animal and Plant Quarantine Agency (APQA)	Animal and Plant Quarantine Agency (S-2158)
EPI1682341	MP	Korea, Republic of	2015-Mar-02	EPI_ISL_408899	A/duck/Korea/H2446/2015	Animal and Plant Quarantine Agency (APQA)	Animal and Plant Quarantine Agency (S-2158)
EPI1682349	MP	Korea, Republic of	2015-Mar-02	EPI_ISL_408900	A/duck/Korea/H2447/2015	Animal and Plant Quarantine Agency (APQA)	Animal and Plant Quarantine Agency (S-2158)
EPI1682357	MP	Korea, Republic of	2015-Mar-03	EPI_ISL_408901	A/duck/Korea/H2449/2015	Animal and Plant Quarantine Agency (APQA)	Animal and Plant Quarantine Agency (S-2158)
EPI1682365	MP	Korea, Republic of	2015-Mar-02	EPI_ISL_408902	A/duck/Korea/H2454/2015	Animal and Plant Quarantine Agency (APQA)	Animal and Plant Quarantine Agency (S-2158)
EPI1682373	MP	Korea, Republic of	2015-Mar-02	EPI_ISL_408903	A/duck/Korea/H2455/2015	Animal and Plant Quarantine Agency (APQA)	Animal and Plant Quarantine Agency (S-2158)
EPI1682381	MP	Korea, Republic of	2015-Mar-03	EPI_ISL_408904	A/duck/Korea/H2459/2015	Animal and Plant Quarantine Agency (APQA)	Animal and Plant Quarantine Agency (S-2158)
EPI1682389	MP	Korea, Republic of	2015-Mar-03	EPI_ISL_408905	A/duck/Korea/H2460/2015	Animal and Plant Quarantine Agency (APQA)	Animal and Plant Quarantine Agency (S-2158)
EPI1682397	MP	Korea, Republic of	2015-Mar-03	EPI_ISL_408906	A/duck/Korea/H2462/2015	Animal and Plant Quarantine Agency (APQA)	Animal and Plant Quarantine Agency (S-2158)
EPI1682405	MP	Korea, Republic of	2015-Mar-03	EPI_ISL_408907	A/duck/Korea/H2465/2015	Animal and Plant Quarantine Agency (APQA)	Animal and Plant Quarantine Agency (S-2158)
EPI1682413	MP	Korea, Republic of	2015-Mar-03	EPI_ISL_408908	A/duck/Korea/H2466/2015	Animal and Plant Quarantine Agency (APQA)	Animal and Plant Quarantine Agency (S-2158)
EPI1682421	MP	Korea, Republic of	2015-Mar-03	EPI_ISL_408909	A/duck/Korea/H2467/2015	Animal and Plant Quarantine Agency (APQA)	Animal and Plant Quarantine Agency (S-2158)
EPI1682429	MP	Korea, Republic of	2015-Mar-03	EPI_ISL_408910	A/duck/Korea/H2469/2015	Animal and Plant Quarantine Agency (APQA)	Animal and Plant Quarantine Agency (S-2158)
EPI1682437	MP	Korea, Republic of	2015-Mar-04	EPI_ISL_408911	A/duck/Korea/H2474/2015	Animal and Plant Quarantine Agency (APQA)	Animal and Plant Quarantine Agency (S-2158)
EPI1682445	MP	Korea, Republic of	2015-Mar-05	EPI_ISL_408912	A/duck/Korea/H2475/2015	Animal and Plant Quarantine Agency (APQA)	Animal and Plant Quarantine Agency (S-2158)
EPI1682453	MP	Korea, Republic of	2015-Mar-06	EPI_ISL_408913	A/duck/Korea/H2484/2015	Animal and Plant Quarantine Agency (APQA)	Animal and Plant Quarantine Agency (S-2158)
EPI1682461	MP	Korea, Republic of	2015-Mar-06	EPI_ISL_408914	A/duck/Korea/H2485/2015	Animal and Plant Quarantine Agency (APQA)	Animal and Plant Quarantine Agency (S-2158)
EPI1682469	MP	Korea, Republic of	2015-Mar-06	EPI_ISL_408915	A/chicken/Korea/H2486/2015	Animal and Plant Quarantine Agency (APQA)	Animal and Plant Quarantine Agency (S-2158)
EPI1682484	MP	Korea, Republic of	2015-Mar-10	EPI_ISL_408917	A/chicken/Korea/H2497/2015	Animal and Plant Quarantine Agency (APQA)	Animal and Plant Quarantine Agency (S-2158)
EPI1682492	MP	Korea, Republic of	2015-Mar-11	EPI_ISL_408918	A/duck/Korea/H2504/2015	Animal and Plant Quarantine Agency (APQA)	Animal and Plant Quarantine Agency (S-2158)
EPI1682500	MP	Korea, Republic of	2015-Mar-12	EPI_ISL_408919	A/chicken/Korea/H2513/2015	Animal and Plant Quarantine Agency (APQA)	Animal and Plant Quarantine Agency (S-2158)
EPI1682508	MP	Korea, Republic of	2015-Mar-12	EPI_ISL_408920	A/chicken/Korea/H2514/2015	Animal and Plant Quarantine Agency (APQA)	Animal and Plant Quarantine Agency (S-2158)
EPI1682523	MP	Korea, Republic of	2015-Mar-15	EPI_ISL_408922	A/chicken/Korea/H2519/2015	Animal and Plant Quarantine Agency (APQA)	Animal and Plant Quarantine Agency (S-2158)
EPI1682531	MP	Korea, Republic of	2015-Mar-20	EPI_ISL_408923	A/duck/Korea/H2529/2015	Animal and Plant Quarantine Agency (APQA)	Animal and Plant Quarantine Agency (S-2158)
EPI1682546	MP	Korea, Republic of	2015-Mar-26	EPI_ISL_408925	A/chicken/Korea/H2541/2015	Animal and Plant Quarantine Agency (APQA)	Animal and Plant Quarantine Agency (S-2158)
EPI1682554	MP	Korea, Republic of	2015-Mar-28	EPI_ISL_408926	A/chicken/Korea/H2551/2015	Animal and Plant Quarantine Agency (APQA)	Animal and Plant Quarantine Agency (S-2158)
EPI1682569	MP	Korea, Republic of	2015-Mar-31	EPI_ISL_408928	A/chicken/Korea/H2555/2015	Animal and Plant Quarantine Agency (APQA)	Animal and Plant Quarantine Agency (S-2158)
EPI1682577	MP	Korea, Republic of	2015-Apr-01	EPI_ISL_408929	A/chicken/Korea/H2560/2015	Animal and Plant Quarantine Agency (APQA)	Animal and Plant Quarantine Agency (S-2158)
EPI1682585	MP	Korea, Republic of	2015-Apr-03	EPI_ISL_408930	A/duck/Korea/H2564/2015	Animal and Plant Quarantine Agency (APQA)	Animal and Plant Quarantine Agency (S-2158)
EPI1682600	MP	Korea, Republic of	2015-Apr-06	EPI_ISL_408932	A/chicken/Korea/H2568/2015	Animal and Plant Quarantine Agency (APQA)	Animal and Plant Quarantine Agency (S-2158)
EPI1682608	MP	Korea, Republic of	2015-Apr-17	EPI_ISL_408933	A/chicken/Korea/H2570/2015	Animal and Plant Quarantine Agency (APQA)	Animal and Plant Quarantine Agency (S-2158)
EPI1682616	MP	Korea, Republic of	2015-Apr-10	EPI_ISL_408934	A/chicken/Korea/H2573/2015	Animal and Plant Quarantine Agency (APQA)	Animal and Plant Quarantine Agency (S-2158)
EPI1682624	MP	Korea, Republic of	2015-Apr-12	EPI_ISL_408935	A/chicken/Korea/H2580/2015	Animal and Plant Quarantine Agency (APQA)	Animal and Plant Quarantine Agency (S-2158)
EPI1682632	MP	Korea, Republic of	2015-Apr-13	EPI_ISL_408936	A/chicken/Korea/H2584/2015	Animal and Plant Quarantine Agency (APQA)	Animal and Plant Quarantine Agency (S-2158)
EPI1682647	MP	Korea, Republic of	2015-Apr-18	EPI_ISL_408938	A/chicken/Korea/H2596/2015	Animal and Plant Quarantine Agency (APQA)	Animal and Plant Quarantine Agency (S-2158)
EPI1682662	MP	Korea, Republic of	2015-Apr-22	EPI_ISL_408940	A/chicken/Korea/H2599/2015	Animal and Plant Quarantine Agency (APQA)	Animal and Plant Quarantine Agency (S-2158)
EPI1682670	MP	Korea, Republic of	2015-Apr-27	EPI_ISL_408941	A/chicken/Korea/H2600/2015	Animal and Plant Quarantine Agency (APQA)	Animal and Plant Quarantine Agency (S-2158)
EPI1682685	MP	Korea, Republic of	2015-May-12	EPI_ISL_408943	A/duck/Korea/H2613/2015	Animal and Plant Quarantine Agency (APQA)	Animal and Plant Quarantine Agency (S-2158)
EPI1682714	MP	Korea, Republic of	2015-May-24	EPI_ISL_408947	A/duck/Korea/H2629/2015	Animal and Plant Quarantine Agency (APQA)	Animal and Plant Quarantine Agency (S-2158)
EPI1682722	MP	Korea, Republic of	2015-May-26	EPI_ISL_408948	A/duck/Korea/H2631/2015	Animal and Plant Quarantine Agency (APQA)	Animal and Plant Quarantine Agency (S-2158)
EPI1682772	MP	Korea, Republic of	2015-Sep-19	EPI_ISL_408955	A/environment/Korea/H2833/2015	Animal and Plant Quarantine Agency (APQA)	Animal and Plant Quarantine Agency (S-2158)
EPI1682815	MP	Korea, Republic of	2015-Oct-28	EPI_ISL_408962	A/duck/Korea/H3105/2015	Animal and Plant Quarantine Agency (APQA)	Animal and Plant Quarantine Agency (S-2158)
EPI1682844	MP	Korea, Republic of	2014-Jan-23	EPI_ISL_408966	A/duck/Korea/H0088/2014	Animal and Plant Quarantine Agency (APQA)	Animal and Plant Quarantine Agency (S-2158)
EPI1682852	MP	Korea, Republic of	2014-Feb-17	EPI_ISL_408967	A/chicken/Korea/H0453/2014	Animal and Plant Quarantine Agency (APQA)	Animal and Plant Quarantine Agency (S-2158)
EPI1682868	MP	Korea, Republic of	2014-Jun-25	EPI_ISL_408969	A/duck/Korea/H1592/2014	Animal and Plant Quarantine Agency (APQA)	Animal and Plant Quarantine Agency (S-2158)
EPI1682876	MP	Korea, Republic of	2014-Oct-01	EPI_ISL_408970	A/duck/Korea/H1750/2014	Animal and Plant Quarantine Agency (APQA)	Animal and Plant Quarantine Agency (S-2158)
EPI1682884	MP	Korea, Republic of	2014-Oct-11	EPI_ISL_408971	A/duck/Korea/H1763/2014	Animal and Plant Quarantine Agency (APQA)	Animal and Plant Quarantine Agency (S-2158)
EPI1682901	MP	Korea, Republic of	2015-Jan-31	EPI_ISL_408973	A/chicken/Korea/H2295/2015	Animal and Plant Quarantine Agency (APQA)	Animal and Plant Quarantine Agency (S-2158)
EPI1690454	MP	Korea, Republic of	2014-Mar-03	EPI_ISL_410213	A/ostrich/Korea/H0829/2014	Animal and Plant Quarantine Agency (APQA)	Animal and Plant Quarantine Agency (S-2158)
EPI1691240	MP	Germany	2020-Feb-06	EPI_ISL_410291	A/chicken/Germany-BW/AI00049/2020	CVUA Karlsruhe	Friedrich-Loeffler-Institut
EPI1701624	MP	Iran, Islamic Republic of	2016-Nov-14	EPI_ISL_412984	A/chicken/Iran/17RS654-01/2016	Center of Hygiene and Epidemiology in Kaliningrad Region	Istituto Zooprofilattico Sperimentale Delle Venezie
EPI1701639	MP	Iran, Islamic Republic of	2016-Nov-28	EPI_ISL_412986	A/chicken/Iran/17RS654-03/2016	Center of Hygiene and Epidemiology in Kaliningrad Region	Istituto Zooprofilattico Sperimentale Delle Venezie
EPI1701647	MP	Iran, Islamic Republic of	2016-Dec-19	EPI_ISL_412987	A/chicken/Iran/17RS654-08/2016	Center of Hygiene and Epidemiology in Kaliningrad Region	Istituto Zooprofilattico Sperimentale Delle Venezie
EPI1701655	MP	Iran, Islamic Republic of	2017-Jan-05	EPI_ISL_412988	A/chicken/Iran/17RS654-15/2017	Center of Hygiene and Epidemiology in Kaliningrad Region	Istituto Zooprofilattico Sperimentale Delle Venezie
EPI1701663	MP	Iran, Islamic Republic of	2017-Jan-23	EPI_ISL_412989	A/chicken/Iran/17RS654-26/2017	Center of Hygiene and Epidemiology in Kaliningrad Region	Istituto Zooprofilattico Sperimentale Delle Venezie
EPI1701671	MP	Iran, Islamic Republic of	2016-Dec-03	EPI_ISL_412990	A/chicken/Iran/17RS654-28/2016	Center of Hygiene and Epidemiology in Kaliningrad Region	Istituto Zooprofilattico Sperimentale Delle Venezie
EPI1701678	MP	Iran, Islamic Republic of	2017-Jan-20	EPI_ISL_412991	A/chicken/Iran/17RS654-29/2017	Center of Hygiene and Epidemiology in Kaliningrad Region	Istituto Zooprofilattico Sperimentale Delle Venezie
EPI1701686	MP	Iran, Islamic Republic of	2017-Jan-23	EPI_ISL_412992	A/chicken/Iran/17RS654-34/2017	Center of Hygiene and Epidemiology in Kaliningrad Region	Istituto Zooprofilattico Sperimentale Delle Venezie
EPI1701701	MP	Iran, Islamic Republic of	2017-Sep-14	EPI_ISL_412994	A/chicken/Iran/18VIR2027-01/2017	Center of Hygiene and Epidemiology in Kaliningrad Region	Istituto Zooprofilattico Sperimentale Delle Venezie
EPI1701707	MP	Iran, Islamic Republic of	2017-Sep-14	EPI_ISL_412995	A/chicken/Iran/18VIR2027-02/2017	Center of Hygiene and Epidemiology in Kaliningrad Region	Istituto Zooprofilattico Sperimentale Delle Venezie
EPI1701712	MP	Iran, Islamic Republic of	2017-Oct-21	EPI_ISL_412996	A/chicken/Iran/18VIR2027-03/2017	Center of Hygiene and Epidemiology in Kaliningrad Region	Istituto Zooprofilattico Sperimentale Delle Venezie
EPI1701720	MP	Iran, Islamic Republic of	2017-Oct-16	EPI_ISL_412997	A/chicken/Iran/18VIR2027-04/2017	Center of Hygiene and Epidemiology in Kaliningrad Region	Istituto Zooprofilattico Sperimentale Delle Venezie
EPI1701728	MP	Iran, Islamic Republic of	2017-Oct-21	EPI_ISL_412998	A/chicken/Iran/18VIR2027-05/2017	Center of Hygiene and Epidemiology in Kaliningrad Region	Istituto Zooprofilattico Sperimentale Delle Venezie
EPI1701736	MP	Iran, Islamic Republic of	2017-Oct-23	EPI_ISL_412999	A/chicken/Iran/18VIR2027-06/2017	Center of Hygiene and Epidemiology in Kaliningrad Region	Istituto Zooprofilattico Sperimentale Delle Venezie
EPI1701741	MP	Iran, Islamic Republic of	2017-Oct-28	EPI_ISL_413000	A/chicken/Iran/18VIR2027-07/2017	Center of Hygiene and Epidemiology in Kaliningrad Region	Istituto Zooprofilattico Sperimentale Delle Venezie
EPI1701748	MP	Iran, Islamic Republic of	2017-Dec-15	EPI_ISL_413001	A/chicken/Iran/18VIR2027-08/2017	Center of Hygiene and Epidemiology in Kaliningrad Region	Istituto Zooprofilattico Sperimentale Delle Venezie
EPI1701753	MP	Iran, Islamic Republic of	2017-Dec-21	EPI_ISL_413002	A/chicken/Iran/18VIR2027-09/2017	Center of Hygiene and Epidemiology in Kaliningrad Region	Istituto Zooprofilattico Sperimentale Delle Venezie
EPI1701761	MP	Iran, Islamic Republic of	2017-Dec-10	EPI_ISL_413003	A/chicken/Iran/18VIR2027-10/2017	Center of Hygiene and Epidemiology in Kaliningrad Region	Istituto Zooprofilattico Sperimentale Delle Venezie
EPI1701766	MP	Iran, Islamic Republic of	2017-Sep-19	EPI_ISL_413004	A/chicken/Iran/18VIR2027-12/2017	Center of Hygiene and Epidemiology in Kaliningrad Region	Istituto Zooprofilattico Sperimentale Delle Venezie
EPI1701778	MP	Iran, Islamic Republic of	2017-Dec-21	EPI_ISL_413006	A/chicken/Iran/18VIR2027-15/2017	Center of Hygiene and Epidemiology in Kaliningrad Region	Istituto Zooprofilattico Sperimentale Delle Venezie
EPI1701808	MP	Iran, Islamic Republic of	2016-Dec-07	EPI_ISL_413010	A/little_grebe/Iran/17RS654-10/2016	Center of Hygiene and Epidemiology in Kaliningrad Region	Istituto Zooprofilattico Sperimentale Delle Venezie
EPI1701814	MP	Iran, Islamic Republic of	2016-Dec-09	EPI_ISL_413011	A/wild_bird/Iran/17RS654-24/2016	Center of Hygiene and Epidemiology in Kaliningrad Region	Istituto Zooprofilattico Sperimentale Delle Venezie
EPI1711374	MP	Germany	2020-Mar-12	EPI_ISL_415197	A/chicken/Germany-SN/AI00276/2020	Landesuntersuchungsanstalt für das Gesundheits- und Veterinärwesen Sachsen	Friedrich-Loeffler-Institut
EPI1718612	MP	Germany	2020-Mar-20	EPI_ISL_417414	A/buzzard/Germany-SN/AI00285/2020	Landesuntersuchungsanstalt für das Gesundheits- und Veterinärwesen Sachsen	Friedrich-Loeffler-Institut
EPI1718620	MP	Germany	2020-Mar-20	EPI_ISL_417415	A/turkey/Germany-NI/AI00334/2020	Lebensmittel- und Veterinärinstitut Oldenburg - Standort Veterinärinstitut	Friedrich-Loeffler-Institut
EPI1721774	MP	Bulgaria	2018-Mar-02	EPI_ISL_419212	A/chicken/Bulgaria/Dobrich/12-1/2018	NDRVMI (National Diagnostic and Research Veterinary Medical Institute)	University of Cambridge	xyz, abc
EPI1721667	MP	Hungary	2020-Jan-09	EPI_ISL_419220	A/turkey/Hungary/1020_20VIR749-1/2020	National Food Chain Safety Office Veterinary Diagnostic Directorate Laboratory for Molecular Biology	Istituto Zooprofilattico Sperimentale Delle Venezie	Bálint,Ádám;Malik,Péter;Ursu,Krisztina;Bianca,Zecchin;Gianpiero,Zamperin;Ambra,Pastori;Annalisa,Salviato;Alice,Fusaro;Calogero,Terregino
EPI1721427	MP	Hungary	2020-Jan-10	EPI_ISL_419239	A/duck/Hungary/1565_20VIR749-2/2020	National Food Chain Safety Office Veterinary Diagnostic Directorate Laboratory for Molecular Biology	Istituto Zooprofilattico Sperimentale Delle Venezie	Bálint,Ádám;Malik,Péter;Ursu,Krisztina;Bianca,Zecchin;Gianpiero,Zamperin;Ambra,Pastori;Annalisa,Salviato;Alice,Fusaro;Calogero,Terregino
EPI1721675	MP	Germany	2020-Mar-26	EPI_ISL_419312	A/steamer duck/Germany-SN/AI00346/2020	Landesuntersuchungsanstalt für das Gesundheits- und Veterinärwesen Sachsen	Friedrich-Loeffler-Institut
EPI1721683	MP	Germany	2020-Mar-27	EPI_ISL_419314	A/turkey/Germany-ST/AI00352/2020	Landesamt für Verbraucherschutz Sachsen-Anhalt	Friedrich-Loeffler-Institut
EPI1721781	MP	Bulgaria	2018-Mar-02	EPI_ISL_419344	A/chicken/Bulgaria/Dobrich/12-2/2018	NDRVMI (National Diagnostic and Research Veterinary Medical Institute)	University of Cambridge
EPI1721789	MP	Bulgaria	2018-Sep-19	EPI_ISL_419345	A/chicken/Bulgaria/Plovdiv/224-1/2018	NDRVMI (National Diagnostic and Research Veterinary Medical Institute)	University of Cambridge
EPI1721797	MP	Bulgaria	2018-Sep-19	EPI_ISL_419346	A/chicken/Bulgaria/Plovdiv/224-2/2018	NDRVMI (National Diagnostic and Research Veterinary Medical Institute)	University of Cambridge
EPI1721813	MP	Bulgaria	2017-Oct-19	EPI_ISL_419348	A/chicken/Bulgaria/Haskovo/411/2017	NDRVMI (National Diagnostic and Research Veterinary Medical Institute)	University of Cambridge
EPI1721821	MP	Bulgaria	2017-Nov-02	EPI_ISL_419349	A/chicken/Bulgaria/Sliven/432/2017	NDRVMI (National Diagnostic and Research Veterinary Medical Institute)	University of Cambridge
EPI1721829	MP	Bulgaria	2017-Oct-17	EPI_ISL_419350	A/duck/Bulgaria/Dobrich/407/2017	NDRVMI (National Diagnostic and Research Veterinary Medical Institute)	University of Cambridge
EPI1721837	MP	Bulgaria	2017-Nov-03	EPI_ISL_419351	A/duck/Bulgaria/Yambol/436/2017	NDRVMI (National Diagnostic and Research Veterinary Medical Institute)	University of Cambridge
EPI1721845	MP	Bulgaria	2017-Nov-20	EPI_ISL_419352	A/duck/Bulgaria/Stara-Zagora/623/2017	NDRVMI (National Diagnostic and Research Veterinary Medical Institute)	University of Cambridge
EPI1721853	MP	Bulgaria	2018-Apr-02	EPI_ISL_419353	A/duck/Bulgaria/Yambol/35-1/2018	NDRVMI (National Diagnostic and Research Veterinary Medical Institute)	University of Cambridge
EPI1721885	MP	Bulgaria	2018-Apr-17	EPI_ISL_419357	A/duck/Bulgaria/Plovdiv/76-1/2018	NDRVMI (National Diagnostic and Research Veterinary Medical Institute)	University of Cambridge
EPI1721893	MP	Bulgaria	2018-Apr-17	EPI_ISL_419358	A/duck/Bulgaria/Plovdiv/76-2/2018	NDRVMI (National Diagnostic and Research Veterinary Medical Institute)	University of Cambridge
EPI1721901	MP	Bulgaria	2018-Jun-12	EPI_ISL_419359	A/chicken/Bulgaria/Dobrich/115/2018	NDRVMI (National Diagnostic and Research Veterinary Medical Institute)	University of Cambridge
EPI1721909	MP	Bulgaria	2018-Jul-05	EPI_ISL_419360	A/chicken/Bulgaria/Dobrich/163-1/2018	NDRVMI (National Diagnostic and Research Veterinary Medical Institute)	University of Cambridge
EPI1721917	MP	Bulgaria	2018-Jul-05	EPI_ISL_419361	A/chicken/Bulgaria/Dobrich/163-2/2018	NDRVMI (National Diagnostic and Research Veterinary Medical Institute)	University of Cambridge
EPI1721925	MP	Bulgaria	2018-Oct-16	EPI_ISL_419362	A/chicken/Bulgaria/Haskovo/286/2018	NDRVMI (National Diagnostic and Research Veterinary Medical Institute)	University of Cambridge
EPI1721933	MP	Bulgaria	2018-Oct-18	EPI_ISL_419363	A/chicken/Bulgaria/Plovdiv/295/2018	NDRVMI (National Diagnostic and Research Veterinary Medical Institute)	University of Cambridge
EPI1721949	MP	Bulgaria	2018-Oct-29	EPI_ISL_419365	A/turkey/Bulgaria/Haskovo/336/2018	NDRVMI (National Diagnostic and Research Veterinary Medical Institute)	University of Cambridge
EPI1721959	MP	Bulgaria	2018-Dec-13	EPI_ISL_419367	A/chicken/Bulgaria/Vidin-Kosovo/550/2018	NDRVMI (National Diagnostic and Research Veterinary Medical Institute)	University of Cambridge
EPI1753770	MP	Germany	2016-Jan-01	EPI_ISL_486440	recombinant A/tufted duck/Germany/AR8444/2016	Friedrich-Loeffler-Institut	Friedrich-Loeffler-Institut
EPI1753778	MP	Germany	2014-Jan-01	EPI_ISL_486441	recombinant A/turkey/Germany-MV/AR2487/2014	Friedrich-Loeffler-Institut	Friedrich-Loeffler-Institut
EPI1776478	MP	China	2016-Dec-18	EPI_ISL_503037	A/swan/China/ST/2016			Jiang,W.
EPI1780078	MP	Bulgaria	2020-Mar-09	EPI_ISL_503968	A/chicken/Bulgaria/217_20VIR1724-1/2020			Goujgoulova,G.; Slavcheva,I.; Zecchin,B.; Zamperin,G.; Pastori,A.; Schivo,A.; Fusaro,A.; Terregino,C.
EPI1788448	MP	Saudi Arabia	2017-Dec-01	EPI_ISL_505532	A/ostrich/Saudi Arabia/KFU-HKU3590_2017/2017			Chu,D.K.; Hemida,M.G.; Abdelaziz,A.M.; Alnaeem,A.A.; Cheng,S.M.; Peiris,M.J.
EPI1788456	MP	Saudi Arabia	2017-Dec-01	EPI_ISL_505533	A/ostrich/Saudi Arabia/KFU-HKU3591_2017/2017			Chu,D.K.; Hemida,M.G.; Abdelaziz,A.M.; Alnaeem,A.A.; Cheng,S.M.; Peiris,M.J.
EPI1788464	MP	Saudi Arabia	2017-Dec-01	EPI_ISL_505534	A/ostrich/Saudi Arabia/KFU-HKU3592_2017/2017			Chu,D.K.; Hemida,M.G.; Abdelaziz,A.M.; Alnaeem,A.A.; Cheng,S.M.; Peiris,M.J.
EPI1788472	MP	Saudi Arabia	2017-Dec-01	EPI_ISL_505535	A/ostrich/Saudi Arabia/KFU-HKU3593_2017/2017			Chu,D.K.; Hemida,M.G.; Abdelaziz,A.M.; Alnaeem,A.A.; Cheng,S.M.; Peiris,M.J.
EPI1881281	MP	China	2020-Oct-15	EPI_ISL_2820250	A/mallard/Ningxia/176/2020	College of Wildlife and Protected Areas, Northeast Forestry University	Northeast Forestry University
EPI1881289	MP	China	2020-Oct-15	EPI_ISL_2820259	A/common teal/Ningxia/181/2020	College of Wildlife and Protected Areas, Northeast Forestry University	Northeast Forestry University
EPI1881307	MP	China	2020-Oct-15	EPI_ISL_2820261	A/common teal/Ningxia/189/2020	College of Wildlife and Protected Areas, Northeast Forestry University	Northeast Forestry University
EPI1881315	MP	China	2020-Oct-16	EPI_ISL_2820262	A/common teal/Ningxia/237/2020	College of Wildlife and Protected Areas, Northeast Forestry University	Northeast Forestry University
EPI1881323	MP	China	2020-Oct-16	EPI_ISL_2820288	A/mallard/Ningxia/239/2020	College of Wildlife and Protected Areas, Northeast Forestry University	Northeast Forestry University
EPI1881331	MP	China	2020-Oct-16	EPI_ISL_2820465	A/mallard/Ningxia/241/2020	College of Wildlife and Protected Areas, Northeast Forestry University	Northeast Forestry University
EPI1881339	MP	China	2020-Oct-16	EPI_ISL_2820479	A/common pochard/Ningxia/243/2020	College of Wildlife and Protected Areas, Northeast Forestry University	Northeast Forestry University
EPI1881347	MP	China	2020-Oct-16	EPI_ISL_2820480	A/common teal/Ningxia/245/2020	College of Wildlife and Protected Areas, Northeast Forestry University	Northeast Forestry University
EPI1881355	MP	China	2020-Oct-16	EPI_ISL_2820501	A/mallard/Ningxia/247/2020	College of Wildlife and Protected Areas, Northeast Forestry University	Northeast Forestry University
EPI1881363	MP	China	2020-Oct-16	EPI_ISL_2820503	A/mallard/Ningxia/249/2020	College of Wildlife and Protected Areas, Northeast Forestry University	Northeast Forestry University
EPI1881371	MP	China	2020-Oct-16	EPI_ISL_2820504	A/common teal/Ningxia/253/2020	College of Wildlife and Protected Areas, Northeast Forestry University	Northeast Forestry University
EPI1882779	MP	Sweden	2021-May-21	EPI_ISL_3001273	A/common buzzard/Sweden/SVA210510SZ0206/FB001829/C-2021	National Veterinary Institute, SVA	National Veterinary Institute
EPI1882947	MP	Sweden	2021-Jun-17	EPI_ISL_3026043	A/European herring gull/Sweden/SVA210617SZ0354/FB002251/I-2021	National Veterinary Institute, SVA	National Veterinary Institute
EPI1883282	MP	Sweden	2021-Jun-17	EPI_ISL_3098710	A/common eider/Sweden/SVA210617SZ0354/FB002253/I-2021	National Veterinary Institute, SVA	National Veterinary Institute
EPI1883396	MP	Sweden	2021-Jan-06	EPI_ISL_3102029	A/barnacle goose/Sweden/SVA210423SZ0252/FB001647/M2021	National Veterinary Institute, SVA	National Veterinary Institute
EPI1883416	MP	Bulgaria	2021-Apr-23	EPI_ISL_3102056	A/chicken/Bulgaria/274-5_21VIR4270-4/2021	Istituto Zooprofilattico Sperimentale delle Venezie, EU/OIE/Reference Laboratory and FAO Reference Centre for AI and ND	Istituto Zooprofilattico Sperimentale Delle Venezie	Goujgoulova, G.; Slavcheva, I.; Zecchin, B.; Fusaro, A.; Milani, A.; Schivo, A.; Salviato, A.; Giussani, E.; Monne, I.; Terregino, C.
EPI1883424	MP	Bulgaria	2021-Apr-26	EPI_ISL_3102057	A/chicken/Bulgaria/275-4_21VIR4270-6/2021	Istituto Zooprofilattico Sperimentale delle Venezie, EU/OIE/Reference Laboratory and FAO Reference Centre for AI and ND	Istituto Zooprofilattico Sperimentale Delle Venezie	Goujgoulova, G.; Slavcheva, I.; Zecchin, B.; Fusaro, A.; Milani, A.; Schivo, A.; Salviato, A.; Giussani, E.; Monne, I.; Terregino, C.
EPI1883432	MP	Bulgaria	2021-May-05	EPI_ISL_3102058	A/chicken/Bulgaria/297-2_21VIR4270-8/2021	Istituto Zooprofilattico Sperimentale delle Venezie, EU/OIE/Reference Laboratory and FAO Reference Centre for AI and ND	Istituto Zooprofilattico Sperimentale Delle Venezie	Goujgoulova, G.; Slavcheva, I.; Zecchin, B.; Fusaro, A.; Milani, A.; Schivo, A.; Salviato, A.; Giussani, E.; Monne, I.; Terregino, C.
EPI1883440	MP	Bulgaria	2021-May-05	EPI_ISL_3102059	A/chicken/Bulgaria/298-1_21VIR4270-9/2021	Istituto Zooprofilattico Sperimentale delle Venezie, EU/OIE/Reference Laboratory and FAO Reference Centre for AI and ND	Istituto Zooprofilattico Sperimentale Delle Venezie	Goujgoulova, G.; Slavcheva, I.; Zecchin, B.; Fusaro, A.; Milani, A.; Schivo, A.; Salviato, A.; Giussani, E.; Monne, I.; Terregino, C.
EPI1883448	MP	Poland	2021-Mar-05	EPI_ISL_3102060	A/duck/Poland/H160_21RS1385-1/2021	Istituto Zooprofilattico Sperimentale delle Venezie, EU/OIE/Reference Laboratory and FAO Reference Centre for AI and ND	Istituto Zooprofilattico Sperimentale Delle Venezie	Smietanka, K.; Swieton, E.; Zecchin, B.; Fusaro, A.; Milani, A.; Schivo, A.; Salviato, A.; Giussani, E.; Monne, I.; Terregino, C.
EPI1883456	MP	Poland	2021-Apr-09	EPI_ISL_3102061	A/duck/Poland/H542_21RS1385-2/2021	Istituto Zooprofilattico Sperimentale delle Venezie, EU/OIE/Reference Laboratory and FAO Reference Centre for AI and ND	Istituto Zooprofilattico Sperimentale Delle Venezie	Smietanka, K.; Swieton, E.; Zecchin, B.; Fusaro, A.; Milani, A.; Schivo, A.; Salviato, A.; Giussani, E.; Monne, I.; Terregino, C.
EPI1883464	MP	Poland	2021-May-11	EPI_ISL_3102062	A/chicken/Poland/H1124_21RS1385-3/2021	Istituto Zooprofilattico Sperimentale delle Venezie, EU/OIE/Reference Laboratory and FAO Reference Centre for AI and ND	Istituto Zooprofilattico Sperimentale Delle Venezie	Smietanka, K.; Swieton, E.; Zecchin, B.; Fusaro, A.; Milani, A.; Schivo, A.; Salviato, A.; Giussani, E.; Monne, I.; Terregino, C.
EPI1883472	MP	Poland	2021-May-05	EPI_ISL_3102063	A/goose/Poland/H1044_21RS1385-4/2021	Istituto Zooprofilattico Sperimentale delle Venezie, EU/OIE/Reference Laboratory and FAO Reference Centre for AI and ND	Istituto Zooprofilattico Sperimentale Delle Venezie	Smietanka, K.; Swieton, E.; Zecchin, B.; Fusaro, A.; Milani, A.; Schivo, A.; Salviato, A.; Giussani, E.; Monne, I.; Terregino, C.
EPI1883480	MP	Poland	2021-May-01	EPI_ISL_3102064	A/duck/Poland/H1029_21RS1385-5/2021	Istituto Zooprofilattico Sperimentale delle Venezie, EU/OIE/Reference Laboratory and FAO Reference Centre for AI and ND	Istituto Zooprofilattico Sperimentale Delle Venezie	Smietanka, K.; Swieton, E.; Zecchin, B.; Fusaro, A.; Milani, A.; Schivo, A.; Salviato, A.; Giussani, E.; Monne, I.; Terregino, C.
EPI1883488	MP	Poland	2021-May-03	EPI_ISL_3102065	A/goose/Poland/H1036_21RS1385-6/2021	Istituto Zooprofilattico Sperimentale delle Venezie, EU/OIE/Reference Laboratory and FAO Reference Centre for AI and ND	Istituto Zooprofilattico Sperimentale Delle Venezie	Smietanka, K.; Swieton, E.; Zecchin, B.; Fusaro, A.; Milani, A.; Schivo, A.; Salviato, A.; Giussani, E.; Monne, I.; Terregino, C.
EPI1883496	MP	Poland	2021-Apr-20	EPI_ISL_3102066	A/chicken/Poland/H812_21RS1385-7/2021	Istituto Zooprofilattico Sperimentale delle Venezie, EU/OIE/Reference Laboratory and FAO Reference Centre for AI and ND	Istituto Zooprofilattico Sperimentale Delle Venezie	Smietanka, K.; Swieton, E.; Zecchin, B.; Fusaro, A.; Milani, A.; Schivo, A.; Salviato, A.; Giussani, E.; Monne, I.; Terregino, C.
EPI1883504	MP	Poland	2021-Mar-23	EPI_ISL_3102067	A/chicken/Poland/H293_21RS1385-8/2021	Istituto Zooprofilattico Sperimentale delle Venezie, EU/OIE/Reference Laboratory and FAO Reference Centre for AI and ND	Istituto Zooprofilattico Sperimentale Delle Venezie	Smietanka, K.; Swieton, E.; Zecchin, B.; Fusaro, A.; Milani, A.; Schivo, A.; Salviato, A.; Giussani, E.; Monne, I.; Terregino, C.
EPI1883512	MP	Poland	2021-Apr-28	EPI_ISL_3102068	A/chicken/Poland/H984_21RS1385-9/2021	Istituto Zooprofilattico Sperimentale delle Venezie, EU/OIE/Reference Laboratory and FAO Reference Centre for AI and ND	Istituto Zooprofilattico Sperimentale Delle Venezie	Smietanka, K.; Swieton, E.; Zecchin, B.; Fusaro, A.; Milani, A.; Schivo, A.; Salviato, A.; Giussani, E.; Monne, I.; Terregino, C.
EPI1883520	MP	Poland	2021-May-13	EPI_ISL_3102069	A/chicken/Poland/H1161_21RS1385-10/2021	Istituto Zooprofilattico Sperimentale delle Venezie, EU/OIE/Reference Laboratory and FAO Reference Centre for AI and ND	Istituto Zooprofilattico Sperimentale Delle Venezie	Smietanka, K.; Swieton, E.; Zecchin, B.; Fusaro, A.; Milani, A.; Schivo, A.; Salviato, A.; Giussani, E.; Monne, I.; Terregino, C.
EPI1883528	MP	Poland	2021-May-02	EPI_ISL_3102070	A/white_stork/Poland/MB412_21RS1385-11/2021	Istituto Zooprofilattico Sperimentale delle Venezie, EU/OIE/Reference Laboratory and FAO Reference Centre for AI and ND	Istituto Zooprofilattico Sperimentale Delle Venezie	Smietanka, K.; Swieton, E.; Zecchin, B.; Fusaro, A.; Milani, A.; Schivo, A.; Salviato, A.; Giussani, E.; Monne, I.; Terregino, C.
EPI1883536	MP	Poland	2021-Apr-16	EPI_ISL_3102071	A/chicken/Poland/H712_21RS1385-12/2021	Istituto Zooprofilattico Sperimentale delle Venezie, EU/OIE/Reference Laboratory and FAO Reference Centre for AI and ND	Istituto Zooprofilattico Sperimentale Delle Venezie	Smietanka, K.; Swieton, E.; Zecchin, B.; Fusaro, A.; Milani, A.; Schivo, A.; Salviato, A.; Giussani, E.; Monne, I.; Terregino, C.
EPI1883544	MP	Poland	2021-May-07	EPI_ISL_3102072	A/chicken/Poland/H1084_21RS1385-13/2021	Istituto Zooprofilattico Sperimentale delle Venezie, EU/OIE/Reference Laboratory and FAO Reference Centre for AI and ND	Istituto Zooprofilattico Sperimentale Delle Venezie	Smietanka, K.; Swieton, E.; Zecchin, B.; Fusaro, A.; Milani, A.; Schivo, A.; Salviato, A.; Giussani, E.; Monne, I.; Terregino, C.
EPI1883552	MP	Poland	2021-May-14	EPI_ISL_3102073	A/turkey/Poland/H1184_21RS1385-14/2021	Istituto Zooprofilattico Sperimentale delle Venezie, EU/OIE/Reference Laboratory and FAO Reference Centre for AI and ND	Istituto Zooprofilattico Sperimentale Delle Venezie	Smietanka, K.; Swieton, E.; Zecchin, B.; Fusaro, A.; Milani, A.; Schivo, A.; Salviato, A.; Giussani, E.; Monne, I.; Terregino, C.
EPI1883560	MP	Poland	2021-May-13	EPI_ISL_3102074	A/turkey/Poland/H1168_21RS1385-15/2021	Istituto Zooprofilattico Sperimentale delle Venezie, EU/OIE/Reference Laboratory and FAO Reference Centre for AI and ND	Istituto Zooprofilattico Sperimentale Delle Venezie	Smietanka, K.; Swieton, E.; Zecchin, B.; Fusaro, A.; Milani, A.; Schivo, A.; Salviato, A.; Giussani, E.; Monne, I.; Terregino, C.
EPI1883568	MP	Poland	2021-Apr-25	EPI_ISL_3102075	A/chicken/Poland/H928_21RS1385-16/2021	Istituto Zooprofilattico Sperimentale delle Venezie, EU/OIE/Reference Laboratory and FAO Reference Centre for AI and ND	Istituto Zooprofilattico Sperimentale Delle Venezie	Smietanka, K.; Swieton, E.; Zecchin, B.; Fusaro, A.; Milani, A.; Schivo, A.; Salviato, A.; Giussani, E.; Monne, I.; Terregino, C.
EPI1883576	MP	Poland	2021-Apr-07	EPI_ISL_3102076	A/duck/Poland/H515_21RS1385-17/2021	Istituto Zooprofilattico Sperimentale delle Venezie, EU/OIE/Reference Laboratory and FAO Reference Centre for AI and ND	Istituto Zooprofilattico Sperimentale Delle Venezie	Smietanka, K.; Swieton, E.; Zecchin, B.; Fusaro, A.; Milani, A.; Schivo, A.; Salviato, A.; Giussani, E.; Monne, I.; Terregino, C.
EPI1883584	MP	Poland	2021-Apr-07	EPI_ISL_3102077	A/duck/Poland/H514_21RS1385-18/2021	Istituto Zooprofilattico Sperimentale delle Venezie, EU/OIE/Reference Laboratory and FAO Reference Centre for AI and ND	Istituto Zooprofilattico Sperimentale Delle Venezie	Smietanka, K.; Swieton, E.; Zecchin, B.; Fusaro, A.; Milani, A.; Schivo, A.; Salviato, A.; Giussani, E.; Monne, I.; Terregino, C.
EPI1883592	MP	Poland	2021-Apr-22	EPI_ISL_3102078	A/mute_swan/Poland/MB396_21RS1385-19/2021	Istituto Zooprofilattico Sperimentale delle Venezie, EU/OIE/Reference Laboratory and FAO Reference Centre for AI and ND	Istituto Zooprofilattico Sperimentale Delle Venezie	Smietanka, K.; Swieton, E.; Zecchin, B.; Fusaro, A.; Milani, A.; Schivo, A.; Salviato, A.; Giussani, E.; Monne, I.; Terregino, C.
EPI1883600	MP	Poland	2021-May-24	EPI_ISL_3102079	A/turkey/Poland/H1289_21RS1385-20/2021	Istituto Zooprofilattico Sperimentale delle Venezie, EU/OIE/Reference Laboratory and FAO Reference Centre for AI and ND	Istituto Zooprofilattico Sperimentale Delle Venezie	Smietanka, K.; Swieton, E.; Zecchin, B.; Fusaro, A.; Milani, A.; Schivo, A.; Salviato, A.; Giussani, E.; Monne, I.; Terregino, C.
EPI1883608	MP	Austria	2021-Apr-27	EPI_ISL_3102080	A/chicken/Austria/21052483_21VIR3291-1/2021	AGES - Österreichische Agentur für Gesundheit und Ernährungssicherheit GmbH	Istituto Zooprofilattico Sperimentale Delle Venezie	Wodak, E.; Revilla Fernandez, S.; Schmoll, F.; Zecchin, B.; Fusaro, A.; Milani, A.; Schivo, A.; Salviato, A.; Giussani, E.; Monne, I.; Terregino, C.
EPI1883624	MP	Romania	2021-Apr-08	EPI_ISL_3102082	A/mute_swan/Romania/11981-2_21VIR3163-6/2021	Istituto Zooprofilattico Sperimentale delle Venezie, EU/OIE/Reference Laboratory and FAO Reference Centre for AI and ND	Istituto Zooprofilattico Sperimentale Delle Venezie	Onita, I.; Neicut, A.; Raluca, B.; Razvan, M.; Florica, B.; Zecchin, B.; Fusaro, A.; Giussani, E.; Schivo, A.; Salviato, A.; Monne, I.; Terregino, C.
EPI1883819	MP	Sweden	2021-Feb-01	EPI_ISL_3102208	A/barnacle goose/Sweden/SVA210210SZ0372/FB000374/M-2021	National Veterinary Institute, SVA	National Veterinary Institute
EPI1883835	MP	Sweden	2021-Mar-29	EPI_ISL_3127850	A/whooper swan/Sweden/SVA210331SZ0441/FB0001325/W-2021	National Veterinary Institute, SVA	National Veterinary Institute
EPI1883838	MP	Sweden	2021-Mar-25	EPI_ISL_3128152	A/Canada goose/Sweden/SVA210331SZ/FB001326/W-2021	National Veterinary Institute, SVA	National Veterinary Institute
EPI1883851	MP	Sweden	2021-Apr-06	EPI_ISL_3128522	A/Canada goose/Sweden/SVA210407SZ0510/FB001379/O-2021	National Veterinary Institute, SVA	National Veterinary Institute
EPI1883855	MP	Greece	2021-Mar-22	EPI_ISL_3128523	A/dalmatian pelican/Greece/47t_21VIR3735-3/2021	Istituto Zooprofilattico Sperimentale delle Venezie, EU/OIE/Reference Laboratory and FAO Reference Centre for AI and ND	Istituto Zooprofilattico Sperimentale Delle Venezie	Georgiades, G.; Ragias, B.; Gkolia, A.; Anthopoulou, E.; Zecchin, B.; Fusaro, A.; Giussani, E.; Schivo, A.; Salviato, A.; Palumbo, E.; Monne, I.; Terregino, C.
EPI1883863	MP	Kosovo	2021-May-31	EPI_ISL_3128524	A/partridge/Kosovo/96_21VIR5162-14/2021	Istituto Zooprofilattico Sperimentale delle Venezie, EU/OIE/Reference Laboratory and FAO Reference Centre for AI and ND	Istituto Zooprofilattico Sperimentale Delle Venezie	Uka, K.; Cana, A.; Merovci, X.; Krstevski, K.; Zecchin, B.; Fusaro, A.; Giussani, E.; Schivo, A.; Salviato, A.; Palumbo, E.; Monne, I.; Terregino, C.
EPI1883871	MP	Kosovo	2021-May-31	EPI_ISL_3128525	A/chicken/Kosovo/97_21VIR5162-15/2021	Istituto Zooprofilattico Sperimentale delle Venezie, EU/OIE/Reference Laboratory and FAO Reference Centre for AI and ND	Istituto Zooprofilattico Sperimentale Delle Venezie	Uka, K.; Cana, A.; Merovci, X.; Krstevski, K.; Zecchin, B.; Fusaro, A.; Giussani, E.; Schivo, A.; Salviato, A.; Palumbo, E.; Monne, I.; Terregino, C.
EPI1883879	MP	Kosovo	2021-May-31	EPI_ISL_3128526	A/chicken/Kosovo/98_21VIR5162-16/2021	Istituto Zooprofilattico Sperimentale delle Venezie, EU/OIE/Reference Laboratory and FAO Reference Centre for AI and ND	Istituto Zooprofilattico Sperimentale Delle Venezie	Uka, K.; Cana, A.; Merovci, X.; Krstevski, K.; Zecchin, B.; Fusaro, A.; Giussani, E.; Schivo, A.; Salviato, A.; Palumbo, E.; Monne, I.; Terregino, C.
EPI1883887	MP	Kosovo	2021-Jun-02	EPI_ISL_3128527	A/duck/Kosovo/107_21VIR5162-17/2021	Istituto Zooprofilattico Sperimentale delle Venezie, EU/OIE/Reference Laboratory and FAO Reference Centre for AI and ND	Istituto Zooprofilattico Sperimentale Delle Venezie	Uka, K.; Cana, A.; Merovci, X.; Krstevski, K.; Zecchin, B.; Fusaro, A.; Giussani, E.; Schivo, A.; Salviato, A.; Palumbo, E.; Monne, I.; Terregino, C.
EPI1883895	MP	Kosovo	2021-Jun-03	EPI_ISL_3128528	A/chicken/Kosovo/113_21VIR5162-19/2021	Istituto Zooprofilattico Sperimentale delle Venezie, EU/OIE/Reference Laboratory and FAO Reference Centre for AI and ND	Istituto Zooprofilattico Sperimentale Delle Venezie	Uka, K.; Cana, A.; Merovci, X.; Krstevski, K.; Zecchin, B.; Fusaro, A.; Giussani, E.; Schivo, A.; Salviato, A.; Palumbo, E.; Monne, I.; Terregino, C.
EPI1883903	MP	Kosovo	2021-May-19	EPI_ISL_3128529	A/chicken/Kosovo/82_21VIR5162-1/2021	Istituto Zooprofilattico Sperimentale delle Venezie, EU/OIE/Reference Laboratory and FAO Reference Centre for AI and ND	Istituto Zooprofilattico Sperimentale Delle Venezie	Uka, K.; Cana, A.; Merovci, X.; Krstevski, K.; Zecchin, B.; Fusaro, A.; Giussani, E.; Schivo, A.; Salviato, A.; Palumbo, E.; Monne, I.; Terregino, C.
EPI1883911	MP	Kosovo	2021-May-25	EPI_ISL_3128530	A/chicken/Kosovo/84_21VIR5162-2/2021	Istituto Zooprofilattico Sperimentale delle Venezie, EU/OIE/Reference Laboratory and FAO Reference Centre for AI and ND	Istituto Zooprofilattico Sperimentale Delle Venezie	Uka, K.; Cana, A.; Merovci, X.; Krstevski, K.; Zecchin, B.; Fusaro, A.; Giussani, E.; Schivo, A.; Salviato, A.; Palumbo, E.; Monne, I.; Terregino, C.
EPI1883919	MP	Kosovo	2021-May-25	EPI_ISL_3128531	A/chicken/Kosovo/90_21VIR5162-4/2021	Istituto Zooprofilattico Sperimentale delle Venezie, EU/OIE/Reference Laboratory and FAO Reference Centre for AI and ND	Istituto Zooprofilattico Sperimentale Delle Venezie	Uka, K.; Cana, A.; Merovci, X.; Krstevski, K.; Zecchin, B.; Fusaro, A.; Giussani, E.; Schivo, A.; Salviato, A.; Palumbo, E.; Monne, I.; Terregino, C.
EPI1883927	MP	Kosovo	2021-Jun-01	EPI_ISL_3128532	A/chicken/Kosovo/104_21VIR5162-7/2021	Istituto Zooprofilattico Sperimentale delle Venezie, EU/OIE/Reference Laboratory and FAO Reference Centre for AI and ND	Istituto Zooprofilattico Sperimentale Delle Venezie	Uka, K.; Cana, A.; Merovci, X.; Krstevski, K.; Zecchin, B.; Fusaro, A.; Giussani, E.; Schivo, A.; Salviato, A.; Palumbo, E.; Monne, I.; Terregino, C.
EPI1883935	MP	Albania	2021-May-31	EPI_ISL_3128533	A/chicken/Albania/2574_21VIR5387-1/2021	Istituto Zooprofilattico Sperimentale delle Venezie, EU/OIE/Reference Laboratory and FAO Reference Centre for AI and ND	Istituto Zooprofilattico Sperimentale Delle Venezie	Boci, J.; Shkodra, E.; Lika, A.; Zecchin, B.; Fusaro, A.; Giussani, E.; Schivo, A.; Salviato, A.; Palumbo, E.; Monne, I.; Terregino, C.
EPI1883943	MP	Albania	2021-Jun-04	EPI_ISL_3128534	A/chicken/Albania/3816_21VIR5387-2/2021	Istituto Zooprofilattico Sperimentale delle Venezie, EU/OIE/Reference Laboratory and FAO Reference Centre for AI and ND	Istituto Zooprofilattico Sperimentale Delle Venezie	Boci, J.; Shkodra, E.; Lika, A.; Zecchin, B.; Fusaro, A.; Giussani, E.; Schivo, A.; Salviato, A.; Palumbo, E.; Monne, I.; Terregino, C.
EPI1883995	MP	Hungary	2021-Mar-08	EPI_ISL_3135931	A/swan/Hungary/9638/2021 (H5N8)	National Food Chain Safety Office Veterinary Diagnostic Directorate Laboratory for Molecular Biology	National Food Chain Safety Office, Hungary	Katalin,Szentpáli-Gavallér;Ádám,Bálint;Krisztina,Ursu;Péter,Malik
EPI1884012	MP	Sweden	2021-Mar-25	EPI_ISL_3138567	A/common buzzard/Sweden/SVA210415SZ0338/FB001522/O-2021	National Veterinary Institute, SVA	National Veterinary Institute
EPI1884028	MP	Sweden	2021-Apr-15	EPI_ISL_3138618	A/whooper swan/Sweden/SVA210420SZ0485/FB0001581/W-2021	National Veterinary Institute, SVA	National Veterinary Institute
EPI1884036	MP	Austria	2021-Apr-27	EPI_ISL_3142375	A/mute_swan/Austria/21051907_21VIR3291-6/2021	AGES - Österreichische Agentur für Gesundheit und Ernährungssicherheit GmbH	Istituto Zooprofilattico Sperimentale Delle Venezie	Wodak, E.; Revilla Fernandez, S.; Schmoll, F.; Zecchin, B.; Fusaro, A.; Milani, A.; Schivo, A.; Salviato, A.; Giussani, E.; Monne, I.; Terregino, C.
EPI1884044	MP	Austria	2021-Apr-27	EPI_ISL_3142391	A/mute_swan/Austria/21051907_21VIR3291-7/2021	AGES - Österreichische Agentur für Gesundheit und Ernährungssicherheit GmbH	Istituto Zooprofilattico Sperimentale Delle Venezie	Wodak, E.; Revilla Fernandez, S.; Schmoll, F.; Zecchin, B.; Fusaro, A.; Milani, A.; Schivo, A.; Salviato, A.; Giussani, E.; Monne, I.; Terregino, C.
EPI1884052	MP	Kosovo	2021-May-25	EPI_ISL_3142407	A/turkey/Kosovo/90_21VIR5162-5/2021	Istituto Zooprofilattico Sperimentale delle Venezie, EU/OIE/Reference Laboratory and FAO Reference Centre for AI and ND	Istituto Zooprofilattico Sperimentale Delle Venezie	Uka, K.; Cana, A.; Merovci, X.; Krstevski, K.; Zecchin, B.; Fusaro, A.; Giussani, E.; Schivo, A.; Salviato, A.; Palumbo, E.; Monne, I.; Terregino, C.
EPI1884063	MP	Sweden	2021-Apr-04	EPI_ISL_3143953	A/common buzzard/Sweden/SVA210505SZ0374/FB0001789/M-2021	National Veterinary Institute, SVA	National Veterinary Institute
EPI1884822	MP	Sweden	2021-Mar-24	EPI_ISL_3290184	A/Canada Goose/Sweden/SVA210330SZ0426/FB001307/E-2021	National Veterinary Institute, SVA	National Veterinary Institute
EPI1884835	MP	Sweden	2021-Mar-23	EPI_ISL_3298195	A/common buzzard/Sweden/SVA210329SZ0208/FB0001278/M-2021	National Veterinary Institute, SVA	National Veterinary Institute
EPI1884851	MP	Sweden	2021-Mar-03	EPI_ISL_3298300	A/Greylag goose/Sweden/SVA210324SZ0403/FB001169/N-2021	National Veterinary Institute, SVA	National Veterinary Institute
EPI1884859	MP	Sweden	2021-Mar-17	EPI_ISL_3314946	A/common buzzard/Sweden/SVA10324SZ0359/FB001163/M-2021	National Veterinary Institute, SVA	National Veterinary Institute
EPI1884867	MP	Sweden	2021-Mar-14	EPI_ISL_3314973	A/common buzzard/Sweden/SVA210323SZ0426/FB001120/O-2021	National Veterinary Institute, SVA	National Veterinary Institute
EPI1884875	MP	Sweden	2021-Mar-10	EPI_ISL_3315298	A/whooper swan/Sweden/SVA210318SZ0304/FB0001089/M-2021	National Veterinary Institute, SVA	National Veterinary Institute
EPI1884909	MP	Sweden	2021-Jul-19	EPI_ISL_3319316	A/common eider/Sweden/SVA210729SZ0320/FB002613/I-2021	National Veterinary Institute, SVA	National Veterinary Institute
EPI1884917	MP	Sweden	2021-Jul-19	EPI_ISL_3319859	A/common eider/Sweden/SVA210729SZ0323/FB002615/I-2021	National Veterinary Institute, SVA	National Veterinary Institute
EPI1889188	MP	Sweden	2021-Aug-26	EPI_ISL_3950049	A/Mallard/Sweden/SVA210827SZ0252/KN002973/D-2021	National Veterinary Institute, SVA	National Veterinary Institute
EPI1889196	MP	Sweden	2021-Aug-26	EPI_ISL_3950066	A/Mallard/Sweden/SVA210827SZ0252/KN002974/D-2021	National Veterinary Institute, SVA	National Veterinary Institute
EPI1890856	MP	Taiwan	2015-Feb-10	EPI_ISL_4032096	A/duck/Nantou/15A03445-11-20T/2015			Huang,C.W.; Chen,L.H.; Lee,D.H.; Liu,Y.P.; Li,W.C.; Lee,M.S.; Chen,Y.P.; Lee,F.; Chiou,C.J.; Lin,Y.J.; Lin,Y.-J.
EPI1892149	MP	Taiwan	2015-Jan-21	EPI_ISL_4032522	A/duck/Yunlin/15010458-1/2015			Huang,C.W.; Chen,L.H.; Lee,D.H.; Liu,Y.P.; Li,W.C.; Lee,M.S.; Chen,Y.P.; Lee,F.; Chiou,C.J.; Lin,Y.J.; Lin,Y.-J.
EPI1892157	MP	Taiwan	2015-Jan-24	EPI_ISL_4032531	A/duck/Yunlin/15010538/2015			Huang,C.W.; Chen,L.H.; Lee,D.H.; Liu,Y.P.; Li,W.C.; Lee,M.S.; Chen,Y.P.; Lee,F.; Chiou,C.J.; Lin,Y.J.; Lin,Y.-J.
EPI1892291	MP	Taiwan	2015-Jan-31	EPI_ISL_4032548	A/goose/Chiayi/15020022/2015			Huang,C.W.; Chen,L.H.; Lee,D.H.; Liu,Y.P.; Li,W.C.; Lee,M.S.; Chen,Y.P.; Lee,F.; Chiou,C.J.; Lin,Y.J.; Lin,Y.-J.
EPI1892403	MP	Taiwan	2015-May-05	EPI_ISL_4032562	A/goose/Pingtung/15050014/2015			Huang,C.W.; Chen,L.H.; Lee,D.H.; Liu,Y.P.; Li,W.C.; Lee,M.S.; Chen,Y.P.; Lee,F.; Chiou,C.J.; Lin,Y.J.; Lin,Y.-J.
EPI1892411	MP	Taiwan	2016-Jan-30	EPI_ISL_4032563	A/goose/Pingtung/16010061/2016			Huang,C.W.; Chen,L.H.; Lee,D.H.; Liu,Y.P.; Li,W.C.; Lee,M.S.; Chen,Y.P.; Lee,F.; Chiou,C.J.; Lin,Y.J.; Lin,Y.-J.
EPI1892435	MP	Taiwan	2016-Apr-19	EPI_ISL_4032566	A/goose/Tainan/16040018-1/2016			Huang,C.W.; Chen,L.H.; Lee,D.H.; Liu,Y.P.; Li,W.C.; Lee,M.S.; Chen,Y.P.; Lee,F.; Chiou,C.J.; Lin,Y.J.; Lin,Y.-J.
EPI1892443	MP	Taiwan	2016-Jul-01	EPI_ISL_4032567	A/goose/Tainan/16070002/2016			Huang,C.W.; Chen,L.H.; Lee,D.H.; Liu,Y.P.; Li,W.C.; Lee,M.S.; Chen,Y.P.; Lee,F.; Chiou,C.J.; Lin,Y.J.; Lin,Y.-J.
EPI1892483	MP	Taiwan	2015-Jan-12	EPI_ISL_4032572	A/goose/Taoyuan/15010041/2015			Huang,C.W.; Chen,L.H.; Lee,D.H.; Liu,Y.P.; Li,W.C.; Lee,M.S.; Chen,Y.P.; Lee,F.; Chiou,C.J.; Lin,Y.J.; Lin,Y.-J.
EPI1892557	MP	Taiwan	2015-Apr-23	EPI_ISL_4055115	A/goose/Yunlin/15040040/2015			Huang,C.W.; Chen,L.H.; Lee,D.H.; Liu,Y.P.; Li,W.C.; Lee,M.S.; Chen,Y.P.; Lee,F.; Chiou,C.J.; Lin,Y.J.; Lin,Y.-J.
EPI1892701	MP	Taiwan	2017-Feb-25	EPI_ISL_4055133	A/turkey/Chiayi/17020086-2/2017			Huang,C.W.; Chen,L.H.; Lee,D.H.; Liu,Y.P.; Li,W.C.; Lee,M.S.; Chen,Y.P.; Lee,F.; Chiou,C.J.; Lin,Y.J.; Lin,Y.-J.
EPI1892709	MP	Taiwan	2017-Feb-25	EPI_ISL_4055135	A/turkey/Chiayi/17020092-2/2017			Huang,C.W.; Chen,L.H.; Lee,D.H.; Liu,Y.P.; Li,W.C.; Lee,M.S.; Chen,Y.P.; Lee,F.; Chiou,C.J.; Lin,Y.J.; Lin,Y.-J.
EPI1896035	MP	Nigeria	2021-Feb-10	EPI_ISL_4061481	A/chicken/Nigeria/VRD21-43_21VIR2288-4/2021			Shittu,I.; Meseko,C.; Nwosuh,C.; Muhammad,M.; Alabi,O.; Tassoni,L.; Schivo,A.; Salviato,A.; Edoardo,G.; Zecchin,B.; Fusaro,A.; Monne,I.
EPI1896043	MP	Nigeria	2021-Feb-05	EPI_ISL_4061482	A/chicken/Nigeria/VRD21-035B_21VIR2288-1/2021			Shittu,I.; Meseko,C.; Nwosuh,C.; Muhammad,M.; Alabi,O.; Tassoni,L.; Schivo,A.; Salviato,A.; Edoardo,G.; Zecchin,B.; Fusaro,A.; Monne,I.
EPI1896051	MP	Nigeria	2021-Mar-01	EPI_ISL_4061483	A/chicken/Nigeria/VRD21-100_21VIR2370-423/2021			Shittu,I.; Meseko,C.; Nwosuh,C.; Muhammad,M.; Alabi,O.; Tassoni,L.; Schivo,A.; Salviato,A.; Edoardo,G.; Zecchin,B.; Fusaro,A.; Monne,I.
EPI1896078	MP	Nigeria	2021-Feb-25	EPI_ISL_4061490	A/chicken/Nigeria/VRD21-88_21VIR2288-8/2021			Shittu,I.; Meseko,C.; Nwosuh,C.; Muhammad,M.; Alabi,O.; Tassoni,L.; Schivo,A.; Salviato,A.; Edoardo,G.; Zecchin,B.; Fusaro,A.; Monne,I.
EPI1896216	MP	Netherlands	2017-Sep-01	EPI_ISL_4061541	A/chicken/Netherlands/2113/2017			Molenaar,R.J.; Dijkman,R.; Buter,R.; de Wit,S.
EPI1896398	MP	Japan	2021-Feb-17	EPI_ISL_4061712	A/whooper swan/Miyagi/0402B001/2021			Sakoda,Y.; Isoda,N.; Hiono,T.
EPI1897175	MP	Pakistan	2018-Oct-18	EPI_ISL_4062113	A/chicken/Pakistan/531/2018			Ali,M.; Yaqub,T.; Shahid,M.F.; Wong,F.Y.; Mukhtar,N.; Naeem,M.; Lam,P.; Jayakumar,J.; Smith,G.J.; Su,Y.C.
EPI1897183	MP	Pakistan	2018-Dec-17	EPI_ISL_4062114	A/quail/Pakistan/998/2018			Ali,M.; Yaqub,T.; Shahid,M.F.; Wong,F.Y.; Mukhtar,N.; Naeem,M.; Lam,P.; Jayakumar,J.; Smith,G.J.; Su,Y.C.
EPI1897191	MP	Pakistan	2018-Dec-17	EPI_ISL_4062115	A/chicken/Pakistan/1000/2018			Ali,M.; Yaqub,T.; Shahid,M.F.; Wong,F.Y.; Mukhtar,N.; Naeem,M.; Lam,P.; Jayakumar,J.; Smith,G.J.; Su,Y.C.
EPI1901358	MP	Egypt	2019-Feb-21	EPI_ISL_4069650	A/chicken/Egypt/N16732/2019			Kandeil,A.; Webby,R.; McKenzie,P.; Kayali,G.; Ali,M.A.
EPI1901361	MP	Egypt	2019-Feb-21	EPI_ISL_4069651	A/duck/Egypt/N16719/2019			Kandeil,A.; Webby,R.; McKenzie,P.; Kayali,G.; Ali,M.A.
EPI1901374	MP	Egypt	2019-Feb-13	EPI_ISL_4069652	A/chicken/Egypt/Q16711B/2019			Kandeil,A.; Webby,R.; McKenzie,P.; Kayali,G.; Ali,M.A.
EPI1901381	MP	Egypt	2019-Feb-13	EPI_ISL_4069678	A/chicken/Egypt/Q16710C/2019			Kandeil,A.; Webby,R.; McKenzie,P.; Kayali,G.; Ali,M.A.
EPI1901390	MP	Egypt	2019-Feb-13	EPI_ISL_4069710	A/chicken/Egypt/Q16711A/2019			Kandeil,A.; Webby,R.; McKenzie,P.; Kayali,G.; Ali,M.A.
EPI1901406	MP	Egypt	2019-Feb-13	EPI_ISL_4069736	A/duck/Egypt/Q16716A/2019			Kandeil,A.; Webby,R.; McKenzie,P.; Kayali,G.; Ali,M.A.
EPI1901409	MP	Egypt	2019-Feb-21	EPI_ISL_4069750	A/duck/Egypt/N16720/2019			Kandeil,A.; Webby,R.; McKenzie,P.; Kayali,G.; Ali,M.A.
EPI1901424	MP	Egypt	2019-Feb-21	EPI_ISL_4069752	A/chicken/Egypt/N16730/2019			Kandeil,A.; Webby,R.; McKenzie,P.; Kayali,G.; Ali,M.A.
EPI1901459	MP	Egypt	2019-Feb-13	EPI_ISL_4069756	A/chicken/Egypt/Q16711C/2019			Kandeil,A.; Webby,R.; McKenzie,P.; Kayali,G.; Ali,M.A.
EPI1901471	MP	Egypt	2019-Feb-21	EPI_ISL_4069758	A/duck/Egypt/N16717/2019			Kandeil,A.; Webby,R.; McKenzie,P.; Kayali,G.; Ali,M.A.
EPI1901482	MP	Egypt	2019-Feb-13	EPI_ISL_4069759	A/chicken/Egypt/Q16712A/2019			Kandeil,A.; Webby,R.; McKenzie,P.; Kayali,G.; Ali,M.A.
EPI1901506	MP	Egypt	2019-Feb-21	EPI_ISL_4069762	A/duck/Egypt/N16722/2019			Kandeil,A.; Webby,R.; McKenzie,P.; Kayali,G.; Ali,M.A.
EPI1901533	MP	Egypt	2019-Mar-02	EPI_ISL_4069765	A/chicken/Egypt/Q16807E/2019			Kandeil,A.; Webby,R.; McKenzie,P.; Kayali,G.; Ali,M.A.
EPI1901638	MP	Egypt	2019-Feb-27	EPI_ISL_4069778	A/duck/Egypt/A16793/2019			Kandeil,A.; Webby,R.; McKenzie,P.; Kayali,G.; Ali,M.A.
EPI1901970	MP	Egypt	2019-Feb-13	EPI_ISL_4070379	A/chicken/Egypt/Q16710B/2019			El-Shesheny,R.; Kandeil,A.; Taweel,A.E.; Moatassim,Y.; Webby,R.; Kayali,G.; Ali,M.A.
EPI1902051	MP	Egypt	2019-Feb-13	EPI_ISL_4070608	A/chicken/Egypt/Q16710A/2019			El-Shesheny,R.; Kandeil,A.; Taweel,A.E.; Moatassim,Y.; Webby,R.; Kayali,G.; Ali,M.A.
EPI1902143	MP	Egypt	2019-Feb-21	EPI_ISL_4070932	A/duck/Egypt/N16721/2019			El-Shesheny,R.; Kandeil,A.; Taweel,A.E.; Moatassim,Y.; Webby,R.; Kayali,G.; Ali,M.A.
EPI1902160	MP	Egypt	2019-Jun-25	EPI_ISL_4070936	A/chicken/Egypt/F17229B/2019			El-Shesheny,R.; Kandeil,A.; Taweel,A.E.; Moatassim,Y.; Webby,R.; Kayali,G.; Ali,M.A.
EPI1919220	MP	Poland	2016-Dec-26	EPI_ISL_5034659	A/turkey/Poland/100s3/2016	National Veterinary Research Institut Poland, PIWet-PIB	National Veterinary Research Institut Poland, PIWet-PIB	E. Swieton, K. Smietanka
EPI1919224	MP	Poland	2017-Feb-03	EPI_ISL_5034849	A/domestic_duck/Poland/106/2017(H5N8)	National Veterinary Research Institut Poland, PIWet-PIB	National Veterinary Research Institut Poland, PIWet-PIB	Swieton E., Smietanka K.
EPI1919232	MP	Poland	2016-Dec-28	EPI_ISL_5034850	A/turkey/Poland/109s1/2016(H5N8)	National Veterinary Research Institut Poland, PIWet-PIB	National Veterinary Research Institut Poland, PIWet-PIB	Swieton E., Smietanka K.
EPI1919240	MP	Poland	2016-Dec-29	EPI_ISL_5034851	A/chicken/Poland/115/2016(H5N8)	National Veterinary Research Institut Poland, PIWet-PIB	National Veterinary Research Institut Poland, PIWet-PIB	Swieton E., Smietanka K.
EPI1919248	MP	Poland	2017-Jan-05	EPI_ISL_5034852	A/turkey/Poland/15s4/2017(H5N8)	National Veterinary Research Institut Poland, PIWet-PIB	National Veterinary Research Institut Poland, PIWet-PIB	Swieton E., Smietanka K.
EPI1919256	MP	Poland	2017-Feb-21	EPI_ISL_5034853	A/domestic_goose/Poland/204/2017(H5N8)	National Veterinary Research Institut Poland, PIWet-PIB	National Veterinary Research Institut Poland, PIWet-PIB	Swieton E., Smietanka K.
EPI1919264	MP	Poland	2017-Feb-28	EPI_ISL_5034854	A/domestic_duck/Poland/238/2017(H5N8)	National Veterinary Research Institut Poland, PIWet-PIB	National Veterinary Research Institut Poland, PIWet-PIB	Swieton E., Smietanka K.
EPI1919272	MP	Poland	2016-Dec-16	EPI_ISL_5034855	A/turkey/Poland/78s1/2016(H5N8)	National Veterinary Research Institut Poland, PIWet-PIB	National Veterinary Research Institut Poland, PIWet-PIB	Swieton E., Smietanka K.
EPI1919280	MP	Poland	2017-Feb-01	EPI_ISL_5034856	A/domestic_duck/Poland/90/2017(H5N8)	National Veterinary Research Institut Poland, PIWet-PIB	National Veterinary Research Institut Poland, PIWet-PIB	Swieton E., Smietanka K.
EPI1919288	MP	Luxembourg	2021-Sep-03	EPI_ISL_5049590	A/chicken/Luxembourg/21168413/2021	Laboratoire de Médecine vétérinaire de l'Etat	Luxembourg Institute of Health	Aurélie Sausy, Chantal Snoeck
EPI1919570	MP	Germany	2020-Oct-28	EPI_ISL_5057844	A/barnacle goose/Germany-SH/AI02168/2020	Landeslabor Schleswig-Holstein	Friedrich-Loeffler-Institut
EPI1919578	MP	Germany	2020-Oct-26	EPI_ISL_5057856	A/peregrine falcon/Germany-SH/AI02162/2020	Landeslabor Schleswig-Holstein	Friedrich-Loeffler-Institut
EPI1919586	MP	Germany	2020-Oct-30	EPI_ISL_5057874	A/barnacle goose/Germany-SH/AI02172/2020	Landeslabor Schleswig-Holstein	Friedrich-Loeffler-Institut
EPI1919594	MP	Germany	2020-Oct-30	EPI_ISL_5057875	A/Eurasian wigeon/Germany-SH/AI02176/2020	Landeslabor Schleswig-Holstein	Friedrich-Loeffler-Institut
EPI1919602	MP	Germany	2020-Nov-01	EPI_ISL_5057876	A/Eurasian wigeon/Germany-SH/AI02179/2020	Landeslabor Schleswig-Holstein	Friedrich-Loeffler-Institut
EPI1919607	MP	Germany	2020-Nov-01	EPI_ISL_5057963	A/barnacle goose/Germany-SH/AI02180/2020	Landeslabor Schleswig-Holstein	Friedrich-Loeffler-Institut
EPI1919623	MP	Germany	2020-Nov-02	EPI_ISL_5058262	A/wild duck/Germany-SH/AI02189/2020	Landeslabor Schleswig-Holstein	Friedrich-Loeffler-Institut
EPI2010532	MP	Germany	2020-Oct-31	EPI_ISL_5058630	A/greylag goose/Germany-SH/AI02191/2020	Landeslabor Schleswig-Holstein	Friedrich-Loeffler-Institut
EPI1919638	MP	Germany	2020-Nov-02	EPI_ISL_5058855	A/wild goose/Germany-SH/AI02194/2020	Landeslabor Schleswig-Holstein	Friedrich-Loeffler-Institut
EPI1919670	MP	Germany	2020-Nov-03	EPI_ISL_5060031	A/barnacle goose/Germany-SH/AI02199/2020	Landeslabor Schleswig-Holstein	Friedrich-Loeffler-Institut
EPI1919678	MP	Germany	2020-Nov-03	EPI_ISL_5061390	A/greylag goose/Germany-SH/AI02207/2020	Landeslabor Schleswig-Holstein	Friedrich-Loeffler-Institut
EPI1919694	MP	Germany	2020-Nov-18	EPI_ISL_5061890	A/domestic goose/Germany-SH/AI02884/2020	Landeslabor Schleswig-Holstein	Friedrich-Loeffler-Institut
EPI1919710	MP	Germany	2020-Nov-06	EPI_ISL_5062078	A/Eurasian oystercatcher/Germany-SH/AI02269/2020	Landeslabor Schleswig-Holstein	Friedrich-Loeffler-Institut
EPI1919732	MP	Germany	2020-Nov-02	EPI_ISL_5062851	A/herring gull/Germany-MV/AI02300/2020	Landesamt für Landwirtschaft, Lebensmittelsicherheit und Fischerei (LALLF)	Friedrich-Loeffler-Institut
EPI1919755	MP	Germany	2020-Nov-06	EPI_ISL_5063706	A/barnacle goose/Germany-SH/AI02379/2020	Landeslabor Schleswig-Holstein	Friedrich-Loeffler-Institut
EPI1919763	MP	Germany	2020-Dec-21	EPI_ISL_5064270	A/turkey/Germany-NI/AI03453/2020	Lebensmittel- und Veterinärinstitut Oldenburg - Standort Veterinärinstitut	Friedrich-Loeffler-Institut
EPI1919779	MP	Germany	2020-Dec-25	EPI_ISL_5064707	A/turkey/Germany-NI/AI03594/2020	Lebensmittel- und Veterinärinstitut Oldenburg - Standort Veterinärinstitut	Friedrich-Loeffler-Institut
EPI1919787	MP	Germany	2020-Dec-26	EPI_ISL_5064825	A/turkey/Germany-NI/AI03599/2020	Lebensmittel- und Veterinärinstitut Oldenburg - Standort Veterinärinstitut	Friedrich-Loeffler-Institut
EPI1919797	MP	Germany	2020-Dec-26	EPI_ISL_5064922	A/turkey/Germany-NI/AI03606/2020	Lebensmittel- und Veterinärinstitut Oldenburg - Standort Veterinärinstitut	Friedrich-Loeffler-Institut
EPI1919805	MP	Germany	2020-Dec-26	EPI_ISL_5064971	A/turkey/Germany-NI/AI03609/2020	Lebensmittel- und Veterinärinstitut Oldenburg - Standort Veterinärinstitut	Friedrich-Loeffler-Institut
EPI1919813	MP	Germany	2020-Dec-31	EPI_ISL_5065068	A/turkey/Germany-NI/AI00016/2021	Lebensmittel- und Veterinärinstitut Oldenburg - Standort Veterinärinstitut	Friedrich-Loeffler-Institut
EPI1919821	MP	Germany	2021-Jan-02	EPI_ISL_5065144	A/turkey/Germany-NI/AI00038/2021	Lebensmittel- und Veterinärinstitut Oldenburg - Standort Veterinärinstitut	Friedrich-Loeffler-Institut
EPI1919829	MP	Germany	2021-Jan-02	EPI_ISL_5065276	A/turkey/Germany-NI/AI00042/2021	Lebensmittel- und Veterinärinstitut Oldenburg - Standort Veterinärinstitut	Friedrich-Loeffler-Institut
EPI1919837	MP	Germany	2020-Dec-21	EPI_ISL_5066981	A/turkey/Germany-NI/AI03452/2020	Lebensmittel- und Veterinärinstitut Oldenburg - Standort Veterinärinstitut	Friedrich-Loeffler-Institut
EPI1919845	MP	Germany	2020-Dec-29	EPI_ISL_5066982	A/turkey/Germany-NI/AI03654/2020	Lebensmittel- und Veterinärinstitut Oldenburg - Standort Veterinärinstitut	Friedrich-Loeffler-Institut
EPI1919853	MP	Germany	2020-Dec-20	EPI_ISL_5066996	A/turkey/Germany-NI/AI03432/2020	Lebensmittel- und Veterinärinstitut Oldenburg - Standort Veterinärinstitut	Friedrich-Loeffler-Institut
EPI1919861	MP	Germany	2021-Jan-04	EPI_ISL_5067044	A/turkey/Germany-NI/AI00063/2021	Lebensmittel- und Veterinärinstitut Oldenburg - Standort Veterinärinstitut	Friedrich-Loeffler-Institut
EPI1919869	MP	Germany	2021-Jan-04	EPI_ISL_5067335	A/turkey/Germany-NI/AI00072/2021	Lebensmittel- und Veterinärinstitut Oldenburg - Standort Veterinärinstitut	Friedrich-Loeffler-Institut
EPI1919877	MP	Germany	2021-Jan-04	EPI_ISL_5067957	A/domestic duck/Germany-NI/AI00079/2021	Lebensmittel- und Veterinärinstitut Oldenburg - Standort Veterinärinstitut	Friedrich-Loeffler-Institut
EPI1919967	MP	Germany	2020-Dec-21	EPI_ISL_5095550	A/bean goose/Germany-BB/AI00444/2021	Landeslabor Berlin-Brandenburg	Friedrich-Loeffler-Institut
EPI1919975	MP	Germany	2021-Jan-12	EPI_ISL_5095554	A/chicken/Germany-MV/AI00539/2021	Landesamt für Landwirtschaft, Lebensmittelsicherheit und Fischerei (LALLF)	Friedrich-Loeffler-Institut
EPI1919983	MP	Germany	2021-Jan-12	EPI_ISL_5095555	A/chicken/Germany-NI/AI00547/2021	Lebensmittel- und Veterinärinstitut Oldenburg - Standort Veterinärinstitut	Friedrich-Loeffler-Institut
EPI1919991	MP	Germany	2021-Jan-12	EPI_ISL_5095556	A/turkey/Germany-NI/AI00589/2021	Lebensmittel- und Veterinärinstitut Oldenburg - Standort Veterinärinstitut	Friedrich-Loeffler-Institut
EPI1922296	MP	Germany	2021-Jan-22	EPI_ISL_5095644	A/turkey/Germany-BB/AI00868/2021	Landeslabor Berlin-Brandenburg	Friedrich-Loeffler-Institut
EPI1920011	MP	Germany	2021-Jan-26	EPI_ISL_5095645	A/turkey/Germany-MV/AI00909/2021	Landesamt für Landwirtschaft, Lebensmittelsicherheit und Fischerei (LALLF)	Friedrich-Loeffler-Institut
EPI1920019	MP	Germany	2021-Jan-28	EPI_ISL_5095649	A/turkey/Germany-MV/AI01015/2021	Landesamt für Landwirtschaft, Lebensmittelsicherheit und Fischerei (LALLF)	Friedrich-Loeffler-Institut
EPI1920027	MP	Germany	2021-Jan-30	EPI_ISL_5095650	A/turkey/Germany-BB/AI01023/2021	Landeslabor Berlin-Brandenburg	Friedrich-Loeffler-Institut
EPI1920035	MP	Germany	2021-Jan-20	EPI_ISL_5096070	A/mallard/Germany-MV/AI00639/2021	Friedrich-Loeffler-Institut	Friedrich-Loeffler-Institut
EPI1920046	MP	Germany	2021-Jan-20	EPI_ISL_5096104	A/wild goose/Germany-NI/AI00855/2021	Lebensmittel- und Veterinärinstitut Oldenburg - Standort Veterinärinstitut	Friedrich-Loeffler-Institut
EPI1920054	MP	Germany	2021-Jan-19	EPI_ISL_5096105	A/domestic duck/Germany-NI/AI00646/2021	Lebensmittel- und Veterinärinstitut Oldenburg - Standort Veterinärinstitut	Friedrich-Loeffler-Institut
EPI1920062	MP	Germany	2021-Jan-20	EPI_ISL_5096107	A/turkey/Germany-NI/AI00647/2021	Lebensmittel- und Veterinärinstitut Oldenburg - Standort Veterinärinstitut	Friedrich-Loeffler-Institut
EPI1920070	MP	Germany	2021-Jan-12	EPI_ISL_5096629	A/wild goose/Germany-NI/AI00625/2021	Lebensmittel- und Veterinärinstitut Oldenburg - Standort Veterinärinstitut	Friedrich-Loeffler-Institut
EPI1920086	MP	Germany	2021-Jan-15	EPI_ISL_5098130	A/turkey/Germany-NI/AI00612/2021	Lebensmittel- und Veterinärinstitut Oldenburg - Standort Veterinärinstitut	Friedrich-Loeffler-Institut
EPI1920094	MP	Germany	2021-Jan-15	EPI_ISL_5098132	A/turkey/Germany-NI/AI00616/2021	Lebensmittel- und Veterinärinstitut Oldenburg - Standort Veterinärinstitut	Friedrich-Loeffler-Institut
EPI1920102	MP	Germany	2021-Jan-14	EPI_ISL_5098133	A/turkey/Germany-NI/AI00591/2021	Lebensmittel- und Veterinärinstitut Oldenburg - Standort Veterinärinstitut	Friedrich-Loeffler-Institut
EPI1920110	MP	Germany	2020-Dec-16	EPI_ISL_5098134	A/wild duck/Germany-NI/AI03479/2020	Lebensmittel- und Veterinärinstitut Oldenburg - Standort Veterinärinstitut	Friedrich-Loeffler-Institut
EPI1920118	MP	Germany	2020-Dec-21	EPI_ISL_5098135	A/kestrel/Germany-NI/AI03672/2020	Lebensmittel- und Veterinärinstitut Oldenburg - Standort Veterinärinstitut	Friedrich-Loeffler-Institut
EPI1920126	MP	Germany	2021-Jan-11	EPI_ISL_5098138	A/wild goose/Germany-NI/AI00626/2021	Lebensmittel- und Veterinärinstitut Oldenburg - Standort Veterinärinstitut	Friedrich-Loeffler-Institut
EPI1920150	MP	Germany	2021-Jan-22	EPI_ISL_5098143	A/chicken/Germany-NI/AI00887/2021	Lebensmittel- und Veterinärinstitut Oldenburg - Standort Veterinärinstitut	Friedrich-Loeffler-Institut
EPI1920166	MP	Germany	2021-Feb-04	EPI_ISL_5098145	A/turkey/Germany-BB/AI01120/2021	Landeslabor Berlin-Brandenburg	Friedrich-Loeffler-Institut
EPI1920174	MP	Germany	2021-Feb-08	EPI_ISL_5098146	A/chicken/Germany-MV/AI01347/2021	Landesamt für Landwirtschaft, Lebensmittelsicherheit und Fischerei (LALLF)	Friedrich-Loeffler-Institut
EPI1920182	MP	Germany	2020-Dec-14	EPI_ISL_5098147	A/wild goose/Germany-NI/AI03471/2020	Lebensmittel- und Veterinärinstitut Oldenburg - Standort Veterinärinstitut	Friedrich-Loeffler-Institut
EPI1920190	MP	Germany	2020-Nov-19	EPI_ISL_5098153	A/wild goose/Germany-NI/AI03101/2020	Lebensmittel- und Veterinärinstitut Oldenburg - Standort Veterinärinstitut	Friedrich-Loeffler-Institut
EPI1920198	MP	Germany	2021-Feb-06	EPI_ISL_5098154	A/turkey/Germany-MV/AI01127/2021	Landesamt für Landwirtschaft, Lebensmittelsicherheit und Fischerei (LALLF)	Friedrich-Loeffler-Institut
EPI1920206	MP	Germany	2021-Feb-15	EPI_ISL_5098158	A/turkey/Germany-BB/AI01419/2021	Landeslabor Berlin-Brandenburg	Friedrich-Loeffler-Institut
EPI1920214	MP	Germany	2021-Feb-16	EPI_ISL_5098159	A/domestic duck/Germany-BB/AI01423/2021	Landeslabor Berlin-Brandenburg	Friedrich-Loeffler-Institut
EPI1920222	MP	Germany	2021-Feb-17	EPI_ISL_5098160	A/domestic duck/Germany-BB/AI01437/2021	Landeslabor Berlin-Brandenburg	Friedrich-Loeffler-Institut
EPI1920334	MP	Germany	2021-Feb-17	EPI_ISL_5099628	A/domestic duck/Germany-BB/AI01443/2021	Landeslabor Berlin-Brandenburg	Friedrich-Loeffler-Institut
EPI1920342	MP	Germany	2021-Feb-28	EPI_ISL_5100056	A/turkey/Germany-NI/AI02013/2021	Lebensmittel- und Veterinärinstitut Oldenburg - Standort Veterinärinstitut	Friedrich-Loeffler-Institut
EPI1920350	MP	Germany	2021-Mar-03	EPI_ISL_5100599	A/turkey/Germany-NI/AI02025/2021	Lebensmittel- und Veterinärinstitut Oldenburg - Standort Veterinärinstitut	Friedrich-Loeffler-Institut
EPI1920366	MP	Germany	2021-Mar-01	EPI_ISL_5102130	A/chicken/Germany-NW/AI02054/2021	Chemisches und Veterinäruntersuchungsamt Westfalen-Arnsberg (CVUA-Westfalen)	Friedrich-Loeffler-Institut
EPI1921019	MP	Germany	2021-Mar-01	EPI_ISL_5102132	A/chicken/Germany-BY/AI02064/2021	Bayrisches Landesamt für Gesundheit und Lebensmittelsicherheit (LGL)	Friedrich-Loeffler-Institut
EPI1920382	MP	Germany	2021-Mar-02	EPI_ISL_5102136	A/chicken/Germany-BY/AI02066/2021	Bayrisches Landesamt für Gesundheit und Lebensmittelsicherheit (LGL)	Friedrich-Loeffler-Institut
EPI1920390	MP	Germany	2020-Oct-29	EPI_ISL_5102449	A/white-tailed eagle/Germany-SH/AI02170/2020	Landeslabor Schleswig-Holstein	Friedrich-Loeffler-Institut
EPI1921067	MP	Germany	2021-Feb-12	EPI_ISL_5102578	A/chicken/Germany-MV/AI01407/2021	Landesamt für Landwirtschaft, Lebensmittelsicherheit und Fischerei (LALLF)	Friedrich-Loeffler-Institut
EPI1920408	MP	Germany	2021-Mar-01	EPI_ISL_5115613	A/chicken/Germany-MV/AI01965/2021	Landesamt für Landwirtschaft, Lebensmittelsicherheit und Fischerei (LALLF)	Friedrich-Loeffler-Institut
EPI1920416	MP	Germany	2021-Feb-26	EPI_ISL_5115614	A/chicken/Germany-BE/AI01974/2021	Landeslabor Brandenburg-Berlin	Friedrich-Loeffler-Institut
EPI1920424	MP	Germany	2021-Feb-28	EPI_ISL_5115615	A/turkey/Germany-BB/AI01980/2021	Landeslabor Berlin-Brandenburg	Friedrich-Loeffler-Institut
EPI1920432	MP	Germany	2021-Mar-04	EPI_ISL_5115616	A/domestic goose/Germany-SH/AI02100/2021	Landeslabor Schleswig-Holstein	Friedrich-Loeffler-Institut
EPI1920440	MP	Germany	2021-Mar-04	EPI_ISL_5115617	A/domestic goose/Germany-SH/AI02102/2021	Landeslabor Schleswig-Holstein	Friedrich-Loeffler-Institut
EPI1920448	MP	Germany	2021-Mar-04	EPI_ISL_5115618	A/turkey/Germany-BB/AI02117/2021	Landeslabor Berlin-Brandenburg	Friedrich-Loeffler-Institut
EPI1920456	MP	Germany	2021-Mar-04	EPI_ISL_5115619	A/turkey/Germany-NI/AI02122/2021	Lebensmittel- und Veterinärinstitut Oldenburg - Standort Veterinärinstitut	Friedrich-Loeffler-Institut
EPI1920464	MP	Germany	2021-Mar-04	EPI_ISL_5115620	A/turkey/Germany-NI/AI02128/2021	Lebensmittel- und Veterinärinstitut Oldenburg - Standort Veterinärinstitut	Friedrich-Loeffler-Institut
EPI1920472	MP	Germany	2021-Mar-04	EPI_ISL_5115621	A/chicken/Germany-MV/AI02141/2021	Landesamt für Landwirtschaft, Lebensmittelsicherheit und Fischerei (LALLF)	Friedrich-Loeffler-Institut
EPI1920489	MP	Germany	2021-Mar-05	EPI_ISL_5115955	A/turkey/Germany-NI/AI02303/2021	Lebensmittel- und Veterinärinstitut Oldenburg - Standort Veterinärinstitut	Friedrich-Loeffler-Institut
EPI1896076	MP	Nigeria	2021-Feb-11	EPI_ISL_4061489	A/chicken/Nigeria/VRD21-53B_21VIR2288-5/2021			Shittu,I.; Meseko,C.; Nwosuh,C.; Muhammad,M.; Alabi,O.; Tassoni,L.; Schivo,A.; Salviato,A.; Edoardo,G.; Zecchin,B.; Fusaro,A.; Monne,I.
EPI1261959	MP	Italy	2017-May-30	EPI_ISL_316590	A/heron/Italy/17VIR4580/2017	Istituto Zooprofilattico Sperimentale Delle Venezie	Istituto Zooprofilattico Sperimentale Delle Venezie	Mulatti, P.; Fusaro, A.; Scolamacchia, F.; Zecchin, B.; Azzolini, A.; Zamperin, G.; Milani, A.; Salviato, A.; Schivo, A.; Terregino, C.; Bonfanti, L.; Monne, I.; Marangon, S.
EPI1701632	MP	Iran, Islamic Republic of	2016-Nov-14	EPI_ISL_412985	A/chicken/Iran/17RS654-02/2016	Center of Hygiene and Epidemiology in Kaliningrad Region	Istituto Zooprofilattico Sperimentale Delle Venezie
EPI1701694	MP	Iran, Islamic Republic of	2017-Jan-09	EPI_ISL_412993	A/chicken/Iran/17RS654-37/2017	Center of Hygiene and Epidemiology in Kaliningrad Region	Istituto Zooprofilattico Sperimentale Delle Venezie
EPI1682238	MP	Korea, Republic of	2015-Feb-23	EPI_ISL_408885	A/duck/Korea/H2400/2015	Animal and Plant Quarantine Agency (APQA)	Animal and Plant Quarantine Agency (S-2158)
EPI1215432	MP	Saudi Arabia	2017-Jan-01	EPI_ISL_306956	A/Falcon/Riyadh/AI5/2017	Center of Influenza Research, School of Public Health, Li Ka Shing Faculty of Medicine, the University of Hong Kong	The University of Hong Kong
EPI1927670	MP	Kazakhstan	2020-Sep-22	EPI_ISL_2932612	A/goose/Kazakhstan/7-20-B-Talg-12/2020	National Veterinary Reference Center	National Center of Biotechnology Republic of Kazakhstan	Asylulan,Amirgazin; Alexandr,Shevtsov; Karibayev,Talgat; Tashkenbayev,Arman; Suraganova,Fariza; Kozhakhmetova,Tamila
EPI1927652	MP	Kazakhstan	2020-Sep-01	EPI_ISL_2932600	A/goose/Kazakhstan/4-190-20-B-H5N8-1/2020	National Veterinary Reference Center	National Center of Biotechnology Republic of Kazakhstan	Asylulan,Amirgazin; Alexandr,Shevtsov; Karibayev,Talgat; Tashkenbayev,Arman; Suraganova,Fariza; Kozhakhmetova,Tamila
EPI1919949	MP	Germany	2020-Dec-17	EPI_ISL_5095336	A/wild goose/Germany-NI/AI03473/2020	Lebensmittel- und Veterinärinstitut Oldenburg - Standort Veterinärinstitut	Friedrich-Loeffler-Institut
EPI1919941	MP	Germany	2020-Dec-10	EPI_ISL_5095323	A/wild goose/Germany-NI/AI03220/2020	Lebensmittel- und Veterinärinstitut Oldenburg - Standort Veterinärinstitut	Friedrich-Loeffler-Institut
EPI1226477	MP	Belgium	2017-Jun-14	EPI_ISL_309198	A/Guinea fowl/Belgium/6102/2017			Van Borm,S.; Vandenbussche,F.; Mathijs,E.; Lambrecht,B.; Steensels,M.
EPI1666965	MP	Nigeria	2019-Jul-05	EPI_ISL_405278	A/guinea_fowl/Nigeria/OG-GF11T_19VIR8424-7/2019_H5N8	National Veterinary Research Institute	Istituto Zooprofilattico Sperimentale Delle Venezie	Ismaila,Shittu; Tony,Joannis; Bianca,Zecchin; Ambra,Pastori; Alessia,Schivo; Alice,Fusaro
EPI1788480	MP	Saudi Arabia	2017-Dec-01	EPI_ISL_505536	A/ostrich/Saudi Arabia/KFU-HKU3594_2017/2017			Chu,D.K.; Hemida,M.G.; Abdelaziz,A.M.; Alnaeem,A.A.; Cheng,S.M.; Peiris,M.J.
EPI1927716	MP	Kazakhstan	2020-Sep-23	EPI_ISL_2932619	A/swan/Kazakhstan/1-267-20-B-Talg-52/2020	National Veterinary Reference Center	National Center of Biotechnology Republic of Kazakhstan	Asylulan,Amirgazin; Alexandr,Shevtsov; Karibayev,Talgat; Tashkenbayev,Arman; Suraganova,Fariza; Kozhakhmetova,Tamila
EPI1927698	MP	Kazakhstan	2020-Sep-21	EPI_ISL_2932614	A/swan/Kazakhstan/9-20-B-Talg-39/2020	National Veterinary Reference Center	National Center of Biotechnology Republic of Kazakhstan	Asylulan,Amirgazin; Alexandr,Shevtsov; Karibayev,Talgat; Tashkenbayev,Arman; Suraganova,Fariza; Kozhakhmetova,Tamila
EPI1226453	MP	Belgium	2017-Mar-21	EPI_ISL_309195	A/Cygnus olor/Belgium/2967/2017			Van Borm,S.; Vandenbussche,F.; Mathijs,E.; Lambrecht,B.; Steensels,M.
EPI1215139	MP	Saudi Arabia	2017-Jan-01	EPI_ISL_306910	A/Turkey/Riyadh/AI1/2017	Center of Influenza Research, School of Public Health, Li Ka Shing Faculty of Medicine, the University of Hong Kong	The University of Hong Kong
EPI1920481	MP	Germany	2021-Mar-02	EPI_ISL_5115763	A/turkey/Germany-NW/AI02290/2021	Chemisches und Veterinäruntersuchungsamt Westfalen-Arnsberg (CVUA-Westfalen)	Friedrich-Loeffler-Institut
EPI1920310	MP	Germany	2021-Feb-27	EPI_ISL_5099474	A/turkey/Germany-NI/AI01805/2021	Lebensmittel- und Veterinärinstitut Oldenburg - Standort Veterinärinstitut	Friedrich-Loeffler-Institut
EPI1920302	MP	Germany	2021-Feb-27	EPI_ISL_5099468	A/turkey/Germany-NI/AI01799/2021	Lebensmittel- und Veterinärinstitut Oldenburg - Standort Veterinärinstitut	Friedrich-Loeffler-Institut
EPI1920078	MP	Germany	2021-Jan-17	EPI_ISL_5097280	A/turkey/Germany-NI/AI00621/2021	Lebensmittel- und Veterinärinstitut Oldenburg - Standort Veterinärinstitut	Friedrich-Loeffler-Institut
EPI1919933	MP	Germany	2021-Jan-11	EPI_ISL_5095322	A/turkey/Germany-NI/AI00439/2021	Lebensmittel- und Veterinärinstitut Oldenburg - Standort Veterinärinstitut	Friedrich-Loeffler-Institut
EPI1919925	MP	Germany	2021-Jan-08	EPI_ISL_5095321	A/turkey/Germany-NI/AI00429/2021	Lebensmittel- und Veterinärinstitut Oldenburg - Standort Veterinärinstitut	Friedrich-Loeffler-Institut
EPI1919917	MP	Germany	2021-Jan-06	EPI_ISL_5095320	A/turkey/Germany-NI/AI00406/2021	Lebensmittel- und Veterinärinstitut Oldenburg - Standort Veterinärinstitut	Friedrich-Loeffler-Institut
EPI1919909	MP	Germany	2021-Jan-06	EPI_ISL_5095319	A/turkey/Germany-NI/AI00402/2021	Lebensmittel- und Veterinärinstitut Oldenburg - Standort Veterinärinstitut	Friedrich-Loeffler-Institut
EPI1919771	MP	Germany	2020-Dec-23	EPI_ISL_5064509	A/turkey/Germany-NI/AI03584/2020	Lebensmittel- und Veterinärinstitut Oldenburg - Standort Veterinärinstitut	Friedrich-Loeffler-Institut
EPI1920246	MP	Germany	2021-Feb-19	EPI_ISL_5099368	A/turkey/Germany-MV/AI01477/2021	Bayrisches Landesamt für Gesundheit und Lebensmittelsicherheit (LGL)	Friedrich-Loeffler-Institut
EPI1215456	MP	Saudi Arabia	2017-Jan-01	EPI_ISL_306959	A/Holland pigeon/Riyadh/AI3/2017	Center of Influenza Research, School of Public Health, Li Ka Shing Faculty of Medicine, the University of Hong Kong	The University of Hong Kong
EPI1215448	MP	Saudi Arabia	2017-Jan-01	EPI_ISL_306958	A/Ornamental bird/Al-Qasim/AI9/2017	Center of Influenza Research, School of Public Health, Li Ka Shing Faculty of Medicine, the University of Hong Kong	The University of Hong Kong
EPI1927710	MP	Kazakhstan	2020-Sep-15	EPI_ISL_2932617	A/crow/Kazakhstan/15-20-B-Talg-4/2020	National Veterinary Reference Center	National Center of Biotechnology Republic of Kazakhstan	Asylulan,Amirgazin; Alexandr,Shevtsov; Karibayev,Talgat; Tashkenbayev,Arman; Suraganova,Fariza; Kozhakhmetova,Tamila
EPI1155865	MP	China	2014-Sep-22	EPI_ISL_294600	A/Von Schrenck's bittern/Jiangxi/Y9/2014			Wang,C.; Luo,J.; Jin,W.; He,H.
EPI1215440	MP	Saudi Arabia	2017-Jan-01	EPI_ISL_306957	A/Chicken/Al-Ahsaa/AI8/2017	Center of Influenza Research, School of Public Health, Li Ka Shing Faculty of Medicine, the University of Hong Kong	The University of Hong Kong
EPI1215179	MP	Saudi Arabia	2017-Jan-01	EPI_ISL_306915	A/Chicken/Riyadh/A15/2018	Center of Influenza Research, School of Public Health, Li Ka Shing Faculty of Medicine, the University of Hong Kong	The University of Hong Kong
EPI1215171	MP	Saudi Arabia	2017-Jan-01	EPI_ISL_306914	A/Chicken/Riyadh/AI10/2017	Center of Influenza Research, School of Public Health, Li Ka Shing Faculty of Medicine, the University of Hong Kong	The University of Hong Kong
EPI1215163	MP	Saudi Arabia	2017-Jan-01	EPI_ISL_306913	A/Chicken/Al-Ahsaa/AI7/2017	Center of Influenza Research, School of Public Health, Li Ka Shing Faculty of Medicine, the University of Hong Kong	The University of Hong Kong
EPI1215155	MP	Saudi Arabia	2017-Jan-01	EPI_ISL_306912	A/Chicken/Riyadh/AI6/2017	Center of Influenza Research, School of Public Health, Li Ka Shing Faculty of Medicine, the University of Hong Kong	The University of Hong Kong
EPI1891613	MP	Taiwan	2017-Jan-01	EPI_ISL_4032305	A/chicken/Yunlin/17010001/2017			Huang,C.W.; Chen,L.H.; Lee,D.H.; Liu,Y.P.; Li,W.C.; Lee,M.S.; Chen,Y.P.; Lee,F.; Chiou,C.J.; Lin,Y.J.; Lin,Y.-J.
EPI1891597	MP	Taiwan	2016-Feb-23	EPI_ISL_4032303	A/chicken/Yunlin/16020038/2016			Huang,C.W.; Chen,L.H.; Lee,D.H.; Liu,Y.P.; Li,W.C.; Lee,M.S.; Chen,Y.P.; Lee,F.; Chiou,C.J.; Lin,Y.J.; Lin,Y.-J.
EPI1891541	MP	Taiwan	2015-May-04	EPI_ISL_4032296	A/chicken/Yunlin/15050012/2015			Huang,C.W.; Chen,L.H.; Lee,D.H.; Liu,Y.P.; Li,W.C.; Lee,M.S.; Chen,Y.P.; Lee,F.; Chiou,C.J.; Lin,Y.J.; Lin,Y.-J.
EPI1891509	MP	Taiwan	2017-May-07	EPI_ISL_4032292	A/chicken/Taipei/17050009-3/2017			Huang,C.W.; Chen,L.H.; Lee,D.H.; Liu,Y.P.; Li,W.C.; Lee,M.S.; Chen,Y.P.; Lee,F.; Chiou,C.J.; Lin,Y.J.; Lin,Y.-J.
EPI1891501	MP	Taiwan	2017-May-07	EPI_ISL_4032291	A/chicken/Taipei/17050008-3/2017			Huang,C.W.; Chen,L.H.; Lee,D.H.; Liu,Y.P.; Li,W.C.; Lee,M.S.; Chen,Y.P.; Lee,F.; Chiou,C.J.; Lin,Y.J.; Lin,Y.-J.
EPI1891493	MP	Taiwan	2017-May-07	EPI_ISL_4032290	A/chicken/Taipei/17050007-2/2017			Huang,C.W.; Chen,L.H.; Lee,D.H.; Liu,Y.P.; Li,W.C.; Lee,M.S.; Chen,Y.P.; Lee,F.; Chiou,C.J.; Lin,Y.J.; Lin,Y.-J.
EPI1891485	MP	Taiwan	2017-May-07	EPI_ISL_4032289	A/chicken/Taipei/17050006-2/2017			Huang,C.W.; Chen,L.H.; Lee,D.H.; Liu,Y.P.; Li,W.C.; Lee,M.S.; Chen,Y.P.; Lee,F.; Chiou,C.J.; Lin,Y.J.; Lin,Y.-J.
EPI1891477	MP	Taiwan	2017-May-06	EPI_ISL_4032288	A/chicken/Taipei/17050005-1/2017			Huang,C.W.; Chen,L.H.; Lee,D.H.; Liu,Y.P.; Li,W.C.; Lee,M.S.; Chen,Y.P.; Lee,F.; Chiou,C.J.; Lin,Y.J.; Lin,Y.-J.
EPI1891469	MP	Taiwan	2016-Dec-09	EPI_ISL_4032287	A/chicken/Taipei/16120021/2016			Huang,C.W.; Chen,L.H.; Lee,D.H.; Liu,Y.P.; Li,W.C.; Lee,M.S.; Chen,Y.P.; Lee,F.; Chiou,C.J.; Lin,Y.J.; Lin,Y.-J.
EPI1891461	MP	Taiwan	2016-Jun-23	EPI_ISL_4032286	A/chicken/Taipei/16060023-1/2016			Huang,C.W.; Chen,L.H.; Lee,D.H.; Liu,Y.P.; Li,W.C.; Lee,M.S.; Chen,Y.P.; Lee,F.; Chiou,C.J.; Lin,Y.J.; Lin,Y.-J.
EPI1891453	MP	Taiwan	2016-Jun-23	EPI_ISL_4032285	A/chicken/Taipei/16060022-4/2016			Huang,C.W.; Chen,L.H.; Lee,D.H.; Liu,Y.P.; Li,W.C.; Lee,M.S.; Chen,Y.P.; Lee,F.; Chiou,C.J.; Lin,Y.J.; Lin,Y.-J.
EPI1891413	MP	Taiwan	2017-Sep-01	EPI_ISL_4032280	A/chicken/Taipei City/17090004/2017			Huang,C.W.; Chen,L.H.; Lee,D.H.; Liu,Y.P.; Li,W.C.; Lee,M.S.; Chen,Y.P.; Lee,F.; Chiou,C.J.; Lin,Y.J.; Lin,Y.-J.
EPI1891397	MP	Taiwan	2017-Mar-23	EPI_ISL_4032278	A/chicken/Tainan/17030058-1/2017			Huang,C.W.; Chen,L.H.; Lee,D.H.; Liu,Y.P.; Li,W.C.; Lee,M.S.; Chen,Y.P.; Lee,F.; Chiou,C.J.; Lin,Y.J.; Lin,Y.-J.
EPI1891381	MP	Taiwan	2015-Feb-18	EPI_ISL_4032276	A/chicken/Tainan/15020214/2015			Huang,C.W.; Chen,L.H.; Lee,D.H.; Liu,Y.P.; Li,W.C.; Lee,M.S.; Chen,Y.P.; Lee,F.; Chiou,C.J.; Lin,Y.J.; Lin,Y.-J.
EPI1891373	MP	Taiwan	2016-Nov-16	EPI_ISL_4032275	A/chicken/Taichung/16110017-3/2016			Huang,C.W.; Chen,L.H.; Lee,D.H.; Liu,Y.P.; Li,W.C.; Lee,M.S.; Chen,Y.P.; Lee,F.; Chiou,C.J.; Lin,Y.J.; Lin,Y.-J.
EPI1891270	MP	Taiwan	2017-Sep-01	EPI_ISL_4032246	A/chicken/New Taipei City/17090003/2017			Huang,C.W.; Chen,L.H.; Lee,D.H.; Liu,Y.P.; Li,W.C.; Lee,M.S.; Chen,Y.P.; Lee,F.; Chiou,C.J.; Lin,Y.J.; Lin,Y.-J.
EPI1891262	MP	Taiwan	2017-Sep-01	EPI_ISL_4032245	A/chicken/New Taipei City/17090002/2017			Huang,C.W.; Chen,L.H.; Lee,D.H.; Liu,Y.P.; Li,W.C.; Lee,M.S.; Chen,Y.P.; Lee,F.; Chiou,C.J.; Lin,Y.J.; Lin,Y.-J.
EPI1891254	MP	Taiwan	2017-Sep-01	EPI_ISL_4032244	A/chicken/New Taipei City/17090001/2017			Huang,C.W.; Chen,L.H.; Lee,D.H.; Liu,Y.P.; Li,W.C.; Lee,M.S.; Chen,Y.P.; Lee,F.; Chiou,C.J.; Lin,Y.J.; Lin,Y.-J.
EPI1892542	MP	Taiwan	2017-May-06	EPI_ISL_4032243	A/chicken/New Taipei City/17050004-2/2017			Huang,C.W.; Chen,L.H.; Lee,D.H.; Liu,Y.P.; Li,W.C.; Lee,M.S.; Chen,Y.P.; Lee,F.; Chiou,C.J.; Lin,Y.J.; Lin,Y.-J.
EPI1891232	MP	Taiwan	2016-Nov-24	EPI_ISL_4032241	A/chicken/New Taipei City/16110020-2/2016			Huang,C.W.; Chen,L.H.; Lee,D.H.; Liu,Y.P.; Li,W.C.; Lee,M.S.; Chen,Y.P.; Lee,F.; Chiou,C.J.; Lin,Y.J.; Lin,Y.-J.
EPI1891224	MP	Taiwan	2016-Nov-24	EPI_ISL_4032240	A/chicken/New Taipei City/16110019-1/2016			Huang,C.W.; Chen,L.H.; Lee,D.H.; Liu,Y.P.; Li,W.C.; Lee,M.S.; Chen,Y.P.; Lee,F.; Chiou,C.J.; Lin,Y.J.; Lin,Y.-J.
EPI1891216	MP	Taiwan	2016-Nov-27	EPI_ISL_4032239	A/chicken/Nantou/16110023-1/2016			Huang,C.W.; Chen,L.H.; Lee,D.H.; Liu,Y.P.; Li,W.C.; Lee,M.S.; Chen,Y.P.; Lee,F.; Chiou,C.J.; Lin,Y.J.; Lin,Y.-J.
EPI1891200	MP	Taiwan	2015-Jan-21	EPI_ISL_4032237	A/chicken/Miaoli/15010421-1/2015			Huang,C.W.; Chen,L.H.; Lee,D.H.; Liu,Y.P.; Li,W.C.; Lee,M.S.; Chen,Y.P.; Lee,F.; Chiou,C.J.; Lin,Y.J.; Lin,Y.-J.
EPI1891152	MP	Taiwan	2017-Mar-06	EPI_ISL_4032227	A/chicken/Kaohsiung/17030023/2017			Huang,C.W.; Chen,L.H.; Lee,D.H.; Liu,Y.P.; Li,W.C.; Lee,M.S.; Chen,Y.P.; Lee,F.; Chiou,C.J.; Lin,Y.J.; Lin,Y.-J.
EPI1891144	MP	Taiwan	2016-Apr-20	EPI_ISL_4032226	A/chicken/Kaohsiung/16MB0889/2016			Huang,C.W.; Chen,L.H.; Lee,D.H.; Liu,Y.P.; Li,W.C.; Lee,M.S.; Chen,Y.P.; Lee,F.; Chiou,C.J.; Lin,Y.J.; Lin,Y.-J.
EPI1891136	MP	Taiwan	2016-Dec-17	EPI_ISL_4032225	A/chicken/Kaohsiung/16120034/2016			Huang,C.W.; Chen,L.H.; Lee,D.H.; Liu,Y.P.; Li,W.C.; Lee,M.S.; Chen,Y.P.; Lee,F.; Chiou,C.J.; Lin,Y.J.; Lin,Y.-J.
EPI1891128	MP	Taiwan	2016-Dec-08	EPI_ISL_4032224	A/chicken/Kaohsiung/16120012/2016			Huang,C.W.; Chen,L.H.; Lee,D.H.; Liu,Y.P.; Li,W.C.; Lee,M.S.; Chen,Y.P.; Lee,F.; Chiou,C.J.; Lin,Y.J.; Lin,Y.-J.
EPI1891120	MP	Taiwan	2016-Jul-03	EPI_ISL_4032223	A/chicken/Kaohsiung/16070003/2016			Huang,C.W.; Chen,L.H.; Lee,D.H.; Liu,Y.P.; Li,W.C.; Lee,M.S.; Chen,Y.P.; Lee,F.; Chiou,C.J.; Lin,Y.J.; Lin,Y.-J.
EPI1891112	MP	Taiwan	2016-Apr-20	EPI_ISL_4032222	A/chicken/Kaohsiung/16040021-1/2016			Huang,C.W.; Chen,L.H.; Lee,D.H.; Liu,Y.P.; Li,W.C.; Lee,M.S.; Chen,Y.P.; Lee,F.; Chiou,C.J.; Lin,Y.J.; Lin,Y.-J.
EPI1891104	MP	Taiwan	2016-Feb-17	EPI_ISL_4032221	A/chicken/Kaohsiung/16020017-2/2016			Huang,C.W.; Chen,L.H.; Lee,D.H.; Liu,Y.P.; Li,W.C.; Lee,M.S.; Chen,Y.P.; Lee,F.; Chiou,C.J.; Lin,Y.J.; Lin,Y.-J.
EPI1891096	MP	Taiwan	2016-Jan-22	EPI_ISL_4032220	A/chicken/Kaohsiung/16010047/2016			Huang,C.W.; Chen,L.H.; Lee,D.H.; Liu,Y.P.; Li,W.C.; Lee,M.S.; Chen,Y.P.; Lee,F.; Chiou,C.J.; Lin,Y.J.; Lin,Y.-J.
EPI1891056	MP	Taiwan	2015-Jan-21	EPI_ISL_4032215	A/chicken/Chiayi/15010454-1/2015			Huang,C.W.; Chen,L.H.; Lee,D.H.; Liu,Y.P.; Li,W.C.; Lee,M.S.; Chen,Y.P.; Lee,F.; Chiou,C.J.; Lin,Y.J.; Lin,Y.-J.
EPI1890968	MP	Taiwan	2015-Jun-20	EPI_ISL_4032201	A/chicken/Changhua/15060029/2015			Huang,C.W.; Chen,L.H.; Lee,D.H.; Liu,Y.P.; Li,W.C.; Lee,M.S.; Chen,Y.P.; Lee,F.; Chiou,C.J.; Lin,Y.J.; Lin,Y.-J.
EPI1890952	MP	Taiwan	2015-May-16	EPI_ISL_4032199	A/chicken/Changhua/15050038-1/2015			Huang,C.W.; Chen,L.H.; Lee,D.H.; Liu,Y.P.; Li,W.C.; Lee,M.S.; Chen,Y.P.; Lee,F.; Chiou,C.J.; Lin,Y.J.; Lin,Y.-J.
EPI1890936	MP	Taiwan	2015-Apr-24	EPI_ISL_4032197	A/chicken/Changhua/15040042/2015			Huang,C.W.; Chen,L.H.; Lee,D.H.; Liu,Y.P.; Li,W.C.; Lee,M.S.; Chen,Y.P.; Lee,F.; Chiou,C.J.; Lin,Y.J.; Lin,Y.-J.
EPI1890928	MP	Taiwan	2015-Apr-23	EPI_ISL_4032196	A/chicken/Changhua/15040037-2/2015			Huang,C.W.; Chen,L.H.; Lee,D.H.; Liu,Y.P.; Li,W.C.; Lee,M.S.; Chen,Y.P.; Lee,F.; Chiou,C.J.; Lin,Y.J.; Lin,Y.-J.
EPI1890920	MP	Taiwan	2015-Apr-23	EPI_ISL_4032195	A/chicken/Changhua/15040043-1/2015			Huang,C.W.; Chen,L.H.; Lee,D.H.; Liu,Y.P.; Li,W.C.; Lee,M.S.; Chen,Y.P.; Lee,F.; Chiou,C.J.; Lin,Y.J.; Lin,Y.-J.
EPI1890912	MP	Taiwan	2015-Apr-23	EPI_ISL_4032194	A/chicken/Changhua/15040036-1/2015			Huang,C.W.; Chen,L.H.; Lee,D.H.; Liu,Y.P.; Li,W.C.; Lee,M.S.; Chen,Y.P.; Lee,F.; Chiou,C.J.; Lin,Y.J.; Lin,Y.-J.
EPI1226470	MP	Belgium	2017-Jun-15	EPI_ISL_309197	A/Brahma chicken/Belgium/6153/2017			Van Borm,S.; Vandenbussche,F.; Mathijs,E.; Lambrecht,B.; Steensels,M.
EPI1920294	MP	Germany	2021-Feb-26	EPI_ISL_5099463	A/chicken/Germany-MV/AI01794/2021	Landesamt für Landwirtschaft, Lebensmittelsicherheit und Fischerei (LALLF)	Friedrich-Loeffler-Institut
EPI1920262	MP	Germany	2021-Feb-22	EPI_ISL_5099373	A/chicken/Germany-MV/AI01587/2021	Landesamt für Landwirtschaft, Lebensmittelsicherheit und Fischerei (LALLF)	Friedrich-Loeffler-Institut
EPI1920318	MP	Germany	2021-Feb-28	EPI_ISL_5099476	A/chicken/Germany-NI/AI01815/2021	Lebensmittel- und Veterinärinstitut Oldenburg - Standort Veterinärinstitut	Friedrich-Loeffler-Institut
EPI1920286	MP	Germany	2021-Feb-24	EPI_ISL_5099462	A/chicken/Germany-BY/AI01617/2021	Bayrisches Landesamt für Gesundheit und Lebensmittelsicherheit (LGL)	Friedrich-Loeffler-Institut
EPI1920238	MP	Germany	2021-Feb-07	EPI_ISL_5099367	A/chicken/Germany-BY/AI01355/2021	Bayrisches Landesamt für Gesundheit und Lebensmittelsicherheit (LGL)	Friedrich-Loeffler-Institut
EPI1927664	MP	Kazakhstan	2020-Sep-15	EPI_ISL_2932609	A/duck/Kazakhstan/12-20-B-Talg-11/2020	National Veterinary Reference Center	National Center of Biotechnology Republic of Kazakhstan	Asylulan,Amirgazin; Alexandr,Shevtsov; Karibayev,Talgat; Tashkenbayev,Arman; Suraganova,Fariza; Kozhakhmetova,Tamila
EPI1215147	MP	Saudi Arabia	2017-Jan-01	EPI_ISL_306911	A/Duck/Riyadh/AI2/2017	Center of Influenza Research, School of Public Health, Li Ka Shing Faculty of Medicine, the University of Hong Kong	The University of Hong Kong
EPI1892117	MP	Taiwan	2015-Jan-17	EPI_ISL_4032447	A/duck/Yunlin/15010277/2015			Huang,C.W.; Chen,L.H.; Lee,D.H.; Liu,Y.P.; Li,W.C.; Lee,M.S.; Chen,Y.P.; Lee,F.; Chiou,C.J.; Lin,Y.J.; Lin,Y.-J.
EPI1892061	MP	Taiwan	2015-Jan-20	EPI_ISL_4032440	A/duck/Tainan/15010403/2015			Huang,C.W.; Chen,L.H.; Lee,D.H.; Liu,Y.P.; Li,W.C.; Lee,M.S.; Chen,Y.P.; Lee,F.; Chiou,C.J.; Lin,Y.J.; Lin,Y.-J.
EPI1891997	MP	Taiwan	2015-Dec-07	EPI_ISL_4032432	A/duck/Pingtung/15120006/2015			Huang,C.W.; Chen,L.H.; Lee,D.H.; Liu,Y.P.; Li,W.C.; Lee,M.S.; Chen,Y.P.; Lee,F.; Chiou,C.J.; Lin,Y.J.; Lin,Y.-J.
EPI1891917	MP	Taiwan	2015-Aug-25	EPI_ISL_4032422	A/duck/Chiayi/15080023/2015			Huang,C.W.; Chen,L.H.; Lee,D.H.; Liu,Y.P.; Li,W.C.; Lee,M.S.; Chen,Y.P.; Lee,F.; Chiou,C.J.; Lin,Y.J.; Lin,Y.-J.
EPI1788440	MP	Saudi Arabia	2017-Dec-01	EPI_ISL_505531	A/duck/Saudi Arabia/KFU-HKU3619_2017/2017			Chu,D.K.; Hemida,M.G.; Abdelaziz,A.M.; Alnaeem,A.A.; Cheng,S.M.; Peiris,M.J.
EPI1788432	MP	Saudi Arabia	2017-Dec-01	EPI_ISL_505530	A/duck/Saudi Arabia/KFU-HKU3618_2017/2017			Chu,D.K.; Hemida,M.G.; Abdelaziz,A.M.; Alnaeem,A.A.; Cheng,S.M.; Peiris,M.J.
EPI1788424	MP	Saudi Arabia	2017-Dec-01	EPI_ISL_505529	A/duck/Saudi Arabia/KFU-HKU3617_2017/2017			Chu,D.K.; Hemida,M.G.; Abdelaziz,A.M.; Alnaeem,A.A.; Cheng,S.M.; Peiris,M.J.
EPI1788416	MP	Saudi Arabia	2017-Dec-01	EPI_ISL_505528	A/duck/Saudi Arabia/KFU-HKU3616_2017/2017			Chu,D.K.; Hemida,M.G.; Abdelaziz,A.M.; Alnaeem,A.A.; Cheng,S.M.; Peiris,M.J.
EPI1920326	MP	Germany	2021-Feb-17	EPI_ISL_5099478	A/domestic duck/Germany-BB/AI01435/2021	Landeslabor Berlin-Brandenburg	Friedrich-Loeffler-Institut
EPI1920230	MP	Germany	2021-Feb-17	EPI_ISL_5099356	A/domestic duck/Germany-BB/AI01444/2021	Landeslabor Berlin-Brandenburg	Friedrich-Loeffler-Institut
EPI1226445	MP	Belgium	2017-Feb-27	EPI_ISL_309194	A/Anas platyrhynchos/Belgium/1899/2017			Van Borm,S.; Vandenbussche,F.; Mathijs,E.; Lambrecht,B.; Steensels,M.
EPI1226461	MP	Belgium	2017-Mar-23	EPI_ISL_309196	A/Buteo buteo/Belgium/3022/2017			Van Borm,S.; Vandenbussche,F.; Mathijs,E.; Lambrecht,B.; Steensels,M.
EPI1927722	MP	Kazakhstan	2020-Sep-15	EPI_ISL_2932682	A/pigeon/Kazakhstan/15-20-B-Talg-5/2020	National Veterinary Reference Center	National Center of Biotechnology Republic of Kazakhstan	Asylulan,Amirgazin; Alexandr,Shevtsov; Karibayev,Talgat; Tashkenbayev,Arman; Suraganova,Fariza; Kozhakhmetova,Tamila
EPI1215424	MP	Saudi Arabia	2017-Jan-01	EPI_ISL_306955	A/Bulbul/Riyadh/AI4/2017	Center of Influenza Research, School of Public Health, Li Ka Shing Faculty of Medicine, the University of Hong Kong	The University of Hong Kong
EPI1919629	MP	Germany	2020-Nov-02	EPI_ISL_5058432	A/barnacle goose/Germany-SH/AI02190/2020	Landeslabor Schleswig-Holstein	Friedrich-Loeffler-Institut
EPI1927728	MP	Kazakhstan	2020-Oct-09	EPI_ISL_2932683	A/chicken/Kazakhstan/1-20-B-Talg-67/2020	National Veterinary Reference Center	National Center of Biotechnology Republic of Kazakhstan	Asylulan,Amirgazin; Alexandr,Shevtsov; Karibayev,Talgat; Tashkenbayev,Arman; Suraganova,Fariza; Kozhakhmetova,Tamila
EPI1927704	MP	Kazakhstan	2020-Sep-19	EPI_ISL_2932616	A/chicken/Kazakhstan/12-20-B-Talg-45/2020	National Veterinary Reference Center	National Center of Biotechnology Republic of Kazakhstan	Asylulan,Amirgazin; Alexandr,Shevtsov; Karibayev,Talgat; Tashkenbayev,Arman; Suraganova,Fariza; Kozhakhmetova,Tamila
EPI1927658	MP	Kazakhstan	2020-Sep-01	EPI_ISL_2932608	A/chicken/Kazakhstan/220-B-2-H5N8-4/2020	National Veterinary Reference Center	National Center of Biotechnology Republic of Kazakhstan	Asylulan,Amirgazin; Alexandr,Shevtsov; Karibayev,Talgat; Tashkenbayev,Arman; Suraganova,Fariza; Kozhakhmetova,Tamila
EPI1788504	MP	Saudi Arabia	2017-Dec-01	EPI_ISL_505539	A/pigeon/Saudi Arabia/KFU-HKU3600_2017/2017			Chu,D.K.; Hemida,M.G.; Abdelaziz,A.M.; Alnaeem,A.A.; Cheng,S.M.; Peiris,M.J.
EPI1788496	MP	Saudi Arabia	2017-Dec-01	EPI_ISL_505538	A/pigeon/Saudi Arabia/KFU-HKU3599_2017/2017			Chu,D.K.; Hemida,M.G.; Abdelaziz,A.M.; Alnaeem,A.A.; Cheng,S.M.; Peiris,M.J.
EPI1788488	MP	Saudi Arabia	2017-Dec-01	EPI_ISL_505537	A/pigeon/Saudi Arabia/KFU-HKU3598_2017/2017			Chu,D.K.; Hemida,M.G.; Abdelaziz,A.M.; Alnaeem,A.A.; Cheng,S.M.; Peiris,M.J.
EPI1550917	MP	China	2016-Nov-23	EPI_ISL_378634	A/Whooper Swan/Sanmenxia/01/2016			Li,M.; Ma,J.; He,H.
EPI1883274	MP	Sweden	2021-Jun-17	EPI_ISL_3026699	A/common eider/Sweden/SVA210617SZ0354/FB002252/I-2021	National Veterinary Institute, SVA	National Veterinary Institute
EPI240238	MP	Ireland	1983-Jan-01	EPI_ISL_68989	A/turkey/Ireland/?/1983			Kim,L.M.; Scott,M.A.; Suarez,D.L.; Spackman,E.; Swayne,D.E.; Afonso,C.L.
EPI280423	MP	United States	2006-Jan-01	EPI_ISL_79750	A/avian/Colorado/456648/2006			Kim,L.M.; Scott,M.A.; Suarez,D.L.; Spackman,E.; Swayne,D.E.; Senne,D.A.; Afonso,C.L.
EPI1800004	MP	Poland	2020-Jan-01	EPI_ISL_525439	A/laying_hen/Poland/002/2020	National Veterinary Research Institut Poland, PIWet-PIB	National Veterinary Research Institut Poland, PIWet-PIB	E. Swieton, K. Smietanka
EPI1800021	MP	Poland	2020-Jan-02	EPI_ISL_525440	A/chicken/Poland/003/2020	National Veterinary Research Institut Poland, PIWet-PIB	National Veterinary Research Institut Poland, PIWet-PIB	E. Swieton, K. Smietanka
EPI1800013	MP	Poland	2020-Jan-02	EPI_ISL_525441	A/chicken/Poland/004/2020	National Veterinary Research Institut Poland, PIWet-PIB	National Veterinary Research Institut Poland, PIWet-PIB	E. Swieton, K. Smietanka
EPI1800030	MP	Poland	2020-Jan-09	EPI_ISL_525442	A/turkey/Poland/027/2020	National Veterinary Research Institut Poland, PIWet-PIB	National Veterinary Research Institut Poland, PIWet-PIB	Swieton, E.; Smietanka, K.
EPI1800037	MP	Poland	2020-Jan-12	EPI_ISL_525443	A/domestic_goose/Poland/028/2020	National Veterinary Research Institut Poland, PIWet-PIB	National Veterinary Research Institut Poland, PIWet-PIB	Swieton, E.; Smietanka, K.
EPI1800045	MP	Poland	2020-Jan-17	EPI_ISL_525444	A/chicken/Poland/054/2020	National Veterinary Research Institut Poland, PIWet-PIB	National Veterinary Research Institut Poland, PIWet-PIB	Swieton, E.; Smietanka, K.
EPI1800053	MP	Poland	2020-Jan-25	EPI_ISL_525445	A/turkey/Poland/079/2020	National Veterinary Research Institut Poland, PIWet-PIB	National Veterinary Research Institut Poland, PIWet-PIB	Swieton, E.; Smietanka, K.
EPI1800061	MP	Poland	2020-Jan-27	EPI_ISL_525446	A/laying_hen/Poland/095/2020	National Veterinary Research Institut Poland, PIWet-PIB	National Veterinary Research Institut Poland, PIWet-PIB	Swieton, E.; Smietanka, K.
EPI1800069	MP	Poland	2020-Jan-28	EPI_ISL_525447	A/turkey/Poland/096/2020	National Veterinary Research Institut Poland, PIWet-PIB	National Veterinary Research Institut Poland, PIWet-PIB	Swieton, E.; Smietanka, K.
EPI1800077	MP	Poland	2020-Feb-07	EPI_ISL_525448	A/turkey/Poland/182/2020	National Veterinary Research Institut Poland, PIWet-PIB	National Veterinary Research Institut Poland, PIWet-PIB	Swieton, E.; Smietanka, K.
EPI1800085	MP	Poland	2020-Feb-20	EPI_ISL_525449	A/domestic_duck/Poland/219/2020	National Veterinary Research Institut Poland, PIWet-PIB	National Veterinary Research Institut Poland, PIWet-PIB	Swieton, E.; Smietanka, K.
EPI1800093	MP	Poland	2020-Feb-20	EPI_ISL_525450	A/domestic_duck/Poland/221/2020	National Veterinary Research Institut Poland, PIWet-PIB	National Veterinary Research Institut Poland, PIWet-PIB	Swieton, E.; Smietanka, K.
EPI1800101	MP	Poland	2020-Feb-21	EPI_ISL_525451	A/domestic_duck/Poland/222/2020	National Veterinary Research Institut Poland, PIWet-PIB	National Veterinary Research Institut Poland, PIWet-PIB	Swieton, E.; Smietanka, K.
EPI1800109	MP	Poland	2020-Feb-21	EPI_ISL_525452	A/domestic_duck/Poland/223/2020	National Veterinary Research Institut Poland, PIWet-PIB	National Veterinary Research Institut Poland, PIWet-PIB	Swieton, E.; Smietanka, K.
EPI1800117	MP	Poland	2020-Feb-22	EPI_ISL_525453	A/domestic_duck/Poland/229/2020	National Veterinary Research Institut Poland, PIWet-PIB	National Veterinary Research Institut Poland, PIWet-PIB	Swieton, E.; Smietanka, K.
EPI1800133	MP	Poland	2020-Feb-24	EPI_ISL_525455	A/domestic_duck/Poland/237/2020	National Veterinary Research Institut Poland, PIWet-PIB	National Veterinary Research Institut Poland, PIWet-PIB	Swieton, E.; Smietanka, K.
[truncated: 600 more rows]
