# Supplementary material for: Locations and structures of influenza A virus packaging-associated signals and other functional elements via an in silico pipeline for predicting constrained features in RNA viruses
Source: PLoS Comput Biol. 2024 Apr 22;20(4):e1012009. doi: 10.1371/journal.pcbi.1012009 (PMC11034665; doi:10.1371/journal.pcbi.1012009)
Supplement: S79 Table — (XLSX) [file pcbi.1012009.s080.xlsx]

## Sheet: Acknowledge Table
We gratefully acknowledge the authors, originating and submitting laboratories of the sequences from GISAID’s EpiFlu Database on which this research is based. The list is detailed below.
All submitters of data may be contacted directly via www.gisaid.org
Segment ID	Segment	Country	Collection date	Isolate-ID	Isolate name	Originating Lab	Submitting Lab	Authors
EPI469462	PB1	China	2012-Jan-01	EPI_ISL_146377	A/goose/Guangdong/7472/2012		Import from public-domain	Lam,T.T.Y.; Wang,J.; Shen,Y.; Zhou,B.; Duan,L.; Cheung,C.L.; Ma,C.; Lycett,S.J.; Leung,C.Y.H.; Chen,X.; Li,L.; Hong,W.; Chai,Y.; Zhou,L.; Liang,H.; Ou,Z.; Liu,Y.; Farooqui,A.; Kelvin,D.J.; Poon,L.L.M.; Smith,D.K.; Pybus,O.G.; Leung,G.M.; Shu,Y.; Webster,R.G.; Webby,R.J.; Peiris,J.S.M.; Rambaut,A.; Zhu,H.; Guan,Y.
EPI446498	PB1	China	2012-Mar-14	EPI_ISL_140705	A/wild goose/Dongting/PC0360/2012		Import from public-domain	Zhu,Y.
EPI1062331	PB1	China	2017-Feb-24	EPI_ISL_278520	A/Bean goose/Hubei/CH-i177/2017_H7N7		Wuhan Institute of Virology
EPI1062322	PB1	China	2017-Feb-24	EPI_ISL_278519	A/Bean goose/Hubei/CH-I299/2017_H7N7		Wuhan Institute of Virology
EPI740660	PB1	China	2014-Feb-26	EPI_ISL_217938	A/Anser cygnoides/Hubei/Chenhu1228/2014_H7N7	State Key Laboratory of Virology and Wuhan Institute of Virology, Chinese Academy of Sciences	Wuhan Institute of Virology
EPI671742	PB1	China	2010-Oct-01	EPI_ISL_201385	A/lesser white-fronted goose/HuNan/412-3Y/2010		Import from public-domain	Chai,H.; Cheng,C.; Zhang,M.; Sun,J.; Hua,Y.
EPI669037	PB1	South Africa	2013-May-01	EPI_ISL_200939	A/ostrich/South Africa/DWG/2013		Import from public-domain	Abolnik,C.; Olivier,A.; Reynolds,C.; Henry,D.; Cumming,G.; Rauff,D.; Romito,M.; Petty,D.; Falch,C.
EPI669117	PB1	South Africa	2013-Apr-01	EPI_ISL_200933	A/ostrich/South Africa/STV/2013		Import from public-domain	Abolnik,C.; Olivier,A.; Reynolds,C.; Henry,D.; Cumming,G.; Rauff,D.; Romito,M.; Petty,D.; Falch,C.
EPI669062	PB1	South Africa	2013-Apr-01	EPI_ISL_200924	A/ostrich/South Africa/KRB/2013		Import from public-domain	Abolnik,C.; Olivier,A.; Reynolds,C.; Henry,D.; Cumming,G.; Rauff,D.; Romito,M.; Petty,D.; Falch,C.
EPI669055	PB1	South Africa	2013-Jun-01	EPI_ISL_200923	A/ostrich/South Africa/IMP/2013		Import from public-domain	Abolnik,C.; Olivier,A.; Reynolds,C.; Henry,D.; Cumming,G.; Rauff,D.; Romito,M.; Petty,D.; Falch,C.
EPI669022	PB1	South Africa	2013-May-01	EPI_ISL_200920	A/ostrich/South Africa/BDR/2013		Import from public-domain	Abolnik,C.; Olivier,A.; Reynolds,C.; Henry,D.; Cumming,G.; Rauff,D.; Romito,M.; Petty,D.; Falch,C.
EPI2031696	PB1	China	2019-Jan-13	EPI_ISL_12627548	A/swan/Shandong/824/2019	Harbin Veterinary Research Institute (CAAS)	Harbin Veterinary Research Institute (CAAS)	Conghui, Zhao; Jing, Guo; Xianying, Zeng; Jianzhong, Shi; Guohua, Deng; Yaping, Zhang; Yanwen, Wang; Qi, Ma; Xinxin, Gao; Pengfei, Cui; Liling, Liu; Xuyong, Li; Hualan, Chen
EPI2031688	PB1	China	2019-Jan-13	EPI_ISL_12627547	A/swan/Shandong/799/2019	Harbin Veterinary Research Institute (CAAS)	Harbin Veterinary Research Institute (CAAS)	Conghui, Zhao; Jing, Guo; Xianying, Zeng; Jianzhong, Shi; Guohua, Deng; Yaping, Zhang; Yanwen, Wang; Qi, Ma; Xinxin, Gao; Pengfei, Cui; Liling, Liu; Xuyong, Li; Hualan, Chen
EPI2031680	PB1	China	2019-Jan-13	EPI_ISL_12627546	A/swan/Shandong/769/2019	Harbin Veterinary Research Institute (CAAS)	Harbin Veterinary Research Institute (CAAS)	Conghui, Zhao; Jing, Guo; Xianying, Zeng; Jianzhong, Shi; Guohua, Deng; Yaping, Zhang; Yanwen, Wang; Qi, Ma; Xinxin, Gao; Pengfei, Cui; Liling, Liu; Xuyong, Li; Hualan, Chen
EPI2031672	PB1	China	2019-Jan-13	EPI_ISL_12627545	A/swan/Shandong/764/2019	Harbin Veterinary Research Institute (CAAS)	Harbin Veterinary Research Institute (CAAS)	Conghui, Zhao; Jing, Guo; Xianying, Zeng; Jianzhong, Shi; Guohua, Deng; Yaping, Zhang; Yanwen, Wang; Qi, Ma; Xinxin, Gao; Pengfei, Cui; Liling, Liu; Xuyong, Li; Hualan, Chen
EPI2031664	PB1	China	2019-Jan-13	EPI_ISL_12627544	A/swan/Shandong/662/2019	Harbin Veterinary Research Institute (CAAS)	Harbin Veterinary Research Institute (CAAS)	Conghui, Zhao; Jing, Guo; Xianying, Zeng; Jianzhong, Shi; Guohua, Deng; Yaping, Zhang; Yanwen, Wang; Qi, Ma; Xinxin, Gao; Pengfei, Cui; Liling, Liu; Xuyong, Li; Hualan, Chen
EPI2031656	PB1	China	2019-Jan-13	EPI_ISL_12627445	A/swan/Shandong/607/2019	Harbin Veterinary Research Institute (CAAS)	Harbin Veterinary Research Institute (CAAS)	Conghui, Zhao; Jing, Guo; Xianying, Zeng; Jianzhong, Shi; Guohua, Deng; Yaping, Zhang; Yanwen, Wang; Qi, Ma; Xinxin, Gao; Pengfei, Cui; Liling, Liu; Xuyong, Li; Hualan, Chen
EPI2031648	PB1	China	2019-Jan-13	EPI_ISL_12627444	A/swan/Shandong/594/2019	Harbin Veterinary Research Institute (CAAS)	Harbin Veterinary Research Institute (CAAS)	Conghui, Zhao; Jing, Guo; Xianying, Zeng; Jianzhong, Shi; Guohua, Deng; Yaping, Zhang; Yanwen, Wang; Qi, Ma; Xinxin, Gao; Pengfei, Cui; Liling, Liu; Xuyong, Li; Hualan, Chen
EPI2031640	PB1	China	2019-Jan-13	EPI_ISL_12627443	A/swan/Shandong/586/2019	Harbin Veterinary Research Institute (CAAS)	Harbin Veterinary Research Institute (CAAS)	Conghui, Zhao; Jing, Guo; Xianying, Zeng; Jianzhong, Shi; Guohua, Deng; Yaping, Zhang; Yanwen, Wang; Qi, Ma; Xinxin, Gao; Pengfei, Cui; Liling, Liu; Xuyong, Li; Hualan, Chen
EPI2031632	PB1	China	2019-Jan-13	EPI_ISL_12627442	A/swan/Shandong/582/2019	Harbin Veterinary Research Institute (CAAS)	Harbin Veterinary Research Institute (CAAS)	Conghui, Zhao; Jing, Guo; Xianying, Zeng; Jianzhong, Shi; Guohua, Deng; Yaping, Zhang; Yanwen, Wang; Qi, Ma; Xinxin, Gao; Pengfei, Cui; Liling, Liu; Xuyong, Li; Hualan, Chen
EPI2031624	PB1	China	2019-Jan-13	EPI_ISL_12627441	A/swan/Shandong/581/2019	Harbin Veterinary Research Institute (CAAS)	Harbin Veterinary Research Institute (CAAS)	Conghui, Zhao; Jing, Guo; Xianying, Zeng; Jianzhong, Shi; Guohua, Deng; Yaping, Zhang; Yanwen, Wang; Qi, Ma; Xinxin, Gao; Pengfei, Cui; Liling, Liu; Xuyong, Li; Hualan, Chen
EPI2031616	PB1	China	2019-Jan-12	EPI_ISL_12627440	A/swan/Shandong/433/2019	Harbin Veterinary Research Institute (CAAS)	Harbin Veterinary Research Institute (CAAS)	Conghui, Zhao; Jing, Guo; Xianying, Zeng; Jianzhong, Shi; Guohua, Deng; Yaping, Zhang; Yanwen, Wang; Qi, Ma; Xinxin, Gao; Pengfei, Cui; Liling, Liu; Xuyong, Li; Hualan, Chen
EPI2031608	PB1	China	2019-Jan-12	EPI_ISL_12627439	A/swan/Shandong/413/2019	Harbin Veterinary Research Institute (CAAS)	Harbin Veterinary Research Institute (CAAS)	Conghui, Zhao; Jing, Guo; Xianying, Zeng; Jianzhong, Shi; Guohua, Deng; Yaping, Zhang; Yanwen, Wang; Qi, Ma; Xinxin, Gao; Pengfei, Cui; Liling, Liu; Xuyong, Li; Hualan, Chen
EPI2031600	PB1	China	2019-Jan-12	EPI_ISL_12627438	A/swan/Shandong/394/2019	Harbin Veterinary Research Institute (CAAS)	Harbin Veterinary Research Institute (CAAS)	Conghui, Zhao; Jing, Guo; Xianying, Zeng; Jianzhong, Shi; Guohua, Deng; Yaping, Zhang; Yanwen, Wang; Qi, Ma; Xinxin, Gao; Pengfei, Cui; Liling, Liu; Xuyong, Li; Hualan, Chen
EPI2031592	PB1	China	2019-Jan-12	EPI_ISL_12627437	A/swan/Shandong/206/2019	Harbin Veterinary Research Institute (CAAS)	Harbin Veterinary Research Institute (CAAS)	Conghui, Zhao; Jing, Guo; Xianying, Zeng; Jianzhong, Shi; Guohua, Deng; Yaping, Zhang; Yanwen, Wang; Qi, Ma; Xinxin, Gao; Pengfei, Cui; Liling, Liu; Xuyong, Li; Hualan, Chen
EPI860878	PB1	Japan	1980-Jan-01	EPI_ISL_238016	A/whistling swan/Shimane/42/80	National Institute of Animal Health	National Institute of Animal Health	Uchida,Y.
EPI1140079	PB1	Netherlands	2006-Feb-16	EPI_ISL_291179	A/Swan/Netherlands/06003448/2006	Wageningen Bioveterinary Research	Wageningen Bioveterinary Research	Bergervoet, Saskia; Heutink, Rene; Harders, Frank; Beerens, Nancy
EPI342613	PB1	Czech Republic	2011-Apr-06	EPI_ISL_99175	A/swan/Czech Republic/5416/2011		Import from public-domain	Nagy,A.; Cernikova,L.; Hornickova,J.
EPI284611	PB1	Slovenia	2009-Jan-20	EPI_ISL_80761	A/swan/Slovenia/53/2009		Import from public-domain	Nagy,A.; Slavec,B.; Hornickova,J.
EPI558675	PB1	United Kingdom	1977-Jan-01	EPI_ISL_170786	A/turkey/England/647/1977		Import from public-domain	Krumbholz,A.; Lange,J.; Sauerbrei,A.; Groth,M.; Platzer,M.; Kanrai,P.; Pleschka,S.; Scholtissek,C.; Buttner,M.; Durrwald,R.; Zell,R.
EPI772752	PB1	Germany	2001-Jan-01	EPI_ISL_224261	A/turkey/Germany/R11/2001(H7N7)	Friedrich-Loeffler-Institut	Friedrich-Loeffler-Institut
EPI772744	PB1	Germany	2013-Jan-01	EPI_ISL_224260	A/turkey/Germany/R534/2013	Friedrich-Loeffler-Institut	Friedrich-Loeffler-Institut
EPI1230023	PB1	Netherlands	2011-Jun-25	EPI_ISL_309823	A/Turkey/Netherlands/11011530/2011	Wageningen Bioveterinary Research	Wageningen Bioveterinary Research	Bergervoet, Saskia; Heutink, Rene; Harders, Frank; Beerens, Nancy
EPI740604	PB1	China	2013-Dec-05	EPI_ISL_217931	A/Phalacrocorax carbo/Hubei/Honghu179/2013_H7N7	State Key Laboratory of Virology and Wuhan Institute of Virology, Chinese Academy of Sciences	Wuhan Institute of Virology
EPI1626349	PB1	Korea, Republic of	2017-Mar-09	EPI_ISL_398128	A/red-crowned crane/Korea/H1026/2017	Animal and Plant Quarantine Agency (APQA)	Animal and Plant Quarantine Agency (S-2158)
EPI469253	PB1	China	2013-Jan-01	EPI_ISL_146218	A/pigeon/Wenzhou/497/2013		Import from public-domain	Lam,T.T.Y.; Wang,J.; Shen,Y.; Zhou,B.; Duan,L.; Cheung,C.L.; Ma,C.; Lycett,S.J.; Leung,C.Y.H.; Chen,X.; Li,L.; Hong,W.; Chai,Y.; Zhou,L.; Liang,H.; Ou,Z.; Liu,Y.; Farooqui,A.; Kelvin,D.J.; Poon,L.L.M.; Smith,D.K.; Pybus,O.G.; Leung,G.M.; Shu,Y.; Webster,R.G.; Webby,R.J.; Peiris,J.S.M.; Rambaut,A.; Zhu,H.; Guan,Y.
EPI469243	PB1	China	2013-Jan-01	EPI_ISL_146214	A/pigeon/Wenzhou/397/2013		Import from public-domain	Lam,T.T.Y.; Wang,J.; Shen,Y.; Zhou,B.; Duan,L.; Cheung,C.L.; Ma,C.; Lycett,S.J.; Leung,C.Y.H.; Chen,X.; Li,L.; Hong,W.; Chai,Y.; Zhou,L.; Liang,H.; Ou,Z.; Liu,Y.; Farooqui,A.; Kelvin,D.J.; Poon,L.L.M.; Smith,D.K.; Pybus,O.G.; Leung,G.M.; Shu,Y.; Webster,R.G.; Webby,R.J.; Peiris,J.S.M.; Rambaut,A.; Zhu,H.; Guan,Y.
EPI469278	PB1	China	2013-Jan-01	EPI_ISL_146188	A/pigeon/Wenzhou/559/2013		Import from public-domain	Lam,T.T.Y.; Wang,J.; Shen,Y.; Zhou,B.; Duan,L.; Cheung,C.L.; Ma,C.; Lycett,S.J.; Leung,C.Y.H.; Chen,X.; Li,L.; Hong,W.; Chai,Y.; Zhou,L.; Liang,H.; Ou,Z.; Liu,Y.; Farooqui,A.; Kelvin,D.J.; Poon,L.L.M.; Smith,D.K.; Pybus,O.G.; Leung,G.M.; Shu,Y.; Webster,R.G.; Webby,R.J.; Peiris,J.S.M.; Rambaut,A.; Zhu,H.; Guan,Y.
EPI244508	PB1	Korea, Republic of	2007-Dec-01	EPI_ISL_70554	A/magpie/Korea/YJD174/2007		Import from public-domain	Kim,M.-C.; Lee,Y.-J.
EPI225432	PB1	United States	2006-Jan-01	EPI_ISL_64414	A/ruddy turnstone/Delaware/893/2006		Import from public-domain	Kim,L.M.; Scott,M.A.; Suarez,D.L.; Spackman,E.; Swayne,D.E.; Stallknecht,D.E.; Afonso,C.L.
EPI616920	PB1	United States	1994-May-23	EPI_ISL_189660	A/shorebird/Delaware Bay/285/1994		Import from public-domain	Wentworth,D.E.; Dugan,V.; Halpin,R.A.; Lin,X.; Bera,J.; Wester,E.; Ghedin,E.; Fedorova,N.; Tsitrin,T.; McLellan,M.; Stockwell,T.; Amedeo,P.; Appalla,L.; Bishop,B.; Edworthy,P.; Gupta,N.; Hoover,J.; Katzel,D.; Li,K.; Schobel,S.; Shrivastava,S.; Thovarai,V.; Wang,S.; Webster,R.G.; Krauss,S.; Stallknecht,D.; Bao,Y.; Sanders,R.; Dernovoy,D.; Kiryutin,B.; Lipman,D.J.; Tatusova,T.
EPI591916	PB1	China	2013-Dec-15	EPI_ISL_179836	A/wild bird/Jiangxi/34503/2013		Import from public-domain	Lam,T.Y.; Zhou,B.; Wang,J.; Chai,Y.; Shen,Y.; Chen,X.; Ma,C.; Hong,W.; Chen,Y.; Zhang,Y.; Duan,L.; Chen,P.; Jiang,J.; Li,L.; Poon,L.M.; Webby,R.J.; Smith,D.K.; Leung,G.M.; Peiris,J.M.; Holmes,E.C.; Guan,Y.; Zhu,H.
EPI591910	PB1	China	2013-Dec-15	EPI_ISL_179834	A/wild bird/Jiangxi/34458/2013		Import from public-domain	Lam,T.Y.; Zhou,B.; Wang,J.; Chai,Y.; Shen,Y.; Chen,X.; Ma,C.; Hong,W.; Chen,Y.; Zhang,Y.; Duan,L.; Chen,P.; Jiang,J.; Li,L.; Poon,L.M.; Webby,R.J.; Smith,D.K.; Leung,G.M.; Peiris,J.M.; Holmes,E.C.; Guan,Y.; Zhu,H.
EPI469338	PB1	China	2011-Jan-01	EPI_ISL_146367	A/wild waterfowl/Hong Kong/MPL705/2011		Import from public-domain	Lam,T.T.Y.; Wang,J.; Shen,Y.; Zhou,B.; Duan,L.; Cheung,C.L.; Ma,C.; Lycett,S.J.; Leung,C.Y.H.; Chen,X.; Li,L.; Hong,W.; Chai,Y.; Zhou,L.; Liang,H.; Ou,Z.; Liu,Y.; Farooqui,A.; Kelvin,D.J.; Poon,L.L.M.; Smith,D.K.; Pybus,O.G.; Leung,G.M.; Shu,Y.; Webster,R.G.; Webby,R.J.; Peiris,J.S.M.; Rambaut,A.; Zhu,H.; Guan,Y.
EPI469340	PB1	China	2011-Jan-01	EPI_ISL_146307	A/wild waterfowl/Hong Kong/MPL1006/2011		Import from public-domain	Lam,T.T.Y.; Wang,J.; Shen,Y.; Zhou,B.; Duan,L.; Cheung,C.L.; Ma,C.; Lycett,S.J.; Leung,C.Y.H.; Chen,X.; Li,L.; Hong,W.; Chai,Y.; Zhou,L.; Liang,H.; Ou,Z.; Liu,Y.; Farooqui,A.; Kelvin,D.J.; Poon,L.L.M.; Smith,D.K.; Pybus,O.G.; Leung,G.M.; Shu,Y.; Webster,R.G.; Webby,R.J.; Peiris,J.S.M.; Rambaut,A.; Zhu,H.; Guan,Y.
EPI469339	PB1	China	2011-Jan-01	EPI_ISL_146306	A/wild waterfowl/Hong Kong/MPM2121/2011		Import from public-domain	Lam,T.T.Y.; Wang,J.; Shen,Y.; Zhou,B.; Duan,L.; Cheung,C.L.; Ma,C.; Lycett,S.J.; Leung,C.Y.H.; Chen,X.; Li,L.; Hong,W.; Chai,Y.; Zhou,L.; Liang,H.; Ou,Z.; Liu,Y.; Farooqui,A.; Kelvin,D.J.; Poon,L.L.M.; Smith,D.K.; Pybus,O.G.; Leung,G.M.; Shu,Y.; Webster,R.G.; Webby,R.J.; Peiris,J.S.M.; Rambaut,A.; Zhu,H.; Guan,Y.
EPI392672	PB1	Korea, Republic of	2010-Apr-01	EPI_ISL_120880	A/wild bird/Korea/A72/10		Import from public-domain	Kim,H.R.; Park,C.K.; Lee,Y.J.; Oem,J.K.; Kang,H.M.; Choi,J.G.; Lee,O.S.; Bae,Y.C.; Kwon,J.H.
EPI392532	PB1	Korea, Republic of	2009-Nov-01	EPI_ISL_120866	A/wild bird/Korea/A331/09		Import from public-domain	Kim,H.R.; Park,C.K.; Lee,Y.J.; Oem,J.K.; Kang,H.M.; Choi,J.G.; Lee,O.S.; Bae,Y.C.; Kwon,J.H.
EPI392531	PB1	Korea, Republic of	2009-Nov-01	EPI_ISL_120865	A/wild bird/Korea/A330/09		Import from public-domain	Kim,H.R.; Park,C.K.; Lee,Y.J.; Oem,J.K.; Kang,H.M.; Choi,J.G.; Lee,O.S.; Bae,Y.C.; Kwon,J.H.
EPI372392	PB1	Egypt	2006-Apr-07	EPI_ISL_120199	A/Egyptian goose/Egypt/05588-NAMRU3/2006	U.S. Naval Medical Research Unit No.3	Centers for Disease Control and Prevention	Gerloff, Nancy; Simpson, Natosha; Jones, Joyce; Kis, Zoltan; Bahgat, Verina; Soliman,Atef; Elassal, Emad; Ahmed, Lu'ay; Gaynor, Anne; Cornelius, Claire; Davis,Todd
EPI372321	PB1	Egypt	2004-Dec-22	EPI_ISL_120190	A/shoveler/Egypt/09864-NAMRU3/2004	U.S. Naval Medical Research Unit No.3	Centers for Disease Control and Prevention	Gerloff, Nancy; Simpson, Natosha; Jones, Joyce; Kis, Zoltan; Bahgat, Verina; Soliman,Atef; Elassal, Emad; Ahmed, Lu'ay; Gaynor, Anne; Cornelius, Claire; Davis,Todd
EPI372305	PB1	Egypt	2004-Feb-18	EPI_ISL_120188	A/teal/Egypt/00835-NAMRU3/2004	U.S. Naval Medical Research Unit No.3	Centers for Disease Control and Prevention	Gerloff, Nancy; Simpson, Natosha; Jones, Joyce; Kis, Zoltan; Bahgat, Verina; Soliman,Atef; Elassal, Emad; Ahmed, Lu'ay; Gaynor, Anne; Cornelius, Claire; Davis,Todd
EPI1635135	PB1	Cambodia	2015-Jun-09	EPI_ISL_399751	A/chicken/Cambodia/Z437W28M3/2015		Import from public-domain	Vijaykrishna,D.; Deng,Y.M.; Grau,M.L.; Kay,M.; Suttie,A.; Horwood,P.F.; Kalpravidh,W.; Claes,F.; Osbjer,K.; Dussart,P.; Barr,I.G.; Karlsson,E.A.; Dhanasekaran,V.; Deng,Y.-M.; L Grau,M.
EPI841761	PB1	China	2014-Feb-01	EPI_ISL_235196	A/chicken/Jiangxi/C25/2014		Import from public-domain	Wu,H.; Wu,N.
EPI408033	PB1	United Kingdom	1927-Jan-01	EPI_ISL_132870	A/FPV/Dutch/1927		Import from public-domain	Wentworth,D.E.; Dugan,V.; Halpin,R.; Lin,X.; Wester,E.; Bera,J.; Ghedin,E.; Fedorova,N.; Tsitrin,T.; Stockwell,T.; Amedeo,P.; Bishop,B.; Edworthy,P.; Gupta,N.; Katzel,D.; Li,K.; Schobel,S.; Shrivastava,S.; Thovarai,V.; Wang,S.; Webster,R.; Krauss,S.; Bao,Y.; Sanders,R.; Dernovoy,D.; Kiryutin,B.; Lipman,D.J.; Tatusova,T.
EPI583945	PB1	China	2014-Feb-18	EPI_ISL_176039	A/chicken/Jiangxi/10784/2014		Import from public-domain	Lam,T.Y.; Zhou,B.; Wang,J.; Chai,Y.; Shen,Y.; Chen,X.; Ma,C.; Hong,W.; Chen,Y.; Zhang,Y.; Duan,L.; Chen,P.; Jiang,J.; Li,L.; Poon,L.M.; Webby,R.J.; Smith,D.K.; Leung,G.M.; Peiris,J.M.; Holmes,E.C.; Guan,Y.; Zhu,H.
EPI469483	PB1	China	2010-Jan-01	EPI_ISL_146396	A/chicken/Jiangxi/2369/2010		Import from public-domain	Lam,T.T.Y.; Wang,J.; Shen,Y.; Zhou,B.; Duan,L.; Cheung,C.L.; Ma,C.; Lycett,S.J.; Leung,C.Y.H.; Chen,X.; Li,L.; Hong,W.; Chai,Y.; Zhou,L.; Liang,H.; Ou,Z.; Liu,Y.; Farooqui,A.; Kelvin,D.J.; Poon,L.L.M.; Smith,D.K.; Pybus,O.G.; Leung,G.M.; Shu,Y.; Webster,R.G.; Webby,R.J.; Peiris,J.S.M.; Rambaut,A.; Zhu,H.; Guan,Y.
EPI469267	PB1	China	2013-Jan-01	EPI_ISL_146217	A/silkie chicken/Wenzhou/816/2013		Import from public-domain	Lam,T.T.Y.; Wang,J.; Shen,Y.; Zhou,B.; Duan,L.; Cheung,C.L.; Ma,C.; Lycett,S.J.; Leung,C.Y.H.; Chen,X.; Li,L.; Hong,W.; Chai,Y.; Zhou,L.; Liang,H.; Ou,Z.; Liu,Y.; Farooqui,A.; Kelvin,D.J.; Poon,L.L.M.; Smith,D.K.; Pybus,O.G.; Leung,G.M.; Shu,Y.; Webster,R.G.; Webby,R.J.; Peiris,J.S.M.; Rambaut,A.; Zhu,H.; Guan,Y.
EPI469266	PB1	China	2013-Jan-01	EPI_ISL_146216	A/silkie chicken/Wenzhou/792/2013		Import from public-domain	Lam,T.T.Y.; Wang,J.; Shen,Y.; Zhou,B.; Duan,L.; Cheung,C.L.; Ma,C.; Lycett,S.J.; Leung,C.Y.H.; Chen,X.; Li,L.; Hong,W.; Chai,Y.; Zhou,L.; Liang,H.; Ou,Z.; Liu,Y.; Farooqui,A.; Kelvin,D.J.; Poon,L.L.M.; Smith,D.K.; Pybus,O.G.; Leung,G.M.; Shu,Y.; Webster,R.G.; Webby,R.J.; Peiris,J.S.M.; Rambaut,A.; Zhu,H.; Guan,Y.
EPI469246	PB1	China	2013-Jan-01	EPI_ISL_146215	A/silkie chicken/Wenzhou/793/2013		Import from public-domain	Lam,T.T.Y.; Wang,J.; Shen,Y.; Zhou,B.; Duan,L.; Cheung,C.L.; Ma,C.; Lycett,S.J.; Leung,C.Y.H.; Chen,X.; Li,L.; Hong,W.; Chai,Y.; Zhou,L.; Liang,H.; Ou,Z.; Liu,Y.; Farooqui,A.; Kelvin,D.J.; Poon,L.L.M.; Smith,D.K.; Pybus,O.G.; Leung,G.M.; Shu,Y.; Webster,R.G.; Webby,R.J.; Peiris,J.S.M.; Rambaut,A.; Zhu,H.; Guan,Y.
EPI469268	PB1	China	2013-Jan-01	EPI_ISL_146213	A/chicken/Wenzhou/278/2013		Import from public-domain	Lam,T.T.Y.; Wang,J.; Shen,Y.; Zhou,B.; Duan,L.; Cheung,C.L.; Ma,C.; Lycett,S.J.; Leung,C.Y.H.; Chen,X.; Li,L.; Hong,W.; Chai,Y.; Zhou,L.; Liang,H.; Ou,Z.; Liu,Y.; Farooqui,A.; Kelvin,D.J.; Poon,L.L.M.; Smith,D.K.; Pybus,O.G.; Leung,G.M.; Shu,Y.; Webster,R.G.; Webby,R.J.; Peiris,J.S.M.; Rambaut,A.; Zhu,H.; Guan,Y.
EPI469265	PB1	China	2013-Jan-01	EPI_ISL_146212	A/chicken/Wenzhou/698/2013		Import from public-domain	Lam,T.T.Y.; Wang,J.; Shen,Y.; Zhou,B.; Duan,L.; Cheung,C.L.; Ma,C.; Lycett,S.J.; Leung,C.Y.H.; Chen,X.; Li,L.; Hong,W.; Chai,Y.; Zhou,L.; Liang,H.; Ou,Z.; Liu,Y.; Farooqui,A.; Kelvin,D.J.; Poon,L.L.M.; Smith,D.K.; Pybus,O.G.; Leung,G.M.; Shu,Y.; Webster,R.G.; Webby,R.J.; Peiris,J.S.M.; Rambaut,A.; Zhu,H.; Guan,Y.
EPI469264	PB1	China	2013-Jan-01	EPI_ISL_146211	A/chicken/Wenzhou/690/2013		Import from public-domain	Lam,T.T.Y.; Wang,J.; Shen,Y.; Zhou,B.; Duan,L.; Cheung,C.L.; Ma,C.; Lycett,S.J.; Leung,C.Y.H.; Chen,X.; Li,L.; Hong,W.; Chai,Y.; Zhou,L.; Liang,H.; Ou,Z.; Liu,Y.; Farooqui,A.; Kelvin,D.J.; Poon,L.L.M.; Smith,D.K.; Pybus,O.G.; Leung,G.M.; Shu,Y.; Webster,R.G.; Webby,R.J.; Peiris,J.S.M.; Rambaut,A.; Zhu,H.; Guan,Y.
EPI469263	PB1	China	2013-Jan-01	EPI_ISL_146210	A/chicken/Wenzhou/685/2013		Import from public-domain	Lam,T.T.Y.; Wang,J.; Shen,Y.; Zhou,B.; Duan,L.; Cheung,C.L.; Ma,C.; Lycett,S.J.; Leung,C.Y.H.; Chen,X.; Li,L.; Hong,W.; Chai,Y.; Zhou,L.; Liang,H.; Ou,Z.; Liu,Y.; Farooqui,A.; Kelvin,D.J.; Poon,L.L.M.; Smith,D.K.; Pybus,O.G.; Leung,G.M.; Shu,Y.; Webster,R.G.; Webby,R.J.; Peiris,J.S.M.; Rambaut,A.; Zhu,H.; Guan,Y.
EPI469262	PB1	China	2013-Jan-01	EPI_ISL_146209	A/chicken/Wenzhou/678/2013		Import from public-domain	Lam,T.T.Y.; Wang,J.; Shen,Y.; Zhou,B.; Duan,L.; Cheung,C.L.; Ma,C.; Lycett,S.J.; Leung,C.Y.H.; Chen,X.; Li,L.; Hong,W.; Chai,Y.; Zhou,L.; Liang,H.; Ou,Z.; Liu,Y.; Farooqui,A.; Kelvin,D.J.; Poon,L.L.M.; Smith,D.K.; Pybus,O.G.; Leung,G.M.; Shu,Y.; Webster,R.G.; Webby,R.J.; Peiris,J.S.M.; Rambaut,A.; Zhu,H.; Guan,Y.
EPI469261	PB1	China	2013-Jan-01	EPI_ISL_146208	A/chicken/Wenzhou/666/2013		Import from public-domain	Lam,T.T.Y.; Wang,J.; Shen,Y.; Zhou,B.; Duan,L.; Cheung,C.L.; Ma,C.; Lycett,S.J.; Leung,C.Y.H.; Chen,X.; Li,L.; Hong,W.; Chai,Y.; Zhou,L.; Liang,H.; Ou,Z.; Liu,Y.; Farooqui,A.; Kelvin,D.J.; Poon,L.L.M.; Smith,D.K.; Pybus,O.G.; Leung,G.M.; Shu,Y.; Webster,R.G.; Webby,R.J.; Peiris,J.S.M.; Rambaut,A.; Zhu,H.; Guan,Y.
EPI469260	PB1	China	2013-Jan-01	EPI_ISL_146207	A/chicken/Wenzhou/662/2013		Import from public-domain	Lam,T.T.Y.; Wang,J.; Shen,Y.; Zhou,B.; Duan,L.; Cheung,C.L.; Ma,C.; Lycett,S.J.; Leung,C.Y.H.; Chen,X.; Li,L.; Hong,W.; Chai,Y.; Zhou,L.; Liang,H.; Ou,Z.; Liu,Y.; Farooqui,A.; Kelvin,D.J.; Poon,L.L.M.; Smith,D.K.; Pybus,O.G.; Leung,G.M.; Shu,Y.; Webster,R.G.; Webby,R.J.; Peiris,J.S.M.; Rambaut,A.; Zhu,H.; Guan,Y.
EPI469259	PB1	China	2013-Jan-01	EPI_ISL_146206	A/chicken/Wenzhou/658/2013		Import from public-domain	Lam,T.T.Y.; Wang,J.; Shen,Y.; Zhou,B.; Duan,L.; Cheung,C.L.; Ma,C.; Lycett,S.J.; Leung,C.Y.H.; Chen,X.; Li,L.; Hong,W.; Chai,Y.; Zhou,L.; Liang,H.; Ou,Z.; Liu,Y.; Farooqui,A.; Kelvin,D.J.; Poon,L.L.M.; Smith,D.K.; Pybus,O.G.; Leung,G.M.; Shu,Y.; Webster,R.G.; Webby,R.J.; Peiris,J.S.M.; Rambaut,A.; Zhu,H.; Guan,Y.
EPI469257	PB1	China	2013-Jan-01	EPI_ISL_146204	A/chicken/Wenzhou/640/2013		Import from public-domain	Lam,T.T.Y.; Wang,J.; Shen,Y.; Zhou,B.; Duan,L.; Cheung,C.L.; Ma,C.; Lycett,S.J.; Leung,C.Y.H.; Chen,X.; Li,L.; Hong,W.; Chai,Y.; Zhou,L.; Liang,H.; Ou,Z.; Liu,Y.; Farooqui,A.; Kelvin,D.J.; Poon,L.L.M.; Smith,D.K.; Pybus,O.G.; Leung,G.M.; Shu,Y.; Webster,R.G.; Webby,R.J.; Peiris,J.S.M.; Rambaut,A.; Zhu,H.; Guan,Y.
EPI469252	PB1	China	2013-Jan-01	EPI_ISL_146200	A/chicken/Wenzhou/331/2013		Import from public-domain	Lam,T.T.Y.; Wang,J.; Shen,Y.; Zhou,B.; Duan,L.; Cheung,C.L.; Ma,C.; Lycett,S.J.; Leung,C.Y.H.; Chen,X.; Li,L.; Hong,W.; Chai,Y.; Zhou,L.; Liang,H.; Ou,Z.; Liu,Y.; Farooqui,A.; Kelvin,D.J.; Poon,L.L.M.; Smith,D.K.; Pybus,O.G.; Leung,G.M.; Shu,Y.; Webster,R.G.; Webby,R.J.; Peiris,J.S.M.; Rambaut,A.; Zhu,H.; Guan,Y.
EPI469251	PB1	China	2013-Jan-01	EPI_ISL_146199	A/chicken/Wenzhou/323/2013		Import from public-domain	Lam,T.T.Y.; Wang,J.; Shen,Y.; Zhou,B.; Duan,L.; Cheung,C.L.; Ma,C.; Lycett,S.J.; Leung,C.Y.H.; Chen,X.; Li,L.; Hong,W.; Chai,Y.; Zhou,L.; Liang,H.; Ou,Z.; Liu,Y.; Farooqui,A.; Kelvin,D.J.; Poon,L.L.M.; Smith,D.K.; Pybus,O.G.; Leung,G.M.; Shu,Y.; Webster,R.G.; Webby,R.J.; Peiris,J.S.M.; Rambaut,A.; Zhu,H.; Guan,Y.
EPI469250	PB1	China	2013-Jan-01	EPI_ISL_146198	A/chicken/Wenzhou/305/2013		Import from public-domain	Lam,T.T.Y.; Wang,J.; Shen,Y.; Zhou,B.; Duan,L.; Cheung,C.L.; Ma,C.; Lycett,S.J.; Leung,C.Y.H.; Chen,X.; Li,L.; Hong,W.; Chai,Y.; Zhou,L.; Liang,H.; Ou,Z.; Liu,Y.; Farooqui,A.; Kelvin,D.J.; Poon,L.L.M.; Smith,D.K.; Pybus,O.G.; Leung,G.M.; Shu,Y.; Webster,R.G.; Webby,R.J.; Peiris,J.S.M.; Rambaut,A.; Zhu,H.; Guan,Y.
EPI469249	PB1	China	2013-Jan-01	EPI_ISL_146197	A/chicken/Wenzhou/279/2013		Import from public-domain	Lam,T.T.Y.; Wang,J.; Shen,Y.; Zhou,B.; Duan,L.; Cheung,C.L.; Ma,C.; Lycett,S.J.; Leung,C.Y.H.; Chen,X.; Li,L.; Hong,W.; Chai,Y.; Zhou,L.; Liang,H.; Ou,Z.; Liu,Y.; Farooqui,A.; Kelvin,D.J.; Poon,L.L.M.; Smith,D.K.; Pybus,O.G.; Leung,G.M.; Shu,Y.; Webster,R.G.; Webby,R.J.; Peiris,J.S.M.; Rambaut,A.; Zhu,H.; Guan,Y.
EPI469248	PB1	China	2013-Jan-01	EPI_ISL_146196	A/chicken/Wenzhou/275/2013		Import from public-domain	Lam,T.T.Y.; Wang,J.; Shen,Y.; Zhou,B.; Duan,L.; Cheung,C.L.; Ma,C.; Lycett,S.J.; Leung,C.Y.H.; Chen,X.; Li,L.; Hong,W.; Chai,Y.; Zhou,L.; Liang,H.; Ou,Z.; Liu,Y.; Farooqui,A.; Kelvin,D.J.; Poon,L.L.M.; Smith,D.K.; Pybus,O.G.; Leung,G.M.; Shu,Y.; Webster,R.G.; Webby,R.J.; Peiris,J.S.M.; Rambaut,A.; Zhu,H.; Guan,Y.
EPI469247	PB1	China	2013-Jan-01	EPI_ISL_146195	A/chicken/Wenzhou/269/2013		Import from public-domain	Lam,T.T.Y.; Wang,J.; Shen,Y.; Zhou,B.; Duan,L.; Cheung,C.L.; Ma,C.; Lycett,S.J.; Leung,C.Y.H.; Chen,X.; Li,L.; Hong,W.; Chai,Y.; Zhou,L.; Liang,H.; Ou,Z.; Liu,Y.; Farooqui,A.; Kelvin,D.J.; Poon,L.L.M.; Smith,D.K.; Pybus,O.G.; Leung,G.M.; Shu,Y.; Webster,R.G.; Webby,R.J.; Peiris,J.S.M.; Rambaut,A.; Zhu,H.; Guan,Y.
EPI469245	PB1	China	2013-Jan-01	EPI_ISL_146194	A/chicken/Wenzhou/626/2013		Import from public-domain	Lam,T.T.Y.; Wang,J.; Shen,Y.; Zhou,B.; Duan,L.; Cheung,C.L.; Ma,C.; Lycett,S.J.; Leung,C.Y.H.; Chen,X.; Li,L.; Hong,W.; Chai,Y.; Zhou,L.; Liang,H.; Ou,Z.; Liu,Y.; Farooqui,A.; Kelvin,D.J.; Poon,L.L.M.; Smith,D.K.; Pybus,O.G.; Leung,G.M.; Shu,Y.; Webster,R.G.; Webby,R.J.; Peiris,J.S.M.; Rambaut,A.; Zhu,H.; Guan,Y.
EPI469242	PB1	China	2013-Jan-01	EPI_ISL_146192	A/chicken/Wenzhou/189/2013		Import from public-domain	Lam,T.T.Y.; Wang,J.; Shen,Y.; Zhou,B.; Duan,L.; Cheung,C.L.; Ma,C.; Lycett,S.J.; Leung,C.Y.H.; Chen,X.; Li,L.; Hong,W.; Chai,Y.; Zhou,L.; Liang,H.; Ou,Z.; Liu,Y.; Farooqui,A.; Kelvin,D.J.; Poon,L.L.M.; Smith,D.K.; Pybus,O.G.; Leung,G.M.; Shu,Y.; Webster,R.G.; Webby,R.J.; Peiris,J.S.M.; Rambaut,A.; Zhu,H.; Guan,Y.
EPI469241	PB1	China	2013-Jan-01	EPI_ISL_146191	A/chicken/Wenzhou/89/2013		Import from public-domain	Lam,T.T.Y.; Wang,J.; Shen,Y.; Zhou,B.; Duan,L.; Cheung,C.L.; Ma,C.; Lycett,S.J.; Leung,C.Y.H.; Chen,X.; Li,L.; Hong,W.; Chai,Y.; Zhou,L.; Liang,H.; Ou,Z.; Liu,Y.; Farooqui,A.; Kelvin,D.J.; Poon,L.L.M.; Smith,D.K.; Pybus,O.G.; Leung,G.M.; Shu,Y.; Webster,R.G.; Webby,R.J.; Peiris,J.S.M.; Rambaut,A.; Zhu,H.; Guan,Y.
EPI469269	PB1	China	2013-Jan-01	EPI_ISL_146162	A/chicken/Wenzhou/299/2013		Import from public-domain	Lam,T.T.Y.; Wang,J.; Shen,Y.; Zhou,B.; Duan,L.; Cheung,C.L.; Ma,C.; Lycett,S.J.; Leung,C.Y.H.; Chen,X.; Li,L.; Hong,W.; Chai,Y.; Zhou,L.; Liang,H.; Ou,Z.; Liu,Y.; Farooqui,A.; Kelvin,D.J.; Poon,L.L.M.; Smith,D.K.; Pybus,O.G.; Leung,G.M.; Shu,Y.; Webster,R.G.; Webby,R.J.; Peiris,J.S.M.; Rambaut,A.; Zhu,H.; Guan,Y.
EPI468785	PB1	China	2013-Jan-01	EPI_ISL_146106	A/chicken/Wenzhou/334b/2013		Import from public-domain	Lam,T.T.Y.; Wang,J.; Shen,Y.; Zhou,B.; Duan,L.; Cheung,C.L.; Ma,C.; Lycett,S.J.; Leung,C.Y.H.; Chen,X.; Li,L.; Hong,W.; Chai,Y.; Zhou,L.; Liang,H.; Ou,Z.; Liu,Y.; Farooqui,A.; Kelvin,D.J.; Poon,L.L.M.; Smith,D.K.; Pybus,O.G.; Leung,G.M.; Shu,Y.; Webster,R.G.; Webby,R.J.; Peiris,J.S.M.; Rambaut,A.; Zhu,H.; Guan,Y.
EPI242200	PB1	Italy	1902-Jan-01	EPI_ISL_69853	A/chicken/Brescia/1902		Import from public-domain	Kim,L.M.; Scott,M.A.; Suarez,D.L.; Spackman,E.; Swayne,D.E.; Afonso,C.L.
EPI772760	PB1	Germany	2003-Jan-01	EPI_ISL_224262	A/chicken/Germany/R28/2003(H7N7)	Friedrich-Loeffler-Institut	Friedrich-Loeffler-Institut
EPI634891	PB1	Germany	2015-Jul-25	EPI_ISL_191942	A/chicken/Germany/AR1386-L01302/2015		Friedrich-Loeffler-Institut
EPI634883	PB1	Germany	2015-Jul-25	EPI_ISL_191941	A/chicken/Germany/AR1385-L01301/2015		Friedrich-Loeffler-Institut
EPI624524	PB1	Germany	2015-Jun-09	EPI_ISL_191764	A/chicken/Germany/AR942-L01269/2015		Friedrich-Loeffler-Institut
EPI624516	PB1	Germany	2015-Jun-09	EPI_ISL_191763	A/chicken/Germany/AR915-L01268/2015		Friedrich-Loeffler-Institut
EPI678085	PB1	Italy	2013-Sep-02	EPI_ISL_203004	A/chicken/Italy/13VIR5091/2013		Istituto Zooprofilattico Sperimentale Delle Venezie	Fusaro, A.; Tassoni, L.; Milani, A.; Hughes, J.; Salviato, A.; Murcia, P.; Massi, P.; Bonfanti, L.; Marangon, S.; Cattoli, G.; Monne, I.
EPI678077	PB1	Italy	2013-Sep-03	EPI_ISL_203003	A/chicken/Italy/13VIR5051-3/2013		Istituto Zooprofilattico Sperimentale Delle Venezie	Fusaro, A.; Tassoni, L.; Milani, A.; Hughes, J.; Salviato, A.; Murcia, P.; Massi, P.; Bonfanti, L.; Marangon, S.; Cattoli, G.; Monne, I.
EPI678069	PB1	Italy	2013-Sep-03	EPI_ISL_203002	A/chicken/Italy/13VIR5051-1/2013		Istituto Zooprofilattico Sperimentale Delle Venezie	Fusaro, A.; Tassoni, L.; Milani, A.; Hughes, J.; Salviato, A.; Murcia, P.; Massi, P.; Bonfanti, L.; Marangon, S.; Cattoli, G.; Monne, I.
EPI678061	PB1	Italy	2013-Aug-27	EPI_ISL_203001	A/chicken/Italy/13VIR4774/2013		Istituto Zooprofilattico Sperimentale Delle Venezie	Fusaro, A.; Tassoni, L.; Milani, A.; Hughes, J.; Salviato, A.; Murcia, P.; Massi, P.; Bonfanti, L.; Marangon, S.; Cattoli, G.; Monne, I.
EPI678045	PB1	Italy	2013-Aug-13	EPI_ISL_202999	A/chicken/Italy/13VIR4541-9/2013		Istituto Zooprofilattico Sperimentale Delle Venezie	Fusaro, A.; Tassoni, L.; Milani, A.; Hughes, J.; Salviato, A.; Murcia, P.; Massi, P.; Bonfanti, L.; Marangon, S.; Cattoli, G.; Monne, I.
EPI678037	PB1	Italy	2013-Aug-13	EPI_ISL_202998	A/chicken/Italy/13VIR4541-8/2013		Istituto Zooprofilattico Sperimentale Delle Venezie	Fusaro, A.; Tassoni, L.; Milani, A.; Hughes, J.; Salviato, A.; Murcia, P.; Massi, P.; Bonfanti, L.; Marangon, S.; Cattoli, G.; Monne, I.
EPI678029	PB1	Italy	2013-Aug-13	EPI_ISL_202997	A/chicken/Italy/13VIR4541-7/2013		Istituto Zooprofilattico Sperimentale Delle Venezie	Fusaro, A.; Tassoni, L.; Milani, A.; Hughes, J.; Salviato, A.; Murcia, P.; Massi, P.; Bonfanti, L.; Marangon, S.; Cattoli, G.; Monne, I.
EPI678021	PB1	Italy	2013-Aug-13	EPI_ISL_202996	A/chicken/Italy/13VIR4541-34/2013		Istituto Zooprofilattico Sperimentale Delle Venezie	Fusaro, A.; Tassoni, L.; Milani, A.; Hughes, J.; Salviato, A.; Murcia, P.; Massi, P.; Bonfanti, L.; Marangon, S.; Cattoli, G.; Monne, I.
EPI678013	PB1	Italy	2013-Aug-13	EPI_ISL_202995	A/chicken/Italy/13VIR4541-33/2013		Istituto Zooprofilattico Sperimentale Delle Venezie	Fusaro, A.; Tassoni, L.; Milani, A.; Hughes, J.; Salviato, A.; Murcia, P.; Massi, P.; Bonfanti, L.; Marangon, S.; Cattoli, G.; Monne, I.
EPI678005	PB1	Italy	2013-Aug-13	EPI_ISL_202994	A/chicken/Italy/13VIR4541-32/2013		Istituto Zooprofilattico Sperimentale Delle Venezie	Fusaro, A.; Tassoni, L.; Milani, A.; Hughes, J.; Salviato, A.; Murcia, P.; Massi, P.; Bonfanti, L.; Marangon, S.; Cattoli, G.; Monne, I.
EPI623944	PB1	United Kingdom	2015-Jul-09	EPI_ISL_191604	A/chicken/England/26352/2015	Animal and Plant Health Agency (APHA)	Animal and Plant Health Agency (APHA)	Thomas, S; Ceeraz, V; McGinn, N; Coward, V; Ellis, R; Londt, B; Seekings, A; Reid, S; Brookes, S; Manvell, R; Banks, J; Brown, I
EPI712902	PB1	United Kingdom	2008-Jun-02	EPI_ISL_212461	A/chicken/England/11416/2008	Animal and Plant Health Agency (APHA)	Animal and Plant Health Agency (APHA)	Seekings, A; Russell, C; Ceeraz, V; Cox, W; Manvell, R; Brown, I
EPI712889	PB1	United Kingdom	2008-Jun-02	EPI_ISL_212455	A/chicken/England/11406/2008	Animal and Plant Health Agency (APHA)	Animal and Plant Health Agency (APHA)	Seekings, A; Russell, C; Ceeraz, V; Cox, W; Manvell, R; Brown, I
EPI1230756	PB1	Netherlands	2011-May-12	EPI_ISL_309929	A/Chicken/Netherlands/11008327/2011	Wageningen Bioveterinary Research	Wageningen Bioveterinary Research	Bergervoet, Saskia; Heutink, Rene; Harders, Frank; Beerens, Nancy
EPI1230172	PB1	Netherlands	2013-Mar-15	EPI_ISL_309843	A/Chicken/Netherlands/13003953/2013	Wageningen Bioveterinary Research	Wageningen Bioveterinary Research	Bergervoet, Saskia; Heutink, Rene; Harders, Frank; Beerens, Nancy
EPI1230164	PB1	Netherlands	2013-Mar-08	EPI_ISL_309842	A/Chicken/Netherlands/13003543/2013	Wageningen Bioveterinary Research	Wageningen Bioveterinary Research	Bergervoet, Saskia; Heutink, Rene; Harders, Frank; Beerens, Nancy
EPI1229935	PB1	Netherlands	2013-Mar-18	EPI_ISL_309812	A/Chicken/Netherlands/13003983/2013	Wageningen Bioveterinary Research	Wageningen Bioveterinary Research	Bergervoet, Saskia; Heutink, Rene; Harders, Frank; Beerens, Nancy
EPI1229927	PB1	Netherlands	2013-Mar-12	EPI_ISL_309811	A/Chicken/Netherlands/13003601/2013	Wageningen Bioveterinary Research	Wageningen Bioveterinary Research	Bergervoet, Saskia; Heutink, Rene; Harders, Frank; Beerens, Nancy
EPI1229919	PB1	Netherlands	2012-Aug-09	EPI_ISL_309810	A/Chicken/Netherlands/12014794/2012	Wageningen Bioveterinary Research	Wageningen Bioveterinary Research	Bergervoet, Saskia; Heutink, Rene; Harders, Frank; Beerens, Nancy
EPI1229903	PB1	Netherlands	2011-Jun-23	EPI_ISL_309808	A/Chicken/Netherlands/11011392/2011	Wageningen Bioveterinary Research	Wageningen Bioveterinary Research	Bergervoet, Saskia; Heutink, Rene; Harders, Frank; Beerens, Nancy
EPI1229815	PB1	Netherlands	2006-Aug-01	EPI_ISL_309797	A/Chicken/Netherlands/06022003/2006	Wageningen Bioveterinary Research	Wageningen Bioveterinary Research	Bergervoet, Saskia; Heutink, Rene; Harders, Frank; Beerens, Nancy
EPI629347	PB1	Netherlands	2015-Mar-11	EPI_ISL_192666	A/chicken/NL-Barneveld/15004745-006-010/2015		Wageningen Bioveterinary Research	Heutink, R; Verschuren, S; Harders, F; Koch, G.; Bouwstra, R.
EPI580241	PB1	Netherlands	2013-Mar-12	EPI_ISL_176813	A/Chicken/NL-Lochem/13003601/2013	Wageningen Bioveterinary Research	Wageningen Bioveterinary Research	Heutink,Rene;Harders,Frank;Pritz-Verschuren,Sylvia;Bouwstra,Ruth;Koch,Guus
EPI580233	PB1	Netherlands	2013-Mar-18	EPI_ISL_176812	A/Chicken/NL-Zeewolde/13003983/2013	Wageningen Bioveterinary Research	Wageningen Bioveterinary Research	Heutink,Rene;Harders,Frank;Pritz-Verschuren,Sylvia;Bouwstra,Ruth;Koch,Guus
EPI629339	PB1	Netherlands	2015-Mar-11	EPI_ISL_192665	A/Chicken/NL-Barneveld/15004745-001-005/2015		Wageningen Bioveterinary Research	Heutink,F; Verschuren,S.; Harders, F; Koch,G.; Bouwstra,R.
EPI1120610	PB1	Japan	2007-Jan-01	EPI_ISL_288010	A/duck/Shiga/B149/07	National Institute of Animal Health	National Institute of Animal Health	Y,Uchida
EPI967374	PB1	Japan	2016-Feb-20	EPI_ISL_257415	A/duck/Ibaraki/F4-2-1/2017	National Institute of Animal Health	National Institute of Animal Health	Saito, T.; Takemae, N.
EPI967366	PB1	Japan	2016-Feb-21	EPI_ISL_257414	A/duck/Ibaraki/F10-2-5/2017	National Institute of Animal Health	National Institute of Animal Health	Saito, T.; Takemae, N.
EPI967358	PB1	Japan	2016-Feb-21	EPI_ISL_257413	A/duck/Ibaraki/F10-2-3/2017	National Institute of Animal Health	National Institute of Animal Health	Saito, T.; Takemae, N.
EPI873422	PB1	Japan	2016-Dec-14	EPI_ISL_240614	A/duck/Ibaraki/107/2016	National Institute of Animal Health	National Institute of Animal Health	Uchida,Y.
EPI873390	PB1	Japan	2016-Dec-14	EPI_ISL_240610	A/duck/Ibaraki/102/2016	National Institute of Animal Health	National Institute of Animal Health	Uchida,Y.
EPI860934	PB1	Japan	2007-Jan-01	EPI_ISL_238023	A/duck/Tsukuba/30/07	National Institute of Animal Health	National Institute of Animal Health	Uchida,Y.
EPI860467	PB1	Japan	2008-Jan-01	EPI_ISL_237953	A/duck/Tsukuba/922/08	National Institute of Animal Health	National Institute of Animal Health	Uchida,Y.
EPI855974	PB1	Japan	2015-Feb-01	EPI_ISL_237178	A/duck/Gunma/100213/2015	National Institute of Animal Health	National Institute of Animal Health
EPI855693	PB1	Japan	2014-Nov-01	EPI_ISL_237152	A/duck/Kumamoto/431105/2014	National Institute of Animal Health	National Institute of Animal Health
EPI1848201	PB1	Russian Federation	2020-Aug-13	EPI_ISL_1081358	A/mallard/Yakutia/47/2020	Research Institute of Experimental and Clinical Medicine	National Institute of Animal Health	Mine, J.; Uchida, Y.; Saito, T.; Shestopalov, A.; Dubovitskiy, N.; Sobolev, I.; Derko, A.; Alekseev, A.; Gluschenko, A.; Sharshov, K.
EPI1931914	PB1	Mongolia	2019-May-08	EPI_ISL_6795225	A/Duck/Sangiin Dalai lake/#241/2019		Import from public-domain	Duong,B.T.; Than,D.D.; Ulaankhuu,A.; Yeo,S.J.; Park,H.
EPI1931898	PB1	Mongolia	2019-May-08	EPI_ISL_6795223	A/Duck/Sangiin Dalai lake/#230/2019		Import from public-domain	Durairaj,K.; Ulaankhuu,A.; Yeo,S.J.; Park,H.
EPI1835125	PB1	China	2016-Jan-07	EPI_ISL_707540	A/duck/Jiangxi/1.07_NCDZT35N-C/2016		Import from public-domain	Bi,Y.; Li,J.; Li,S.; Fu,G.; Jin,T.; Zhang,C.; Yang,Y.; Ma,Z.; Tian,W.; Xiao,S.; Li,L.; Yin,R.; Zhang,Y.; Wang,L.; Qin,Y.; Yao,Z.; Meng,F.; Hu,D.; Li,D.; Wong,G.; Liu,F.; Lv,N.; Fu,L.; Peng,Y.; Ma,J.; Sharshov,K.; Shestopalov,A.; Gulyaeva,M.; Gao,G.F.; Chen,J.; Shi,Y.; Liu,W.J.; Chu,D.; Huang,Y.; Liu,Y.; Liu,L.; Chen,Q.; Shi,W.
EPI1777515	PB1	Mongolia	2019-Sep-12	EPI_ISL_503349	A/duck/Mongolia/6/2019		Import from public-domain	Sakoda,Y.; Okamatsu,M.; Matsuno,K.; Enkhbold,B.
EPI1777475	PB1	Mongolia	2019-Sep-12	EPI_ISL_503344	A/duck/Mongolia/1/2019		Import from public-domain	Sakoda,Y.; Okamatsu,M.; Matsuno,K.; Enkhbold,B.
EPI1635095	PB1	Cambodia	2017-Sep-17	EPI_ISL_399745	A/duck/Cambodia/3T-24-1-D18/2017		Import from public-domain	Vijaykrishna,D.; Deng,Y.M.; Grau,M.L.; Kay,M.; Suttie,A.; Horwood,P.F.; Kalpravidh,W.; Claes,F.; Osbjer,K.; Dussart,P.; Barr,I.G.; Karlsson,E.A.; Dhanasekaran,V.; Deng,Y.-M.; L Grau,M.
EPI1635087	PB1	Cambodia	2017-Sep-17	EPI_ISL_399744	A/duck/Cambodia/3T-24-1-D14/2017		Import from public-domain	Vijaykrishna,D.; Deng,Y.M.; Grau,M.L.; Kay,M.; Suttie,A.; Horwood,P.F.; Kalpravidh,W.; Claes,F.; Osbjer,K.; Dussart,P.; Barr,I.G.; Karlsson,E.A.; Dhanasekaran,V.; Deng,Y.-M.; L Grau,M.
EPI1523408	PB1	Vietnam	2018-Aug-23	EPI_ISL_371849	A/duck/Viet Nam/HU10-64/2018		Import from public-domain	Sakoda,Y.; Okamatsu,M.; Matsuno,K.; Le,K.T.
EPI1523400	PB1	Vietnam	2018-Aug-23	EPI_ISL_371848	A/duck/Viet Nam/HU10-48/2018		Import from public-domain	Sakoda,Y.; Okamatsu,M.; Matsuno,K.; Kien,L.T.
EPI1521623	PB1	Japan	2004-Oct-24	EPI_ISL_370667	A/duck/Hokkaido/W106/2004		Import from public-domain	Sakoda,Y.; Okamatsu,M.; Matsuno,K.
EPI1521599	PB1	Japan	2007-Aug-26	EPI_ISL_370664	A/duck/Hokkaido/59/2007		Import from public-domain	Sakoda,Y.; Okamatsu,M.; Matsuno,K.
EPI1510508	PB1	Japan	2004-Oct-07	EPI_ISL_368627	A/duck/Hokkaido/W34/2004		Import from public-domain	Sakoda,Y.; Okamatsu,M.; Matsuno,K.
EPI841814	PB1	China	2011-Nov-19	EPI_ISL_235202	A/duck/Zhejiang/S4235/2011		Import from public-domain	Cui,P.; Deng,G.; Shi,J.; Kong,H.; Liu,L.; Guan,Y.; Suzuki,Y.; Chen,H.; Yasuo,S.
EPI841806	PB1	China	2012-Oct-19	EPI_ISL_235201	A/duck/Zhejiang/S3158/2012		Import from public-domain	Cui,P.; Deng,G.; Shi,J.; Kong,H.; Liu,L.; Guan,Y.; Suzuki,Y.; Chen,H.; Yasuo,S.
EPI841798	PB1	China	2013-Nov-19	EPI_ISL_235200	A/duck/Jiangxi/S4770/2013		Import from public-domain	Cui,P.; Deng,G.; Shi,J.; Kong,H.; Liu,L.; Guan,Y.; Suzuki,Y.; Chen,H.; Yasuo,S.
EPI583064	PB1	China	2013-Oct-24	EPI_ISL_175785	A/duck/Huzhou/4268/2013		Import from public-domain	Lam,T.Y.; Zhou,B.; Wang,J.; Chai,Y.; Shen,Y.; Chen,X.; Ma,C.; Hong,W.; Chen,Y.; Zhang,Y.; Duan,L.; Chen,P.; Jiang,J.; Li,L.; Poon,L.M.; Webby,R.J.; Smith,D.K.; Leung,G.M.; Peiris,J.M.; Holmes,E.C.; Guan,Y.; Zhu,H.
EPI583049	PB1	China	2013-Oct-24	EPI_ISL_175782	A/duck/Huzhou/4227/2013		Import from public-domain	Lam,T.Y.; Zhou,B.; Wang,J.; Chai,Y.; Shen,Y.; Chen,X.; Ma,C.; Hong,W.; Chen,Y.; Zhang,Y.; Duan,L.; Chen,P.; Jiang,J.; Li,L.; Poon,L.M.; Webby,R.J.; Smith,D.K.; Leung,G.M.; Peiris,J.M.; Holmes,E.C.; Guan,Y.; Zhu,H.
EPI508066	PB1	Korea, Republic of	2011-Mar-01	EPI_ISL_156978	A/wild duck/Korea/SH41-33/2011		Import from public-domain	Kang,H.-M.; Park,H.-Y.; Lee,K.-J.; Choi,J.-G.; Lee,E.-K.; Song,B.-M.; Lee,H.-S.; Lee,Y.-J.; Kim,K.-I.
EPI508061	PB1	Korea, Republic of	2010-Mar-01	EPI_ISL_156975	A/wild duck/Korea/MHC40-28/2010		Import from public-domain	Kang,H.-M.; Park,H.-Y.; Lee,K.-J.; Choi,J.-G.; Lee,E.-K.; Song,B.-M.; Lee,H.-S.; Lee,Y.-J.; Kim,K.-I.
EPI469477	PB1	China	2009-Jan-01	EPI_ISL_146405	A/wild duck/Jiangxi/19831/2009		Import from public-domain	Lam,T.T.Y.; Wang,J.; Shen,Y.; Zhou,B.; Duan,L.; Cheung,C.L.; Ma,C.; Lycett,S.J.; Leung,C.Y.H.; Chen,X.; Li,L.; Hong,W.; Chai,Y.; Zhou,L.; Liang,H.; Ou,Z.; Liu,Y.; Farooqui,A.; Kelvin,D.J.; Poon,L.L.M.; Smith,D.K.; Pybus,O.G.; Leung,G.M.; Shu,Y.; Webster,R.G.; Webby,R.J.; Peiris,J.S.M.; Rambaut,A.; Zhu,H.; Guan,Y.
EPI469387	PB1	China	2010-Jan-01	EPI_ISL_146401	A/duck/Jiangxi/21980/2010		Import from public-domain	Lam,T.T.Y.; Wang,J.; Shen,Y.; Zhou,B.; Duan,L.; Cheung,C.L.; Ma,C.; Lycett,S.J.; Leung,C.Y.H.; Chen,X.; Li,L.; Hong,W.; Chai,Y.; Zhou,L.; Liang,H.; Ou,Z.; Liu,Y.; Farooqui,A.; Kelvin,D.J.; Poon,L.L.M.; Smith,D.K.; Pybus,O.G.; Leung,G.M.; Shu,Y.; Webster,R.G.; Webby,R.J.; Peiris,J.S.M.; Rambaut,A.; Zhu,H.; Guan,Y.
EPI469386	PB1	China	2010-Jan-01	EPI_ISL_146400	A/duck/Jiangxi/16769/2010		Import from public-domain	Lam,T.T.Y.; Wang,J.; Shen,Y.; Zhou,B.; Duan,L.; Cheung,C.L.; Ma,C.; Lycett,S.J.; Leung,C.Y.H.; Chen,X.; Li,L.; Hong,W.; Chai,Y.; Zhou,L.; Liang,H.; Ou,Z.; Liu,Y.; Farooqui,A.; Kelvin,D.J.; Poon,L.L.M.; Smith,D.K.; Pybus,O.G.; Leung,G.M.; Shu,Y.; Webster,R.G.; Webby,R.J.; Peiris,J.S.M.; Rambaut,A.; Zhu,H.; Guan,Y.
EPI469384	PB1	China	2010-Jan-01	EPI_ISL_146398	A/duck/Jiangxi/16326/2010		Import from public-domain	Lam,T.T.Y.; Wang,J.; Shen,Y.; Zhou,B.; Duan,L.; Cheung,C.L.; Ma,C.; Lycett,S.J.; Leung,C.Y.H.; Chen,X.; Li,L.; Hong,W.; Chai,Y.; Zhou,L.; Liang,H.; Ou,Z.; Liu,Y.; Farooqui,A.; Kelvin,D.J.; Poon,L.L.M.; Smith,D.K.; Pybus,O.G.; Leung,G.M.; Shu,Y.; Webster,R.G.; Webby,R.J.; Peiris,J.S.M.; Rambaut,A.; Zhu,H.; Guan,Y.
EPI469480	PB1	China	2009-Jan-01	EPI_ISL_146393	A/duck/Jiangxi/23008/2009		Import from public-domain	Lam,T.T.Y.; Wang,J.; Shen,Y.; Zhou,B.; Duan,L.; Cheung,C.L.; Ma,C.; Lycett,S.J.; Leung,C.Y.H.; Chen,X.; Li,L.; Hong,W.; Chai,Y.; Zhou,L.; Liang,H.; Ou,Z.; Liu,Y.; Farooqui,A.; Kelvin,D.J.; Poon,L.L.M.; Smith,D.K.; Pybus,O.G.; Leung,G.M.; Shu,Y.; Webster,R.G.; Webby,R.J.; Peiris,J.S.M.; Rambaut,A.; Zhu,H.; Guan,Y.
EPI469478	PB1	China	2009-Jan-01	EPI_ISL_146391	A/duck/Jiangxi/21669/2009		Import from public-domain	Lam,T.T.Y.; Wang,J.; Shen,Y.; Zhou,B.; Duan,L.; Cheung,C.L.; Ma,C.; Lycett,S.J.; Leung,C.Y.H.; Chen,X.; Li,L.; Hong,W.; Chai,Y.; Zhou,L.; Liang,H.; Ou,Z.; Liu,Y.; Farooqui,A.; Kelvin,D.J.; Poon,L.L.M.; Smith,D.K.; Pybus,O.G.; Leung,G.M.; Shu,Y.; Webster,R.G.; Webby,R.J.; Peiris,J.S.M.; Rambaut,A.; Zhu,H.; Guan,Y.
EPI469465	PB1	China	2008-Jan-01	EPI_ISL_146380	A/duck/Fujian/5728/2008		Import from public-domain	Lam,T.T.Y.; Wang,J.; Shen,Y.; Zhou,B.; Duan,L.; Cheung,C.L.; Ma,C.; Lycett,S.J.; Leung,C.Y.H.; Chen,X.; Li,L.; Hong,W.; Chai,Y.; Zhou,L.; Liang,H.; Ou,Z.; Liu,Y.; Farooqui,A.; Kelvin,D.J.; Poon,L.L.M.; Smith,D.K.; Pybus,O.G.; Leung,G.M.; Shu,Y.; Webster,R.G.; Webby,R.J.; Peiris,J.S.M.; Rambaut,A.; Zhu,H.; Guan,Y.
EPI469464	PB1	China	2008-Jan-01	EPI_ISL_146379	A/duck/Fujian/5476/2008		Import from public-domain	Lam,T.T.Y.; Wang,J.; Shen,Y.; Zhou,B.; Duan,L.; Cheung,C.L.; Ma,C.; Lycett,S.J.; Leung,C.Y.H.; Chen,X.; Li,L.; Hong,W.; Chai,Y.; Zhou,L.; Liang,H.; Ou,Z.; Liu,Y.; Farooqui,A.; Kelvin,D.J.; Poon,L.L.M.; Smith,D.K.; Pybus,O.G.; Leung,G.M.; Shu,Y.; Webster,R.G.; Webby,R.J.; Peiris,J.S.M.; Rambaut,A.; Zhu,H.; Guan,Y.
EPI469463	PB1	China	2008-Jan-01	EPI_ISL_146378	A/duck/Fujian/5408/2008		Import from public-domain	Lam,T.T.Y.; Wang,J.; Shen,Y.; Zhou,B.; Duan,L.; Cheung,C.L.; Ma,C.; Lycett,S.J.; Leung,C.Y.H.; Chen,X.; Li,L.; Hong,W.; Chai,Y.; Zhou,L.; Liang,H.; Ou,Z.; Liu,Y.; Farooqui,A.; Kelvin,D.J.; Poon,L.L.M.; Smith,D.K.; Pybus,O.G.; Leung,G.M.; Shu,Y.; Webster,R.G.; Webby,R.J.; Peiris,J.S.M.; Rambaut,A.; Zhu,H.; Guan,Y.
EPI469424	PB1	China	2003-Jan-01	EPI_ISL_146340	A/duck/Jiangxi/1775/2003		Import from public-domain	Lam,T.T.Y.; Wang,J.; Shen,Y.; Zhou,B.; Duan,L.; Cheung,C.L.; Ma,C.; Lycett,S.J.; Leung,C.Y.H.; Chen,X.; Li,L.; Hong,W.; Chai,Y.; Zhou,L.; Liang,H.; Ou,Z.; Liu,Y.; Farooqui,A.; Kelvin,D.J.; Poon,L.L.M.; Smith,D.K.; Pybus,O.G.; Leung,G.M.; Shu,Y.; Webster,R.G.; Webby,R.J.; Peiris,J.S.M.; Rambaut,A.; Zhu,H.; Guan,Y.
EPI469419	PB1	China	2008-Jan-01	EPI_ISL_146335	A/duck/Fujian/5448/2008		Import from public-domain	Lam,T.T.Y.; Wang,J.; Shen,Y.; Zhou,B.; Duan,L.; Cheung,C.L.; Ma,C.; Lycett,S.J.; Leung,C.Y.H.; Chen,X.; Li,L.; Hong,W.; Chai,Y.; Zhou,L.; Liang,H.; Ou,Z.; Liu,Y.; Farooqui,A.; Kelvin,D.J.; Poon,L.L.M.; Smith,D.K.; Pybus,O.G.; Leung,G.M.; Shu,Y.; Webster,R.G.; Webby,R.J.; Peiris,J.S.M.; Rambaut,A.; Zhu,H.; Guan,Y.
EPI392542	PB1	Korea, Republic of	2010-May-01	EPI_ISL_120875	A/duck/Korea/A76/10		Import from public-domain	Kim,H.R.; Park,C.K.; Lee,Y.J.; Oem,J.K.; Kang,H.M.; Choi,J.G.; Lee,O.S.; Bae,Y.C.; Kwon,J.H.
EPI392543	PB1	Korea, Republic of	2011-Jan-01	EPI_ISL_120874	A/duck/Korea/109/11		Import from public-domain	Kim,H.R.; Park,C.K.; Lee,Y.J.; Oem,J.K.; Kang,H.M.; Choi,J.G.; Lee,O.S.; Bae,Y.C.; Kwon,J.H.
EPI392541	PB1	Korea, Republic of	2010-May-01	EPI_ISL_120873	A/duck/Korea/A79/10		Import from public-domain	Kim,H.R.; Park,C.K.; Lee,Y.J.; Oem,J.K.; Kang,H.M.; Choi,J.G.; Lee,O.S.; Bae,Y.C.; Kwon,J.H.
EPI307864	PB1	Germany	1980-Jan-01	EPI_ISL_87539	A/duck/Potsdam/15/1980		Import from public-domain	Petersen,H.; Matrosovich,M.; Pleschka,S.; Rautenschlein,S.
EPI254285	PB1	Australia	1976-Jan-01	EPI_ISL_73978	A/duck/Victoria/1976		Import from public-domain	The NIAID Influenza Genome Sequencing Consortium
EPI961773	PB1	United States	2015-Jan-18	EPI_ISL_256345	A/northern pintail/California/AH0011948/2015		Import from public-domain	Xu,Y.; Ramey,A.M.; Bowman,A.S.; DeLiberto,T.J.; Killian,M.L.; Krauss,S.; Nolting,J.M.; Torchetti,M.K.; Reeves,A.B.; Webby,R.J.; Stallknecht,D.E.; Wan,X.F.; Crossley,B.
EPI392533	PB1	Korea, Republic of	2009-Dec-01	EPI_ISL_120867	A/pintail/Korea/1173/09		Import from public-domain	Kim,H.R.; Park,C.K.; Lee,Y.J.; Oem,J.K.; Kang,H.M.; Choi,J.G.; Lee,O.S.; Bae,Y.C.; Kwon,J.H.
EPI953158	PB1	United States	2015-Dec-02	EPI_ISL_254792	A/American wigeon/Utah/AH0067123/2015		Import from public-domain	Xu,Y.; Ramey,A.M.; Bowman,A.S.; DeLiberto,T.J.; Killian,M.L.; Krauss,S.; Nolting,J.M.; Torchetti,M.K.; Reeves,A.B.; Webby,R.J.; Stallknecht,D.E.; Wan,X.F.; Wolking,R.; Bradway,D.
EPI299353	PB1	United States	2009-Jan-09	EPI_ISL_85159	A/American green-winged teal/Mississippi/09OS046/2009		Import from public-domain	The NIAID Influenza Genome Sequencing Consortium
EPI689601	PB1	United States	2009-Jan-16	EPI_ISL_206324	A/American green winged teal/Utah/A00468772/2009		Import from public-domain	Xu,Y.; Wan,X.-F.
EPI689530	PB1	United States	2009-Jan-24	EPI_ISL_206315	A/American green winged teal/Mississippi/A00468514/2009		Import from public-domain	Xu,Y.; Wan,X.-F.
EPI512206	PB1	United States	2012-Jan-18	EPI_ISL_158594	A/American green-winged teal/Mississippi/12OS397/2012		Import from public-domain	Wentworth,D.E.; Halpin,R.A.; Lin,X.; Bera,J.; Akopov,A.; Ransier,A.; Mohan,M.; Fedorova,N.; Tsitrin,T.; Puri,V.; Stockwell,T.; Amedeo,P.; Appalla,L.; Bishop,B.; Edworthy,P.; Gupta,N.; Hoover,J.; Katzel,D.; Li,K.; Schobel,S.; Shrivastava,S.; Thovarai,V.; Wang,S.; Nolting,J.M.; Fries,A.C.; Bowman,A.S.; Bao,Y.; Sanders,R.; Zhdanov,S.; Kiryutin,B.; Lipman,D.J.; Tatusova,T.; Slemons,R.
EPI434518	PB1	Canada	2010-Aug-09	EPI_ISL_137745	A/green-winged teal/New Brunswick/00392/2010		Import from public-domain	Wentworth,D.E.; Dugan,V.; Halpin,R.; Lin,X.; Bera,J.; Wester,E.; Ghedin,E.; Fedorova,N.; Tsitrin,T.; Stockwell,T.; Amedeo,P.; Bishop,B.; Edworthy,P.; Gupta,N.; Katzel,D.; Li,K.; Schobel,S.; Shrivastava,S.; Thovarai,V.; Wang,S.; Hall,J.; Bao,Y.; Sanders,R.; Dernovoy,D.; Kiryutin,B.; Lipman,D.J.; Tatusova,T.
EPI419524	PB1	United States	2011-Jan-15	EPI_ISL_135039	A/American green-winged teal/Mississippi/11OS255/2011		Import from public-domain	Wentworth,D.E.; Dugan,V.; Halpin,R.; Lin,X.; Bera,J.; Wester,E.; Ghedin,E.; Fedorova,N.; Tsitrin,T.; Stockwell,T.; Amedeo,P.; Bishop,B.; Edworthy,P.; Gupta,N.; Katzel,D.; Li,K.; Schobel,S.; Shrivastava,S.; Thovarai,V.; Wang,S.; Slemons,R.; Nolting,J.; Bao,Y.; Sanders,R.; Dernovoy,D.; Kiryutin,B.; Lipman,D.J.; Tatusova,T.
EPI418792	PB1	United States	2010-Oct-30	EPI_ISL_134936	A/American green-winged teal/Illinois/10OS3368/2010		Import from public-domain	Wentworth,D.E.; Dugan,V.; Halpin,R.; Lin,X.; Bera,J.; Wester,E.; Ghedin,E.; Fedorova,N.; Tsitrin,T.; Stockwell,T.; Amedeo,P.; Bishop,B.; Edworthy,P.; Gupta,N.; Katzel,D.; Li,K.; Schobel,S.; Shrivastava,S.; Thovarai,V.; Wang,S.; Slemons,R.; Nolting,J.; Bao,Y.; Sanders,R.; Dernovoy,D.; Kiryutin,B.; Lipman,D.J.; Tatusova,T.
EPI418768	PB1	United States	2010-Oct-30	EPI_ISL_134933	A/American green-winged teal/Illinois/10OS3329/2010		Import from public-domain	Wentworth,D.E.; Dugan,V.; Halpin,R.; Lin,X.; Bera,J.; Wester,E.; Ghedin,E.; Fedorova,N.; Tsitrin,T.; Stockwell,T.; Amedeo,P.; Bishop,B.; Edworthy,P.; Gupta,N.; Katzel,D.; Li,K.; Schobel,S.; Shrivastava,S.; Thovarai,V.; Wang,S.; Slemons,R.; Nolting,J.; Bao,Y.; Sanders,R.; Dernovoy,D.; Kiryutin,B.; Lipman,D.J.; Tatusova,T.
EPI299457	PB1	United States	2009-Jan-15	EPI_ISL_85172	A/northern shoveler/Mississippi/09OS643/2009		Import from public-domain	The NIAID Influenza Genome Sequencing Consortium
EPI292388	PB1	United States	2007-Jan-24	EPI_ISL_83501	A/northern shoveler/California/44287-164/2007		Import from public-domain	The NIAID Influenza Genome Sequencing Consortium
EPI690048	PB1	United States	2008-Dec-27	EPI_ISL_206380	A/northern shoveler/Mississippi/A00682947/2008		Import from public-domain	Xu,Y.; Wan,X.-F.
EPI512199	PB1	United States	2012-Jan-17	EPI_ISL_158593	A/northern shoveler/Mississippi/12OS362/2012		Import from public-domain	Wentworth,D.E.; Halpin,R.A.; Lin,X.; Bera,J.; Akopov,A.; Ransier,A.; Mohan,M.; Fedorova,N.; Tsitrin,T.; Puri,V.; Stockwell,T.; Amedeo,P.; Appalla,L.; Bishop,B.; Edworthy,P.; Gupta,N.; Hoover,J.; Katzel,D.; Li,K.; Schobel,S.; Shrivastava,S.; Thovarai,V.; Wang,S.; Nolting,J.M.; Fries,A.C.; Bowman,A.S.; Bao,Y.; Sanders,R.; Zhdanov,S.; Kiryutin,B.; Lipman,D.J.; Tatusova,T.; Slemons,R.
EPI512185	PB1	United States	2012-Jan-17	EPI_ISL_158591	A/northern shoveler/Mississippi/12OS347/2012		Import from public-domain	Wentworth,D.E.; Halpin,R.A.; Lin,X.; Bera,J.; Akopov,A.; Ransier,A.; Mohan,M.; Fedorova,N.; Tsitrin,T.; Puri,V.; Stockwell,T.; Amedeo,P.; Appalla,L.; Bishop,B.; Edworthy,P.; Gupta,N.; Hoover,J.; Katzel,D.; Li,K.; Schobel,S.; Shrivastava,S.; Thovarai,V.; Wang,S.; Nolting,J.M.; Fries,A.C.; Bowman,A.S.; Bao,Y.; Sanders,R.; Zhdanov,S.; Kiryutin,B.; Lipman,D.J.; Tatusova,T.; Slemons,R.
EPI419569	PB1	United States	2011-Jan-14	EPI_ISL_135044	A/northern shoveler/Mississippi/11OS202/2011		Import from public-domain	Wentworth,D.E.; Dugan,V.; Halpin,R.; Lin,X.; Bera,J.; Wester,E.; Ghedin,E.; Fedorova,N.; Tsitrin,T.; Stockwell,T.; Amedeo,P.; Bishop,B.; Edworthy,P.; Gupta,N.; Katzel,D.; Li,K.; Schobel,S.; Shrivastava,S.; Thovarai,V.; Wang,S.; Slemons,R.; Nolting,J.; Bao,Y.; Sanders,R.; Dernovoy,D.; Kiryutin,B.; Lipman,D.J.; Tatusova,T.
EPI419201	PB1	United States	2010-Dec-12	EPI_ISL_134994	A/northern shoveler/Missouri/10OS4632/2010		Import from public-domain	Wentworth,D.E.; Dugan,V.; Halpin,R.; Lin,X.; Bera,J.; Wester,E.; Ghedin,E.; Fedorova,N.; Tsitrin,T.; Stockwell,T.; Amedeo,P.; Bishop,B.; Edworthy,P.; Gupta,N.; Katzel,D.; Li,K.; Schobel,S.; Shrivastava,S.; Thovarai,V.; Wang,S.; Slemons,R.; Nolting,J.; Foster,R.; Baker,J.; Bao,Y.; Sanders,R.; Dernovoy,D.; Kiryutin,B.; Lipman,D.J.; Tatusova,T.
EPI327315	PB1	Italy	2006-Jan-18	EPI_ISL_94069	A/shoveler/Italy/2698-3/2006		Import from public-domain	The NIAID Influenza Genome Sequencing Consortium
EPI1226649	PB1	Korea, Republic of	2017-Feb-23	EPI_ISL_309219	A/common teal/Korea/H937-5/2017		Animal and Plant Quarantine Agency (APQA)
EPI508056	PB1	Korea, Republic of	2009-Oct-01	EPI_ISL_156968	A/common teal/Korea/MHC5-8/2009		Import from public-domain	Kang,H.-M.; Park,H.-Y.; Lee,K.-J.; Choi,J.-G.; Lee,E.-K.; Song,B.-M.; Lee,H.-S.; Lee,Y.-J.; Kim,K.-I.
EPI469337	PB1	China	2011-Jan-01	EPI_ISL_146366	A/common teal/Hong Kong/MPM1740/2011		Import from public-domain	Lam,T.T.Y.; Wang,J.; Shen,Y.; Zhou,B.; Duan,L.; Cheung,C.L.; Ma,C.; Lycett,S.J.; Leung,C.Y.H.; Chen,X.; Li,L.; Hong,W.; Chai,Y.; Zhou,L.; Liang,H.; Ou,Z.; Liu,Y.; Farooqui,A.; Kelvin,D.J.; Poon,L.L.M.; Smith,D.K.; Pybus,O.G.; Leung,G.M.; Shu,Y.; Webster,R.G.; Webby,R.J.; Peiris,J.S.M.; Rambaut,A.; Zhu,H.; Guan,Y.
EPI469336	PB1	China	2011-Jan-01	EPI_ISL_146365	A/common teal/Hong Kong/MPL634/2011		Import from public-domain	Lam,T.T.Y.; Wang,J.; Shen,Y.; Zhou,B.; Duan,L.; Cheung,C.L.; Ma,C.; Lycett,S.J.; Leung,C.Y.H.; Chen,X.; Li,L.; Hong,W.; Chai,Y.; Zhou,L.; Liang,H.; Ou,Z.; Liu,Y.; Farooqui,A.; Kelvin,D.J.; Poon,L.L.M.; Smith,D.K.; Pybus,O.G.; Leung,G.M.; Shu,Y.; Webster,R.G.; Webby,R.J.; Peiris,J.S.M.; Rambaut,A.; Zhu,H.; Guan,Y.
EPI469335	PB1	China	2011-Jan-01	EPI_ISL_146364	A/common teal/Hong Kong/MPM1670/2011		Import from public-domain	Lam,T.T.Y.; Wang,J.; Shen,Y.; Zhou,B.; Duan,L.; Cheung,C.L.; Ma,C.; Lycett,S.J.; Leung,C.Y.H.; Chen,X.; Li,L.; Hong,W.; Chai,Y.; Zhou,L.; Liang,H.; Ou,Z.; Liu,Y.; Farooqui,A.; Kelvin,D.J.; Poon,L.L.M.; Smith,D.K.; Pybus,O.G.; Leung,G.M.; Shu,Y.; Webster,R.G.; Webby,R.J.; Peiris,J.S.M.; Rambaut,A.; Zhu,H.; Guan,Y.
EPI953165	PB1	United States	2015-Dec-09	EPI_ISL_254793	A/cinnamon teal/Utah/AH0067154/2015		Import from public-domain	Xu,Y.; Ramey,A.M.; Bowman,A.S.; DeLiberto,T.J.; Killian,M.L.; Krauss,S.; Nolting,J.M.; Torchetti,M.K.; Reeves,A.B.; Webby,R.J.; Stallknecht,D.E.; Wan,X.F.; Wolking,R.; Bradway,D.
EPI974259	PB1	United States	2014-Apr-12	EPI_ISL_258581	A/blue-winged teal/Lousiana/UGAI14-0817/2014		Import from public-domain	Reeves,A.B.
EPI974251	PB1	United States	2014-Apr-12	EPI_ISL_258580	A/blue-winged teal/Lousiana/UGAI14-0751/2014		Import from public-domain	Reeves,A.B.
EPI974159	PB1	United States	2014-Mar-30	EPI_ISL_258568	A/blue-winged teal/Lousiana/UGAI14-0373/2014		Import from public-domain	Reeves,A.B.
EPI974151	PB1	United States	2014-Mar-30	EPI_ISL_258567	A/blue-winged teal/Lousiana/UGAI14-0345/2014		Import from public-domain	Reeves,A.B.
EPI974135	PB1	United States	2014-Mar-30	EPI_ISL_258565	A/blue-winged teal/Lousiana/UGAI14-0322/2014		Import from public-domain	Reeves,A.B.
EPI974127	PB1	United States	2014-Mar-30	EPI_ISL_258564	A/blue-winged teal/Lousiana/UGAI14-0236/2014		Import from public-domain	Reeves,A.B.
EPI974119	PB1	United States	2014-Mar-30	EPI_ISL_258563	A/blue-winged teal/Lousiana/UGAI14-0224/2014		Import from public-domain	Reeves,A.B.
EPI974111	PB1	United States	2014-Mar-30	EPI_ISL_258562	A/blue-winged teal/Lousiana/UGAI14-0218/2014		Import from public-domain	Reeves,A.B.
EPI974103	PB1	United States	2014-Mar-30	EPI_ISL_258561	A/blue-winged teal/Lousiana/UGAI14-0217/2014		Import from public-domain	Reeves,A.B.
EPI974095	PB1	United States	2014-Mar-30	EPI_ISL_258560	A/blue-winged teal/Lousiana/UGAI14-0211/2014		Import from public-domain	Reeves,A.B.
EPI974087	PB1	United States	2014-Mar-30	EPI_ISL_258559	A/blue-winged teal/Lousiana/UGAI14-0210/2014		Import from public-domain	Reeves,A.B.
EPI974079	PB1	United States	2014-Mar-30	EPI_ISL_258558	A/blue-winged teal/Lousiana/UGAI14-0208/2014		Import from public-domain	Reeves,A.B.
EPI974071	PB1	United States	2014-Mar-30	EPI_ISL_258557	A/blue-winged teal/Lousiana/UGAI14-0207/2014		Import from public-domain	Reeves,A.B.
EPI974063	PB1	United States	2014-Mar-30	EPI_ISL_258556	A/blue-winged teal/Lousiana/UGAI14-0206/2014		Import from public-domain	Reeves,A.B.
EPI974055	PB1	United States	2014-Mar-30	EPI_ISL_258555	A/blue-winged teal/Lousiana/UGAI14-0205/2014		Import from public-domain	Reeves,A.B.
EPI974039	PB1	United States	2014-Mar-30	EPI_ISL_258553	A/blue-winged teal/Lousiana/UGAI14-0203/2014		Import from public-domain	Reeves,A.B.
EPI974031	PB1	United States	2014-Mar-30	EPI_ISL_258552	A/blue-winged teal/Lousiana/UGAI14-0192/2014		Import from public-domain	Reeves,A.B.
EPI813479	PB1	United States	2014-Apr-12	EPI_ISL_230179	A/blue-winged teal/Louisiana/UGAI14-845/2014		Import from public-domain	Ramey,A.M.; Torchetti,M.K.; Poulson,R.L.; Carter,D.; Reeves,A.B.; Link,P.; Walther,P.; Lebarbenchon,C.; Stallknecht,D.E.
EPI813410	PB1	United States	2014-Mar-30	EPI_ISL_230169	A/blue-winged teal/Louisiana/UGAI14-261/2014		Import from public-domain	Ramey,A.M.; Torchetti,M.K.; Poulson,R.L.; Carter,D.; Reeves,A.B.; Link,P.; Walther,P.; Lebarbenchon,C.; Stallknecht,D.E.
EPI813397	PB1	United States	2014-Mar-30	EPI_ISL_230167	A/blue-winged teal/Louisiana/UGAI14-209/2014		Import from public-domain	Ramey,A.M.; Torchetti,M.K.; Poulson,R.L.; Carter,D.; Reeves,A.B.; Link,P.; Walther,P.; Lebarbenchon,C.; Stallknecht,D.E.
EPI813389	PB1	United States	2014-Mar-30	EPI_ISL_230166	A/blue-winged teal/Louisiana/UGAI14-191/2014		Import from public-domain	Ramey,A.M.; Torchetti,M.K.; Poulson,R.L.; Carter,D.; Reeves,A.B.; Link,P.; Walther,P.; Lebarbenchon,C.; Stallknecht,D.E.
EPI813349	PB1	United States	2014-Mar-09	EPI_ISL_230161	A/blue-winged teal/Texas/UGAI14-1210TX/2014		Import from public-domain	Ramey,A.M.; Torchetti,M.K.; Poulson,R.L.; Carter,D.; Reeves,A.B.; Link,P.; Walther,P.; Lebarbenchon,C.; Stallknecht,D.E.
EPI689685	PB1	United States	2009-Sep-28	EPI_ISL_206335	A/blue winged teal/South Dakota/A00772794/2009		Import from public-domain	Xu,Y.; Wan,X.-F.
EPI689650	PB1	United States	2009-Jan-24	EPI_ISL_206330	A/blue winged teal/Louisiana/A00557206/2009		Import from public-domain	Xu,Y.; Wan,X.-F.
EPI549714	PB1	United States	2013-Mar-20	EPI_ISL_168229	A/blue-winged teal/LA/AI13-1437/2013		Import from public-domain	Ramey,A.M.; Walther,P.; Link,P.; Poulson,R.L.; Wilcox,B.R.; Newsome,G.; Spackman,E.; Brown,J.D.; Stallknecht,D.E.
EPI549701	PB1	United States	2013-Mar-20	EPI_ISL_168228	A/blue-winged teal/LA/AI13-1435/2013		Import from public-domain	Ramey,A.M.; Walther,P.; Link,P.; Poulson,R.L.; Wilcox,B.R.; Newsome,G.; Spackman,E.; Brown,J.D.; Stallknecht,D.E.
EPI549673	PB1	United States	2013-Mar-20	EPI_ISL_168227	A/blue-winged teal/LA/AI13-1425/2013		Import from public-domain	Ramey,A.M.; Walther,P.; Link,P.; Poulson,R.L.; Wilcox,B.R.; Newsome,G.; Spackman,E.; Brown,J.D.; Stallknecht,D.E.
EPI549688	PB1	United States	2013-Mar-20	EPI_ISL_168226	A/blue-winged teal/LA/AI13-1429/2013		Import from public-domain	Ramey,A.M.; Walther,P.; Link,P.; Poulson,R.L.; Wilcox,B.R.; Newsome,G.; Spackman,E.; Brown,J.D.; Stallknecht,D.E.
EPI549724	PB1	United States	2013-Mar-20	EPI_ISL_168225	A/blue-winged teal/LA/AI13-1424/2013		Import from public-domain	Ramey,A.M.; Walther,P.; Link,P.; Poulson,R.L.; Wilcox,B.R.; Newsome,G.; Spackman,E.; Brown,J.D.; Stallknecht,D.E.
EPI549705	PB1	United States	2013-Mar-20	EPI_ISL_168224	A/blue-winged teal/LA/AI13-1423/2013		Import from public-domain	Ramey,A.M.; Walther,P.; Link,P.; Poulson,R.L.; Wilcox,B.R.; Newsome,G.; Spackman,E.; Brown,J.D.; Stallknecht,D.E.
EPI549691	PB1	United States	2013-Mar-20	EPI_ISL_168223	A/blue-winged teal/LA/AI13-1421/2013		Import from public-domain	Ramey,A.M.; Walther,P.; Link,P.; Poulson,R.L.; Wilcox,B.R.; Newsome,G.; Spackman,E.; Brown,J.D.; Stallknecht,D.E.
EPI549665	PB1	United States	2013-Mar-20	EPI_ISL_168221	A/blue-winged teal/LA/AI13-1416/2013		Import from public-domain	Ramey,A.M.; Walther,P.; Link,P.; Poulson,R.L.; Wilcox,B.R.; Newsome,G.; Spackman,E.; Brown,J.D.; Stallknecht,D.E.
EPI549658	PB1	United States	2013-Mar-20	EPI_ISL_168220	A/blue-winged teal/LA/AI13-1415/2013		Import from public-domain	Ramey,A.M.; Walther,P.; Link,P.; Poulson,R.L.; Wilcox,B.R.; Newsome,G.; Spackman,E.; Brown,J.D.; Stallknecht,D.E.
EPI549644	PB1	United States	2013-Mar-20	EPI_ISL_168218	A/blue-winged teal/LA/AI13-1413/2013		Import from public-domain	Ramey,A.M.; Walther,P.; Link,P.; Poulson,R.L.; Wilcox,B.R.; Newsome,G.; Spackman,E.; Brown,J.D.; Stallknecht,D.E.
EPI549637	PB1	United States	2013-Mar-20	EPI_ISL_168217	A/blue-winged teal/LA/AI13-1412/2013		Import from public-domain	Ramey,A.M.; Walther,P.; Link,P.; Poulson,R.L.; Wilcox,B.R.; Newsome,G.; Spackman,E.; Brown,J.D.; Stallknecht,D.E.
EPI549630	PB1	United States	2013-Mar-20	EPI_ISL_168216	A/blue-winged teal/LA/AI13-1381/2013		Import from public-domain	Ramey,A.M.; Walther,P.; Link,P.; Poulson,R.L.; Wilcox,B.R.; Newsome,G.; Spackman,E.; Brown,J.D.; Stallknecht,D.E.
EPI549623	PB1	United States	2013-Mar-20	EPI_ISL_168215	A/blue-winged teal/LA/AI13-1357/2013		Import from public-domain	Ramey,A.M.; Walther,P.; Link,P.; Poulson,R.L.; Wilcox,B.R.; Newsome,G.; Spackman,E.; Brown,J.D.; Stallknecht,D.E.
EPI549616	PB1	United States	2013-Mar-20	EPI_ISL_168214	A/blue-winged teal/LA/AI13-1345/2013		Import from public-domain	Ramey,A.M.; Walther,P.; Link,P.; Poulson,R.L.; Wilcox,B.R.; Newsome,G.; Spackman,E.; Brown,J.D.; Stallknecht,D.E.
EPI549609	PB1	United States	2013-Mar-20	EPI_ISL_168213	A/blue-winged teal/LA/AI13-1341/2013		Import from public-domain	Ramey,A.M.; Walther,P.; Link,P.; Poulson,R.L.; Wilcox,B.R.; Newsome,G.; Spackman,E.; Brown,J.D.; Stallknecht,D.E.
EPI549602	PB1	United States	2013-Mar-20	EPI_ISL_168212	A/blue-winged teal/LA/AI13-1340/2013		Import from public-domain	Ramey,A.M.; Walther,P.; Link,P.; Poulson,R.L.; Wilcox,B.R.; Newsome,G.; Spackman,E.; Brown,J.D.; Stallknecht,D.E.
EPI549596	PB1	United States	2013-Mar-20	EPI_ISL_168211	A/blue-winged teal/LA/AI13-1339/2013		Import from public-domain	Ramey,A.M.; Walther,P.; Link,P.; Poulson,R.L.; Wilcox,B.R.; Newsome,G.; Spackman,E.; Brown,J.D.; Stallknecht,D.E.
EPI549590	PB1	United States	2013-Mar-20	EPI_ISL_168210	A/blue-winged teal/LA/AI13-1338/2013		Import from public-domain	Ramey,A.M.; Walther,P.; Link,P.; Poulson,R.L.; Wilcox,B.R.; Newsome,G.; Spackman,E.; Brown,J.D.; Stallknecht,D.E.
EPI549583	PB1	United States	2013-Mar-20	EPI_ISL_168209	A/blue-winged teal/LA/AI13-1337/2013		Import from public-domain	Ramey,A.M.; Walther,P.; Link,P.; Poulson,R.L.; Wilcox,B.R.; Newsome,G.; Spackman,E.; Brown,J.D.; Stallknecht,D.E.
EPI549569	PB1	United States	2013-Mar-20	EPI_ISL_168207	A/blue-winged teal/LA/AI13-1226/2013		Import from public-domain	Ramey,A.M.; Walther,P.; Link,P.; Poulson,R.L.; Wilcox,B.R.; Newsome,G.; Spackman,E.; Brown,J.D.; Stallknecht,D.E.
EPI1226777	PB1	Korea, Republic of	2013-Dec-11	EPI_ISL_309235	A/mallard/Korea/WB566/2013		Animal and Plant Quarantine Agency (APQA)
EPI1226721	PB1	Korea, Republic of	2017-Feb-27	EPI_ISL_309228	A/mallard/Korea/H956-1/2017		Animal and Plant Quarantine Agency (APQA)
EPI1226713	PB1	Korea, Republic of	2017-Feb-08	EPI_ISL_309227	A/mallard/Korea/H910/2017		Animal and Plant Quarantine Agency (APQA)
EPI1226705	PB1	Korea, Republic of	2017-Mar-15	EPI_ISL_309226	A/mallard/Korea/H1055-2/2017		Animal and Plant Quarantine Agency (APQA)
EPI1226633	PB1	Korea, Republic of	2017-Feb-14	EPI_ISL_309217	A/mallard/Korea/H915/2017		Animal and Plant Quarantine Agency (APQA)
EPI1226617	PB1	Korea, Republic of	2017-Jan-24	EPI_ISL_309215	A/mallard/Korea/H901-1/2017		Animal and Plant Quarantine Agency (APQA)
EPI1226593	PB1	Korea, Republic of	2017-Jan-17	EPI_ISL_309212	A/mallard/Korea/H872-1/2017		Animal and Plant Quarantine Agency (APQA)
EPI1226577	PB1	Korea, Republic of	2017-Jan-10	EPI_ISL_309210	A/mallard/Korea/H840-2/2017		Animal and Plant Quarantine Agency (APQA)
EPI1226529	PB1	Korea, Republic of	2017-Mar-20	EPI_ISL_309204	A/mallard/Korea/H1066-5/2017		Animal and Plant Quarantine Agency (APQA)
EPI1226521	PB1	Korea, Republic of	2017-Mar-21	EPI_ISL_309203	A/mallard/Korea/H1065-1/2017		Animal and Plant Quarantine Agency (APQA)
EPI1226513	PB1	Korea, Republic of	2017-Mar-13	EPI_ISL_309202	A/mallard/Korea/H1029-5/2017		Animal and Plant Quarantine Agency (APQA)
EPI1226657	PB1	Korea, Republic of	2017-Feb-22	EPI_ISL_309220	A/mallard/Korea/WA245/2017		Animal and Plant Quarantine Agency (S-2158)
EPI1776312	PB1	Japan	2019-Jan-13	EPI_ISL_503006	A/mallard/Tottori/31C/2019		Import from public-domain	Usui,T.; Ito,T.; Yamaguchi,T.; Soda,K.
EPI1307564	PB1	Netherlands	2009-Jan-15	EPI_ISL_329033	A/mallard duck/Netherlands/3/2009		Import from public-domain	Poen,M.J.; Verhagen,J.H.; Vuong,O.; Scheuer,R.D.; Pas,S.D.; Fouchier,R.A.M.
EPI1307579	PB1	Netherlands	2009-Jan-17	EPI_ISL_329032	A/mallard duck/Netherlands/4/2009		Import from public-domain	Poen,M.J.; Verhagen,J.H.; Vuong,O.; Scheuer,R.D.; Pas,S.D.; Fouchier,R.A.M.
EPI1307505	PB1	Netherlands	2009-Feb-02	EPI_ISL_329027	A/mallard duck/Netherlands/6/2009		Import from public-domain	Poen,M.J.; Verhagen,J.H.; Vuong,O.; Scheuer,R.D.; Pas,S.D.; Fouchier,R.A.M.
EPI1307276	PB1	Netherlands	2013-Dec-09	EPI_ISL_328998	A/mallard duck/Netherlands/11/2013		Import from public-domain	Poen,M.J.; Verhagen,J.H.; Vuong,O.; Scheuer,R.D.; Pas,S.D.; Fouchier,R.A.M.
EPI1307059	PB1	Georgia	2016-Sep-30	EPI_ISL_328976	A/mallard duck/Georgia/10/2016		Import from public-domain	Poen,M.J.; Verhagen,J.H.; Vuong,O.; Scheuer,R.D.; Pas,S.D.; Fouchier,R.A.M.
EPI1307079	PB1	Georgia	2016-Jan-04	EPI_ISL_328975	A/mallard duck/Georgia/2/2016		Import from public-domain	Poen,M.J.; Verhagen,J.H.; Vuong,O.; Scheuer,R.D.; Pas,S.D.; Fouchier,R.A.M.
EPI1306975	PB1	Netherlands	2015-Jun-27	EPI_ISL_328963	A/mallard duck/Netherlands/18/2015		Import from public-domain	Poen,M.J.; Verhagen,J.H.; Vuong,O.; Scheuer,R.D.; Pas,S.D.; Fouchier,R.A.M.
EPI953609	PB1	United States	2015-Nov-25	EPI_ISL_254845	A/mallard duck/Ohio/15OS7675/2015		Import from public-domain	Killian,M.L.; Franzen,K.; Camp,P.; Stuber,T.; Robbe-Austerman,S.; Lauterbach,S.; Nolting,J.; Bowman,A.
EPI891311	PB1	Netherlands	2008-Dec-17	EPI_ISL_243661	A/mallard duck/Netherlands/82/2008		Import from public-domain	Poen,M.J.; Verhagen,J.H.; Vuong,O.; Scheuer,R.D.; Pas,S.D.; Fouchier,R.A.M.
EPI891297	PB1	Netherlands	2015-Jan-16	EPI_ISL_243612	A/mallard duck/Netherlands/2/2015		Import from public-domain	Poen,M.J.; Verhagen,J.H.; Vuong,O.; Scheuer,R.D.; Pas,S.D.; Fouchier,R.A.M.
EPI891192	PB1	Netherlands	2009-Jan-09	EPI_ISL_243590	A/mallard duck/Netherlands/2/2009		Import from public-domain	Poen,M.J.; Verhagen,J.H.; Vuong,O.; Scheuer,R.D.; Pas,S.D.; Fouchier,R.A.M.
EPI891335	PB1	Netherlands	2011-Feb-23	EPI_ISL_243586	A/mallard duck/Netherlands/1/2011		Import from public-domain	Poen,M.J.; Verhagen,J.H.; Vuong,O.; Scheuer,R.D.; Pas,S.D.; Fouchier,R.A.M.
EPI891357	PB1	Netherlands	2013-Jan-26	EPI_ISL_243579	A/mallard duck/Netherlands/1/2013		Import from public-domain	Poen,M.J.; Verhagen,J.H.; Vuong,O.; Scheuer,R.D.; Pas,S.D.; Fouchier,R.A.M.
EPI891438	PB1	Netherlands	2015-Jan-24	EPI_ISL_243563	A/mallard duck/Netherlands/3/2015		Import from public-domain	Poen,M.J.; Verhagen,J.H.; Vuong,O.; Scheuer,R.D.; Pas,S.D.; Fouchier,R.A.M.
EPI891356	PB1	Netherlands	2009-Feb-02	EPI_ISL_243466	A/mallard duck/Netherlands/7/2009		Import from public-domain	Poen,M.J.; Verhagen,J.H.; Vuong,O.; Scheuer,R.D.; Pas,S.D.; Fouchier,R.A.M.
EPI891378	PB1	Netherlands	2013-Dec-10	EPI_ISL_243439	A/mallard duck/Netherlands/13/2013		Import from public-domain	Poen,M.J.; Verhagen,J.H.; Vuong,O.; Scheuer,R.D.; Pas,S.D.; Fouchier,R.A.M.
EPI296630	PB1	Sweden	2005-Jan-01	EPI_ISL_84571	A/mallard/Sweden/95/2005		Import from public-domain	The NIAID Influenza Genome Sequencing Consortium
EPI953117	PB1	United States	2015-Aug-11	EPI_ISL_254787	A/mallard/Idaho/AH0011522/2015		Import from public-domain	Xu,Y.; Ramey,A.M.; Bowman,A.S.; DeLiberto,T.J.; Killian,M.L.; Krauss,S.; Nolting,J.M.; Torchetti,M.K.; Reeves,A.B.; Webby,R.J.; Stallknecht,D.E.; Wan,X.F.; Wolking,R.; Bradway,D.
EPI952968	PB1	United States	2015-Sep-15	EPI_ISL_254768	A/duck/Pennsylvania/15-030188-1/2015		Import from public-domain	Xu,Y.; Ramey,A.M.; Bowman,A.S.; DeLiberto,T.J.; Killian,M.L.; Krauss,S.; Nolting,J.M.; Torchetti,M.K.; Reeves,A.B.; Webby,R.J.; Stallknecht,D.E.; Wan,X.F.; Zellers,C.; Nageotte,M.; Tewari,D.
EPI952924	PB1	United States	2015-Aug-11	EPI_ISL_254767	A/mallard/Pennsylvania/AH0038929/2015		Import from public-domain	Xu,Y.; Ramey,A.M.; Bowman,A.S.; DeLiberto,T.J.; Killian,M.L.; Krauss,S.; Nolting,J.M.; Torchetti,M.K.; Reeves,A.B.; Webby,R.J.; Stallknecht,D.E.; Wan,X.F.; Zellers,C.; Nageotte,M.; Tewari,D.
EPI952860	PB1	United States	2016-Jan-01	EPI_ISL_254753	A/mallard/South Dakota/AH0037340/2016		Import from public-domain	Xu,Y.; Ramey,A.M.; Bowman,A.S.; DeLiberto,T.J.; Killian,M.L.; Krauss,S.; Nolting,J.M.; Torchetti,M.K.; Reeves,A.B.; Webby,R.J.; Stallknecht,D.E.; Wan,X.F.; Peddireddi,L.
EPI952847	PB1	United States	2016-Jan-02	EPI_ISL_254752	A/mallard/South Dakota/AH0038067/2016		Import from public-domain	Xu,Y.; Ramey,A.M.; Bowman,A.S.; DeLiberto,T.J.; Killian,M.L.; Krauss,S.; Nolting,J.M.; Torchetti,M.K.; Reeves,A.B.; Webby,R.J.; Stallknecht,D.E.; Wan,X.F.; Peddireddi,L.
EPI952809	PB1	United States	2016-Jan-02	EPI_ISL_254751	A/mallard/South Dakota/AH0038061/2016		Import from public-domain	Xu,Y.; Ramey,A.M.; Bowman,A.S.; DeLiberto,T.J.; Killian,M.L.; Krauss,S.; Nolting,J.M.; Torchetti,M.K.; Reeves,A.B.; Webby,R.J.; Stallknecht,D.E.; Wan,X.F.; Peddireddi,L.
EPI952832	PB1	United States	2016-Jan-02	EPI_ISL_254750	A/mallard/South Dakota/AH0038060/2016		Import from public-domain	Xu,Y.; Ramey,A.M.; Bowman,A.S.; DeLiberto,T.J.; Killian,M.L.; Krauss,S.; Nolting,J.M.; Torchetti,M.K.; Reeves,A.B.; Webby,R.J.; Stallknecht,D.E.; Wan,X.F.; Peddireddi,L.
EPI952779	PB1	United States	2016-Feb-02	EPI_ISL_254743	A/mallard/Kentucky/AH0069753/2016		Import from public-domain	Xu,Y.; Ramey,A.M.; Bowman,A.S.; DeLiberto,T.J.; Killian,M.L.; Krauss,S.; Nolting,J.M.; Torchetti,M.K.; Reeves,A.B.; Webby,R.J.; Stallknecht,D.E.; Wan,X.F.; Wise,A.
EPI952667	PB1	United States	2016-Jan-29	EPI_ISL_254729	A/mallard/New York/AH0081570/2016		Import from public-domain	Xu,Y.; Ramey,A.M.; Bowman,A.S.; DeLiberto,T.J.; Killian,M.L.; Krauss,S.; Nolting,J.M.; Torchetti,M.K.; Reeves,A.B.; Webby,R.J.; Stallknecht,D.E.; Wan,X.F.; Pabilonia,K.
EPI952654	PB1	United States	2016-Jan-13	EPI_ISL_254727	A/mallard/West Virginia/AH0077733/2016		Import from public-domain	Xu,Y.; Ramey,A.M.; Bowman,A.S.; DeLiberto,T.J.; Killian,M.L.; Krauss,S.; Nolting,J.M.; Torchetti,M.K.; Reeves,A.B.; Webby,R.J.; Stallknecht,D.E.; Wan,X.F.; Pabilonia,K.
EPI1168867	PB1	Ukraine	2011-Feb-15	EPI_ISL_216879	A/mallard/Askania-Nova/39-15-02/2011		Import from public-domain	Muzyka,D.; Pantin-Jackwood,M.; Spackman,E.
EPI1133591	PB1	Ukraine	2010-Oct-06	EPI_ISL_216878	A/mallard/Nizhnegorsk/3-06-10/2010		Import from public-domain	Muzyka,D.; Pantin-Jackwood,M.; Spackman,E.; Smith,D.
EPI1133597	PB1	Ukraine	2010-Dec-23	EPI_ISL_216877	A/mallard/Novomyhalivka/10-23-12/2010		Import from public-domain	Muzyka,D.; Pantin-Jackwood,M.; Spackman,E.; Smith,D.
EPI617986	PB1	Georgia	2010-Feb-03	EPI_ISL_189718	A/mallard/Republic of Georgia/2/2010		Import from public-domain	Wentworth,D.E.; Halpin,R.A.; Lin,X.; Simenauer,A.; Akopov,A.; Mohan,M.; Fedorova,N.; Tsitrin,T.; Puri,V.; Stockwell,T.; Amedeo,P.; Bishop,B.; Gupta,N.; Hoover,J.; Katzel,D.; Schobel,S.; Shrivastava,S.; Thovarai,V.; Bao,Y.; Sanders,R.; Zhdanov,S.; Kiryutin,B.; Lipman,D.J.; Tatusova,T.; Fouchier,R.A.M.
EPI616842	PB1	United States	1999-Jun-21	EPI_ISL_189674	A/mallard/Minnesota/19033/1999		Import from public-domain	Wentworth,D.E.; Dugan,V.; Halpin,R.A.; Lin,X.; Bera,J.; Wester,E.; Ghedin,E.; Fedorova,N.; Tsitrin,T.; McLellan,M.; Stockwell,T.; Amedeo,P.; Appalla,L.; Bishop,B.; Edworthy,P.; Gupta,N.; Hoover,J.; Katzel,D.; Li,K.; Schobel,S.; Shrivastava,S.; Thovarai,V.; Wang,S.; Webster,R.G.; Krauss,S.; Stallknecht,D.; Bao,Y.; Sanders,R.; Dernovoy,D.; Kiryutin,B.; Lipman,D.J.; Tatusova,T.
EPI617059	PB1	Sweden	2002-Dec-15	EPI_ISL_189583	A/mallard/Sweden/1671/2002		Import from public-domain	Wentworth,D.E.; Halpin,R.A.; Lin,X.; Bera,J.; Ransier,A.; Fedorova,N.; Tsitrin,T.; McLellan,M.; Stockwell,T.; Amedeo,P.; Appalla,L.; Bishop,B.; Edworthy,P.; Gupta,N.; Hoover,J.; Katzel,D.; Li,K.; Schobel,S.; Shrivastava,S.; Thovarai,V.; Wang,S.; Fouchier,R.; Osterhaus,A.; Olsen,B.; Wille,M.; Latorre-Margalef,N.; Tolf,C.; Bao,Y.; Sanders,R.; Zhdanov,S.; Kiryutin,B.; Lipman,D.J.; Tatusova,T.; Walde…
EPI617028	PB1	Sweden	2002-Dec-06	EPI_ISL_189561	A/mallard/Sweden/1448/2002		Import from public-domain	Wentworth,D.E.; Halpin,R.A.; Lin,X.; Bera,J.; Ransier,A.; Fedorova,N.; Tsitrin,T.; McLellan,M.; Stockwell,T.; Amedeo,P.; Appalla,L.; Bishop,B.; Edworthy,P.; Gupta,N.; Hoover,J.; Katzel,D.; Li,K.; Schobel,S.; Shrivastava,S.; Thovarai,V.; Wang,S.; Fouchier,R.; Osterhaus,A.; Olsen,B.; Wille,M.; Latorre-Margalef,N.; Tolf,C.; Bao,Y.; Sanders,R.; Zhdanov,S.; Kiryutin,B.; Lipman,D.J.; Tatusova,T.; Walde…
EPI617103	PB1	Sweden	2003-Sep-20	EPI_ISL_189558	A/mallard/Sweden/1981/2003		Import from public-domain	Wentworth,D.E.; Halpin,R.A.; Lin,X.; Bera,J.; Ransier,A.; Fedorova,N.; Tsitrin,T.; McLellan,M.; Stockwell,T.; Amedeo,P.; Appalla,L.; Bishop,B.; Edworthy,P.; Gupta,N.; Hoover,J.; Katzel,D.; Li,K.; Schobel,S.; Shrivastava,S.; Thovarai,V.; Wang,S.; Fouchier,R.; Osterhaus,A.; Olsen,B.; Wille,M.; Latorre-Margalef,N.; Tolf,C.; Bao,Y.; Sanders,R.; Zhdanov,S.; Kiryutin,B.; Lipman,D.J.; Tatusova,T.; Walde…
EPI617090	PB1	Sweden	2003-Sep-19	EPI_ISL_189557	A/mallard/Sweden/1975/2003		Import from public-domain	Wentworth,D.E.; Halpin,R.A.; Lin,X.; Bera,J.; Ransier,A.; Fedorova,N.; Tsitrin,T.; McLellan,M.; Stockwell,T.; Amedeo,P.; Appalla,L.; Bishop,B.; Edworthy,P.; Gupta,N.; Hoover,J.; Katzel,D.; Li,K.; Schobel,S.; Shrivastava,S.; Thovarai,V.; Wang,S.; Fouchier,R.; Osterhaus,A.; Olsen,B.; Wille,M.; Latorre-Margalef,N.; Tolf,C.; Bao,Y.; Sanders,R.; Zhdanov,S.; Kiryutin,B.; Lipman,D.J.; Tatusova,T.; Walde…
EPI617076	PB1	Sweden	2003-Sep-19	EPI_ISL_189556	A/mallard/Sweden/1972/2003		Import from public-domain	Wentworth,D.E.; Halpin,R.A.; Lin,X.; Bera,J.; Ransier,A.; Fedorova,N.; Tsitrin,T.; McLellan,M.; Stockwell,T.; Amedeo,P.; Appalla,L.; Bishop,B.; Edworthy,P.; Gupta,N.; Hoover,J.; Katzel,D.; Li,K.; Schobel,S.; Shrivastava,S.; Thovarai,V.; Wang,S.; Fouchier,R.; Osterhaus,A.; Olsen,B.; Wille,M.; Latorre-Margalef,N.; Tolf,C.; Bao,Y.; Sanders,R.; Zhdanov,S.; Kiryutin,B.; Lipman,D.J.; Tatusova,T.; Walde…
EPI617061	PB1	Sweden	2003-Sep-19	EPI_ISL_189555	A/mallard/Sweden/1970/2003		Import from public-domain	Wentworth,D.E.; Halpin,R.A.; Lin,X.; Bera,J.; Ransier,A.; Fedorova,N.; Tsitrin,T.; McLellan,M.; Stockwell,T.; Amedeo,P.; Appalla,L.; Bishop,B.; Edworthy,P.; Gupta,N.; Hoover,J.; Katzel,D.; Li,K.; Schobel,S.; Shrivastava,S.; Thovarai,V.; Wang,S.; Fouchier,R.; Osterhaus,A.; Olsen,B.; Wille,M.; Latorre-Margalef,N.; Tolf,C.; Bao,Y.; Sanders,R.; Zhdanov,S.; Kiryutin,B.; Lipman,D.J.; Tatusova,T.; Walde…
EPI617047	PB1	Sweden	2003-Sep-18	EPI_ISL_189554	A/mallard/Sweden/1967/2003		Import from public-domain	Wentworth,D.E.; Halpin,R.A.; Lin,X.; Bera,J.; Ransier,A.; Fedorova,N.; Tsitrin,T.; McLellan,M.; Stockwell,T.; Amedeo,P.; Appalla,L.; Bishop,B.; Edworthy,P.; Gupta,N.; Hoover,J.; Katzel,D.; Li,K.; Schobel,S.; Shrivastava,S.; Thovarai,V.; Wang,S.; Fouchier,R.; Osterhaus,A.; Olsen,B.; Wille,M.; Latorre-Margalef,N.; Tolf,C.; Bao,Y.; Sanders,R.; Zhdanov,S.; Kiryutin,B.; Lipman,D.J.; Tatusova,T.; Walde…
EPI617033	PB1	Sweden	2003-Sep-18	EPI_ISL_189553	A/mallard/Sweden/1965/2003		Import from public-domain	Wentworth,D.E.; Halpin,R.A.; Lin,X.; Bera,J.; Ransier,A.; Fedorova,N.; Tsitrin,T.; McLellan,M.; Stockwell,T.; Amedeo,P.; Appalla,L.; Bishop,B.; Edworthy,P.; Gupta,N.; Hoover,J.; Katzel,D.; Li,K.; Schobel,S.; Shrivastava,S.; Thovarai,V.; Wang,S.; Fouchier,R.; Osterhaus,A.; Olsen,B.; Wille,M.; Latorre-Margalef,N.; Tolf,C.; Bao,Y.; Sanders,R.; Zhdanov,S.; Kiryutin,B.; Lipman,D.J.; Tatusova,T.; Walde…
EPI617113	PB1	Sweden	2003-Sep-18	EPI_ISL_189552	A/mallard/Sweden/1962/2003		Import from public-domain	Wentworth,D.E.; Halpin,R.A.; Lin,X.; Bera,J.; Ransier,A.; Fedorova,N.; Tsitrin,T.; McLellan,M.; Stockwell,T.; Amedeo,P.; Appalla,L.; Bishop,B.; Edworthy,P.; Gupta,N.; Hoover,J.; Katzel,D.; Li,K.; Schobel,S.; Shrivastava,S.; Thovarai,V.; Wang,S.; Fouchier,R.; Osterhaus,A.; Olsen,B.; Wille,M.; Latorre-Margalef,N.; Tolf,C.; Bao,Y.; Sanders,R.; Zhdanov,S.; Kiryutin,B.; Lipman,D.J.; Tatusova,T.; Walde…
EPI617101	PB1	Sweden	2002-Dec-15	EPI_ISL_189551	A/mallard/Sweden/1682/2002		Import from public-domain	Wentworth,D.E.; Halpin,R.A.; Lin,X.; Bera,J.; Ransier,A.; Fedorova,N.; Tsitrin,T.; McLellan,M.; Stockwell,T.; Amedeo,P.; Appalla,L.; Bishop,B.; Edworthy,P.; Gupta,N.; Hoover,J.; Katzel,D.; Li,K.; Schobel,S.; Shrivastava,S.; Thovarai,V.; Wang,S.; Fouchier,R.; Osterhaus,A.; Olsen,B.; Wille,M.; Latorre-Margalef,N.; Tolf,C.; Bao,Y.; Sanders,R.; Zhdanov,S.; Kiryutin,B.; Lipman,D.J.; Tatusova,T.; Walde…
EPI617086	PB1	Sweden	2002-Dec-15	EPI_ISL_189550	A/mallard/Sweden/1681/2002		Import from public-domain	Wentworth,D.E.; Halpin,R.A.; Lin,X.; Bera,J.; Ransier,A.; Fedorova,N.; Tsitrin,T.; McLellan,M.; Stockwell,T.; Amedeo,P.; Appalla,L.; Bishop,B.; Edworthy,P.; Gupta,N.; Hoover,J.; Katzel,D.; Li,K.; Schobel,S.; Shrivastava,S.; Thovarai,V.; Wang,S.; Fouchier,R.; Osterhaus,A.; Olsen,B.; Wille,M.; Latorre-Margalef,N.; Tolf,C.; Bao,Y.; Sanders,R.; Zhdanov,S.; Kiryutin,B.; Lipman,D.J.; Tatusova,T.; Walde…
EPI617072	PB1	Sweden	2002-Dec-15	EPI_ISL_189549	A/mallard/Sweden/1678/2002		Import from public-domain	Wentworth,D.E.; Halpin,R.A.; Lin,X.; Bera,J.; Ransier,A.; Fedorova,N.; Tsitrin,T.; McLellan,M.; Stockwell,T.; Amedeo,P.; Appalla,L.; Bishop,B.; Edworthy,P.; Gupta,N.; Hoover,J.; Katzel,D.; Li,K.; Schobel,S.; Shrivastava,S.; Thovarai,V.; Wang,S.; Fouchier,R.; Osterhaus,A.; Olsen,B.; Wille,M.; Latorre-Margalef,N.; Tolf,C.; Bao,Y.; Sanders,R.; Zhdanov,S.; Kiryutin,B.; Lipman,D.J.; Tatusova,T.; Walde…
EPI617045	PB1	Sweden	2002-Dec-13	EPI_ISL_189548	A/mallard/Sweden/1628/2002		Import from public-domain	Wentworth,D.E.; Halpin,R.A.; Lin,X.; Bera,J.; Ransier,A.; Fedorova,N.; Tsitrin,T.; McLellan,M.; Stockwell,T.; Amedeo,P.; Appalla,L.; Bishop,B.; Edworthy,P.; Gupta,N.; Hoover,J.; Katzel,D.; Li,K.; Schobel,S.; Shrivastava,S.; Thovarai,V.; Wang,S.; Fouchier,R.; Osterhaus,A.; Olsen,B.; Wille,M.; Latorre-Margalef,N.; Tolf,C.; Bao,Y.; Sanders,R.; Zhdanov,S.; Kiryutin,B.; Lipman,D.J.; Tatusova,T.; Walde…
EPI618172	PB1	Sweden	2002-Nov-16	EPI_ISL_189475	A/mallard/Sweden/885/2002		Import from public-domain	Wentworth,D.E.; Halpin,R.A.; Lin,X.; Bera,J.; Ransier,A.; Fedorova,N.; Tsitrin,T.; McLellan,M.; Stockwell,T.; Amedeo,P.; Appalla,L.; Bishop,B.; Edworthy,P.; Gupta,N.; Hoover,J.; Katzel,D.; Li,K.; Schobel,S.; Shrivastava,S.; Thovarai,V.; Wang,S.; Fouchier,R.; Osterhaus,A.; Olsen,B.; Wille,M.; Latorre-Margalef,N.; Tolf,C.; Bao,Y.; Sanders,R.; Zhdanov,S.; Kiryutin,B.; Lipman,D.J.; Tatusova,T.; Walde…
EPI618219	PB1	Sweden	2005-Nov-26	EPI_ISL_189464	A/mallard/Sweden/5944/2005		Import from public-domain	Wentworth,D.E.; Halpin,R.A.; Lin,X.; Bera,J.; Ransier,A.; Fedorova,N.; Tsitrin,T.; McLellan,M.; Stockwell,T.; Amedeo,P.; Appalla,L.; Bishop,B.; Edworthy,P.; Gupta,N.; Hoover,J.; Katzel,D.; Li,K.; Schobel,S.; Shrivastava,S.; Thovarai,V.; Wang,S.; Fouchier,R.; Osterhaus,A.; Olsen,B.; Wille,M.; Latorre-Margalef,N.; Tolf,C.; Bao,Y.; Sanders,R.; Zhdanov,S.; Kiryutin,B.; Lipman,D.J.; Tatusova,T.; Walde…
EPI618204	PB1	Sweden	2003-Sep-04	EPI_ISL_189463	A/mallard/Sweden/3269/2003		Import from public-domain	Wentworth,D.E.; Halpin,R.A.; Lin,X.; Bera,J.; Ransier,A.; Fedorova,N.; Tsitrin,T.; McLellan,M.; Stockwell,T.; Amedeo,P.; Appalla,L.; Bishop,B.; Edworthy,P.; Gupta,N.; Hoover,J.; Katzel,D.; Li,K.; Schobel,S.; Shrivastava,S.; Thovarai,V.; Wang,S.; Fouchier,R.; Osterhaus,A.; Olsen,B.; Wille,M.; Latorre-Margalef,N.; Tolf,C.; Bao,Y.; Sanders,R.; Zhdanov,S.; Kiryutin,B.; Lipman,D.J.; Tatusova,T.; Walde…
EPI618191	PB1	Sweden	2003-Sep-26	EPI_ISL_189462	A/mallard/Sweden/2051/2003		Import from public-domain	Wentworth,D.E.; Halpin,R.A.; Lin,X.; Bera,J.; Ransier,A.; Fedorova,N.; Tsitrin,T.; McLellan,M.; Stockwell,T.; Amedeo,P.; Appalla,L.; Bishop,B.; Edworthy,P.; Gupta,N.; Hoover,J.; Katzel,D.; Li,K.; Schobel,S.; Shrivastava,S.; Thovarai,V.; Wang,S.; Fouchier,R.; Osterhaus,A.; Olsen,B.; Wille,M.; Latorre-Margalef,N.; Tolf,C.; Bao,Y.; Sanders,R.; Zhdanov,S.; Kiryutin,B.; Lipman,D.J.; Tatusova,T.; Walde…
EPI618177	PB1	Sweden	2003-Sep-24	EPI_ISL_189461	A/mallard/Sweden/2027/2003		Import from public-domain	Wentworth,D.E.; Halpin,R.A.; Lin,X.; Bera,J.; Ransier,A.; Fedorova,N.; Tsitrin,T.; McLellan,M.; Stockwell,T.; Amedeo,P.; Appalla,L.; Bishop,B.; Edworthy,P.; Gupta,N.; Hoover,J.; Katzel,D.; Li,K.; Schobel,S.; Shrivastava,S.; Thovarai,V.; Wang,S.; Fouchier,R.; Osterhaus,A.; Olsen,B.; Wille,M.; Latorre-Margalef,N.; Tolf,C.; Bao,Y.; Sanders,R.; Zhdanov,S.; Kiryutin,B.; Lipman,D.J.; Tatusova,T.; Walde…
EPI618163	PB1	Sweden	2003-Sep-20	EPI_ISL_189460	A/mallard/Sweden/1983/2003		Import from public-domain	Wentworth,D.E.; Halpin,R.A.; Lin,X.; Bera,J.; Ransier,A.; Fedorova,N.; Tsitrin,T.; McLellan,M.; Stockwell,T.; Amedeo,P.; Appalla,L.; Bishop,B.; Edworthy,P.; Gupta,N.; Hoover,J.; Katzel,D.; Li,K.; Schobel,S.; Shrivastava,S.; Thovarai,V.; Wang,S.; Fouchier,R.; Osterhaus,A.; Olsen,B.; Wille,M.; Latorre-Margalef,N.; Tolf,C.; Bao,Y.; Sanders,R.; Zhdanov,S.; Kiryutin,B.; Lipman,D.J.; Tatusova,T.; Walde…
EPI618152	PB1	Sweden	2003-Sep-19	EPI_ISL_189459	A/mallard/Sweden/1978/2003		Import from public-domain	Wentworth,D.E.; Halpin,R.A.; Lin,X.; Bera,J.; Ransier,A.; Fedorova,N.; Tsitrin,T.; McLellan,M.; Stockwell,T.; Amedeo,P.; Appalla,L.; Bishop,B.; Edworthy,P.; Gupta,N.; Hoover,J.; Katzel,D.; Li,K.; Schobel,S.; Shrivastava,S.; Thovarai,V.; Wang,S.; Fouchier,R.; Osterhaus,A.; Olsen,B.; Wille,M.; Latorre-Margalef,N.; Tolf,C.; Bao,Y.; Sanders,R.; Zhdanov,S.; Kiryutin,B.; Lipman,D.J.; Tatusova,T.; Walde…
EPI618139	PB1	Sweden	2002-Dec-15	EPI_ISL_189458	A/mallard/Sweden/1690/2002		Import from public-domain	Wentworth,D.E.; Halpin,R.A.; Lin,X.; Bera,J.; Ransier,A.; Fedorova,N.; Tsitrin,T.; McLellan,M.; Stockwell,T.; Amedeo,P.; Appalla,L.; Bishop,B.; Edworthy,P.; Gupta,N.; Hoover,J.; Katzel,D.; Li,K.; Schobel,S.; Shrivastava,S.; Thovarai,V.; Wang,S.; Fouchier,R.; Osterhaus,A.; Olsen,B.; Wille,M.; Latorre-Margalef,N.; Tolf,C.; Bao,Y.; Sanders,R.; Zhdanov,S.; Kiryutin,B.; Lipman,D.J.; Tatusova,T.; Walde…
EPI618214	PB1	Sweden	2002-Dec-15	EPI_ISL_189457	A/mallard/Sweden/1689/2002		Import from public-domain	Wentworth,D.E.; Halpin,R.A.; Lin,X.; Bera,J.; Ransier,A.; Fedorova,N.; Tsitrin,T.; McLellan,M.; Stockwell,T.; Amedeo,P.; Appalla,L.; Bishop,B.; Edworthy,P.; Gupta,N.; Hoover,J.; Katzel,D.; Li,K.; Schobel,S.; Shrivastava,S.; Thovarai,V.; Wang,S.; Fouchier,R.; Osterhaus,A.; Olsen,B.; Wille,M.; Latorre-Margalef,N.; Tolf,C.; Bao,Y.; Sanders,R.; Zhdanov,S.; Kiryutin,B.; Lipman,D.J.; Tatusova,T.; Walde…
EPI618186	PB1	Sweden	2002-Dec-04	EPI_ISL_189456	A/mallard/Sweden/1337/2002		Import from public-domain	Wentworth,D.E.; Halpin,R.A.; Lin,X.; Bera,J.; Ransier,A.; Fedorova,N.; Tsitrin,T.; McLellan,M.; Stockwell,T.; Amedeo,P.; Appalla,L.; Bishop,B.; Edworthy,P.; Gupta,N.; Hoover,J.; Katzel,D.; Li,K.; Schobel,S.; Shrivastava,S.; Thovarai,V.; Wang,S.; Fouchier,R.; Osterhaus,A.; Olsen,B.; Wille,M.; Latorre-Margalef,N.; Tolf,C.; Bao,Y.; Sanders,R.; Zhdanov,S.; Kiryutin,B.; Lipman,D.J.; Tatusova,T.; Walde…
EPI618201	PB1	Sweden	2002-Dec-14	EPI_ISL_189455	A/mallard/Sweden/1645/2002		Import from public-domain	Wentworth,D.E.; Halpin,R.A.; Lin,X.; Bera,J.; Ransier,A.; Fedorova,N.; Tsitrin,T.; McLellan,M.; Stockwell,T.; Amedeo,P.; Appalla,L.; Bishop,B.; Edworthy,P.; Gupta,N.; Hoover,J.; Katzel,D.; Li,K.; Schobel,S.; Shrivastava,S.; Thovarai,V.; Wang,S.; Fouchier,R.; Osterhaus,A.; Olsen,B.; Wille,M.; Latorre-Margalef,N.; Tolf,C.; Bao,Y.; Sanders,R.; Zhdanov,S.; Kiryutin,B.; Lipman,D.J.; Tatusova,T.; Walde…
EPI619286	PB1	Sweden	2003-Sep-21	EPI_ISL_189376	A/mallard/Sweden/1997/2003		Import from public-domain	Wentworth,D.E.; Halpin,R.A.; Lin,X.; Bera,J.; Ransier,A.; Fedorova,N.; Tsitrin,T.; McLellan,M.; Stockwell,T.; Amedeo,P.; Appalla,L.; Bishop,B.; Edworthy,P.; Gupta,N.; Hoover,J.; Katzel,D.; Li,K.; Schobel,S.; Shrivastava,S.; Thovarai,V.; Wang,S.; Fouchier,R.; Osterhaus,A.; Olsen,B.; Wille,M.; Latorre-Margalef,N.; Tolf,C.; Bao,Y.; Sanders,R.; Zhdanov,S.; Kiryutin,B.; Lipman,D.J.; Tatusova,T.; Walde…
EPI619182	PB1	Sweden	2010-Nov-10	EPI_ISL_189325	A/mallard/Sweden/124987/2010		Import from public-domain	Wentworth,D.E.; Halpin,R.A.; Lin,X.; Bera,J.; Ransier,A.; Fedorova,N.; Tsitrin,T.; McLellan,M.; Stockwell,T.; Amedeo,P.; Appalla,L.; Bishop,B.; Edworthy,P.; Gupta,N.; Hoover,J.; Katzel,D.; Li,K.; Schobel,S.; Shrivastava,S.; Thovarai,V.; Wang,S.; Fouchier,R.; Osterhaus,A.; Olsen,B.; Wille,M.; Latorre-Margalef,N.; Tolf,C.; Bao,Y.; Sanders,R.; Zhdanov,S.; Kiryutin,B.; Lipman,D.J.; Tatusova,T.; Walde…
EPI619259	PB1	Sweden	2004-Nov-22	EPI_ISL_189321	A/mallard/Sweden/7206/2004		Import from public-domain	Wentworth,D.E.; Halpin,R.A.; Lin,X.; Bera,J.; Ransier,A.; Fedorova,N.; Tsitrin,T.; McLellan,M.; Stockwell,T.; Amedeo,P.; Appalla,L.; Bishop,B.; Edworthy,P.; Gupta,N.; Hoover,J.; Katzel,D.; Li,K.; Schobel,S.; Shrivastava,S.; Thovarai,V.; Wang,S.; Fouchier,R.; Osterhaus,A.; Olsen,B.; Wille,M.; Latorre-Margalef,N.; Tolf,C.; Bao,Y.; Sanders,R.; Zhdanov,S.; Kiryutin,B.; Lipman,D.J.; Tatusova,T.; Walde…
EPI619252	PB1	Sweden	2005-Dec-06	EPI_ISL_189320	A/mallard/Sweden/5994/2005		Import from public-domain	Wentworth,D.E.; Halpin,R.A.; Lin,X.; Bera,J.; Ransier,A.; Fedorova,N.; Tsitrin,T.; McLellan,M.; Stockwell,T.; Amedeo,P.; Appalla,L.; Bishop,B.; Edworthy,P.; Gupta,N.; Hoover,J.; Katzel,D.; Li,K.; Schobel,S.; Shrivastava,S.; Thovarai,V.; Wang,S.; Fouchier,R.; Osterhaus,A.; Olsen,B.; Wille,M.; Latorre-Margalef,N.; Tolf,C.; Bao,Y.; Sanders,R.; Zhdanov,S.; Kiryutin,B.; Lipman,D.J.; Tatusova,T.; Walde…
EPI619230	PB1	Sweden	2003-Sep-18	EPI_ISL_189317	A/mallard/Sweden/3331/2003		Import from public-domain	Wentworth,D.E.; Halpin,R.A.; Lin,X.; Bera,J.; Ransier,A.; Fedorova,N.; Tsitrin,T.; McLellan,M.; Stockwell,T.; Amedeo,P.; Appalla,L.; Bishop,B.; Edworthy,P.; Gupta,N.; Hoover,J.; Katzel,D.; Li,K.; Schobel,S.; Shrivastava,S.; Thovarai,V.; Wang,S.; Fouchier,R.; Osterhaus,A.; Olsen,B.; Wille,M.; Latorre-Margalef,N.; Tolf,C.; Bao,Y.; Sanders,R.; Zhdanov,S.; Kiryutin,B.; Lipman,D.J.; Tatusova,T.; Walde…
EPI619223	PB1	Sweden	2003-Sep-18	EPI_ISL_189316	A/mallard/Sweden/3329/2003		Import from public-domain	Wentworth,D.E.; Halpin,R.A.; Lin,X.; Bera,J.; Ransier,A.; Fedorova,N.; Tsitrin,T.; McLellan,M.; Stockwell,T.; Amedeo,P.; Appalla,L.; Bishop,B.; Edworthy,P.; Gupta,N.; Hoover,J.; Katzel,D.; Li,K.; Schobel,S.; Shrivastava,S.; Thovarai,V.; Wang,S.; Fouchier,R.; Osterhaus,A.; Olsen,B.; Wille,M.; Latorre-Margalef,N.; Tolf,C.; Bao,Y.; Sanders,R.; Zhdanov,S.; Kiryutin,B.; Lipman,D.J.; Tatusova,T.; Walde…
EPI619276	PB1	Sweden	2003-Sep-22	EPI_ISL_189314	A/mallard/Sweden/2003/2003		Import from public-domain	Wentworth,D.E.; Halpin,R.A.; Lin,X.; Bera,J.; Ransier,A.; Fedorova,N.; Tsitrin,T.; McLellan,M.; Stockwell,T.; Amedeo,P.; Appalla,L.; Bishop,B.; Edworthy,P.; Gupta,N.; Hoover,J.; Katzel,D.; Li,K.; Schobel,S.; Shrivastava,S.; Thovarai,V.; Wang,S.; Fouchier,R.; Osterhaus,A.; Olsen,B.; Wille,M.; Latorre-Margalef,N.; Tolf,C.; Bao,Y.; Sanders,R.; Zhdanov,S.; Kiryutin,B.; Lipman,D.J.; Tatusova,T.; Walde…
EPI619269	PB1	Sweden	2003-Sep-22	EPI_ISL_189313	A/mallard/Sweden/2001/2003		Import from public-domain	Wentworth,D.E.; Halpin,R.A.; Lin,X.; Bera,J.; Ransier,A.; Fedorova,N.; Tsitrin,T.; McLellan,M.; Stockwell,T.; Amedeo,P.; Appalla,L.; Bishop,B.; Edworthy,P.; Gupta,N.; Hoover,J.; Katzel,D.; Li,K.; Schobel,S.; Shrivastava,S.; Thovarai,V.; Wang,S.; Fouchier,R.; Osterhaus,A.; Olsen,B.; Wille,M.; Latorre-Margalef,N.; Tolf,C.; Bao,Y.; Sanders,R.; Zhdanov,S.; Kiryutin,B.; Lipman,D.J.; Tatusova,T.; Walde…
EPI619291	PB1	Sweden	2003-Sep-20	EPI_ISL_189312	A/mallard/Sweden/1985/2003		Import from public-domain	Wentworth,D.E.; Halpin,R.A.; Lin,X.; Bera,J.; Ransier,A.; Fedorova,N.; Tsitrin,T.; McLellan,M.; Stockwell,T.; Amedeo,P.; Appalla,L.; Bishop,B.; Edworthy,P.; Gupta,N.; Hoover,J.; Katzel,D.; Li,K.; Schobel,S.; Shrivastava,S.; Thovarai,V.; Wang,S.; Fouchier,R.; Osterhaus,A.; Olsen,B.; Wille,M.; Latorre-Margalef,N.; Tolf,C.; Bao,Y.; Sanders,R.; Zhdanov,S.; Kiryutin,B.; Lipman,D.J.; Tatusova,T.; Walde…
EPI508041	PB1	Korea, Republic of	2007-Nov-01	EPI_ISL_156982	A/mallard/Korea/GG1/2007		Import from public-domain	Kang,H.-M.; Park,H.-Y.; Lee,K.-J.; Choi,J.-G.; Lee,E.-K.; Song,B.-M.; Lee,H.-S.; Lee,Y.-J.; Kim,K.-I.
EPI508046	PB1	Korea, Republic of	2008-Jan-01	EPI_ISL_156965	A/mallard/Korea/NHG187/2008		Import from public-domain	Kang,H.-M.; Park,H.-Y.; Lee,K.-J.; Choi,J.-G.; Lee,E.-K.; Song,B.-M.; Lee,H.-S.; Lee,Y.-J.; Kim,K.-I.
EPI485834	PB1	Sweden	2002-Nov-16	EPI_ISL_150055	A/mallard/Sweden/56/2002		Import from public-domain	de Graaf,M.; Fouchier,R.A.
EPI485727	PB1	Sweden	2002-Dec-15	EPI_ISL_150033	A/mallard/Sweden/105/2002		Import from public-domain	de Graaf,M.; Fouchier,R.A.
EPI485662	PB1	Sweden	2002-Dec-06	EPI_ISL_150027	A/mallard/Sweden/85/2002		Import from public-domain	de Graaf,M.; Fouchier,R.A.
EPI485656	PB1	Sweden	2002-Dec-15	EPI_ISL_150026	A/mallard/Sweden/102/2002		Import from public-domain	de Graaf,M.; Fouchier,R.A.
EPI485651	PB1	Sweden	2003-Sep-18	EPI_ISL_150025	A/mallard/Sweden/64/2003		Import from public-domain	de Graaf,M.; Fouchier,R.A.
EPI434489	PB1	Canada	2010-Aug-08	EPI_ISL_137741	A/mallard/Nova Scotia/00372/2010		Import from public-domain	Wentworth,D.E.; Dugan,V.; Halpin,R.; Lin,X.; Bera,J.; Wester,E.; Ghedin,E.; Fedorova,N.; Tsitrin,T.; Stockwell,T.; Amedeo,P.; Bishop,B.; Edworthy,P.; Gupta,N.; Katzel,D.; Li,K.; Schobel,S.; Shrivastava,S.; Thovarai,V.; Wang,S.; Hall,J.; Bao,Y.; Sanders,R.; Dernovoy,D.; Kiryutin,B.; Lipman,D.J.; Tatusova,T.
EPI413422	PB1	United States	2010-Dec-29	EPI_ISL_133600	A/mallard/Missouri/10MO0551/2010		Import from public-domain	Wentworth,D.E.; Dugan,V.; Halpin,R.; Lin,X.; Bera,J.; Wester,E.; Ghedin,E.; Fedorova,N.; Tsitrin,T.; Stockwell,T.; Amedeo,P.; Bishop,B.; Edworthy,P.; Gupta,N.; Katzel,D.; Li,K.; Schobel,S.; Shrivastava,S.; Thovarai,V.; Wang,S.; Slemons,R.; Nolting,J.; Foster,R.; Baker,J.; Bao,Y.; Sanders,R.; Dernovoy,D.; Kiryutin,B.; Lipman,D.J.; Tatusova,T.
EPI392673	PB1	Korea, Republic of	2010-Nov-01	EPI_ISL_120885	A/mallard/Korea/822/10		Import from public-domain	Kim,H.R.; Park,C.K.; Lee,Y.J.; Oem,J.K.; Kang,H.M.; Choi,J.G.; Lee,O.S.; Bae,Y.C.; Kwon,J.H.
EPI508042	PB1	Korea, Republic of	2007-Nov-01	EPI_ISL_70553	A/mallard/Korea/GG2/2007		Import from public-domain	Kang,H.-M.; Park,H.-Y.; Lee,K.-J.; Choi,J.-G.; Lee,E.-K.; Song,B.-M.; Lee,H.-S.; Lee,Y.-J.; Kim,K.-I.
EPI508053	PB1	Korea, Republic of	2007-Nov-01	EPI_ISL_70552	A/mallard/Korea/GG3/2007		Import from public-domain	Kang,H.-M.; Park,H.-Y.; Lee,K.-J.; Choi,J.-G.; Lee,E.-K.; Song,B.-M.; Lee,H.-S.; Lee,Y.-J.; Kim,K.-I.
EPI244498	PB1	Korea, Republic of	2007-Dec-01	EPI_ISL_70551	A/mallard/Korea/GH170/2007		Import from public-domain	Kim,M.-C.; Lee,Y.-J.
EPI244545	PB1	Korea, Republic of	2007-Dec-01	EPI_ISL_70550	A/mallard/Korea/GH171/2007		Import from public-domain	Kim,M.-C.; Lee,Y.-J.
EPI227329	PB1	Netherlands	2005-Jan-01	EPI_ISL_64897	A/mallard/Netherlands/9/2005		Import from public-domain	Kim,L.M.; Scott,M.A.; Suarez,D.L.; Spackman,E.; Swayne,D.E.; Afonso,C.L.
EPI174870	PB1	Denmark	2005-Oct-27	EPI_ISL_29258	A/mallard/Denmark/77-64650-G4/2005	Technical University of Denmark	National Veterinary Institute
EPI211193	PB1	Poland	2009-Feb-16	EPI_ISL_60708	A/mallard/Poland/41/09	National Veterinary Research Institut Poland, PIWet-PIB	National Veterinary Research Institut Poland, PIWet-PIB
EPI211183	PB1	Poland	2009-Jan-12	EPI_ISL_60707	A/mallard/Poland/16/09	National Veterinary Research Institut Poland, PIWet-PIB	National Veterinary Research Institut Poland, PIWet-PIB
EPI211182	PB1	Poland	2007-Dec-28	EPI_ISL_26339	A/mallard/Poland/01/08	National Veterinary Research Institut Poland, PIWet-PIB	National Veterinary Research Institut Poland, PIWet-PIB
EPI1232144	PB1	Sweden	2008-May-01	EPI_ISL_310191	A/mallard/Sweden/100993/2008	National Veterinary Institute	Animal and Plant Health Agency (APHA)	Seekings, A.H; Slomka, M.J; Russell, C; Howard, W.A; Choudhury, B; Nunez, A; Londt, B.Z; Cox, W; Ceeraz, V; Thoren, P; Irvine, R.M; Manvell, R.J; Banks, J; Brown, I.H
EPI1226825	PB1	Korea, Republic of	2017-Feb-27	EPI_ISL_309241	A/spot-billed duck/Korea/H955-3/2017		Animal and Plant Quarantine Agency (APQA)
EPI1226665	PB1	Korea, Republic of	2017-Feb-22	EPI_ISL_309221	A/spot-billed duck/Korea/WA260/2017		Animal and Plant Quarantine Agency (APQA)
EPI1226625	PB1	Korea, Republic of	2017-Feb-08	EPI_ISL_309216	A/spot-billed duck/Korea/H905-2/2017		Animal and Plant Quarantine Agency (APQA)
EPI434453	PB1	Canada	2010-Aug-08	EPI_ISL_137737	A/American black duck/New Brunswick/00344/2010		Import from public-domain	Wentworth,D.E.; Dugan,V.; Halpin,R.; Lin,X.; Bera,J.; Wester,E.; Ghedin,E.; Fedorova,N.; Tsitrin,T.; Stockwell,T.; Amedeo,P.; Bishop,B.; Edworthy,P.; Gupta,N.; Katzel,D.; Li,K.; Schobel,S.; Shrivastava,S.; Thovarai,V.; Wang,S.; Hall,J.; Bao,Y.; Sanders,R.; Dernovoy,D.; Kiryutin,B.; Lipman,D.J.; Tatusova,T.
EPI1902961	PB1	Bangladesh	2019-Dec-09	EPI_ISL_4071511	A/duck/Bangladesh/41866/2019		Import from public-domain	Barman,S.; Turner,J.C.; Hasan,M.; Akhtar,S.; Franks,J.; El-Shesheny,R.; Walker,D.; Seiler,P.; Mukherjee,N.; Kercher,L.; McKenzie,P.; Feeroz,M.; Webby,R.J.
EPI689751	PB1	United States	2009-Jan-03	EPI_ISL_206344	A/gadwall/Arizona/A00663934/2009		Import from public-domain	Xu,Y.; Wan,X.-F.
EPI2031446	PB1	China	2018-Nov-28	EPI_ISL_12607934	A/wild bird/Shandong/3588/2018(H7N7)	Harbin Veterinary Research Institute (CAAS)	Harbin Veterinary Research Institute (CAAS)
EPI2031728	PB1	China	2020-Mar-15	EPI_ISL_12627552	A/wild bird/Shandong/W1553/2020	Harbin Veterinary Research Institute (CAAS)	Harbin Veterinary Research Institute (CAAS)	Conghui, Zhao; Jing, Guo; Xianying, Zeng; Jianzhong, Shi; Guohua, Deng; Yaping, Zhang; Yanwen, Wang; Qi, Ma; Xinxin, Gao; Pengfei, Cui; Liling, Liu; Xuyong, Li; Hualan, Chen
EPI2031720	PB1	China	2020-Mar-15	EPI_ISL_12627551	A/wild bird/Shandong/W1552/2020	Harbin Veterinary Research Institute (CAAS)	Harbin Veterinary Research Institute (CAAS)	Conghui, Zhao; Jing, Guo; Xianying, Zeng; Jianzhong, Shi; Guohua, Deng; Yaping, Zhang; Yanwen, Wang; Qi, Ma; Xinxin, Gao; Pengfei, Cui; Liling, Liu; Xuyong, Li; Hualan, Chen
EPI2031712	PB1	China	2020-Mar-15	EPI_ISL_12627550	A/wild bird/Shandong/W1551/2020	Harbin Veterinary Research Institute (CAAS)	Harbin Veterinary Research Institute (CAAS)	Conghui, Zhao; Jing, Guo; Xianying, Zeng; Jianzhong, Shi; Guohua, Deng; Yaping, Zhang; Yanwen, Wang; Qi, Ma; Xinxin, Gao; Pengfei, Cui; Liling, Liu; Xuyong, Li; Hualan, Chen
EPI2031704	PB1	China	2020-Mar-15	EPI_ISL_12627549	A/wild bird/Shandong/W1549/2020	Harbin Veterinary Research Institute (CAAS)	Harbin Veterinary Research Institute (CAAS)	Conghui, Zhao; Jing, Guo; Xianying, Zeng; Jianzhong, Shi; Guohua, Deng; Yaping, Zhang; Yanwen, Wang; Qi, Ma; Xinxin, Gao; Pengfei, Cui; Liling, Liu; Xuyong, Li; Hualan, Chen
EPI2031584	PB1	China	2018-Nov-28	EPI_ISL_12627436	A/wild bird/Shandong/3588/2018	Harbin Veterinary Research Institute (CAAS)	Harbin Veterinary Research Institute (CAAS)	Conghui, Zhao; Jing, Guo; Xianying, Zeng; Jianzhong, Shi; Guohua, Deng; Yaping, Zhang; Yanwen, Wang; Qi, Ma; Xinxin, Gao; Pengfei, Cui; Liling, Liu; Xuyong, Li; Hualan, Chen
EPI1924328	PB1	France	2009-Sep-12	EPI_ISL_5924150	A/mallard/France/090213c/2009	Anses (Ploufragan-Plouzané)	ANSES Agence Nationale De Securite Sanitaire De L’alimentation
EPI1930793	PB1	Korea, Republic of	2021-Jan-27	EPI_ISL_6781398	A/mallard/South Korea/34X-2/2021		Import from public-domain	Na,E.J.; Kim,Y.S.; Kim,Y.J.; Park,J.S.; Oem,J.K.; Kim,Y.-S.; Kim,Y.-J.; Park,J.-S.; Oem,J.-K.
EPI1902876	PB1	Korea, Republic of	2019-Mar-11	EPI_ISL_4071304	A/Mallard (Anas platyrhynchos)/South Korea/KNU2019-30/2019		Import from public-domain	Bal,J.; Duong,B.T.; Sung,H.W.; Yeo,S.J.; Park,H.
EPI1902724	PB1	Korea, Republic of	2019-Feb-27	EPI_ISL_4071215	A/Mallard (Anas platyrhynchos)/South Korea/KNU2019-14/2019		Import from public-domain	Bal,J.; Duong,B.T.; Sung,H.W.; Yeo,S.J.; Park,H.
EPI1902708	PB1	Korea, Republic of	2019-Mar-18	EPI_ISL_4071213	A/Mallard (Anas platyrhynchos)/South Korea/KNU2019-33/2019		Import from public-domain	Bal,J.; Duong,B.T.; Sung,H.W.; Yeo,S.J.; Park,H.
EPI1549876	PB1	Netherlands	2007-Oct-22	EPI_ISL_378366	A/Eurasian Wigeon/Netherlands/5/2007		Import from public-domain	Poen,M.J.; Verhagen,J.H.; Vuong,O.; Scheuer,R.D.; Pas,S.D.; Fouchier,R.A.M.
EPI1564232	PB1	Argentina	2011-Jun-01	EPI_ISL_380997	A/silver teal/Argentina/CIP051-188/2011		Import from public-domain	Rimondi,A.; Perez,D.R.
EPI616783	PB1	United States	1994-May-23	EPI_ISL_189665	A/red knot/Delaware Bay/242/1994		Import from public-domain	Wentworth,D.E.; Dugan,V.; Halpin,R.A.; Lin,X.; Bera,J.; Wester,E.; Ghedin,E.; Fedorova,N.; Tsitrin,T.; McLellan,M.; Stockwell,T.; Amedeo,P.; Appalla,L.; Bishop,B.; Edworthy,P.; Gupta,N.; Hoover,J.; Katzel,D.; Li,K.; Schobel,S.; Shrivastava,S.; Thovarai,V.; Wang,S.; Webster,R.G.; Krauss,S.; Stallknecht,D.; Bao,Y.; Sanders,R.; Dernovoy,D.; Kiryutin,B.; Lipman,D.J.; Tatusova,T.
EPI527618	PB1	Mongolia	2010-Jul-10	EPI_ISL_161001	A/ruddy shelduck/Mongolia/1009/2010		Import from public-domain	Leung,C.Y.; Gilbert,M.; Chow,K.-C.; Ho,C.-K.; Tang,S.-C.; Guan,Y.; Peiris,M.
EPI1226673	PB1	Korea, Republic of	2017-Mar-07	EPI_ISL_309222	A/mandarin duck/Korea/H987-3/2017		Animal and Plant Quarantine Agency (APQA)
EPI1226585	PB1	Korea, Republic of	2016-Dec-20	EPI_ISL_309211	A/mandarin duck/Korea/H539-3/2016		Animal and Plant Quarantine Agency (APQA)
EPI1226545	PB1	Korea, Republic of	2017-Mar-13	EPI_ISL_309206	A/mandarin duck/Korea/H1030-2/2017		Animal and Plant Quarantine Agency (APQA)
EPI1478987	PB1	Netherlands	2019-Mar-12	EPI_ISL_362149	A/Chicken/Netherlands/15004745-001-005/2015	Wageningen Bioveterinary Research	Wageningen Bioveterinary Research	Bergervoet, Saskia; Heutink, Rene; Harders, Frank; Beerens, Nancy
EPI616741	PB1	United States	2011-May-24	EPI_ISL_189668	A/ruddy turnstone/New Jersey/AI11-1678/2011		Import from public-domain	Wentworth,D.E.; Dugan,V.; Halpin,R.A.; Lin,X.; Bera,J.; Wester,E.; Ghedin,E.; Fedorova,N.; Tsitrin,T.; McLellan,M.; Stockwell,T.; Amedeo,P.; Appalla,L.; Bishop,B.; Edworthy,P.; Gupta,N.; Hoover,J.; Katzel,D.; Li,K.; Schobel,S.; Shrivastava,S.; Thovarai,V.; Wang,S.; Webster,R.G.; Krauss,S.; Stallknecht,D.; Bao,Y.; Sanders,R.; Dernovoy,D.; Kiryutin,B.; Lipman,D.J.; Tatusova,T.
EPI1624563	PB1	United States	2006-May-24	EPI_ISL_397909	A/ruddy turnstone/Delaware/1523544/2006		Import from public-domain	Tan,G.; Pickett,B.; Fedorova,N.; Amedeo,P.; Hu,L.; Christensen,J.; Miller,J.; Durbin,A.; Williams,T.; Poulson,R.; Stallknecht,D.
EPI1624555	PB1	United States	2006-May-24	EPI_ISL_397908	A/ruddy turnstone/Delaware/1523543/2006		Import from public-domain	Tan,G.; Pickett,B.; Fedorova,N.; Amedeo,P.; Hu,L.; Christensen,J.; Miller,J.; Durbin,A.; Williams,T.; Poulson,R.; Stallknecht,D.
EPI1624547	PB1	United States	2006-May-22	EPI_ISL_397907	A/ruddy turnstone/Delaware/1523525/2006		Import from public-domain	Tan,G.; Pickett,B.; Fedorova,N.; Amedeo,P.; Hu,L.; Christensen,J.; Miller,J.; Durbin,A.; Williams,T.; Poulson,R.; Stallknecht,D.
EPI1622173	PB1	United States	2012-May-22	EPI_ISL_397613	A/ruddy turnstone/New Jersey/AI12-2864/2012		Import from public-domain	Tan,G.; Pickett,B.; Fedorova,N.; Amedeo,P.; Hu,L.; Christensen,J.; Miller,J.; Durbin,A.; Williams,T.; Poulson,R.; Stallknecht,D.
EPI1622109	PB1	United States	2012-May-22	EPI_ISL_397605	A/ruddy turnstone/New Jersey/AI12-2371/2012		Import from public-domain	Tan,G.; Pickett,B.; Fedorova,N.; Amedeo,P.; Hu,L.; Christensen,J.; Miller,J.; Durbin,A.; Williams,T.; Poulson,R.; Stallknecht,D.
EPI1622093	PB1	United States	2012-May-20	EPI_ISL_397603	A/ruddy turnstone/New Jersey/AI12-2344/2012		Import from public-domain	Tan,G.; Pickett,B.; Fedorova,N.; Amedeo,P.; Hu,L.; Christensen,J.; Miller,J.; Durbin,A.; Williams,T.; Poulson,R.; Stallknecht,D.
EPI1552755	PB1	Guatemala	2014-Aug-01	EPI_ISL_379088	A/blue-winged teal/Guatemala/CIP049-H121-14/2014		Import from public-domain	Ferreri,L.; Ortiz,L.; Geiger,G.; Barriga,G.; Poulson,R.; Gonzalez-Reiche,A.S.; Crum,J.A.; Moran,D.; Stallknecht,D.; Cordon-Rosales,C.; Rajao,D.; Perez,D.R.
EPI1552723	PB1	Guatemala	2014-Aug-01	EPI_ISL_379084	A/blue-winged teal/Guatemala/CIP049-H121-09/2014		Import from public-domain	Ferreri,L.; Ortiz,L.; Geiger,G.; Barriga,G.; Poulson,R.; Gonzalez-Reiche,A.S.; Crum,J.A.; Moran,D.; Stallknecht,D.; Cordon-Rosales,C.; Rajao,D.; Perez,D.R.
EPI1902716	PB1	Korea, Republic of	2019-Mar-19	EPI_ISL_4071214	A/White-fronted goose (Anser albifrons)/South Korea/KNU2019-39/2019		Import from public-domain	Bal,J.; Duong,B.T.; Sung,H.W.; Yeo,S.J.; Park,H.
EPI1633442	PB1	Korea, Republic of	2018-Dec-31	EPI_ISL_399311	A/White-fronted Goose/South Korea/KNU18-119/2018		Import from public-domain	Duong,B.T.; Trinh,T.T.; Than,D.D.; Tuong,H.T.; Yeo,S.J.; Woo,S.H.; Park,H.
EPI442160	PB1	United States	2006-May-17	EPI_ISL_139427	A/king eider/Alaska/44060-250/2006		Import from public-domain	Reeves,A.B.; Pearce,J.M.; Ramey,A.M.; Ely,C.R.; Schmutz,J.A.; Flint,P.L.; Derksen,D.V.; Ip,H.S.; Trust,K.A.
