# Supplementary material for: Locations and structures of influenza A virus packaging-associated signals and other functional elements via an in silico pipeline for predicting constrained features in RNA viruses
Source: PLoS Comput Biol. 2024 Apr 22;20(4):e1012009. doi: 10.1371/journal.pcbi.1012009 (PMC11034665; doi:10.1371/journal.pcbi.1012009)
Supplement: S85 Table — (XLSX) [file pcbi.1012009.s086.xlsx]

## Sheet: Acknowledge Table
We gratefully acknowledge the authors, originating and submitting laboratories of the sequences from GISAID’s EpiFlu Database on which this research is based. The list is detailed below.
All submitters of data may be contacted directly via www.gisaid.org
Segment ID	Segment	Country	Collection date	Isolate-ID	Isolate name	Originating Lab	Submitting Lab	Authors
EPI469840	MP	China	2012-Jan-01	EPI_ISL_146377	A/goose/Guangdong/7472/2012		Import from public-domain	Lam,T.T.Y.; Wang,J.; Shen,Y.; Zhou,B.; Duan,L.; Cheung,C.L.; Ma,C.; Lycett,S.J.; Leung,C.Y.H.; Chen,X.; Li,L.; Hong,W.; Chai,Y.; Zhou,L.; Liang,H.; Ou,Z.; Liu,Y.; Farooqui,A.; Kelvin,D.J.; Poon,L.L.M.; Smith,D.K.; Pybus,O.G.; Leung,G.M.; Shu,Y.; Webster,R.G.; Webby,R.J.; Peiris,J.S.M.; Rambaut,A.; Zhu,H.; Guan,Y.
EPI446503	MP	China	2012-Mar-14	EPI_ISL_140705	A/wild goose/Dongting/PC0360/2012		Import from public-domain	Zhu,Y.
EPI1062336	MP	China	2017-Feb-24	EPI_ISL_278520	A/Bean goose/Hubei/CH-i177/2017_H7N7		Wuhan Institute of Virology
EPI1062327	MP	China	2017-Feb-24	EPI_ISL_278519	A/Bean goose/Hubei/CH-I299/2017_H7N7		Wuhan Institute of Virology
EPI740665	MP	China	2014-Feb-26	EPI_ISL_217938	A/Anser cygnoides/Hubei/Chenhu1228/2014_H7N7	State Key Laboratory of Virology and Wuhan Institute of Virology, Chinese Academy of Sciences	Wuhan Institute of Virology
EPI671747	MP	China	2010-Oct-01	EPI_ISL_201385	A/lesser white-fronted goose/HuNan/412-3Y/2010		Import from public-domain	Chai,H.; Cheng,C.; Zhang,M.; Sun,J.; Hua,Y.
EPI669034	MP	South Africa	2013-May-01	EPI_ISL_200939	A/ostrich/South Africa/DWG/2013		Import from public-domain	Abolnik,C.; Olivier,A.; Reynolds,C.; Henry,D.; Cumming,G.; Rauff,D.; Romito,M.; Petty,D.; Falch,C.
EPI669113	MP	South Africa	2013-Apr-01	EPI_ISL_200933	A/ostrich/South Africa/STV/2013		Import from public-domain	Abolnik,C.; Olivier,A.; Reynolds,C.; Henry,D.; Cumming,G.; Rauff,D.; Romito,M.; Petty,D.; Falch,C.
EPI669058	MP	South Africa	2013-Apr-01	EPI_ISL_200924	A/ostrich/South Africa/KRB/2013		Import from public-domain	Abolnik,C.; Olivier,A.; Reynolds,C.; Henry,D.; Cumming,G.; Rauff,D.; Romito,M.; Petty,D.; Falch,C.
EPI669052	MP	South Africa	2013-Jun-01	EPI_ISL_200923	A/ostrich/South Africa/IMP/2013		Import from public-domain	Abolnik,C.; Olivier,A.; Reynolds,C.; Henry,D.; Cumming,G.; Rauff,D.; Romito,M.; Petty,D.; Falch,C.
EPI2031693	MP	China	2019-Jan-13	EPI_ISL_12627548	A/swan/Shandong/824/2019	Harbin Veterinary Research Institute (CAAS)	Harbin Veterinary Research Institute (CAAS)	Conghui, Zhao; Jing, Guo; Xianying, Zeng; Jianzhong, Shi; Guohua, Deng; Yaping, Zhang; Yanwen, Wang; Qi, Ma; Xinxin, Gao; Pengfei, Cui; Liling, Liu; Xuyong, Li; Hualan, Chen
EPI2031685	MP	China	2019-Jan-13	EPI_ISL_12627547	A/swan/Shandong/799/2019	Harbin Veterinary Research Institute (CAAS)	Harbin Veterinary Research Institute (CAAS)	Conghui, Zhao; Jing, Guo; Xianying, Zeng; Jianzhong, Shi; Guohua, Deng; Yaping, Zhang; Yanwen, Wang; Qi, Ma; Xinxin, Gao; Pengfei, Cui; Liling, Liu; Xuyong, Li; Hualan, Chen
EPI2031677	MP	China	2019-Jan-13	EPI_ISL_12627546	A/swan/Shandong/769/2019	Harbin Veterinary Research Institute (CAAS)	Harbin Veterinary Research Institute (CAAS)	Conghui, Zhao; Jing, Guo; Xianying, Zeng; Jianzhong, Shi; Guohua, Deng; Yaping, Zhang; Yanwen, Wang; Qi, Ma; Xinxin, Gao; Pengfei, Cui; Liling, Liu; Xuyong, Li; Hualan, Chen
EPI2031669	MP	China	2019-Jan-13	EPI_ISL_12627545	A/swan/Shandong/764/2019	Harbin Veterinary Research Institute (CAAS)	Harbin Veterinary Research Institute (CAAS)	Conghui, Zhao; Jing, Guo; Xianying, Zeng; Jianzhong, Shi; Guohua, Deng; Yaping, Zhang; Yanwen, Wang; Qi, Ma; Xinxin, Gao; Pengfei, Cui; Liling, Liu; Xuyong, Li; Hualan, Chen
EPI2031661	MP	China	2019-Jan-13	EPI_ISL_12627544	A/swan/Shandong/662/2019	Harbin Veterinary Research Institute (CAAS)	Harbin Veterinary Research Institute (CAAS)	Conghui, Zhao; Jing, Guo; Xianying, Zeng; Jianzhong, Shi; Guohua, Deng; Yaping, Zhang; Yanwen, Wang; Qi, Ma; Xinxin, Gao; Pengfei, Cui; Liling, Liu; Xuyong, Li; Hualan, Chen
EPI2031653	MP	China	2019-Jan-13	EPI_ISL_12627445	A/swan/Shandong/607/2019	Harbin Veterinary Research Institute (CAAS)	Harbin Veterinary Research Institute (CAAS)	Conghui, Zhao; Jing, Guo; Xianying, Zeng; Jianzhong, Shi; Guohua, Deng; Yaping, Zhang; Yanwen, Wang; Qi, Ma; Xinxin, Gao; Pengfei, Cui; Liling, Liu; Xuyong, Li; Hualan, Chen
EPI2031645	MP	China	2019-Jan-13	EPI_ISL_12627444	A/swan/Shandong/594/2019	Harbin Veterinary Research Institute (CAAS)	Harbin Veterinary Research Institute (CAAS)	Conghui, Zhao; Jing, Guo; Xianying, Zeng; Jianzhong, Shi; Guohua, Deng; Yaping, Zhang; Yanwen, Wang; Qi, Ma; Xinxin, Gao; Pengfei, Cui; Liling, Liu; Xuyong, Li; Hualan, Chen
EPI2031637	MP	China	2019-Jan-13	EPI_ISL_12627443	A/swan/Shandong/586/2019	Harbin Veterinary Research Institute (CAAS)	Harbin Veterinary Research Institute (CAAS)	Conghui, Zhao; Jing, Guo; Xianying, Zeng; Jianzhong, Shi; Guohua, Deng; Yaping, Zhang; Yanwen, Wang; Qi, Ma; Xinxin, Gao; Pengfei, Cui; Liling, Liu; Xuyong, Li; Hualan, Chen
EPI2031629	MP	China	2019-Jan-13	EPI_ISL_12627442	A/swan/Shandong/582/2019	Harbin Veterinary Research Institute (CAAS)	Harbin Veterinary Research Institute (CAAS)	Conghui, Zhao; Jing, Guo; Xianying, Zeng; Jianzhong, Shi; Guohua, Deng; Yaping, Zhang; Yanwen, Wang; Qi, Ma; Xinxin, Gao; Pengfei, Cui; Liling, Liu; Xuyong, Li; Hualan, Chen
EPI2031621	MP	China	2019-Jan-13	EPI_ISL_12627441	A/swan/Shandong/581/2019	Harbin Veterinary Research Institute (CAAS)	Harbin Veterinary Research Institute (CAAS)	Conghui, Zhao; Jing, Guo; Xianying, Zeng; Jianzhong, Shi; Guohua, Deng; Yaping, Zhang; Yanwen, Wang; Qi, Ma; Xinxin, Gao; Pengfei, Cui; Liling, Liu; Xuyong, Li; Hualan, Chen
EPI2031613	MP	China	2019-Jan-12	EPI_ISL_12627440	A/swan/Shandong/433/2019	Harbin Veterinary Research Institute (CAAS)	Harbin Veterinary Research Institute (CAAS)	Conghui, Zhao; Jing, Guo; Xianying, Zeng; Jianzhong, Shi; Guohua, Deng; Yaping, Zhang; Yanwen, Wang; Qi, Ma; Xinxin, Gao; Pengfei, Cui; Liling, Liu; Xuyong, Li; Hualan, Chen
EPI2031605	MP	China	2019-Jan-12	EPI_ISL_12627439	A/swan/Shandong/413/2019	Harbin Veterinary Research Institute (CAAS)	Harbin Veterinary Research Institute (CAAS)	Conghui, Zhao; Jing, Guo; Xianying, Zeng; Jianzhong, Shi; Guohua, Deng; Yaping, Zhang; Yanwen, Wang; Qi, Ma; Xinxin, Gao; Pengfei, Cui; Liling, Liu; Xuyong, Li; Hualan, Chen
EPI2031597	MP	China	2019-Jan-12	EPI_ISL_12627438	A/swan/Shandong/394/2019	Harbin Veterinary Research Institute (CAAS)	Harbin Veterinary Research Institute (CAAS)	Conghui, Zhao; Jing, Guo; Xianying, Zeng; Jianzhong, Shi; Guohua, Deng; Yaping, Zhang; Yanwen, Wang; Qi, Ma; Xinxin, Gao; Pengfei, Cui; Liling, Liu; Xuyong, Li; Hualan, Chen
EPI2031589	MP	China	2019-Jan-12	EPI_ISL_12627437	A/swan/Shandong/206/2019	Harbin Veterinary Research Institute (CAAS)	Harbin Veterinary Research Institute (CAAS)	Conghui, Zhao; Jing, Guo; Xianying, Zeng; Jianzhong, Shi; Guohua, Deng; Yaping, Zhang; Yanwen, Wang; Qi, Ma; Xinxin, Gao; Pengfei, Cui; Liling, Liu; Xuyong, Li; Hualan, Chen
EPI860875	MP	Japan	1980-Jan-01	EPI_ISL_238016	A/whistling swan/Shimane/42/80	National Institute of Animal Health	National Institute of Animal Health	Uchida,Y.
EPI1140076	MP	Netherlands	2006-Feb-16	EPI_ISL_291179	A/Swan/Netherlands/06003448/2006	Wageningen Bioveterinary Research	Wageningen Bioveterinary Research	Bergervoet, Saskia; Heutink, Rene; Harders, Frank; Beerens, Nancy
EPI342608	MP	Czech Republic	2011-Apr-06	EPI_ISL_99175	A/swan/Czech Republic/5416/2011		Import from public-domain	Nagy,A.; Cernikova,L.; Hornickova,J.
EPI284616	MP	Slovenia	2009-Jan-20	EPI_ISL_80761	A/swan/Slovenia/53/2009		Import from public-domain	Nagy,A.; Slavec,B.; Hornickova,J.
EPI558687	MP	United Kingdom	1977-Jan-01	EPI_ISL_170786	A/turkey/England/647/1977		Import from public-domain	Krumbholz,A.; Lange,J.; Sauerbrei,A.; Groth,M.; Platzer,M.; Kanrai,P.; Pleschka,S.; Scholtissek,C.; Buttner,M.; Durrwald,R.; Zell,R.
EPI772749	MP	Germany	2001-Jan-01	EPI_ISL_224261	A/turkey/Germany/R11/2001(H7N7)	Friedrich-Loeffler-Institut	Friedrich-Loeffler-Institut
EPI772741	MP	Germany	2013-Jan-01	EPI_ISL_224260	A/turkey/Germany/R534/2013	Friedrich-Loeffler-Institut	Friedrich-Loeffler-Institut
EPI356353	MP	Germany	2009-Jan-01	EPI_ISL_105931	A/turkey/Germany-NW/R655/2009		Friedrich-Loeffler-Institut
EPI678090	MP	Italy	2013-Aug-21	EPI_ISL_203005	A/turkey/Italy/13VIR4678-1/2013		Istituto Zooprofilattico Sperimentale Delle Venezie	Fusaro, A.; Tassoni, L.; Milani, A.; Hughes, J.; Salviato, A.; Murcia, P.; Massi, P.; Bonfanti, L.; Marangon, S.; Cattoli, G.; Monne, I.
EPI1230021	MP	Netherlands	2011-Jun-25	EPI_ISL_309823	A/Turkey/Netherlands/11011530/2011	Wageningen Bioveterinary Research	Wageningen Bioveterinary Research	Bergervoet, Saskia; Heutink, Rene; Harders, Frank; Beerens, Nancy
EPI740609	MP	China	2013-Dec-05	EPI_ISL_217931	A/Phalacrocorax carbo/Hubei/Honghu179/2013_H7N7	State Key Laboratory of Virology and Wuhan Institute of Virology, Chinese Academy of Sciences	Wuhan Institute of Virology
EPI1626346	MP	Korea, Republic of	2017-Mar-09	EPI_ISL_398128	A/red-crowned crane/Korea/H1026/2017	Animal and Plant Quarantine Agency (APQA)	Animal and Plant Quarantine Agency (S-2158)
EPI470034	MP	China	2013-Jan-01	EPI_ISL_146218	A/pigeon/Wenzhou/497/2013		Import from public-domain	Lam,T.T.Y.; Wang,J.; Shen,Y.; Zhou,B.; Duan,L.; Cheung,C.L.; Ma,C.; Lycett,S.J.; Leung,C.Y.H.; Chen,X.; Li,L.; Hong,W.; Chai,Y.; Zhou,L.; Liang,H.; Ou,Z.; Liu,Y.; Farooqui,A.; Kelvin,D.J.; Poon,L.L.M.; Smith,D.K.; Pybus,O.G.; Leung,G.M.; Shu,Y.; Webster,R.G.; Webby,R.J.; Peiris,J.S.M.; Rambaut,A.; Zhu,H.; Guan,Y.
EPI470024	MP	China	2013-Jan-01	EPI_ISL_146214	A/pigeon/Wenzhou/397/2013		Import from public-domain	Lam,T.T.Y.; Wang,J.; Shen,Y.; Zhou,B.; Duan,L.; Cheung,C.L.; Ma,C.; Lycett,S.J.; Leung,C.Y.H.; Chen,X.; Li,L.; Hong,W.; Chai,Y.; Zhou,L.; Liang,H.; Ou,Z.; Liu,Y.; Farooqui,A.; Kelvin,D.J.; Poon,L.L.M.; Smith,D.K.; Pybus,O.G.; Leung,G.M.; Shu,Y.; Webster,R.G.; Webby,R.J.; Peiris,J.S.M.; Rambaut,A.; Zhu,H.; Guan,Y.
EPI470059	MP	China	2013-Jan-01	EPI_ISL_146188	A/pigeon/Wenzhou/559/2013		Import from public-domain	Lam,T.T.Y.; Wang,J.; Shen,Y.; Zhou,B.; Duan,L.; Cheung,C.L.; Ma,C.; Lycett,S.J.; Leung,C.Y.H.; Chen,X.; Li,L.; Hong,W.; Chai,Y.; Zhou,L.; Liang,H.; Ou,Z.; Liu,Y.; Farooqui,A.; Kelvin,D.J.; Poon,L.L.M.; Smith,D.K.; Pybus,O.G.; Leung,G.M.; Shu,Y.; Webster,R.G.; Webby,R.J.; Peiris,J.S.M.; Rambaut,A.; Zhu,H.; Guan,Y.
EPI244503	MP	Korea, Republic of	2007-Dec-01	EPI_ISL_70554	A/magpie/Korea/YJD174/2007		Import from public-domain	Kim,M.-C.; Lee,Y.-J.
EPI225427	MP	United States	2006-Jan-01	EPI_ISL_64414	A/ruddy turnstone/Delaware/893/2006		Import from public-domain	Kim,L.M.; Scott,M.A.; Suarez,D.L.; Spackman,E.; Swayne,D.E.; Stallknecht,D.E.; Afonso,C.L.
EPI616916	MP	United States	1994-May-23	EPI_ISL_189660	A/shorebird/Delaware Bay/285/1994		Import from public-domain	Wentworth,D.E.; Dugan,V.; Halpin,R.A.; Lin,X.; Bera,J.; Wester,E.; Ghedin,E.; Fedorova,N.; Tsitrin,T.; McLellan,M.; Stockwell,T.; Amedeo,P.; Appalla,L.; Bishop,B.; Edworthy,P.; Gupta,N.; Hoover,J.; Katzel,D.; Li,K.; Schobel,S.; Shrivastava,S.; Thovarai,V.; Wang,S.; Webster,R.G.; Krauss,S.; Stallknecht,D.; Bao,Y.; Sanders,R.; Dernovoy,D.; Kiryutin,B.; Lipman,D.J.; Tatusova,T.
EPI591926	MP	China	2013-Dec-15	EPI_ISL_179837	A/wild bird/Jiangxi/35982/2013		Import from public-domain	Lam,T.Y.; Zhou,B.; Wang,J.; Chai,Y.; Shen,Y.; Chen,X.; Ma,C.; Hong,W.; Chen,Y.; Zhang,Y.; Duan,L.; Chen,P.; Jiang,J.; Li,L.; Poon,L.M.; Webby,R.J.; Smith,D.K.; Leung,G.M.; Peiris,J.M.; Holmes,E.C.; Guan,Y.; Zhu,H.
EPI591920	MP	China	2013-Dec-15	EPI_ISL_179836	A/wild bird/Jiangxi/34503/2013		Import from public-domain	Lam,T.Y.; Zhou,B.; Wang,J.; Chai,Y.; Shen,Y.; Chen,X.; Ma,C.; Hong,W.; Chen,Y.; Zhang,Y.; Duan,L.; Chen,P.; Jiang,J.; Li,L.; Poon,L.M.; Webby,R.J.; Smith,D.K.; Leung,G.M.; Peiris,J.M.; Holmes,E.C.; Guan,Y.; Zhu,H.
EPI591914	MP	China	2013-Dec-15	EPI_ISL_179834	A/wild bird/Jiangxi/34458/2013		Import from public-domain	Lam,T.Y.; Zhou,B.; Wang,J.; Chai,Y.; Shen,Y.; Chen,X.; Ma,C.; Hong,W.; Chen,Y.; Zhang,Y.; Duan,L.; Chen,P.; Jiang,J.; Li,L.; Poon,L.M.; Webby,R.J.; Smith,D.K.; Leung,G.M.; Peiris,J.M.; Holmes,E.C.; Guan,Y.; Zhu,H.
EPI469919	MP	China	2011-Jan-01	EPI_ISL_146367	A/wild waterfowl/Hong Kong/MPL705/2011		Import from public-domain	Lam,T.T.Y.; Wang,J.; Shen,Y.; Zhou,B.; Duan,L.; Cheung,C.L.; Ma,C.; Lycett,S.J.; Leung,C.Y.H.; Chen,X.; Li,L.; Hong,W.; Chai,Y.; Zhou,L.; Liang,H.; Ou,Z.; Liu,Y.; Farooqui,A.; Kelvin,D.J.; Poon,L.L.M.; Smith,D.K.; Pybus,O.G.; Leung,G.M.; Shu,Y.; Webster,R.G.; Webby,R.J.; Peiris,J.S.M.; Rambaut,A.; Zhu,H.; Guan,Y.
EPI469921	MP	China	2011-Jan-01	EPI_ISL_146307	A/wild waterfowl/Hong Kong/MPL1006/2011		Import from public-domain	Lam,T.T.Y.; Wang,J.; Shen,Y.; Zhou,B.; Duan,L.; Cheung,C.L.; Ma,C.; Lycett,S.J.; Leung,C.Y.H.; Chen,X.; Li,L.; Hong,W.; Chai,Y.; Zhou,L.; Liang,H.; Ou,Z.; Liu,Y.; Farooqui,A.; Kelvin,D.J.; Poon,L.L.M.; Smith,D.K.; Pybus,O.G.; Leung,G.M.; Shu,Y.; Webster,R.G.; Webby,R.J.; Peiris,J.S.M.; Rambaut,A.; Zhu,H.; Guan,Y.
EPI469920	MP	China	2011-Jan-01	EPI_ISL_146306	A/wild waterfowl/Hong Kong/MPM2121/2011		Import from public-domain	Lam,T.T.Y.; Wang,J.; Shen,Y.; Zhou,B.; Duan,L.; Cheung,C.L.; Ma,C.; Lycett,S.J.; Leung,C.Y.H.; Chen,X.; Li,L.; Hong,W.; Chai,Y.; Zhou,L.; Liang,H.; Ou,Z.; Liu,Y.; Farooqui,A.; Kelvin,D.J.; Poon,L.L.M.; Smith,D.K.; Pybus,O.G.; Leung,G.M.; Shu,Y.; Webster,R.G.; Webby,R.J.; Peiris,J.S.M.; Rambaut,A.; Zhu,H.; Guan,Y.
EPI461058	MP	Korea, Republic of	2011-Dec-01	EPI_ISL_143790	A/wild bird/Korea/A84/2011		Import from public-domain	Kim,H.R.
EPI392477	MP	Korea, Republic of	2010-Apr-01	EPI_ISL_120880	A/wild bird/Korea/A72/10		Import from public-domain	Kim,H.R.; Park,C.K.; Lee,Y.J.; Oem,J.K.; Kang,H.M.; Choi,J.G.; Lee,O.S.; Bae,Y.C.; Kwon,J.H.
EPI392472	MP	Korea, Republic of	2009-Nov-01	EPI_ISL_120866	A/wild bird/Korea/A331/09		Import from public-domain	Kim,H.R.; Park,C.K.; Lee,Y.J.; Oem,J.K.; Kang,H.M.; Choi,J.G.; Lee,O.S.; Bae,Y.C.; Kwon,J.H.
EPI392469	MP	Korea, Republic of	2009-Nov-01	EPI_ISL_120865	A/wild bird/Korea/A330/09		Import from public-domain	Kim,H.R.; Park,C.K.; Lee,Y.J.; Oem,J.K.; Kang,H.M.; Choi,J.G.; Lee,O.S.; Bae,Y.C.; Kwon,J.H.
EPI258282	MP	Poland	2009-Dec-27	EPI_ISL_74018	A/mallard/Poland/446/09	National Veterinary Research Institut Poland, PIWet-PIB	National Veterinary Research Institut Poland, PIWet-PIB	Smietanka,K; Pikula,A; Minta,Z
EPI1593585	MP	Egypt	2009-Jan-20	EPI_ISL_391385	A/Northern Shoveler/Egypt/SM-051/2009	Centers for Disease Control and Prevention	Centers for Disease Control and Prevention
EPI1593581	MP	Egypt	2009-Jan-20	EPI_ISL_391384	A/Northern Shoveler/Egypt/SM-050/2009	Centers for Disease Control and Prevention	Centers for Disease Control and Prevention
EPI372389	MP	Egypt	2006-Apr-07	EPI_ISL_120199	A/Egyptian goose/Egypt/05588-NAMRU3/2006	U.S. Naval Medical Research Unit No.3	Centers for Disease Control and Prevention	Gerloff, Nancy; Simpson, Natosha; Jones, Joyce; Kis, Zoltan; Bahgat, Verina; Soliman,Atef; Elassal, Emad; Ahmed, Lu'ay; Gaynor, Anne; Cornelius, Claire; Davis,Todd
EPI372318	MP	Egypt	2004-Dec-22	EPI_ISL_120190	A/shoveler/Egypt/09864-NAMRU3/2004	U.S. Naval Medical Research Unit No.3	Centers for Disease Control and Prevention	Gerloff, Nancy; Simpson, Natosha; Jones, Joyce; Kis, Zoltan; Bahgat, Verina; Soliman,Atef; Elassal, Emad; Ahmed, Lu'ay; Gaynor, Anne; Cornelius, Claire; Davis,Todd
EPI372302	MP	Egypt	2004-Feb-18	EPI_ISL_120188	A/teal/Egypt/00835-NAMRU3/2004	U.S. Naval Medical Research Unit No.3	Centers for Disease Control and Prevention	Gerloff, Nancy; Simpson, Natosha; Jones, Joyce; Kis, Zoltan; Bahgat, Verina; Soliman,Atef; Elassal, Emad; Ahmed, Lu'ay; Gaynor, Anne; Cornelius, Claire; Davis,Todd
EPI1635140	MP	Cambodia	2015-Jun-09	EPI_ISL_399751	A/chicken/Cambodia/Z437W28M3/2015		Import from public-domain	Vijaykrishna,D.; Deng,Y.M.; Grau,M.L.; Kay,M.; Suttie,A.; Horwood,P.F.; Kalpravidh,W.; Claes,F.; Osbjer,K.; Dussart,P.; Barr,I.G.; Karlsson,E.A.; Dhanasekaran,V.; Deng,Y.-M.; L Grau,M.
EPI841766	MP	China	2014-Feb-01	EPI_ISL_235196	A/chicken/Jiangxi/C25/2014		Import from public-domain	Wu,H.; Wu,N.
EPI408028	MP	United Kingdom	1927-Jan-01	EPI_ISL_132870	A/FPV/Dutch/1927		Import from public-domain	Wentworth,D.E.; Dugan,V.; Halpin,R.; Lin,X.; Wester,E.; Bera,J.; Ghedin,E.; Fedorova,N.; Tsitrin,T.; Stockwell,T.; Amedeo,P.; Bishop,B.; Edworthy,P.; Gupta,N.; Katzel,D.; Li,K.; Schobel,S.; Shrivastava,S.; Thovarai,V.; Wang,S.; Webster,R.; Krauss,S.; Bao,Y.; Sanders,R.; Dernovoy,D.; Kiryutin,B.; Lipman,D.J.; Tatusova,T.
EPI594132	MP	China	2014-Feb-18	EPI_ISL_176039	A/chicken/Jiangxi/10784/2014		Import from public-domain	Lam,T.Y.; Zhou,B.; Wang,J.; Chai,Y.; Shen,Y.; Chen,X.; Ma,C.; Hong,W.; Chen,Y.; Zhang,Y.; Duan,L.; Chen,P.; Jiang,J.; Li,L.; Poon,L.M.; Webby,R.J.; Smith,D.K.; Leung,G.M.; Peiris,J.M.; Holmes,E.C.; Guan,Y.; Zhu,H.
EPI469861	MP	China	2010-Jan-01	EPI_ISL_146396	A/chicken/Jiangxi/2369/2010		Import from public-domain	Lam,T.T.Y.; Wang,J.; Shen,Y.; Zhou,B.; Duan,L.; Cheung,C.L.; Ma,C.; Lycett,S.J.; Leung,C.Y.H.; Chen,X.; Li,L.; Hong,W.; Chai,Y.; Zhou,L.; Liang,H.; Ou,Z.; Liu,Y.; Farooqui,A.; Kelvin,D.J.; Poon,L.L.M.; Smith,D.K.; Pybus,O.G.; Leung,G.M.; Shu,Y.; Webster,R.G.; Webby,R.J.; Peiris,J.S.M.; Rambaut,A.; Zhu,H.; Guan,Y.
EPI470048	MP	China	2013-Jan-01	EPI_ISL_146217	A/silkie chicken/Wenzhou/816/2013		Import from public-domain	Lam,T.T.Y.; Wang,J.; Shen,Y.; Zhou,B.; Duan,L.; Cheung,C.L.; Ma,C.; Lycett,S.J.; Leung,C.Y.H.; Chen,X.; Li,L.; Hong,W.; Chai,Y.; Zhou,L.; Liang,H.; Ou,Z.; Liu,Y.; Farooqui,A.; Kelvin,D.J.; Poon,L.L.M.; Smith,D.K.; Pybus,O.G.; Leung,G.M.; Shu,Y.; Webster,R.G.; Webby,R.J.; Peiris,J.S.M.; Rambaut,A.; Zhu,H.; Guan,Y.
EPI470047	MP	China	2013-Jan-01	EPI_ISL_146216	A/silkie chicken/Wenzhou/792/2013		Import from public-domain	Lam,T.T.Y.; Wang,J.; Shen,Y.; Zhou,B.; Duan,L.; Cheung,C.L.; Ma,C.; Lycett,S.J.; Leung,C.Y.H.; Chen,X.; Li,L.; Hong,W.; Chai,Y.; Zhou,L.; Liang,H.; Ou,Z.; Liu,Y.; Farooqui,A.; Kelvin,D.J.; Poon,L.L.M.; Smith,D.K.; Pybus,O.G.; Leung,G.M.; Shu,Y.; Webster,R.G.; Webby,R.J.; Peiris,J.S.M.; Rambaut,A.; Zhu,H.; Guan,Y.
EPI470027	MP	China	2013-Jan-01	EPI_ISL_146215	A/silkie chicken/Wenzhou/793/2013		Import from public-domain	Lam,T.T.Y.; Wang,J.; Shen,Y.; Zhou,B.; Duan,L.; Cheung,C.L.; Ma,C.; Lycett,S.J.; Leung,C.Y.H.; Chen,X.; Li,L.; Hong,W.; Chai,Y.; Zhou,L.; Liang,H.; Ou,Z.; Liu,Y.; Farooqui,A.; Kelvin,D.J.; Poon,L.L.M.; Smith,D.K.; Pybus,O.G.; Leung,G.M.; Shu,Y.; Webster,R.G.; Webby,R.J.; Peiris,J.S.M.; Rambaut,A.; Zhu,H.; Guan,Y.
EPI470049	MP	China	2013-Jan-01	EPI_ISL_146213	A/chicken/Wenzhou/278/2013		Import from public-domain	Lam,T.T.Y.; Wang,J.; Shen,Y.; Zhou,B.; Duan,L.; Cheung,C.L.; Ma,C.; Lycett,S.J.; Leung,C.Y.H.; Chen,X.; Li,L.; Hong,W.; Chai,Y.; Zhou,L.; Liang,H.; Ou,Z.; Liu,Y.; Farooqui,A.; Kelvin,D.J.; Poon,L.L.M.; Smith,D.K.; Pybus,O.G.; Leung,G.M.; Shu,Y.; Webster,R.G.; Webby,R.J.; Peiris,J.S.M.; Rambaut,A.; Zhu,H.; Guan,Y.
EPI470046	MP	China	2013-Jan-01	EPI_ISL_146212	A/chicken/Wenzhou/698/2013		Import from public-domain	Lam,T.T.Y.; Wang,J.; Shen,Y.; Zhou,B.; Duan,L.; Cheung,C.L.; Ma,C.; Lycett,S.J.; Leung,C.Y.H.; Chen,X.; Li,L.; Hong,W.; Chai,Y.; Zhou,L.; Liang,H.; Ou,Z.; Liu,Y.; Farooqui,A.; Kelvin,D.J.; Poon,L.L.M.; Smith,D.K.; Pybus,O.G.; Leung,G.M.; Shu,Y.; Webster,R.G.; Webby,R.J.; Peiris,J.S.M.; Rambaut,A.; Zhu,H.; Guan,Y.
EPI470045	MP	China	2013-Jan-01	EPI_ISL_146211	A/chicken/Wenzhou/690/2013		Import from public-domain	Lam,T.T.Y.; Wang,J.; Shen,Y.; Zhou,B.; Duan,L.; Cheung,C.L.; Ma,C.; Lycett,S.J.; Leung,C.Y.H.; Chen,X.; Li,L.; Hong,W.; Chai,Y.; Zhou,L.; Liang,H.; Ou,Z.; Liu,Y.; Farooqui,A.; Kelvin,D.J.; Poon,L.L.M.; Smith,D.K.; Pybus,O.G.; Leung,G.M.; Shu,Y.; Webster,R.G.; Webby,R.J.; Peiris,J.S.M.; Rambaut,A.; Zhu,H.; Guan,Y.
EPI470044	MP	China	2013-Jan-01	EPI_ISL_146210	A/chicken/Wenzhou/685/2013		Import from public-domain	Lam,T.T.Y.; Wang,J.; Shen,Y.; Zhou,B.; Duan,L.; Cheung,C.L.; Ma,C.; Lycett,S.J.; Leung,C.Y.H.; Chen,X.; Li,L.; Hong,W.; Chai,Y.; Zhou,L.; Liang,H.; Ou,Z.; Liu,Y.; Farooqui,A.; Kelvin,D.J.; Poon,L.L.M.; Smith,D.K.; Pybus,O.G.; Leung,G.M.; Shu,Y.; Webster,R.G.; Webby,R.J.; Peiris,J.S.M.; Rambaut,A.; Zhu,H.; Guan,Y.
EPI470043	MP	China	2013-Jan-01	EPI_ISL_146209	A/chicken/Wenzhou/678/2013		Import from public-domain	Lam,T.T.Y.; Wang,J.; Shen,Y.; Zhou,B.; Duan,L.; Cheung,C.L.; Ma,C.; Lycett,S.J.; Leung,C.Y.H.; Chen,X.; Li,L.; Hong,W.; Chai,Y.; Zhou,L.; Liang,H.; Ou,Z.; Liu,Y.; Farooqui,A.; Kelvin,D.J.; Poon,L.L.M.; Smith,D.K.; Pybus,O.G.; Leung,G.M.; Shu,Y.; Webster,R.G.; Webby,R.J.; Peiris,J.S.M.; Rambaut,A.; Zhu,H.; Guan,Y.
EPI470042	MP	China	2013-Jan-01	EPI_ISL_146208	A/chicken/Wenzhou/666/2013		Import from public-domain	Lam,T.T.Y.; Wang,J.; Shen,Y.; Zhou,B.; Duan,L.; Cheung,C.L.; Ma,C.; Lycett,S.J.; Leung,C.Y.H.; Chen,X.; Li,L.; Hong,W.; Chai,Y.; Zhou,L.; Liang,H.; Ou,Z.; Liu,Y.; Farooqui,A.; Kelvin,D.J.; Poon,L.L.M.; Smith,D.K.; Pybus,O.G.; Leung,G.M.; Shu,Y.; Webster,R.G.; Webby,R.J.; Peiris,J.S.M.; Rambaut,A.; Zhu,H.; Guan,Y.
EPI470041	MP	China	2013-Jan-01	EPI_ISL_146207	A/chicken/Wenzhou/662/2013		Import from public-domain	Lam,T.T.Y.; Wang,J.; Shen,Y.; Zhou,B.; Duan,L.; Cheung,C.L.; Ma,C.; Lycett,S.J.; Leung,C.Y.H.; Chen,X.; Li,L.; Hong,W.; Chai,Y.; Zhou,L.; Liang,H.; Ou,Z.; Liu,Y.; Farooqui,A.; Kelvin,D.J.; Poon,L.L.M.; Smith,D.K.; Pybus,O.G.; Leung,G.M.; Shu,Y.; Webster,R.G.; Webby,R.J.; Peiris,J.S.M.; Rambaut,A.; Zhu,H.; Guan,Y.
EPI470040	MP	China	2013-Jan-01	EPI_ISL_146206	A/chicken/Wenzhou/658/2013		Import from public-domain	Lam,T.T.Y.; Wang,J.; Shen,Y.; Zhou,B.; Duan,L.; Cheung,C.L.; Ma,C.; Lycett,S.J.; Leung,C.Y.H.; Chen,X.; Li,L.; Hong,W.; Chai,Y.; Zhou,L.; Liang,H.; Ou,Z.; Liu,Y.; Farooqui,A.; Kelvin,D.J.; Poon,L.L.M.; Smith,D.K.; Pybus,O.G.; Leung,G.M.; Shu,Y.; Webster,R.G.; Webby,R.J.; Peiris,J.S.M.; Rambaut,A.; Zhu,H.; Guan,Y.
EPI470039	MP	China	2013-Jan-01	EPI_ISL_146205	A/chicken/Wenzhou/645/2013		Import from public-domain	Lam,T.T.Y.; Wang,J.; Shen,Y.; Zhou,B.; Duan,L.; Cheung,C.L.; Ma,C.; Lycett,S.J.; Leung,C.Y.H.; Chen,X.; Li,L.; Hong,W.; Chai,Y.; Zhou,L.; Liang,H.; Ou,Z.; Liu,Y.; Farooqui,A.; Kelvin,D.J.; Poon,L.L.M.; Smith,D.K.; Pybus,O.G.; Leung,G.M.; Shu,Y.; Webster,R.G.; Webby,R.J.; Peiris,J.S.M.; Rambaut,A.; Zhu,H.; Guan,Y.
EPI470038	MP	China	2013-Jan-01	EPI_ISL_146204	A/chicken/Wenzhou/640/2013		Import from public-domain	Lam,T.T.Y.; Wang,J.; Shen,Y.; Zhou,B.; Duan,L.; Cheung,C.L.; Ma,C.; Lycett,S.J.; Leung,C.Y.H.; Chen,X.; Li,L.; Hong,W.; Chai,Y.; Zhou,L.; Liang,H.; Ou,Z.; Liu,Y.; Farooqui,A.; Kelvin,D.J.; Poon,L.L.M.; Smith,D.K.; Pybus,O.G.; Leung,G.M.; Shu,Y.; Webster,R.G.; Webby,R.J.; Peiris,J.S.M.; Rambaut,A.; Zhu,H.; Guan,Y.
EPI470037	MP	China	2013-Jan-01	EPI_ISL_146203	A/chicken/Wenzhou/634/2013		Import from public-domain	Lam,T.T.Y.; Wang,J.; Shen,Y.; Zhou,B.; Duan,L.; Cheung,C.L.; Ma,C.; Lycett,S.J.; Leung,C.Y.H.; Chen,X.; Li,L.; Hong,W.; Chai,Y.; Zhou,L.; Liang,H.; Ou,Z.; Liu,Y.; Farooqui,A.; Kelvin,D.J.; Poon,L.L.M.; Smith,D.K.; Pybus,O.G.; Leung,G.M.; Shu,Y.; Webster,R.G.; Webby,R.J.; Peiris,J.S.M.; Rambaut,A.; Zhu,H.; Guan,Y.
EPI470036	MP	China	2013-Jan-01	EPI_ISL_146202	A/chicken/Wenzhou/624/2013		Import from public-domain	Lam,T.T.Y.; Wang,J.; Shen,Y.; Zhou,B.; Duan,L.; Cheung,C.L.; Ma,C.; Lycett,S.J.; Leung,C.Y.H.; Chen,X.; Li,L.; Hong,W.; Chai,Y.; Zhou,L.; Liang,H.; Ou,Z.; Liu,Y.; Farooqui,A.; Kelvin,D.J.; Poon,L.L.M.; Smith,D.K.; Pybus,O.G.; Leung,G.M.; Shu,Y.; Webster,R.G.; Webby,R.J.; Peiris,J.S.M.; Rambaut,A.; Zhu,H.; Guan,Y.
EPI470035	MP	China	2013-Jan-01	EPI_ISL_146201	A/chicken/Wenzhou/602/2013		Import from public-domain	Lam,T.T.Y.; Wang,J.; Shen,Y.; Zhou,B.; Duan,L.; Cheung,C.L.; Ma,C.; Lycett,S.J.; Leung,C.Y.H.; Chen,X.; Li,L.; Hong,W.; Chai,Y.; Zhou,L.; Liang,H.; Ou,Z.; Liu,Y.; Farooqui,A.; Kelvin,D.J.; Poon,L.L.M.; Smith,D.K.; Pybus,O.G.; Leung,G.M.; Shu,Y.; Webster,R.G.; Webby,R.J.; Peiris,J.S.M.; Rambaut,A.; Zhu,H.; Guan,Y.
EPI470033	MP	China	2013-Jan-01	EPI_ISL_146200	A/chicken/Wenzhou/331/2013		Import from public-domain	Lam,T.T.Y.; Wang,J.; Shen,Y.; Zhou,B.; Duan,L.; Cheung,C.L.; Ma,C.; Lycett,S.J.; Leung,C.Y.H.; Chen,X.; Li,L.; Hong,W.; Chai,Y.; Zhou,L.; Liang,H.; Ou,Z.; Liu,Y.; Farooqui,A.; Kelvin,D.J.; Poon,L.L.M.; Smith,D.K.; Pybus,O.G.; Leung,G.M.; Shu,Y.; Webster,R.G.; Webby,R.J.; Peiris,J.S.M.; Rambaut,A.; Zhu,H.; Guan,Y.
EPI470032	MP	China	2013-Jan-01	EPI_ISL_146199	A/chicken/Wenzhou/323/2013		Import from public-domain	Lam,T.T.Y.; Wang,J.; Shen,Y.; Zhou,B.; Duan,L.; Cheung,C.L.; Ma,C.; Lycett,S.J.; Leung,C.Y.H.; Chen,X.; Li,L.; Hong,W.; Chai,Y.; Zhou,L.; Liang,H.; Ou,Z.; Liu,Y.; Farooqui,A.; Kelvin,D.J.; Poon,L.L.M.; Smith,D.K.; Pybus,O.G.; Leung,G.M.; Shu,Y.; Webster,R.G.; Webby,R.J.; Peiris,J.S.M.; Rambaut,A.; Zhu,H.; Guan,Y.
EPI470031	MP	China	2013-Jan-01	EPI_ISL_146198	A/chicken/Wenzhou/305/2013		Import from public-domain	Lam,T.T.Y.; Wang,J.; Shen,Y.; Zhou,B.; Duan,L.; Cheung,C.L.; Ma,C.; Lycett,S.J.; Leung,C.Y.H.; Chen,X.; Li,L.; Hong,W.; Chai,Y.; Zhou,L.; Liang,H.; Ou,Z.; Liu,Y.; Farooqui,A.; Kelvin,D.J.; Poon,L.L.M.; Smith,D.K.; Pybus,O.G.; Leung,G.M.; Shu,Y.; Webster,R.G.; Webby,R.J.; Peiris,J.S.M.; Rambaut,A.; Zhu,H.; Guan,Y.
EPI470030	MP	China	2013-Jan-01	EPI_ISL_146197	A/chicken/Wenzhou/279/2013		Import from public-domain	Lam,T.T.Y.; Wang,J.; Shen,Y.; Zhou,B.; Duan,L.; Cheung,C.L.; Ma,C.; Lycett,S.J.; Leung,C.Y.H.; Chen,X.; Li,L.; Hong,W.; Chai,Y.; Zhou,L.; Liang,H.; Ou,Z.; Liu,Y.; Farooqui,A.; Kelvin,D.J.; Poon,L.L.M.; Smith,D.K.; Pybus,O.G.; Leung,G.M.; Shu,Y.; Webster,R.G.; Webby,R.J.; Peiris,J.S.M.; Rambaut,A.; Zhu,H.; Guan,Y.
EPI470029	MP	China	2013-Jan-01	EPI_ISL_146196	A/chicken/Wenzhou/275/2013		Import from public-domain	Lam,T.T.Y.; Wang,J.; Shen,Y.; Zhou,B.; Duan,L.; Cheung,C.L.; Ma,C.; Lycett,S.J.; Leung,C.Y.H.; Chen,X.; Li,L.; Hong,W.; Chai,Y.; Zhou,L.; Liang,H.; Ou,Z.; Liu,Y.; Farooqui,A.; Kelvin,D.J.; Poon,L.L.M.; Smith,D.K.; Pybus,O.G.; Leung,G.M.; Shu,Y.; Webster,R.G.; Webby,R.J.; Peiris,J.S.M.; Rambaut,A.; Zhu,H.; Guan,Y.
EPI470028	MP	China	2013-Jan-01	EPI_ISL_146195	A/chicken/Wenzhou/269/2013		Import from public-domain	Lam,T.T.Y.; Wang,J.; Shen,Y.; Zhou,B.; Duan,L.; Cheung,C.L.; Ma,C.; Lycett,S.J.; Leung,C.Y.H.; Chen,X.; Li,L.; Hong,W.; Chai,Y.; Zhou,L.; Liang,H.; Ou,Z.; Liu,Y.; Farooqui,A.; Kelvin,D.J.; Poon,L.L.M.; Smith,D.K.; Pybus,O.G.; Leung,G.M.; Shu,Y.; Webster,R.G.; Webby,R.J.; Peiris,J.S.M.; Rambaut,A.; Zhu,H.; Guan,Y.
EPI470026	MP	China	2013-Jan-01	EPI_ISL_146194	A/chicken/Wenzhou/626/2013		Import from public-domain	Lam,T.T.Y.; Wang,J.; Shen,Y.; Zhou,B.; Duan,L.; Cheung,C.L.; Ma,C.; Lycett,S.J.; Leung,C.Y.H.; Chen,X.; Li,L.; Hong,W.; Chai,Y.; Zhou,L.; Liang,H.; Ou,Z.; Liu,Y.; Farooqui,A.; Kelvin,D.J.; Poon,L.L.M.; Smith,D.K.; Pybus,O.G.; Leung,G.M.; Shu,Y.; Webster,R.G.; Webby,R.J.; Peiris,J.S.M.; Rambaut,A.; Zhu,H.; Guan,Y.
EPI470025	MP	China	2013-Jan-01	EPI_ISL_146193	A/chicken/Wenzhou/610/2013		Import from public-domain	Lam,T.T.Y.; Wang,J.; Shen,Y.; Zhou,B.; Duan,L.; Cheung,C.L.; Ma,C.; Lycett,S.J.; Leung,C.Y.H.; Chen,X.; Li,L.; Hong,W.; Chai,Y.; Zhou,L.; Liang,H.; Ou,Z.; Liu,Y.; Farooqui,A.; Kelvin,D.J.; Poon,L.L.M.; Smith,D.K.; Pybus,O.G.; Leung,G.M.; Shu,Y.; Webster,R.G.; Webby,R.J.; Peiris,J.S.M.; Rambaut,A.; Zhu,H.; Guan,Y.
EPI470023	MP	China	2013-Jan-01	EPI_ISL_146192	A/chicken/Wenzhou/189/2013		Import from public-domain	Lam,T.T.Y.; Wang,J.; Shen,Y.; Zhou,B.; Duan,L.; Cheung,C.L.; Ma,C.; Lycett,S.J.; Leung,C.Y.H.; Chen,X.; Li,L.; Hong,W.; Chai,Y.; Zhou,L.; Liang,H.; Ou,Z.; Liu,Y.; Farooqui,A.; Kelvin,D.J.; Poon,L.L.M.; Smith,D.K.; Pybus,O.G.; Leung,G.M.; Shu,Y.; Webster,R.G.; Webby,R.J.; Peiris,J.S.M.; Rambaut,A.; Zhu,H.; Guan,Y.
EPI470022	MP	China	2013-Jan-01	EPI_ISL_146191	A/chicken/Wenzhou/89/2013		Import from public-domain	Lam,T.T.Y.; Wang,J.; Shen,Y.; Zhou,B.; Duan,L.; Cheung,C.L.; Ma,C.; Lycett,S.J.; Leung,C.Y.H.; Chen,X.; Li,L.; Hong,W.; Chai,Y.; Zhou,L.; Liang,H.; Ou,Z.; Liu,Y.; Farooqui,A.; Kelvin,D.J.; Poon,L.L.M.; Smith,D.K.; Pybus,O.G.; Leung,G.M.; Shu,Y.; Webster,R.G.; Webby,R.J.; Peiris,J.S.M.; Rambaut,A.; Zhu,H.; Guan,Y.
EPI468772	MP	China	2013-Jan-01	EPI_ISL_146106	A/chicken/Wenzhou/334b/2013		Import from public-domain	Lam,T.T.Y.; Wang,J.; Shen,Y.; Zhou,B.; Duan,L.; Cheung,C.L.; Ma,C.; Lycett,S.J.; Leung,C.Y.H.; Chen,X.; Li,L.; Hong,W.; Chai,Y.; Zhou,L.; Liang,H.; Ou,Z.; Liu,Y.; Farooqui,A.; Kelvin,D.J.; Poon,L.L.M.; Smith,D.K.; Pybus,O.G.; Leung,G.M.; Shu,Y.; Webster,R.G.; Webby,R.J.; Peiris,J.S.M.; Rambaut,A.; Zhu,H.; Guan,Y.
EPI242205	MP	Italy	1902-Jan-01	EPI_ISL_69853	A/chicken/Brescia/1902		Import from public-domain	Kim,L.M.; Scott,M.A.; Suarez,D.L.; Spackman,E.; Swayne,D.E.; Afonso,C.L.
EPI772757	MP	Germany	2003-Jan-01	EPI_ISL_224262	A/chicken/Germany/R28/2003(H7N7)	Friedrich-Loeffler-Institut	Friedrich-Loeffler-Institut
EPI634896	MP	Germany	2015-Jul-25	EPI_ISL_191942	A/chicken/Germany/AR1386-L01302/2015		Friedrich-Loeffler-Institut
EPI634888	MP	Germany	2015-Jul-25	EPI_ISL_191941	A/chicken/Germany/AR1385-L01301/2015		Friedrich-Loeffler-Institut
EPI624529	MP	Germany	2015-Jun-09	EPI_ISL_191764	A/chicken/Germany/AR942-L01269/2015		Friedrich-Loeffler-Institut
EPI624521	MP	Germany	2015-Jun-09	EPI_ISL_191763	A/chicken/Germany/AR915-L01268/2015		Friedrich-Loeffler-Institut
EPI302175	MP	Germany	2010-Jan-01	EPI_ISL_86043	A/chicken/Germany-NI/R874/2010		Friedrich-Loeffler-Institut
EPI484290	MP	Italy	2013-Aug-13	EPI_ISL_149635	A/chicken/Italy/13VIR4527-11/2013	Istituto Zooprofilattico Sperimentale Delle Venezie	Istituto Zooprofilattico Sperimentale Delle Venezie	Monne, I.; Fusaro, A.; Schivo, A.; Ormelli, S.; Massi, P.; Cattoli, G.
EPI678082	MP	Italy	2013-Sep-02	EPI_ISL_203004	A/chicken/Italy/13VIR5091/2013		Istituto Zooprofilattico Sperimentale Delle Venezie	Fusaro, A.; Tassoni, L.; Milani, A.; Hughes, J.; Salviato, A.; Murcia, P.; Massi, P.; Bonfanti, L.; Marangon, S.; Cattoli, G.; Monne, I.
EPI678074	MP	Italy	2013-Sep-03	EPI_ISL_203003	A/chicken/Italy/13VIR5051-3/2013		Istituto Zooprofilattico Sperimentale Delle Venezie	Fusaro, A.; Tassoni, L.; Milani, A.; Hughes, J.; Salviato, A.; Murcia, P.; Massi, P.; Bonfanti, L.; Marangon, S.; Cattoli, G.; Monne, I.
EPI678066	MP	Italy	2013-Sep-03	EPI_ISL_203002	A/chicken/Italy/13VIR5051-1/2013		Istituto Zooprofilattico Sperimentale Delle Venezie	Fusaro, A.; Tassoni, L.; Milani, A.; Hughes, J.; Salviato, A.; Murcia, P.; Massi, P.; Bonfanti, L.; Marangon, S.; Cattoli, G.; Monne, I.
EPI678058	MP	Italy	2013-Aug-27	EPI_ISL_203001	A/chicken/Italy/13VIR4774/2013		Istituto Zooprofilattico Sperimentale Delle Venezie	Fusaro, A.; Tassoni, L.; Milani, A.; Hughes, J.; Salviato, A.; Murcia, P.; Massi, P.; Bonfanti, L.; Marangon, S.; Cattoli, G.; Monne, I.
EPI678050	MP	Italy	2013-Aug-19	EPI_ISL_203000	A/chicken/Italy/13VIR4603-1/2013		Istituto Zooprofilattico Sperimentale Delle Venezie	Fusaro, A.; Tassoni, L.; Milani, A.; Hughes, J.; Salviato, A.; Murcia, P.; Massi, P.; Bonfanti, L.; Marangon, S.; Cattoli, G.; Monne, I.
EPI678042	MP	Italy	2013-Aug-13	EPI_ISL_202999	A/chicken/Italy/13VIR4541-9/2013		Istituto Zooprofilattico Sperimentale Delle Venezie	Fusaro, A.; Tassoni, L.; Milani, A.; Hughes, J.; Salviato, A.; Murcia, P.; Massi, P.; Bonfanti, L.; Marangon, S.; Cattoli, G.; Monne, I.
EPI678034	MP	Italy	2013-Aug-13	EPI_ISL_202998	A/chicken/Italy/13VIR4541-8/2013		Istituto Zooprofilattico Sperimentale Delle Venezie	Fusaro, A.; Tassoni, L.; Milani, A.; Hughes, J.; Salviato, A.; Murcia, P.; Massi, P.; Bonfanti, L.; Marangon, S.; Cattoli, G.; Monne, I.
EPI678026	MP	Italy	2013-Aug-13	EPI_ISL_202997	A/chicken/Italy/13VIR4541-7/2013		Istituto Zooprofilattico Sperimentale Delle Venezie	Fusaro, A.; Tassoni, L.; Milani, A.; Hughes, J.; Salviato, A.; Murcia, P.; Massi, P.; Bonfanti, L.; Marangon, S.; Cattoli, G.; Monne, I.
EPI678018	MP	Italy	2013-Aug-13	EPI_ISL_202996	A/chicken/Italy/13VIR4541-34/2013		Istituto Zooprofilattico Sperimentale Delle Venezie	Fusaro, A.; Tassoni, L.; Milani, A.; Hughes, J.; Salviato, A.; Murcia, P.; Massi, P.; Bonfanti, L.; Marangon, S.; Cattoli, G.; Monne, I.
EPI678002	MP	Italy	2013-Aug-13	EPI_ISL_202994	A/chicken/Italy/13VIR4541-32/2013		Istituto Zooprofilattico Sperimentale Delle Venezie	Fusaro, A.; Tassoni, L.; Milani, A.; Hughes, J.; Salviato, A.; Murcia, P.; Massi, P.; Bonfanti, L.; Marangon, S.; Cattoli, G.; Monne, I.
EPI712886	MP	United Kingdom	2008-Jun-02	EPI_ISL_212455	A/chicken/England/11406/2008	Animal and Plant Health Agency (APHA)	Animal and Plant Health Agency (APHA)	Seekings, A; Russell, C; Ceeraz, V; Cox, W; Manvell, R; Brown, I
EPI561734	MP	United Kingdom	2015-Jan-30	EPI_ISL_171721	A/chicken/England/2830/2015	Animal and Plant Health Agency (APHA)	Animal and Plant Health Agency (APHA)	Hanna, A; Ellis, R; Ceeraz, V; Seekings, J; Sutton, D; Thomas, S; Brookes, S; Banks, J; Brown, I
EPI1230761	MP	Netherlands	2011-May-12	EPI_ISL_309929	A/Chicken/Netherlands/11008327/2011	Wageningen Bioveterinary Research	Wageningen Bioveterinary Research	Bergervoet, Saskia; Heutink, Rene; Harders, Frank; Beerens, Nancy
EPI1230170	MP	Netherlands	2013-Mar-15	EPI_ISL_309843	A/Chicken/Netherlands/13003953/2013	Wageningen Bioveterinary Research	Wageningen Bioveterinary Research	Bergervoet, Saskia; Heutink, Rene; Harders, Frank; Beerens, Nancy
EPI1230162	MP	Netherlands	2013-Mar-08	EPI_ISL_309842	A/Chicken/Netherlands/13003543/2013	Wageningen Bioveterinary Research	Wageningen Bioveterinary Research	Bergervoet, Saskia; Heutink, Rene; Harders, Frank; Beerens, Nancy
EPI1229933	MP	Netherlands	2013-Mar-18	EPI_ISL_309812	A/Chicken/Netherlands/13003983/2013	Wageningen Bioveterinary Research	Wageningen Bioveterinary Research	Bergervoet, Saskia; Heutink, Rene; Harders, Frank; Beerens, Nancy
EPI1229925	MP	Netherlands	2013-Mar-12	EPI_ISL_309811	A/Chicken/Netherlands/13003601/2013	Wageningen Bioveterinary Research	Wageningen Bioveterinary Research	Bergervoet, Saskia; Heutink, Rene; Harders, Frank; Beerens, Nancy
EPI1229917	MP	Netherlands	2012-Aug-09	EPI_ISL_309810	A/Chicken/Netherlands/12014794/2012	Wageningen Bioveterinary Research	Wageningen Bioveterinary Research	Bergervoet, Saskia; Heutink, Rene; Harders, Frank; Beerens, Nancy
EPI1229901	MP	Netherlands	2011-Jun-23	EPI_ISL_309808	A/Chicken/Netherlands/11011392/2011	Wageningen Bioveterinary Research	Wageningen Bioveterinary Research	Bergervoet, Saskia; Heutink, Rene; Harders, Frank; Beerens, Nancy
EPI1229813	MP	Netherlands	2006-Aug-01	EPI_ISL_309797	A/Chicken/Netherlands/06022003/2006	Wageningen Bioveterinary Research	Wageningen Bioveterinary Research	Bergervoet, Saskia; Heutink, Rene; Harders, Frank; Beerens, Nancy
EPI629352	MP	Netherlands	2015-Mar-11	EPI_ISL_192666	A/chicken/NL-Barneveld/15004745-006-010/2015		Wageningen Bioveterinary Research	Heutink, R; Verschuren, S; Harders, F; Koch, G.; Bouwstra, R.
EPI580242	MP	Netherlands	2013-Mar-12	EPI_ISL_176813	A/Chicken/NL-Lochem/13003601/2013	Wageningen Bioveterinary Research	Wageningen Bioveterinary Research	Heutink,Rene;Harders,Frank;Pritz-Verschuren,Sylvia;Bouwstra,Ruth;Koch,Guus
EPI580235	MP	Netherlands	2013-Mar-18	EPI_ISL_176812	A/Chicken/NL-Zeewolde/13003983/2013	Wageningen Bioveterinary Research	Wageningen Bioveterinary Research	Heutink,Rene;Harders,Frank;Pritz-Verschuren,Sylvia;Bouwstra,Ruth;Koch,Guus
EPI629342	MP	Netherlands	2015-Mar-11	EPI_ISL_192665	A/Chicken/NL-Barneveld/15004745-001-005/2015		Wageningen Bioveterinary Research	Heutink,F; Verschuren,S.; Harders, F; Koch,G.; Bouwstra,R.
EPI1120607	MP	Japan	2007-Jan-01	EPI_ISL_288010	A/duck/Shiga/B149/07	National Institute of Animal Health	National Institute of Animal Health	Y,Uchida
EPI967371	MP	Japan	2016-Feb-20	EPI_ISL_257415	A/duck/Ibaraki/F4-2-1/2017	National Institute of Animal Health	National Institute of Animal Health	Saito, T.; Takemae, N.
EPI967363	MP	Japan	2016-Feb-21	EPI_ISL_257414	A/duck/Ibaraki/F10-2-5/2017	National Institute of Animal Health	National Institute of Animal Health	Saito, T.; Takemae, N.
EPI967355	MP	Japan	2016-Feb-21	EPI_ISL_257413	A/duck/Ibaraki/F10-2-3/2017	National Institute of Animal Health	National Institute of Animal Health	Saito, T.; Takemae, N.
EPI873419	MP	Japan	2016-Dec-14	EPI_ISL_240614	A/duck/Ibaraki/107/2016	National Institute of Animal Health	National Institute of Animal Health	Uchida,Y.
EPI873387	MP	Japan	2016-Dec-14	EPI_ISL_240610	A/duck/Ibaraki/102/2016	National Institute of Animal Health	National Institute of Animal Health	Uchida,Y.
EPI860931	MP	Japan	2007-Jan-01	EPI_ISL_238023	A/duck/Tsukuba/30/07	National Institute of Animal Health	National Institute of Animal Health	Uchida,Y.
EPI860464	MP	Japan	2008-Jan-01	EPI_ISL_237953	A/duck/Tsukuba/922/08	National Institute of Animal Health	National Institute of Animal Health	Uchida,Y.
EPI855967	MP	Japan	2015-Feb-01	EPI_ISL_237178	A/duck/Gunma/100213/2015	National Institute of Animal Health	National Institute of Animal Health
EPI855927	MP	Japan	2014-Nov-01	EPI_ISL_237175	A/duck/Shimane/32-20/2014	National Institute of Animal Health	National Institute of Animal Health
EPI855690	MP	Japan	2014-Nov-01	EPI_ISL_237152	A/duck/Kumamoto/431105/2014	National Institute of Animal Health	National Institute of Animal Health
EPI1848198	MP	Russian Federation	2020-Aug-13	EPI_ISL_1081358	A/mallard/Yakutia/47/2020	Research Institute of Experimental and Clinical Medicine	National Institute of Animal Health	Mine, J.; Uchida, Y.; Saito, T.; Shestopalov, A.; Dubovitskiy, N.; Sobolev, I.; Derko, A.; Alekseev, A.; Gluschenko, A.; Sharshov, K.
EPI1931903	MP	Mongolia	2019-May-08	EPI_ISL_6795223	A/Duck/Sangiin Dalai lake/#230/2019		Import from public-domain	Durairaj,K.; Ulaankhuu,A.; Yeo,S.J.; Park,H.
EPI1835130	MP	China	2016-Jan-07	EPI_ISL_707540	A/duck/Jiangxi/1.07_NCDZT35N-C/2016		Import from public-domain	Bi,Y.; Li,J.; Li,S.; Fu,G.; Jin,T.; Zhang,C.; Yang,Y.; Ma,Z.; Tian,W.; Xiao,S.; Li,L.; Yin,R.; Zhang,Y.; Wang,L.; Qin,Y.; Yao,Z.; Meng,F.; Hu,D.; Li,D.; Wong,G.; Liu,F.; Lv,N.; Fu,L.; Peng,Y.; Ma,J.; Sharshov,K.; Shestopalov,A.; Gulyaeva,M.; Gao,G.F.; Chen,J.; Shi,Y.; Liu,W.J.; Chu,D.; Huang,Y.; Liu,Y.; Liu,L.; Chen,Q.; Shi,W.
EPI1777520	MP	Mongolia	2019-Sep-12	EPI_ISL_503349	A/duck/Mongolia/6/2019		Import from public-domain	Sakoda,Y.; Okamatsu,M.; Matsuno,K.; Enkhbold,B.
EPI1777480	MP	Mongolia	2019-Sep-12	EPI_ISL_503344	A/duck/Mongolia/1/2019		Import from public-domain	Sakoda,Y.; Okamatsu,M.; Matsuno,K.; Enkhbold,B.
EPI1635100	MP	Cambodia	2017-Sep-17	EPI_ISL_399745	A/duck/Cambodia/3T-24-1-D18/2017		Import from public-domain	Vijaykrishna,D.; Deng,Y.M.; Grau,M.L.; Kay,M.; Suttie,A.; Horwood,P.F.; Kalpravidh,W.; Claes,F.; Osbjer,K.; Dussart,P.; Barr,I.G.; Karlsson,E.A.; Dhanasekaran,V.; Deng,Y.-M.; L Grau,M.
EPI1635092	MP	Cambodia	2017-Sep-17	EPI_ISL_399744	A/duck/Cambodia/3T-24-1-D14/2017		Import from public-domain	Vijaykrishna,D.; Deng,Y.M.; Grau,M.L.; Kay,M.; Suttie,A.; Horwood,P.F.; Kalpravidh,W.; Claes,F.; Osbjer,K.; Dussart,P.; Barr,I.G.; Karlsson,E.A.; Dhanasekaran,V.; Deng,Y.-M.; L Grau,M.
EPI1523413	MP	Vietnam	2018-Aug-23	EPI_ISL_371849	A/duck/Viet Nam/HU10-64/2018		Import from public-domain	Sakoda,Y.; Okamatsu,M.; Matsuno,K.; Le,K.T.
EPI1523405	MP	Vietnam	2018-Aug-23	EPI_ISL_371848	A/duck/Viet Nam/HU10-48/2018		Import from public-domain	Sakoda,Y.; Okamatsu,M.; Matsuno,K.; Kien,L.T.
EPI1521628	MP	Japan	2004-Oct-24	EPI_ISL_370667	A/duck/Hokkaido/W106/2004		Import from public-domain	Sakoda,Y.; Okamatsu,M.; Matsuno,K.
EPI1521604	MP	Japan	2007-Aug-26	EPI_ISL_370664	A/duck/Hokkaido/59/2007		Import from public-domain	Sakoda,Y.; Okamatsu,M.; Matsuno,K.
EPI1510513	MP	Japan	2004-Oct-07	EPI_ISL_368627	A/duck/Hokkaido/W34/2004		Import from public-domain	Sakoda,Y.; Okamatsu,M.; Matsuno,K.
EPI841809	MP	China	2011-Nov-19	EPI_ISL_235202	A/duck/Zhejiang/S4235/2011		Import from public-domain	Cui,P.; Deng,G.; Shi,J.; Kong,H.; Liu,L.; Guan,Y.; Suzuki,Y.; Chen,H.; Yasuo,S.
EPI841801	MP	China	2012-Oct-19	EPI_ISL_235201	A/duck/Zhejiang/S3158/2012		Import from public-domain	Cui,P.; Deng,G.; Shi,J.; Kong,H.; Liu,L.; Guan,Y.; Suzuki,Y.; Chen,H.; Yasuo,S.
EPI841793	MP	China	2013-Nov-19	EPI_ISL_235200	A/duck/Jiangxi/S4770/2013		Import from public-domain	Cui,P.; Deng,G.; Shi,J.; Kong,H.; Liu,L.; Guan,Y.; Suzuki,Y.; Chen,H.; Yasuo,S.
EPI583068	MP	China	2013-Oct-24	EPI_ISL_175785	A/duck/Huzhou/4268/2013		Import from public-domain	Lam,T.Y.; Zhou,B.; Wang,J.; Chai,Y.; Shen,Y.; Chen,X.; Ma,C.; Hong,W.; Chen,Y.; Zhang,Y.; Duan,L.; Chen,P.; Jiang,J.; Li,L.; Poon,L.M.; Webby,R.J.; Smith,D.K.; Leung,G.M.; Peiris,J.M.; Holmes,E.C.; Guan,Y.; Zhu,H.
EPI583053	MP	China	2013-Oct-24	EPI_ISL_175782	A/duck/Huzhou/4227/2013		Import from public-domain	Lam,T.Y.; Zhou,B.; Wang,J.; Chai,Y.; Shen,Y.; Chen,X.; Ma,C.; Hong,W.; Chen,Y.; Zhang,Y.; Duan,L.; Chen,P.; Jiang,J.; Li,L.; Poon,L.M.; Webby,R.J.; Smith,D.K.; Leung,G.M.; Peiris,J.M.; Holmes,E.C.; Guan,Y.; Zhu,H.
EPI508145	MP	Korea, Republic of	2010-Mar-01	EPI_ISL_156975	A/wild duck/Korea/MHC40-28/2010		Import from public-domain	Kang,H.-M.; Park,H.-Y.; Lee,K.-J.; Choi,J.-G.; Lee,E.-K.; Song,B.-M.; Lee,H.-S.; Lee,Y.-J.; Kim,K.-I.
EPI469855	MP	China	2009-Jan-01	EPI_ISL_146405	A/wild duck/Jiangxi/19831/2009		Import from public-domain	Lam,T.T.Y.; Wang,J.; Shen,Y.; Zhou,B.; Duan,L.; Cheung,C.L.; Ma,C.; Lycett,S.J.; Leung,C.Y.H.; Chen,X.; Li,L.; Hong,W.; Chai,Y.; Zhou,L.; Liang,H.; Ou,Z.; Liu,Y.; Farooqui,A.; Kelvin,D.J.; Poon,L.L.M.; Smith,D.K.; Pybus,O.G.; Leung,G.M.; Shu,Y.; Webster,R.G.; Webby,R.J.; Peiris,J.S.M.; Rambaut,A.; Zhu,H.; Guan,Y.
EPI469867	MP	China	2010-Jan-01	EPI_ISL_146401	A/duck/Jiangxi/21980/2010		Import from public-domain	Lam,T.T.Y.; Wang,J.; Shen,Y.; Zhou,B.; Duan,L.; Cheung,C.L.; Ma,C.; Lycett,S.J.; Leung,C.Y.H.; Chen,X.; Li,L.; Hong,W.; Chai,Y.; Zhou,L.; Liang,H.; Ou,Z.; Liu,Y.; Farooqui,A.; Kelvin,D.J.; Poon,L.L.M.; Smith,D.K.; Pybus,O.G.; Leung,G.M.; Shu,Y.; Webster,R.G.; Webby,R.J.; Peiris,J.S.M.; Rambaut,A.; Zhu,H.; Guan,Y.
EPI469866	MP	China	2010-Jan-01	EPI_ISL_146400	A/duck/Jiangxi/16769/2010		Import from public-domain	Lam,T.T.Y.; Wang,J.; Shen,Y.; Zhou,B.; Duan,L.; Cheung,C.L.; Ma,C.; Lycett,S.J.; Leung,C.Y.H.; Chen,X.; Li,L.; Hong,W.; Chai,Y.; Zhou,L.; Liang,H.; Ou,Z.; Liu,Y.; Farooqui,A.; Kelvin,D.J.; Poon,L.L.M.; Smith,D.K.; Pybus,O.G.; Leung,G.M.; Shu,Y.; Webster,R.G.; Webby,R.J.; Peiris,J.S.M.; Rambaut,A.; Zhu,H.; Guan,Y.
EPI469863	MP	China	2010-Jan-01	EPI_ISL_146398	A/duck/Jiangxi/16326/2010		Import from public-domain	Lam,T.T.Y.; Wang,J.; Shen,Y.; Zhou,B.; Duan,L.; Cheung,C.L.; Ma,C.; Lycett,S.J.; Leung,C.Y.H.; Chen,X.; Li,L.; Hong,W.; Chai,Y.; Zhou,L.; Liang,H.; Ou,Z.; Liu,Y.; Farooqui,A.; Kelvin,D.J.; Poon,L.L.M.; Smith,D.K.; Pybus,O.G.; Leung,G.M.; Shu,Y.; Webster,R.G.; Webby,R.J.; Peiris,J.S.M.; Rambaut,A.; Zhu,H.; Guan,Y.
EPI469862	MP	China	2010-Jan-01	EPI_ISL_146397	A/duck/Jiangxi/16309/2010		Import from public-domain	Lam,T.T.Y.; Wang,J.; Shen,Y.; Zhou,B.; Duan,L.; Cheung,C.L.; Ma,C.; Lycett,S.J.; Leung,C.Y.H.; Chen,X.; Li,L.; Hong,W.; Chai,Y.; Zhou,L.; Liang,H.; Ou,Z.; Liu,Y.; Farooqui,A.; Kelvin,D.J.; Poon,L.L.M.; Smith,D.K.; Pybus,O.G.; Leung,G.M.; Shu,Y.; Webster,R.G.; Webby,R.J.; Peiris,J.S.M.; Rambaut,A.; Zhu,H.; Guan,Y.
EPI469858	MP	China	2009-Jan-01	EPI_ISL_146393	A/duck/Jiangxi/23008/2009		Import from public-domain	Lam,T.T.Y.; Wang,J.; Shen,Y.; Zhou,B.; Duan,L.; Cheung,C.L.; Ma,C.; Lycett,S.J.; Leung,C.Y.H.; Chen,X.; Li,L.; Hong,W.; Chai,Y.; Zhou,L.; Liang,H.; Ou,Z.; Liu,Y.; Farooqui,A.; Kelvin,D.J.; Poon,L.L.M.; Smith,D.K.; Pybus,O.G.; Leung,G.M.; Shu,Y.; Webster,R.G.; Webby,R.J.; Peiris,J.S.M.; Rambaut,A.; Zhu,H.; Guan,Y.
EPI469856	MP	China	2009-Jan-01	EPI_ISL_146391	A/duck/Jiangxi/21669/2009		Import from public-domain	Lam,T.T.Y.; Wang,J.; Shen,Y.; Zhou,B.; Duan,L.; Cheung,C.L.; Ma,C.; Lycett,S.J.; Leung,C.Y.H.; Chen,X.; Li,L.; Hong,W.; Chai,Y.; Zhou,L.; Liang,H.; Ou,Z.; Liu,Y.; Farooqui,A.; Kelvin,D.J.; Poon,L.L.M.; Smith,D.K.; Pybus,O.G.; Leung,G.M.; Shu,Y.; Webster,R.G.; Webby,R.J.; Peiris,J.S.M.; Rambaut,A.; Zhu,H.; Guan,Y.
EPI469843	MP	China	2008-Jan-01	EPI_ISL_146380	A/duck/Fujian/5728/2008		Import from public-domain	Lam,T.T.Y.; Wang,J.; Shen,Y.; Zhou,B.; Duan,L.; Cheung,C.L.; Ma,C.; Lycett,S.J.; Leung,C.Y.H.; Chen,X.; Li,L.; Hong,W.; Chai,Y.; Zhou,L.; Liang,H.; Ou,Z.; Liu,Y.; Farooqui,A.; Kelvin,D.J.; Poon,L.L.M.; Smith,D.K.; Pybus,O.G.; Leung,G.M.; Shu,Y.; Webster,R.G.; Webby,R.J.; Peiris,J.S.M.; Rambaut,A.; Zhu,H.; Guan,Y.
EPI469842	MP	China	2008-Jan-01	EPI_ISL_146379	A/duck/Fujian/5476/2008		Import from public-domain	Lam,T.T.Y.; Wang,J.; Shen,Y.; Zhou,B.; Duan,L.; Cheung,C.L.; Ma,C.; Lycett,S.J.; Leung,C.Y.H.; Chen,X.; Li,L.; Hong,W.; Chai,Y.; Zhou,L.; Liang,H.; Ou,Z.; Liu,Y.; Farooqui,A.; Kelvin,D.J.; Poon,L.L.M.; Smith,D.K.; Pybus,O.G.; Leung,G.M.; Shu,Y.; Webster,R.G.; Webby,R.J.; Peiris,J.S.M.; Rambaut,A.; Zhu,H.; Guan,Y.
EPI469841	MP	China	2008-Jan-01	EPI_ISL_146378	A/duck/Fujian/5408/2008		Import from public-domain	Lam,T.T.Y.; Wang,J.; Shen,Y.; Zhou,B.; Duan,L.; Cheung,C.L.; Ma,C.; Lycett,S.J.; Leung,C.Y.H.; Chen,X.; Li,L.; Hong,W.; Chai,Y.; Zhou,L.; Liang,H.; Ou,Z.; Liu,Y.; Farooqui,A.; Kelvin,D.J.; Poon,L.L.M.; Smith,D.K.; Pybus,O.G.; Leung,G.M.; Shu,Y.; Webster,R.G.; Webby,R.J.; Peiris,J.S.M.; Rambaut,A.; Zhu,H.; Guan,Y.
EPI469903	MP	China	2003-Jan-01	EPI_ISL_146339	A/duck/Jiangxi/1748/2003		Import from public-domain	Lam,T.T.Y.; Wang,J.; Shen,Y.; Zhou,B.; Duan,L.; Cheung,C.L.; Ma,C.; Lycett,S.J.; Leung,C.Y.H.; Chen,X.; Li,L.; Hong,W.; Chai,Y.; Zhou,L.; Liang,H.; Ou,Z.; Liu,Y.; Farooqui,A.; Kelvin,D.J.; Poon,L.L.M.; Smith,D.K.; Pybus,O.G.; Leung,G.M.; Shu,Y.; Webster,R.G.; Webby,R.J.; Peiris,J.S.M.; Rambaut,A.; Zhu,H.; Guan,Y.
EPI469902	MP	China	2003-Jan-01	EPI_ISL_146338	A/duck/Jiangxi/1717/2003		Import from public-domain	Lam,T.T.Y.; Wang,J.; Shen,Y.; Zhou,B.; Duan,L.; Cheung,C.L.; Ma,C.; Lycett,S.J.; Leung,C.Y.H.; Chen,X.; Li,L.; Hong,W.; Chai,Y.; Zhou,L.; Liang,H.; Ou,Z.; Liu,Y.; Farooqui,A.; Kelvin,D.J.; Poon,L.L.M.; Smith,D.K.; Pybus,O.G.; Leung,G.M.; Shu,Y.; Webster,R.G.; Webby,R.J.; Peiris,J.S.M.; Rambaut,A.; Zhu,H.; Guan,Y.
EPI469899	MP	China	2008-Jan-01	EPI_ISL_146335	A/duck/Fujian/5448/2008		Import from public-domain	Lam,T.T.Y.; Wang,J.; Shen,Y.; Zhou,B.; Duan,L.; Cheung,C.L.; Ma,C.; Lycett,S.J.; Leung,C.Y.H.; Chen,X.; Li,L.; Hong,W.; Chai,Y.; Zhou,L.; Liang,H.; Ou,Z.; Liu,Y.; Farooqui,A.; Kelvin,D.J.; Poon,L.L.M.; Smith,D.K.; Pybus,O.G.; Leung,G.M.; Shu,Y.; Webster,R.G.; Webby,R.J.; Peiris,J.S.M.; Rambaut,A.; Zhu,H.; Guan,Y.
EPI470058	MP	China	2013-Jan-01	EPI_ISL_146169	A/duck/Wenzhou/47/2013		Import from public-domain	Lam,T.T.Y.; Wang,J.; Shen,Y.; Zhou,B.; Duan,L.; Cheung,C.L.; Ma,C.; Lycett,S.J.; Leung,C.Y.H.; Chen,X.; Li,L.; Hong,W.; Chai,Y.; Zhou,L.; Liang,H.; Ou,Z.; Liu,Y.; Farooqui,A.; Kelvin,D.J.; Poon,L.L.M.; Smith,D.K.; Pybus,O.G.; Leung,G.M.; Shu,Y.; Webster,R.G.; Webby,R.J.; Peiris,J.S.M.; Rambaut,A.; Zhu,H.; Guan,Y.
EPI392486	MP	Korea, Republic of	2010-Jun-01	EPI_ISL_120879	A/duck/Korea/JSM/10		Import from public-domain	Kim,H.R.; Park,C.K.; Lee,Y.J.; Oem,J.K.; Kang,H.M.; Choi,J.G.; Lee,O.S.; Bae,Y.C.; Kwon,J.H.
EPI392485	MP	Korea, Republic of	2010-May-01	EPI_ISL_120878	A/duck/Korea/A75/10		Import from public-domain	Kim,H.R.; Park,C.K.; Lee,Y.J.; Oem,J.K.; Kang,H.M.; Choi,J.G.; Lee,O.S.; Bae,Y.C.; Kwon,J.H.
EPI392487	MP	Korea, Republic of	2010-Jun-01	EPI_ISL_120877	A/duck/Korea/LSY/10		Import from public-domain	Kim,H.R.; Park,C.K.; Lee,Y.J.; Oem,J.K.; Kang,H.M.; Choi,J.G.; Lee,O.S.; Bae,Y.C.; Kwon,J.H.
EPI392484	MP	Korea, Republic of	2010-Oct-01	EPI_ISL_120876	A/duck/Korea/A112/10		Import from public-domain	Kim,H.R.; Park,C.K.; Lee,Y.J.; Oem,J.K.; Kang,H.M.; Choi,J.G.; Lee,O.S.; Bae,Y.C.; Kwon,J.H.
EPI392476	MP	Korea, Republic of	2010-May-01	EPI_ISL_120875	A/duck/Korea/A76/10		Import from public-domain	Kim,H.R.; Park,C.K.; Lee,Y.J.; Oem,J.K.; Kang,H.M.; Choi,J.G.; Lee,O.S.; Bae,Y.C.; Kwon,J.H.
EPI392474	MP	Korea, Republic of	2011-Jan-01	EPI_ISL_120874	A/duck/Korea/109/11		Import from public-domain	Kim,H.R.; Park,C.K.; Lee,Y.J.; Oem,J.K.; Kang,H.M.; Choi,J.G.; Lee,O.S.; Bae,Y.C.; Kwon,J.H.
EPI392475	MP	Korea, Republic of	2010-May-01	EPI_ISL_120873	A/duck/Korea/A79/10		Import from public-domain	Kim,H.R.; Park,C.K.; Lee,Y.J.; Oem,J.K.; Kang,H.M.; Choi,J.G.; Lee,O.S.; Bae,Y.C.; Kwon,J.H.
EPI254290	MP	Australia	1976-Jan-01	EPI_ISL_73978	A/duck/Victoria/1976		Import from public-domain	The NIAID Influenza Genome Sequencing Consortium
EPI242341	MP	Australia	1976-Jan-01	EPI_ISL_69890	A/duck/Victoria/9003-09-1400/1976		Import from public-domain	Kim,L.M.; Scott,M.A.; Suarez,D.L.; Spackman,E.; Swayne,D.E.; Afonso,C.L.
EPI961789	MP	United States	2015-Jan-18	EPI_ISL_256345	A/northern pintail/California/AH0011948/2015		Import from public-domain	Xu,Y.; Ramey,A.M.; Bowman,A.S.; DeLiberto,T.J.; Killian,M.L.; Krauss,S.; Nolting,J.M.; Torchetti,M.K.; Reeves,A.B.; Webby,R.J.; Stallknecht,D.E.; Wan,X.F.; Crossley,B.
EPI392470	MP	Korea, Republic of	2009-Dec-01	EPI_ISL_120867	A/pintail/Korea/1173/09		Import from public-domain	Kim,H.R.; Park,C.K.; Lee,Y.J.; Oem,J.K.; Kang,H.M.; Choi,J.G.; Lee,O.S.; Bae,Y.C.; Kwon,J.H.
EPI953163	MP	United States	2015-Dec-02	EPI_ISL_254792	A/American wigeon/Utah/AH0067123/2015		Import from public-domain	Xu,Y.; Ramey,A.M.; Bowman,A.S.; DeLiberto,T.J.; Killian,M.L.; Krauss,S.; Nolting,J.M.; Torchetti,M.K.; Reeves,A.B.; Webby,R.J.; Stallknecht,D.E.; Wan,X.F.; Wolking,R.; Bradway,D.
EPI1226598	MP	Korea, Republic of	2017-Jan-17	EPI_ISL_309213	A/green-winged teal/Korea/H873-5/2017		Animal and Plant Quarantine Agency (APQA)
EPI299348	MP	United States	2009-Jan-09	EPI_ISL_85159	A/American green-winged teal/Mississippi/09OS046/2009		Import from public-domain	The NIAID Influenza Genome Sequencing Consortium
EPI689596	MP	United States	2009-Jan-16	EPI_ISL_206324	A/American green winged teal/Utah/A00468772/2009		Import from public-domain	Xu,Y.; Wan,X.-F.
EPI689525	MP	United States	2009-Jan-24	EPI_ISL_206315	A/American green winged teal/Mississippi/A00468514/2009		Import from public-domain	Xu,Y.; Wan,X.-F.
EPI512202	MP	United States	2012-Jan-18	EPI_ISL_158594	A/American green-winged teal/Mississippi/12OS397/2012		Import from public-domain	Wentworth,D.E.; Halpin,R.A.; Lin,X.; Bera,J.; Akopov,A.; Ransier,A.; Mohan,M.; Fedorova,N.; Tsitrin,T.; Puri,V.; Stockwell,T.; Amedeo,P.; Appalla,L.; Bishop,B.; Edworthy,P.; Gupta,N.; Hoover,J.; Katzel,D.; Li,K.; Schobel,S.; Shrivastava,S.; Thovarai,V.; Wang,S.; Nolting,J.M.; Fries,A.C.; Bowman,A.S.; Bao,Y.; Sanders,R.; Zhdanov,S.; Kiryutin,B.; Lipman,D.J.; Tatusova,T.; Slemons,R.
EPI434513	MP	Canada	2010-Aug-09	EPI_ISL_137745	A/green-winged teal/New Brunswick/00392/2010		Import from public-domain	Wentworth,D.E.; Dugan,V.; Halpin,R.; Lin,X.; Bera,J.; Wester,E.; Ghedin,E.; Fedorova,N.; Tsitrin,T.; Stockwell,T.; Amedeo,P.; Bishop,B.; Edworthy,P.; Gupta,N.; Katzel,D.; Li,K.; Schobel,S.; Shrivastava,S.; Thovarai,V.; Wang,S.; Hall,J.; Bao,Y.; Sanders,R.; Dernovoy,D.; Kiryutin,B.; Lipman,D.J.; Tatusova,T.
EPI419519	MP	United States	2011-Jan-15	EPI_ISL_135039	A/American green-winged teal/Mississippi/11OS255/2011		Import from public-domain	Wentworth,D.E.; Dugan,V.; Halpin,R.; Lin,X.; Bera,J.; Wester,E.; Ghedin,E.; Fedorova,N.; Tsitrin,T.; Stockwell,T.; Amedeo,P.; Bishop,B.; Edworthy,P.; Gupta,N.; Katzel,D.; Li,K.; Schobel,S.; Shrivastava,S.; Thovarai,V.; Wang,S.; Slemons,R.; Nolting,J.; Bao,Y.; Sanders,R.; Dernovoy,D.; Kiryutin,B.; Lipman,D.J.; Tatusova,T.
EPI418784	MP	United States	2010-Oct-30	EPI_ISL_134936	A/American green-winged teal/Illinois/10OS3368/2010		Import from public-domain	Wentworth,D.E.; Dugan,V.; Halpin,R.; Lin,X.; Bera,J.; Wester,E.; Ghedin,E.; Fedorova,N.; Tsitrin,T.; Stockwell,T.; Amedeo,P.; Bishop,B.; Edworthy,P.; Gupta,N.; Katzel,D.; Li,K.; Schobel,S.; Shrivastava,S.; Thovarai,V.; Wang,S.; Slemons,R.; Nolting,J.; Bao,Y.; Sanders,R.; Dernovoy,D.; Kiryutin,B.; Lipman,D.J.; Tatusova,T.
EPI418763	MP	United States	2010-Oct-30	EPI_ISL_134933	A/American green-winged teal/Illinois/10OS3329/2010		Import from public-domain	Wentworth,D.E.; Dugan,V.; Halpin,R.; Lin,X.; Bera,J.; Wester,E.; Ghedin,E.; Fedorova,N.; Tsitrin,T.; Stockwell,T.; Amedeo,P.; Bishop,B.; Edworthy,P.; Gupta,N.; Katzel,D.; Li,K.; Schobel,S.; Shrivastava,S.; Thovarai,V.; Wang,S.; Slemons,R.; Nolting,J.; Bao,Y.; Sanders,R.; Dernovoy,D.; Kiryutin,B.; Lipman,D.J.; Tatusova,T.
EPI299452	MP	United States	2009-Jan-15	EPI_ISL_85172	A/northern shoveler/Mississippi/09OS643/2009		Import from public-domain	The NIAID Influenza Genome Sequencing Consortium
EPI292383	MP	United States	2007-Jan-24	EPI_ISL_83501	A/northern shoveler/California/44287-164/2007		Import from public-domain	The NIAID Influenza Genome Sequencing Consortium
EPI690043	MP	United States	2008-Dec-27	EPI_ISL_206380	A/northern shoveler/Mississippi/A00682947/2008		Import from public-domain	Xu,Y.; Wan,X.-F.
EPI512195	MP	United States	2012-Jan-17	EPI_ISL_158593	A/northern shoveler/Mississippi/12OS362/2012		Import from public-domain	Wentworth,D.E.; Halpin,R.A.; Lin,X.; Bera,J.; Akopov,A.; Ransier,A.; Mohan,M.; Fedorova,N.; Tsitrin,T.; Puri,V.; Stockwell,T.; Amedeo,P.; Appalla,L.; Bishop,B.; Edworthy,P.; Gupta,N.; Hoover,J.; Katzel,D.; Li,K.; Schobel,S.; Shrivastava,S.; Thovarai,V.; Wang,S.; Nolting,J.M.; Fries,A.C.; Bowman,A.S.; Bao,Y.; Sanders,R.; Zhdanov,S.; Kiryutin,B.; Lipman,D.J.; Tatusova,T.; Slemons,R.
EPI512181	MP	United States	2012-Jan-17	EPI_ISL_158591	A/northern shoveler/Mississippi/12OS347/2012		Import from public-domain	Wentworth,D.E.; Halpin,R.A.; Lin,X.; Bera,J.; Akopov,A.; Ransier,A.; Mohan,M.; Fedorova,N.; Tsitrin,T.; Puri,V.; Stockwell,T.; Amedeo,P.; Appalla,L.; Bishop,B.; Edworthy,P.; Gupta,N.; Hoover,J.; Katzel,D.; Li,K.; Schobel,S.; Shrivastava,S.; Thovarai,V.; Wang,S.; Nolting,J.M.; Fries,A.C.; Bowman,A.S.; Bao,Y.; Sanders,R.; Zhdanov,S.; Kiryutin,B.; Lipman,D.J.; Tatusova,T.; Slemons,R.
EPI419564	MP	United States	2011-Jan-14	EPI_ISL_135044	A/northern shoveler/Mississippi/11OS202/2011		Import from public-domain	Wentworth,D.E.; Dugan,V.; Halpin,R.; Lin,X.; Bera,J.; Wester,E.; Ghedin,E.; Fedorova,N.; Tsitrin,T.; Stockwell,T.; Amedeo,P.; Bishop,B.; Edworthy,P.; Gupta,N.; Katzel,D.; Li,K.; Schobel,S.; Shrivastava,S.; Thovarai,V.; Wang,S.; Slemons,R.; Nolting,J.; Bao,Y.; Sanders,R.; Dernovoy,D.; Kiryutin,B.; Lipman,D.J.; Tatusova,T.
EPI419196	MP	United States	2010-Dec-12	EPI_ISL_134994	A/northern shoveler/Missouri/10OS4632/2010		Import from public-domain	Wentworth,D.E.; Dugan,V.; Halpin,R.; Lin,X.; Bera,J.; Wester,E.; Ghedin,E.; Fedorova,N.; Tsitrin,T.; Stockwell,T.; Amedeo,P.; Bishop,B.; Edworthy,P.; Gupta,N.; Katzel,D.; Li,K.; Schobel,S.; Shrivastava,S.; Thovarai,V.; Wang,S.; Slemons,R.; Nolting,J.; Foster,R.; Baker,J.; Bao,Y.; Sanders,R.; Dernovoy,D.; Kiryutin,B.; Lipman,D.J.; Tatusova,T.
EPI327319	MP	Italy	2006-Jan-18	EPI_ISL_94069	A/shoveler/Italy/2698-3/2006		Import from public-domain	The NIAID Influenza Genome Sequencing Consortium
EPI327313	MP	Italy	2006-Jan-18	EPI_ISL_94068	A/shoveler/Italy/2698-27/2006		Import from public-domain	The NIAID Influenza Genome Sequencing Consortium
EPI1226646	MP	Korea, Republic of	2017-Feb-23	EPI_ISL_309219	A/common teal/Korea/H937-5/2017		Animal and Plant Quarantine Agency (APQA)
EPI508140	MP	Korea, Republic of	2009-Oct-01	EPI_ISL_156968	A/common teal/Korea/MHC5-8/2009		Import from public-domain	Kang,H.-M.; Park,H.-Y.; Lee,K.-J.; Choi,J.-G.; Lee,E.-K.; Song,B.-M.; Lee,H.-S.; Lee,Y.-J.; Kim,K.-I.
EPI469918	MP	China	2011-Jan-01	EPI_ISL_146366	A/common teal/Hong Kong/MPM1740/2011		Import from public-domain	Lam,T.T.Y.; Wang,J.; Shen,Y.; Zhou,B.; Duan,L.; Cheung,C.L.; Ma,C.; Lycett,S.J.; Leung,C.Y.H.; Chen,X.; Li,L.; Hong,W.; Chai,Y.; Zhou,L.; Liang,H.; Ou,Z.; Liu,Y.; Farooqui,A.; Kelvin,D.J.; Poon,L.L.M.; Smith,D.K.; Pybus,O.G.; Leung,G.M.; Shu,Y.; Webster,R.G.; Webby,R.J.; Peiris,J.S.M.; Rambaut,A.; Zhu,H.; Guan,Y.
EPI469917	MP	China	2011-Jan-01	EPI_ISL_146365	A/common teal/Hong Kong/MPL634/2011		Import from public-domain	Lam,T.T.Y.; Wang,J.; Shen,Y.; Zhou,B.; Duan,L.; Cheung,C.L.; Ma,C.; Lycett,S.J.; Leung,C.Y.H.; Chen,X.; Li,L.; Hong,W.; Chai,Y.; Zhou,L.; Liang,H.; Ou,Z.; Liu,Y.; Farooqui,A.; Kelvin,D.J.; Poon,L.L.M.; Smith,D.K.; Pybus,O.G.; Leung,G.M.; Shu,Y.; Webster,R.G.; Webby,R.J.; Peiris,J.S.M.; Rambaut,A.; Zhu,H.; Guan,Y.
EPI469916	MP	China	2011-Jan-01	EPI_ISL_146364	A/common teal/Hong Kong/MPM1670/2011		Import from public-domain	Lam,T.T.Y.; Wang,J.; Shen,Y.; Zhou,B.; Duan,L.; Cheung,C.L.; Ma,C.; Lycett,S.J.; Leung,C.Y.H.; Chen,X.; Li,L.; Hong,W.; Chai,Y.; Zhou,L.; Liang,H.; Ou,Z.; Liu,Y.; Farooqui,A.; Kelvin,D.J.; Poon,L.L.M.; Smith,D.K.; Pybus,O.G.; Leung,G.M.; Shu,Y.; Webster,R.G.; Webby,R.J.; Peiris,J.S.M.; Rambaut,A.; Zhu,H.; Guan,Y.
EPI953170	MP	United States	2015-Dec-09	EPI_ISL_254793	A/cinnamon teal/Utah/AH0067154/2015		Import from public-domain	Xu,Y.; Ramey,A.M.; Bowman,A.S.; DeLiberto,T.J.; Killian,M.L.; Krauss,S.; Nolting,J.M.; Torchetti,M.K.; Reeves,A.B.; Webby,R.J.; Stallknecht,D.E.; Wan,X.F.; Wolking,R.; Bradway,D.
EPI974264	MP	United States	2014-Apr-12	EPI_ISL_258581	A/blue-winged teal/Lousiana/UGAI14-0817/2014		Import from public-domain	Reeves,A.B.
EPI974256	MP	United States	2014-Apr-12	EPI_ISL_258580	A/blue-winged teal/Lousiana/UGAI14-0751/2014		Import from public-domain	Reeves,A.B.
EPI974248	MP	United States	2014-Apr-12	EPI_ISL_258579	A/blue-winged teal/Lousiana/UGAI14-0747/2014		Import from public-domain	Reeves,A.B.
EPI974164	MP	United States	2014-Mar-30	EPI_ISL_258568	A/blue-winged teal/Lousiana/UGAI14-0373/2014		Import from public-domain	Reeves,A.B.
EPI974156	MP	United States	2014-Mar-30	EPI_ISL_258567	A/blue-winged teal/Lousiana/UGAI14-0345/2014		Import from public-domain	Reeves,A.B.
EPI974140	MP	United States	2014-Mar-30	EPI_ISL_258565	A/blue-winged teal/Lousiana/UGAI14-0322/2014		Import from public-domain	Reeves,A.B.
EPI974132	MP	United States	2014-Mar-30	EPI_ISL_258564	A/blue-winged teal/Lousiana/UGAI14-0236/2014		Import from public-domain	Reeves,A.B.
EPI974116	MP	United States	2014-Mar-30	EPI_ISL_258562	A/blue-winged teal/Lousiana/UGAI14-0218/2014		Import from public-domain	Reeves,A.B.
EPI974108	MP	United States	2014-Mar-30	EPI_ISL_258561	A/blue-winged teal/Lousiana/UGAI14-0217/2014		Import from public-domain	Reeves,A.B.
EPI974100	MP	United States	2014-Mar-30	EPI_ISL_258560	A/blue-winged teal/Lousiana/UGAI14-0211/2014		Import from public-domain	Reeves,A.B.
EPI974092	MP	United States	2014-Mar-30	EPI_ISL_258559	A/blue-winged teal/Lousiana/UGAI14-0210/2014		Import from public-domain	Reeves,A.B.
EPI974084	MP	United States	2014-Mar-30	EPI_ISL_258558	A/blue-winged teal/Lousiana/UGAI14-0208/2014		Import from public-domain	Reeves,A.B.
EPI974076	MP	United States	2014-Mar-30	EPI_ISL_258557	A/blue-winged teal/Lousiana/UGAI14-0207/2014		Import from public-domain	Reeves,A.B.
EPI974068	MP	United States	2014-Mar-30	EPI_ISL_258556	A/blue-winged teal/Lousiana/UGAI14-0206/2014		Import from public-domain	Reeves,A.B.
EPI974060	MP	United States	2014-Mar-30	EPI_ISL_258555	A/blue-winged teal/Lousiana/UGAI14-0205/2014		Import from public-domain	Reeves,A.B.
EPI974052	MP	United States	2014-Mar-30	EPI_ISL_258554	A/blue-winged teal/Lousiana/UGAI14-0204/2014		Import from public-domain	Reeves,A.B.
EPI974044	MP	United States	2014-Mar-30	EPI_ISL_258553	A/blue-winged teal/Lousiana/UGAI14-0203/2014		Import from public-domain	Reeves,A.B.
EPI974036	MP	United States	2014-Mar-30	EPI_ISL_258552	A/blue-winged teal/Lousiana/UGAI14-0192/2014		Import from public-domain	Reeves,A.B.
EPI813493	MP	United States	2014-Apr-12	EPI_ISL_230179	A/blue-winged teal/Louisiana/UGAI14-845/2014		Import from public-domain	Ramey,A.M.; Torchetti,M.K.; Poulson,R.L.; Carter,D.; Reeves,A.B.; Link,P.; Walther,P.; Lebarbenchon,C.; Stallknecht,D.E.
EPI813414	MP	United States	2014-Mar-30	EPI_ISL_230169	A/blue-winged teal/Louisiana/UGAI14-261/2014		Import from public-domain	Ramey,A.M.; Torchetti,M.K.; Poulson,R.L.; Carter,D.; Reeves,A.B.; Link,P.; Walther,P.; Lebarbenchon,C.; Stallknecht,D.E.
EPI813401	MP	United States	2014-Mar-30	EPI_ISL_230167	A/blue-winged teal/Louisiana/UGAI14-209/2014		Import from public-domain	Ramey,A.M.; Torchetti,M.K.; Poulson,R.L.; Carter,D.; Reeves,A.B.; Link,P.; Walther,P.; Lebarbenchon,C.; Stallknecht,D.E.
EPI813394	MP	United States	2014-Mar-30	EPI_ISL_230166	A/blue-winged teal/Louisiana/UGAI14-191/2014		Import from public-domain	Ramey,A.M.; Torchetti,M.K.; Poulson,R.L.; Carter,D.; Reeves,A.B.; Link,P.; Walther,P.; Lebarbenchon,C.; Stallknecht,D.E.
EPI813352	MP	United States	2014-Mar-09	EPI_ISL_230161	A/blue-winged teal/Texas/UGAI14-1210TX/2014		Import from public-domain	Ramey,A.M.; Torchetti,M.K.; Poulson,R.L.; Carter,D.; Reeves,A.B.; Link,P.; Walther,P.; Lebarbenchon,C.; Stallknecht,D.E.
EPI689680	MP	United States	2009-Sep-28	EPI_ISL_206335	A/blue winged teal/South Dakota/A00772794/2009		Import from public-domain	Xu,Y.; Wan,X.-F.
EPI689645	MP	United States	2009-Jan-24	EPI_ISL_206330	A/blue winged teal/Louisiana/A00557206/2009		Import from public-domain	Xu,Y.; Wan,X.-F.
EPI549681	MP	United States	2013-Mar-20	EPI_ISL_168227	A/blue-winged teal/LA/AI13-1425/2013		Import from public-domain	Ramey,A.M.; Walther,P.; Link,P.; Poulson,R.L.; Wilcox,B.R.; Newsome,G.; Spackman,E.; Brown,J.D.; Stallknecht,D.E.
EPI549695	MP	United States	2013-Mar-20	EPI_ISL_168226	A/blue-winged teal/LA/AI13-1429/2013		Import from public-domain	Ramey,A.M.; Walther,P.; Link,P.; Poulson,R.L.; Wilcox,B.R.; Newsome,G.; Spackman,E.; Brown,J.D.; Stallknecht,D.E.
EPI549667	MP	United States	2013-Mar-20	EPI_ISL_168225	A/blue-winged teal/LA/AI13-1424/2013		Import from public-domain	Ramey,A.M.; Walther,P.; Link,P.; Poulson,R.L.; Wilcox,B.R.; Newsome,G.; Spackman,E.; Brown,J.D.; Stallknecht,D.E.
EPI549687	MP	United States	2013-Mar-20	EPI_ISL_168222	A/blue-winged teal/LA/AI13-1420/2013		Import from public-domain	Ramey,A.M.; Walther,P.; Link,P.; Poulson,R.L.; Wilcox,B.R.; Newsome,G.; Spackman,E.; Brown,J.D.; Stallknecht,D.E.
EPI549674	MP	United States	2013-Mar-20	EPI_ISL_168221	A/blue-winged teal/LA/AI13-1416/2013		Import from public-domain	Ramey,A.M.; Walther,P.; Link,P.; Poulson,R.L.; Wilcox,B.R.; Newsome,G.; Spackman,E.; Brown,J.D.; Stallknecht,D.E.
EPI549641	MP	United States	2013-Mar-20	EPI_ISL_168217	A/blue-winged teal/LA/AI13-1412/2013		Import from public-domain	Ramey,A.M.; Walther,P.; Link,P.; Poulson,R.L.; Wilcox,B.R.; Newsome,G.; Spackman,E.; Brown,J.D.; Stallknecht,D.E.
EPI549606	MP	United States	2013-Mar-20	EPI_ISL_168212	A/blue-winged teal/LA/AI13-1340/2013		Import from public-domain	Ramey,A.M.; Walther,P.; Link,P.; Poulson,R.L.; Wilcox,B.R.; Newsome,G.; Spackman,E.; Brown,J.D.; Stallknecht,D.E.
EPI549594	MP	United States	2013-Mar-20	EPI_ISL_168210	A/blue-winged teal/LA/AI13-1338/2013		Import from public-domain	Ramey,A.M.; Walther,P.; Link,P.; Poulson,R.L.; Wilcox,B.R.; Newsome,G.; Spackman,E.; Brown,J.D.; Stallknecht,D.E.
EPI549587	MP	United States	2013-Mar-20	EPI_ISL_168209	A/blue-winged teal/LA/AI13-1337/2013		Import from public-domain	Ramey,A.M.; Walther,P.; Link,P.; Poulson,R.L.; Wilcox,B.R.; Newsome,G.; Spackman,E.; Brown,J.D.; Stallknecht,D.E.
EPI1226806	MP	Korea, Republic of	2016-Feb-16	EPI_ISL_309239	A/mallard/Korea/A15/2016		Animal and Plant Quarantine Agency (APQA)
EPI1226774	MP	Korea, Republic of	2013-Dec-11	EPI_ISL_309235	A/mallard/Korea/WB566/2013		Animal and Plant Quarantine Agency (APQA)
EPI1226718	MP	Korea, Republic of	2017-Feb-27	EPI_ISL_309228	A/mallard/Korea/H956-1/2017		Animal and Plant Quarantine Agency (APQA)
EPI1226710	MP	Korea, Republic of	2017-Feb-08	EPI_ISL_309227	A/mallard/Korea/H910/2017		Animal and Plant Quarantine Agency (APQA)
EPI1226702	MP	Korea, Republic of	2017-Mar-15	EPI_ISL_309226	A/mallard/Korea/H1055-2/2017		Animal and Plant Quarantine Agency (APQA)
EPI1226694	MP	Korea, Republic of	2017-Feb-08	EPI_ISL_309225	A/mallard/Korea/H906-3/2017		Animal and Plant Quarantine Agency (APQA)
EPI1226630	MP	Korea, Republic of	2017-Feb-14	EPI_ISL_309217	A/mallard/Korea/H915/2017		Animal and Plant Quarantine Agency (APQA)
EPI1226614	MP	Korea, Republic of	2017-Jan-24	EPI_ISL_309215	A/mallard/Korea/H901-1/2017		Animal and Plant Quarantine Agency (APQA)
EPI1226590	MP	Korea, Republic of	2017-Jan-17	EPI_ISL_309212	A/mallard/Korea/H872-1/2017		Animal and Plant Quarantine Agency (APQA)
EPI1226574	MP	Korea, Republic of	2017-Jan-10	EPI_ISL_309210	A/mallard/Korea/H840-2/2017		Animal and Plant Quarantine Agency (APQA)
EPI1226566	MP	Korea, Republic of	2016-Dec-28	EPI_ISL_309209	A/mallard/Korea/H673-4/2016		Animal and Plant Quarantine Agency (APQA)
EPI1226550	MP	Korea, Republic of	2017-Feb-22	EPI_ISL_309207	A/mallard/Korea/WB963/2017		Animal and Plant Quarantine Agency (APQA)
EPI1226534	MP	Korea, Republic of	2017-Feb-16	EPI_ISL_309205	A/mallard/Korea/H917/2017		Animal and Plant Quarantine Agency (APQA)
EPI1226526	MP	Korea, Republic of	2017-Mar-20	EPI_ISL_309204	A/mallard/Korea/H1066-5/2017		Animal and Plant Quarantine Agency (APQA)
EPI1226518	MP	Korea, Republic of	2017-Mar-21	EPI_ISL_309203	A/mallard/Korea/H1065-1/2017		Animal and Plant Quarantine Agency (APQA)
EPI1226510	MP	Korea, Republic of	2017-Mar-13	EPI_ISL_309202	A/mallard/Korea/H1029-5/2017		Animal and Plant Quarantine Agency (APQA)
EPI1226502	MP	Korea, Republic of	2017-Mar-06	EPI_ISL_309201	A/mallard/Korea/H982-6/2017		Animal and Plant Quarantine Agency (APQA)
EPI1226654	MP	Korea, Republic of	2017-Feb-22	EPI_ISL_309220	A/mallard/Korea/WA245/2017		Animal and Plant Quarantine Agency (S-2158)
EPI1776317	MP	Japan	2019-Jan-13	EPI_ISL_503006	A/mallard/Tottori/31C/2019		Import from public-domain	Usui,T.; Ito,T.; Yamaguchi,T.; Soda,K.
EPI1774377	MP	Belgium	2016-Nov-30	EPI_ISL_502602	A/Anas platyrhynchos/Belgium/11242/2016		Import from public-domain	Lambrecht,B.; Steensels,M.; Fusaro,A.; Milani,A.; Pastori,A.; Schivo,A.; Salviato,A.; Zamperin,G.; Monne,I.; Terregino,C.
EPI1307549	MP	Netherlands	2009-Jan-15	EPI_ISL_329033	A/mallard duck/Netherlands/3/2009		Import from public-domain	Poen,M.J.; Verhagen,J.H.; Vuong,O.; Scheuer,R.D.; Pas,S.D.; Fouchier,R.A.M.
EPI1307562	MP	Netherlands	2009-Jan-17	EPI_ISL_329032	A/mallard duck/Netherlands/4/2009		Import from public-domain	Poen,M.J.; Verhagen,J.H.; Vuong,O.; Scheuer,R.D.; Pas,S.D.; Fouchier,R.A.M.
EPI1307499	MP	Netherlands	2009-Feb-02	EPI_ISL_329027	A/mallard duck/Netherlands/6/2009		Import from public-domain	Poen,M.J.; Verhagen,J.H.; Vuong,O.; Scheuer,R.D.; Pas,S.D.; Fouchier,R.A.M.
EPI1307263	MP	Netherlands	2013-Dec-09	EPI_ISL_328998	A/mallard duck/Netherlands/11/2013		Import from public-domain	Poen,M.J.; Verhagen,J.H.; Vuong,O.; Scheuer,R.D.; Pas,S.D.; Fouchier,R.A.M.
EPI1307074	MP	Georgia	2016-Sep-30	EPI_ISL_328976	A/mallard duck/Georgia/10/2016		Import from public-domain	Poen,M.J.; Verhagen,J.H.; Vuong,O.; Scheuer,R.D.; Pas,S.D.; Fouchier,R.A.M.
EPI1307071	MP	Georgia	2016-Jan-04	EPI_ISL_328975	A/mallard duck/Georgia/2/2016		Import from public-domain	Poen,M.J.; Verhagen,J.H.; Vuong,O.; Scheuer,R.D.; Pas,S.D.; Fouchier,R.A.M.
EPI1307001	MP	Netherlands	2015-Jun-27	EPI_ISL_328963	A/mallard duck/Netherlands/18/2015		Import from public-domain	Poen,M.J.; Verhagen,J.H.; Vuong,O.; Scheuer,R.D.; Pas,S.D.; Fouchier,R.A.M.
EPI953393	MP	United States	2015-Nov-25	EPI_ISL_254845	A/mallard duck/Ohio/15OS7675/2015		Import from public-domain	Killian,M.L.; Franzen,K.; Camp,P.; Stuber,T.; Robbe-Austerman,S.; Lauterbach,S.; Nolting,J.; Bowman,A.
EPI890091	MP	Netherlands	2008-Dec-17	EPI_ISL_243661	A/mallard duck/Netherlands/82/2008		Import from public-domain	Poen,M.J.; Verhagen,J.H.; Vuong,O.; Scheuer,R.D.; Pas,S.D.; Fouchier,R.A.M.
EPI890598	MP	Netherlands	2015-Jan-16	EPI_ISL_243612	A/mallard duck/Netherlands/2/2015		Import from public-domain	Poen,M.J.; Verhagen,J.H.; Vuong,O.; Scheuer,R.D.; Pas,S.D.; Fouchier,R.A.M.
EPI890836	MP	Netherlands	2009-Jan-09	EPI_ISL_243590	A/mallard duck/Netherlands/2/2009		Import from public-domain	Poen,M.J.; Verhagen,J.H.; Vuong,O.; Scheuer,R.D.; Pas,S.D.; Fouchier,R.A.M.
EPI889751	MP	Netherlands	2011-Feb-23	EPI_ISL_243586	A/mallard duck/Netherlands/1/2011		Import from public-domain	Poen,M.J.; Verhagen,J.H.; Vuong,O.; Scheuer,R.D.; Pas,S.D.; Fouchier,R.A.M.
EPI890490	MP	Netherlands	2013-Jan-26	EPI_ISL_243579	A/mallard duck/Netherlands/1/2013		Import from public-domain	Poen,M.J.; Verhagen,J.H.; Vuong,O.; Scheuer,R.D.; Pas,S.D.; Fouchier,R.A.M.
EPI889534	MP	Netherlands	2015-Jan-24	EPI_ISL_243563	A/mallard duck/Netherlands/3/2015		Import from public-domain	Poen,M.J.; Verhagen,J.H.; Vuong,O.; Scheuer,R.D.; Pas,S.D.; Fouchier,R.A.M.
EPI889560	MP	Netherlands	2009-Feb-02	EPI_ISL_243466	A/mallard duck/Netherlands/7/2009		Import from public-domain	Poen,M.J.; Verhagen,J.H.; Vuong,O.; Scheuer,R.D.; Pas,S.D.; Fouchier,R.A.M.
EPI890400	MP	Netherlands	2013-Dec-10	EPI_ISL_243439	A/mallard duck/Netherlands/13/2013		Import from public-domain	Poen,M.J.; Verhagen,J.H.; Vuong,O.; Scheuer,R.D.; Pas,S.D.; Fouchier,R.A.M.
EPI328626	MP	United States	2008-Jan-23	EPI_ISL_94289	A/mallard/California/HKWF1971C/2008		Import from public-domain	The NIAID Influenza Genome Sequencing Consortium
EPI296625	MP	Sweden	2005-Jan-01	EPI_ISL_84571	A/mallard/Sweden/95/2005		Import from public-domain	The NIAID Influenza Genome Sequencing Consortium
EPI1155559	MP	Korea, Republic of	2014-Jan-01	EPI_ISL_294461	A/mallard duck/Korea/VI141407/2014		Import from public-domain	Oh,K.H.; Mo,I.P.; Mo,J.S.
EPI1155407	MP	Korea, Republic of	2014-Jan-01	EPI_ISL_294426	A/mallard duck/Korea/VI142063/2014		Import from public-domain	Oh,K.H.; Mo,I.P.; Mo,J.S.
EPI1155406	MP	Korea, Republic of	2014-Mar-01	EPI_ISL_294425	A/mallard duck/Korea/VI145825/2014		Import from public-domain	Oh,K.H.; Mo,I.P.; Mo,J.S.
EPI953129	MP	United States	2015-Aug-11	EPI_ISL_254787	A/mallard/Idaho/AH0011522/2015		Import from public-domain	Xu,Y.; Ramey,A.M.; Bowman,A.S.; DeLiberto,T.J.; Killian,M.L.; Krauss,S.; Nolting,J.M.; Torchetti,M.K.; Reeves,A.B.; Webby,R.J.; Stallknecht,D.E.; Wan,X.F.; Wolking,R.; Bradway,D.
EPI952972	MP	United States	2015-Sep-15	EPI_ISL_254768	A/duck/Pennsylvania/15-030188-1/2015		Import from public-domain	Xu,Y.; Ramey,A.M.; Bowman,A.S.; DeLiberto,T.J.; Killian,M.L.; Krauss,S.; Nolting,J.M.; Torchetti,M.K.; Reeves,A.B.; Webby,R.J.; Stallknecht,D.E.; Wan,X.F.; Zellers,C.; Nageotte,M.; Tewari,D.
EPI952965	MP	United States	2015-Aug-11	EPI_ISL_254767	A/mallard/Pennsylvania/AH0038929/2015		Import from public-domain	Xu,Y.; Ramey,A.M.; Bowman,A.S.; DeLiberto,T.J.; Killian,M.L.; Krauss,S.; Nolting,J.M.; Torchetti,M.K.; Reeves,A.B.; Webby,R.J.; Stallknecht,D.E.; Wan,X.F.; Zellers,C.; Nageotte,M.; Tewari,D.
EPI952865	MP	United States	2016-Jan-01	EPI_ISL_254753	A/mallard/South Dakota/AH0037340/2016		Import from public-domain	Xu,Y.; Ramey,A.M.; Bowman,A.S.; DeLiberto,T.J.; Killian,M.L.; Krauss,S.; Nolting,J.M.; Torchetti,M.K.; Reeves,A.B.; Webby,R.J.; Stallknecht,D.E.; Wan,X.F.; Peddireddi,L.
EPI952851	MP	United States	2016-Jan-02	EPI_ISL_254752	A/mallard/South Dakota/AH0038067/2016		Import from public-domain	Xu,Y.; Ramey,A.M.; Bowman,A.S.; DeLiberto,T.J.; Killian,M.L.; Krauss,S.; Nolting,J.M.; Torchetti,M.K.; Reeves,A.B.; Webby,R.J.; Stallknecht,D.E.; Wan,X.F.; Peddireddi,L.
EPI952844	MP	United States	2016-Jan-02	EPI_ISL_254751	A/mallard/South Dakota/AH0038061/2016		Import from public-domain	Xu,Y.; Ramey,A.M.; Bowman,A.S.; DeLiberto,T.J.; Killian,M.L.; Krauss,S.; Nolting,J.M.; Torchetti,M.K.; Reeves,A.B.; Webby,R.J.; Stallknecht,D.E.; Wan,X.F.; Peddireddi,L.
EPI952837	MP	United States	2016-Jan-02	EPI_ISL_254750	A/mallard/South Dakota/AH0038060/2016		Import from public-domain	Xu,Y.; Ramey,A.M.; Bowman,A.S.; DeLiberto,T.J.; Killian,M.L.; Krauss,S.; Nolting,J.M.; Torchetti,M.K.; Reeves,A.B.; Webby,R.J.; Stallknecht,D.E.; Wan,X.F.; Peddireddi,L.
EPI952785	MP	United States	2016-Feb-02	EPI_ISL_254743	A/mallard/Kentucky/AH0069753/2016		Import from public-domain	Xu,Y.; Ramey,A.M.; Bowman,A.S.; DeLiberto,T.J.; Killian,M.L.; Krauss,S.; Nolting,J.M.; Torchetti,M.K.; Reeves,A.B.; Webby,R.J.; Stallknecht,D.E.; Wan,X.F.; Wise,A.
EPI952672	MP	United States	2016-Jan-29	EPI_ISL_254729	A/mallard/New York/AH0081570/2016		Import from public-domain	Xu,Y.; Ramey,A.M.; Bowman,A.S.; DeLiberto,T.J.; Killian,M.L.; Krauss,S.; Nolting,J.M.; Torchetti,M.K.; Reeves,A.B.; Webby,R.J.; Stallknecht,D.E.; Wan,X.F.; Pabilonia,K.
EPI952665	MP	United States	2016-Jan-29	EPI_ISL_254728	A/mallard/New York/AH0081558/2016		Import from public-domain	Xu,Y.; Ramey,A.M.; Bowman,A.S.; DeLiberto,T.J.; Killian,M.L.; Krauss,S.; Nolting,J.M.; Torchetti,M.K.; Reeves,A.B.; Webby,R.J.; Stallknecht,D.E.; Wan,X.F.; Pabilonia,K.
EPI952659	MP	United States	2016-Jan-13	EPI_ISL_254727	A/mallard/West Virginia/AH0077733/2016		Import from public-domain	Xu,Y.; Ramey,A.M.; Bowman,A.S.; DeLiberto,T.J.; Killian,M.L.; Krauss,S.; Nolting,J.M.; Torchetti,M.K.; Reeves,A.B.; Webby,R.J.; Stallknecht,D.E.; Wan,X.F.; Pabilonia,K.
EPI1168819	MP	Ukraine	2011-Feb-15	EPI_ISL_216879	A/mallard/Askania-Nova/39-15-02/2011		Import from public-domain	Muzyka,D.; Pantin-Jackwood,M.; Spackman,E.
EPI1133585	MP	Ukraine	2010-Oct-06	EPI_ISL_216878	A/mallard/Nizhnegorsk/3-06-10/2010		Import from public-domain	Muzyka,D.; Pantin-Jackwood,M.; Spackman,E.; Smith,D.
EPI1133592	MP	Ukraine	2010-Dec-23	EPI_ISL_216877	A/mallard/Novomyhalivka/10-23-12/2010		Import from public-domain	Muzyka,D.; Pantin-Jackwood,M.; Spackman,E.; Smith,D.
EPI617979	MP	Georgia	2010-Feb-03	EPI_ISL_189718	A/mallard/Republic of Georgia/2/2010		Import from public-domain	Wentworth,D.E.; Halpin,R.A.; Lin,X.; Simenauer,A.; Akopov,A.; Mohan,M.; Fedorova,N.; Tsitrin,T.; Puri,V.; Stockwell,T.; Amedeo,P.; Bishop,B.; Gupta,N.; Hoover,J.; Katzel,D.; Schobel,S.; Shrivastava,S.; Thovarai,V.; Bao,Y.; Sanders,R.; Zhdanov,S.; Kiryutin,B.; Lipman,D.J.; Tatusova,T.; Fouchier,R.A.M.
EPI616833	MP	United States	1999-Jun-21	EPI_ISL_189674	A/mallard/Minnesota/19033/1999		Import from public-domain	Wentworth,D.E.; Dugan,V.; Halpin,R.A.; Lin,X.; Bera,J.; Wester,E.; Ghedin,E.; Fedorova,N.; Tsitrin,T.; McLellan,M.; Stockwell,T.; Amedeo,P.; Appalla,L.; Bishop,B.; Edworthy,P.; Gupta,N.; Hoover,J.; Katzel,D.; Li,K.; Schobel,S.; Shrivastava,S.; Thovarai,V.; Wang,S.; Webster,R.G.; Krauss,S.; Stallknecht,D.; Bao,Y.; Sanders,R.; Dernovoy,D.; Kiryutin,B.; Lipman,D.J.; Tatusova,T.
EPI617050	MP	Sweden	2002-Dec-15	EPI_ISL_189583	A/mallard/Sweden/1671/2002		Import from public-domain	Wentworth,D.E.; Halpin,R.A.; Lin,X.; Bera,J.; Ransier,A.; Fedorova,N.; Tsitrin,T.; McLellan,M.; Stockwell,T.; Amedeo,P.; Appalla,L.; Bishop,B.; Edworthy,P.; Gupta,N.; Hoover,J.; Katzel,D.; Li,K.; Schobel,S.; Shrivastava,S.; Thovarai,V.; Wang,S.; Fouchier,R.; Osterhaus,A.; Olsen,B.; Wille,M.; Latorre-Margalef,N.; Tolf,C.; Bao,Y.; Sanders,R.; Zhdanov,S.; Kiryutin,B.; Lipman,D.J.; Tatusova,T.; Walde…
EPI617096	MP	Sweden	2003-Sep-20	EPI_ISL_189558	A/mallard/Sweden/1981/2003		Import from public-domain	Wentworth,D.E.; Halpin,R.A.; Lin,X.; Bera,J.; Ransier,A.; Fedorova,N.; Tsitrin,T.; McLellan,M.; Stockwell,T.; Amedeo,P.; Appalla,L.; Bishop,B.; Edworthy,P.; Gupta,N.; Hoover,J.; Katzel,D.; Li,K.; Schobel,S.; Shrivastava,S.; Thovarai,V.; Wang,S.; Fouchier,R.; Osterhaus,A.; Olsen,B.; Wille,M.; Latorre-Margalef,N.; Tolf,C.; Bao,Y.; Sanders,R.; Zhdanov,S.; Kiryutin,B.; Lipman,D.J.; Tatusova,T.; Walde…
EPI617083	MP	Sweden	2003-Sep-19	EPI_ISL_189557	A/mallard/Sweden/1975/2003		Import from public-domain	Wentworth,D.E.; Halpin,R.A.; Lin,X.; Bera,J.; Ransier,A.; Fedorova,N.; Tsitrin,T.; McLellan,M.; Stockwell,T.; Amedeo,P.; Appalla,L.; Bishop,B.; Edworthy,P.; Gupta,N.; Hoover,J.; Katzel,D.; Li,K.; Schobel,S.; Shrivastava,S.; Thovarai,V.; Wang,S.; Fouchier,R.; Osterhaus,A.; Olsen,B.; Wille,M.; Latorre-Margalef,N.; Tolf,C.; Bao,Y.; Sanders,R.; Zhdanov,S.; Kiryutin,B.; Lipman,D.J.; Tatusova,T.; Walde…
EPI617067	MP	Sweden	2003-Sep-19	EPI_ISL_189556	A/mallard/Sweden/1972/2003		Import from public-domain	Wentworth,D.E.; Halpin,R.A.; Lin,X.; Bera,J.; Ransier,A.; Fedorova,N.; Tsitrin,T.; McLellan,M.; Stockwell,T.; Amedeo,P.; Appalla,L.; Bishop,B.; Edworthy,P.; Gupta,N.; Hoover,J.; Katzel,D.; Li,K.; Schobel,S.; Shrivastava,S.; Thovarai,V.; Wang,S.; Fouchier,R.; Osterhaus,A.; Olsen,B.; Wille,M.; Latorre-Margalef,N.; Tolf,C.; Bao,Y.; Sanders,R.; Zhdanov,S.; Kiryutin,B.; Lipman,D.J.; Tatusova,T.; Walde…
EPI617054	MP	Sweden	2003-Sep-19	EPI_ISL_189555	A/mallard/Sweden/1970/2003		Import from public-domain	Wentworth,D.E.; Halpin,R.A.; Lin,X.; Bera,J.; Ransier,A.; Fedorova,N.; Tsitrin,T.; McLellan,M.; Stockwell,T.; Amedeo,P.; Appalla,L.; Bishop,B.; Edworthy,P.; Gupta,N.; Hoover,J.; Katzel,D.; Li,K.; Schobel,S.; Shrivastava,S.; Thovarai,V.; Wang,S.; Fouchier,R.; Osterhaus,A.; Olsen,B.; Wille,M.; Latorre-Margalef,N.; Tolf,C.; Bao,Y.; Sanders,R.; Zhdanov,S.; Kiryutin,B.; Lipman,D.J.; Tatusova,T.; Walde…
EPI617040	MP	Sweden	2003-Sep-18	EPI_ISL_189554	A/mallard/Sweden/1967/2003		Import from public-domain	Wentworth,D.E.; Halpin,R.A.; Lin,X.; Bera,J.; Ransier,A.; Fedorova,N.; Tsitrin,T.; McLellan,M.; Stockwell,T.; Amedeo,P.; Appalla,L.; Bishop,B.; Edworthy,P.; Gupta,N.; Hoover,J.; Katzel,D.; Li,K.; Schobel,S.; Shrivastava,S.; Thovarai,V.; Wang,S.; Fouchier,R.; Osterhaus,A.; Olsen,B.; Wille,M.; Latorre-Margalef,N.; Tolf,C.; Bao,Y.; Sanders,R.; Zhdanov,S.; Kiryutin,B.; Lipman,D.J.; Tatusova,T.; Walde…
EPI617116	MP	Sweden	2003-Sep-18	EPI_ISL_189553	A/mallard/Sweden/1965/2003		Import from public-domain	Wentworth,D.E.; Halpin,R.A.; Lin,X.; Bera,J.; Ransier,A.; Fedorova,N.; Tsitrin,T.; McLellan,M.; Stockwell,T.; Amedeo,P.; Appalla,L.; Bishop,B.; Edworthy,P.; Gupta,N.; Hoover,J.; Katzel,D.; Li,K.; Schobel,S.; Shrivastava,S.; Thovarai,V.; Wang,S.; Fouchier,R.; Osterhaus,A.; Olsen,B.; Wille,M.; Latorre-Margalef,N.; Tolf,C.; Bao,Y.; Sanders,R.; Zhdanov,S.; Kiryutin,B.; Lipman,D.J.; Tatusova,T.; Walde…
EPI617106	MP	Sweden	2003-Sep-18	EPI_ISL_189552	A/mallard/Sweden/1962/2003		Import from public-domain	Wentworth,D.E.; Halpin,R.A.; Lin,X.; Bera,J.; Ransier,A.; Fedorova,N.; Tsitrin,T.; McLellan,M.; Stockwell,T.; Amedeo,P.; Appalla,L.; Bishop,B.; Edworthy,P.; Gupta,N.; Hoover,J.; Katzel,D.; Li,K.; Schobel,S.; Shrivastava,S.; Thovarai,V.; Wang,S.; Fouchier,R.; Osterhaus,A.; Olsen,B.; Wille,M.; Latorre-Margalef,N.; Tolf,C.; Bao,Y.; Sanders,R.; Zhdanov,S.; Kiryutin,B.; Lipman,D.J.; Tatusova,T.; Walde…
EPI617091	MP	Sweden	2002-Dec-15	EPI_ISL_189551	A/mallard/Sweden/1682/2002		Import from public-domain	Wentworth,D.E.; Halpin,R.A.; Lin,X.; Bera,J.; Ransier,A.; Fedorova,N.; Tsitrin,T.; McLellan,M.; Stockwell,T.; Amedeo,P.; Appalla,L.; Bishop,B.; Edworthy,P.; Gupta,N.; Hoover,J.; Katzel,D.; Li,K.; Schobel,S.; Shrivastava,S.; Thovarai,V.; Wang,S.; Fouchier,R.; Osterhaus,A.; Olsen,B.; Wille,M.; Latorre-Margalef,N.; Tolf,C.; Bao,Y.; Sanders,R.; Zhdanov,S.; Kiryutin,B.; Lipman,D.J.; Tatusova,T.; Walde…
EPI617077	MP	Sweden	2002-Dec-15	EPI_ISL_189550	A/mallard/Sweden/1681/2002		Import from public-domain	Wentworth,D.E.; Halpin,R.A.; Lin,X.; Bera,J.; Ransier,A.; Fedorova,N.; Tsitrin,T.; McLellan,M.; Stockwell,T.; Amedeo,P.; Appalla,L.; Bishop,B.; Edworthy,P.; Gupta,N.; Hoover,J.; Katzel,D.; Li,K.; Schobel,S.; Shrivastava,S.; Thovarai,V.; Wang,S.; Fouchier,R.; Osterhaus,A.; Olsen,B.; Wille,M.; Latorre-Margalef,N.; Tolf,C.; Bao,Y.; Sanders,R.; Zhdanov,S.; Kiryutin,B.; Lipman,D.J.; Tatusova,T.; Walde…
EPI617064	MP	Sweden	2002-Dec-15	EPI_ISL_189549	A/mallard/Sweden/1678/2002		Import from public-domain	Wentworth,D.E.; Halpin,R.A.; Lin,X.; Bera,J.; Ransier,A.; Fedorova,N.; Tsitrin,T.; McLellan,M.; Stockwell,T.; Amedeo,P.; Appalla,L.; Bishop,B.; Edworthy,P.; Gupta,N.; Hoover,J.; Katzel,D.; Li,K.; Schobel,S.; Shrivastava,S.; Thovarai,V.; Wang,S.; Fouchier,R.; Osterhaus,A.; Olsen,B.; Wille,M.; Latorre-Margalef,N.; Tolf,C.; Bao,Y.; Sanders,R.; Zhdanov,S.; Kiryutin,B.; Lipman,D.J.; Tatusova,T.; Walde…
EPI617036	MP	Sweden	2002-Dec-13	EPI_ISL_189548	A/mallard/Sweden/1628/2002		Import from public-domain	Wentworth,D.E.; Halpin,R.A.; Lin,X.; Bera,J.; Ransier,A.; Fedorova,N.; Tsitrin,T.; McLellan,M.; Stockwell,T.; Amedeo,P.; Appalla,L.; Bishop,B.; Edworthy,P.; Gupta,N.; Hoover,J.; Katzel,D.; Li,K.; Schobel,S.; Shrivastava,S.; Thovarai,V.; Wang,S.; Fouchier,R.; Osterhaus,A.; Olsen,B.; Wille,M.; Latorre-Margalef,N.; Tolf,C.; Bao,Y.; Sanders,R.; Zhdanov,S.; Kiryutin,B.; Lipman,D.J.; Tatusova,T.; Walde…
EPI618164	MP	Sweden	2002-Nov-16	EPI_ISL_189475	A/mallard/Sweden/885/2002		Import from public-domain	Wentworth,D.E.; Halpin,R.A.; Lin,X.; Bera,J.; Ransier,A.; Fedorova,N.; Tsitrin,T.; McLellan,M.; Stockwell,T.; Amedeo,P.; Appalla,L.; Bishop,B.; Edworthy,P.; Gupta,N.; Hoover,J.; Katzel,D.; Li,K.; Schobel,S.; Shrivastava,S.; Thovarai,V.; Wang,S.; Fouchier,R.; Osterhaus,A.; Olsen,B.; Wille,M.; Latorre-Margalef,N.; Tolf,C.; Bao,Y.; Sanders,R.; Zhdanov,S.; Kiryutin,B.; Lipman,D.J.; Tatusova,T.; Walde…
EPI618212	MP	Sweden	2005-Nov-26	EPI_ISL_189464	A/mallard/Sweden/5944/2005		Import from public-domain	Wentworth,D.E.; Halpin,R.A.; Lin,X.; Bera,J.; Ransier,A.; Fedorova,N.; Tsitrin,T.; McLellan,M.; Stockwell,T.; Amedeo,P.; Appalla,L.; Bishop,B.; Edworthy,P.; Gupta,N.; Hoover,J.; Katzel,D.; Li,K.; Schobel,S.; Shrivastava,S.; Thovarai,V.; Wang,S.; Fouchier,R.; Osterhaus,A.; Olsen,B.; Wille,M.; Latorre-Margalef,N.; Tolf,C.; Bao,Y.; Sanders,R.; Zhdanov,S.; Kiryutin,B.; Lipman,D.J.; Tatusova,T.; Walde…
EPI618198	MP	Sweden	2003-Sep-04	EPI_ISL_189463	A/mallard/Sweden/3269/2003		Import from public-domain	Wentworth,D.E.; Halpin,R.A.; Lin,X.; Bera,J.; Ransier,A.; Fedorova,N.; Tsitrin,T.; McLellan,M.; Stockwell,T.; Amedeo,P.; Appalla,L.; Bishop,B.; Edworthy,P.; Gupta,N.; Hoover,J.; Katzel,D.; Li,K.; Schobel,S.; Shrivastava,S.; Thovarai,V.; Wang,S.; Fouchier,R.; Osterhaus,A.; Olsen,B.; Wille,M.; Latorre-Margalef,N.; Tolf,C.; Bao,Y.; Sanders,R.; Zhdanov,S.; Kiryutin,B.; Lipman,D.J.; Tatusova,T.; Walde…
EPI618184	MP	Sweden	2003-Sep-26	EPI_ISL_189462	A/mallard/Sweden/2051/2003		Import from public-domain	Wentworth,D.E.; Halpin,R.A.; Lin,X.; Bera,J.; Ransier,A.; Fedorova,N.; Tsitrin,T.; McLellan,M.; Stockwell,T.; Amedeo,P.; Appalla,L.; Bishop,B.; Edworthy,P.; Gupta,N.; Hoover,J.; Katzel,D.; Li,K.; Schobel,S.; Shrivastava,S.; Thovarai,V.; Wang,S.; Fouchier,R.; Osterhaus,A.; Olsen,B.; Wille,M.; Latorre-Margalef,N.; Tolf,C.; Bao,Y.; Sanders,R.; Zhdanov,S.; Kiryutin,B.; Lipman,D.J.; Tatusova,T.; Walde…
EPI618170	MP	Sweden	2003-Sep-24	EPI_ISL_189461	A/mallard/Sweden/2027/2003		Import from public-domain	Wentworth,D.E.; Halpin,R.A.; Lin,X.; Bera,J.; Ransier,A.; Fedorova,N.; Tsitrin,T.; McLellan,M.; Stockwell,T.; Amedeo,P.; Appalla,L.; Bishop,B.; Edworthy,P.; Gupta,N.; Hoover,J.; Katzel,D.; Li,K.; Schobel,S.; Shrivastava,S.; Thovarai,V.; Wang,S.; Fouchier,R.; Osterhaus,A.; Olsen,B.; Wille,M.; Latorre-Margalef,N.; Tolf,C.; Bao,Y.; Sanders,R.; Zhdanov,S.; Kiryutin,B.; Lipman,D.J.; Tatusova,T.; Walde…
EPI618156	MP	Sweden	2003-Sep-20	EPI_ISL_189460	A/mallard/Sweden/1983/2003		Import from public-domain	Wentworth,D.E.; Halpin,R.A.; Lin,X.; Bera,J.; Ransier,A.; Fedorova,N.; Tsitrin,T.; McLellan,M.; Stockwell,T.; Amedeo,P.; Appalla,L.; Bishop,B.; Edworthy,P.; Gupta,N.; Hoover,J.; Katzel,D.; Li,K.; Schobel,S.; Shrivastava,S.; Thovarai,V.; Wang,S.; Fouchier,R.; Osterhaus,A.; Olsen,B.; Wille,M.; Latorre-Margalef,N.; Tolf,C.; Bao,Y.; Sanders,R.; Zhdanov,S.; Kiryutin,B.; Lipman,D.J.; Tatusova,T.; Walde…
EPI618143	MP	Sweden	2003-Sep-19	EPI_ISL_189459	A/mallard/Sweden/1978/2003		Import from public-domain	Wentworth,D.E.; Halpin,R.A.; Lin,X.; Bera,J.; Ransier,A.; Fedorova,N.; Tsitrin,T.; McLellan,M.; Stockwell,T.; Amedeo,P.; Appalla,L.; Bishop,B.; Edworthy,P.; Gupta,N.; Hoover,J.; Katzel,D.; Li,K.; Schobel,S.; Shrivastava,S.; Thovarai,V.; Wang,S.; Fouchier,R.; Osterhaus,A.; Olsen,B.; Wille,M.; Latorre-Margalef,N.; Tolf,C.; Bao,Y.; Sanders,R.; Zhdanov,S.; Kiryutin,B.; Lipman,D.J.; Tatusova,T.; Walde…
EPI618222	MP	Sweden	2002-Dec-15	EPI_ISL_189458	A/mallard/Sweden/1690/2002		Import from public-domain	Wentworth,D.E.; Halpin,R.A.; Lin,X.; Bera,J.; Ransier,A.; Fedorova,N.; Tsitrin,T.; McLellan,M.; Stockwell,T.; Amedeo,P.; Appalla,L.; Bishop,B.; Edworthy,P.; Gupta,N.; Hoover,J.; Katzel,D.; Li,K.; Schobel,S.; Shrivastava,S.; Thovarai,V.; Wang,S.; Fouchier,R.; Osterhaus,A.; Olsen,B.; Wille,M.; Latorre-Margalef,N.; Tolf,C.; Bao,Y.; Sanders,R.; Zhdanov,S.; Kiryutin,B.; Lipman,D.J.; Tatusova,T.; Walde…
EPI618206	MP	Sweden	2002-Dec-15	EPI_ISL_189457	A/mallard/Sweden/1689/2002		Import from public-domain	Wentworth,D.E.; Halpin,R.A.; Lin,X.; Bera,J.; Ransier,A.; Fedorova,N.; Tsitrin,T.; McLellan,M.; Stockwell,T.; Amedeo,P.; Appalla,L.; Bishop,B.; Edworthy,P.; Gupta,N.; Hoover,J.; Katzel,D.; Li,K.; Schobel,S.; Shrivastava,S.; Thovarai,V.; Wang,S.; Fouchier,R.; Osterhaus,A.; Olsen,B.; Wille,M.; Latorre-Margalef,N.; Tolf,C.; Bao,Y.; Sanders,R.; Zhdanov,S.; Kiryutin,B.; Lipman,D.J.; Tatusova,T.; Walde…
EPI618178	MP	Sweden	2002-Dec-04	EPI_ISL_189456	A/mallard/Sweden/1337/2002		Import from public-domain	Wentworth,D.E.; Halpin,R.A.; Lin,X.; Bera,J.; Ransier,A.; Fedorova,N.; Tsitrin,T.; McLellan,M.; Stockwell,T.; Amedeo,P.; Appalla,L.; Bishop,B.; Edworthy,P.; Gupta,N.; Hoover,J.; Katzel,D.; Li,K.; Schobel,S.; Shrivastava,S.; Thovarai,V.; Wang,S.; Fouchier,R.; Osterhaus,A.; Olsen,B.; Wille,M.; Latorre-Margalef,N.; Tolf,C.; Bao,Y.; Sanders,R.; Zhdanov,S.; Kiryutin,B.; Lipman,D.J.; Tatusova,T.; Walde…
EPI618192	MP	Sweden	2002-Dec-14	EPI_ISL_189455	A/mallard/Sweden/1645/2002		Import from public-domain	Wentworth,D.E.; Halpin,R.A.; Lin,X.; Bera,J.; Ransier,A.; Fedorova,N.; Tsitrin,T.; McLellan,M.; Stockwell,T.; Amedeo,P.; Appalla,L.; Bishop,B.; Edworthy,P.; Gupta,N.; Hoover,J.; Katzel,D.; Li,K.; Schobel,S.; Shrivastava,S.; Thovarai,V.; Wang,S.; Fouchier,R.; Osterhaus,A.; Olsen,B.; Wille,M.; Latorre-Margalef,N.; Tolf,C.; Bao,Y.; Sanders,R.; Zhdanov,S.; Kiryutin,B.; Lipman,D.J.; Tatusova,T.; Walde…
EPI619294	MP	Sweden	2003-Sep-21	EPI_ISL_189376	A/mallard/Sweden/1997/2003		Import from public-domain	Wentworth,D.E.; Halpin,R.A.; Lin,X.; Bera,J.; Ransier,A.; Fedorova,N.; Tsitrin,T.; McLellan,M.; Stockwell,T.; Amedeo,P.; Appalla,L.; Bishop,B.; Edworthy,P.; Gupta,N.; Hoover,J.; Katzel,D.; Li,K.; Schobel,S.; Shrivastava,S.; Thovarai,V.; Wang,S.; Fouchier,R.; Osterhaus,A.; Olsen,B.; Wille,M.; Latorre-Margalef,N.; Tolf,C.; Bao,Y.; Sanders,R.; Zhdanov,S.; Kiryutin,B.; Lipman,D.J.; Tatusova,T.; Walde…
EPI619178	MP	Sweden	2010-Nov-10	EPI_ISL_189325	A/mallard/Sweden/124987/2010		Import from public-domain	Wentworth,D.E.; Halpin,R.A.; Lin,X.; Bera,J.; Ransier,A.; Fedorova,N.; Tsitrin,T.; McLellan,M.; Stockwell,T.; Amedeo,P.; Appalla,L.; Bishop,B.; Edworthy,P.; Gupta,N.; Hoover,J.; Katzel,D.; Li,K.; Schobel,S.; Shrivastava,S.; Thovarai,V.; Wang,S.; Fouchier,R.; Osterhaus,A.; Olsen,B.; Wille,M.; Latorre-Margalef,N.; Tolf,C.; Bao,Y.; Sanders,R.; Zhdanov,S.; Kiryutin,B.; Lipman,D.J.; Tatusova,T.; Walde…
EPI619255	MP	Sweden	2004-Nov-22	EPI_ISL_189321	A/mallard/Sweden/7206/2004		Import from public-domain	Wentworth,D.E.; Halpin,R.A.; Lin,X.; Bera,J.; Ransier,A.; Fedorova,N.; Tsitrin,T.; McLellan,M.; Stockwell,T.; Amedeo,P.; Appalla,L.; Bishop,B.; Edworthy,P.; Gupta,N.; Hoover,J.; Katzel,D.; Li,K.; Schobel,S.; Shrivastava,S.; Thovarai,V.; Wang,S.; Fouchier,R.; Osterhaus,A.; Olsen,B.; Wille,M.; Latorre-Margalef,N.; Tolf,C.; Bao,Y.; Sanders,R.; Zhdanov,S.; Kiryutin,B.; Lipman,D.J.; Tatusova,T.; Walde…
EPI619248	MP	Sweden	2005-Dec-06	EPI_ISL_189320	A/mallard/Sweden/5994/2005		Import from public-domain	Wentworth,D.E.; Halpin,R.A.; Lin,X.; Bera,J.; Ransier,A.; Fedorova,N.; Tsitrin,T.; McLellan,M.; Stockwell,T.; Amedeo,P.; Appalla,L.; Bishop,B.; Edworthy,P.; Gupta,N.; Hoover,J.; Katzel,D.; Li,K.; Schobel,S.; Shrivastava,S.; Thovarai,V.; Wang,S.; Fouchier,R.; Osterhaus,A.; Olsen,B.; Wille,M.; Latorre-Margalef,N.; Tolf,C.; Bao,Y.; Sanders,R.; Zhdanov,S.; Kiryutin,B.; Lipman,D.J.; Tatusova,T.; Walde…
EPI619226	MP	Sweden	2003-Sep-18	EPI_ISL_189317	A/mallard/Sweden/3331/2003		Import from public-domain	Wentworth,D.E.; Halpin,R.A.; Lin,X.; Bera,J.; Ransier,A.; Fedorova,N.; Tsitrin,T.; McLellan,M.; Stockwell,T.; Amedeo,P.; Appalla,L.; Bishop,B.; Edworthy,P.; Gupta,N.; Hoover,J.; Katzel,D.; Li,K.; Schobel,S.; Shrivastava,S.; Thovarai,V.; Wang,S.; Fouchier,R.; Osterhaus,A.; Olsen,B.; Wille,M.; Latorre-Margalef,N.; Tolf,C.; Bao,Y.; Sanders,R.; Zhdanov,S.; Kiryutin,B.; Lipman,D.J.; Tatusova,T.; Walde…
EPI619219	MP	Sweden	2003-Sep-18	EPI_ISL_189316	A/mallard/Sweden/3329/2003		Import from public-domain	Wentworth,D.E.; Halpin,R.A.; Lin,X.; Bera,J.; Ransier,A.; Fedorova,N.; Tsitrin,T.; McLellan,M.; Stockwell,T.; Amedeo,P.; Appalla,L.; Bishop,B.; Edworthy,P.; Gupta,N.; Hoover,J.; Katzel,D.; Li,K.; Schobel,S.; Shrivastava,S.; Thovarai,V.; Wang,S.; Fouchier,R.; Osterhaus,A.; Olsen,B.; Wille,M.; Latorre-Margalef,N.; Tolf,C.; Bao,Y.; Sanders,R.; Zhdanov,S.; Kiryutin,B.; Lipman,D.J.; Tatusova,T.; Walde…
EPI619272	MP	Sweden	2003-Sep-22	EPI_ISL_189314	A/mallard/Sweden/2003/2003		Import from public-domain	Wentworth,D.E.; Halpin,R.A.; Lin,X.; Bera,J.; Ransier,A.; Fedorova,N.; Tsitrin,T.; McLellan,M.; Stockwell,T.; Amedeo,P.; Appalla,L.; Bishop,B.; Edworthy,P.; Gupta,N.; Hoover,J.; Katzel,D.; Li,K.; Schobel,S.; Shrivastava,S.; Thovarai,V.; Wang,S.; Fouchier,R.; Osterhaus,A.; Olsen,B.; Wille,M.; Latorre-Margalef,N.; Tolf,C.; Bao,Y.; Sanders,R.; Zhdanov,S.; Kiryutin,B.; Lipman,D.J.; Tatusova,T.; Walde…
EPI619265	MP	Sweden	2003-Sep-22	EPI_ISL_189313	A/mallard/Sweden/2001/2003		Import from public-domain	Wentworth,D.E.; Halpin,R.A.; Lin,X.; Bera,J.; Ransier,A.; Fedorova,N.; Tsitrin,T.; McLellan,M.; Stockwell,T.; Amedeo,P.; Appalla,L.; Bishop,B.; Edworthy,P.; Gupta,N.; Hoover,J.; Katzel,D.; Li,K.; Schobel,S.; Shrivastava,S.; Thovarai,V.; Wang,S.; Fouchier,R.; Osterhaus,A.; Olsen,B.; Wille,M.; Latorre-Margalef,N.; Tolf,C.; Bao,Y.; Sanders,R.; Zhdanov,S.; Kiryutin,B.; Lipman,D.J.; Tatusova,T.; Walde…
EPI619287	MP	Sweden	2003-Sep-20	EPI_ISL_189312	A/mallard/Sweden/1985/2003		Import from public-domain	Wentworth,D.E.; Halpin,R.A.; Lin,X.; Bera,J.; Ransier,A.; Fedorova,N.; Tsitrin,T.; McLellan,M.; Stockwell,T.; Amedeo,P.; Appalla,L.; Bishop,B.; Edworthy,P.; Gupta,N.; Hoover,J.; Katzel,D.; Li,K.; Schobel,S.; Shrivastava,S.; Thovarai,V.; Wang,S.; Fouchier,R.; Osterhaus,A.; Olsen,B.; Wille,M.; Latorre-Margalef,N.; Tolf,C.; Bao,Y.; Sanders,R.; Zhdanov,S.; Kiryutin,B.; Lipman,D.J.; Tatusova,T.; Walde…
EPI508129	MP	Korea, Republic of	2007-Nov-01	EPI_ISL_156982	A/mallard/Korea/GG1/2007		Import from public-domain	Kang,H.-M.; Park,H.-Y.; Lee,K.-J.; Choi,J.-G.; Lee,E.-K.; Song,B.-M.; Lee,H.-S.; Lee,Y.-J.; Kim,K.-I.
EPI485839	MP	Sweden	2002-Nov-16	EPI_ISL_150055	A/mallard/Sweden/56/2002		Import from public-domain	de Graaf,M.; Fouchier,R.A.
EPI485732	MP	Sweden	2002-Dec-15	EPI_ISL_150033	A/mallard/Sweden/105/2002		Import from public-domain	de Graaf,M.; Fouchier,R.A.
EPI485667	MP	Sweden	2002-Dec-06	EPI_ISL_150027	A/mallard/Sweden/85/2002		Import from public-domain	de Graaf,M.; Fouchier,R.A.
EPI485661	MP	Sweden	2002-Dec-15	EPI_ISL_150026	A/mallard/Sweden/102/2002		Import from public-domain	de Graaf,M.; Fouchier,R.A.
EPI447362	MP	Japan	2004-Dec-01	EPI_ISL_141040	A/duck/Fukui/1/2004		Import from public-domain	Nakamura,M.; Takayama,I.; Nagata,S.; Takahashi,H.; Nakauchi,M.; Kageyama,T.; Tashiro,M.
EPI434484	MP	Canada	2010-Aug-08	EPI_ISL_137741	A/mallard/Nova Scotia/00372/2010		Import from public-domain	Wentworth,D.E.; Dugan,V.; Halpin,R.; Lin,X.; Bera,J.; Wester,E.; Ghedin,E.; Fedorova,N.; Tsitrin,T.; Stockwell,T.; Amedeo,P.; Bishop,B.; Edworthy,P.; Gupta,N.; Katzel,D.; Li,K.; Schobel,S.; Shrivastava,S.; Thovarai,V.; Wang,S.; Hall,J.; Bao,Y.; Sanders,R.; Dernovoy,D.; Kiryutin,B.; Lipman,D.J.; Tatusova,T.
EPI413417	MP	United States	2010-Dec-29	EPI_ISL_133600	A/mallard/Missouri/10MO0551/2010		Import from public-domain	Wentworth,D.E.; Dugan,V.; Halpin,R.; Lin,X.; Bera,J.; Wester,E.; Ghedin,E.; Fedorova,N.; Tsitrin,T.; Stockwell,T.; Amedeo,P.; Bishop,B.; Edworthy,P.; Gupta,N.; Katzel,D.; Li,K.; Schobel,S.; Shrivastava,S.; Thovarai,V.; Wang,S.; Slemons,R.; Nolting,J.; Foster,R.; Baker,J.; Bao,Y.; Sanders,R.; Dernovoy,D.; Kiryutin,B.; Lipman,D.J.; Tatusova,T.
EPI392471	MP	Korea, Republic of	2010-Nov-01	EPI_ISL_120885	A/mallard/Korea/822/10		Import from public-domain	Kim,H.R.; Park,C.K.; Lee,Y.J.; Oem,J.K.; Kang,H.M.; Choi,J.G.; Lee,O.S.; Bae,Y.C.; Kwon,J.H.
EPI254306	MP	New Zealand	2005-Jan-01	EPI_ISL_73980	A/mallard/New Zealand/1365-355/2005		Import from public-domain	The NIAID Influenza Genome Sequencing Consortium
EPI508130	MP	Korea, Republic of	2007-Nov-01	EPI_ISL_70553	A/mallard/Korea/GG2/2007		Import from public-domain	Kang,H.-M.; Park,H.-Y.; Lee,K.-J.; Choi,J.-G.; Lee,E.-K.; Song,B.-M.; Lee,H.-S.; Lee,Y.-J.; Kim,K.-I.
EPI508131	MP	Korea, Republic of	2007-Nov-01	EPI_ISL_70552	A/mallard/Korea/GG3/2007		Import from public-domain	Kang,H.-M.; Park,H.-Y.; Lee,K.-J.; Choi,J.-G.; Lee,E.-K.; Song,B.-M.; Lee,H.-S.; Lee,Y.-J.; Kim,K.-I.
EPI244493	MP	Korea, Republic of	2007-Dec-01	EPI_ISL_70551	A/mallard/Korea/GH170/2007		Import from public-domain	Kim,M.-C.; Lee,Y.-J.
EPI244540	MP	Korea, Republic of	2007-Dec-01	EPI_ISL_70550	A/mallard/Korea/GH171/2007		Import from public-domain	Kim,M.-C.; Lee,Y.-J.
EPI227324	MP	Netherlands	2005-Jan-01	EPI_ISL_64897	A/mallard/Netherlands/9/2005		Import from public-domain	Kim,L.M.; Scott,M.A.; Suarez,D.L.; Spackman,E.; Swayne,D.E.; Afonso,C.L.
EPI174866	MP	Denmark	2005-Oct-27	EPI_ISL_29258	A/mallard/Denmark/77-64650-G4/2005	Technical University of Denmark	National Veterinary Institute
EPI211528	MP	Poland	2009-Feb-16	EPI_ISL_60708	A/mallard/Poland/41/09	National Veterinary Research Institut Poland, PIWet-PIB	National Veterinary Research Institut Poland, PIWet-PIB
EPI211527	MP	Poland	2009-Jan-12	EPI_ISL_60707	A/mallard/Poland/16/09	National Veterinary Research Institut Poland, PIWet-PIB	National Veterinary Research Institut Poland, PIWet-PIB
EPI258281	MP	Poland	2007-Dec-28	EPI_ISL_26339	A/mallard/Poland/01/08	National Veterinary Research Institut Poland, PIWet-PIB	National Veterinary Research Institut Poland, PIWet-PIB
EPI1232149	MP	Sweden	2008-May-01	EPI_ISL_310191	A/mallard/Sweden/100993/2008	National Veterinary Institute	Animal and Plant Health Agency (APHA)	Seekings, A.H; Slomka, M.J; Russell, C; Howard, W.A; Choudhury, B; Nunez, A; Londt, B.Z; Cox, W; Ceeraz, V; Thoren, P; Irvine, R.M; Manvell, R.J; Banks, J; Brown, I.H
EPI1226822	MP	Korea, Republic of	2017-Feb-27	EPI_ISL_309241	A/spot-billed duck/Korea/H955-3/2017		Animal and Plant Quarantine Agency (APQA)
EPI1226814	MP	Korea, Republic of	2016-Feb-15	EPI_ISL_309240	A/spot-billed duck/Korea/AQ09/2016		Animal and Plant Quarantine Agency (APQA)
EPI1226662	MP	Korea, Republic of	2017-Feb-22	EPI_ISL_309221	A/spot-billed duck/Korea/WA260/2017		Animal and Plant Quarantine Agency (APQA)
EPI1226638	MP	Korea, Republic of	2017-Feb-15	EPI_ISL_309218	A/spot-billed duck/Korea/H920/2017		Animal and Plant Quarantine Agency (APQA)
EPI1226622	MP	Korea, Republic of	2017-Feb-08	EPI_ISL_309216	A/spot-billed duck/Korea/H905-2/2017		Animal and Plant Quarantine Agency (APQA)
EPI434448	MP	Canada	2010-Aug-08	EPI_ISL_137737	A/American black duck/New Brunswick/00344/2010		Import from public-domain	Wentworth,D.E.; Dugan,V.; Halpin,R.; Lin,X.; Bera,J.; Wester,E.; Ghedin,E.; Fedorova,N.; Tsitrin,T.; Stockwell,T.; Amedeo,P.; Bishop,B.; Edworthy,P.; Gupta,N.; Katzel,D.; Li,K.; Schobel,S.; Shrivastava,S.; Thovarai,V.; Wang,S.; Hall,J.; Bao,Y.; Sanders,R.; Dernovoy,D.; Kiryutin,B.; Lipman,D.J.; Tatusova,T.
EPI1902963	MP	Bangladesh	2019-Dec-09	EPI_ISL_4071511	A/duck/Bangladesh/41866/2019		Import from public-domain	Barman,S.; Turner,J.C.; Hasan,M.; Akhtar,S.; Franks,J.; El-Shesheny,R.; Walker,D.; Seiler,P.; Mukherjee,N.; Kercher,L.; McKenzie,P.; Feeroz,M.; Webby,R.J.
EPI689746	MP	United States	2009-Jan-03	EPI_ISL_206344	A/gadwall/Arizona/A00663934/2009		Import from public-domain	Xu,Y.; Wan,X.-F.
EPI2031457	MP	China	2018-Nov-28	EPI_ISL_12607934	A/wild bird/Shandong/3588/2018(H7N7)	Harbin Veterinary Research Institute (CAAS)	Harbin Veterinary Research Institute (CAAS)
EPI2031725	MP	China	2020-Mar-15	EPI_ISL_12627552	A/wild bird/Shandong/W1553/2020	Harbin Veterinary Research Institute (CAAS)	Harbin Veterinary Research Institute (CAAS)	Conghui, Zhao; Jing, Guo; Xianying, Zeng; Jianzhong, Shi; Guohua, Deng; Yaping, Zhang; Yanwen, Wang; Qi, Ma; Xinxin, Gao; Pengfei, Cui; Liling, Liu; Xuyong, Li; Hualan, Chen
EPI2031717	MP	China	2020-Mar-15	EPI_ISL_12627551	A/wild bird/Shandong/W1552/2020	Harbin Veterinary Research Institute (CAAS)	Harbin Veterinary Research Institute (CAAS)	Conghui, Zhao; Jing, Guo; Xianying, Zeng; Jianzhong, Shi; Guohua, Deng; Yaping, Zhang; Yanwen, Wang; Qi, Ma; Xinxin, Gao; Pengfei, Cui; Liling, Liu; Xuyong, Li; Hualan, Chen
EPI2031709	MP	China	2020-Mar-15	EPI_ISL_12627550	A/wild bird/Shandong/W1551/2020	Harbin Veterinary Research Institute (CAAS)	Harbin Veterinary Research Institute (CAAS)	Conghui, Zhao; Jing, Guo; Xianying, Zeng; Jianzhong, Shi; Guohua, Deng; Yaping, Zhang; Yanwen, Wang; Qi, Ma; Xinxin, Gao; Pengfei, Cui; Liling, Liu; Xuyong, Li; Hualan, Chen
EPI2031701	MP	China	2020-Mar-15	EPI_ISL_12627549	A/wild bird/Shandong/W1549/2020	Harbin Veterinary Research Institute (CAAS)	Harbin Veterinary Research Institute (CAAS)	Conghui, Zhao; Jing, Guo; Xianying, Zeng; Jianzhong, Shi; Guohua, Deng; Yaping, Zhang; Yanwen, Wang; Qi, Ma; Xinxin, Gao; Pengfei, Cui; Liling, Liu; Xuyong, Li; Hualan, Chen
EPI2031581	MP	China	2018-Nov-28	EPI_ISL_12627436	A/wild bird/Shandong/3588/2018	Harbin Veterinary Research Institute (CAAS)	Harbin Veterinary Research Institute (CAAS)	Conghui, Zhao; Jing, Guo; Xianying, Zeng; Jianzhong, Shi; Guohua, Deng; Yaping, Zhang; Yanwen, Wang; Qi, Ma; Xinxin, Gao; Pengfei, Cui; Liling, Liu; Xuyong, Li; Hualan, Chen
EPI1924333	MP	France	2009-Sep-12	EPI_ISL_5924150	A/mallard/France/090213c/2009	Anses (Ploufragan-Plouzané)	ANSES Agence Nationale De Securite Sanitaire De L’alimentation
EPI1930798	MP	Korea, Republic of	2021-Jan-27	EPI_ISL_6781398	A/mallard/South Korea/34X-2/2021		Import from public-domain	Na,E.J.; Kim,Y.S.; Kim,Y.J.; Park,J.S.; Oem,J.K.; Kim,Y.-S.; Kim,Y.-J.; Park,J.-S.; Oem,J.-K.
EPI1902881	MP	Korea, Republic of	2019-Mar-11	EPI_ISL_4071304	A/Mallard (Anas platyrhynchos)/South Korea/KNU2019-30/2019		Import from public-domain	Bal,J.; Duong,B.T.; Sung,H.W.; Yeo,S.J.; Park,H.
EPI1902729	MP	Korea, Republic of	2019-Feb-27	EPI_ISL_4071215	A/Mallard (Anas platyrhynchos)/South Korea/KNU2019-14/2019		Import from public-domain	Bal,J.; Duong,B.T.; Sung,H.W.; Yeo,S.J.; Park,H.
EPI1902713	MP	Korea, Republic of	2019-Mar-18	EPI_ISL_4071213	A/Mallard (Anas platyrhynchos)/South Korea/KNU2019-33/2019		Import from public-domain	Bal,J.; Duong,B.T.; Sung,H.W.; Yeo,S.J.; Park,H.
EPI1549874	MP	Netherlands	2007-Oct-22	EPI_ISL_378366	A/Eurasian Wigeon/Netherlands/5/2007		Import from public-domain	Poen,M.J.; Verhagen,J.H.; Vuong,O.; Scheuer,R.D.; Pas,S.D.; Fouchier,R.A.M.
EPI1564237	MP	Argentina	2011-Jun-01	EPI_ISL_380997	A/silver teal/Argentina/CIP051-188/2011		Import from public-domain	Rimondi,A.; Perez,D.R.
EPI616906	MP	United States	1994-May-23	EPI_ISL_189665	A/red knot/Delaware Bay/242/1994		Import from public-domain	Wentworth,D.E.; Dugan,V.; Halpin,R.A.; Lin,X.; Bera,J.; Wester,E.; Ghedin,E.; Fedorova,N.; Tsitrin,T.; McLellan,M.; Stockwell,T.; Amedeo,P.; Appalla,L.; Bishop,B.; Edworthy,P.; Gupta,N.; Hoover,J.; Katzel,D.; Li,K.; Schobel,S.; Shrivastava,S.; Thovarai,V.; Wang,S.; Webster,R.G.; Krauss,S.; Stallknecht,D.; Bao,Y.; Sanders,R.; Dernovoy,D.; Kiryutin,B.; Lipman,D.J.; Tatusova,T.
EPI1226670	MP	Korea, Republic of	2017-Mar-07	EPI_ISL_309222	A/mandarin duck/Korea/H987-3/2017		Animal and Plant Quarantine Agency (APQA)
EPI1226606	MP	Korea, Republic of	2017-Jan-24	EPI_ISL_309214	A/mandarin duck/Korea/H890-3/2017		Animal and Plant Quarantine Agency (APQA)
EPI1226582	MP	Korea, Republic of	2016-Dec-20	EPI_ISL_309211	A/mandarin duck/Korea/H539-3/2016		Animal and Plant Quarantine Agency (APQA)
EPI1226542	MP	Korea, Republic of	2017-Mar-13	EPI_ISL_309206	A/mandarin duck/Korea/H1030-2/2017		Animal and Plant Quarantine Agency (APQA)
EPI1478992	MP	Netherlands	2019-Mar-12	EPI_ISL_362149	A/Chicken/Netherlands/15004745-001-005/2015	Wageningen Bioveterinary Research	Wageningen Bioveterinary Research	Bergervoet, Saskia; Heutink, Rene; Harders, Frank; Beerens, Nancy
EPI1947226	MP	Italy	2021-Jan-29	EPI_ISL_7987328	A/domestic_goose/Italy/21VIR649/2021	Istituto Zooprofilattico Sperimentale Delle Venezie	Istituto Zooprofilattico Sperimentale Delle Venezie	Milani, A.; Fusaro, A.; Schivo, A.; Salviato, A.; Palumbo, E.;Zecchin, B.; Giussani, E.; Pastori, A.; Monne, I.; Terregino, C.
EPI616848	MP	United States	2011-May-24	EPI_ISL_189668	A/ruddy turnstone/New Jersey/AI11-1678/2011		Import from public-domain	Wentworth,D.E.; Dugan,V.; Halpin,R.A.; Lin,X.; Bera,J.; Wester,E.; Ghedin,E.; Fedorova,N.; Tsitrin,T.; McLellan,M.; Stockwell,T.; Amedeo,P.; Appalla,L.; Bishop,B.; Edworthy,P.; Gupta,N.; Hoover,J.; Katzel,D.; Li,K.; Schobel,S.; Shrivastava,S.; Thovarai,V.; Wang,S.; Webster,R.G.; Krauss,S.; Stallknecht,D.; Bao,Y.; Sanders,R.; Dernovoy,D.; Kiryutin,B.; Lipman,D.J.; Tatusova,T.
EPI1624558	MP	United States	2006-May-24	EPI_ISL_397909	A/ruddy turnstone/Delaware/1523544/2006		Import from public-domain	Tan,G.; Pickett,B.; Fedorova,N.; Amedeo,P.; Hu,L.; Christensen,J.; Miller,J.; Durbin,A.; Williams,T.; Poulson,R.; Stallknecht,D.
EPI1624550	MP	United States	2006-May-24	EPI_ISL_397908	A/ruddy turnstone/Delaware/1523543/2006		Import from public-domain	Tan,G.; Pickett,B.; Fedorova,N.; Amedeo,P.; Hu,L.; Christensen,J.; Miller,J.; Durbin,A.; Williams,T.; Poulson,R.; Stallknecht,D.
EPI1624542	MP	United States	2006-May-22	EPI_ISL_397907	A/ruddy turnstone/Delaware/1523525/2006		Import from public-domain	Tan,G.; Pickett,B.; Fedorova,N.; Amedeo,P.; Hu,L.; Christensen,J.; Miller,J.; Durbin,A.; Williams,T.; Poulson,R.; Stallknecht,D.
EPI1622168	MP	United States	2012-May-22	EPI_ISL_397613	A/ruddy turnstone/New Jersey/AI12-2864/2012		Import from public-domain	Tan,G.; Pickett,B.; Fedorova,N.; Amedeo,P.; Hu,L.; Christensen,J.; Miller,J.; Durbin,A.; Williams,T.; Poulson,R.; Stallknecht,D.
EPI1622104	MP	United States	2012-May-22	EPI_ISL_397605	A/ruddy turnstone/New Jersey/AI12-2371/2012		Import from public-domain	Tan,G.; Pickett,B.; Fedorova,N.; Amedeo,P.; Hu,L.; Christensen,J.; Miller,J.; Durbin,A.; Williams,T.; Poulson,R.; Stallknecht,D.
EPI1622088	MP	United States	2012-May-20	EPI_ISL_397603	A/ruddy turnstone/New Jersey/AI12-2344/2012		Import from public-domain	Tan,G.; Pickett,B.; Fedorova,N.; Amedeo,P.; Hu,L.; Christensen,J.; Miller,J.; Durbin,A.; Williams,T.; Poulson,R.; Stallknecht,D.
EPI1552760	MP	Guatemala	2014-Aug-01	EPI_ISL_379088	A/blue-winged teal/Guatemala/CIP049-H121-14/2014		Import from public-domain	Ferreri,L.; Ortiz,L.; Geiger,G.; Barriga,G.; Poulson,R.; Gonzalez-Reiche,A.S.; Crum,J.A.; Moran,D.; Stallknecht,D.; Cordon-Rosales,C.; Rajao,D.; Perez,D.R.
EPI1552728	MP	Guatemala	2014-Aug-01	EPI_ISL_379084	A/blue-winged teal/Guatemala/CIP049-H121-09/2014		Import from public-domain	Ferreri,L.; Ortiz,L.; Geiger,G.; Barriga,G.; Poulson,R.; Gonzalez-Reiche,A.S.; Crum,J.A.; Moran,D.; Stallknecht,D.; Cordon-Rosales,C.; Rajao,D.; Perez,D.R.
EPI1902721	MP	Korea, Republic of	2019-Mar-19	EPI_ISL_4071214	A/White-fronted goose (Anser albifrons)/South Korea/KNU2019-39/2019		Import from public-domain	Bal,J.; Duong,B.T.; Sung,H.W.; Yeo,S.J.; Park,H.
EPI1601923	MP	Korea, Republic of	2018-Dec-31	EPI_ISL_393520	A/White-fronted Goose/South Korea/KNU18-119/2018		Import from public-domain	Duong,B.T.; Trinh,T.T.; Tuong,H.T.; Than,D.D.; Yeo,S.J.; Woo,S.H.; Park,H.
EPI442480	MP	United States	2006-May-17	EPI_ISL_139427	A/king eider/Alaska/44060-250/2006		Import from public-domain	Reeves,A.B.; Pearce,J.M.; Ramey,A.M.; Ely,C.R.; Schmutz,J.A.; Flint,P.L.; Derksen,D.V.; Ip,H.S.; Trust,K.A.
