# Supplementary material for: Locations and structures of influenza A virus packaging-associated signals and other functional elements via an in silico pipeline for predicting constrained features in RNA viruses
Source: PLoS Comput Biol. 2024 Apr 22;20(4):e1012009. doi: 10.1371/journal.pcbi.1012009 (PMC11034665; doi:10.1371/journal.pcbi.1012009)
Supplement: S87 Table — (XLSX) [file pcbi.1012009.s088.xlsx]

## Sheet: Acknowledge Table
We gratefully acknowledge the authors, originating and submitting laboratories of the sequences from GISAID’s EpiFlu Database on which this research is based. The list is detailed below.
All submitters of data may be contacted directly via www.gisaid.org
Segment ID	Segment	Country	Collection date	Isolate-ID	Isolate name	Originating Lab	Submitting Lab	Authors
EPI470606	NS	China	2012-Jan-01	EPI_ISL_146377	A/goose/Guangdong/7472/2012		Import from public-domain	Lam,T.T.Y.; Wang,J.; Shen,Y.; Zhou,B.; Duan,L.; Cheung,C.L.; Ma,C.; Lycett,S.J.; Leung,C.Y.H.; Chen,X.; Li,L.; Hong,W.; Chai,Y.; Zhou,L.; Liang,H.; Ou,Z.; Liu,Y.; Farooqui,A.; Kelvin,D.J.; Poon,L.L.M.; Smith,D.K.; Pybus,O.G.; Leung,G.M.; Shu,Y.; Webster,R.G.; Webby,R.J.; Peiris,J.S.M.; Rambaut,A.; Zhu,H.; Guan,Y.
EPI446504	NS	China	2012-Mar-14	EPI_ISL_140705	A/wild goose/Dongting/PC0360/2012		Import from public-domain	Zhu,Y.
EPI1062337	NS	China	2017-Feb-24	EPI_ISL_278520	A/Bean goose/Hubei/CH-i177/2017_H7N7		Wuhan Institute of Virology
EPI1062328	NS	China	2017-Feb-24	EPI_ISL_278519	A/Bean goose/Hubei/CH-I299/2017_H7N7		Wuhan Institute of Virology
EPI740666	NS	China	2014-Feb-26	EPI_ISL_217938	A/Anser cygnoides/Hubei/Chenhu1228/2014_H7N7	State Key Laboratory of Virology and Wuhan Institute of Virology, Chinese Academy of Sciences	Wuhan Institute of Virology
EPI671740	NS	China	2010-Oct-01	EPI_ISL_201385	A/lesser white-fronted goose/HuNan/412-3Y/2010		Import from public-domain	Chai,H.; Cheng,C.; Zhang,M.; Sun,J.; Hua,Y.
EPI669036	NS	South Africa	2013-May-01	EPI_ISL_200939	A/ostrich/South Africa/DWG/2013		Import from public-domain	Abolnik,C.; Olivier,A.; Reynolds,C.; Henry,D.; Cumming,G.; Rauff,D.; Romito,M.; Petty,D.; Falch,C.
EPI669116	NS	South Africa	2013-Apr-01	EPI_ISL_200933	A/ostrich/South Africa/STV/2013		Import from public-domain	Abolnik,C.; Olivier,A.; Reynolds,C.; Henry,D.; Cumming,G.; Rauff,D.; Romito,M.; Petty,D.; Falch,C.
EPI669061	NS	South Africa	2013-Apr-01	EPI_ISL_200924	A/ostrich/South Africa/KRB/2013		Import from public-domain	Abolnik,C.; Olivier,A.; Reynolds,C.; Henry,D.; Cumming,G.; Rauff,D.; Romito,M.; Petty,D.; Falch,C.
EPI669054	NS	South Africa	2013-Jun-01	EPI_ISL_200923	A/ostrich/South Africa/IMP/2013		Import from public-domain	Abolnik,C.; Olivier,A.; Reynolds,C.; Henry,D.; Cumming,G.; Rauff,D.; Romito,M.; Petty,D.; Falch,C.
EPI2031692	NS	China	2019-Jan-13	EPI_ISL_12627548	A/swan/Shandong/824/2019	Harbin Veterinary Research Institute (CAAS)	Harbin Veterinary Research Institute (CAAS)	Conghui, Zhao; Jing, Guo; Xianying, Zeng; Jianzhong, Shi; Guohua, Deng; Yaping, Zhang; Yanwen, Wang; Qi, Ma; Xinxin, Gao; Pengfei, Cui; Liling, Liu; Xuyong, Li; Hualan, Chen
EPI2031684	NS	China	2019-Jan-13	EPI_ISL_12627547	A/swan/Shandong/799/2019	Harbin Veterinary Research Institute (CAAS)	Harbin Veterinary Research Institute (CAAS)	Conghui, Zhao; Jing, Guo; Xianying, Zeng; Jianzhong, Shi; Guohua, Deng; Yaping, Zhang; Yanwen, Wang; Qi, Ma; Xinxin, Gao; Pengfei, Cui; Liling, Liu; Xuyong, Li; Hualan, Chen
EPI2031676	NS	China	2019-Jan-13	EPI_ISL_12627546	A/swan/Shandong/769/2019	Harbin Veterinary Research Institute (CAAS)	Harbin Veterinary Research Institute (CAAS)	Conghui, Zhao; Jing, Guo; Xianying, Zeng; Jianzhong, Shi; Guohua, Deng; Yaping, Zhang; Yanwen, Wang; Qi, Ma; Xinxin, Gao; Pengfei, Cui; Liling, Liu; Xuyong, Li; Hualan, Chen
EPI2031668	NS	China	2019-Jan-13	EPI_ISL_12627545	A/swan/Shandong/764/2019	Harbin Veterinary Research Institute (CAAS)	Harbin Veterinary Research Institute (CAAS)	Conghui, Zhao; Jing, Guo; Xianying, Zeng; Jianzhong, Shi; Guohua, Deng; Yaping, Zhang; Yanwen, Wang; Qi, Ma; Xinxin, Gao; Pengfei, Cui; Liling, Liu; Xuyong, Li; Hualan, Chen
EPI2031660	NS	China	2019-Jan-13	EPI_ISL_12627544	A/swan/Shandong/662/2019	Harbin Veterinary Research Institute (CAAS)	Harbin Veterinary Research Institute (CAAS)	Conghui, Zhao; Jing, Guo; Xianying, Zeng; Jianzhong, Shi; Guohua, Deng; Yaping, Zhang; Yanwen, Wang; Qi, Ma; Xinxin, Gao; Pengfei, Cui; Liling, Liu; Xuyong, Li; Hualan, Chen
EPI2031652	NS	China	2019-Jan-13	EPI_ISL_12627445	A/swan/Shandong/607/2019	Harbin Veterinary Research Institute (CAAS)	Harbin Veterinary Research Institute (CAAS)	Conghui, Zhao; Jing, Guo; Xianying, Zeng; Jianzhong, Shi; Guohua, Deng; Yaping, Zhang; Yanwen, Wang; Qi, Ma; Xinxin, Gao; Pengfei, Cui; Liling, Liu; Xuyong, Li; Hualan, Chen
EPI2031644	NS	China	2019-Jan-13	EPI_ISL_12627444	A/swan/Shandong/594/2019	Harbin Veterinary Research Institute (CAAS)	Harbin Veterinary Research Institute (CAAS)	Conghui, Zhao; Jing, Guo; Xianying, Zeng; Jianzhong, Shi; Guohua, Deng; Yaping, Zhang; Yanwen, Wang; Qi, Ma; Xinxin, Gao; Pengfei, Cui; Liling, Liu; Xuyong, Li; Hualan, Chen
EPI2031636	NS	China	2019-Jan-13	EPI_ISL_12627443	A/swan/Shandong/586/2019	Harbin Veterinary Research Institute (CAAS)	Harbin Veterinary Research Institute (CAAS)	Conghui, Zhao; Jing, Guo; Xianying, Zeng; Jianzhong, Shi; Guohua, Deng; Yaping, Zhang; Yanwen, Wang; Qi, Ma; Xinxin, Gao; Pengfei, Cui; Liling, Liu; Xuyong, Li; Hualan, Chen
EPI2031628	NS	China	2019-Jan-13	EPI_ISL_12627442	A/swan/Shandong/582/2019	Harbin Veterinary Research Institute (CAAS)	Harbin Veterinary Research Institute (CAAS)	Conghui, Zhao; Jing, Guo; Xianying, Zeng; Jianzhong, Shi; Guohua, Deng; Yaping, Zhang; Yanwen, Wang; Qi, Ma; Xinxin, Gao; Pengfei, Cui; Liling, Liu; Xuyong, Li; Hualan, Chen
EPI2031620	NS	China	2019-Jan-13	EPI_ISL_12627441	A/swan/Shandong/581/2019	Harbin Veterinary Research Institute (CAAS)	Harbin Veterinary Research Institute (CAAS)	Conghui, Zhao; Jing, Guo; Xianying, Zeng; Jianzhong, Shi; Guohua, Deng; Yaping, Zhang; Yanwen, Wang; Qi, Ma; Xinxin, Gao; Pengfei, Cui; Liling, Liu; Xuyong, Li; Hualan, Chen
EPI2031612	NS	China	2019-Jan-12	EPI_ISL_12627440	A/swan/Shandong/433/2019	Harbin Veterinary Research Institute (CAAS)	Harbin Veterinary Research Institute (CAAS)	Conghui, Zhao; Jing, Guo; Xianying, Zeng; Jianzhong, Shi; Guohua, Deng; Yaping, Zhang; Yanwen, Wang; Qi, Ma; Xinxin, Gao; Pengfei, Cui; Liling, Liu; Xuyong, Li; Hualan, Chen
EPI2031604	NS	China	2019-Jan-12	EPI_ISL_12627439	A/swan/Shandong/413/2019	Harbin Veterinary Research Institute (CAAS)	Harbin Veterinary Research Institute (CAAS)	Conghui, Zhao; Jing, Guo; Xianying, Zeng; Jianzhong, Shi; Guohua, Deng; Yaping, Zhang; Yanwen, Wang; Qi, Ma; Xinxin, Gao; Pengfei, Cui; Liling, Liu; Xuyong, Li; Hualan, Chen
EPI2031596	NS	China	2019-Jan-12	EPI_ISL_12627438	A/swan/Shandong/394/2019	Harbin Veterinary Research Institute (CAAS)	Harbin Veterinary Research Institute (CAAS)	Conghui, Zhao; Jing, Guo; Xianying, Zeng; Jianzhong, Shi; Guohua, Deng; Yaping, Zhang; Yanwen, Wang; Qi, Ma; Xinxin, Gao; Pengfei, Cui; Liling, Liu; Xuyong, Li; Hualan, Chen
EPI2031588	NS	China	2019-Jan-12	EPI_ISL_12627437	A/swan/Shandong/206/2019	Harbin Veterinary Research Institute (CAAS)	Harbin Veterinary Research Institute (CAAS)	Conghui, Zhao; Jing, Guo; Xianying, Zeng; Jianzhong, Shi; Guohua, Deng; Yaping, Zhang; Yanwen, Wang; Qi, Ma; Xinxin, Gao; Pengfei, Cui; Liling, Liu; Xuyong, Li; Hualan, Chen
EPI860874	NS	Japan	1980-Jan-01	EPI_ISL_238016	A/whistling swan/Shimane/42/80	National Institute of Animal Health	National Institute of Animal Health	Uchida,Y.
EPI1140075	NS	Netherlands	2006-Feb-16	EPI_ISL_291179	A/Swan/Netherlands/06003448/2006	Wageningen Bioveterinary Research	Wageningen Bioveterinary Research	Bergervoet, Saskia; Heutink, Rene; Harders, Frank; Beerens, Nancy
EPI342607	NS	Czech Republic	2011-Apr-06	EPI_ISL_99175	A/swan/Czech Republic/5416/2011		Import from public-domain	Nagy,A.; Cernikova,L.; Hornickova,J.
EPI284617	NS	Slovenia	2009-Jan-20	EPI_ISL_80761	A/swan/Slovenia/53/2009		Import from public-domain	Nagy,A.; Slavec,B.; Hornickova,J.
EPI558679	NS	United Kingdom	1977-Jan-01	EPI_ISL_170786	A/turkey/England/647/1977		Import from public-domain	Krumbholz,A.; Lange,J.; Sauerbrei,A.; Groth,M.; Platzer,M.; Kanrai,P.; Pleschka,S.; Scholtissek,C.; Buttner,M.; Durrwald,R.; Zell,R.
EPI499916	NS	Germany	2001-Feb-01	EPI_ISL_103697	A/turkey/Germany/R11/2001		Import from public-domain	Heider,A.; Mochalova,L.; Harder,T.; Tuzikov,A.; Bovin,N.; Schweiger,B.; Knepper,J.; Schierhorn,K.L.; Becher,A.; Budt,M.; Tonnies,M.; Bauer,T.T.; Schneider,P.; Neudecker,J.; Ruckert,J.C.; Gruber,A.D.; Suttorp,N.; Schweiger,B.; Hippenstiel,S.; Hocke,A.C.; Wolff,T.
EPI772748	NS	Germany	2001-Jan-01	EPI_ISL_224261	A/turkey/Germany/R11/2001(H7N7)	Friedrich-Loeffler-Institut	Friedrich-Loeffler-Institut
EPI772740	NS	Germany	2013-Jan-01	EPI_ISL_224260	A/turkey/Germany/R534/2013	Friedrich-Loeffler-Institut	Friedrich-Loeffler-Institut
EPI490874	NS	Germany	2013-Apr-11	EPI_ISL_146472	A/turkey/Germany-NI/R534/2013		Friedrich-Loeffler-Institut
EPI678089	NS	Italy	2013-Aug-21	EPI_ISL_203005	A/turkey/Italy/13VIR4678-1/2013		Istituto Zooprofilattico Sperimentale Delle Venezie	Fusaro, A.; Tassoni, L.; Milani, A.; Hughes, J.; Salviato, A.; Murcia, P.; Massi, P.; Bonfanti, L.; Marangon, S.; Cattoli, G.; Monne, I.
EPI1230020	NS	Netherlands	2011-Jun-25	EPI_ISL_309823	A/Turkey/Netherlands/11011530/2011	Wageningen Bioveterinary Research	Wageningen Bioveterinary Research	Bergervoet, Saskia; Heutink, Rene; Harders, Frank; Beerens, Nancy
EPI740610	NS	China	2013-Dec-05	EPI_ISL_217931	A/Phalacrocorax carbo/Hubei/Honghu179/2013_H7N7	State Key Laboratory of Virology and Wuhan Institute of Virology, Chinese Academy of Sciences	Wuhan Institute of Virology
EPI1626345	NS	Korea, Republic of	2017-Mar-09	EPI_ISL_398128	A/red-crowned crane/Korea/H1026/2017	Animal and Plant Quarantine Agency (APQA)	Animal and Plant Quarantine Agency (S-2158)
EPI470814	NS	China	2013-Jan-01	EPI_ISL_146218	A/pigeon/Wenzhou/497/2013		Import from public-domain	Lam,T.T.Y.; Wang,J.; Shen,Y.; Zhou,B.; Duan,L.; Cheung,C.L.; Ma,C.; Lycett,S.J.; Leung,C.Y.H.; Chen,X.; Li,L.; Hong,W.; Chai,Y.; Zhou,L.; Liang,H.; Ou,Z.; Liu,Y.; Farooqui,A.; Kelvin,D.J.; Poon,L.L.M.; Smith,D.K.; Pybus,O.G.; Leung,G.M.; Shu,Y.; Webster,R.G.; Webby,R.J.; Peiris,J.S.M.; Rambaut,A.; Zhu,H.; Guan,Y.
EPI470813	NS	China	2013-Jan-01	EPI_ISL_146214	A/pigeon/Wenzhou/397/2013		Import from public-domain	Lam,T.T.Y.; Wang,J.; Shen,Y.; Zhou,B.; Duan,L.; Cheung,C.L.; Ma,C.; Lycett,S.J.; Leung,C.Y.H.; Chen,X.; Li,L.; Hong,W.; Chai,Y.; Zhou,L.; Liang,H.; Ou,Z.; Liu,Y.; Farooqui,A.; Kelvin,D.J.; Poon,L.L.M.; Smith,D.K.; Pybus,O.G.; Leung,G.M.; Shu,Y.; Webster,R.G.; Webby,R.J.; Peiris,J.S.M.; Rambaut,A.; Zhu,H.; Guan,Y.
EPI469521	NS	China	2013-Jan-01	EPI_ISL_146188	A/pigeon/Wenzhou/559/2013		Import from public-domain	Lam,T.T.Y.; Wang,J.; Shen,Y.; Zhou,B.; Duan,L.; Cheung,C.L.; Ma,C.; Lycett,S.J.; Leung,C.Y.H.; Chen,X.; Li,L.; Hong,W.; Chai,Y.; Zhou,L.; Liang,H.; Ou,Z.; Liu,Y.; Farooqui,A.; Kelvin,D.J.; Poon,L.L.M.; Smith,D.K.; Pybus,O.G.; Leung,G.M.; Shu,Y.; Webster,R.G.; Webby,R.J.; Peiris,J.S.M.; Rambaut,A.; Zhu,H.; Guan,Y.
EPI244506	NS	Korea, Republic of	2007-Dec-01	EPI_ISL_70554	A/magpie/Korea/YJD174/2007		Import from public-domain	Kim,M.-C.; Lee,Y.-J.
EPI225430	NS	United States	2006-Jan-01	EPI_ISL_64414	A/ruddy turnstone/Delaware/893/2006		Import from public-domain	Kim,L.M.; Scott,M.A.; Suarez,D.L.; Spackman,E.; Swayne,D.E.; Stallknecht,D.E.; Afonso,C.L.
EPI616919	NS	United States	1994-May-23	EPI_ISL_189660	A/shorebird/Delaware Bay/285/1994		Import from public-domain	Wentworth,D.E.; Dugan,V.; Halpin,R.A.; Lin,X.; Bera,J.; Wester,E.; Ghedin,E.; Fedorova,N.; Tsitrin,T.; McLellan,M.; Stockwell,T.; Amedeo,P.; Appalla,L.; Bishop,B.; Edworthy,P.; Gupta,N.; Hoover,J.; Katzel,D.; Li,K.; Schobel,S.; Shrivastava,S.; Thovarai,V.; Wang,S.; Webster,R.G.; Krauss,S.; Stallknecht,D.; Bao,Y.; Sanders,R.; Dernovoy,D.; Kiryutin,B.; Lipman,D.J.; Tatusova,T.
EPI470709	NS	China	2011-Jan-01	EPI_ISL_146367	A/wild waterfowl/Hong Kong/MPL705/2011		Import from public-domain	Lam,T.T.Y.; Wang,J.; Shen,Y.; Zhou,B.; Duan,L.; Cheung,C.L.; Ma,C.; Lycett,S.J.; Leung,C.Y.H.; Chen,X.; Li,L.; Hong,W.; Chai,Y.; Zhou,L.; Liang,H.; Ou,Z.; Liu,Y.; Farooqui,A.; Kelvin,D.J.; Poon,L.L.M.; Smith,D.K.; Pybus,O.G.; Leung,G.M.; Shu,Y.; Webster,R.G.; Webby,R.J.; Peiris,J.S.M.; Rambaut,A.; Zhu,H.; Guan,Y.
EPI470711	NS	China	2011-Jan-01	EPI_ISL_146307	A/wild waterfowl/Hong Kong/MPL1006/2011		Import from public-domain	Lam,T.T.Y.; Wang,J.; Shen,Y.; Zhou,B.; Duan,L.; Cheung,C.L.; Ma,C.; Lycett,S.J.; Leung,C.Y.H.; Chen,X.; Li,L.; Hong,W.; Chai,Y.; Zhou,L.; Liang,H.; Ou,Z.; Liu,Y.; Farooqui,A.; Kelvin,D.J.; Poon,L.L.M.; Smith,D.K.; Pybus,O.G.; Leung,G.M.; Shu,Y.; Webster,R.G.; Webby,R.J.; Peiris,J.S.M.; Rambaut,A.; Zhu,H.; Guan,Y.
EPI470710	NS	China	2011-Jan-01	EPI_ISL_146306	A/wild waterfowl/Hong Kong/MPM2121/2011		Import from public-domain	Lam,T.T.Y.; Wang,J.; Shen,Y.; Zhou,B.; Duan,L.; Cheung,C.L.; Ma,C.; Lycett,S.J.; Leung,C.Y.H.; Chen,X.; Li,L.; Hong,W.; Chai,Y.; Zhou,L.; Liang,H.; Ou,Z.; Liu,Y.; Farooqui,A.; Kelvin,D.J.; Poon,L.L.M.; Smith,D.K.; Pybus,O.G.; Leung,G.M.; Shu,Y.; Webster,R.G.; Webby,R.J.; Peiris,J.S.M.; Rambaut,A.; Zhu,H.; Guan,Y.
EPI392653	NS	Korea, Republic of	2010-Apr-01	EPI_ISL_120880	A/wild bird/Korea/A72/10		Import from public-domain	Kim,H.R.; Park,C.K.; Lee,Y.J.; Oem,J.K.; Kang,H.M.; Choi,J.G.; Lee,O.S.; Bae,Y.C.; Kwon,J.H.
EPI392650	NS	Korea, Republic of	2009-Nov-01	EPI_ISL_120866	A/wild bird/Korea/A331/09		Import from public-domain	Kim,H.R.; Park,C.K.; Lee,Y.J.; Oem,J.K.; Kang,H.M.; Choi,J.G.; Lee,O.S.; Bae,Y.C.; Kwon,J.H.
EPI392651	NS	Korea, Republic of	2009-Nov-01	EPI_ISL_120865	A/wild bird/Korea/A330/09		Import from public-domain	Kim,H.R.; Park,C.K.; Lee,Y.J.; Oem,J.K.; Kang,H.M.; Choi,J.G.; Lee,O.S.; Bae,Y.C.; Kwon,J.H.
EPI254383	NS	Poland	2009-Dec-27	EPI_ISL_74018	A/mallard/Poland/446/09	National Veterinary Research Institut Poland, PIWet-PIB	National Veterinary Research Institut Poland, PIWet-PIB	Smietanka,K; Pikula,A; Minta,Z
EPI1593584	NS	Egypt	2009-Jan-20	EPI_ISL_391385	A/Northern Shoveler/Egypt/SM-051/2009	Centers for Disease Control and Prevention	Centers for Disease Control and Prevention
EPI1593580	NS	Egypt	2009-Jan-20	EPI_ISL_391384	A/Northern Shoveler/Egypt/SM-050/2009	Centers for Disease Control and Prevention	Centers for Disease Control and Prevention
EPI372388	NS	Egypt	2006-Apr-07	EPI_ISL_120199	A/Egyptian goose/Egypt/05588-NAMRU3/2006	U.S. Naval Medical Research Unit No.3	Centers for Disease Control and Prevention	Gerloff, Nancy; Simpson, Natosha; Jones, Joyce; Kis, Zoltan; Bahgat, Verina; Soliman,Atef; Elassal, Emad; Ahmed, Lu'ay; Gaynor, Anne; Cornelius, Claire; Davis,Todd
EPI372317	NS	Egypt	2004-Dec-22	EPI_ISL_120190	A/shoveler/Egypt/09864-NAMRU3/2004	U.S. Naval Medical Research Unit No.3	Centers for Disease Control and Prevention	Gerloff, Nancy; Simpson, Natosha; Jones, Joyce; Kis, Zoltan; Bahgat, Verina; Soliman,Atef; Elassal, Emad; Ahmed, Lu'ay; Gaynor, Anne; Cornelius, Claire; Davis,Todd
EPI372301	NS	Egypt	2004-Feb-18	EPI_ISL_120188	A/teal/Egypt/00835-NAMRU3/2004	U.S. Naval Medical Research Unit No.3	Centers for Disease Control and Prevention	Gerloff, Nancy; Simpson, Natosha; Jones, Joyce; Kis, Zoltan; Bahgat, Verina; Soliman,Atef; Elassal, Emad; Ahmed, Lu'ay; Gaynor, Anne; Cornelius, Claire; Davis,Todd
EPI1635141	NS	Cambodia	2015-Jun-09	EPI_ISL_399751	A/chicken/Cambodia/Z437W28M3/2015		Import from public-domain	Vijaykrishna,D.; Deng,Y.M.; Grau,M.L.; Kay,M.; Suttie,A.; Horwood,P.F.; Kalpravidh,W.; Claes,F.; Osbjer,K.; Dussart,P.; Barr,I.G.; Karlsson,E.A.; Dhanasekaran,V.; Deng,Y.-M.; L Grau,M.
EPI841767	NS	China	2014-Feb-01	EPI_ISL_235196	A/chicken/Jiangxi/C25/2014		Import from public-domain	Wu,H.; Wu,N.
EPI408031	NS	United Kingdom	1927-Jan-01	EPI_ISL_132870	A/FPV/Dutch/1927		Import from public-domain	Wentworth,D.E.; Dugan,V.; Halpin,R.; Lin,X.; Wester,E.; Bera,J.; Ghedin,E.; Fedorova,N.; Tsitrin,T.; Stockwell,T.; Amedeo,P.; Bishop,B.; Edworthy,P.; Gupta,N.; Katzel,D.; Li,K.; Schobel,S.; Shrivastava,S.; Thovarai,V.; Wang,S.; Webster,R.; Krauss,S.; Bao,Y.; Sanders,R.; Dernovoy,D.; Kiryutin,B.; Lipman,D.J.; Tatusova,T.
EPI594133	NS	China	2014-Feb-18	EPI_ISL_176039	A/chicken/Jiangxi/10784/2014		Import from public-domain	Lam,T.Y.; Zhou,B.; Wang,J.; Chai,Y.; Shen,Y.; Chen,X.; Ma,C.; Hong,W.; Chen,Y.; Zhang,Y.; Duan,L.; Chen,P.; Jiang,J.; Li,L.; Poon,L.M.; Webby,R.J.; Smith,D.K.; Leung,G.M.; Peiris,J.M.; Holmes,E.C.; Guan,Y.; Zhu,H.
EPI470625	NS	China	2010-Jan-01	EPI_ISL_146396	A/chicken/Jiangxi/2369/2010		Import from public-domain	Lam,T.T.Y.; Wang,J.; Shen,Y.; Zhou,B.; Duan,L.; Cheung,C.L.; Ma,C.; Lycett,S.J.; Leung,C.Y.H.; Chen,X.; Li,L.; Hong,W.; Chai,Y.; Zhou,L.; Liang,H.; Ou,Z.; Liu,Y.; Farooqui,A.; Kelvin,D.J.; Poon,L.L.M.; Smith,D.K.; Pybus,O.G.; Leung,G.M.; Shu,Y.; Webster,R.G.; Webby,R.J.; Peiris,J.S.M.; Rambaut,A.; Zhu,H.; Guan,Y.
EPI470816	NS	China	2013-Jan-01	EPI_ISL_146217	A/silkie chicken/Wenzhou/816/2013		Import from public-domain	Lam,T.T.Y.; Wang,J.; Shen,Y.; Zhou,B.; Duan,L.; Cheung,C.L.; Ma,C.; Lycett,S.J.; Leung,C.Y.H.; Chen,X.; Li,L.; Hong,W.; Chai,Y.; Zhou,L.; Liang,H.; Ou,Z.; Liu,Y.; Farooqui,A.; Kelvin,D.J.; Poon,L.L.M.; Smith,D.K.; Pybus,O.G.; Leung,G.M.; Shu,Y.; Webster,R.G.; Webby,R.J.; Peiris,J.S.M.; Rambaut,A.; Zhu,H.; Guan,Y.
EPI470815	NS	China	2013-Jan-01	EPI_ISL_146216	A/silkie chicken/Wenzhou/792/2013		Import from public-domain	Lam,T.T.Y.; Wang,J.; Shen,Y.; Zhou,B.; Duan,L.; Cheung,C.L.; Ma,C.; Lycett,S.J.; Leung,C.Y.H.; Chen,X.; Li,L.; Hong,W.; Chai,Y.; Zhou,L.; Liang,H.; Ou,Z.; Liu,Y.; Farooqui,A.; Kelvin,D.J.; Poon,L.L.M.; Smith,D.K.; Pybus,O.G.; Leung,G.M.; Shu,Y.; Webster,R.G.; Webby,R.J.; Peiris,J.S.M.; Rambaut,A.; Zhu,H.; Guan,Y.
EPI470817	NS	China	2013-Jan-01	EPI_ISL_146215	A/silkie chicken/Wenzhou/793/2013		Import from public-domain	Lam,T.T.Y.; Wang,J.; Shen,Y.; Zhou,B.; Duan,L.; Cheung,C.L.; Ma,C.; Lycett,S.J.; Leung,C.Y.H.; Chen,X.; Li,L.; Hong,W.; Chai,Y.; Zhou,L.; Liang,H.; Ou,Z.; Liu,Y.; Farooqui,A.; Kelvin,D.J.; Poon,L.L.M.; Smith,D.K.; Pybus,O.G.; Leung,G.M.; Shu,Y.; Webster,R.G.; Webby,R.J.; Peiris,J.S.M.; Rambaut,A.; Zhu,H.; Guan,Y.
EPI470810	NS	China	2013-Jan-01	EPI_ISL_146213	A/chicken/Wenzhou/278/2013		Import from public-domain	Lam,T.T.Y.; Wang,J.; Shen,Y.; Zhou,B.; Duan,L.; Cheung,C.L.; Ma,C.; Lycett,S.J.; Leung,C.Y.H.; Chen,X.; Li,L.; Hong,W.; Chai,Y.; Zhou,L.; Liang,H.; Ou,Z.; Liu,Y.; Farooqui,A.; Kelvin,D.J.; Poon,L.L.M.; Smith,D.K.; Pybus,O.G.; Leung,G.M.; Shu,Y.; Webster,R.G.; Webby,R.J.; Peiris,J.S.M.; Rambaut,A.; Zhu,H.; Guan,Y.
EPI470809	NS	China	2013-Jan-01	EPI_ISL_146212	A/chicken/Wenzhou/698/2013		Import from public-domain	Lam,T.T.Y.; Wang,J.; Shen,Y.; Zhou,B.; Duan,L.; Cheung,C.L.; Ma,C.; Lycett,S.J.; Leung,C.Y.H.; Chen,X.; Li,L.; Hong,W.; Chai,Y.; Zhou,L.; Liang,H.; Ou,Z.; Liu,Y.; Farooqui,A.; Kelvin,D.J.; Poon,L.L.M.; Smith,D.K.; Pybus,O.G.; Leung,G.M.; Shu,Y.; Webster,R.G.; Webby,R.J.; Peiris,J.S.M.; Rambaut,A.; Zhu,H.; Guan,Y.
EPI470808	NS	China	2013-Jan-01	EPI_ISL_146211	A/chicken/Wenzhou/690/2013		Import from public-domain	Lam,T.T.Y.; Wang,J.; Shen,Y.; Zhou,B.; Duan,L.; Cheung,C.L.; Ma,C.; Lycett,S.J.; Leung,C.Y.H.; Chen,X.; Li,L.; Hong,W.; Chai,Y.; Zhou,L.; Liang,H.; Ou,Z.; Liu,Y.; Farooqui,A.; Kelvin,D.J.; Poon,L.L.M.; Smith,D.K.; Pybus,O.G.; Leung,G.M.; Shu,Y.; Webster,R.G.; Webby,R.J.; Peiris,J.S.M.; Rambaut,A.; Zhu,H.; Guan,Y.
EPI470807	NS	China	2013-Jan-01	EPI_ISL_146210	A/chicken/Wenzhou/685/2013		Import from public-domain	Lam,T.T.Y.; Wang,J.; Shen,Y.; Zhou,B.; Duan,L.; Cheung,C.L.; Ma,C.; Lycett,S.J.; Leung,C.Y.H.; Chen,X.; Li,L.; Hong,W.; Chai,Y.; Zhou,L.; Liang,H.; Ou,Z.; Liu,Y.; Farooqui,A.; Kelvin,D.J.; Poon,L.L.M.; Smith,D.K.; Pybus,O.G.; Leung,G.M.; Shu,Y.; Webster,R.G.; Webby,R.J.; Peiris,J.S.M.; Rambaut,A.; Zhu,H.; Guan,Y.
EPI470806	NS	China	2013-Jan-01	EPI_ISL_146209	A/chicken/Wenzhou/678/2013		Import from public-domain	Lam,T.T.Y.; Wang,J.; Shen,Y.; Zhou,B.; Duan,L.; Cheung,C.L.; Ma,C.; Lycett,S.J.; Leung,C.Y.H.; Chen,X.; Li,L.; Hong,W.; Chai,Y.; Zhou,L.; Liang,H.; Ou,Z.; Liu,Y.; Farooqui,A.; Kelvin,D.J.; Poon,L.L.M.; Smith,D.K.; Pybus,O.G.; Leung,G.M.; Shu,Y.; Webster,R.G.; Webby,R.J.; Peiris,J.S.M.; Rambaut,A.; Zhu,H.; Guan,Y.
EPI470805	NS	China	2013-Jan-01	EPI_ISL_146208	A/chicken/Wenzhou/666/2013		Import from public-domain	Lam,T.T.Y.; Wang,J.; Shen,Y.; Zhou,B.; Duan,L.; Cheung,C.L.; Ma,C.; Lycett,S.J.; Leung,C.Y.H.; Chen,X.; Li,L.; Hong,W.; Chai,Y.; Zhou,L.; Liang,H.; Ou,Z.; Liu,Y.; Farooqui,A.; Kelvin,D.J.; Poon,L.L.M.; Smith,D.K.; Pybus,O.G.; Leung,G.M.; Shu,Y.; Webster,R.G.; Webby,R.J.; Peiris,J.S.M.; Rambaut,A.; Zhu,H.; Guan,Y.
EPI470804	NS	China	2013-Jan-01	EPI_ISL_146207	A/chicken/Wenzhou/662/2013		Import from public-domain	Lam,T.T.Y.; Wang,J.; Shen,Y.; Zhou,B.; Duan,L.; Cheung,C.L.; Ma,C.; Lycett,S.J.; Leung,C.Y.H.; Chen,X.; Li,L.; Hong,W.; Chai,Y.; Zhou,L.; Liang,H.; Ou,Z.; Liu,Y.; Farooqui,A.; Kelvin,D.J.; Poon,L.L.M.; Smith,D.K.; Pybus,O.G.; Leung,G.M.; Shu,Y.; Webster,R.G.; Webby,R.J.; Peiris,J.S.M.; Rambaut,A.; Zhu,H.; Guan,Y.
EPI470803	NS	China	2013-Jan-01	EPI_ISL_146206	A/chicken/Wenzhou/658/2013		Import from public-domain	Lam,T.T.Y.; Wang,J.; Shen,Y.; Zhou,B.; Duan,L.; Cheung,C.L.; Ma,C.; Lycett,S.J.; Leung,C.Y.H.; Chen,X.; Li,L.; Hong,W.; Chai,Y.; Zhou,L.; Liang,H.; Ou,Z.; Liu,Y.; Farooqui,A.; Kelvin,D.J.; Poon,L.L.M.; Smith,D.K.; Pybus,O.G.; Leung,G.M.; Shu,Y.; Webster,R.G.; Webby,R.J.; Peiris,J.S.M.; Rambaut,A.; Zhu,H.; Guan,Y.
EPI470802	NS	China	2013-Jan-01	EPI_ISL_146205	A/chicken/Wenzhou/645/2013		Import from public-domain	Lam,T.T.Y.; Wang,J.; Shen,Y.; Zhou,B.; Duan,L.; Cheung,C.L.; Ma,C.; Lycett,S.J.; Leung,C.Y.H.; Chen,X.; Li,L.; Hong,W.; Chai,Y.; Zhou,L.; Liang,H.; Ou,Z.; Liu,Y.; Farooqui,A.; Kelvin,D.J.; Poon,L.L.M.; Smith,D.K.; Pybus,O.G.; Leung,G.M.; Shu,Y.; Webster,R.G.; Webby,R.J.; Peiris,J.S.M.; Rambaut,A.; Zhu,H.; Guan,Y.
EPI470801	NS	China	2013-Jan-01	EPI_ISL_146204	A/chicken/Wenzhou/640/2013		Import from public-domain	Lam,T.T.Y.; Wang,J.; Shen,Y.; Zhou,B.; Duan,L.; Cheung,C.L.; Ma,C.; Lycett,S.J.; Leung,C.Y.H.; Chen,X.; Li,L.; Hong,W.; Chai,Y.; Zhou,L.; Liang,H.; Ou,Z.; Liu,Y.; Farooqui,A.; Kelvin,D.J.; Poon,L.L.M.; Smith,D.K.; Pybus,O.G.; Leung,G.M.; Shu,Y.; Webster,R.G.; Webby,R.J.; Peiris,J.S.M.; Rambaut,A.; Zhu,H.; Guan,Y.
EPI470800	NS	China	2013-Jan-01	EPI_ISL_146203	A/chicken/Wenzhou/634/2013		Import from public-domain	Lam,T.T.Y.; Wang,J.; Shen,Y.; Zhou,B.; Duan,L.; Cheung,C.L.; Ma,C.; Lycett,S.J.; Leung,C.Y.H.; Chen,X.; Li,L.; Hong,W.; Chai,Y.; Zhou,L.; Liang,H.; Ou,Z.; Liu,Y.; Farooqui,A.; Kelvin,D.J.; Poon,L.L.M.; Smith,D.K.; Pybus,O.G.; Leung,G.M.; Shu,Y.; Webster,R.G.; Webby,R.J.; Peiris,J.S.M.; Rambaut,A.; Zhu,H.; Guan,Y.
EPI470799	NS	China	2013-Jan-01	EPI_ISL_146202	A/chicken/Wenzhou/624/2013		Import from public-domain	Lam,T.T.Y.; Wang,J.; Shen,Y.; Zhou,B.; Duan,L.; Cheung,C.L.; Ma,C.; Lycett,S.J.; Leung,C.Y.H.; Chen,X.; Li,L.; Hong,W.; Chai,Y.; Zhou,L.; Liang,H.; Ou,Z.; Liu,Y.; Farooqui,A.; Kelvin,D.J.; Poon,L.L.M.; Smith,D.K.; Pybus,O.G.; Leung,G.M.; Shu,Y.; Webster,R.G.; Webby,R.J.; Peiris,J.S.M.; Rambaut,A.; Zhu,H.; Guan,Y.
EPI470798	NS	China	2013-Jan-01	EPI_ISL_146201	A/chicken/Wenzhou/602/2013		Import from public-domain	Lam,T.T.Y.; Wang,J.; Shen,Y.; Zhou,B.; Duan,L.; Cheung,C.L.; Ma,C.; Lycett,S.J.; Leung,C.Y.H.; Chen,X.; Li,L.; Hong,W.; Chai,Y.; Zhou,L.; Liang,H.; Ou,Z.; Liu,Y.; Farooqui,A.; Kelvin,D.J.; Poon,L.L.M.; Smith,D.K.; Pybus,O.G.; Leung,G.M.; Shu,Y.; Webster,R.G.; Webby,R.J.; Peiris,J.S.M.; Rambaut,A.; Zhu,H.; Guan,Y.
EPI470797	NS	China	2013-Jan-01	EPI_ISL_146200	A/chicken/Wenzhou/331/2013		Import from public-domain	Lam,T.T.Y.; Wang,J.; Shen,Y.; Zhou,B.; Duan,L.; Cheung,C.L.; Ma,C.; Lycett,S.J.; Leung,C.Y.H.; Chen,X.; Li,L.; Hong,W.; Chai,Y.; Zhou,L.; Liang,H.; Ou,Z.; Liu,Y.; Farooqui,A.; Kelvin,D.J.; Poon,L.L.M.; Smith,D.K.; Pybus,O.G.; Leung,G.M.; Shu,Y.; Webster,R.G.; Webby,R.J.; Peiris,J.S.M.; Rambaut,A.; Zhu,H.; Guan,Y.
EPI470796	NS	China	2013-Jan-01	EPI_ISL_146199	A/chicken/Wenzhou/323/2013		Import from public-domain	Lam,T.T.Y.; Wang,J.; Shen,Y.; Zhou,B.; Duan,L.; Cheung,C.L.; Ma,C.; Lycett,S.J.; Leung,C.Y.H.; Chen,X.; Li,L.; Hong,W.; Chai,Y.; Zhou,L.; Liang,H.; Ou,Z.; Liu,Y.; Farooqui,A.; Kelvin,D.J.; Poon,L.L.M.; Smith,D.K.; Pybus,O.G.; Leung,G.M.; Shu,Y.; Webster,R.G.; Webby,R.J.; Peiris,J.S.M.; Rambaut,A.; Zhu,H.; Guan,Y.
EPI470795	NS	China	2013-Jan-01	EPI_ISL_146198	A/chicken/Wenzhou/305/2013		Import from public-domain	Lam,T.T.Y.; Wang,J.; Shen,Y.; Zhou,B.; Duan,L.; Cheung,C.L.; Ma,C.; Lycett,S.J.; Leung,C.Y.H.; Chen,X.; Li,L.; Hong,W.; Chai,Y.; Zhou,L.; Liang,H.; Ou,Z.; Liu,Y.; Farooqui,A.; Kelvin,D.J.; Poon,L.L.M.; Smith,D.K.; Pybus,O.G.; Leung,G.M.; Shu,Y.; Webster,R.G.; Webby,R.J.; Peiris,J.S.M.; Rambaut,A.; Zhu,H.; Guan,Y.
EPI470794	NS	China	2013-Jan-01	EPI_ISL_146197	A/chicken/Wenzhou/279/2013		Import from public-domain	Lam,T.T.Y.; Wang,J.; Shen,Y.; Zhou,B.; Duan,L.; Cheung,C.L.; Ma,C.; Lycett,S.J.; Leung,C.Y.H.; Chen,X.; Li,L.; Hong,W.; Chai,Y.; Zhou,L.; Liang,H.; Ou,Z.; Liu,Y.; Farooqui,A.; Kelvin,D.J.; Poon,L.L.M.; Smith,D.K.; Pybus,O.G.; Leung,G.M.; Shu,Y.; Webster,R.G.; Webby,R.J.; Peiris,J.S.M.; Rambaut,A.; Zhu,H.; Guan,Y.
EPI470793	NS	China	2013-Jan-01	EPI_ISL_146196	A/chicken/Wenzhou/275/2013		Import from public-domain	Lam,T.T.Y.; Wang,J.; Shen,Y.; Zhou,B.; Duan,L.; Cheung,C.L.; Ma,C.; Lycett,S.J.; Leung,C.Y.H.; Chen,X.; Li,L.; Hong,W.; Chai,Y.; Zhou,L.; Liang,H.; Ou,Z.; Liu,Y.; Farooqui,A.; Kelvin,D.J.; Poon,L.L.M.; Smith,D.K.; Pybus,O.G.; Leung,G.M.; Shu,Y.; Webster,R.G.; Webby,R.J.; Peiris,J.S.M.; Rambaut,A.; Zhu,H.; Guan,Y.
EPI470792	NS	China	2013-Jan-01	EPI_ISL_146195	A/chicken/Wenzhou/269/2013		Import from public-domain	Lam,T.T.Y.; Wang,J.; Shen,Y.; Zhou,B.; Duan,L.; Cheung,C.L.; Ma,C.; Lycett,S.J.; Leung,C.Y.H.; Chen,X.; Li,L.; Hong,W.; Chai,Y.; Zhou,L.; Liang,H.; Ou,Z.; Liu,Y.; Farooqui,A.; Kelvin,D.J.; Poon,L.L.M.; Smith,D.K.; Pybus,O.G.; Leung,G.M.; Shu,Y.; Webster,R.G.; Webby,R.J.; Peiris,J.S.M.; Rambaut,A.; Zhu,H.; Guan,Y.
EPI470791	NS	China	2013-Jan-01	EPI_ISL_146194	A/chicken/Wenzhou/626/2013		Import from public-domain	Lam,T.T.Y.; Wang,J.; Shen,Y.; Zhou,B.; Duan,L.; Cheung,C.L.; Ma,C.; Lycett,S.J.; Leung,C.Y.H.; Chen,X.; Li,L.; Hong,W.; Chai,Y.; Zhou,L.; Liang,H.; Ou,Z.; Liu,Y.; Farooqui,A.; Kelvin,D.J.; Poon,L.L.M.; Smith,D.K.; Pybus,O.G.; Leung,G.M.; Shu,Y.; Webster,R.G.; Webby,R.J.; Peiris,J.S.M.; Rambaut,A.; Zhu,H.; Guan,Y.
EPI470790	NS	China	2013-Jan-01	EPI_ISL_146193	A/chicken/Wenzhou/610/2013		Import from public-domain	Lam,T.T.Y.; Wang,J.; Shen,Y.; Zhou,B.; Duan,L.; Cheung,C.L.; Ma,C.; Lycett,S.J.; Leung,C.Y.H.; Chen,X.; Li,L.; Hong,W.; Chai,Y.; Zhou,L.; Liang,H.; Ou,Z.; Liu,Y.; Farooqui,A.; Kelvin,D.J.; Poon,L.L.M.; Smith,D.K.; Pybus,O.G.; Leung,G.M.; Shu,Y.; Webster,R.G.; Webby,R.J.; Peiris,J.S.M.; Rambaut,A.; Zhu,H.; Guan,Y.
EPI470789	NS	China	2013-Jan-01	EPI_ISL_146192	A/chicken/Wenzhou/189/2013		Import from public-domain	Lam,T.T.Y.; Wang,J.; Shen,Y.; Zhou,B.; Duan,L.; Cheung,C.L.; Ma,C.; Lycett,S.J.; Leung,C.Y.H.; Chen,X.; Li,L.; Hong,W.; Chai,Y.; Zhou,L.; Liang,H.; Ou,Z.; Liu,Y.; Farooqui,A.; Kelvin,D.J.; Poon,L.L.M.; Smith,D.K.; Pybus,O.G.; Leung,G.M.; Shu,Y.; Webster,R.G.; Webby,R.J.; Peiris,J.S.M.; Rambaut,A.; Zhu,H.; Guan,Y.
EPI470788	NS	China	2013-Jan-01	EPI_ISL_146191	A/chicken/Wenzhou/89/2013		Import from public-domain	Lam,T.T.Y.; Wang,J.; Shen,Y.; Zhou,B.; Duan,L.; Cheung,C.L.; Ma,C.; Lycett,S.J.; Leung,C.Y.H.; Chen,X.; Li,L.; Hong,W.; Chai,Y.; Zhou,L.; Liang,H.; Ou,Z.; Liu,Y.; Farooqui,A.; Kelvin,D.J.; Poon,L.L.M.; Smith,D.K.; Pybus,O.G.; Leung,G.M.; Shu,Y.; Webster,R.G.; Webby,R.J.; Peiris,J.S.M.; Rambaut,A.; Zhu,H.; Guan,Y.
EPI470811	NS	China	2013-Jan-01	EPI_ISL_146162	A/chicken/Wenzhou/299/2013		Import from public-domain	Lam,T.T.Y.; Wang,J.; Shen,Y.; Zhou,B.; Duan,L.; Cheung,C.L.; Ma,C.; Lycett,S.J.; Leung,C.Y.H.; Chen,X.; Li,L.; Hong,W.; Chai,Y.; Zhou,L.; Liang,H.; Ou,Z.; Liu,Y.; Farooqui,A.; Kelvin,D.J.; Poon,L.L.M.; Smith,D.K.; Pybus,O.G.; Leung,G.M.; Shu,Y.; Webster,R.G.; Webby,R.J.; Peiris,J.S.M.; Rambaut,A.; Zhu,H.; Guan,Y.
EPI468783	NS	China	2013-Jan-01	EPI_ISL_146106	A/chicken/Wenzhou/334b/2013		Import from public-domain	Lam,T.T.Y.; Wang,J.; Shen,Y.; Zhou,B.; Duan,L.; Cheung,C.L.; Ma,C.; Lycett,S.J.; Leung,C.Y.H.; Chen,X.; Li,L.; Hong,W.; Chai,Y.; Zhou,L.; Liang,H.; Ou,Z.; Liu,Y.; Farooqui,A.; Kelvin,D.J.; Poon,L.L.M.; Smith,D.K.; Pybus,O.G.; Leung,G.M.; Shu,Y.; Webster,R.G.; Webby,R.J.; Peiris,J.S.M.; Rambaut,A.; Zhu,H.; Guan,Y.
EPI242206	NS	Italy	1902-Jan-01	EPI_ISL_69853	A/chicken/Brescia/1902		Import from public-domain	Kim,L.M.; Scott,M.A.; Suarez,D.L.; Spackman,E.; Swayne,D.E.; Afonso,C.L.
EPI772756	NS	Germany	2003-Jan-01	EPI_ISL_224262	A/chicken/Germany/R28/2003(H7N7)	Friedrich-Loeffler-Institut	Friedrich-Loeffler-Institut
EPI634897	NS	Germany	2015-Jul-25	EPI_ISL_191942	A/chicken/Germany/AR1386-L01302/2015		Friedrich-Loeffler-Institut
EPI634889	NS	Germany	2015-Jul-25	EPI_ISL_191941	A/chicken/Germany/AR1385-L01301/2015		Friedrich-Loeffler-Institut
EPI624530	NS	Germany	2015-Jun-09	EPI_ISL_191764	A/chicken/Germany/AR942-L01269/2015		Friedrich-Loeffler-Institut
EPI624522	NS	Germany	2015-Jun-09	EPI_ISL_191763	A/chicken/Germany/AR915-L01268/2015		Friedrich-Loeffler-Institut
EPI302174	NS	Germany	2010-Jan-01	EPI_ISL_86043	A/chicken/Germany-NI/R874/2010		Friedrich-Loeffler-Institut
EPI678081	NS	Italy	2013-Sep-02	EPI_ISL_203004	A/chicken/Italy/13VIR5091/2013		Istituto Zooprofilattico Sperimentale Delle Venezie	Fusaro, A.; Tassoni, L.; Milani, A.; Hughes, J.; Salviato, A.; Murcia, P.; Massi, P.; Bonfanti, L.; Marangon, S.; Cattoli, G.; Monne, I.
EPI678073	NS	Italy	2013-Sep-03	EPI_ISL_203003	A/chicken/Italy/13VIR5051-3/2013		Istituto Zooprofilattico Sperimentale Delle Venezie	Fusaro, A.; Tassoni, L.; Milani, A.; Hughes, J.; Salviato, A.; Murcia, P.; Massi, P.; Bonfanti, L.; Marangon, S.; Cattoli, G.; Monne, I.
EPI678065	NS	Italy	2013-Sep-03	EPI_ISL_203002	A/chicken/Italy/13VIR5051-1/2013		Istituto Zooprofilattico Sperimentale Delle Venezie	Fusaro, A.; Tassoni, L.; Milani, A.; Hughes, J.; Salviato, A.; Murcia, P.; Massi, P.; Bonfanti, L.; Marangon, S.; Cattoli, G.; Monne, I.
EPI678057	NS	Italy	2013-Aug-27	EPI_ISL_203001	A/chicken/Italy/13VIR4774/2013		Istituto Zooprofilattico Sperimentale Delle Venezie	Fusaro, A.; Tassoni, L.; Milani, A.; Hughes, J.; Salviato, A.; Murcia, P.; Massi, P.; Bonfanti, L.; Marangon, S.; Cattoli, G.; Monne, I.
EPI678049	NS	Italy	2013-Aug-19	EPI_ISL_203000	A/chicken/Italy/13VIR4603-1/2013		Istituto Zooprofilattico Sperimentale Delle Venezie	Fusaro, A.; Tassoni, L.; Milani, A.; Hughes, J.; Salviato, A.; Murcia, P.; Massi, P.; Bonfanti, L.; Marangon, S.; Cattoli, G.; Monne, I.
EPI678041	NS	Italy	2013-Aug-13	EPI_ISL_202999	A/chicken/Italy/13VIR4541-9/2013		Istituto Zooprofilattico Sperimentale Delle Venezie	Fusaro, A.; Tassoni, L.; Milani, A.; Hughes, J.; Salviato, A.; Murcia, P.; Massi, P.; Bonfanti, L.; Marangon, S.; Cattoli, G.; Monne, I.
EPI678033	NS	Italy	2013-Aug-13	EPI_ISL_202998	A/chicken/Italy/13VIR4541-8/2013		Istituto Zooprofilattico Sperimentale Delle Venezie	Fusaro, A.; Tassoni, L.; Milani, A.; Hughes, J.; Salviato, A.; Murcia, P.; Massi, P.; Bonfanti, L.; Marangon, S.; Cattoli, G.; Monne, I.
EPI678025	NS	Italy	2013-Aug-13	EPI_ISL_202997	A/chicken/Italy/13VIR4541-7/2013		Istituto Zooprofilattico Sperimentale Delle Venezie	Fusaro, A.; Tassoni, L.; Milani, A.; Hughes, J.; Salviato, A.; Murcia, P.; Massi, P.; Bonfanti, L.; Marangon, S.; Cattoli, G.; Monne, I.
EPI678017	NS	Italy	2013-Aug-13	EPI_ISL_202996	A/chicken/Italy/13VIR4541-34/2013		Istituto Zooprofilattico Sperimentale Delle Venezie	Fusaro, A.; Tassoni, L.; Milani, A.; Hughes, J.; Salviato, A.; Murcia, P.; Massi, P.; Bonfanti, L.; Marangon, S.; Cattoli, G.; Monne, I.
EPI678001	NS	Italy	2013-Aug-13	EPI_ISL_202994	A/chicken/Italy/13VIR4541-32/2013		Istituto Zooprofilattico Sperimentale Delle Venezie	Fusaro, A.; Tassoni, L.; Milani, A.; Hughes, J.; Salviato, A.; Murcia, P.; Massi, P.; Bonfanti, L.; Marangon, S.; Cattoli, G.; Monne, I.
EPI677993	NS	Italy	2013-Aug-13	EPI_ISL_202993	A/chicken/Italy/13VIR4527-11/2013		Istituto Zooprofilattico Sperimentale Delle Venezie	Fusaro, A.; Tassoni, L.; Milani, A.; Hughes, J.; Salviato, A.; Murcia, P.; Massi, P.; Bonfanti, L.; Marangon, S.; Cattoli, G.; Monne, I.
EPI623942	NS	United Kingdom	2015-Jul-09	EPI_ISL_191604	A/chicken/England/26352/2015	Animal and Plant Health Agency (APHA)	Animal and Plant Health Agency (APHA)	Thomas, S; Ceeraz, V; McGinn, N; Coward, V; Ellis, R; Londt, B; Seekings, A; Reid, S; Brookes, S; Manvell, R; Banks, J; Brown, I
EPI712898	NS	United Kingdom	2008-Jun-02	EPI_ISL_212461	A/chicken/England/11416/2008	Animal and Plant Health Agency (APHA)	Animal and Plant Health Agency (APHA)	Seekings, A; Russell, C; Ceeraz, V; Cox, W; Manvell, R; Brown, I
EPI712885	NS	United Kingdom	2008-Jun-02	EPI_ISL_212455	A/chicken/England/11406/2008	Animal and Plant Health Agency (APHA)	Animal and Plant Health Agency (APHA)	Seekings, A; Russell, C; Ceeraz, V; Cox, W; Manvell, R; Brown, I
EPI1230762	NS	Netherlands	2011-May-12	EPI_ISL_309929	A/Chicken/Netherlands/11008327/2011	Wageningen Bioveterinary Research	Wageningen Bioveterinary Research	Bergervoet, Saskia; Heutink, Rene; Harders, Frank; Beerens, Nancy
EPI1230169	NS	Netherlands	2013-Mar-15	EPI_ISL_309843	A/Chicken/Netherlands/13003953/2013	Wageningen Bioveterinary Research	Wageningen Bioveterinary Research	Bergervoet, Saskia; Heutink, Rene; Harders, Frank; Beerens, Nancy
EPI1230161	NS	Netherlands	2013-Mar-08	EPI_ISL_309842	A/Chicken/Netherlands/13003543/2013	Wageningen Bioveterinary Research	Wageningen Bioveterinary Research	Bergervoet, Saskia; Heutink, Rene; Harders, Frank; Beerens, Nancy
EPI1229932	NS	Netherlands	2013-Mar-18	EPI_ISL_309812	A/Chicken/Netherlands/13003983/2013	Wageningen Bioveterinary Research	Wageningen Bioveterinary Research	Bergervoet, Saskia; Heutink, Rene; Harders, Frank; Beerens, Nancy
EPI1229924	NS	Netherlands	2013-Mar-12	EPI_ISL_309811	A/Chicken/Netherlands/13003601/2013	Wageningen Bioveterinary Research	Wageningen Bioveterinary Research	Bergervoet, Saskia; Heutink, Rene; Harders, Frank; Beerens, Nancy
EPI1229916	NS	Netherlands	2012-Aug-09	EPI_ISL_309810	A/Chicken/Netherlands/12014794/2012	Wageningen Bioveterinary Research	Wageningen Bioveterinary Research	Bergervoet, Saskia; Heutink, Rene; Harders, Frank; Beerens, Nancy
EPI1229900	NS	Netherlands	2011-Jun-23	EPI_ISL_309808	A/Chicken/Netherlands/11011392/2011	Wageningen Bioveterinary Research	Wageningen Bioveterinary Research	Bergervoet, Saskia; Heutink, Rene; Harders, Frank; Beerens, Nancy
EPI1229812	NS	Netherlands	2006-Aug-01	EPI_ISL_309797	A/Chicken/Netherlands/06022003/2006	Wageningen Bioveterinary Research	Wageningen Bioveterinary Research	Bergervoet, Saskia; Heutink, Rene; Harders, Frank; Beerens, Nancy
EPI629353	NS	Netherlands	2015-Mar-11	EPI_ISL_192666	A/chicken/NL-Barneveld/15004745-006-010/2015		Wageningen Bioveterinary Research	Heutink, R; Verschuren, S; Harders, F; Koch, G.; Bouwstra, R.
EPI580238	NS	Netherlands	2013-Mar-12	EPI_ISL_176813	A/Chicken/NL-Lochem/13003601/2013	Wageningen Bioveterinary Research	Wageningen Bioveterinary Research	Heutink,Rene;Harders,Frank;Pritz-Verschuren,Sylvia;Bouwstra,Ruth;Koch,Guus
EPI580232	NS	Netherlands	2013-Mar-18	EPI_ISL_176812	A/Chicken/NL-Zeewolde/13003983/2013	Wageningen Bioveterinary Research	Wageningen Bioveterinary Research	Heutink,Rene;Harders,Frank;Pritz-Verschuren,Sylvia;Bouwstra,Ruth;Koch,Guus
EPI629343	NS	Netherlands	2015-Mar-11	EPI_ISL_192665	A/Chicken/NL-Barneveld/15004745-001-005/2015		Wageningen Bioveterinary Research	Heutink,F; Verschuren,S.; Harders, F; Koch,G.; Bouwstra,R.
EPI1120606	NS	Japan	2007-Jan-01	EPI_ISL_288010	A/duck/Shiga/B149/07	National Institute of Animal Health	National Institute of Animal Health	Y,Uchida
EPI967370	NS	Japan	2016-Feb-20	EPI_ISL_257415	A/duck/Ibaraki/F4-2-1/2017	National Institute of Animal Health	National Institute of Animal Health	Saito, T.; Takemae, N.
EPI967362	NS	Japan	2016-Feb-21	EPI_ISL_257414	A/duck/Ibaraki/F10-2-5/2017	National Institute of Animal Health	National Institute of Animal Health	Saito, T.; Takemae, N.
EPI967354	NS	Japan	2016-Feb-21	EPI_ISL_257413	A/duck/Ibaraki/F10-2-3/2017	National Institute of Animal Health	National Institute of Animal Health	Saito, T.; Takemae, N.
EPI873418	NS	Japan	2016-Dec-14	EPI_ISL_240614	A/duck/Ibaraki/107/2016	National Institute of Animal Health	National Institute of Animal Health	Uchida,Y.
EPI873386	NS	Japan	2016-Dec-14	EPI_ISL_240610	A/duck/Ibaraki/102/2016	National Institute of Animal Health	National Institute of Animal Health	Uchida,Y.
EPI860930	NS	Japan	2007-Jan-01	EPI_ISL_238023	A/duck/Tsukuba/30/07	National Institute of Animal Health	National Institute of Animal Health	Uchida,Y.
EPI860463	NS	Japan	2008-Jan-01	EPI_ISL_237953	A/duck/Tsukuba/922/08	National Institute of Animal Health	National Institute of Animal Health	Uchida,Y.
EPI855966	NS	Japan	2015-Feb-01	EPI_ISL_237178	A/duck/Gunma/100213/2015	National Institute of Animal Health	National Institute of Animal Health
EPI855926	NS	Japan	2014-Nov-01	EPI_ISL_237175	A/duck/Shimane/32-20/2014	National Institute of Animal Health	National Institute of Animal Health
EPI855689	NS	Japan	2014-Nov-01	EPI_ISL_237152	A/duck/Kumamoto/431105/2014	National Institute of Animal Health	National Institute of Animal Health
EPI1848197	NS	Russian Federation	2020-Aug-13	EPI_ISL_1081358	A/mallard/Yakutia/47/2020	Research Institute of Experimental and Clinical Medicine	National Institute of Animal Health	Mine, J.; Uchida, Y.; Saito, T.; Shestopalov, A.; Dubovitskiy, N.; Sobolev, I.; Derko, A.; Alekseev, A.; Gluschenko, A.; Sharshov, K.
EPI1931904	NS	Mongolia	2019-May-08	EPI_ISL_6795223	A/Duck/Sangiin Dalai lake/#230/2019		Import from public-domain	Durairaj,K.; Ulaankhuu,A.; Yeo,S.J.; Park,H.
EPI1835131	NS	China	2016-Jan-07	EPI_ISL_707540	A/duck/Jiangxi/1.07_NCDZT35N-C/2016		Import from public-domain	Bi,Y.; Li,J.; Li,S.; Fu,G.; Jin,T.; Zhang,C.; Yang,Y.; Ma,Z.; Tian,W.; Xiao,S.; Li,L.; Yin,R.; Zhang,Y.; Wang,L.; Qin,Y.; Yao,Z.; Meng,F.; Hu,D.; Li,D.; Wong,G.; Liu,F.; Lv,N.; Fu,L.; Peng,Y.; Ma,J.; Sharshov,K.; Shestopalov,A.; Gulyaeva,M.; Gao,G.F.; Chen,J.; Shi,Y.; Liu,W.J.; Chu,D.; Huang,Y.; Liu,Y.; Liu,L.; Chen,Q.; Shi,W.
EPI1777521	NS	Mongolia	2019-Sep-12	EPI_ISL_503349	A/duck/Mongolia/6/2019		Import from public-domain	Sakoda,Y.; Okamatsu,M.; Matsuno,K.; Enkhbold,B.
EPI1777481	NS	Mongolia	2019-Sep-12	EPI_ISL_503344	A/duck/Mongolia/1/2019		Import from public-domain	Sakoda,Y.; Okamatsu,M.; Matsuno,K.; Enkhbold,B.
EPI1523414	NS	Vietnam	2018-Aug-23	EPI_ISL_371849	A/duck/Viet Nam/HU10-64/2018		Import from public-domain	Sakoda,Y.; Okamatsu,M.; Matsuno,K.; Le,K.T.
EPI1523406	NS	Vietnam	2018-Aug-23	EPI_ISL_371848	A/duck/Viet Nam/HU10-48/2018		Import from public-domain	Sakoda,Y.; Okamatsu,M.; Matsuno,K.; Kien,L.T.
EPI1521629	NS	Japan	2004-Oct-24	EPI_ISL_370667	A/duck/Hokkaido/W106/2004		Import from public-domain	Sakoda,Y.; Okamatsu,M.; Matsuno,K.
EPI1521605	NS	Japan	2007-Aug-26	EPI_ISL_370664	A/duck/Hokkaido/59/2007		Import from public-domain	Sakoda,Y.; Okamatsu,M.; Matsuno,K.
EPI1510514	NS	Japan	2004-Oct-07	EPI_ISL_368627	A/duck/Hokkaido/W34/2004		Import from public-domain	Sakoda,Y.; Okamatsu,M.; Matsuno,K.
EPI841812	NS	China	2011-Nov-19	EPI_ISL_235202	A/duck/Zhejiang/S4235/2011		Import from public-domain	Cui,P.; Deng,G.; Shi,J.; Kong,H.; Liu,L.; Guan,Y.; Suzuki,Y.; Chen,H.; Yasuo,S.
EPI841804	NS	China	2012-Oct-19	EPI_ISL_235201	A/duck/Zhejiang/S3158/2012		Import from public-domain	Cui,P.; Deng,G.; Shi,J.; Kong,H.; Liu,L.; Guan,Y.; Suzuki,Y.; Chen,H.; Yasuo,S.
EPI841796	NS	China	2013-Nov-19	EPI_ISL_235200	A/duck/Jiangxi/S4770/2013		Import from public-domain	Cui,P.; Deng,G.; Shi,J.; Kong,H.; Liu,L.; Guan,Y.; Suzuki,Y.; Chen,H.; Yasuo,S.
EPI764783	NS	China	2013-Oct-24	EPI_ISL_175785	A/duck/Huzhou/4268/2013		Import from public-domain	Lam,T.Y.; Zhou,B.; Wang,J.; Chai,Y.; Shen,Y.; Chen,X.; Ma,C.; Hong,W.; Chen,Y.; Zhang,Y.; Duan,L.; Chen,P.; Jiang,J.; Li,L.; Poon,L.M.; Webby,R.J.; Smith,D.K.; Leung,G.M.; Peiris,J.M.; Holmes,E.C.; Guan,Y.; Zhu,H.
EPI764780	NS	China	2013-Oct-24	EPI_ISL_175782	A/duck/Huzhou/4227/2013		Import from public-domain	Lam,T.Y.; Zhou,B.; Wang,J.; Chai,Y.; Shen,Y.; Chen,X.; Ma,C.; Hong,W.; Chen,Y.; Zhang,Y.; Duan,L.; Chen,P.; Jiang,J.; Li,L.; Poon,L.M.; Webby,R.J.; Smith,D.K.; Leung,G.M.; Peiris,J.M.; Holmes,E.C.; Guan,Y.; Zhu,H.
EPI508178	NS	Korea, Republic of	2011-Mar-01	EPI_ISL_156978	A/wild duck/Korea/SH41-33/2011		Import from public-domain	Kang,H.-M.; Park,H.-Y.; Lee,K.-J.; Choi,J.-G.; Lee,E.-K.; Song,B.-M.; Lee,H.-S.; Lee,Y.-J.; Kim,K.-I.
EPI508173	NS	Korea, Republic of	2010-Mar-01	EPI_ISL_156975	A/wild duck/Korea/MHC40-28/2010		Import from public-domain	Kang,H.-M.; Park,H.-Y.; Lee,K.-J.; Choi,J.-G.; Lee,E.-K.; Song,B.-M.; Lee,H.-S.; Lee,Y.-J.; Kim,K.-I.
EPI470630	NS	China	2010-Jan-01	EPI_ISL_146401	A/duck/Jiangxi/21980/2010		Import from public-domain	Lam,T.T.Y.; Wang,J.; Shen,Y.; Zhou,B.; Duan,L.; Cheung,C.L.; Ma,C.; Lycett,S.J.; Leung,C.Y.H.; Chen,X.; Li,L.; Hong,W.; Chai,Y.; Zhou,L.; Liang,H.; Ou,Z.; Liu,Y.; Farooqui,A.; Kelvin,D.J.; Poon,L.L.M.; Smith,D.K.; Pybus,O.G.; Leung,G.M.; Shu,Y.; Webster,R.G.; Webby,R.J.; Peiris,J.S.M.; Rambaut,A.; Zhu,H.; Guan,Y.
EPI470629	NS	China	2010-Jan-01	EPI_ISL_146400	A/duck/Jiangxi/16769/2010		Import from public-domain	Lam,T.T.Y.; Wang,J.; Shen,Y.; Zhou,B.; Duan,L.; Cheung,C.L.; Ma,C.; Lycett,S.J.; Leung,C.Y.H.; Chen,X.; Li,L.; Hong,W.; Chai,Y.; Zhou,L.; Liang,H.; Ou,Z.; Liu,Y.; Farooqui,A.; Kelvin,D.J.; Poon,L.L.M.; Smith,D.K.; Pybus,O.G.; Leung,G.M.; Shu,Y.; Webster,R.G.; Webby,R.J.; Peiris,J.S.M.; Rambaut,A.; Zhu,H.; Guan,Y.
EPI470627	NS	China	2010-Jan-01	EPI_ISL_146398	A/duck/Jiangxi/16326/2010		Import from public-domain	Lam,T.T.Y.; Wang,J.; Shen,Y.; Zhou,B.; Duan,L.; Cheung,C.L.; Ma,C.; Lycett,S.J.; Leung,C.Y.H.; Chen,X.; Li,L.; Hong,W.; Chai,Y.; Zhou,L.; Liang,H.; Ou,Z.; Liu,Y.; Farooqui,A.; Kelvin,D.J.; Poon,L.L.M.; Smith,D.K.; Pybus,O.G.; Leung,G.M.; Shu,Y.; Webster,R.G.; Webby,R.J.; Peiris,J.S.M.; Rambaut,A.; Zhu,H.; Guan,Y.
EPI470626	NS	China	2010-Jan-01	EPI_ISL_146397	A/duck/Jiangxi/16309/2010		Import from public-domain	Lam,T.T.Y.; Wang,J.; Shen,Y.; Zhou,B.; Duan,L.; Cheung,C.L.; Ma,C.; Lycett,S.J.; Leung,C.Y.H.; Chen,X.; Li,L.; Hong,W.; Chai,Y.; Zhou,L.; Liang,H.; Ou,Z.; Liu,Y.; Farooqui,A.; Kelvin,D.J.; Poon,L.L.M.; Smith,D.K.; Pybus,O.G.; Leung,G.M.; Shu,Y.; Webster,R.G.; Webby,R.J.; Peiris,J.S.M.; Rambaut,A.; Zhu,H.; Guan,Y.
EPI470622	NS	China	2009-Jan-01	EPI_ISL_146393	A/duck/Jiangxi/23008/2009		Import from public-domain	Lam,T.T.Y.; Wang,J.; Shen,Y.; Zhou,B.; Duan,L.; Cheung,C.L.; Ma,C.; Lycett,S.J.; Leung,C.Y.H.; Chen,X.; Li,L.; Hong,W.; Chai,Y.; Zhou,L.; Liang,H.; Ou,Z.; Liu,Y.; Farooqui,A.; Kelvin,D.J.; Poon,L.L.M.; Smith,D.K.; Pybus,O.G.; Leung,G.M.; Shu,Y.; Webster,R.G.; Webby,R.J.; Peiris,J.S.M.; Rambaut,A.; Zhu,H.; Guan,Y.
EPI470620	NS	China	2009-Jan-01	EPI_ISL_146391	A/duck/Jiangxi/21669/2009		Import from public-domain	Lam,T.T.Y.; Wang,J.; Shen,Y.; Zhou,B.; Duan,L.; Cheung,C.L.; Ma,C.; Lycett,S.J.; Leung,C.Y.H.; Chen,X.; Li,L.; Hong,W.; Chai,Y.; Zhou,L.; Liang,H.; Ou,Z.; Liu,Y.; Farooqui,A.; Kelvin,D.J.; Poon,L.L.M.; Smith,D.K.; Pybus,O.G.; Leung,G.M.; Shu,Y.; Webster,R.G.; Webby,R.J.; Peiris,J.S.M.; Rambaut,A.; Zhu,H.; Guan,Y.
EPI470609	NS	China	2008-Jan-01	EPI_ISL_146380	A/duck/Fujian/5728/2008		Import from public-domain	Lam,T.T.Y.; Wang,J.; Shen,Y.; Zhou,B.; Duan,L.; Cheung,C.L.; Ma,C.; Lycett,S.J.; Leung,C.Y.H.; Chen,X.; Li,L.; Hong,W.; Chai,Y.; Zhou,L.; Liang,H.; Ou,Z.; Liu,Y.; Farooqui,A.; Kelvin,D.J.; Poon,L.L.M.; Smith,D.K.; Pybus,O.G.; Leung,G.M.; Shu,Y.; Webster,R.G.; Webby,R.J.; Peiris,J.S.M.; Rambaut,A.; Zhu,H.; Guan,Y.
EPI470608	NS	China	2008-Jan-01	EPI_ISL_146379	A/duck/Fujian/5476/2008		Import from public-domain	Lam,T.T.Y.; Wang,J.; Shen,Y.; Zhou,B.; Duan,L.; Cheung,C.L.; Ma,C.; Lycett,S.J.; Leung,C.Y.H.; Chen,X.; Li,L.; Hong,W.; Chai,Y.; Zhou,L.; Liang,H.; Ou,Z.; Liu,Y.; Farooqui,A.; Kelvin,D.J.; Poon,L.L.M.; Smith,D.K.; Pybus,O.G.; Leung,G.M.; Shu,Y.; Webster,R.G.; Webby,R.J.; Peiris,J.S.M.; Rambaut,A.; Zhu,H.; Guan,Y.
EPI470607	NS	China	2008-Jan-01	EPI_ISL_146378	A/duck/Fujian/5408/2008		Import from public-domain	Lam,T.T.Y.; Wang,J.; Shen,Y.; Zhou,B.; Duan,L.; Cheung,C.L.; Ma,C.; Lycett,S.J.; Leung,C.Y.H.; Chen,X.; Li,L.; Hong,W.; Chai,Y.; Zhou,L.; Liang,H.; Ou,Z.; Liu,Y.; Farooqui,A.; Kelvin,D.J.; Poon,L.L.M.; Smith,D.K.; Pybus,O.G.; Leung,G.M.; Shu,Y.; Webster,R.G.; Webby,R.J.; Peiris,J.S.M.; Rambaut,A.; Zhu,H.; Guan,Y.
EPI470669	NS	China	2003-Jan-01	EPI_ISL_146340	A/duck/Jiangxi/1775/2003		Import from public-domain	Lam,T.T.Y.; Wang,J.; Shen,Y.; Zhou,B.; Duan,L.; Cheung,C.L.; Ma,C.; Lycett,S.J.; Leung,C.Y.H.; Chen,X.; Li,L.; Hong,W.; Chai,Y.; Zhou,L.; Liang,H.; Ou,Z.; Liu,Y.; Farooqui,A.; Kelvin,D.J.; Poon,L.L.M.; Smith,D.K.; Pybus,O.G.; Leung,G.M.; Shu,Y.; Webster,R.G.; Webby,R.J.; Peiris,J.S.M.; Rambaut,A.; Zhu,H.; Guan,Y.
EPI470668	NS	China	2003-Jan-01	EPI_ISL_146339	A/duck/Jiangxi/1748/2003		Import from public-domain	Lam,T.T.Y.; Wang,J.; Shen,Y.; Zhou,B.; Duan,L.; Cheung,C.L.; Ma,C.; Lycett,S.J.; Leung,C.Y.H.; Chen,X.; Li,L.; Hong,W.; Chai,Y.; Zhou,L.; Liang,H.; Ou,Z.; Liu,Y.; Farooqui,A.; Kelvin,D.J.; Poon,L.L.M.; Smith,D.K.; Pybus,O.G.; Leung,G.M.; Shu,Y.; Webster,R.G.; Webby,R.J.; Peiris,J.S.M.; Rambaut,A.; Zhu,H.; Guan,Y.
EPI470652	NS	China	2003-Jan-01	EPI_ISL_146338	A/duck/Jiangxi/1717/2003		Import from public-domain	Lam,T.T.Y.; Wang,J.; Shen,Y.; Zhou,B.; Duan,L.; Cheung,C.L.; Ma,C.; Lycett,S.J.; Leung,C.Y.H.; Chen,X.; Li,L.; Hong,W.; Chai,Y.; Zhou,L.; Liang,H.; Ou,Z.; Liu,Y.; Farooqui,A.; Kelvin,D.J.; Poon,L.L.M.; Smith,D.K.; Pybus,O.G.; Leung,G.M.; Shu,Y.; Webster,R.G.; Webby,R.J.; Peiris,J.S.M.; Rambaut,A.; Zhu,H.; Guan,Y.
EPI470649	NS	China	2008-Jan-01	EPI_ISL_146335	A/duck/Fujian/5448/2008		Import from public-domain	Lam,T.T.Y.; Wang,J.; Shen,Y.; Zhou,B.; Duan,L.; Cheung,C.L.; Ma,C.; Lycett,S.J.; Leung,C.Y.H.; Chen,X.; Li,L.; Hong,W.; Chai,Y.; Zhou,L.; Liang,H.; Ou,Z.; Liu,Y.; Farooqui,A.; Kelvin,D.J.; Poon,L.L.M.; Smith,D.K.; Pybus,O.G.; Leung,G.M.; Shu,Y.; Webster,R.G.; Webby,R.J.; Peiris,J.S.M.; Rambaut,A.; Zhu,H.; Guan,Y.
EPI469501	NS	China	2013-Jan-01	EPI_ISL_146169	A/duck/Wenzhou/47/2013		Import from public-domain	Lam,T.T.Y.; Wang,J.; Shen,Y.; Zhou,B.; Duan,L.; Cheung,C.L.; Ma,C.; Lycett,S.J.; Leung,C.Y.H.; Chen,X.; Li,L.; Hong,W.; Chai,Y.; Zhou,L.; Liang,H.; Ou,Z.; Liu,Y.; Farooqui,A.; Kelvin,D.J.; Poon,L.L.M.; Smith,D.K.; Pybus,O.G.; Leung,G.M.; Shu,Y.; Webster,R.G.; Webby,R.J.; Peiris,J.S.M.; Rambaut,A.; Zhu,H.; Guan,Y.
EPI392657	NS	Korea, Republic of	2010-Jun-01	EPI_ISL_120879	A/duck/Korea/JSM/10		Import from public-domain	Kim,H.R.; Park,C.K.; Lee,Y.J.; Oem,J.K.; Kang,H.M.; Choi,J.G.; Lee,O.S.; Bae,Y.C.; Kwon,J.H.
EPI392655	NS	Korea, Republic of	2010-May-01	EPI_ISL_120878	A/duck/Korea/A75/10		Import from public-domain	Kim,H.R.; Park,C.K.; Lee,Y.J.; Oem,J.K.; Kang,H.M.; Choi,J.G.; Lee,O.S.; Bae,Y.C.; Kwon,J.H.
EPI392656	NS	Korea, Republic of	2010-Jun-01	EPI_ISL_120877	A/duck/Korea/LSY/10		Import from public-domain	Kim,H.R.; Park,C.K.; Lee,Y.J.; Oem,J.K.; Kang,H.M.; Choi,J.G.; Lee,O.S.; Bae,Y.C.; Kwon,J.H.
EPI392654	NS	Korea, Republic of	2010-Oct-01	EPI_ISL_120876	A/duck/Korea/A112/10		Import from public-domain	Kim,H.R.; Park,C.K.; Lee,Y.J.; Oem,J.K.; Kang,H.M.; Choi,J.G.; Lee,O.S.; Bae,Y.C.; Kwon,J.H.
EPI392664	NS	Korea, Republic of	2010-May-01	EPI_ISL_120875	A/duck/Korea/A76/10		Import from public-domain	Kim,H.R.; Park,C.K.; Lee,Y.J.; Oem,J.K.; Kang,H.M.; Choi,J.G.; Lee,O.S.; Bae,Y.C.; Kwon,J.H.
EPI392662	NS	Korea, Republic of	2011-Jan-01	EPI_ISL_120874	A/duck/Korea/109/11		Import from public-domain	Kim,H.R.; Park,C.K.; Lee,Y.J.; Oem,J.K.; Kang,H.M.; Choi,J.G.; Lee,O.S.; Bae,Y.C.; Kwon,J.H.
EPI392661	NS	Korea, Republic of	2010-May-01	EPI_ISL_120873	A/duck/Korea/A79/10		Import from public-domain	Kim,H.R.; Park,C.K.; Lee,Y.J.; Oem,J.K.; Kang,H.M.; Choi,J.G.; Lee,O.S.; Bae,Y.C.; Kwon,J.H.
EPI307868	NS	Germany	1980-Jan-01	EPI_ISL_87539	A/duck/Potsdam/15/1980		Import from public-domain	Petersen,H.; Matrosovich,M.; Pleschka,S.; Rautenschlein,S.
EPI254291	NS	Australia	1976-Jan-01	EPI_ISL_73978	A/duck/Victoria/1976		Import from public-domain	The NIAID Influenza Genome Sequencing Consortium
EPI961794	NS	United States	2015-Jan-18	EPI_ISL_256345	A/northern pintail/California/AH0011948/2015		Import from public-domain	Xu,Y.; Ramey,A.M.; Bowman,A.S.; DeLiberto,T.J.; Killian,M.L.; Krauss,S.; Nolting,J.M.; Torchetti,M.K.; Reeves,A.B.; Webby,R.J.; Stallknecht,D.E.; Wan,X.F.; Crossley,B.
EPI392649	NS	Korea, Republic of	2009-Dec-01	EPI_ISL_120867	A/pintail/Korea/1173/09		Import from public-domain	Kim,H.R.; Park,C.K.; Lee,Y.J.; Oem,J.K.; Kang,H.M.; Choi,J.G.; Lee,O.S.; Bae,Y.C.; Kwon,J.H.
EPI276149	NS	Japan	2008-Jan-01	EPI_ISL_78041	A/pintail/Miyagi/674/2008		Import from public-domain	Takehara,K.; Jahangir,A.; Sultana,N.
EPI276148	NS	Japan	2008-Jan-01	EPI_ISL_78040	A/pintail/Aomori/372/2008		Import from public-domain	Takehara,K.; Jahangir,A.; Sultana,N.
EPI953164	NS	United States	2015-Dec-02	EPI_ISL_254792	A/American wigeon/Utah/AH0067123/2015		Import from public-domain	Xu,Y.; Ramey,A.M.; Bowman,A.S.; DeLiberto,T.J.; Killian,M.L.; Krauss,S.; Nolting,J.M.; Torchetti,M.K.; Reeves,A.B.; Webby,R.J.; Stallknecht,D.E.; Wan,X.F.; Wolking,R.; Bradway,D.
EPI1226597	NS	Korea, Republic of	2017-Jan-17	EPI_ISL_309213	A/green-winged teal/Korea/H873-5/2017		Animal and Plant Quarantine Agency (APQA)
EPI689599	NS	United States	2009-Jan-16	EPI_ISL_206324	A/American green winged teal/Utah/A00468772/2009		Import from public-domain	Xu,Y.; Wan,X.-F.
EPI689528	NS	United States	2009-Jan-24	EPI_ISL_206315	A/American green winged teal/Mississippi/A00468514/2009		Import from public-domain	Xu,Y.; Wan,X.-F.
EPI512205	NS	United States	2012-Jan-18	EPI_ISL_158594	A/American green-winged teal/Mississippi/12OS397/2012		Import from public-domain	Wentworth,D.E.; Halpin,R.A.; Lin,X.; Bera,J.; Akopov,A.; Ransier,A.; Mohan,M.; Fedorova,N.; Tsitrin,T.; Puri,V.; Stockwell,T.; Amedeo,P.; Appalla,L.; Bishop,B.; Edworthy,P.; Gupta,N.; Hoover,J.; Katzel,D.; Li,K.; Schobel,S.; Shrivastava,S.; Thovarai,V.; Wang,S.; Nolting,J.M.; Fries,A.C.; Bowman,A.S.; Bao,Y.; Sanders,R.; Zhdanov,S.; Kiryutin,B.; Lipman,D.J.; Tatusova,T.; Slemons,R.
EPI434516	NS	Canada	2010-Aug-09	EPI_ISL_137745	A/green-winged teal/New Brunswick/00392/2010		Import from public-domain	Wentworth,D.E.; Dugan,V.; Halpin,R.; Lin,X.; Bera,J.; Wester,E.; Ghedin,E.; Fedorova,N.; Tsitrin,T.; Stockwell,T.; Amedeo,P.; Bishop,B.; Edworthy,P.; Gupta,N.; Katzel,D.; Li,K.; Schobel,S.; Shrivastava,S.; Thovarai,V.; Wang,S.; Hall,J.; Bao,Y.; Sanders,R.; Dernovoy,D.; Kiryutin,B.; Lipman,D.J.; Tatusova,T.
EPI419522	NS	United States	2011-Jan-15	EPI_ISL_135039	A/American green-winged teal/Mississippi/11OS255/2011		Import from public-domain	Wentworth,D.E.; Dugan,V.; Halpin,R.; Lin,X.; Bera,J.; Wester,E.; Ghedin,E.; Fedorova,N.; Tsitrin,T.; Stockwell,T.; Amedeo,P.; Bishop,B.; Edworthy,P.; Gupta,N.; Katzel,D.; Li,K.; Schobel,S.; Shrivastava,S.; Thovarai,V.; Wang,S.; Slemons,R.; Nolting,J.; Bao,Y.; Sanders,R.; Dernovoy,D.; Kiryutin,B.; Lipman,D.J.; Tatusova,T.
EPI418790	NS	United States	2010-Oct-30	EPI_ISL_134936	A/American green-winged teal/Illinois/10OS3368/2010		Import from public-domain	Wentworth,D.E.; Dugan,V.; Halpin,R.; Lin,X.; Bera,J.; Wester,E.; Ghedin,E.; Fedorova,N.; Tsitrin,T.; Stockwell,T.; Amedeo,P.; Bishop,B.; Edworthy,P.; Gupta,N.; Katzel,D.; Li,K.; Schobel,S.; Shrivastava,S.; Thovarai,V.; Wang,S.; Slemons,R.; Nolting,J.; Bao,Y.; Sanders,R.; Dernovoy,D.; Kiryutin,B.; Lipman,D.J.; Tatusova,T.
EPI418766	NS	United States	2010-Oct-30	EPI_ISL_134933	A/American green-winged teal/Illinois/10OS3329/2010		Import from public-domain	Wentworth,D.E.; Dugan,V.; Halpin,R.; Lin,X.; Bera,J.; Wester,E.; Ghedin,E.; Fedorova,N.; Tsitrin,T.; Stockwell,T.; Amedeo,P.; Bishop,B.; Edworthy,P.; Gupta,N.; Katzel,D.; Li,K.; Schobel,S.; Shrivastava,S.; Thovarai,V.; Wang,S.; Slemons,R.; Nolting,J.; Bao,Y.; Sanders,R.; Dernovoy,D.; Kiryutin,B.; Lipman,D.J.; Tatusova,T.
EPI299455	NS	United States	2009-Jan-15	EPI_ISL_85172	A/northern shoveler/Mississippi/09OS643/2009		Import from public-domain	The NIAID Influenza Genome Sequencing Consortium
EPI292386	NS	United States	2007-Jan-24	EPI_ISL_83501	A/northern shoveler/California/44287-164/2007		Import from public-domain	The NIAID Influenza Genome Sequencing Consortium
EPI690046	NS	United States	2008-Dec-27	EPI_ISL_206380	A/northern shoveler/Mississippi/A00682947/2008		Import from public-domain	Xu,Y.; Wan,X.-F.
EPI512198	NS	United States	2012-Jan-17	EPI_ISL_158593	A/northern shoveler/Mississippi/12OS362/2012		Import from public-domain	Wentworth,D.E.; Halpin,R.A.; Lin,X.; Bera,J.; Akopov,A.; Ransier,A.; Mohan,M.; Fedorova,N.; Tsitrin,T.; Puri,V.; Stockwell,T.; Amedeo,P.; Appalla,L.; Bishop,B.; Edworthy,P.; Gupta,N.; Hoover,J.; Katzel,D.; Li,K.; Schobel,S.; Shrivastava,S.; Thovarai,V.; Wang,S.; Nolting,J.M.; Fries,A.C.; Bowman,A.S.; Bao,Y.; Sanders,R.; Zhdanov,S.; Kiryutin,B.; Lipman,D.J.; Tatusova,T.; Slemons,R.
EPI512184	NS	United States	2012-Jan-17	EPI_ISL_158591	A/northern shoveler/Mississippi/12OS347/2012		Import from public-domain	Wentworth,D.E.; Halpin,R.A.; Lin,X.; Bera,J.; Akopov,A.; Ransier,A.; Mohan,M.; Fedorova,N.; Tsitrin,T.; Puri,V.; Stockwell,T.; Amedeo,P.; Appalla,L.; Bishop,B.; Edworthy,P.; Gupta,N.; Hoover,J.; Katzel,D.; Li,K.; Schobel,S.; Shrivastava,S.; Thovarai,V.; Wang,S.; Nolting,J.M.; Fries,A.C.; Bowman,A.S.; Bao,Y.; Sanders,R.; Zhdanov,S.; Kiryutin,B.; Lipman,D.J.; Tatusova,T.; Slemons,R.
EPI419567	NS	United States	2011-Jan-14	EPI_ISL_135044	A/northern shoveler/Mississippi/11OS202/2011		Import from public-domain	Wentworth,D.E.; Dugan,V.; Halpin,R.; Lin,X.; Bera,J.; Wester,E.; Ghedin,E.; Fedorova,N.; Tsitrin,T.; Stockwell,T.; Amedeo,P.; Bishop,B.; Edworthy,P.; Gupta,N.; Katzel,D.; Li,K.; Schobel,S.; Shrivastava,S.; Thovarai,V.; Wang,S.; Slemons,R.; Nolting,J.; Bao,Y.; Sanders,R.; Dernovoy,D.; Kiryutin,B.; Lipman,D.J.; Tatusova,T.
EPI419199	NS	United States	2010-Dec-12	EPI_ISL_134994	A/northern shoveler/Missouri/10OS4632/2010		Import from public-domain	Wentworth,D.E.; Dugan,V.; Halpin,R.; Lin,X.; Bera,J.; Wester,E.; Ghedin,E.; Fedorova,N.; Tsitrin,T.; Stockwell,T.; Amedeo,P.; Bishop,B.; Edworthy,P.; Gupta,N.; Katzel,D.; Li,K.; Schobel,S.; Shrivastava,S.; Thovarai,V.; Wang,S.; Slemons,R.; Nolting,J.; Foster,R.; Baker,J.; Bao,Y.; Sanders,R.; Dernovoy,D.; Kiryutin,B.; Lipman,D.J.; Tatusova,T.
EPI327317	NS	Italy	2006-Jan-18	EPI_ISL_94069	A/shoveler/Italy/2698-3/2006		Import from public-domain	The NIAID Influenza Genome Sequencing Consortium
EPI327312	NS	Italy	2006-Jan-18	EPI_ISL_94068	A/shoveler/Italy/2698-27/2006		Import from public-domain	The NIAID Influenza Genome Sequencing Consortium
EPI1226645	NS	Korea, Republic of	2017-Feb-23	EPI_ISL_309219	A/common teal/Korea/H937-5/2017		Animal and Plant Quarantine Agency (APQA)
EPI508168	NS	Korea, Republic of	2009-Oct-01	EPI_ISL_156968	A/common teal/Korea/MHC5-8/2009		Import from public-domain	Kang,H.-M.; Park,H.-Y.; Lee,K.-J.; Choi,J.-G.; Lee,E.-K.; Song,B.-M.; Lee,H.-S.; Lee,Y.-J.; Kim,K.-I.
EPI470708	NS	China	2011-Jan-01	EPI_ISL_146366	A/common teal/Hong Kong/MPM1740/2011		Import from public-domain	Lam,T.T.Y.; Wang,J.; Shen,Y.; Zhou,B.; Duan,L.; Cheung,C.L.; Ma,C.; Lycett,S.J.; Leung,C.Y.H.; Chen,X.; Li,L.; Hong,W.; Chai,Y.; Zhou,L.; Liang,H.; Ou,Z.; Liu,Y.; Farooqui,A.; Kelvin,D.J.; Poon,L.L.M.; Smith,D.K.; Pybus,O.G.; Leung,G.M.; Shu,Y.; Webster,R.G.; Webby,R.J.; Peiris,J.S.M.; Rambaut,A.; Zhu,H.; Guan,Y.
EPI470707	NS	China	2011-Jan-01	EPI_ISL_146365	A/common teal/Hong Kong/MPL634/2011		Import from public-domain	Lam,T.T.Y.; Wang,J.; Shen,Y.; Zhou,B.; Duan,L.; Cheung,C.L.; Ma,C.; Lycett,S.J.; Leung,C.Y.H.; Chen,X.; Li,L.; Hong,W.; Chai,Y.; Zhou,L.; Liang,H.; Ou,Z.; Liu,Y.; Farooqui,A.; Kelvin,D.J.; Poon,L.L.M.; Smith,D.K.; Pybus,O.G.; Leung,G.M.; Shu,Y.; Webster,R.G.; Webby,R.J.; Peiris,J.S.M.; Rambaut,A.; Zhu,H.; Guan,Y.
EPI470706	NS	China	2011-Jan-01	EPI_ISL_146364	A/common teal/Hong Kong/MPM1670/2011		Import from public-domain	Lam,T.T.Y.; Wang,J.; Shen,Y.; Zhou,B.; Duan,L.; Cheung,C.L.; Ma,C.; Lycett,S.J.; Leung,C.Y.H.; Chen,X.; Li,L.; Hong,W.; Chai,Y.; Zhou,L.; Liang,H.; Ou,Z.; Liu,Y.; Farooqui,A.; Kelvin,D.J.; Poon,L.L.M.; Smith,D.K.; Pybus,O.G.; Leung,G.M.; Shu,Y.; Webster,R.G.; Webby,R.J.; Peiris,J.S.M.; Rambaut,A.; Zhu,H.; Guan,Y.
EPI953171	NS	United States	2015-Dec-09	EPI_ISL_254793	A/cinnamon teal/Utah/AH0067154/2015		Import from public-domain	Xu,Y.; Ramey,A.M.; Bowman,A.S.; DeLiberto,T.J.; Killian,M.L.; Krauss,S.; Nolting,J.M.; Torchetti,M.K.; Reeves,A.B.; Webby,R.J.; Stallknecht,D.E.; Wan,X.F.; Wolking,R.; Bradway,D.
EPI974265	NS	United States	2014-Apr-12	EPI_ISL_258581	A/blue-winged teal/Lousiana/UGAI14-0817/2014		Import from public-domain	Reeves,A.B.
EPI974257	NS	United States	2014-Apr-12	EPI_ISL_258580	A/blue-winged teal/Lousiana/UGAI14-0751/2014		Import from public-domain	Reeves,A.B.
EPI974249	NS	United States	2014-Apr-12	EPI_ISL_258579	A/blue-winged teal/Lousiana/UGAI14-0747/2014		Import from public-domain	Reeves,A.B.
EPI974165	NS	United States	2014-Mar-30	EPI_ISL_258568	A/blue-winged teal/Lousiana/UGAI14-0373/2014		Import from public-domain	Reeves,A.B.
EPI974157	NS	United States	2014-Mar-30	EPI_ISL_258567	A/blue-winged teal/Lousiana/UGAI14-0345/2014		Import from public-domain	Reeves,A.B.
EPI974141	NS	United States	2014-Mar-30	EPI_ISL_258565	A/blue-winged teal/Lousiana/UGAI14-0322/2014		Import from public-domain	Reeves,A.B.
EPI974133	NS	United States	2014-Mar-30	EPI_ISL_258564	A/blue-winged teal/Lousiana/UGAI14-0236/2014		Import from public-domain	Reeves,A.B.
EPI974125	NS	United States	2014-Mar-30	EPI_ISL_258563	A/blue-winged teal/Lousiana/UGAI14-0224/2014		Import from public-domain	Reeves,A.B.
EPI974117	NS	United States	2014-Mar-30	EPI_ISL_258562	A/blue-winged teal/Lousiana/UGAI14-0218/2014		Import from public-domain	Reeves,A.B.
EPI974109	NS	United States	2014-Mar-30	EPI_ISL_258561	A/blue-winged teal/Lousiana/UGAI14-0217/2014		Import from public-domain	Reeves,A.B.
EPI974101	NS	United States	2014-Mar-30	EPI_ISL_258560	A/blue-winged teal/Lousiana/UGAI14-0211/2014		Import from public-domain	Reeves,A.B.
EPI974093	NS	United States	2014-Mar-30	EPI_ISL_258559	A/blue-winged teal/Lousiana/UGAI14-0210/2014		Import from public-domain	Reeves,A.B.
EPI974085	NS	United States	2014-Mar-30	EPI_ISL_258558	A/blue-winged teal/Lousiana/UGAI14-0208/2014		Import from public-domain	Reeves,A.B.
EPI974077	NS	United States	2014-Mar-30	EPI_ISL_258557	A/blue-winged teal/Lousiana/UGAI14-0207/2014		Import from public-domain	Reeves,A.B.
EPI974069	NS	United States	2014-Mar-30	EPI_ISL_258556	A/blue-winged teal/Lousiana/UGAI14-0206/2014		Import from public-domain	Reeves,A.B.
EPI974061	NS	United States	2014-Mar-30	EPI_ISL_258555	A/blue-winged teal/Lousiana/UGAI14-0205/2014		Import from public-domain	Reeves,A.B.
EPI974053	NS	United States	2014-Mar-30	EPI_ISL_258554	A/blue-winged teal/Lousiana/UGAI14-0204/2014		Import from public-domain	Reeves,A.B.
EPI974045	NS	United States	2014-Mar-30	EPI_ISL_258553	A/blue-winged teal/Lousiana/UGAI14-0203/2014		Import from public-domain	Reeves,A.B.
EPI974037	NS	United States	2014-Mar-30	EPI_ISL_258552	A/blue-winged teal/Lousiana/UGAI14-0192/2014		Import from public-domain	Reeves,A.B.
EPI813494	NS	United States	2014-Apr-12	EPI_ISL_230179	A/blue-winged teal/Louisiana/UGAI14-845/2014		Import from public-domain	Ramey,A.M.; Torchetti,M.K.; Poulson,R.L.; Carter,D.; Reeves,A.B.; Link,P.; Walther,P.; Lebarbenchon,C.; Stallknecht,D.E.
EPI813415	NS	United States	2014-Mar-30	EPI_ISL_230169	A/blue-winged teal/Louisiana/UGAI14-261/2014		Import from public-domain	Ramey,A.M.; Torchetti,M.K.; Poulson,R.L.; Carter,D.; Reeves,A.B.; Link,P.; Walther,P.; Lebarbenchon,C.; Stallknecht,D.E.
EPI813402	NS	United States	2014-Mar-30	EPI_ISL_230167	A/blue-winged teal/Louisiana/UGAI14-209/2014		Import from public-domain	Ramey,A.M.; Torchetti,M.K.; Poulson,R.L.; Carter,D.; Reeves,A.B.; Link,P.; Walther,P.; Lebarbenchon,C.; Stallknecht,D.E.
EPI813395	NS	United States	2014-Mar-30	EPI_ISL_230166	A/blue-winged teal/Louisiana/UGAI14-191/2014		Import from public-domain	Ramey,A.M.; Torchetti,M.K.; Poulson,R.L.; Carter,D.; Reeves,A.B.; Link,P.; Walther,P.; Lebarbenchon,C.; Stallknecht,D.E.
EPI813353	NS	United States	2014-Mar-09	EPI_ISL_230161	A/blue-winged teal/Texas/UGAI14-1210TX/2014		Import from public-domain	Ramey,A.M.; Torchetti,M.K.; Poulson,R.L.; Carter,D.; Reeves,A.B.; Link,P.; Walther,P.; Lebarbenchon,C.; Stallknecht,D.E.
EPI689683	NS	United States	2009-Sep-28	EPI_ISL_206335	A/blue winged teal/South Dakota/A00772794/2009		Import from public-domain	Xu,Y.; Wan,X.-F.
EPI689648	NS	United States	2009-Jan-24	EPI_ISL_206330	A/blue winged teal/Louisiana/A00557206/2009		Import from public-domain	Xu,Y.; Wan,X.-F.
EPI549723	NS	United States	2013-Mar-20	EPI_ISL_168229	A/blue-winged teal/LA/AI13-1437/2013		Import from public-domain	Ramey,A.M.; Walther,P.; Link,P.; Poulson,R.L.; Wilcox,B.R.; Newsome,G.; Spackman,E.; Brown,J.D.; Stallknecht,D.E.
EPI549683	NS	United States	2013-Mar-20	EPI_ISL_168227	A/blue-winged teal/LA/AI13-1425/2013		Import from public-domain	Ramey,A.M.; Walther,P.; Link,P.; Poulson,R.L.; Wilcox,B.R.; Newsome,G.; Spackman,E.; Brown,J.D.; Stallknecht,D.E.
EPI549697	NS	United States	2013-Mar-20	EPI_ISL_168226	A/blue-winged teal/LA/AI13-1429/2013		Import from public-domain	Ramey,A.M.; Walther,P.; Link,P.; Poulson,R.L.; Wilcox,B.R.; Newsome,G.; Spackman,E.; Brown,J.D.; Stallknecht,D.E.
EPI549717	NS	United States	2013-Mar-20	EPI_ISL_168224	A/blue-winged teal/LA/AI13-1423/2013		Import from public-domain	Ramey,A.M.; Walther,P.; Link,P.; Poulson,R.L.; Wilcox,B.R.; Newsome,G.; Spackman,E.; Brown,J.D.; Stallknecht,D.E.
EPI549689	NS	United States	2013-Mar-20	EPI_ISL_168222	A/blue-winged teal/LA/AI13-1420/2013		Import from public-domain	Ramey,A.M.; Walther,P.; Link,P.; Poulson,R.L.; Wilcox,B.R.; Newsome,G.; Spackman,E.; Brown,J.D.; Stallknecht,D.E.
EPI549675	NS	United States	2013-Mar-20	EPI_ISL_168221	A/blue-winged teal/LA/AI13-1416/2013		Import from public-domain	Ramey,A.M.; Walther,P.; Link,P.; Poulson,R.L.; Wilcox,B.R.; Newsome,G.; Spackman,E.; Brown,J.D.; Stallknecht,D.E.
EPI549663	NS	United States	2013-Mar-20	EPI_ISL_168220	A/blue-winged teal/LA/AI13-1415/2013		Import from public-domain	Ramey,A.M.; Walther,P.; Link,P.; Poulson,R.L.; Wilcox,B.R.; Newsome,G.; Spackman,E.; Brown,J.D.; Stallknecht,D.E.
EPI549649	NS	United States	2013-Mar-20	EPI_ISL_168218	A/blue-winged teal/LA/AI13-1413/2013		Import from public-domain	Ramey,A.M.; Walther,P.; Link,P.; Poulson,R.L.; Wilcox,B.R.; Newsome,G.; Spackman,E.; Brown,J.D.; Stallknecht,D.E.
EPI549642	NS	United States	2013-Mar-20	EPI_ISL_168217	A/blue-winged teal/LA/AI13-1412/2013		Import from public-domain	Ramey,A.M.; Walther,P.; Link,P.; Poulson,R.L.; Wilcox,B.R.; Newsome,G.; Spackman,E.; Brown,J.D.; Stallknecht,D.E.
EPI549635	NS	United States	2013-Mar-20	EPI_ISL_168216	A/blue-winged teal/LA/AI13-1381/2013		Import from public-domain	Ramey,A.M.; Walther,P.; Link,P.; Poulson,R.L.; Wilcox,B.R.; Newsome,G.; Spackman,E.; Brown,J.D.; Stallknecht,D.E.
EPI549600	NS	United States	2013-Mar-20	EPI_ISL_168211	A/blue-winged teal/LA/AI13-1339/2013		Import from public-domain	Ramey,A.M.; Walther,P.; Link,P.; Poulson,R.L.; Wilcox,B.R.; Newsome,G.; Spackman,E.; Brown,J.D.; Stallknecht,D.E.
EPI549595	NS	United States	2013-Mar-20	EPI_ISL_168210	A/blue-winged teal/LA/AI13-1338/2013		Import from public-domain	Ramey,A.M.; Walther,P.; Link,P.; Poulson,R.L.; Wilcox,B.R.; Newsome,G.; Spackman,E.; Brown,J.D.; Stallknecht,D.E.
EPI549588	NS	United States	2013-Mar-20	EPI_ISL_168209	A/blue-winged teal/LA/AI13-1337/2013		Import from public-domain	Ramey,A.M.; Walther,P.; Link,P.; Poulson,R.L.; Wilcox,B.R.; Newsome,G.; Spackman,E.; Brown,J.D.; Stallknecht,D.E.
EPI549574	NS	United States	2013-Mar-20	EPI_ISL_168207	A/blue-winged teal/LA/AI13-1226/2013		Import from public-domain	Ramey,A.M.; Walther,P.; Link,P.; Poulson,R.L.; Wilcox,B.R.; Newsome,G.; Spackman,E.; Brown,J.D.; Stallknecht,D.E.
EPI1226805	NS	Korea, Republic of	2016-Feb-16	EPI_ISL_309239	A/mallard/Korea/A15/2016		Animal and Plant Quarantine Agency (APQA)
EPI1226773	NS	Korea, Republic of	2013-Dec-11	EPI_ISL_309235	A/mallard/Korea/WB566/2013		Animal and Plant Quarantine Agency (APQA)
EPI1226717	NS	Korea, Republic of	2017-Feb-27	EPI_ISL_309228	A/mallard/Korea/H956-1/2017		Animal and Plant Quarantine Agency (APQA)
EPI1226709	NS	Korea, Republic of	2017-Feb-08	EPI_ISL_309227	A/mallard/Korea/H910/2017		Animal and Plant Quarantine Agency (APQA)
EPI1226701	NS	Korea, Republic of	2017-Mar-15	EPI_ISL_309226	A/mallard/Korea/H1055-2/2017		Animal and Plant Quarantine Agency (APQA)
EPI1226693	NS	Korea, Republic of	2017-Feb-08	EPI_ISL_309225	A/mallard/Korea/H906-3/2017		Animal and Plant Quarantine Agency (APQA)
EPI1226629	NS	Korea, Republic of	2017-Feb-14	EPI_ISL_309217	A/mallard/Korea/H915/2017		Animal and Plant Quarantine Agency (APQA)
EPI1226613	NS	Korea, Republic of	2017-Jan-24	EPI_ISL_309215	A/mallard/Korea/H901-1/2017		Animal and Plant Quarantine Agency (APQA)
EPI1226589	NS	Korea, Republic of	2017-Jan-17	EPI_ISL_309212	A/mallard/Korea/H872-1/2017		Animal and Plant Quarantine Agency (APQA)
EPI1226573	NS	Korea, Republic of	2017-Jan-10	EPI_ISL_309210	A/mallard/Korea/H840-2/2017		Animal and Plant Quarantine Agency (APQA)
EPI1226565	NS	Korea, Republic of	2016-Dec-28	EPI_ISL_309209	A/mallard/Korea/H673-4/2016		Animal and Plant Quarantine Agency (APQA)
EPI1226549	NS	Korea, Republic of	2017-Feb-22	EPI_ISL_309207	A/mallard/Korea/WB963/2017		Animal and Plant Quarantine Agency (APQA)
EPI1226533	NS	Korea, Republic of	2017-Feb-16	EPI_ISL_309205	A/mallard/Korea/H917/2017		Animal and Plant Quarantine Agency (APQA)
EPI1226525	NS	Korea, Republic of	2017-Mar-20	EPI_ISL_309204	A/mallard/Korea/H1066-5/2017		Animal and Plant Quarantine Agency (APQA)
EPI1226517	NS	Korea, Republic of	2017-Mar-21	EPI_ISL_309203	A/mallard/Korea/H1065-1/2017		Animal and Plant Quarantine Agency (APQA)
EPI1226509	NS	Korea, Republic of	2017-Mar-13	EPI_ISL_309202	A/mallard/Korea/H1029-5/2017		Animal and Plant Quarantine Agency (APQA)
EPI1226501	NS	Korea, Republic of	2017-Mar-06	EPI_ISL_309201	A/mallard/Korea/H982-6/2017		Animal and Plant Quarantine Agency (APQA)
EPI1226653	NS	Korea, Republic of	2017-Feb-22	EPI_ISL_309220	A/mallard/Korea/WA245/2017		Animal and Plant Quarantine Agency (S-2158)
EPI1774380	NS	Belgium	2016-Nov-30	EPI_ISL_502602	A/Anas platyrhynchos/Belgium/11242/2016		Import from public-domain	Lambrecht,B.; Steensels,M.; Fusaro,A.; Milani,A.; Pastori,A.; Schivo,A.; Salviato,A.; Zamperin,G.; Monne,I.; Terregino,C.
EPI1307588	NS	Netherlands	2009-Jan-15	EPI_ISL_329033	A/mallard duck/Netherlands/3/2009		Import from public-domain	Poen,M.J.; Verhagen,J.H.; Vuong,O.; Scheuer,R.D.; Pas,S.D.; Fouchier,R.A.M.
EPI1307586	NS	Netherlands	2009-Jan-17	EPI_ISL_329032	A/mallard duck/Netherlands/4/2009		Import from public-domain	Poen,M.J.; Verhagen,J.H.; Vuong,O.; Scheuer,R.D.; Pas,S.D.; Fouchier,R.A.M.
EPI1307518	NS	Netherlands	2009-Feb-02	EPI_ISL_329027	A/mallard duck/Netherlands/6/2009		Import from public-domain	Poen,M.J.; Verhagen,J.H.; Vuong,O.; Scheuer,R.D.; Pas,S.D.; Fouchier,R.A.M.
EPI1307289	NS	Netherlands	2013-Dec-09	EPI_ISL_328998	A/mallard duck/Netherlands/11/2013		Import from public-domain	Poen,M.J.; Verhagen,J.H.; Vuong,O.; Scheuer,R.D.; Pas,S.D.; Fouchier,R.A.M.
EPI1307056	NS	Georgia	2016-Sep-30	EPI_ISL_328976	A/mallard duck/Georgia/10/2016		Import from public-domain	Poen,M.J.; Verhagen,J.H.; Vuong,O.; Scheuer,R.D.; Pas,S.D.; Fouchier,R.A.M.
EPI1307064	NS	Georgia	2016-Jan-04	EPI_ISL_328975	A/mallard duck/Georgia/2/2016		Import from public-domain	Poen,M.J.; Verhagen,J.H.; Vuong,O.; Scheuer,R.D.; Pas,S.D.; Fouchier,R.A.M.
EPI1307003	NS	Netherlands	2015-Jun-27	EPI_ISL_328963	A/mallard duck/Netherlands/18/2015		Import from public-domain	Poen,M.J.; Verhagen,J.H.; Vuong,O.; Scheuer,R.D.; Pas,S.D.; Fouchier,R.A.M.
EPI967505	NS	United States	2015-Nov-25	EPI_ISL_254845	A/mallard duck/Ohio/15OS7675/2015		Import from public-domain	Killian,M.L.; Franzen,K.; Camp,P.; Stuber,T.; Robbe-Austerman,S.; Lauterbach,S.; Nolting,J.; Bowman,A.
EPI891093	NS	Netherlands	2008-Dec-17	EPI_ISL_243661	A/mallard duck/Netherlands/82/2008		Import from public-domain	Poen,M.J.; Verhagen,J.H.; Vuong,O.; Scheuer,R.D.; Pas,S.D.; Fouchier,R.A.M.
EPI890133	NS	Netherlands	2015-Jan-16	EPI_ISL_243612	A/mallard duck/Netherlands/2/2015		Import from public-domain	Poen,M.J.; Verhagen,J.H.; Vuong,O.; Scheuer,R.D.; Pas,S.D.; Fouchier,R.A.M.
EPI890237	NS	Netherlands	2009-Jan-09	EPI_ISL_243590	A/mallard duck/Netherlands/2/2009		Import from public-domain	Poen,M.J.; Verhagen,J.H.; Vuong,O.; Scheuer,R.D.; Pas,S.D.; Fouchier,R.A.M.
EPI890715	NS	Netherlands	2011-Feb-23	EPI_ISL_243586	A/mallard duck/Netherlands/1/2011		Import from public-domain	Poen,M.J.; Verhagen,J.H.; Vuong,O.; Scheuer,R.D.; Pas,S.D.; Fouchier,R.A.M.
EPI890294	NS	Netherlands	2013-Jan-26	EPI_ISL_243579	A/mallard duck/Netherlands/1/2013		Import from public-domain	Poen,M.J.; Verhagen,J.H.; Vuong,O.; Scheuer,R.D.; Pas,S.D.; Fouchier,R.A.M.
EPI890903	NS	Netherlands	2015-Jan-24	EPI_ISL_243563	A/mallard duck/Netherlands/3/2015		Import from public-domain	Poen,M.J.; Verhagen,J.H.; Vuong,O.; Scheuer,R.D.; Pas,S.D.; Fouchier,R.A.M.
EPI890109	NS	Netherlands	2009-Feb-02	EPI_ISL_243466	A/mallard duck/Netherlands/7/2009		Import from public-domain	Poen,M.J.; Verhagen,J.H.; Vuong,O.; Scheuer,R.D.; Pas,S.D.; Fouchier,R.A.M.
EPI889314	NS	Netherlands	2013-Dec-10	EPI_ISL_243439	A/mallard duck/Netherlands/13/2013		Import from public-domain	Poen,M.J.; Verhagen,J.H.; Vuong,O.; Scheuer,R.D.; Pas,S.D.; Fouchier,R.A.M.
EPI718554	NS	Belgium	2012-Nov-06	EPI_ISL_213840	A/Anas platyrhynchos/Belgium/25576cls41/2012		Import from public-domain	Van Borm,S.; Rosseel,T.; Marche,S.; Steensels,M.; Vangeluwe,D.; Linden,A.; van den Berg,T.; Lambrecht,B.
EPI718546	NS	Belgium	2012-Sep-12	EPI_ISL_213839	A/Anas platyrhynchos/Belgium/23852cls33/2012		Import from public-domain	Van Borm,S.; Rosseel,T.; Marche,S.; Steensels,M.; Vangeluwe,D.; Linden,A.; van den Berg,T.; Lambrecht,B.
EPI328624	NS	United States	2008-Jan-23	EPI_ISL_94289	A/mallard/California/HKWF1971C/2008		Import from public-domain	The NIAID Influenza Genome Sequencing Consortium
EPI296628	NS	Sweden	2005-Jan-01	EPI_ISL_84571	A/mallard/Sweden/95/2005		Import from public-domain	The NIAID Influenza Genome Sequencing Consortium
EPI1155956	NS	Korea, Republic of	2014-Jan-01	EPI_ISL_294627	A/mallard duck/Korea/VI141407/2014		Import from public-domain	Oh,K.H.; Mo,I.P.; Mo,J.S.
EPI1155848	NS	Korea, Republic of	2014-Mar-01	EPI_ISL_294597	A/mallard duck/Korea/VI145825/2014		Import from public-domain	Oh,K.H.; Mo,I.P.; Mo,J.S.
EPI1155847	NS	Korea, Republic of	2014-Jan-01	EPI_ISL_294596	A/mallard duck/Korea/VI142063/2014		Import from public-domain	Oh,K.H.; Mo,I.P.; Mo,J.S.
EPI953130	NS	United States	2015-Aug-11	EPI_ISL_254787	A/mallard/Idaho/AH0011522/2015		Import from public-domain	Xu,Y.; Ramey,A.M.; Bowman,A.S.; DeLiberto,T.J.; Killian,M.L.; Krauss,S.; Nolting,J.M.; Torchetti,M.K.; Reeves,A.B.; Webby,R.J.; Stallknecht,D.E.; Wan,X.F.; Wolking,R.; Bradway,D.
EPI952973	NS	United States	2015-Sep-15	EPI_ISL_254768	A/duck/Pennsylvania/15-030188-1/2015		Import from public-domain	Xu,Y.; Ramey,A.M.; Bowman,A.S.; DeLiberto,T.J.; Killian,M.L.; Krauss,S.; Nolting,J.M.; Torchetti,M.K.; Reeves,A.B.; Webby,R.J.; Stallknecht,D.E.; Wan,X.F.; Zellers,C.; Nageotte,M.; Tewari,D.
EPI952966	NS	United States	2015-Aug-11	EPI_ISL_254767	A/mallard/Pennsylvania/AH0038929/2015		Import from public-domain	Xu,Y.; Ramey,A.M.; Bowman,A.S.; DeLiberto,T.J.; Killian,M.L.; Krauss,S.; Nolting,J.M.; Torchetti,M.K.; Reeves,A.B.; Webby,R.J.; Stallknecht,D.E.; Wan,X.F.; Zellers,C.; Nageotte,M.; Tewari,D.
EPI952866	NS	United States	2016-Jan-01	EPI_ISL_254753	A/mallard/South Dakota/AH0037340/2016		Import from public-domain	Xu,Y.; Ramey,A.M.; Bowman,A.S.; DeLiberto,T.J.; Killian,M.L.; Krauss,S.; Nolting,J.M.; Torchetti,M.K.; Reeves,A.B.; Webby,R.J.; Stallknecht,D.E.; Wan,X.F.; Peddireddi,L.
EPI952852	NS	United States	2016-Jan-02	EPI_ISL_254752	A/mallard/South Dakota/AH0038067/2016		Import from public-domain	Xu,Y.; Ramey,A.M.; Bowman,A.S.; DeLiberto,T.J.; Killian,M.L.; Krauss,S.; Nolting,J.M.; Torchetti,M.K.; Reeves,A.B.; Webby,R.J.; Stallknecht,D.E.; Wan,X.F.; Peddireddi,L.
EPI952845	NS	United States	2016-Jan-02	EPI_ISL_254751	A/mallard/South Dakota/AH0038061/2016		Import from public-domain	Xu,Y.; Ramey,A.M.; Bowman,A.S.; DeLiberto,T.J.; Killian,M.L.; Krauss,S.; Nolting,J.M.; Torchetti,M.K.; Reeves,A.B.; Webby,R.J.; Stallknecht,D.E.; Wan,X.F.; Peddireddi,L.
EPI952838	NS	United States	2016-Jan-02	EPI_ISL_254750	A/mallard/South Dakota/AH0038060/2016		Import from public-domain	Xu,Y.; Ramey,A.M.; Bowman,A.S.; DeLiberto,T.J.; Killian,M.L.; Krauss,S.; Nolting,J.M.; Torchetti,M.K.; Reeves,A.B.; Webby,R.J.; Stallknecht,D.E.; Wan,X.F.; Peddireddi,L.
EPI952786	NS	United States	2016-Feb-02	EPI_ISL_254743	A/mallard/Kentucky/AH0069753/2016		Import from public-domain	Xu,Y.; Ramey,A.M.; Bowman,A.S.; DeLiberto,T.J.; Killian,M.L.; Krauss,S.; Nolting,J.M.; Torchetti,M.K.; Reeves,A.B.; Webby,R.J.; Stallknecht,D.E.; Wan,X.F.; Wise,A.
EPI952650	NS	United States	2016-Jan-29	EPI_ISL_254729	A/mallard/New York/AH0081570/2016		Import from public-domain	Xu,Y.; Ramey,A.M.; Bowman,A.S.; DeLiberto,T.J.; Killian,M.L.; Krauss,S.; Nolting,J.M.; Torchetti,M.K.; Reeves,A.B.; Webby,R.J.; Stallknecht,D.E.; Wan,X.F.; Pabilonia,K.
EPI952666	NS	United States	2016-Jan-29	EPI_ISL_254728	A/mallard/New York/AH0081558/2016		Import from public-domain	Xu,Y.; Ramey,A.M.; Bowman,A.S.; DeLiberto,T.J.; Killian,M.L.; Krauss,S.; Nolting,J.M.; Torchetti,M.K.; Reeves,A.B.; Webby,R.J.; Stallknecht,D.E.; Wan,X.F.; Pabilonia,K.
EPI952660	NS	United States	2016-Jan-13	EPI_ISL_254727	A/mallard/West Virginia/AH0077733/2016		Import from public-domain	Xu,Y.; Ramey,A.M.; Bowman,A.S.; DeLiberto,T.J.; Killian,M.L.; Krauss,S.; Nolting,J.M.; Torchetti,M.K.; Reeves,A.B.; Webby,R.J.; Stallknecht,D.E.; Wan,X.F.; Pabilonia,K.
EPI1168865	NS	Ukraine	2011-Feb-15	EPI_ISL_216879	A/mallard/Askania-Nova/39-15-02/2011		Import from public-domain	Muzyka,D.; Pantin-Jackwood,M.; Spackman,E.
EPI1133587	NS	Ukraine	2010-Oct-06	EPI_ISL_216878	A/mallard/Nizhnegorsk/3-06-10/2010		Import from public-domain	Muzyka,D.; Pantin-Jackwood,M.; Spackman,E.; Smith,D.
EPI1133595	NS	Ukraine	2010-Dec-23	EPI_ISL_216877	A/mallard/Novomyhalivka/10-23-12/2010		Import from public-domain	Muzyka,D.; Pantin-Jackwood,M.; Spackman,E.; Smith,D.
EPI617984	NS	Georgia	2010-Feb-03	EPI_ISL_189718	A/mallard/Republic of Georgia/2/2010		Import from public-domain	Wentworth,D.E.; Halpin,R.A.; Lin,X.; Simenauer,A.; Akopov,A.; Mohan,M.; Fedorova,N.; Tsitrin,T.; Puri,V.; Stockwell,T.; Amedeo,P.; Bishop,B.; Gupta,N.; Hoover,J.; Katzel,D.; Schobel,S.; Shrivastava,S.; Thovarai,V.; Bao,Y.; Sanders,R.; Zhdanov,S.; Kiryutin,B.; Lipman,D.J.; Tatusova,T.; Fouchier,R.A.M.
EPI616840	NS	United States	1999-Jun-21	EPI_ISL_189674	A/mallard/Minnesota/19033/1999		Import from public-domain	Wentworth,D.E.; Dugan,V.; Halpin,R.A.; Lin,X.; Bera,J.; Wester,E.; Ghedin,E.; Fedorova,N.; Tsitrin,T.; McLellan,M.; Stockwell,T.; Amedeo,P.; Appalla,L.; Bishop,B.; Edworthy,P.; Gupta,N.; Hoover,J.; Katzel,D.; Li,K.; Schobel,S.; Shrivastava,S.; Thovarai,V.; Wang,S.; Webster,R.G.; Krauss,S.; Stallknecht,D.; Bao,Y.; Sanders,R.; Dernovoy,D.; Kiryutin,B.; Lipman,D.J.; Tatusova,T.
EPI617055	NS	Sweden	2002-Dec-15	EPI_ISL_189583	A/mallard/Sweden/1671/2002		Import from public-domain	Wentworth,D.E.; Halpin,R.A.; Lin,X.; Bera,J.; Ransier,A.; Fedorova,N.; Tsitrin,T.; McLellan,M.; Stockwell,T.; Amedeo,P.; Appalla,L.; Bishop,B.; Edworthy,P.; Gupta,N.; Hoover,J.; Katzel,D.; Li,K.; Schobel,S.; Shrivastava,S.; Thovarai,V.; Wang,S.; Fouchier,R.; Osterhaus,A.; Olsen,B.; Wille,M.; Latorre-Margalef,N.; Tolf,C.; Bao,Y.; Sanders,R.; Zhdanov,S.; Kiryutin,B.; Lipman,D.J.; Tatusova,T.; Walde…
EPI617027	NS	Sweden	2002-Dec-06	EPI_ISL_189561	A/mallard/Sweden/1448/2002		Import from public-domain	Wentworth,D.E.; Halpin,R.A.; Lin,X.; Bera,J.; Ransier,A.; Fedorova,N.; Tsitrin,T.; McLellan,M.; Stockwell,T.; Amedeo,P.; Appalla,L.; Bishop,B.; Edworthy,P.; Gupta,N.; Hoover,J.; Katzel,D.; Li,K.; Schobel,S.; Shrivastava,S.; Thovarai,V.; Wang,S.; Fouchier,R.; Osterhaus,A.; Olsen,B.; Wille,M.; Latorre-Margalef,N.; Tolf,C.; Bao,Y.; Sanders,R.; Zhdanov,S.; Kiryutin,B.; Lipman,D.J.; Tatusova,T.; Walde…
EPI617100	NS	Sweden	2003-Sep-20	EPI_ISL_189558	A/mallard/Sweden/1981/2003		Import from public-domain	Wentworth,D.E.; Halpin,R.A.; Lin,X.; Bera,J.; Ransier,A.; Fedorova,N.; Tsitrin,T.; McLellan,M.; Stockwell,T.; Amedeo,P.; Appalla,L.; Bishop,B.; Edworthy,P.; Gupta,N.; Hoover,J.; Katzel,D.; Li,K.; Schobel,S.; Shrivastava,S.; Thovarai,V.; Wang,S.; Fouchier,R.; Osterhaus,A.; Olsen,B.; Wille,M.; Latorre-Margalef,N.; Tolf,C.; Bao,Y.; Sanders,R.; Zhdanov,S.; Kiryutin,B.; Lipman,D.J.; Tatusova,T.; Walde…
EPI617087	NS	Sweden	2003-Sep-19	EPI_ISL_189557	A/mallard/Sweden/1975/2003		Import from public-domain	Wentworth,D.E.; Halpin,R.A.; Lin,X.; Bera,J.; Ransier,A.; Fedorova,N.; Tsitrin,T.; McLellan,M.; Stockwell,T.; Amedeo,P.; Appalla,L.; Bishop,B.; Edworthy,P.; Gupta,N.; Hoover,J.; Katzel,D.; Li,K.; Schobel,S.; Shrivastava,S.; Thovarai,V.; Wang,S.; Fouchier,R.; Osterhaus,A.; Olsen,B.; Wille,M.; Latorre-Margalef,N.; Tolf,C.; Bao,Y.; Sanders,R.; Zhdanov,S.; Kiryutin,B.; Lipman,D.J.; Tatusova,T.; Walde…
EPI617073	NS	Sweden	2003-Sep-19	EPI_ISL_189556	A/mallard/Sweden/1972/2003		Import from public-domain	Wentworth,D.E.; Halpin,R.A.; Lin,X.; Bera,J.; Ransier,A.; Fedorova,N.; Tsitrin,T.; McLellan,M.; Stockwell,T.; Amedeo,P.; Appalla,L.; Bishop,B.; Edworthy,P.; Gupta,N.; Hoover,J.; Katzel,D.; Li,K.; Schobel,S.; Shrivastava,S.; Thovarai,V.; Wang,S.; Fouchier,R.; Osterhaus,A.; Olsen,B.; Wille,M.; Latorre-Margalef,N.; Tolf,C.; Bao,Y.; Sanders,R.; Zhdanov,S.; Kiryutin,B.; Lipman,D.J.; Tatusova,T.; Walde…
EPI617058	NS	Sweden	2003-Sep-19	EPI_ISL_189555	A/mallard/Sweden/1970/2003		Import from public-domain	Wentworth,D.E.; Halpin,R.A.; Lin,X.; Bera,J.; Ransier,A.; Fedorova,N.; Tsitrin,T.; McLellan,M.; Stockwell,T.; Amedeo,P.; Appalla,L.; Bishop,B.; Edworthy,P.; Gupta,N.; Hoover,J.; Katzel,D.; Li,K.; Schobel,S.; Shrivastava,S.; Thovarai,V.; Wang,S.; Fouchier,R.; Osterhaus,A.; Olsen,B.; Wille,M.; Latorre-Margalef,N.; Tolf,C.; Bao,Y.; Sanders,R.; Zhdanov,S.; Kiryutin,B.; Lipman,D.J.; Tatusova,T.; Walde…
EPI617044	NS	Sweden	2003-Sep-18	EPI_ISL_189554	A/mallard/Sweden/1967/2003		Import from public-domain	Wentworth,D.E.; Halpin,R.A.; Lin,X.; Bera,J.; Ransier,A.; Fedorova,N.; Tsitrin,T.; McLellan,M.; Stockwell,T.; Amedeo,P.; Appalla,L.; Bishop,B.; Edworthy,P.; Gupta,N.; Hoover,J.; Katzel,D.; Li,K.; Schobel,S.; Shrivastava,S.; Thovarai,V.; Wang,S.; Fouchier,R.; Osterhaus,A.; Olsen,B.; Wille,M.; Latorre-Margalef,N.; Tolf,C.; Bao,Y.; Sanders,R.; Zhdanov,S.; Kiryutin,B.; Lipman,D.J.; Tatusova,T.; Walde…
EPI617032	NS	Sweden	2003-Sep-18	EPI_ISL_189553	A/mallard/Sweden/1965/2003		Import from public-domain	Wentworth,D.E.; Halpin,R.A.; Lin,X.; Bera,J.; Ransier,A.; Fedorova,N.; Tsitrin,T.; McLellan,M.; Stockwell,T.; Amedeo,P.; Appalla,L.; Bishop,B.; Edworthy,P.; Gupta,N.; Hoover,J.; Katzel,D.; Li,K.; Schobel,S.; Shrivastava,S.; Thovarai,V.; Wang,S.; Fouchier,R.; Osterhaus,A.; Olsen,B.; Wille,M.; Latorre-Margalef,N.; Tolf,C.; Bao,Y.; Sanders,R.; Zhdanov,S.; Kiryutin,B.; Lipman,D.J.; Tatusova,T.; Walde…
EPI617112	NS	Sweden	2003-Sep-18	EPI_ISL_189552	A/mallard/Sweden/1962/2003		Import from public-domain	Wentworth,D.E.; Halpin,R.A.; Lin,X.; Bera,J.; Ransier,A.; Fedorova,N.; Tsitrin,T.; McLellan,M.; Stockwell,T.; Amedeo,P.; Appalla,L.; Bishop,B.; Edworthy,P.; Gupta,N.; Hoover,J.; Katzel,D.; Li,K.; Schobel,S.; Shrivastava,S.; Thovarai,V.; Wang,S.; Fouchier,R.; Osterhaus,A.; Olsen,B.; Wille,M.; Latorre-Margalef,N.; Tolf,C.; Bao,Y.; Sanders,R.; Zhdanov,S.; Kiryutin,B.; Lipman,D.J.; Tatusova,T.; Walde…
EPI617097	NS	Sweden	2002-Dec-15	EPI_ISL_189551	A/mallard/Sweden/1682/2002		Import from public-domain	Wentworth,D.E.; Halpin,R.A.; Lin,X.; Bera,J.; Ransier,A.; Fedorova,N.; Tsitrin,T.; McLellan,M.; Stockwell,T.; Amedeo,P.; Appalla,L.; Bishop,B.; Edworthy,P.; Gupta,N.; Hoover,J.; Katzel,D.; Li,K.; Schobel,S.; Shrivastava,S.; Thovarai,V.; Wang,S.; Fouchier,R.; Osterhaus,A.; Olsen,B.; Wille,M.; Latorre-Margalef,N.; Tolf,C.; Bao,Y.; Sanders,R.; Zhdanov,S.; Kiryutin,B.; Lipman,D.J.; Tatusova,T.; Walde…
EPI617082	NS	Sweden	2002-Dec-15	EPI_ISL_189550	A/mallard/Sweden/1681/2002		Import from public-domain	Wentworth,D.E.; Halpin,R.A.; Lin,X.; Bera,J.; Ransier,A.; Fedorova,N.; Tsitrin,T.; McLellan,M.; Stockwell,T.; Amedeo,P.; Appalla,L.; Bishop,B.; Edworthy,P.; Gupta,N.; Hoover,J.; Katzel,D.; Li,K.; Schobel,S.; Shrivastava,S.; Thovarai,V.; Wang,S.; Fouchier,R.; Osterhaus,A.; Olsen,B.; Wille,M.; Latorre-Margalef,N.; Tolf,C.; Bao,Y.; Sanders,R.; Zhdanov,S.; Kiryutin,B.; Lipman,D.J.; Tatusova,T.; Walde…
EPI617070	NS	Sweden	2002-Dec-15	EPI_ISL_189549	A/mallard/Sweden/1678/2002		Import from public-domain	Wentworth,D.E.; Halpin,R.A.; Lin,X.; Bera,J.; Ransier,A.; Fedorova,N.; Tsitrin,T.; McLellan,M.; Stockwell,T.; Amedeo,P.; Appalla,L.; Bishop,B.; Edworthy,P.; Gupta,N.; Hoover,J.; Katzel,D.; Li,K.; Schobel,S.; Shrivastava,S.; Thovarai,V.; Wang,S.; Fouchier,R.; Osterhaus,A.; Olsen,B.; Wille,M.; Latorre-Margalef,N.; Tolf,C.; Bao,Y.; Sanders,R.; Zhdanov,S.; Kiryutin,B.; Lipman,D.J.; Tatusova,T.; Walde…
EPI617041	NS	Sweden	2002-Dec-13	EPI_ISL_189548	A/mallard/Sweden/1628/2002		Import from public-domain	Wentworth,D.E.; Halpin,R.A.; Lin,X.; Bera,J.; Ransier,A.; Fedorova,N.; Tsitrin,T.; McLellan,M.; Stockwell,T.; Amedeo,P.; Appalla,L.; Bishop,B.; Edworthy,P.; Gupta,N.; Hoover,J.; Katzel,D.; Li,K.; Schobel,S.; Shrivastava,S.; Thovarai,V.; Wang,S.; Fouchier,R.; Osterhaus,A.; Olsen,B.; Wille,M.; Latorre-Margalef,N.; Tolf,C.; Bao,Y.; Sanders,R.; Zhdanov,S.; Kiryutin,B.; Lipman,D.J.; Tatusova,T.; Walde…
EPI618169	NS	Sweden	2002-Nov-16	EPI_ISL_189475	A/mallard/Sweden/885/2002		Import from public-domain	Wentworth,D.E.; Halpin,R.A.; Lin,X.; Bera,J.; Ransier,A.; Fedorova,N.; Tsitrin,T.; McLellan,M.; Stockwell,T.; Amedeo,P.; Appalla,L.; Bishop,B.; Edworthy,P.; Gupta,N.; Hoover,J.; Katzel,D.; Li,K.; Schobel,S.; Shrivastava,S.; Thovarai,V.; Wang,S.; Fouchier,R.; Osterhaus,A.; Olsen,B.; Wille,M.; Latorre-Margalef,N.; Tolf,C.; Bao,Y.; Sanders,R.; Zhdanov,S.; Kiryutin,B.; Lipman,D.J.; Tatusova,T.; Walde…
EPI618217	NS	Sweden	2005-Nov-26	EPI_ISL_189464	A/mallard/Sweden/5944/2005		Import from public-domain	Wentworth,D.E.; Halpin,R.A.; Lin,X.; Bera,J.; Ransier,A.; Fedorova,N.; Tsitrin,T.; McLellan,M.; Stockwell,T.; Amedeo,P.; Appalla,L.; Bishop,B.; Edworthy,P.; Gupta,N.; Hoover,J.; Katzel,D.; Li,K.; Schobel,S.; Shrivastava,S.; Thovarai,V.; Wang,S.; Fouchier,R.; Osterhaus,A.; Olsen,B.; Wille,M.; Latorre-Margalef,N.; Tolf,C.; Bao,Y.; Sanders,R.; Zhdanov,S.; Kiryutin,B.; Lipman,D.J.; Tatusova,T.; Walde…
EPI618202	NS	Sweden	2003-Sep-04	EPI_ISL_189463	A/mallard/Sweden/3269/2003		Import from public-domain	Wentworth,D.E.; Halpin,R.A.; Lin,X.; Bera,J.; Ransier,A.; Fedorova,N.; Tsitrin,T.; McLellan,M.; Stockwell,T.; Amedeo,P.; Appalla,L.; Bishop,B.; Edworthy,P.; Gupta,N.; Hoover,J.; Katzel,D.; Li,K.; Schobel,S.; Shrivastava,S.; Thovarai,V.; Wang,S.; Fouchier,R.; Osterhaus,A.; Olsen,B.; Wille,M.; Latorre-Margalef,N.; Tolf,C.; Bao,Y.; Sanders,R.; Zhdanov,S.; Kiryutin,B.; Lipman,D.J.; Tatusova,T.; Walde…
EPI618189	NS	Sweden	2003-Sep-26	EPI_ISL_189462	A/mallard/Sweden/2051/2003		Import from public-domain	Wentworth,D.E.; Halpin,R.A.; Lin,X.; Bera,J.; Ransier,A.; Fedorova,N.; Tsitrin,T.; McLellan,M.; Stockwell,T.; Amedeo,P.; Appalla,L.; Bishop,B.; Edworthy,P.; Gupta,N.; Hoover,J.; Katzel,D.; Li,K.; Schobel,S.; Shrivastava,S.; Thovarai,V.; Wang,S.; Fouchier,R.; Osterhaus,A.; Olsen,B.; Wille,M.; Latorre-Margalef,N.; Tolf,C.; Bao,Y.; Sanders,R.; Zhdanov,S.; Kiryutin,B.; Lipman,D.J.; Tatusova,T.; Walde…
EPI618175	NS	Sweden	2003-Sep-24	EPI_ISL_189461	A/mallard/Sweden/2027/2003		Import from public-domain	Wentworth,D.E.; Halpin,R.A.; Lin,X.; Bera,J.; Ransier,A.; Fedorova,N.; Tsitrin,T.; McLellan,M.; Stockwell,T.; Amedeo,P.; Appalla,L.; Bishop,B.; Edworthy,P.; Gupta,N.; Hoover,J.; Katzel,D.; Li,K.; Schobel,S.; Shrivastava,S.; Thovarai,V.; Wang,S.; Fouchier,R.; Osterhaus,A.; Olsen,B.; Wille,M.; Latorre-Margalef,N.; Tolf,C.; Bao,Y.; Sanders,R.; Zhdanov,S.; Kiryutin,B.; Lipman,D.J.; Tatusova,T.; Walde…
EPI618161	NS	Sweden	2003-Sep-20	EPI_ISL_189460	A/mallard/Sweden/1983/2003		Import from public-domain	Wentworth,D.E.; Halpin,R.A.; Lin,X.; Bera,J.; Ransier,A.; Fedorova,N.; Tsitrin,T.; McLellan,M.; Stockwell,T.; Amedeo,P.; Appalla,L.; Bishop,B.; Edworthy,P.; Gupta,N.; Hoover,J.; Katzel,D.; Li,K.; Schobel,S.; Shrivastava,S.; Thovarai,V.; Wang,S.; Fouchier,R.; Osterhaus,A.; Olsen,B.; Wille,M.; Latorre-Margalef,N.; Tolf,C.; Bao,Y.; Sanders,R.; Zhdanov,S.; Kiryutin,B.; Lipman,D.J.; Tatusova,T.; Walde…
EPI618148	NS	Sweden	2003-Sep-19	EPI_ISL_189459	A/mallard/Sweden/1978/2003		Import from public-domain	Wentworth,D.E.; Halpin,R.A.; Lin,X.; Bera,J.; Ransier,A.; Fedorova,N.; Tsitrin,T.; McLellan,M.; Stockwell,T.; Amedeo,P.; Appalla,L.; Bishop,B.; Edworthy,P.; Gupta,N.; Hoover,J.; Katzel,D.; Li,K.; Schobel,S.; Shrivastava,S.; Thovarai,V.; Wang,S.; Fouchier,R.; Osterhaus,A.; Olsen,B.; Wille,M.; Latorre-Margalef,N.; Tolf,C.; Bao,Y.; Sanders,R.; Zhdanov,S.; Kiryutin,B.; Lipman,D.J.; Tatusova,T.; Walde…
EPI618225	NS	Sweden	2002-Dec-15	EPI_ISL_189458	A/mallard/Sweden/1690/2002		Import from public-domain	Wentworth,D.E.; Halpin,R.A.; Lin,X.; Bera,J.; Ransier,A.; Fedorova,N.; Tsitrin,T.; McLellan,M.; Stockwell,T.; Amedeo,P.; Appalla,L.; Bishop,B.; Edworthy,P.; Gupta,N.; Hoover,J.; Katzel,D.; Li,K.; Schobel,S.; Shrivastava,S.; Thovarai,V.; Wang,S.; Fouchier,R.; Osterhaus,A.; Olsen,B.; Wille,M.; Latorre-Margalef,N.; Tolf,C.; Bao,Y.; Sanders,R.; Zhdanov,S.; Kiryutin,B.; Lipman,D.J.; Tatusova,T.; Walde…
EPI618211	NS	Sweden	2002-Dec-15	EPI_ISL_189457	A/mallard/Sweden/1689/2002		Import from public-domain	Wentworth,D.E.; Halpin,R.A.; Lin,X.; Bera,J.; Ransier,A.; Fedorova,N.; Tsitrin,T.; McLellan,M.; Stockwell,T.; Amedeo,P.; Appalla,L.; Bishop,B.; Edworthy,P.; Gupta,N.; Hoover,J.; Katzel,D.; Li,K.; Schobel,S.; Shrivastava,S.; Thovarai,V.; Wang,S.; Fouchier,R.; Osterhaus,A.; Olsen,B.; Wille,M.; Latorre-Margalef,N.; Tolf,C.; Bao,Y.; Sanders,R.; Zhdanov,S.; Kiryutin,B.; Lipman,D.J.; Tatusova,T.; Walde…
EPI618183	NS	Sweden	2002-Dec-04	EPI_ISL_189456	A/mallard/Sweden/1337/2002		Import from public-domain	Wentworth,D.E.; Halpin,R.A.; Lin,X.; Bera,J.; Ransier,A.; Fedorova,N.; Tsitrin,T.; McLellan,M.; Stockwell,T.; Amedeo,P.; Appalla,L.; Bishop,B.; Edworthy,P.; Gupta,N.; Hoover,J.; Katzel,D.; Li,K.; Schobel,S.; Shrivastava,S.; Thovarai,V.; Wang,S.; Fouchier,R.; Osterhaus,A.; Olsen,B.; Wille,M.; Latorre-Margalef,N.; Tolf,C.; Bao,Y.; Sanders,R.; Zhdanov,S.; Kiryutin,B.; Lipman,D.J.; Tatusova,T.; Walde…
EPI618197	NS	Sweden	2002-Dec-14	EPI_ISL_189455	A/mallard/Sweden/1645/2002		Import from public-domain	Wentworth,D.E.; Halpin,R.A.; Lin,X.; Bera,J.; Ransier,A.; Fedorova,N.; Tsitrin,T.; McLellan,M.; Stockwell,T.; Amedeo,P.; Appalla,L.; Bishop,B.; Edworthy,P.; Gupta,N.; Hoover,J.; Katzel,D.; Li,K.; Schobel,S.; Shrivastava,S.; Thovarai,V.; Wang,S.; Fouchier,R.; Osterhaus,A.; Olsen,B.; Wille,M.; Latorre-Margalef,N.; Tolf,C.; Bao,Y.; Sanders,R.; Zhdanov,S.; Kiryutin,B.; Lipman,D.J.; Tatusova,T.; Walde…
EPI619297	NS	Sweden	2003-Sep-21	EPI_ISL_189376	A/mallard/Sweden/1997/2003		Import from public-domain	Wentworth,D.E.; Halpin,R.A.; Lin,X.; Bera,J.; Ransier,A.; Fedorova,N.; Tsitrin,T.; McLellan,M.; Stockwell,T.; Amedeo,P.; Appalla,L.; Bishop,B.; Edworthy,P.; Gupta,N.; Hoover,J.; Katzel,D.; Li,K.; Schobel,S.; Shrivastava,S.; Thovarai,V.; Wang,S.; Fouchier,R.; Osterhaus,A.; Olsen,B.; Wille,M.; Latorre-Margalef,N.; Tolf,C.; Bao,Y.; Sanders,R.; Zhdanov,S.; Kiryutin,B.; Lipman,D.J.; Tatusova,T.; Walde…
EPI619181	NS	Sweden	2010-Nov-10	EPI_ISL_189325	A/mallard/Sweden/124987/2010		Import from public-domain	Wentworth,D.E.; Halpin,R.A.; Lin,X.; Bera,J.; Ransier,A.; Fedorova,N.; Tsitrin,T.; McLellan,M.; Stockwell,T.; Amedeo,P.; Appalla,L.; Bishop,B.; Edworthy,P.; Gupta,N.; Hoover,J.; Katzel,D.; Li,K.; Schobel,S.; Shrivastava,S.; Thovarai,V.; Wang,S.; Fouchier,R.; Osterhaus,A.; Olsen,B.; Wille,M.; Latorre-Margalef,N.; Tolf,C.; Bao,Y.; Sanders,R.; Zhdanov,S.; Kiryutin,B.; Lipman,D.J.; Tatusova,T.; Walde…
EPI619258	NS	Sweden	2004-Nov-22	EPI_ISL_189321	A/mallard/Sweden/7206/2004		Import from public-domain	Wentworth,D.E.; Halpin,R.A.; Lin,X.; Bera,J.; Ransier,A.; Fedorova,N.; Tsitrin,T.; McLellan,M.; Stockwell,T.; Amedeo,P.; Appalla,L.; Bishop,B.; Edworthy,P.; Gupta,N.; Hoover,J.; Katzel,D.; Li,K.; Schobel,S.; Shrivastava,S.; Thovarai,V.; Wang,S.; Fouchier,R.; Osterhaus,A.; Olsen,B.; Wille,M.; Latorre-Margalef,N.; Tolf,C.; Bao,Y.; Sanders,R.; Zhdanov,S.; Kiryutin,B.; Lipman,D.J.; Tatusova,T.; Walde…
EPI619251	NS	Sweden	2005-Dec-06	EPI_ISL_189320	A/mallard/Sweden/5994/2005		Import from public-domain	Wentworth,D.E.; Halpin,R.A.; Lin,X.; Bera,J.; Ransier,A.; Fedorova,N.; Tsitrin,T.; McLellan,M.; Stockwell,T.; Amedeo,P.; Appalla,L.; Bishop,B.; Edworthy,P.; Gupta,N.; Hoover,J.; Katzel,D.; Li,K.; Schobel,S.; Shrivastava,S.; Thovarai,V.; Wang,S.; Fouchier,R.; Osterhaus,A.; Olsen,B.; Wille,M.; Latorre-Margalef,N.; Tolf,C.; Bao,Y.; Sanders,R.; Zhdanov,S.; Kiryutin,B.; Lipman,D.J.; Tatusova,T.; Walde…
EPI619229	NS	Sweden	2003-Sep-18	EPI_ISL_189317	A/mallard/Sweden/3331/2003		Import from public-domain	Wentworth,D.E.; Halpin,R.A.; Lin,X.; Bera,J.; Ransier,A.; Fedorova,N.; Tsitrin,T.; McLellan,M.; Stockwell,T.; Amedeo,P.; Appalla,L.; Bishop,B.; Edworthy,P.; Gupta,N.; Hoover,J.; Katzel,D.; Li,K.; Schobel,S.; Shrivastava,S.; Thovarai,V.; Wang,S.; Fouchier,R.; Osterhaus,A.; Olsen,B.; Wille,M.; Latorre-Margalef,N.; Tolf,C.; Bao,Y.; Sanders,R.; Zhdanov,S.; Kiryutin,B.; Lipman,D.J.; Tatusova,T.; Walde…
EPI619222	NS	Sweden	2003-Sep-18	EPI_ISL_189316	A/mallard/Sweden/3329/2003		Import from public-domain	Wentworth,D.E.; Halpin,R.A.; Lin,X.; Bera,J.; Ransier,A.; Fedorova,N.; Tsitrin,T.; McLellan,M.; Stockwell,T.; Amedeo,P.; Appalla,L.; Bishop,B.; Edworthy,P.; Gupta,N.; Hoover,J.; Katzel,D.; Li,K.; Schobel,S.; Shrivastava,S.; Thovarai,V.; Wang,S.; Fouchier,R.; Osterhaus,A.; Olsen,B.; Wille,M.; Latorre-Margalef,N.; Tolf,C.; Bao,Y.; Sanders,R.; Zhdanov,S.; Kiryutin,B.; Lipman,D.J.; Tatusova,T.; Walde…
EPI619275	NS	Sweden	2003-Sep-22	EPI_ISL_189314	A/mallard/Sweden/2003/2003		Import from public-domain	Wentworth,D.E.; Halpin,R.A.; Lin,X.; Bera,J.; Ransier,A.; Fedorova,N.; Tsitrin,T.; McLellan,M.; Stockwell,T.; Amedeo,P.; Appalla,L.; Bishop,B.; Edworthy,P.; Gupta,N.; Hoover,J.; Katzel,D.; Li,K.; Schobel,S.; Shrivastava,S.; Thovarai,V.; Wang,S.; Fouchier,R.; Osterhaus,A.; Olsen,B.; Wille,M.; Latorre-Margalef,N.; Tolf,C.; Bao,Y.; Sanders,R.; Zhdanov,S.; Kiryutin,B.; Lipman,D.J.; Tatusova,T.; Walde…
EPI619268	NS	Sweden	2003-Sep-22	EPI_ISL_189313	A/mallard/Sweden/2001/2003		Import from public-domain	Wentworth,D.E.; Halpin,R.A.; Lin,X.; Bera,J.; Ransier,A.; Fedorova,N.; Tsitrin,T.; McLellan,M.; Stockwell,T.; Amedeo,P.; Appalla,L.; Bishop,B.; Edworthy,P.; Gupta,N.; Hoover,J.; Katzel,D.; Li,K.; Schobel,S.; Shrivastava,S.; Thovarai,V.; Wang,S.; Fouchier,R.; Osterhaus,A.; Olsen,B.; Wille,M.; Latorre-Margalef,N.; Tolf,C.; Bao,Y.; Sanders,R.; Zhdanov,S.; Kiryutin,B.; Lipman,D.J.; Tatusova,T.; Walde…
EPI619290	NS	Sweden	2003-Sep-20	EPI_ISL_189312	A/mallard/Sweden/1985/2003		Import from public-domain	Wentworth,D.E.; Halpin,R.A.; Lin,X.; Bera,J.; Ransier,A.; Fedorova,N.; Tsitrin,T.; McLellan,M.; Stockwell,T.; Amedeo,P.; Appalla,L.; Bishop,B.; Edworthy,P.; Gupta,N.; Hoover,J.; Katzel,D.; Li,K.; Schobel,S.; Shrivastava,S.; Thovarai,V.; Wang,S.; Fouchier,R.; Osterhaus,A.; Olsen,B.; Wille,M.; Latorre-Margalef,N.; Tolf,C.; Bao,Y.; Sanders,R.; Zhdanov,S.; Kiryutin,B.; Lipman,D.J.; Tatusova,T.; Walde…
EPI508157	NS	Korea, Republic of	2007-Nov-01	EPI_ISL_156982	A/mallard/Korea/GG1/2007		Import from public-domain	Kang,H.-M.; Park,H.-Y.; Lee,K.-J.; Choi,J.-G.; Lee,E.-K.; Song,B.-M.; Lee,H.-S.; Lee,Y.-J.; Kim,K.-I.
EPI508164	NS	Korea, Republic of	2008-Jan-01	EPI_ISL_156965	A/mallard/Korea/NHG187/2008		Import from public-domain	Kang,H.-M.; Park,H.-Y.; Lee,K.-J.; Choi,J.-G.; Lee,E.-K.; Song,B.-M.; Lee,H.-S.; Lee,Y.-J.; Kim,K.-I.
EPI485850	NS	Sweden	2002-Nov-16	EPI_ISL_150055	A/mallard/Sweden/56/2002		Import from public-domain	de Graaf,M.; Fouchier,R.A.
EPI485748	NS	Sweden	2002-Dec-15	EPI_ISL_150033	A/mallard/Sweden/105/2002		Import from public-domain	de Graaf,M.; Fouchier,R.A.
EPI485692	NS	Sweden	2002-Dec-06	EPI_ISL_150027	A/mallard/Sweden/85/2002		Import from public-domain	de Graaf,M.; Fouchier,R.A.
EPI485688	NS	Sweden	2002-Dec-15	EPI_ISL_150026	A/mallard/Sweden/102/2002		Import from public-domain	de Graaf,M.; Fouchier,R.A.
EPI485684	NS	Sweden	2003-Sep-18	EPI_ISL_150025	A/mallard/Sweden/64/2003		Import from public-domain	de Graaf,M.; Fouchier,R.A.
EPI434487	NS	Canada	2010-Aug-08	EPI_ISL_137741	A/mallard/Nova Scotia/00372/2010		Import from public-domain	Wentworth,D.E.; Dugan,V.; Halpin,R.; Lin,X.; Bera,J.; Wester,E.; Ghedin,E.; Fedorova,N.; Tsitrin,T.; Stockwell,T.; Amedeo,P.; Bishop,B.; Edworthy,P.; Gupta,N.; Katzel,D.; Li,K.; Schobel,S.; Shrivastava,S.; Thovarai,V.; Wang,S.; Hall,J.; Bao,Y.; Sanders,R.; Dernovoy,D.; Kiryutin,B.; Lipman,D.J.; Tatusova,T.
EPI413420	NS	United States	2010-Dec-29	EPI_ISL_133600	A/mallard/Missouri/10MO0551/2010		Import from public-domain	Wentworth,D.E.; Dugan,V.; Halpin,R.; Lin,X.; Bera,J.; Wester,E.; Ghedin,E.; Fedorova,N.; Tsitrin,T.; Stockwell,T.; Amedeo,P.; Bishop,B.; Edworthy,P.; Gupta,N.; Katzel,D.; Li,K.; Schobel,S.; Shrivastava,S.; Thovarai,V.; Wang,S.; Slemons,R.; Nolting,J.; Foster,R.; Baker,J.; Bao,Y.; Sanders,R.; Dernovoy,D.; Kiryutin,B.; Lipman,D.J.; Tatusova,T.
EPI392652	NS	Korea, Republic of	2010-Nov-01	EPI_ISL_120885	A/mallard/Korea/822/10		Import from public-domain	Kim,H.R.; Park,C.K.; Lee,Y.J.; Oem,J.K.; Kang,H.M.; Choi,J.G.; Lee,O.S.; Bae,Y.C.; Kwon,J.H.
EPI254307	NS	New Zealand	2005-Jan-01	EPI_ISL_73980	A/mallard/New Zealand/1365-355/2005		Import from public-domain	The NIAID Influenza Genome Sequencing Consortium
EPI508158	NS	Korea, Republic of	2007-Nov-01	EPI_ISL_70553	A/mallard/Korea/GG2/2007		Import from public-domain	Kang,H.-M.; Park,H.-Y.; Lee,K.-J.; Choi,J.-G.; Lee,E.-K.; Song,B.-M.; Lee,H.-S.; Lee,Y.-J.; Kim,K.-I.
EPI508159	NS	Korea, Republic of	2007-Nov-01	EPI_ISL_70552	A/mallard/Korea/GG3/2007		Import from public-domain	Kang,H.-M.; Park,H.-Y.; Lee,K.-J.; Choi,J.-G.; Lee,E.-K.; Song,B.-M.; Lee,H.-S.; Lee,Y.-J.; Kim,K.-I.
EPI244496	NS	Korea, Republic of	2007-Dec-01	EPI_ISL_70551	A/mallard/Korea/GH170/2007		Import from public-domain	Kim,M.-C.; Lee,Y.-J.
EPI244543	NS	Korea, Republic of	2007-Dec-01	EPI_ISL_70550	A/mallard/Korea/GH171/2007		Import from public-domain	Kim,M.-C.; Lee,Y.-J.
EPI227327	NS	Netherlands	2005-Jan-01	EPI_ISL_64897	A/mallard/Netherlands/9/2005		Import from public-domain	Kim,L.M.; Scott,M.A.; Suarez,D.L.; Spackman,E.; Swayne,D.E.; Afonso,C.L.
EPI174868	NS	Denmark	2005-Oct-27	EPI_ISL_29258	A/mallard/Denmark/77-64650-G4/2005	Technical University of Denmark	National Veterinary Institute
EPI254379	NS	Poland	2009-Feb-16	EPI_ISL_60708	A/mallard/Poland/41/09	National Veterinary Research Institut Poland, PIWet-PIB	National Veterinary Research Institut Poland, PIWet-PIB
EPI240795	NS	Poland	2009-Jan-12	EPI_ISL_60707	A/mallard/Poland/16/09	National Veterinary Research Institut Poland, PIWet-PIB	National Veterinary Research Institut Poland, PIWet-PIB
EPI254378	NS	Poland	2007-Dec-28	EPI_ISL_26339	A/mallard/Poland/01/08	National Veterinary Research Institut Poland, PIWet-PIB	National Veterinary Research Institut Poland, PIWet-PIB
EPI1232150	NS	Sweden	2008-May-01	EPI_ISL_310191	A/mallard/Sweden/100993/2008	National Veterinary Institute	Animal and Plant Health Agency (APHA)	Seekings, A.H; Slomka, M.J; Russell, C; Howard, W.A; Choudhury, B; Nunez, A; Londt, B.Z; Cox, W; Ceeraz, V; Thoren, P; Irvine, R.M; Manvell, R.J; Banks, J; Brown, I.H
EPI1226821	NS	Korea, Republic of	2017-Feb-27	EPI_ISL_309241	A/spot-billed duck/Korea/H955-3/2017		Animal and Plant Quarantine Agency (APQA)
EPI1226813	NS	Korea, Republic of	2016-Feb-15	EPI_ISL_309240	A/spot-billed duck/Korea/AQ09/2016		Animal and Plant Quarantine Agency (APQA)
EPI1226661	NS	Korea, Republic of	2017-Feb-22	EPI_ISL_309221	A/spot-billed duck/Korea/WA260/2017		Animal and Plant Quarantine Agency (APQA)
EPI1226637	NS	Korea, Republic of	2017-Feb-15	EPI_ISL_309218	A/spot-billed duck/Korea/H920/2017		Animal and Plant Quarantine Agency (APQA)
EPI1226621	NS	Korea, Republic of	2017-Feb-08	EPI_ISL_309216	A/spot-billed duck/Korea/H905-2/2017		Animal and Plant Quarantine Agency (APQA)
EPI434451	NS	Canada	2010-Aug-08	EPI_ISL_137737	A/American black duck/New Brunswick/00344/2010		Import from public-domain	Wentworth,D.E.; Dugan,V.; Halpin,R.; Lin,X.; Bera,J.; Wester,E.; Ghedin,E.; Fedorova,N.; Tsitrin,T.; Stockwell,T.; Amedeo,P.; Bishop,B.; Edworthy,P.; Gupta,N.; Katzel,D.; Li,K.; Schobel,S.; Shrivastava,S.; Thovarai,V.; Wang,S.; Hall,J.; Bao,Y.; Sanders,R.; Dernovoy,D.; Kiryutin,B.; Lipman,D.J.; Tatusova,T.
EPI1902960	NS	Bangladesh	2019-Dec-09	EPI_ISL_4071511	A/duck/Bangladesh/41866/2019		Import from public-domain	Barman,S.; Turner,J.C.; Hasan,M.; Akhtar,S.; Franks,J.; El-Shesheny,R.; Walker,D.; Seiler,P.; Mukherjee,N.; Kercher,L.; McKenzie,P.; Feeroz,M.; Webby,R.J.
EPI689749	NS	United States	2009-Jan-03	EPI_ISL_206344	A/gadwall/Arizona/A00663934/2009		Import from public-domain	Xu,Y.; Wan,X.-F.
EPI2031459	NS	China	2018-Nov-28	EPI_ISL_12607934	A/wild bird/Shandong/3588/2018(H7N7)	Harbin Veterinary Research Institute (CAAS)	Harbin Veterinary Research Institute (CAAS)
EPI2031724	NS	China	2020-Mar-15	EPI_ISL_12627552	A/wild bird/Shandong/W1553/2020	Harbin Veterinary Research Institute (CAAS)	Harbin Veterinary Research Institute (CAAS)	Conghui, Zhao; Jing, Guo; Xianying, Zeng; Jianzhong, Shi; Guohua, Deng; Yaping, Zhang; Yanwen, Wang; Qi, Ma; Xinxin, Gao; Pengfei, Cui; Liling, Liu; Xuyong, Li; Hualan, Chen
EPI2031716	NS	China	2020-Mar-15	EPI_ISL_12627551	A/wild bird/Shandong/W1552/2020	Harbin Veterinary Research Institute (CAAS)	Harbin Veterinary Research Institute (CAAS)	Conghui, Zhao; Jing, Guo; Xianying, Zeng; Jianzhong, Shi; Guohua, Deng; Yaping, Zhang; Yanwen, Wang; Qi, Ma; Xinxin, Gao; Pengfei, Cui; Liling, Liu; Xuyong, Li; Hualan, Chen
EPI2031708	NS	China	2020-Mar-15	EPI_ISL_12627550	A/wild bird/Shandong/W1551/2020	Harbin Veterinary Research Institute (CAAS)	Harbin Veterinary Research Institute (CAAS)	Conghui, Zhao; Jing, Guo; Xianying, Zeng; Jianzhong, Shi; Guohua, Deng; Yaping, Zhang; Yanwen, Wang; Qi, Ma; Xinxin, Gao; Pengfei, Cui; Liling, Liu; Xuyong, Li; Hualan, Chen
EPI2031700	NS	China	2020-Mar-15	EPI_ISL_12627549	A/wild bird/Shandong/W1549/2020	Harbin Veterinary Research Institute (CAAS)	Harbin Veterinary Research Institute (CAAS)	Conghui, Zhao; Jing, Guo; Xianying, Zeng; Jianzhong, Shi; Guohua, Deng; Yaping, Zhang; Yanwen, Wang; Qi, Ma; Xinxin, Gao; Pengfei, Cui; Liling, Liu; Xuyong, Li; Hualan, Chen
EPI2031580	NS	China	2018-Nov-28	EPI_ISL_12627436	A/wild bird/Shandong/3588/2018	Harbin Veterinary Research Institute (CAAS)	Harbin Veterinary Research Institute (CAAS)	Conghui, Zhao; Jing, Guo; Xianying, Zeng; Jianzhong, Shi; Guohua, Deng; Yaping, Zhang; Yanwen, Wang; Qi, Ma; Xinxin, Gao; Pengfei, Cui; Liling, Liu; Xuyong, Li; Hualan, Chen
EPI1924334	NS	France	2009-Sep-12	EPI_ISL_5924150	A/mallard/France/090213c/2009	Anses (Ploufragan-Plouzané)	ANSES Agence Nationale De Securite Sanitaire De L’alimentation
EPI1930799	NS	Korea, Republic of	2021-Jan-27	EPI_ISL_6781398	A/mallard/South Korea/34X-2/2021		Import from public-domain	Na,E.J.; Kim,Y.S.; Kim,Y.J.; Park,J.S.; Oem,J.K.; Kim,Y.-S.; Kim,Y.-J.; Park,J.-S.; Oem,J.-K.
EPI1902882	NS	Korea, Republic of	2019-Mar-11	EPI_ISL_4071304	A/Mallard (Anas platyrhynchos)/South Korea/KNU2019-30/2019		Import from public-domain	Bal,J.; Duong,B.T.; Sung,H.W.; Yeo,S.J.; Park,H.
EPI1902730	NS	Korea, Republic of	2019-Feb-27	EPI_ISL_4071215	A/Mallard (Anas platyrhynchos)/South Korea/KNU2019-14/2019		Import from public-domain	Bal,J.; Duong,B.T.; Sung,H.W.; Yeo,S.J.; Park,H.
EPI1902714	NS	Korea, Republic of	2019-Mar-18	EPI_ISL_4071213	A/Mallard (Anas platyrhynchos)/South Korea/KNU2019-33/2019		Import from public-domain	Bal,J.; Duong,B.T.; Sung,H.W.; Yeo,S.J.; Park,H.
EPI1549873	NS	Netherlands	2007-Oct-22	EPI_ISL_378366	A/Eurasian Wigeon/Netherlands/5/2007		Import from public-domain	Poen,M.J.; Verhagen,J.H.; Vuong,O.; Scheuer,R.D.; Pas,S.D.; Fouchier,R.A.M.
EPI1564238	NS	Argentina	2011-Jun-01	EPI_ISL_380997	A/silver teal/Argentina/CIP051-188/2011		Import from public-domain	Rimondi,A.; Perez,D.R.
EPI616911	NS	United States	1994-May-23	EPI_ISL_189665	A/red knot/Delaware Bay/242/1994		Import from public-domain	Wentworth,D.E.; Dugan,V.; Halpin,R.A.; Lin,X.; Bera,J.; Wester,E.; Ghedin,E.; Fedorova,N.; Tsitrin,T.; McLellan,M.; Stockwell,T.; Amedeo,P.; Appalla,L.; Bishop,B.; Edworthy,P.; Gupta,N.; Hoover,J.; Katzel,D.; Li,K.; Schobel,S.; Shrivastava,S.; Thovarai,V.; Wang,S.; Webster,R.G.; Krauss,S.; Stallknecht,D.; Bao,Y.; Sanders,R.; Dernovoy,D.; Kiryutin,B.; Lipman,D.J.; Tatusova,T.
EPI1226669	NS	Korea, Republic of	2017-Mar-07	EPI_ISL_309222	A/mandarin duck/Korea/H987-3/2017		Animal and Plant Quarantine Agency (APQA)
EPI1226605	NS	Korea, Republic of	2017-Jan-24	EPI_ISL_309214	A/mandarin duck/Korea/H890-3/2017		Animal and Plant Quarantine Agency (APQA)
EPI1226581	NS	Korea, Republic of	2016-Dec-20	EPI_ISL_309211	A/mandarin duck/Korea/H539-3/2016		Animal and Plant Quarantine Agency (APQA)
EPI1226541	NS	Korea, Republic of	2017-Mar-13	EPI_ISL_309206	A/mandarin duck/Korea/H1030-2/2017		Animal and Plant Quarantine Agency (APQA)
EPI1478993	NS	Netherlands	2019-Mar-12	EPI_ISL_362149	A/Chicken/Netherlands/15004745-001-005/2015	Wageningen Bioveterinary Research	Wageningen Bioveterinary Research	Bergervoet, Saskia; Heutink, Rene; Harders, Frank; Beerens, Nancy
EPI1947225	NS	Italy	2021-Jan-29	EPI_ISL_7987328	A/domestic_goose/Italy/21VIR649/2021	Istituto Zooprofilattico Sperimentale Delle Venezie	Istituto Zooprofilattico Sperimentale Delle Venezie	Milani, A.; Fusaro, A.; Schivo, A.; Salviato, A.; Palumbo, E.;Zecchin, B.; Giussani, E.; Pastori, A.; Monne, I.; Terregino, C.
EPI616854	NS	United States	2011-May-24	EPI_ISL_189668	A/ruddy turnstone/New Jersey/AI11-1678/2011		Import from public-domain	Wentworth,D.E.; Dugan,V.; Halpin,R.A.; Lin,X.; Bera,J.; Wester,E.; Ghedin,E.; Fedorova,N.; Tsitrin,T.; McLellan,M.; Stockwell,T.; Amedeo,P.; Appalla,L.; Bishop,B.; Edworthy,P.; Gupta,N.; Hoover,J.; Katzel,D.; Li,K.; Schobel,S.; Shrivastava,S.; Thovarai,V.; Wang,S.; Webster,R.G.; Krauss,S.; Stallknecht,D.; Bao,Y.; Sanders,R.; Dernovoy,D.; Kiryutin,B.; Lipman,D.J.; Tatusova,T.
EPI1624561	NS	United States	2006-May-24	EPI_ISL_397909	A/ruddy turnstone/Delaware/1523544/2006		Import from public-domain	Tan,G.; Pickett,B.; Fedorova,N.; Amedeo,P.; Hu,L.; Christensen,J.; Miller,J.; Durbin,A.; Williams,T.; Poulson,R.; Stallknecht,D.
EPI1624553	NS	United States	2006-May-24	EPI_ISL_397908	A/ruddy turnstone/Delaware/1523543/2006		Import from public-domain	Tan,G.; Pickett,B.; Fedorova,N.; Amedeo,P.; Hu,L.; Christensen,J.; Miller,J.; Durbin,A.; Williams,T.; Poulson,R.; Stallknecht,D.
EPI1624545	NS	United States	2006-May-22	EPI_ISL_397907	A/ruddy turnstone/Delaware/1523525/2006		Import from public-domain	Tan,G.; Pickett,B.; Fedorova,N.; Amedeo,P.; Hu,L.; Christensen,J.; Miller,J.; Durbin,A.; Williams,T.; Poulson,R.; Stallknecht,D.
EPI1622171	NS	United States	2012-May-22	EPI_ISL_397613	A/ruddy turnstone/New Jersey/AI12-2864/2012		Import from public-domain	Tan,G.; Pickett,B.; Fedorova,N.; Amedeo,P.; Hu,L.; Christensen,J.; Miller,J.; Durbin,A.; Williams,T.; Poulson,R.; Stallknecht,D.
EPI1622107	NS	United States	2012-May-22	EPI_ISL_397605	A/ruddy turnstone/New Jersey/AI12-2371/2012		Import from public-domain	Tan,G.; Pickett,B.; Fedorova,N.; Amedeo,P.; Hu,L.; Christensen,J.; Miller,J.; Durbin,A.; Williams,T.; Poulson,R.; Stallknecht,D.
EPI1622091	NS	United States	2012-May-20	EPI_ISL_397603	A/ruddy turnstone/New Jersey/AI12-2344/2012		Import from public-domain	Tan,G.; Pickett,B.; Fedorova,N.; Amedeo,P.; Hu,L.; Christensen,J.; Miller,J.; Durbin,A.; Williams,T.; Poulson,R.; Stallknecht,D.
EPI1552761	NS	Guatemala	2014-Aug-01	EPI_ISL_379088	A/blue-winged teal/Guatemala/CIP049-H121-14/2014		Import from public-domain	Ferreri,L.; Ortiz,L.; Geiger,G.; Barriga,G.; Poulson,R.; Gonzalez-Reiche,A.S.; Crum,J.A.; Moran,D.; Stallknecht,D.; Cordon-Rosales,C.; Rajao,D.; Perez,D.R.
EPI1552729	NS	Guatemala	2014-Aug-01	EPI_ISL_379084	A/blue-winged teal/Guatemala/CIP049-H121-09/2014		Import from public-domain	Ferreri,L.; Ortiz,L.; Geiger,G.; Barriga,G.; Poulson,R.; Gonzalez-Reiche,A.S.; Crum,J.A.; Moran,D.; Stallknecht,D.; Cordon-Rosales,C.; Rajao,D.; Perez,D.R.
EPI1902722	NS	Korea, Republic of	2019-Mar-19	EPI_ISL_4071214	A/White-fronted goose (Anser albifrons)/South Korea/KNU2019-39/2019		Import from public-domain	Bal,J.; Duong,B.T.; Sung,H.W.; Yeo,S.J.; Park,H.
EPI1601924	NS	Korea, Republic of	2018-Dec-31	EPI_ISL_393520	A/White-fronted Goose/South Korea/KNU18-119/2018		Import from public-domain	Duong,B.T.; Trinh,T.T.; Tuong,H.T.; Than,D.D.; Yeo,S.J.; Woo,S.H.; Park,H.
EPI442327	NS	United States	2006-May-17	EPI_ISL_139427	A/king eider/Alaska/44060-250/2006		Import from public-domain	Reeves,A.B.; Pearce,J.M.; Ramey,A.M.; Ely,C.R.; Schmutz,J.A.; Flint,P.L.; Derksen,D.V.; Ip,H.S.; Trust,K.A.
EPI1829686	NS	China	2017-Dec-16	EPI_ISL_700774	A/common teal/Shanghai/CM1216/2017		Import from public-domain	Tang,W.; He,G.
