# Supplementary material for: Locations and structures of influenza A virus packaging-associated signals and other functional elements via an in silico pipeline for predicting constrained features in RNA viruses
Source: PLoS Comput Biol. 2024 Apr 22;20(4):e1012009. doi: 10.1371/journal.pcbi.1012009 (PMC11034665; doi:10.1371/journal.pcbi.1012009)
Supplement: S92 Table — (XLSX) [file pcbi.1012009.s093.xlsx]

## Sheet: Acknowledge Table
We gratefully acknowledge the authors, originating and submitting laboratories of the sequences from GISAID’s EpiFlu Database on which this research is based. The list is detailed below.
All submitters of data may be contacted directly via www.gisaid.org
Segment ID	Segment	Country	Collection date	Isolate-ID	Isolate name	Originating Lab	Submitting Lab	Authors
EPI439490	PA	China	2013-Feb-26	EPI_ISL_138737	A/Shanghai/1/2013		WHO Chinese National Influenza Center
EPI439498	PA	China	2013-Mar-05	EPI_ISL_138738	A/Shanghai/2/2013		WHO Chinese National Influenza Center
EPI439503	PA	China	2013-Mar-20	EPI_ISL_138739	A/Anhui/1/2013		WHO Chinese National Influenza Center
EPI441599	PA	China	2013-Mar-24	EPI_ISL_138977	A/Hangzhou/1/2013	Hangzhou Center for Disease Control and Prevention	Hangzhou Center for Disease Control and Prevention	Li,J; Sun,YX; Pu,XY; Yu,XF; Chen,QJ; Kou,Y; Ding,SJ; Zhou,YY; Pan,JC
EPI441795	PA	China	2013-Apr-03	EPI_ISL_139364	A/Zhejiang/DTID-ZJU01/2013			Chen,H.-L.; Yuen,K.-Y.; Chen,Y.; Wu,N.P.; Yang,S.G.; Wo,J.E.; Yao,H.P.; Liang,W.F.; Cui,D.W.; Wu,H.B.; Li,L.J.
EPI446452	PA	China	2013-Mar-25	EPI_ISL_139498	A/Hangzhou/2/2013	Hangzhou Center for Disease Control and Prevention	Hangzhou Center for Disease Control and Prevention	Jing-Cao, Pan
EPI446457	PA	China	2013-Apr-02	EPI_ISL_139499	A/Hangzhou/3/2013	Hangzhou Center for Disease Control and Prevention	Hangzhou Center for Disease Control and Prevention	Jing-Cao, Pan
EPI447959	PA	China	2013-Feb-27	EPI_ISL_139649	A/Shanghai/3/2013		WHO Chinese National Influenza Center	Wang,Dayan;Gao,Rongbao;Yang,Lei;Zhou,Shumei;Li,Xiyan;Zhou,Jianfang;Zhu,Wenfei;Guo,Junfeng;Li,Xiaodan;Dong,Jie;Huang,Weijuan;Zhang,Ye;Dong,Libo;Zhao,Xiang;Lu,Jian;Lan,Yu;Shu,Yuelong
EPI447949	PA	China	2013-Mar-09	EPI_ISL_139650	A/Shanghai/4/2013		WHO Chinese National Influenza Center	Wang,Dayan;Gao,Rongbao;Yang,Lei;Zhou,Shumei;Li,Xiyan;Zhou,Jianfang;Zhu,Wenfei;Guo,Junfeng;Li,Xiaodan;Dong,Jie;Huang,Weijuan;Zhang,Ye;Dong,Libo;Zhao,Xiang;Lu,Jian;Lan,Yu;Shu,Yuelong
EPI447940	PA	China	2013-Mar-25	EPI_ISL_139651	A/Zhejiang/01/2013		WHO Chinese National Influenza Center	Wang,Dayan;Gao,Rongbao;Yang,Lei;Zhou,Shumei;Li,Xiyan;Zhou,Jianfang;Zhu,Wenfei;Guo,Junfeng;Li,Xiaodan;Dong,Jie;Huang,Weijuan;Zhang,Ye;Dong,Libo;Zhao,Xiang;Lu,Jian;Lan,Yu;Shu,Yuelong
EPI443634	PA	China	2013-Apr-11	EPI_ISL_139903	A/Hangzhou/169/2013	Hangzhou Center for Disease Control and Prevention	Hangzhou Center for Disease Control and Prevention	Li,J;Yu,XF;Pu,XY;Xie,L;Sun,YX;Xiao,HX;Wang,FJ;Din,H;Wu,Y;Liu,D;Zhao,GQ;Liu,J;Pan,JC
EPI443642	PA	China	2013-Apr-11	EPI_ISL_139904	A/Hangzhou/173/2013	Hangzhou Center for Disease Control and Prevention	Hangzhou Center for Disease Control and Prevention	Li,J;Yu,XF;Pu,XY;Xie,L;Sun,YX;Xiao,HX;Wang,FJ;Din,H;Wu,Y;Liu,D;Zhao,GQ;Liu,J;Pan,JC
EPI445911	PA	Taiwan	2013-Apr-24	EPI_ISL_140356	A/Taiwan/1/2013	National Influenza Center, Centers for Disease Control	Centers for Disease Control, R.O.C. (Taiwan)	Ji-Rong, Yang; Ming-Tsan, Liu; Ho-Sheng, Wu
EPI446960	PA	China	2013-Mar-05	EPI_ISL_140924	A/Shanghai/4664T/2013			Hu,Y.
EPI447908	PA	China	2013-Apr-02	EPI_ISL_141159	A/shanghai/05/2013		WHO Chinese National Influenza Center	Wang,Dayan;Gao,Rongbao;Yang,Lei;Zhou,Shumei;Li,Xiyan;Zhou,Jianfang;Zhu,Wenfei;Guo,Junfeng;Li,Xiaodan;Dong,Jie;Huang,Weijuan;Zhang,Ye;Dong,Libo;Zhao,Xiang;Lu,Jian;Lan,Yu;Shu,Yuelong
EPI447896	PA	China	2013-Mar-18	EPI_ISL_141160	A/Shanghai/07/2013		WHO Chinese National Influenza Center	Wang,Dayan;Gao,Rongbao;Yang,Lei;Zhou,Shumei;Li,Xiyan;Zhou,Jianfang;Zhu,Wenfei;Guo,Junfeng;Li,Xiaodan;Dong,Jie;Huang,Weijuan;Zhang,Ye;Dong,Libo;Zhao,Xiang;Lu,Jian;Lan,Yu;Shu,Yuelong
EPI447874	PA	China	2013-Mar-31	EPI_ISL_141162	A/Jiangsu/02/2013		WHO Chinese National Influenza Center	Wang,Dayan;Gao,Rongbao;Yang,Lei;Zhou,Shumei;Li,Xiyan;Zhou,Jianfang;Zhu,Wenfei;Guo,Junfeng;Li,Xiaodan;Dong,Jie;Huang,Weijuan;Zhang,Ye;Dong,Libo;Zhao,Xiang;Lu,Jian;Lan,Yu;Shu,Yuelong
EPI447862	PA	China	2013-Apr-06	EPI_ISL_141163	A/jiangsu/03/2013		WHO Chinese National Influenza Center	Wang,Dayan;Gao,Rongbao;Yang,Lei;Zhou,Shumei;Li,Xiyan;Zhou,Jianfang;Zhu,Wenfei;Guo,Junfeng;Li,Xiaodan;Dong,Jie;Huang,Weijuan;Zhang,Ye;Dong,Libo;Zhao,Xiang;Lu,Jian;Lan,Yu;Shu,Yuelong
EPI447849	PA	China	2013-Apr-05	EPI_ISL_141164	A/Jiangsu/04/2013		WHO Chinese National Influenza Center	Wang,Dayan;Gao,Rongbao;Yang,Lei;Zhou,Shumei;Li,Xiyan;Zhou,Jianfang;Zhu,Wenfei;Guo,Junfeng;Li,Xiaodan;Dong,Jie;Huang,Weijuan;Zhang,Ye;Dong,Libo;Zhao,Xiang;Lu,Jian;Lan,Yu;Shu,Yuelong
EPI447834	PA	China	2013-Apr-12	EPI_ISL_141165	A/Beijing/01-A/2013		WHO Chinese National Influenza Center	Wang,Dayan;Gao,Rongbao;Yang,Lei;Zhou,Shumei;Li,Xiyan;Zhou,Jianfang;Zhu,Wenfei;Guo,Junfeng;Li,Xiaodan;Dong,Jie;Huang,Weijuan;Zhang,Ye;Dong,Libo;Zhao,Xiang;Lu,Jian;Lan,Yu;Shu,Yuelong
EPI447820	PA	China	2013-Apr-10	EPI_ISL_141166	A/Shanghai/06-A/2013		WHO Chinese National Influenza Center	Wang,Dayan;Gao,Rongbao;Yang,Lei;Zhou,Shumei;Li,Xiyan;Zhou,Jianfang;Zhu,Wenfei;Guo,Junfeng;Li,Xiaodan;Dong,Jie;Huang,Weijuan;Zhang,Ye;Dong,Libo;Zhao,Xiang;Lu,Jian;Lan,Yu;Shu,Yuelong
EPI447807	PA	China	2013-Apr-09	EPI_ISL_141167	A/Shanghai/10/2013		WHO Chinese National Influenza Center	Wang,Dayan;Gao,Rongbao;Yang,Lei;Zhou,Shumei;Li,Xiyan;Zhou,Jianfang;Zhu,Wenfei;Guo,Junfeng;Li,Xiaodan;Dong,Jie;Huang,Weijuan;Zhang,Ye;Dong,Libo;Zhao,Xiang;Lu,Jian;Lan,Yu;Shu,Yuelong
EPI447800	PA	China	2013-Apr-10	EPI_ISL_141168	A/Shanghai/11/2013		WHO Chinese National Influenza Center	Wang,Dayan;Gao,Rongbao;Yang,Lei;Zhou,Shumei;Li,Xiyan;Zhou,Jianfang;Zhu,Wenfei;Guo,Junfeng;Li,Xiaodan;Dong,Jie;Huang,Weijuan;Zhang,Ye;Dong,Libo;Zhao,Xiang;Lu,Jian;Lan,Yu;Shu,Yuelong
EPI447783	PA	China	2013-Apr-10	EPI_ISL_141170	A/Shanghai/13/2013		WHO Chinese National Influenza Center	Wang,Dayan;Gao,Rongbao;Yang,Lei;Zhou,Shumei;Li,Xiyan;Zhou,Jianfang;Zhu,Wenfei;Guo,Junfeng;Li,Xiaodan;Dong,Jie;Huang,Weijuan;Zhang,Ye;Dong,Libo;Zhao,Xiang;Lu,Jian;Lan,Yu;Shu,Yuelong
EPI447775	PA	China	2013-Apr-10	EPI_ISL_141171	A/Shanghai/14/2013		WHO Chinese National Influenza Center	Wang,Dayan;Gao,Rongbao;Yang,Lei;Zhou,Shumei;Li,Xiyan;Zhou,Jianfang;Zhu,Wenfei;Guo,Junfeng;Li,Xiaodan;Dong,Jie;Huang,Weijuan;Zhang,Ye;Dong,Libo;Zhao,Xiang;Lu,Jian;Lan,Yu;Shu,Yuelong
EPI447768	PA	China	2013-Apr-03	EPI_ISL_141172	A/Shanghai/17/2013		WHO Chinese National Influenza Center	Wang,Dayan;Gao,Rongbao;Yang,Lei;Zhou,Shumei;Li,Xiyan;Zhou,Jianfang;Zhu,Wenfei;Guo,Junfeng;Li,Xiaodan;Dong,Jie;Huang,Weijuan;Zhang,Ye;Dong,Libo;Zhao,Xiang;Lu,Jian;Lan,Yu;Shu,Yuelong
EPI447761	PA	China	2013-Apr-07	EPI_ISL_141173	A/Shanghai/8/2013		WHO Chinese National Influenza Center	Wang,Dayan;Gao,Rongbao;Yang,Lei;Zhou,Shumei;Li,Xiyan;Zhou,Jianfang;Zhu,Wenfei;Guo,Junfeng;Li,Xiaodan;Dong,Jie;Huang,Weijuan;Zhang,Ye;Dong,Libo;Zhao,Xiang;Lu,Jian;Lan,Yu;Shu,Yuelong
EPI447754	PA	China	2013-Apr-08	EPI_ISL_141174	A/Shanghai/9/2013		WHO Chinese National Influenza Center	Wang,Dayan;Gao,Rongbao;Yang,Lei;Zhou,Shumei;Li,Xiyan;Zhou,Jianfang;Zhu,Wenfei;Guo,Junfeng;Li,Xiaodan;Dong,Jie;Huang,Weijuan;Zhang,Ye;Dong,Libo;Zhao,Xiang;Lu,Jian;Lan,Yu;Shu,Yuelong
EPI447747	PA	China	2013-Apr-03	EPI_ISL_141175	A/Zhejiang/02/2013		WHO Chinese National Influenza Center	Wang,Dayan;Gao,Rongbao;Yang,Lei;Zhou,Shumei;Li,Xiyan;Zhou,Jianfang;Zhu,Wenfei;Guo,Junfeng;Li,Xiaodan;Dong,Jie;Huang,Weijuan;Zhang,Ye;Dong,Libo;Zhao,Xiang;Lu,Jian;Lan,Yu;Shu,Yuelong
EPI447740	PA	China	2013-Apr-09	EPI_ISL_141176	A/Shanghai/15/2013		WHO Chinese National Influenza Center	Wang,Dayan;Gao,Rongbao;Yang,Lei;Zhou,Shumei;Li,Xiyan;Zhou,Jianfang;Zhu,Wenfei;Guo,Junfeng;Li,Xiaodan;Dong,Jie;Huang,Weijuan;Zhang,Ye;Dong,Libo;Zhao,Xiang;Lu,Jian;Lan,Yu;Shu,Yuelong
EPI447733	PA	China	2013-Apr-10	EPI_ISL_141177	A/Shanghai/16/2013		WHO Chinese National Influenza Center	Wang,Dayan;Gao,Rongbao;Yang,Lei;Zhou,Shumei;Li,Xiyan;Zhou,Jianfang;Zhu,Wenfei;Guo,Junfeng;Li,Xiaodan;Dong,Jie;Huang,Weijuan;Zhang,Ye;Dong,Libo;Zhao,Xiang;Lu,Jian;Lan,Yu;Shu,Yuelong
EPI447726	PA	China	2013-Apr-16	EPI_ISL_141178	A/Henan/01/2013		WHO Chinese National Influenza Center	Wang,Dayan;Gao,Rongbao;Yang,Lei;Zhou,Shumei;Li,Xiyan;Zhou,Jianfang;Zhu,Wenfei;Guo,Junfeng;Li,Xiaodan;Dong,Jie;Huang,Weijuan;Zhang,Ye;Dong,Libo;Zhao,Xiang;Lu,Jian;Lan,Yu;Shu,Yuelong
EPI447719	PA	China	2013-Apr-21	EPI_ISL_141179	A/Shandong/01/2013		WHO Chinese National Influenza Center	Wang,Dayan;Gao,Rongbao;Yang,Lei;Zhou,Shumei;Li,Xiyan;Zhou,Jianfang;Zhu,Wenfei;Guo,Junfeng;Li,Xiaodan;Dong,Jie;Huang,Weijuan;Zhang,Ye;Dong,Libo;Zhao,Xiang;Lu,Jian;Lan,Yu;Shu,Yuelong
EPI447712	PA	China	2013-Apr-23	EPI_ISL_141180	A/Fujian/01/2013		WHO Chinese National Influenza Center	Wang,Dayan;Gao,Rongbao;Yang,Lei;Zhou,Shumei;Li,Xiyan;Zhou,Jianfang;Zhu,Wenfei;Guo,Junfeng;Li,Xiaodan;Dong,Jie;Huang,Weijuan;Zhang,Ye;Dong,Libo;Zhao,Xiang;Lu,Jian;Lan,Yu;Shu,Yuelong
EPI447705	PA	China	2013-Apr-24	EPI_ISL_141181	A/Jiangxi/01/2013		WHO Chinese National Influenza Center	Wang,Dayan;Gao,Rongbao;Yang,Lei;Zhou,Shumei;Li,Xiyan;Zhou,Jianfang;Zhu,Wenfei;Guo,Junfeng;Li,Xiaodan;Dong,Jie;Huang,Weijuan;Zhang,Ye;Dong,Libo;Zhao,Xiang;Lu,Jian;Lan,Yu;Shu,Yuelong
EPI447691	PA	China	2013-Apr-25	EPI_ISL_141183	A/Hunan/02/2013		WHO Chinese National Influenza Center	Wang,Dayan;Gao,Rongbao;Yang,Lei;Zhou,Shumei;Li,Xiyan;Zhou,Jianfang;Zhu,Wenfei;Guo,Junfeng;Li,Xiaodan;Dong,Jie;Huang,Weijuan;Zhang,Ye;Dong,Libo;Zhao,Xiang;Lu,Jian;Lan,Yu;Shu,Yuelong
EPI447684	PA	China	2013-Apr-08	EPI_ISL_141184	A/Jiangsu/05/2013		WHO Chinese National Influenza Center	Wang,Dayan;Gao,Rongbao;Yang,Lei;Zhou,Shumei;Li,Xiyan;Zhou,Jianfang;Zhu,Wenfei;Guo,Junfeng;Li,Xiaodan;Dong,Jie;Huang,Weijuan;Zhang,Ye;Dong,Libo;Zhao,Xiang;Lu,Jian;Lan,Yu;Shu,Yuelong
EPI447677	PA	China	2013-Apr-10	EPI_ISL_141185	A/Jiangsu/06/2013		WHO Chinese National Influenza Center	Wang,Dayan;Gao,Rongbao;Yang,Lei;Zhou,Shumei;Li,Xiyan;Zhou,Jianfang;Zhu,Wenfei;Guo,Junfeng;Li,Xiaodan;Dong,Jie;Huang,Weijuan;Zhang,Ye;Dong,Libo;Zhao,Xiang;Lu,Jian;Lan,Yu;Shu,Yuelong
EPI447670	PA	China	2013-Apr-03	EPI_ISL_141186	A/Jiangsu/07/2013		WHO Chinese National Influenza Center	Wang,Dayan;Gao,Rongbao;Yang,Lei;Zhou,Shumei;Li,Xiyan;Zhou,Jianfang;Zhu,Wenfei;Guo,Junfeng;Li,Xiaodan;Dong,Jie;Huang,Weijuan;Zhang,Ye;Dong,Libo;Zhao,Xiang;Lu,Jian;Lan,Yu;Shu,Yuelong
EPI447642	PA	China	2013-Apr-14	EPI_ISL_141190	A/Anhui/02/2013		WHO Chinese National Influenza Center	Wang,Dayan;Gao,Rongbao;Yang,Lei;Zhou,Shumei;Li,Xiyan;Zhou,Jianfang;Zhu,Wenfei;Guo,Junfeng;Li,Xiaodan;Dong,Jie;Huang,Weijuan;Zhang,Ye;Dong,Libo;Zhao,Xiang;Lu,Jian;Lan,Yu;Shu,Yuelong
EPI447635	PA	China	2013-Apr-21	EPI_ISL_141191	A/Anhui/03/2013		WHO Chinese National Influenza Center	Wang,Dayan;Gao,Rongbao;Yang,Lei;Zhou,Shumei;Li,Xiyan;Zhou,Jianfang;Zhu,Wenfei;Guo,Junfeng;Li,Xiaodan;Dong,Jie;Huang,Weijuan;Zhang,Ye;Dong,Libo;Zhao,Xiang;Lu,Jian;Lan,Yu;Shu,Yuelong
EPI453649	PA	China	2013-Apr-26	EPI_ISL_141601	A/Nanjing/M2/2013	Jiangsu Provincial Center for Disease Control and Prevention	Jiangsu Provincial Center for Disease Control & Prevention
EPI450841	PA	China	2013-Apr-17	EPI_ISL_141775	A/Hangzhou/254/2013	Hangzhou Center for Disease Control and Prevention	Hangzhou Center for Disease Control and Prevention	Li,J;Jin,T;Yu,XF;Pu,XY;Liu,J;Pan,JC
EPI450849	PA	China	2013-Apr-19	EPI_ISL_141776	A/Hangzhou/327/2013	Hangzhou Center for Disease Control and Prevention	Hangzhou Center for Disease Control and Prevention	Li,J;Jin,T;Yu,XF;Pu,XY;Liu,J;Pan,JC
EPI450964	PA	China	2013-Mar-05	EPI_ISL_141856	A/Shanghai/4664T/2013(H7N9)	Shanghai public health clinical center	Shanghai Public Health Clinical Center
EPI453476	PA	China	2013-Apr-01	EPI_ISL_142231	A/Zhejiang/HZ1/2013			Wu,H.; Wu,N.; Guo,C.; Li,L.
EPI453620	PA	China	2013-Mar-28	EPI_ISL_142305	A/Nanjing/1/2013			Bao,C.; Cui,L.; Zhou,M.; Guo,X.; Hong,L.; Gao,G.F.; Wang,H.; Qi,X.; Ge,Y.; Zhao,K.; Li,W.; Tang,F.; Shi,Z.; Li,Y.
EPI457428	PA	China	2013-Apr-28	EPI_ISL_142858	A/Shandong/0068A/2013		WHO Chinese National Influenza Center	Wang,Dayan;Gao,Rongbao;Yang,Lei;Li,Xiyan;Cheng,Yanhui;Zou,Shumei;Zhou,Jianfang;Zhu,Wenfei;Guo,Junfeng;Dong,Jie;Zhang,Ye;Liu,Liqi;Bo,Hong;Xin,Li;Huang,Weijuan;Dong,Libo;Zhao,Xiang;Lan,Yu;Li,Xiaodan;Shu,Yuelong
EPI457443	PA	China	2013-Apr-01	EPI_ISL_142859	A/Hunan/0070A/2013		WHO Chinese National Influenza Center
EPI461484	PA	China	2013-Apr-24	EPI_ISL_143556	A/Nanchang/1/2013			Zhou,X.; Xia,W.; Ni,X.; Fan,G.; Li,H.; Chen,H.
EPI460750	PA	China	2013-Apr-09	EPI_ISL_143658	A/Nanjing/f0874/2013	Jiangsu Provincial Center for Disease Control and Prevention	Jiangsu Provincial Center for Disease Control & Prevention
EPI460766	PA	China	2013-Apr-19	EPI_ISL_143663	A/Nanjing/3/2013	Jiangsu Provincial Center for Disease Control and Prevention	Jiangsu Provincial Center for Disease Control & Prevention
EPI460774	PA	China	2013-Apr-25	EPI_ISL_143664	A/Nanjing/5/2013		Jiangsu Provincial Center for Disease Control & Prevention
EPI467320	PA	China	2013-Mar-31	EPI_ISL_145651	A/Wuxi/1/2013			Qi,X.; Qian,Y.H.; Bao,C.J.; Guo,X.L.; Cui,L.B.; Tang,F.Y.; Ji,H.; Huang,Y.; Cai,P.Q.; Lu,B.; Xu,K.; Shi,C.; Zhu,F.C.; Zhou,M.H.; Wang,H.; Zhao,K.; Yu,H.; Deng,F.; Qin,Y.; Shi,Z.
EPI467323	PA	China	2013-Mar-31	EPI_ISL_145652	A/Wuxi/2/2013			Qi,X.; Qian,Y.H.; Bao,C.J.; Guo,X.L.; Cui,L.B.; Tang,F.Y.; Ji,H.; Huang,Y.; Cai,P.Q.; Lu,B.; Xu,K.; Shi,C.; Zhu,F.C.; Zhou,M.H.; Wang,H.; Zhao,K.; Yu,H.; Deng,F.; Qin,Y.; Shi,Z.
EPI467337	PA	China	2013-Apr-02	EPI_ISL_145654	A/environment/Wuxi/1/2013			Qi,X.; Qian,Y.H.; Bao,C.J.; Guo,X.L.; Cui,L.B.; Tang,F.Y.; Ji,H.; Huang,Y.; Cai,P.Q.; Lu,B.; Xu,K.; Shi,C.; Zhu,F.C.; Zhou,M.H.; Wang,H.; Zhao,K.; Yu,H.; Shi,Z.; Ge,Y.
EPI469565	PA	China	2013-Apr-20	EPI_ISL_146437	A/Jiangsu/1/2013			Ren,X.; Yang,F.; Hu,Y.; Zhang,T.; Liu,L.; Dong,J.; Sun,L.; Zhu,Y.; Xiao,Y.; Li,L.; Yang,J.; Wang,J.; Jin,Q.
EPI476700	PA	China	2013-Aug-10	EPI_ISL_148417	A/Guangdong/1/2013			Guan,W.; Li,X.; Zhang,X.; Ni,H.; Ke,C.; Yang,Z.; Ding,G.; He,J.; Pan,S.; Huang,J.; Lin,J.; Wu,S.; Zheng,K.; Li,R.; Wang,Y.; Lin,Y.; Chen,L.; Zhou,R.; Li,Y.; Chen,R.; Zhang,Y.; Zhong,N.
EPI477325	PA	China	2013-Mar-22	EPI_ISL_148696	A/Changsha/1/2013			Zhang,R.S.; Ou,X.H.; Yuan,J.; Chen,J.F.
EPI477329	PA	China	2013-Apr-29	EPI_ISL_148697	A/Changsha/2/2013			Zhang,R.S.; Ou,X.H.; Yuan,J.; Chen,J.F.
EPI477401	PA	China	2013-Apr-24	EPI_ISL_148727	A/Zhejiang/20/2013	Zhejiang Provincial Center for Disease Control and Prevention	Zhejiang Provincial Center for Disease Control and Prevention	Sun, Y; Zhang, YJ
EPI477409	PA	China	2013-Oct-14	EPI_ISL_148728	A/Zhejiang/22/2013	Zhejiang Provincial Center for Disease Control and Prevention	Zhejiang Provincial Center for Disease Control and Prevention	Sun, Y; Zhang, YJ
EPI490878	PA	Hong Kong (SAR)	2013-Nov-30	EPI_ISL_151417	A/Hong Kong/5942/2013	Hong Kong Department of Health	Hong Kong Department of Health	Mak,G.C.; Cheng,P.K.C.; Lo,J.Y.C.
EPI497826	PA	China	2013-Apr-05	EPI_ISL_153003	A/Nanjing/2/2013			Guo,X.; Cui,L.; Zhao,K.; Qi,X.; Zhu,Y.; Shi,Z.; Tang,F.; Zhou,M.; Wang,H.
EPI497880	PA	China	2013-Apr-07	EPI_ISL_153004	A/Nanjing/4/2013			Guo,X.; Cui,L.; Zhao,K.; Qi,X.; Zhu,Y.; Shi,Z.; Tang,F.; Zhou,M.; Wang,H.
EPI497883	PA	China	2013-Apr-07	EPI_ISL_153007	A/Zhenjiang/1/2013			Guo,X.; Cui,L.; Zhao,K.; Qi,X.; Zhu,Y.; Shi,Z.; Tang,F.; Zhou,M.; Wang,H.
EPI497886	PA	China	2013-Apr-07	EPI_ISL_153008	A/Wuxi/3/2013			Guo,X.; Cui,L.; Zhao,K.; Qi,X.; Zhu,Y.; Shi,Z.; Tang,F.; Zhou,M.; Wang,H.
EPI497890	PA	China	2013-Apr-07	EPI_ISL_153009	A/Wuxi/4/2013			Guo,X.; Cui,L.; Zhao,K.; Qi,X.; Zhu,Y.; Shi,Z.; Tang,F.; Zhou,M.; Wang,H.
EPI497930	PA	China	2013-Apr-09	EPI_ISL_153010	A/Suzhou/3/2013			Guo,X.; Cui,L.; Zhao,K.; Qi,X.; Zhu,Y.; Shi,Z.; Tang,F.; Zhou,M.; Wang,H.
EPI497934	PA	China	2013-Apr-11	EPI_ISL_153011	A/Nanjing/6/2013			Guo,X.; Cui,L.; Zhao,K.; Qi,X.; Zhu,Y.; Shi,Z.; Tang,F.; Zhou,M.; Wang,H.
EPI497937	PA	China	2013-Apr-12	EPI_ISL_153012	A/Suzhou/5/2013			Guo,X.; Cui,L.; Zhao,K.; Qi,X.; Zhu,Y.; Shi,Z.; Tang,F.; Zhou,M.; Wang,H.
EPI497940	PA	China	2013-Apr-13	EPI_ISL_153013	A/Nanjing/7/2013			Guo,X.; Cui,L.; Zhao,K.; Qi,X.; Zhu,Y.; Shi,Z.; Tang,F.; Zhou,M.; Wang,H.
EPI498105	PA	China	2013-Apr-25	EPI_ISL_153078	A/Xuzhou/1/2013			Guo,X.; Cui,L.; Zhao,K.; Qi,X.; Yu,H.; Zhou,M.; Shi,Z.; Ge,Y.; Wang,H.; Tang,F.
EPI498796	PA	Hong Kong (SAR)	2014-Jan-07	EPI_ISL_153338	A/Hong Kong/734/2014	Hong Kong Department of Health	Hong Kong Department of Health	Mak,G.C.; Cheng,P.K.C.; Lo,J.Y.C.
EPI500781	PA	China	2014-Jan-20	EPI_ISL_154131	A/Zhejiang/KLED-XS01/2014	Zhejiang Provincial Center for Disease Control and Prevention	Zhejiang Provincial Center for Disease Control and Prevention	Chen,Yin;Gao, Jian;Mao, Haiyan;Li, Zhen;Lou, Xiuyu;Zhou, Bian;Zhang, Yanjun;Xu, Changping;Feng, Yan;Sun, Yi;Yan, Juying;Lu, Yiyu;Chen, Zhiping
EPI500789	PA	China	2014-Jan-23	EPI_ISL_154132	A/Zhejiang/KLED-XS02T/2014	Zhejiang Provincial Center for Disease Control and Prevention	Zhejiang Provincial Center for Disease Control and Prevention	Chen,Yin;Gao, Jian;Mao, Haiyan;Li, Zhen;Lou, Xiuyu;Zhou, Bian;Zhang, Yanjun;Xu, Changping;Feng, Yan;Sun, Yi;Yan, Juying;Lu, Yiyu;Chen, Zhiping
EPI500797	PA	China	2014-Jan-23	EPI_ISL_154133	A/Zhejiang/KLED-XS02S/2014	Zhejiang Provincial Center for Disease Control and Prevention	Zhejiang Provincial Center for Disease Control and Prevention	Chen,Yin;Gao, Jian;Mao, Haiyan;Li, Zhen;Lou, Xiuyu;Zhou, Bian;Zhang, Yanjun;Xu, Changping;Feng, Yan;Sun, Yi;Yan, Juying;Lu, Yiyu;Chen, Zhiping
EPI500805	PA	China	2014-Jan-23	EPI_ISL_154134	A/Zhejiang/KLED-XS03/2014	Zhejiang Provincial Center for Disease Control and Prevention	Zhejiang Provincial Center for Disease Control and Prevention	Chen,Yin;Gao, Jian;Mao, Haiyan;Li, Zhen;Lou, Xiuyu;Zhou, Bian;Zhang, Yanjun;Xu, Changping;Feng, Yan;Sun, Yi;Yan, Juying;Lu, Yiyu;Chen, Zhiping
EPI502369	PA	Hong Kong (SAR)	2014-Jan-28	EPI_ISL_154553	A/Hong Kong/2212982/2014	Hong Kong Department of Health	Hong Kong Department of Health	Mak,G.C.; Cheng,P.K.C.; Lo,J.Y.C.
EPI503518	PA	China	2013-Aug-08	EPI_ISL_154827	A/Huizhou/01/2013			Guan,D.; Zhang,X.; Zou,L.; Wu,J.; Xiao,H.; Ni,H.; Liang,L.; Zeng,X.; Ke,C.
EPI504734	PA	China	2013-May-01	EPI_ISL_155653	A/Shanghai/5190T/2013			Hu,Y.
EPI506240	PA	China	2013-Dec-16	EPI_ISL_156302	A/Guangdong/04/2013			Guan,D.; Xiao,H.; Zeng,X.; Wu,J.; Ni,H.; Zhang,X.; Zou,L.; Liang,L.; Ke,C.; Lin,J.; Zhang,Y.
EPI506243	PA	China	2013-Dec-17	EPI_ISL_156304	A/Guangdong/05/2013			Guan,D.; Xiao,H.; Zeng,X.; Wu,J.; Ni,H.; Zhang,X.; Zou,L.; Liang,L.; Ke,C.; Lin,J.; Zhang,Y.
EPI507083	PA	Hong Kong (SAR)	2014-Feb-12	EPI_ISL_156471	A/Hong Kong/3263/2014	Hong Kong Department of Health	Hong Kong Department of Health	Mak,G.C.; Cheng,P.K.C.; Lo,J.Y.C.
EPI509057	PA	China	2013-Apr-23	EPI_ISL_157284	A/Henan/02/2013		WHO Chinese National Influenza Center	Wang,Dayan;Gao,Rongbao;Yang,Lei;Li,Xiyan;Cheng,Yanhui;Zou,Shumei;Zhou,Jianfang;Zhu,Wenfei;Guo,Junfeng;Dong,Jie;Zhang,Ye;Liu,Liqi;Bo,Hong;Xin,Li;Huang,Weijuan;Dong,Libo;Zhao,Xiang;Lan,Yu;Li,Xiaodan;Shu,Yuelong
EPI509065	PA	China	2013-Apr-29	EPI_ISL_157285	A/Hunan/0070/2013		WHO Chinese National Influenza Center	Wang,Dayan;Gao,Rongbao;Yang,Lei;Li,Xiyan;Cheng,Yanhui;Zou,Shumei;Zhou,Jianfang;Zhu,Wenfei;Guo,Junfeng;Dong,Jie;Zhang,Ye;Liu,Liqi;Bo,Hong;Xin,Li;Huang,Weijuan;Dong,Libo;Zhao,Xiang;Lan,Yu;Li,Xiaodan;Shu,Yuelong
EPI509076	PA	China	2013-May-27	EPI_ISL_157286	A/Beijing/02/2013		WHO Chinese National Influenza Center	Wang,Dayan;Gao,Rongbao;Yang,Lei;Li,Xiyan;Cheng,Yanhui;Zou,Shumei;Zhou,Jianfang;Zhu,Wenfei;Guo,Junfeng;Dong,Jie;Zhang,Ye;Liu,Liqi;Bo,Hong;Xin,Li;Huang,Weijuan;Dong,Libo;Zhao,Xiang;Lan,Yu;Li,Xiaodan;Shu,Yuelong
EPI509081	PA	China	2013-Apr-01	EPI_ISL_157287	A/Anhui/04/2013		WHO Chinese National Influenza Center	Wang,Dayan;Gao,Rongbao;Yang,Lei;Li,Xiyan;Cheng,Yanhui;Zou,Shumei;Zhou,Jianfang;Zhu,Wenfei;Guo,Junfeng;Dong,Jie;Zhang,Ye;Liu,Liqi;Bo,Hong;Xin,Li;Huang,Weijuan;Dong,Libo;Zhao,Xiang;Lan,Yu;Li,Xiaodan;Shu,Yuelong
EPI509092	PA	China	2013-Apr-27	EPI_ISL_157288	A/Fujian/02/2013		WHO Chinese National Influenza Center	Wang,Dayan;Gao,Rongbao;Yang,Lei;Li,Xiyan;Cheng,Yanhui;Zou,Shumei;Zhou,Jianfang;Zhu,Wenfei;Guo,Junfeng;Dong,Jie;Zhang,Ye;Liu,Liqi;Bo,Hong;Xin,Li;Huang,Weijuan;Dong,Libo;Zhao,Xiang;Lan,Yu;Li,Xiaodan;Shu,Yuelong
EPI509097	PA	China	2013-Apr-29	EPI_ISL_157289	A/Fujian/03/2013		WHO Chinese National Influenza Center	Wang,Dayan;Gao,Rongbao;Yang,Lei;Li,Xiyan;Cheng,Yanhui;Zou,Shumei;Zhou,Jianfang;Zhu,Wenfei;Guo,Junfeng;Dong,Jie;Zhang,Ye;Liu,Liqi;Bo,Hong;Xin,Li;Huang,Weijuan;Dong,Libo;Zhao,Xiang;Lan,Yu;Li,Xiaodan;Shu,Yuelong
EPI509108	PA	China	2013-May-02	EPI_ISL_157290	A/Fujian/04/2013		WHO Chinese National Influenza Center	Wang,Dayan;Gao,Rongbao;Yang,Lei;Li,Xiyan;Cheng,Yanhui;Zou,Shumei;Zhou,Jianfang;Zhu,Wenfei;Guo,Junfeng;Dong,Jie;Zhang,Ye;Liu,Liqi;Bo,Hong;Xin,Li;Huang,Weijuan;Dong,Libo;Zhao,Xiang;Lan,Yu;Li,Xiaodan;Shu,Yuelong
EPI509114	PA	China	2013-Apr-27	EPI_ISL_157292	A/Fujian/05/2013		WHO Chinese National Influenza Center	Wang,Dayan;Gao,Rongbao;Yang,Lei;Li,Xiyan;Cheng,Yanhui;Zou,Shumei;Zhou,Jianfang;Zhu,Wenfei;Guo,Junfeng;Dong,Jie;Zhang,Ye;Liu,Liqi;Bo,Hong;Xin,Li;Huang,Weijuan;Dong,Libo;Zhao,Xiang;Lan,Yu;Li,Xiaodan;Shu,Yuelong
EPI509130	PA	China	2014-Feb-03	EPI_ISL_157294	A/Guangxi/08970/2014		WHO Chinese National Influenza Center	Wang,Dayan;Gao,Rongbao;Yang,Lei;Li,Xiyan;Cheng,Yanhui;Zou,Shumei;Zhou,Jianfang;Zhu,Wenfei;Guo,Junfeng;Dong,Jie;Zhang,Ye;Liu,Liqi;Bo,Hong;Xin,Li;Huang,Weijuan;Dong,Libo;Zhao,Xiang;Lan,Yu;Li,Xiaodan;Shu,Yuelong
EPI509141	PA	China	2014-Feb-05	EPI_ISL_157295	A/Guangxi/08971/2014		WHO Chinese National Influenza Center	Wang,Dayan;Gao,Rongbao;Yang,Lei;Li,Xiyan;Cheng,Yanhui;Zou,Shumei;Zhou,Jianfang;Zhu,Wenfei;Guo,Junfeng;Dong,Jie;Zhang,Ye;Liu,Liqi;Bo,Hong;Xin,Li;Huang,Weijuan;Dong,Libo;Zhao,Xiang;Lan,Yu;Li,Xiaodan;Shu,Yuelong
EPI509146	PA	China	2014-Jan-27	EPI_ISL_157296	A/Guangxi/08309/2014		WHO Chinese National Influenza Center	Wang,Dayan;Gao,Rongbao;Yang,Lei;Li,Xiyan;Cheng,Yanhui;Zou,Shumei;Zhou,Jianfang;Zhu,Wenfei;Guo,Junfeng;Dong,Jie;Zhang,Ye;Liu,Liqi;Bo,Hong;Xin,Li;Huang,Weijuan;Dong,Libo;Zhao,Xiang;Lan,Yu;Li,Xiaodan;Shu,Yuelong
EPI509522	PA	Hong Kong (SAR)	2013-Nov-30	EPI_ISL_157487	A/Hong Kong/470129/2013			Kai-Wang To,K.; Song,W.; Lau,S.Y.; Que,T.L.; Lung,D.C.; Fan-Ngai Hung,I.; Chen,H.; Yuen,K.Y.; To,K.K.W.; Lau,S.-Y.; Que,T.-L.; Chan,J.F.W.; Chan,K.-H.; Yuen,K.-Y.
EPI509876	PA	Hong Kong (SAR)	2014-Mar-01	EPI_ISL_157702	A/Hong Kong/4495/2014	Hong Kong Department of Health	Hong Kong Department of Health	Mak,G.C.; Cheng,P.K.C.; Lo,J.Y.C.
EPI509884	PA	Hong Kong (SAR)	2014-Mar-17	EPI_ISL_157703	A/Hong Kong/8113530/2014	Hong Kong Department of Health	Hong Kong Department of Health	Mak,G.C.; Cheng,P.K.C.; Lo,J.Y.C.
EPI510000	PA	China	2014-Jan-08	EPI_ISL_157771	A/Guizhou/01502/2014		WHO Chinese National Influenza Center
EPI515857	PA	China	2013-Nov-01	EPI_ISL_159070	A/Guangdong/DG-02/2013	Guangdong Provincial Center for Disease Control and Prevention	Guangdong Provincial Center for Disease Control and Prevention	Jing, L
EPI515873	PA	China	2013-Dec-01	EPI_ISL_159072	A/Guangdong/YJ-04/2013	Guangdong Provincial Center for Disease Control and Prevention	Guangdong Provincial Center for Disease Control and Prevention	Jing, L
EPI516602	PA	Hong Kong (SAR)	2014-Apr-13	EPI_ISL_159478	A/Hong Kong/8122430/2014	Hong Kong Department of Health	Hong Kong Department of Health	Mak,G.C.; Cheng,P.K.C.; Lo,J.Y.C.
EPI520860	PA	Hong Kong (SAR)	2014-Apr-08	EPI_ISL_160290	A/Hong Kong/5731/2014	Hong Kong Department of Health	Hong Kong Department of Health	Mak,G.C.; Cheng,P.K.C.; Lo,J.Y.C.
EPI531796	PA	Taiwan	2014-Apr-21	EPI_ISL_160435	A/Taiwan/1/2014	Centers for Disease Control	Centers for Disease Control, R.O.C. (Taiwan)
EPI531802	PA	Taiwan	2014-Apr-24	EPI_ISL_160436	A/Taiwan/2/2014	Centers for Disease Control	Centers for Disease Control, R.O.C. (Taiwan)
EPI528294	PA	China	2014-Feb-19	EPI_ISL_161665	A/Jilin/10117/2014	WHO Chinese National Influenza Center	WHO Chinese National Influenza Center	Wang,Dayan;Gao,Rongbao;Yang,Lei;Zhou,Shumei;Li,Xiyan;Zhou,Jianfang;Zhu,Wenfei;Guo,Junfeng;Li,Xiaodan;Dong,Jie;Huang,Weijuan;Zhang,Ye;Dong,Libo;Zhao,Xiang;Lu,Jian;Lan,Yu;Shu,Yuelong
EPI620021	PA	China	2013-Jan-01	EPI_ISL_162351	A/Anhui/1-DEWH730/2013			Wentworth,D.E.; Halpin,R.A.; Lin,X.; Bera,J.; Akopov,A.; Ransier,A.; Mohan,M.; Fedorova,N.; Tsitrin,T.; Puri,V.; Stockwell,T.; Amedeo,P.; Appalla,L.; Bishop,B.; Edworthy,P.; Gupta,N.; Hoover,J.; Katzel,D.; Schobel,S.; Shrivastava,S.; Thovarai,V.; Wang,S.; Bao,Y.; Sanders,R.; Zhdanov,S.; Kiryutin,B.; Lipman,D.J.; Tatusova,T.; Richt,J.A.
EPI531492	PA	China	2014-Jan-03	EPI_ISL_162470	A/Shanghai/01/2014			Zhang,W.; Xu,L.; Tian,D.; Liu,Y.; Hu,Y.
EPI531809	PA	China	2014-Mar-23	EPI_ISL_162619	A/Shantou/1002/2014	Shantou University Medical College	Shantou University Medical College
EPI531812	PA	China	2014-Apr-11	EPI_ISL_162620	A/Shantou/1003/2014	Shantou University Medical College	Shantou University Medical College
EPI531815	PA	China	2014-Apr-19	EPI_ISL_162621	A/Shantou/1004/2014	Shantou University Medical College	Shantou University Medical College
EPI534097	PA	China	2013-Apr-12	EPI_ISL_163692	A/Zhejiang/3/2013	Zhejiang Provincial Center for Disease Control and Prevention	Zhejiang Provincial Center for Disease Control and Prevention	Sun, Y; Zhang, YJ
EPI534105	PA	China	2013-Apr-03	EPI_ISL_163693	A/Zhejiang/4/2013	Zhejiang Provincial Center for Disease Control and Prevention	Zhejiang Provincial Center for Disease Control and Prevention	Sun, Y; Zhang, YJ
EPI534113	PA	China	2013-Apr-12	EPI_ISL_163694	A/Zhejiang/5/2013	Zhejiang Provincial Center for Disease Control and Prevention	Zhejiang Provincial Center for Disease Control and Prevention	Sun, Y; Zhang, YJ
EPI534121	PA	China	2013-Apr-13	EPI_ISL_163695	A/Zhejiang/6/2013	Zhejiang Provincial Center for Disease Control and Prevention	Zhejiang Provincial Center for Disease Control and Prevention	Sun, Y; Zhang, YJ
EPI534129	PA	China	2013-Apr-06	EPI_ISL_163696	A/Zhejiang/7/2013	Zhejiang Provincial Center for Disease Control and Prevention	Zhejiang Provincial Center for Disease Control and Prevention	Sun, Y; Zhang, YJ
EPI534137	PA	China	2013-Apr-12	EPI_ISL_163697	A/Zhejiang/8/2013	Zhejiang Provincial Center for Disease Control and Prevention	Zhejiang Provincial Center for Disease Control and Prevention	Sun, Y; Zhang, YJ
EPI534145	PA	China	2013-Apr-02	EPI_ISL_163698	A/Zhejiang/9/2013	Zhejiang Provincial Center for Disease Control and Prevention	Zhejiang Provincial Center for Disease Control and Prevention	Sun, Y; Zhang, YJ
EPI534153	PA	China	2013-Apr-06	EPI_ISL_163699	A/Zhejiang/10/2013	Zhejiang Provincial Center for Disease Control and Prevention	Zhejiang Provincial Center for Disease Control and Prevention	Sun, Y; Zhang, YJ
EPI534161	PA	China	2013-Apr-11	EPI_ISL_163700	A/Zhejiang/11/2013	Zhejiang Provincial Center for Disease Control and Prevention	Zhejiang Provincial Center for Disease Control and Prevention	Sun, Y; Zhang, YJ
EPI534169	PA	China	2013-Apr-06	EPI_ISL_163701	A/Zhejiang/12/2013	Zhejiang Provincial Center for Disease Control and Prevention	Zhejiang Provincial Center for Disease Control and Prevention	Sun, Y; Zhang, YJ
EPI534177	PA	China	2013-Apr-11	EPI_ISL_163702	A/Zhejiang/13/2013	Zhejiang Provincial Center for Disease Control and Prevention	Zhejiang Provincial Center for Disease Control and Prevention	Sun, Y; Zhang, YJ
EPI534185	PA	China	2013-Mar-23	EPI_ISL_163703	A/Zhejiang/14/2013	Zhejiang Provincial Center for Disease Control and Prevention	Zhejiang Provincial Center for Disease Control and Prevention	Sun, Y; Zhang, YJ
EPI534193	PA	China	2013-Apr-08	EPI_ISL_163704	A/Zhejiang/15/2013	Zhejiang Provincial Center for Disease Control and Prevention	Zhejiang Provincial Center for Disease Control and Prevention	Sun, Y; Zhang, YJ
EPI534201	PA	China	2013-Apr-01	EPI_ISL_163705	A/Zhejiang/16/2013	Zhejiang Provincial Center for Disease Control and Prevention	Zhejiang Provincial Center for Disease Control and Prevention	Sun, Y; Zhang, YJ
EPI534209	PA	China	2013-Apr-24	EPI_ISL_163706	A/Zhejiang/17/2013	Zhejiang Provincial Center for Disease Control and Prevention	Zhejiang Provincial Center for Disease Control and Prevention	Sun, Y; Zhang, YJ
EPI534216	PA	China	2013-Apr-16	EPI_ISL_163707	A/Zhejiang/18/2013	Zhejiang Provincial Center for Disease Control and Prevention	Zhejiang Provincial Center for Disease Control and Prevention	Sun, Y; Zhang, YJ
EPI534232	PA	China	2013-Apr-16	EPI_ISL_163709	A/Zhejiang/21/2013	Zhejiang Provincial Center for Disease Control and Prevention	Zhejiang Provincial Center for Disease Control and Prevention	Sun, Y; Zhang, YJ
EPI534270	PA	China	2014-Jan-02	EPI_ISL_163714	A/Zhejiang/1/2014	Zhejiang Provincial Center for Disease Control and Prevention	Zhejiang Provincial Center for Disease Control and Prevention	Sun, Y; Zhang, YJ
EPI534278	PA	China	2014-Jan-09	EPI_ISL_163715	A/Zhejiang/2/2014	Zhejiang Provincial Center for Disease Control and Prevention	Zhejiang Provincial Center for Disease Control and Prevention	Sun, Y; Zhang, YJ
EPI534286	PA	China	2014-Jan-02	EPI_ISL_163716	A/Zhejiang/3/2014	Zhejiang Provincial Center for Disease Control and Prevention	Zhejiang Provincial Center for Disease Control and Prevention	Sun, Y; Zhang, YJ
EPI534294	PA	China	2014-Jan-03	EPI_ISL_163717	A/Zhejiang/4/2014	Zhejiang Provincial Center for Disease Control and Prevention	Zhejiang Provincial Center for Disease Control and Prevention	Sun, Y; Zhang, YJ
EPI534310	PA	China	2014-Jan-07	EPI_ISL_163719	A/Zhejiang/6/2014	Zhejiang Provincial Center for Disease Control and Prevention	Zhejiang Provincial Center for Disease Control and Prevention	Sun, Y; Zhang, YJ
EPI534317	PA	China	2014-Jan-18	EPI_ISL_163720	A/Zhejiang/xs01/2014	Zhejiang Provincial Center for Disease Control and Prevention	Zhejiang Provincial Center for Disease Control and Prevention	Sun, Y; Zhang, YJ
EPI534325	PA	China	2014-Jan-22	EPI_ISL_163721	A/Zhejiang/xs02/2014	Zhejiang Provincial Center for Disease Control and Prevention	Zhejiang Provincial Center for Disease Control and Prevention	Sun, Y; Zhang, YJ
EPI534333	PA	China	2014-Jan-23	EPI_ISL_163722	A/Zhejiang/xs03/2014	Zhejiang Provincial Center for Disease Control and Prevention	Zhejiang Provincial Center for Disease Control and Prevention	Sun, Y; Zhang, YJ
EPI534353	PA	China	2014-Jan-23	EPI_ISL_163725	A/Zhejiang/10/2014	Zhejiang Provincial Center for Disease Control and Prevention	Zhejiang Provincial Center for Disease Control and Prevention	Sun, Y; Zhang, YJ
EPI534361	PA	China	2014-Jan-23	EPI_ISL_163726	A/Zhejiang/11/2014	Zhejiang Provincial Center for Disease Control and Prevention	Zhejiang Provincial Center for Disease Control and Prevention	Sun, Y; Zhang, YJ
EPI534369	PA	China	2014-Jan-20	EPI_ISL_163727	A/Zhejiang/12/2014	Zhejiang Provincial Center for Disease Control and Prevention	Zhejiang Provincial Center for Disease Control and Prevention	Sun, Y; Zhang, YJ
EPI535119	PA	China	2014-Jan-18	EPI_ISL_163997	A/Hangzhou/19/2014	Hangzhou Center for Disease Control and Prevention	Hangzhou Center for Disease Control and Prevention	Pu,XY;Li,J;Yu,XF;Kou,Y;Zhou,YY;Qian,X;Pan,JC
EPI535127	PA	China	2014-Jan-18	EPI_ISL_163998	A/Jiaxing/20/2014	Hangzhou Center for Disease Control and Prevention	Hangzhou Center for Disease Control and Prevention	Pu,XY;Li,J;Yu,XF;Kou,Y;Zhou,YY;Qian,X;Pan,JC
EPI535135	PA	China	2014-Jan-20	EPI_ISL_163999	A/Hangzhou/30/2014	Hangzhou Center for Disease Control and Prevention	Hangzhou Center for Disease Control and Prevention	Pu,XY;Li,J;Yu,XF;Kou,Y;Zhou,YY;Qian,X;Pan,JC
EPI535151	PA	China	2014-Jan-23	EPI_ISL_164001	A/Hangzhou/38/2014	Hangzhou Center for Disease Control and Prevention	Hangzhou Center for Disease Control and Prevention	Pu,XY;Li,J;Yu,XF;Kou,Y;Zhou,YY;Qian,X;Pan,JC
EPI535167	PA	China	2014-Jan-24	EPI_ISL_164003	A/Hangzhou/40/2014	Hangzhou Center for Disease Control and Prevention	Hangzhou Center for Disease Control and Prevention	Pu,XY;Li,J;Yu,XF;Kou,Y;Zhou,YY;Qian,X;Pan,JC
EPI535183	PA	China	2014-Feb-03	EPI_ISL_164005	A/Shaoxing/70/2014	Hangzhou Center for Disease Control and Prevention	Hangzhou Center for Disease Control and Prevention	Pu,XY;Li,J;Yu,XF;Kou,Y;Zhou,YY;Qian,X;Pan,JC
EPI535191	PA	China	2014-Feb-09	EPI_ISL_164006	A/Hangzhou/112/2014	Hangzhou Center for Disease Control and Prevention	Hangzhou Center for Disease Control and Prevention	Pu,XY;Li,J;Yu,XF;Kou,Y;Zhou,YY;Qian,X;Pan,JC
EPI535199	PA	China	2014-Feb-10	EPI_ISL_164007	A/Hangzhou/118/2014	Hangzhou Center for Disease Control and Prevention	Hangzhou Center for Disease Control and Prevention	Pu,XY;Li,J;Yu,XF;Kou,Y;Zhou,YY;Qian,X;Pan,JC
EPI541773	PA	Taiwan	2013-Dec-27	EPI_ISL_166324	A/Taiwan/3/2013	Centers for Disease Control	Centers for Disease Control, R.O.C. (Taiwan)
EPI542092	PA	China	2014-Feb-08	EPI_ISL_166435	A/Zhejiang/LS01/2014			Lei,Y.L.; Wang,X.G.; Mao,H.Y.
EPI542255	PA	China	2013-Apr-17	EPI_ISL_166490	A/Shanghai/MH01/2013			Zhao,B.H.; Zhang,X.; Pei,E.L.; Teng,Z.; Yu,X.L.; Shen,J.R.; Gao,Y.; Yuan,Z.G.; Wu,F.
EPI552398	PA	China	2014-Nov-25	EPI_ISL_169131	A/Zhejiang/17/2014	Zhejiang Provincial Center for Disease Control and Prevention	Zhejiang Provincial Center for Disease Control and Prevention	Sun, Y; Zhang, YJ
EPI553466	PA	Hong Kong (SAR)	2014-Dec-25	EPI_ISL_169442	A/Hong Kong/8194273/2014	Hong Kong Department of Health	Hong Kong Department of Health	Mak,G.C.; Lo,J.Y.C.
EPI556453	PA	China	2014-Jan-05	EPI_ISL_170080	A/Nanjing/105/2014(H7N9)		Jiangsu Provincial Center for Disease Control & Prevention
EPI556828	PA	China	2014-Apr-19	EPI_ISL_170151	A/Wuxi/419/2014(H7N9)		Jiangsu Provincial Center for Disease Control & Prevention
EPI556836	PA	China	2014-Apr-16	EPI_ISL_170152	A/Changzhou/416/2014(H7N9)		Jiangsu Provincial Center for Disease Control & Prevention
EPI557128	PA	China	2014-Nov-21	EPI_ISL_170237	A/Yancheng/1121/2014		Jiangsu Provincial Center for Disease Control & Prevention
EPI559413	PA	Hong Kong (SAR)	2015-Jan-23	EPI_ISL_170981	A/Hong Kong/2550/2015	Hong Kong Department of Health	Hong Kong Department of Health	Mak,G.C.; Cheng,P.K.C.; Lo,J.Y.C.
EPI566032	PA	China	2015-Jan-12	EPI_ISL_172816	A/Guangdong/15SF018/2015		WHO Chinese National Influenza Center	Wang,Dayan;Gao,Rongbao;Yang,Lei;Chen,Wenbing;Zou,Shumei;Li,Xiyan;Guo,Junfeng;Dong,Jie;Xin,Li;Huang,Weijuan;Zhang,Ye;Bo,Hong;Wei,Hejiang;Zhou,Jianfang;Shu,Yuelong
EPI566040	PA	China	2015-Jan-06	EPI_ISL_172817	A/Guangdong/15SF010/2015		WHO Chinese National Influenza Center	Wang,Dayan;Gao,Rongbao;Yang,Lei;Chen,Wenbing;Zou,Shumei;Li,Xiyan;Guo,Junfeng;Dong,Jie;Xin,Li;Huang,Weijuan;Zhang,Ye;Bo,Hong;Wei,Hejiang;Zhou,Jianfang;Shu,Yuelong
EPI566048	PA	China	2014-Dec-25	EPI_ISL_172818	A/Xinjiang/05916/2014		WHO Chinese National Influenza Center	Wang,Dayan;Gao,Rongbao;Yang,Lei;Chen,Wenbing;Zou,Shumei;Li,Xiyan;Guo,Junfeng;Dong,Jie;Xin,Li;Huang,Weijuan;Zhang,Ye;Bo,Hong;Wei,Hejiang;Zhou,Jianfang;Shu,Yuelong
EPI566056	PA	China	2014-Nov-28	EPI_ISL_172819	A/Environment/Xinjiang/98679/2014		WHO Chinese National Influenza Center	Wang,Dayan;Gao,Rongbao;Yang,Lei;Chen,Wenbing;Zou,Shumei;Li,Xiyan;Guo,Junfeng;Dong,Jie;Xin,Li;Huang,Weijuan;Zhang,Ye;Bo,Hong;Wei,Hejiang;Zhou,Jianfang;Shu,Yuelong
EPI566064	PA	China	2015-Jan-08	EPI_ISL_172820	A/Xinjiang/05845/2015		WHO Chinese National Influenza Center	Wang,Dayan;Gao,Rongbao;Yang,Lei;Chen,Wenbing;Zou,Shumei;Li,Xiyan;Guo,Junfeng;Dong,Jie;Xin,Li;Huang,Weijuan;Zhang,Ye;Bo,Hong;Wei,Hejiang;Zhou,Jianfang;Shu,Yuelong
EPI566072	PA	China	2014-Dec-27	EPI_ISL_172821	A/Jiangsu/06306/2014		WHO Chinese National Influenza Center	Wang,Dayan;Gao,Rongbao;Yang,Lei;Chen,Wenbing;Zou,Shumei;Li,Xiyan;Guo,Junfeng;Dong,Jie;Xin,Li;Huang,Weijuan;Zhang,Ye;Bo,Hong;Wei,Hejiang;Zhou,Jianfang;Shu,Yuelong
EPI566080	PA	China	2015-Jan-09	EPI_ISL_172822	A/Guizhou/03240/2015		WHO Chinese National Influenza Center	Wang,Dayan;Gao,Rongbao;Yang,Lei;Chen,Wenbing;Zou,Shumei;Li,Xiyan;Guo,Junfeng;Dong,Jie;Xin,Li;Huang,Weijuan;Zhang,Ye;Bo,Hong;Wei,Hejiang;Zhou,Jianfang;Shu,Yuelong
EPI566088	PA	China	2014-Nov-27	EPI_ISL_172823	A/Guangdong/02496/2014		WHO Chinese National Influenza Center	Wang,Dayan;Gao,Rongbao;Yang,Lei;Chen,Wenbing;Zou,Shumei;Li,Xiyan;Guo,Junfeng;Dong,Jie;Xin,Li;Huang,Weijuan;Zhang,Ye;Bo,Hong;Wei,Hejiang;Zhou,Jianfang;Shu,Yuelong
EPI566096	PA	China	2014-Oct-25	EPI_ISL_172824	A/XinjiangBintuan/99117/2014		WHO Chinese National Influenza Center	Wang,Dayan;Gao,Rongbao;Yang,Lei;Chen,Wenbing;Zou,Shumei;Li,Xiyan;Guo,Junfeng;Dong,Jie;Xin,Li;Huang,Weijuan;Zhang,Ye;Bo,Hong;Wei,Hejiang;Zhou,Jianfang;Shu,Yuelong
EPI566112	PA	China	2014-Nov-25	EPI_ISL_172826	A/Xinjiang/98692/2014		WHO Chinese National Influenza Center	Wang,Dayan;Gao,Rongbao;Yang,Lei;Chen,Wenbing;Zou,Shumei;Li,Xiyan;Guo,Junfeng;Dong,Jie;Xin,Li;Huang,Weijuan;Zhang,Ye;Bo,Hong;Wei,Hejiang;Zhou,Jianfang;Shu,Yuelong
EPI566120	PA	China	2014-Nov-17	EPI_ISL_172827	A/Jiangsu/98342/2014		WHO Chinese National Influenza Center	Wang,Dayan;Gao,Rongbao;Yang,Lei;Chen,Wenbing;Zou,Shumei;Li,Xiyan;Guo,Junfeng;Dong,Jie;Xin,Li;Huang,Weijuan;Zhang,Ye;Bo,Hong;Wei,Hejiang;Zhou,Jianfang;Shu,Yuelong
EPI566127	PA	China	2015-Jan-12	EPI_ISL_172828	A/Fujian/09273/2015		WHO Chinese National Influenza Center	Wang,Dayan;Gao,Rongbao;Yang,Lei;Chen,Wenbing;Zou,Shumei;Li,Xiyan;Guo,Junfeng;Dong,Jie;Xin,Li;Huang,Weijuan;Zhang,Ye;Bo,Hong;Wei,Hejiang;Zhou,Jianfang;Shu,Yuelong
EPI566135	PA	China	2014-Dec-29	EPI_ISL_172829	A/Jiangsu/06307/2014		WHO Chinese National Influenza Center	Wang,Dayan;Gao,Rongbao;Yang,Lei;Chen,Wenbing;Zou,Shumei;Li,Xiyan;Guo,Junfeng;Dong,Jie;Xin,Li;Huang,Weijuan;Zhang,Ye;Bo,Hong;Wei,Hejiang;Zhou,Jianfang;Shu,Yuelong
EPI566668	PA	Hong Kong (SAR)	2015-Feb-22	EPI_ISL_173033	A/Hong Kong/8130773/2015	Hong Kong Department of Health	Hong Kong Department of Health	Mak,G.C.; Lo,J.Y.C.
EPI596649	PA	China	2013-Mar-05	EPI_ISL_173625	A/Shanghai/02/2013			Zhu,H.; Wang,D.; Kelvin,D.J.; Li,L.; Zheng,Z.; Yoon,S.W.; Wong,S.S.; Farooqui,A.; Wang,J.; Banner,D.; Chen,R.; Zheng,R.; Zhou,J.; Zhang,Y.; Hong,W.; Dong,W.; Cai,Q.; Roehrl,M.H.; Huang,S.S.; Kelvin,A.A.; Yao,T.; Zhou,B.; Chen,X.; Leung,G.M.; Poon,L.L.; Webster,R.G.; Webby,R.J.; Peiris,J.S.; Guan,Y.; Shu,Y.; Roehrl,M.A.; Huang,S.H.; Calvin,A.A.
EPI576616	PA	China	2014-Jan-17	EPI_ISL_175596	A/Shanghai/PD-01/2014			Pan,H.; Chen,J.; Wu,F.; Zhao,B.; Zhang,X.; Teng,Z.; Yu,X.; Zhu,Z.
EPI576619	PA	China	2014-Jan-17	EPI_ISL_175597	A/Shanghai/PD-02/2014			Pan,H.; Chen,J.; Wu,F.; Zhao,B.; Zhang,X.; Teng,Z.; Yu,X.; Zhu,Z.
EPI576877	PA	China	2014-Jan-11	EPI_ISL_175829	A/Shenzhen/SP-Z93/2014			Lam,T.Y.; Zhou,B.; Wang,J.; Chai,Y.; Shen,Y.; Chen,X.; Ma,C.; Hong,W.; Chen,Y.; Zhang,Y.; Duan,L.; Chen,P.; Jiang,J.; Li,L.; Poon,L.M.; Webby,R.J.; Smith,D.K.; Leung,G.M.; Peiris,J.M.; Holmes,E.C.; Guan,Y.; Zhu,H.
EPI576878	PA	China	2014-Jan-16	EPI_ISL_175830	A/Shenzhen/SP4/2014			Lam,T.Y.; Zhou,B.; Wang,J.; Chai,Y.; Shen,Y.; Chen,X.; Ma,C.; Hong,W.; Chen,Y.; Zhang,Y.; Duan,L.; Chen,P.; Jiang,J.; Li,L.; Poon,L.M.; Webby,R.J.; Smith,D.K.; Leung,G.M.; Peiris,J.M.; Holmes,E.C.; Guan,Y.; Zhu,H.
EPI576879	PA	China	2014-Jan-20	EPI_ISL_175831	A/Shenzhen/SP17/2014			Lam,T.Y.; Zhou,B.; Wang,J.; Chai,Y.; Shen,Y.; Chen,X.; Ma,C.; Hong,W.; Chen,Y.; Zhang,Y.; Duan,L.; Chen,P.; Jiang,J.; Li,L.; Poon,L.M.; Webby,R.J.; Smith,D.K.; Leung,G.M.; Peiris,J.M.; Holmes,E.C.; Guan,Y.; Zhu,H.
EPI576880	PA	China	2014-Jan-20	EPI_ISL_175832	A/Shenzhen/SP26/2014			Lam,T.Y.; Zhou,B.; Wang,J.; Chai,Y.; Shen,Y.; Chen,X.; Ma,C.; Hong,W.; Chen,Y.; Zhang,Y.; Duan,L.; Chen,P.; Jiang,J.; Li,L.; Poon,L.M.; Webby,R.J.; Smith,D.K.; Leung,G.M.; Peiris,J.M.; Holmes,E.C.; Guan,Y.; Zhu,H.
EPI576881	PA	China	2014-Jan-14	EPI_ISL_175833	A/Shenzhen/SP-W1/2014			Lam,T.Y.; Zhou,B.; Wang,J.; Chai,Y.; Shen,Y.; Chen,X.; Ma,C.; Hong,W.; Chen,Y.; Zhang,Y.; Duan,L.; Chen,P.; Jiang,J.; Li,L.; Poon,L.M.; Webby,R.J.; Smith,D.K.; Leung,G.M.; Peiris,J.M.; Holmes,E.C.; Guan,Y.; Zhu,H.
EPI576882	PA	China	2014-Jan-18	EPI_ISL_175834	A/Shenzhen/SP16/2014			Lam,T.Y.; Zhou,B.; Wang,J.; Chai,Y.; Shen,Y.; Chen,X.; Ma,C.; Hong,W.; Chen,Y.; Zhang,Y.; Duan,L.; Chen,P.; Jiang,J.; Li,L.; Poon,L.M.; Webby,R.J.; Smith,D.K.; Leung,G.M.; Peiris,J.M.; Holmes,E.C.; Guan,Y.; Zhu,H.
EPI576883	PA	China	2014-Jan-23	EPI_ISL_175835	A/Shenzhen/SP44/2014			Lam,T.Y.; Zhou,B.; Wang,J.; Chai,Y.; Shen,Y.; Chen,X.; Ma,C.; Hong,W.; Chen,Y.; Zhang,Y.; Duan,L.; Chen,P.; Jiang,J.; Li,L.; Poon,L.M.; Webby,R.J.; Smith,D.K.; Leung,G.M.; Peiris,J.M.; Holmes,E.C.; Guan,Y.; Zhu,H.
EPI576884	PA	China	2014-Jan-22	EPI_ISL_175836	A/Shenzhen/SP38/2014			Lam,T.Y.; Zhou,B.; Wang,J.; Chai,Y.; Shen,Y.; Chen,X.; Ma,C.; Hong,W.; Chen,Y.; Zhang,Y.; Duan,L.; Chen,P.; Jiang,J.; Li,L.; Poon,L.M.; Webby,R.J.; Smith,D.K.; Leung,G.M.; Peiris,J.M.; Holmes,E.C.; Guan,Y.; Zhu,H.
EPI576885	PA	China	2014-Jan-23	EPI_ISL_175837	A/Shenzhen/SP48/2014			Lam,T.Y.; Zhou,B.; Wang,J.; Chai,Y.; Shen,Y.; Chen,X.; Ma,C.; Hong,W.; Chen,Y.; Zhang,Y.; Duan,L.; Chen,P.; Jiang,J.; Li,L.; Poon,L.M.; Webby,R.J.; Smith,D.K.; Leung,G.M.; Peiris,J.M.; Holmes,E.C.; Guan,Y.; Zhu,H.
EPI576886	PA	China	2014-Jan-25	EPI_ISL_175838	A/Shenzhen/SP49/2014			Lam,T.Y.; Zhou,B.; Wang,J.; Chai,Y.; Shen,Y.; Chen,X.; Ma,C.; Hong,W.; Chen,Y.; Zhang,Y.; Duan,L.; Chen,P.; Jiang,J.; Li,L.; Poon,L.M.; Webby,R.J.; Smith,D.K.; Leung,G.M.; Peiris,J.M.; Holmes,E.C.; Guan,Y.; Zhu,H.
EPI577882	PA	China	2014-Jan-25	EPI_ISL_176436	A/Shenzhen/SP58/2014			Lam,T.Y.; Zhou,B.; Wang,J.; Chai,Y.; Shen,Y.; Chen,X.; Ma,C.; Hong,W.; Chen,Y.; Zhang,Y.; Duan,L.; Chen,P.; Jiang,J.; Li,L.; Poon,L.M.; Webby,R.J.; Smith,D.K.; Leung,G.M.; Peiris,J.M.; Holmes,E.C.; Guan,Y.; Zhu,H.
EPI577883	PA	China	2014-Jan-30	EPI_ISL_176437	A/Shenzhen/SP60/2014			Lam,T.Y.; Zhou,B.; Wang,J.; Chai,Y.; Shen,Y.; Chen,X.; Ma,C.; Hong,W.; Chen,Y.; Zhang,Y.; Duan,L.; Chen,P.; Jiang,J.; Li,L.; Poon,L.M.; Webby,R.J.; Smith,D.K.; Leung,G.M.; Peiris,J.M.; Holmes,E.C.; Guan,Y.; Zhu,H.
EPI577884	PA	China	2014-Feb-15	EPI_ISL_176438	A/Shenzhen/SP75/2014			Lam,T.Y.; Zhou,B.; Wang,J.; Chai,Y.; Shen,Y.; Chen,X.; Ma,C.; Hong,W.; Chen,Y.; Zhang,Y.; Duan,L.; Chen,P.; Jiang,J.; Li,L.; Poon,L.M.; Webby,R.J.; Smith,D.K.; Leung,G.M.; Peiris,J.M.; Holmes,E.C.; Guan,Y.; Zhu,H.
EPI577885	PA	China	2014-Feb-05	EPI_ISL_176439	A/Shenzhen/SP62/2014			Lam,T.Y.; Zhou,B.; Wang,J.; Chai,Y.; Shen,Y.; Chen,X.; Ma,C.; Hong,W.; Chen,Y.; Zhang,Y.; Duan,L.; Chen,P.; Jiang,J.; Li,L.; Poon,L.M.; Webby,R.J.; Smith,D.K.; Leung,G.M.; Peiris,J.M.; Holmes,E.C.; Guan,Y.; Zhu,H.
EPI577886	PA	China	2014-Mar-12	EPI_ISL_176440	A/Shenzhen/SP113/2014			Lam,T.Y.; Zhou,B.; Wang,J.; Chai,Y.; Shen,Y.; Chen,X.; Ma,C.; Hong,W.; Chen,Y.; Zhang,Y.; Duan,L.; Chen,P.; Jiang,J.; Li,L.; Poon,L.M.; Webby,R.J.; Smith,D.K.; Leung,G.M.; Peiris,J.M.; Holmes,E.C.; Guan,Y.; Zhu,H.
EPI577887	PA	China	2014-Mar-15	EPI_ISL_176441	A/Shenzhen/SP116/2014			Lam,T.Y.; Zhou,B.; Wang,J.; Chai,Y.; Shen,Y.; Chen,X.; Ma,C.; Hong,W.; Chen,Y.; Zhang,Y.; Duan,L.; Chen,P.; Jiang,J.; Li,L.; Poon,L.M.; Webby,R.J.; Smith,D.K.; Leung,G.M.; Peiris,J.M.; Holmes,E.C.; Guan,Y.; Zhu,H.
EPI577888	PA	China	2014-Mar-18	EPI_ISL_176442	A/Shenzhen/SP118/2014			Lam,T.Y.; Zhou,B.; Wang,J.; Chai,Y.; Shen,Y.; Chen,X.; Ma,C.; Hong,W.; Chen,Y.; Zhang,Y.; Duan,L.; Chen,P.; Jiang,J.; Li,L.; Poon,L.M.; Webby,R.J.; Smith,D.K.; Leung,G.M.; Peiris,J.M.; Holmes,E.C.; Guan,Y.; Zhu,H.
EPI586010	PA	China	2013-Apr-04	EPI_ISL_177875	A/Shanghai/ION/2013			Hu,Y.; Ren,X.; Yang,F.; Jin,Q.
EPI591248	PA	China	2014-Apr-02	EPI_ISL_179906	A/Shenzhen/SP139/2014			Lam,T.Y.; Zhou,B.; Wang,J.; Chai,Y.; Shen,Y.; Chen,X.; Ma,C.; Hong,W.; Chen,Y.; Zhang,Y.; Duan,L.; Chen,P.; Jiang,J.; Li,L.; Poon,L.M.; Webby,R.J.; Smith,D.K.; Leung,G.M.; Peiris,J.M.; Holmes,E.C.; Guan,Y.; Zhu,H.
EPI591249	PA	China	2014-Mar-23	EPI_ISL_179907	A/Shenzhen/SP126/2014			Lam,T.Y.; Zhou,B.; Wang,J.; Chai,Y.; Shen,Y.; Chen,X.; Ma,C.; Hong,W.; Chen,Y.; Zhang,Y.; Duan,L.; Chen,P.; Jiang,J.; Li,L.; Poon,L.M.; Webby,R.J.; Smith,D.K.; Leung,G.M.; Peiris,J.M.; Holmes,E.C.; Guan,Y.; Zhu,H.
EPI612861	PA	China	2013-Jan-01	EPI_ISL_188971	A/Anhui/DEWH72-01/2013			Wentworth,D.E.; Halpin,R.A.; Lin,X.; Bera,J.; Akopov,A.; Ransier,A.; Mohan,M.; Fedorova,N.; Tsitrin,T.; Puri,V.; Stockwell,T.; Amedeo,P.; Appalla,L.; Bishop,B.; Edworthy,P.; Gupta,N.; Hoover,J.; Katzel,D.; Schobel,S.; Shrivastava,S.; Thovarai,V.; Wang,S.; Bao,Y.; Sanders,R.; Zhdanov,S.; Kiryutin,B.; Lipman,D.J.; Tatusova,T.; Fouchier,R.A.M.
EPI612862	PA	China	2013-Jan-01	EPI_ISL_188972	A/Anhui/DEWH72-02/2013			Wentworth,D.E.; Halpin,R.A.; Lin,X.; Bera,J.; Akopov,A.; Ransier,A.; Mohan,M.; Fedorova,N.; Tsitrin,T.; Puri,V.; Stockwell,T.; Amedeo,P.; Appalla,L.; Bishop,B.; Edworthy,P.; Gupta,N.; Hoover,J.; Katzel,D.; Schobel,S.; Shrivastava,S.; Thovarai,V.; Wang,S.; Bao,Y.; Sanders,R.; Zhdanov,S.; Kiryutin,B.; Lipman,D.J.; Tatusova,T.; Fouchier,R.A.M.
EPI612863	PA	China	2013-Jan-01	EPI_ISL_188973	A/Anhui/DEWH72-03/2013			Wentworth,D.E.; Halpin,R.A.; Lin,X.; Bera,J.; Akopov,A.; Ransier,A.; Mohan,M.; Fedorova,N.; Tsitrin,T.; Puri,V.; Stockwell,T.; Amedeo,P.; Appalla,L.; Bishop,B.; Edworthy,P.; Gupta,N.; Hoover,J.; Katzel,D.; Schobel,S.; Shrivastava,S.; Thovarai,V.; Wang,S.; Bao,Y.; Sanders,R.; Zhdanov,S.; Kiryutin,B.; Lipman,D.J.; Tatusova,T.; Fouchier,R.A.M.
EPI612864	PA	China	2013-Jan-01	EPI_ISL_188974	A/Anhui/DEWH72-04/2013			Wentworth,D.E.; Halpin,R.A.; Lin,X.; Bera,J.; Akopov,A.; Ransier,A.; Mohan,M.; Fedorova,N.; Tsitrin,T.; Puri,V.; Stockwell,T.; Amedeo,P.; Appalla,L.; Bishop,B.; Edworthy,P.; Gupta,N.; Hoover,J.; Katzel,D.; Schobel,S.; Shrivastava,S.; Thovarai,V.; Wang,S.; Bao,Y.; Sanders,R.; Zhdanov,S.; Kiryutin,B.; Lipman,D.J.; Tatusova,T.; Fouchier,R.A.M.
EPI612865	PA	China	2013-Jan-01	EPI_ISL_188975	A/Anhui/DEWH72-05/2013			Wentworth,D.E.; Halpin,R.A.; Lin,X.; Bera,J.; Akopov,A.; Ransier,A.; Mohan,M.; Fedorova,N.; Tsitrin,T.; Puri,V.; Stockwell,T.; Amedeo,P.; Appalla,L.; Bishop,B.; Edworthy,P.; Gupta,N.; Hoover,J.; Katzel,D.; Schobel,S.; Shrivastava,S.; Thovarai,V.; Wang,S.; Bao,Y.; Sanders,R.; Zhdanov,S.; Kiryutin,B.; Lipman,D.J.; Tatusova,T.; Fouchier,R.A.M.
EPI612866	PA	China	2013-Jan-01	EPI_ISL_188976	A/Anhui/DEWH72-06/2013			Wentworth,D.E.; Halpin,R.A.; Lin,X.; Bera,J.; Akopov,A.; Ransier,A.; Mohan,M.; Fedorova,N.; Tsitrin,T.; Puri,V.; Stockwell,T.; Amedeo,P.; Appalla,L.; Bishop,B.; Edworthy,P.; Gupta,N.; Hoover,J.; Katzel,D.; Schobel,S.; Shrivastava,S.; Thovarai,V.; Wang,S.; Bao,Y.; Sanders,R.; Zhdanov,S.; Kiryutin,B.; Lipman,D.J.; Tatusova,T.; Fouchier,R.A.M.
EPI612867	PA	China	2013-Jan-01	EPI_ISL_188977	A/Anhui/DEWH72-07/2013			Wentworth,D.E.; Halpin,R.A.; Lin,X.; Bera,J.; Akopov,A.; Ransier,A.; Mohan,M.; Fedorova,N.; Tsitrin,T.; Puri,V.; Stockwell,T.; Amedeo,P.; Appalla,L.; Bishop,B.; Edworthy,P.; Gupta,N.; Hoover,J.; Katzel,D.; Schobel,S.; Shrivastava,S.; Thovarai,V.; Wang,S.; Bao,Y.; Sanders,R.; Zhdanov,S.; Kiryutin,B.; Lipman,D.J.; Tatusova,T.; Fouchier,R.A.M.
EPI612868	PA	China	2013-Jan-01	EPI_ISL_188978	A/Anhui/DEWH72-08/2013			Wentworth,D.E.; Halpin,R.A.; Lin,X.; Bera,J.; Akopov,A.; Ransier,A.; Mohan,M.; Fedorova,N.; Tsitrin,T.; Puri,V.; Stockwell,T.; Amedeo,P.; Appalla,L.; Bishop,B.; Edworthy,P.; Gupta,N.; Hoover,J.; Katzel,D.; Schobel,S.; Shrivastava,S.; Thovarai,V.; Wang,S.; Bao,Y.; Sanders,R.; Zhdanov,S.; Kiryutin,B.; Lipman,D.J.; Tatusova,T.; Fouchier,R.A.M.
EPI612869	PA	China	2013-Jan-01	EPI_ISL_188979	A/Anhui/DEWH72-09/2013			Wentworth,D.E.; Halpin,R.A.; Lin,X.; Bera,J.; Akopov,A.; Ransier,A.; Mohan,M.; Fedorova,N.; Tsitrin,T.; Puri,V.; Stockwell,T.; Amedeo,P.; Appalla,L.; Bishop,B.; Edworthy,P.; Gupta,N.; Hoover,J.; Katzel,D.; Schobel,S.; Shrivastava,S.; Thovarai,V.; Wang,S.; Bao,Y.; Sanders,R.; Zhdanov,S.; Kiryutin,B.; Lipman,D.J.; Tatusova,T.; Fouchier,R.A.M.
EPI621113	PA	China	2015-Apr-25	EPI_ISL_190691	A/Quzhou/1/2015			Cao,W.-C.; Fang,C.-F.; Ma,M.-J.; Zhan,B.-D.; Lai,S.-M.; Hu,Y.; Yang,X.-X.; Li,J.; Cao,G.-P.; Zhou,J.-J.; Zhang,J.-M.; Wang,S.-Q.; Hu,X.-L.; Chen,E.-F.; Li,Y.-J.; Yao,H.-W.; Li,X.-L.; Jiang,J.-F.; Yi,H.-M.; Xu,W.-D.; Gray,G.C.; Fang,L.-Q.
EPI621114	PA	China	2015-Apr-23	EPI_ISL_190692	A/Quzhou/2/2015			Cao,W.-C.; Fang,C.-F.; Ma,M.-J.; Zhan,B.-D.; Lai,S.-M.; Hu,Y.; Yang,X.-X.; Li,J.; Cao,G.-P.; Zhou,J.-J.; Zhang,J.-M.; Wang,S.-Q.; Hu,X.-L.; Chen,E.-F.; Li,Y.-J.; Yao,H.-W.; Li,X.-L.; Jiang,J.-F.; Yi,H.-M.; Xu,W.-D.; Gray,G.C.; Fang,L.-Q.
EPI626981	PA	China	2015-Jan-16	EPI_ISL_192274	A/Jiangsu/22184/2015	WHO Chinese National Influenza Center	WHO Chinese National Influenza Center	Wang,Dayan;Gao,Rongbao;Yang,Lei;Zhou,Shumei;Li,Xiyan;Zhou,Jianfang;Zhu,Wenfei;Guo,Junfeng;Li,Xiaodan;Dong,Jie;Huang,Weijuan;Zhang,Ye;Dong,Libo;Zhao,Xiang;Lu,Jian;Lan,Yu;Shu,Yuelong
EPI626989	PA	China	2015-Feb-06	EPI_ISL_192275	A/Guangdong/15SF082/2015	WHO Chinese National Influenza Center	WHO Chinese National Influenza Center	Wang,Dayan;Gao,Rongbao;Yang,Lei;Zhou,Shumei;Li,Xiyan;Zhou,Jianfang;Zhu,Wenfei;Guo,Junfeng;Li,Xiaodan;Dong,Jie;Huang,Weijuan;Zhang,Ye;Dong,Libo;Zhao,Xiang;Lu,Jian;Lan,Yu;Shu,Yuelong
EPI626997	PA	China	2015-Feb-10	EPI_ISL_192276	A/Guangdong/15SF080/2015	WHO Chinese National Influenza Center	WHO Chinese National Influenza Center	Wang,Dayan;Gao,Rongbao;Yang,Lei;Zhou,Shumei;Li,Xiyan;Zhou,Jianfang;Zhu,Wenfei;Guo,Junfeng;Li,Xiaodan;Dong,Jie;Huang,Weijuan;Zhang,Ye;Dong,Libo;Zhao,Xiang;Lu,Jian;Lan,Yu;Shu,Yuelong
EPI627005	PA	China	2015-Jan-23	EPI_ISL_192277	A/Jiangsu/19757/2015	WHO Chinese National Influenza Center	WHO Chinese National Influenza Center	Wang,Dayan;Gao,Rongbao;Yang,Lei;Zhou,Shumei;Li,Xiyan;Zhou,Jianfang;Zhu,Wenfei;Guo,Junfeng;Li,Xiaodan;Dong,Jie;Huang,Weijuan;Zhang,Ye;Dong,Libo;Zhao,Xiang;Lu,Jian;Lan,Yu;Shu,Yuelong
EPI627013	PA	China	2014-Dec-31	EPI_ISL_192278	A/Jiangsu/18828/2014	WHO Chinese National Influenza Center	WHO Chinese National Influenza Center	Wang,Dayan;Gao,Rongbao;Yang,Lei;Zhou,Shumei;Li,Xiyan;Zhou,Jianfang;Zhu,Wenfei;Guo,Junfeng;Li,Xiaodan;Dong,Jie;Huang,Weijuan;Zhang,Ye;Dong,Libo;Zhao,Xiang;Lu,Jian;Lan,Yu;Shu,Yuelong
EPI627021	PA	China	2015-Jan-21	EPI_ISL_192279	A/Guangdong/15SF027/2015	WHO Chinese National Influenza Center	WHO Chinese National Influenza Center	Wang,Dayan;Gao,Rongbao;Yang,Lei;Zhou,Shumei;Li,Xiyan;Zhou,Jianfang;Zhu,Wenfei;Guo,Junfeng;Li,Xiaodan;Dong,Jie;Huang,Weijuan;Zhang,Ye;Dong,Libo;Zhao,Xiang;Lu,Jian;Lan,Yu;Shu,Yuelong
EPI627029	PA	China	2015-Jan-28	EPI_ISL_192280	A/Zhejiang/6/2015	WHO Chinese National Influenza Center	WHO Chinese National Influenza Center	Wang,Dayan;Gao,Rongbao;Yang,Lei;Zhou,Shumei;Li,Xiyan;Zhou,Jianfang;Zhu,Wenfei;Guo,Junfeng;Li,Xiaodan;Dong,Jie;Huang,Weijuan;Zhang,Ye;Dong,Libo;Zhao,Xiang;Lu,Jian;Lan,Yu;Shu,Yuelong
EPI627037	PA	China	2015-Jan-10	EPI_ISL_192281	A/Fujian/6/2015	WHO Chinese National Influenza Center	WHO Chinese National Influenza Center	Wang,Dayan;Gao,Rongbao;Yang,Lei;Zhou,Shumei;Li,Xiyan;Zhou,Jianfang;Zhu,Wenfei;Guo,Junfeng;Li,Xiaodan;Dong,Jie;Huang,Weijuan;Zhang,Ye;Dong,Libo;Zhao,Xiang;Lu,Jian;Lan,Yu;Shu,Yuelong
EPI627045	PA	China	2015-Feb-10	EPI_ISL_192282	A/Guangdong/15SF081/2015	WHO Chinese National Influenza Center	WHO Chinese National Influenza Center	Wang,Dayan;Gao,Rongbao;Yang,Lei;Zhou,Shumei;Li,Xiyan;Zhou,Jianfang;Zhu,Wenfei;Guo,Junfeng;Li,Xiaodan;Dong,Jie;Huang,Weijuan;Zhang,Ye;Dong,Libo;Zhao,Xiang;Lu,Jian;Lan,Yu;Shu,Yuelong
EPI627053	PA	China	2015-Jan-31	EPI_ISL_192283	A/Guangdong/15SF051/2015	WHO Chinese National Influenza Center	WHO Chinese National Influenza Center	Wang,Dayan;Gao,Rongbao;Yang,Lei;Zhou,Shumei;Li,Xiyan;Zhou,Jianfang;Zhu,Wenfei;Guo,Junfeng;Li,Xiaodan;Dong,Jie;Huang,Weijuan;Zhang,Ye;Dong,Libo;Zhao,Xiang;Lu,Jian;Lan,Yu;Shu,Yuelong
EPI627061	PA	China	2015-Feb-04	EPI_ISL_192284	A/Guangdong/15SF053/2015	WHO Chinese National Influenza Center	WHO Chinese National Influenza Center	Wang,Dayan;Gao,Rongbao;Yang,Lei;Zhou,Shumei;Li,Xiyan;Zhou,Jianfang;Zhu,Wenfei;Guo,Junfeng;Li,Xiaodan;Dong,Jie;Huang,Weijuan;Zhang,Ye;Dong,Libo;Zhao,Xiang;Lu,Jian;Lan,Yu;Shu,Yuelong
EPI627069	PA	China	2015-Jan-28	EPI_ISL_192285	A/Guangdong/15SF050/2015	WHO Chinese National Influenza Center	WHO Chinese National Influenza Center	Wang,Dayan;Gao,Rongbao;Yang,Lei;Zhou,Shumei;Li,Xiyan;Zhou,Jianfang;Zhu,Wenfei;Guo,Junfeng;Li,Xiaodan;Dong,Jie;Huang,Weijuan;Zhang,Ye;Dong,Libo;Zhao,Xiang;Lu,Jian;Lan,Yu;Shu,Yuelong
EPI627077	PA	China	2015-Feb-10	EPI_ISL_192286	A/Hunan/19762/2015	WHO Chinese National Influenza Center	WHO Chinese National Influenza Center	Wang,Dayan;Gao,Rongbao;Yang,Lei;Zhou,Shumei;Li,Xiyan;Zhou,Jianfang;Zhu,Wenfei;Guo,Junfeng;Li,Xiaodan;Dong,Jie;Huang,Weijuan;Zhang,Ye;Dong,Libo;Zhao,Xiang;Lu,Jian;Lan,Yu;Shu,Yuelong
EPI627085	PA	China	2015-Feb-10	EPI_ISL_192287	A/Hunan/19763/2015	WHO Chinese National Influenza Center	WHO Chinese National Influenza Center	Wang,Dayan;Gao,Rongbao;Yang,Lei;Zhou,Shumei;Li,Xiyan;Zhou,Jianfang;Zhu,Wenfei;Guo,Junfeng;Li,Xiaodan;Dong,Jie;Huang,Weijuan;Zhang,Ye;Dong,Libo;Zhao,Xiang;Lu,Jian;Lan,Yu;Shu,Yuelong
EPI627093	PA	China	2015-Jan-23	EPI_ISL_192288	A/Jiangsu/19758/2015	WHO Chinese National Influenza Center	WHO Chinese National Influenza Center	Wang,Dayan;Gao,Rongbao;Yang,Lei;Zhou,Shumei;Li,Xiyan;Zhou,Jianfang;Zhu,Wenfei;Guo,Junfeng;Li,Xiaodan;Dong,Jie;Huang,Weijuan;Zhang,Ye;Dong,Libo;Zhao,Xiang;Lu,Jian;Lan,Yu;Shu,Yuelong
EPI627101	PA	China	2015-Jan-15	EPI_ISL_192289	A/Fujian/17/2015	WHO Chinese National Influenza Center	WHO Chinese National Influenza Center	Wang,Dayan;Gao,Rongbao;Yang,Lei;Zhou,Shumei;Li,Xiyan;Zhou,Jianfang;Zhu,Wenfei;Guo,Junfeng;Li,Xiaodan;Dong,Jie;Huang,Weijuan;Zhang,Ye;Dong,Libo;Zhao,Xiang;Lu,Jian;Lan,Yu;Shu,Yuelong
EPI627109	PA	China	2015-Jan-23	EPI_ISL_192290	A/Guangdong/15SF043/2015	WHO Chinese National Influenza Center	WHO Chinese National Influenza Center	Wang,Dayan;Gao,Rongbao;Yang,Lei;Zhou,Shumei;Li,Xiyan;Zhou,Jianfang;Zhu,Wenfei;Guo,Junfeng;Li,Xiaodan;Dong,Jie;Huang,Weijuan;Zhang,Ye;Dong,Libo;Zhao,Xiang;Lu,Jian;Lan,Yu;Shu,Yuelong
EPI627117	PA	China	2015-Jan-22	EPI_ISL_192291	A/Guangdong/15SF030/2015	WHO Chinese National Influenza Center	WHO Chinese National Influenza Center	Wang,Dayan;Gao,Rongbao;Yang,Lei;Zhou,Shumei;Li,Xiyan;Zhou,Jianfang;Zhu,Wenfei;Guo,Junfeng;Li,Xiaodan;Dong,Jie;Huang,Weijuan;Zhang,Ye;Dong,Libo;Zhao,Xiang;Lu,Jian;Lan,Yu;Shu,Yuelong
EPI627125	PA	China	2014-Dec-28	EPI_ISL_192292	A/Zhejiang/36/2014	WHO Chinese National Influenza Center	WHO Chinese National Influenza Center	Wang,Dayan;Gao,Rongbao;Yang,Lei;Zhou,Shumei;Li,Xiyan;Zhou,Jianfang;Zhu,Wenfei;Guo,Junfeng;Li,Xiaodan;Dong,Jie;Huang,Weijuan;Zhang,Ye;Dong,Libo;Zhao,Xiang;Lu,Jian;Lan,Yu;Shu,Yuelong
EPI627133	PA	China	2015-Jan-13	EPI_ISL_192293	A/Zhejiang/1/2015	WHO Chinese National Influenza Center	WHO Chinese National Influenza Center	Wang,Dayan;Gao,Rongbao;Yang,Lei;Zhou,Shumei;Li,Xiyan;Zhou,Jianfang;Zhu,Wenfei;Guo,Junfeng;Li,Xiaodan;Dong,Jie;Huang,Weijuan;Zhang,Ye;Dong,Libo;Zhao,Xiang;Lu,Jian;Lan,Yu;Shu,Yuelong
EPI627141	PA	China	2014-Dec-26	EPI_ISL_192294	A/Zhejiang/35/2014	WHO Chinese National Influenza Center	WHO Chinese National Influenza Center	Wang,Dayan;Gao,Rongbao;Yang,Lei;Zhou,Shumei;Li,Xiyan;Zhou,Jianfang;Zhu,Wenfei;Guo,Junfeng;Li,Xiaodan;Dong,Jie;Huang,Weijuan;Zhang,Ye;Dong,Libo;Zhao,Xiang;Lu,Jian;Lan,Yu;Shu,Yuelong
EPI627149	PA	China	2014-Dec-25	EPI_ISL_192295	A/Zhejiang/34/2014	WHO Chinese National Influenza Center	WHO Chinese National Influenza Center	Wang,Dayan;Gao,Rongbao;Yang,Lei;Zhou,Shumei;Li,Xiyan;Zhou,Jianfang;Zhu,Wenfei;Guo,Junfeng;Li,Xiaodan;Dong,Jie;Huang,Weijuan;Zhang,Ye;Dong,Libo;Zhao,Xiang;Lu,Jian;Lan,Yu;Shu,Yuelong
EPI627157	PA	China	2015-Jan-19	EPI_ISL_192296	A/Zhejiang/3/2015	WHO Chinese National Influenza Center	WHO Chinese National Influenza Center	Wang,Dayan;Gao,Rongbao;Yang,Lei;Zhou,Shumei;Li,Xiyan;Zhou,Jianfang;Zhu,Wenfei;Guo,Junfeng;Li,Xiaodan;Dong,Jie;Huang,Weijuan;Zhang,Ye;Dong,Libo;Zhao,Xiang;Lu,Jian;Lan,Yu;Shu,Yuelong
EPI627165	PA	China	2015-Jan-23	EPI_ISL_192297	A/Zhejiang/4/2015	WHO Chinese National Influenza Center	WHO Chinese National Influenza Center	Wang,Dayan;Gao,Rongbao;Yang,Lei;Zhou,Shumei;Li,Xiyan;Zhou,Jianfang;Zhu,Wenfei;Guo,Junfeng;Li,Xiaodan;Dong,Jie;Huang,Weijuan;Zhang,Ye;Dong,Libo;Zhao,Xiang;Lu,Jian;Lan,Yu;Shu,Yuelong
EPI627173	PA	China	2015-Jan-26	EPI_ISL_192298	A/Zhejiang/5/2015	WHO Chinese National Influenza Center	WHO Chinese National Influenza Center	Wang,Dayan;Gao,Rongbao;Yang,Lei;Zhou,Shumei;Li,Xiyan;Zhou,Jianfang;Zhu,Wenfei;Guo,Junfeng;Li,Xiaodan;Dong,Jie;Huang,Weijuan;Zhang,Ye;Dong,Libo;Zhao,Xiang;Lu,Jian;Lan,Yu;Shu,Yuelong
EPI627181	PA	China	2014-Nov-27	EPI_ISL_192299	A/Zhejiang/33/2014	WHO Chinese National Influenza Center	WHO Chinese National Influenza Center	Wang,Dayan;Gao,Rongbao;Yang,Lei;Zhou,Shumei;Li,Xiyan;Zhou,Jianfang;Zhu,Wenfei;Guo,Junfeng;Li,Xiaodan;Dong,Jie;Huang,Weijuan;Zhang,Ye;Dong,Libo;Zhao,Xiang;Lu,Jian;Lan,Yu;Shu,Yuelong
EPI627189	PA	China	2015-Jan-13	EPI_ISL_192300	A/Guangdong/15SF020/2015	WHO Chinese National Influenza Center	WHO Chinese National Influenza Center	Wang,Dayan;Gao,Rongbao;Yang,Lei;Zhou,Shumei;Li,Xiyan;Zhou,Jianfang;Zhu,Wenfei;Guo,Junfeng;Li,Xiaodan;Dong,Jie;Huang,Weijuan;Zhang,Ye;Dong,Libo;Zhao,Xiang;Lu,Jian;Lan,Yu;Shu,Yuelong
EPI627197	PA	China	2015-Jan-15	EPI_ISL_192301	A/Guangdong/15SF017/2015	WHO Chinese National Influenza Center	WHO Chinese National Influenza Center	Wang,Dayan;Gao,Rongbao;Yang,Lei;Zhou,Shumei;Li,Xiyan;Zhou,Jianfang;Zhu,Wenfei;Guo,Junfeng;Li,Xiaodan;Dong,Jie;Huang,Weijuan;Zhang,Ye;Dong,Libo;Zhao,Xiang;Lu,Jian;Lan,Yu;Shu,Yuelong
EPI627205	PA	China	2015-Jan-05	EPI_ISL_192302	A/Guangdong/15SF002/2015	WHO Chinese National Influenza Center	WHO Chinese National Influenza Center	Wang,Dayan;Gao,Rongbao;Yang,Lei;Zhou,Shumei;Li,Xiyan;Zhou,Jianfang;Zhu,Wenfei;Guo,Junfeng;Li,Xiaodan;Dong,Jie;Huang,Weijuan;Zhang,Ye;Dong,Libo;Zhao,Xiang;Lu,Jian;Lan,Yu;Shu,Yuelong
EPI627213	PA	China	2015-Jan-22	EPI_ISL_192303	A/Fujian/25/2015	WHO Chinese National Influenza Center	WHO Chinese National Influenza Center	Wang,Dayan;Gao,Rongbao;Yang,Lei;Zhou,Shumei;Li,Xiyan;Zhou,Jianfang;Zhu,Wenfei;Guo,Junfeng;Li,Xiaodan;Dong,Jie;Huang,Weijuan;Zhang,Ye;Dong,Libo;Zhao,Xiang;Lu,Jian;Lan,Yu;Shu,Yuelong
EPI627221	PA	China	2015-Jan-18	EPI_ISL_192304	A/Fujian/24/2015	WHO Chinese National Influenza Center	WHO Chinese National Influenza Center	Wang,Dayan;Gao,Rongbao;Yang,Lei;Zhou,Shumei;Li,Xiyan;Zhou,Jianfang;Zhu,Wenfei;Guo,Junfeng;Li,Xiaodan;Dong,Jie;Huang,Weijuan;Zhang,Ye;Dong,Libo;Zhao,Xiang;Lu,Jian;Lan,Yu;Shu,Yuelong
EPI627229	PA	China	2015-Jan-19	EPI_ISL_192305	A/Fujian/23/2015	WHO Chinese National Influenza Center	WHO Chinese National Influenza Center	Wang,Dayan;Gao,Rongbao;Yang,Lei;Zhou,Shumei;Li,Xiyan;Zhou,Jianfang;Zhu,Wenfei;Guo,Junfeng;Li,Xiaodan;Dong,Jie;Huang,Weijuan;Zhang,Ye;Dong,Libo;Zhao,Xiang;Lu,Jian;Lan,Yu;Shu,Yuelong
EPI627237	PA	China	2015-Jan-17	EPI_ISL_192306	A/Fujian/21/2015	WHO Chinese National Influenza Center	WHO Chinese National Influenza Center	Wang,Dayan;Gao,Rongbao;Yang,Lei;Zhou,Shumei;Li,Xiyan;Zhou,Jianfang;Zhu,Wenfei;Guo,Junfeng;Li,Xiaodan;Dong,Jie;Huang,Weijuan;Zhang,Ye;Dong,Libo;Zhao,Xiang;Lu,Jian;Lan,Yu;Shu,Yuelong
EPI627245	PA	China	2015-Jan-11	EPI_ISL_192307	A/Fujian/14/2015	WHO Chinese National Influenza Center	WHO Chinese National Influenza Center	Wang,Dayan;Gao,Rongbao;Yang,Lei;Zhou,Shumei;Li,Xiyan;Zhou,Jianfang;Zhu,Wenfei;Guo,Junfeng;Li,Xiaodan;Dong,Jie;Huang,Weijuan;Zhang,Ye;Dong,Libo;Zhao,Xiang;Lu,Jian;Lan,Yu;Shu,Yuelong
EPI627253	PA	China	2015-Jan-12	EPI_ISL_192308	A/Fujian/7/2015	WHO Chinese National Influenza Center	WHO Chinese National Influenza Center	Wang,Dayan;Gao,Rongbao;Yang,Lei;Zhou,Shumei;Li,Xiyan;Zhou,Jianfang;Zhu,Wenfei;Guo,Junfeng;Li,Xiaodan;Dong,Jie;Huang,Weijuan;Zhang,Ye;Dong,Libo;Zhao,Xiang;Lu,Jian;Lan,Yu;Shu,Yuelong
EPI627261	PA	China	2015-Jan-17	EPI_ISL_192309	A/Guangdong/15SF021/2015	WHO Chinese National Influenza Center	WHO Chinese National Influenza Center	Wang,Dayan;Gao,Rongbao;Yang,Lei;Zhou,Shumei;Li,Xiyan;Zhou,Jianfang;Zhu,Wenfei;Guo,Junfeng;Li,Xiaodan;Dong,Jie;Huang,Weijuan;Zhang,Ye;Dong,Libo;Zhao,Xiang;Lu,Jian;Lan,Yu;Shu,Yuelong
EPI627269	PA	China	2015-Jan-04	EPI_ISL_192310	A/Guangdong/15SF001/2015	WHO Chinese National Influenza Center	WHO Chinese National Influenza Center	Wang,Dayan;Gao,Rongbao;Yang,Lei;Zhou,Shumei;Li,Xiyan;Zhou,Jianfang;Zhu,Wenfei;Guo,Junfeng;Li,Xiaodan;Dong,Jie;Huang,Weijuan;Zhang,Ye;Dong,Libo;Zhao,Xiang;Lu,Jian;Lan,Yu;Shu,Yuelong
EPI627277	PA	China	2015-Jan-13	EPI_ISL_192311	A/Fujian/9/2015	WHO Chinese National Influenza Center	WHO Chinese National Influenza Center	Wang,Dayan;Gao,Rongbao;Yang,Lei;Zhou,Shumei;Li,Xiyan;Zhou,Jianfang;Zhu,Wenfei;Guo,Junfeng;Li,Xiaodan;Dong,Jie;Huang,Weijuan;Zhang,Ye;Dong,Libo;Zhao,Xiang;Lu,Jian;Lan,Yu;Shu,Yuelong
EPI627285	PA	China	2015-Jan-16	EPI_ISL_192312	A/Fujian/20/2015	WHO Chinese National Influenza Center	WHO Chinese National Influenza Center	Wang,Dayan;Gao,Rongbao;Yang,Lei;Zhou,Shumei;Li,Xiyan;Zhou,Jianfang;Zhu,Wenfei;Guo,Junfeng;Li,Xiaodan;Dong,Jie;Huang,Weijuan;Zhang,Ye;Dong,Libo;Zhao,Xiang;Lu,Jian;Lan,Yu;Shu,Yuelong
EPI627293	PA	China	2015-Jan-16	EPI_ISL_192313	A/Fujian/19/2015	WHO Chinese National Influenza Center	WHO Chinese National Influenza Center	Wang,Dayan;Gao,Rongbao;Yang,Lei;Zhou,Shumei;Li,Xiyan;Zhou,Jianfang;Zhu,Wenfei;Guo,Junfeng;Li,Xiaodan;Dong,Jie;Huang,Weijuan;Zhang,Ye;Dong,Libo;Zhao,Xiang;Lu,Jian;Lan,Yu;Shu,Yuelong
EPI627301	PA	China	2015-Jan-15	EPI_ISL_192314	A/Fujian/11/2015	WHO Chinese National Influenza Center	WHO Chinese National Influenza Center	Wang,Dayan;Gao,Rongbao;Yang,Lei;Zhou,Shumei;Li,Xiyan;Zhou,Jianfang;Zhu,Wenfei;Guo,Junfeng;Li,Xiaodan;Dong,Jie;Huang,Weijuan;Zhang,Ye;Dong,Libo;Zhao,Xiang;Lu,Jian;Lan,Yu;Shu,Yuelong
EPI627309	PA	China	2015-Jan-12	EPI_ISL_192315	A/Fujian/8/2015	WHO Chinese National Influenza Center	WHO Chinese National Influenza Center	Wang,Dayan;Gao,Rongbao;Yang,Lei;Zhou,Shumei;Li,Xiyan;Zhou,Jianfang;Zhu,Wenfei;Guo,Junfeng;Li,Xiaodan;Dong,Jie;Huang,Weijuan;Zhang,Ye;Dong,Libo;Zhao,Xiang;Lu,Jian;Lan,Yu;Shu,Yuelong
EPI627317	PA	China	2015-Jan-08	EPI_ISL_192316	A/Xinjiang/05914/2015	WHO Chinese National Influenza Center	WHO Chinese National Influenza Center	Wang,Dayan;Gao,Rongbao;Yang,Lei;Zhou,Shumei;Li,Xiyan;Zhou,Jianfang;Zhu,Wenfei;Guo,Junfeng;Li,Xiaodan;Dong,Jie;Huang,Weijuan;Zhang,Ye;Dong,Libo;Zhao,Xiang;Lu,Jian;Lan,Yu;Shu,Yuelong
EPI627325	PA	China	2014-Dec-25	EPI_ISL_192317	A/Xinjiang/05915/2014	WHO Chinese National Influenza Center	WHO Chinese National Influenza Center	Wang,Dayan;Gao,Rongbao;Yang,Lei;Zhou,Shumei;Li,Xiyan;Zhou,Jianfang;Zhu,Wenfei;Guo,Junfeng;Li,Xiaodan;Dong,Jie;Huang,Weijuan;Zhang,Ye;Dong,Libo;Zhao,Xiang;Lu,Jian;Lan,Yu;Shu,Yuelong
EPI627333	PA	China	2015-Jan-05	EPI_ISL_192318	A/Fujian/4/2015	WHO Chinese National Influenza Center	WHO Chinese National Influenza Center	Wang,Dayan;Gao,Rongbao;Yang,Lei;Zhou,Shumei;Li,Xiyan;Zhou,Jianfang;Zhu,Wenfei;Guo,Junfeng;Li,Xiaodan;Dong,Jie;Huang,Weijuan;Zhang,Ye;Dong,Libo;Zhao,Xiang;Lu,Jian;Lan,Yu;Shu,Yuelong
EPI627357	PA	China	2015-Jan-07	EPI_ISL_192321	A/Fujian/5/2015	WHO Chinese National Influenza Center	WHO Chinese National Influenza Center	Wang,Dayan;Gao,Rongbao;Yang,Lei;Zhou,Shumei;Li,Xiyan;Zhou,Jianfang;Zhu,Wenfei;Guo,Junfeng;Li,Xiaodan;Dong,Jie;Huang,Weijuan;Zhang,Ye;Dong,Libo;Zhao,Xiang;Lu,Jian;Lan,Yu;Shu,Yuelong
EPI627365	PA	China	2014-Dec-29	EPI_ISL_192322	A/Fujian/22/2014	WHO Chinese National Influenza Center	WHO Chinese National Influenza Center	Wang,Dayan;Gao,Rongbao;Yang,Lei;Zhou,Shumei;Li,Xiyan;Zhou,Jianfang;Zhu,Wenfei;Guo,Junfeng;Li,Xiaodan;Dong,Jie;Huang,Weijuan;Zhang,Ye;Dong,Libo;Zhao,Xiang;Lu,Jian;Lan,Yu;Shu,Yuelong
EPI627373	PA	China	2014-Dec-29	EPI_ISL_192323	A/Fujian/21/2014	WHO Chinese National Influenza Center	WHO Chinese National Influenza Center	Wang,Dayan;Gao,Rongbao;Yang,Lei;Zhou,Shumei;Li,Xiyan;Zhou,Jianfang;Zhu,Wenfei;Guo,Junfeng;Li,Xiaodan;Dong,Jie;Huang,Weijuan;Zhang,Ye;Dong,Libo;Zhao,Xiang;Lu,Jian;Lan,Yu;Shu,Yuelong
EPI627381	PA	China	2014-Dec-03	EPI_ISL_192324	A/Guangdong/02497/2014	WHO Chinese National Influenza Center	WHO Chinese National Influenza Center	Wang,Dayan;Gao,Rongbao;Yang,Lei;Zhou,Shumei;Li,Xiyan;Zhou,Jianfang;Zhu,Wenfei;Guo,Junfeng;Li,Xiaodan;Dong,Jie;Huang,Weijuan;Zhang,Ye;Dong,Libo;Zhao,Xiang;Lu,Jian;Lan,Yu;Shu,Yuelong
EPI627389	PA	China	2014-Feb-19	EPI_ISL_192325	A/Anhui/01872/2014	WHO Chinese National Influenza Center	WHO Chinese National Influenza Center	Wang,Dayan;Gao,Rongbao;Yang,Lei;Zhou,Shumei;Li,Xiyan;Zhou,Jianfang;Zhu,Wenfei;Guo,Junfeng;Li,Xiaodan;Dong,Jie;Huang,Weijuan;Zhang,Ye;Dong,Libo;Zhao,Xiang;Lu,Jian;Lan,Yu;Shu,Yuelong
EPI627397	PA	China	2014-Mar-10	EPI_ISL_192326	A/Anhui/01876/2014	WHO Chinese National Influenza Center	WHO Chinese National Influenza Center	Wang,Dayan;Gao,Rongbao;Yang,Lei;Zhou,Shumei;Li,Xiyan;Zhou,Jianfang;Zhu,Wenfei;Guo,Junfeng;Li,Xiaodan;Dong,Jie;Huang,Weijuan;Zhang,Ye;Dong,Libo;Zhao,Xiang;Lu,Jian;Lan,Yu;Shu,Yuelong
EPI627405	PA	China	2014-Apr-02	EPI_ISL_192327	A/Anhui/01878/2014	WHO Chinese National Influenza Center	WHO Chinese National Influenza Center	Wang,Dayan;Gao,Rongbao;Yang,Lei;Zhou,Shumei;Li,Xiyan;Zhou,Jianfang;Zhu,Wenfei;Guo,Junfeng;Li,Xiaodan;Dong,Jie;Huang,Weijuan;Zhang,Ye;Dong,Libo;Zhao,Xiang;Lu,Jian;Lan,Yu;Shu,Yuelong
EPI627413	PA	China	2014-Apr-13	EPI_ISL_192328	A/Anhui/01881/2014	WHO Chinese National Influenza Center	WHO Chinese National Influenza Center	Wang,Dayan;Gao,Rongbao;Yang,Lei;Zhou,Shumei;Li,Xiyan;Zhou,Jianfang;Zhu,Wenfei;Guo,Junfeng;Li,Xiaodan;Dong,Jie;Huang,Weijuan;Zhang,Ye;Dong,Libo;Zhao,Xiang;Lu,Jian;Lan,Yu;Shu,Yuelong
EPI627421	PA	China	2014-Apr-26	EPI_ISL_192329	A/Anhui/01882/2014	WHO Chinese National Influenza Center	WHO Chinese National Influenza Center	Wang,Dayan;Gao,Rongbao;Yang,Lei;Zhou,Shumei;Li,Xiyan;Zhou,Jianfang;Zhu,Wenfei;Guo,Junfeng;Li,Xiaodan;Dong,Jie;Huang,Weijuan;Zhang,Ye;Dong,Libo;Zhao,Xiang;Lu,Jian;Lan,Yu;Shu,Yuelong
EPI627429	PA	China	2014-Apr-26	EPI_ISL_192330	A/Anhui/01883/2014	WHO Chinese National Influenza Center	WHO Chinese National Influenza Center	Wang,Dayan;Gao,Rongbao;Yang,Lei;Zhou,Shumei;Li,Xiyan;Zhou,Jianfang;Zhu,Wenfei;Guo,Junfeng;Li,Xiaodan;Dong,Jie;Huang,Weijuan;Zhang,Ye;Dong,Libo;Zhao,Xiang;Lu,Jian;Lan,Yu;Shu,Yuelong
EPI627437	PA	China	2014-May-20	EPI_ISL_192331	A/Anhui/01887/2014	WHO Chinese National Influenza Center	WHO Chinese National Influenza Center	Wang,Dayan;Gao,Rongbao;Yang,Lei;Zhou,Shumei;Li,Xiyan;Zhou,Jianfang;Zhu,Wenfei;Guo,Junfeng;Li,Xiaodan;Dong,Jie;Huang,Weijuan;Zhang,Ye;Dong,Libo;Zhao,Xiang;Lu,Jian;Lan,Yu;Shu,Yuelong
EPI627445	PA	China	2014-Apr-02	EPI_ISL_192332	A/Anhui/01879/2014	WHO Chinese National Influenza Center	WHO Chinese National Influenza Center	Wang,Dayan;Gao,Rongbao;Yang,Lei;Zhou,Shumei;Li,Xiyan;Zhou,Jianfang;Zhu,Wenfei;Guo,Junfeng;Li,Xiaodan;Dong,Jie;Huang,Weijuan;Zhang,Ye;Dong,Libo;Zhao,Xiang;Lu,Jian;Lan,Yu;Shu,Yuelong
EPI627453	PA	China	2015-Jan-04	EPI_ISL_192333	A/Fujian/3/2015	WHO Chinese National Influenza Center	WHO Chinese National Influenza Center	Wang,Dayan;Gao,Rongbao;Yang,Lei;Zhou,Shumei;Li,Xiyan;Zhou,Jianfang;Zhu,Wenfei;Guo,Junfeng;Li,Xiaodan;Dong,Jie;Huang,Weijuan;Zhang,Ye;Dong,Libo;Zhao,Xiang;Lu,Jian;Lan,Yu;Shu,Yuelong
EPI627461	PA	China	2015-Jan-03	EPI_ISL_192334	A/Fujian/2/2015	WHO Chinese National Influenza Center	WHO Chinese National Influenza Center	Wang,Dayan;Gao,Rongbao;Yang,Lei;Zhou,Shumei;Li,Xiyan;Zhou,Jianfang;Zhu,Wenfei;Guo,Junfeng;Li,Xiaodan;Dong,Jie;Huang,Weijuan;Zhang,Ye;Dong,Libo;Zhao,Xiang;Lu,Jian;Lan,Yu;Shu,Yuelong
EPI627469	PA	China	2015-Jan-01	EPI_ISL_192335	A/Fujian/1/2015	WHO Chinese National Influenza Center	WHO Chinese National Influenza Center	Wang,Dayan;Gao,Rongbao;Yang,Lei;Zhou,Shumei;Li,Xiyan;Zhou,Jianfang;Zhu,Wenfei;Guo,Junfeng;Li,Xiaodan;Dong,Jie;Huang,Weijuan;Zhang,Ye;Dong,Libo;Zhao,Xiang;Lu,Jian;Lan,Yu;Shu,Yuelong
EPI627477	PA	China	2014-Dec-02	EPI_ISL_192336	A/Fujian/17/2014	WHO Chinese National Influenza Center	WHO Chinese National Influenza Center	Wang,Dayan;Gao,Rongbao;Yang,Lei;Zhou,Shumei;Li,Xiyan;Zhou,Jianfang;Zhu,Wenfei;Guo,Junfeng;Li,Xiaodan;Dong,Jie;Huang,Weijuan;Zhang,Ye;Dong,Libo;Zhao,Xiang;Lu,Jian;Lan,Yu;Shu,Yuelong
EPI627485	PA	China	2014-Dec-21	EPI_ISL_192337	A/Fujian/19/2014	WHO Chinese National Influenza Center	WHO Chinese National Influenza Center	Wang,Dayan;Gao,Rongbao;Yang,Lei;Zhou,Shumei;Li,Xiyan;Zhou,Jianfang;Zhu,Wenfei;Guo,Junfeng;Li,Xiaodan;Dong,Jie;Huang,Weijuan;Zhang,Ye;Dong,Libo;Zhao,Xiang;Lu,Jian;Lan,Yu;Shu,Yuelong
EPI627493	PA	China	2014-Dec-23	EPI_ISL_192338	A/Fujian/20/2014	WHO Chinese National Influenza Center	WHO Chinese National Influenza Center	Wang,Dayan;Gao,Rongbao;Yang,Lei;Zhou,Shumei;Li,Xiyan;Zhou,Jianfang;Zhu,Wenfei;Guo,Junfeng;Li,Xiaodan;Dong,Jie;Huang,Weijuan;Zhang,Ye;Dong,Libo;Zhao,Xiang;Lu,Jian;Lan,Yu;Shu,Yuelong
EPI627501	PA	China	2014-Nov-29	EPI_ISL_192339	A/Xinjiang/98691/2014	WHO Chinese National Influenza Center	WHO Chinese National Influenza Center	Wang,Dayan;Gao,Rongbao;Yang,Lei;Zhou,Shumei;Li,Xiyan;Zhou,Jianfang;Zhu,Wenfei;Guo,Junfeng;Li,Xiaodan;Dong,Jie;Huang,Weijuan;Zhang,Ye;Dong,Libo;Zhao,Xiang;Lu,Jian;Lan,Yu;Shu,Yuelong
EPI627517	PA	China	2014-Mar-28	EPI_ISL_192341	A/fujian/16/2014	WHO Chinese National Influenza Center	WHO Chinese National Influenza Center	Wang,Dayan;Gao,Rongbao;Yang,Lei;Zhou,Shumei;Li,Xiyan;Zhou,Jianfang;Zhu,Wenfei;Guo,Junfeng;Li,Xiaodan;Dong,Jie;Huang,Weijuan;Zhang,Ye;Dong,Libo;Zhao,Xiang;Lu,Jian;Lan,Yu;Shu,Yuelong
EPI627525	PA	China	2014-Jan-24	EPI_ISL_192342	A/Zhejiang/24/2014	WHO Chinese National Influenza Center	WHO Chinese National Influenza Center	Wang,Dayan;Gao,Rongbao;Yang,Lei;Zhou,Shumei;Li,Xiyan;Zhou,Jianfang;Zhu,Wenfei;Guo,Junfeng;Li,Xiaodan;Dong,Jie;Huang,Weijuan;Zhang,Ye;Dong,Libo;Zhao,Xiang;Lu,Jian;Lan,Yu;Shu,Yuelong
EPI627533	PA	China	2014-Feb-09	EPI_ISL_192343	A/Zhejiang/23/2014	WHO Chinese National Influenza Center	WHO Chinese National Influenza Center	Wang,Dayan;Gao,Rongbao;Yang,Lei;Zhou,Shumei;Li,Xiyan;Zhou,Jianfang;Zhu,Wenfei;Guo,Junfeng;Li,Xiaodan;Dong,Jie;Huang,Weijuan;Zhang,Ye;Dong,Libo;Zhao,Xiang;Lu,Jian;Lan,Yu;Shu,Yuelong
EPI627541	PA	China	2014-Feb-08	EPI_ISL_192344	A/Zhejiang/22/2014	WHO Chinese National Influenza Center	WHO Chinese National Influenza Center	Wang,Dayan;Gao,Rongbao;Yang,Lei;Zhou,Shumei;Li,Xiyan;Zhou,Jianfang;Zhu,Wenfei;Guo,Junfeng;Li,Xiaodan;Dong,Jie;Huang,Weijuan;Zhang,Ye;Dong,Libo;Zhao,Xiang;Lu,Jian;Lan,Yu;Shu,Yuelong
EPI627549	PA	China	2014-Feb-10	EPI_ISL_192345	A/Zhejiang/21/2014	WHO Chinese National Influenza Center	WHO Chinese National Influenza Center	Wang,Dayan;Gao,Rongbao;Yang,Lei;Zhou,Shumei;Li,Xiyan;Zhou,Jianfang;Zhu,Wenfei;Guo,Junfeng;Li,Xiaodan;Dong,Jie;Huang,Weijuan;Zhang,Ye;Dong,Libo;Zhao,Xiang;Lu,Jian;Lan,Yu;Shu,Yuelong
EPI627557	PA	China	2014-Jan-14	EPI_ISL_192346	A/Zhejiang/14/2014	WHO Chinese National Influenza Center	WHO Chinese National Influenza Center	Wang,Dayan;Gao,Rongbao;Yang,Lei;Zhou,Shumei;Li,Xiyan;Zhou,Jianfang;Zhu,Wenfei;Guo,Junfeng;Li,Xiaodan;Dong,Jie;Huang,Weijuan;Zhang,Ye;Dong,Libo;Zhao,Xiang;Lu,Jian;Lan,Yu;Shu,Yuelong
EPI627565	PA	China	2014-Jan-23	EPI_ISL_192347	A/Zhejiang/19/2014	WHO Chinese National Influenza Center	WHO Chinese National Influenza Center	Wang,Dayan;Gao,Rongbao;Yang,Lei;Zhou,Shumei;Li,Xiyan;Zhou,Jianfang;Zhu,Wenfei;Guo,Junfeng;Li,Xiaodan;Dong,Jie;Huang,Weijuan;Zhang,Ye;Dong,Libo;Zhao,Xiang;Lu,Jian;Lan,Yu;Shu,Yuelong
EPI627573	PA	China	2014-Feb-03	EPI_ISL_192348	A/Zhejiang/16/2014	WHO Chinese National Influenza Center	WHO Chinese National Influenza Center	Wang,Dayan;Gao,Rongbao;Yang,Lei;Zhou,Shumei;Li,Xiyan;Zhou,Jianfang;Zhu,Wenfei;Guo,Junfeng;Li,Xiaodan;Dong,Jie;Huang,Weijuan;Zhang,Ye;Dong,Libo;Zhao,Xiang;Lu,Jian;Lan,Yu;Shu,Yuelong
EPI627581	PA	China	2014-Jan-25	EPI_ISL_192349	A/Zhejiang/15/2014	WHO Chinese National Influenza Center	WHO Chinese National Influenza Center	Wang,Dayan;Gao,Rongbao;Yang,Lei;Zhou,Shumei;Li,Xiyan;Zhou,Jianfang;Zhu,Wenfei;Guo,Junfeng;Li,Xiaodan;Dong,Jie;Huang,Weijuan;Zhang,Ye;Dong,Libo;Zhao,Xiang;Lu,Jian;Lan,Yu;Shu,Yuelong
EPI627597	PA	China	2014-Feb-03	EPI_ISL_192351	A/Zhejiang/20/2014	WHO Chinese National Influenza Center	WHO Chinese National Influenza Center	Wang,Dayan;Gao,Rongbao;Yang,Lei;Zhou,Shumei;Li,Xiyan;Zhou,Jianfang;Zhu,Wenfei;Guo,Junfeng;Li,Xiaodan;Dong,Jie;Huang,Weijuan;Zhang,Ye;Dong,Libo;Zhao,Xiang;Lu,Jian;Lan,Yu;Shu,Yuelong
EPI627629	PA	China	2014-Mar-31	EPI_ISL_192355	A/Guangdong-Guangzhou/XN14050/2014	WHO Chinese National Influenza Center	WHO Chinese National Influenza Center	Wang,Dayan;Gao,Rongbao;Yang,Lei;Zhou,Shumei;Li,Xiyan;Zhou,Jianfang;Zhu,Wenfei;Guo,Junfeng;Li,Xiaodan;Dong,Jie;Huang,Weijuan;Zhang,Ye;Dong,Libo;Zhao,Xiang;Lu,Jian;Lan,Yu;Shu,Yuelong
EPI627637	PA	China	2014-Feb-24	EPI_ISL_192356	A/Guangdong-Guangzhou/XN09086/2014	WHO Chinese National Influenza Center	WHO Chinese National Influenza Center	Wang,Dayan;Gao,Rongbao;Yang,Lei;Zhou,Shumei;Li,Xiyan;Zhou,Jianfang;Zhu,Wenfei;Guo,Junfeng;Li,Xiaodan;Dong,Jie;Huang,Weijuan;Zhang,Ye;Dong,Libo;Zhao,Xiang;Lu,Jian;Lan,Yu;Shu,Yuelong
EPI627645	PA	China	2014-Feb-19	EPI_ISL_192357	A/Guangdong-Guangzhou/XN08423/2014	WHO Chinese National Influenza Center	WHO Chinese National Influenza Center	Wang,Dayan;Gao,Rongbao;Yang,Lei;Zhou,Shumei;Li,Xiyan;Zhou,Jianfang;Zhu,Wenfei;Guo,Junfeng;Li,Xiaodan;Dong,Jie;Huang,Weijuan;Zhang,Ye;Dong,Libo;Zhao,Xiang;Lu,Jian;Lan,Yu;Shu,Yuelong
EPI627653	PA	China	2014-Feb-16	EPI_ISL_192358	A/Guangdong-Guangzhou/XN00588/2014	WHO Chinese National Influenza Center	WHO Chinese National Influenza Center	Wang,Dayan;Gao,Rongbao;Yang,Lei;Zhou,Shumei;Li,Xiyan;Zhou,Jianfang;Zhu,Wenfei;Guo,Junfeng;Li,Xiaodan;Dong,Jie;Huang,Weijuan;Zhang,Ye;Dong,Libo;Zhao,Xiang;Lu,Jian;Lan,Yu;Shu,Yuelong
EPI627661	PA	China	2014-Feb-10	EPI_ISL_192359	A/Guangdong-Guangzhou/XN00509/2014	WHO Chinese National Influenza Center	WHO Chinese National Influenza Center	Wang,Dayan;Gao,Rongbao;Yang,Lei;Zhou,Shumei;Li,Xiyan;Zhou,Jianfang;Zhu,Wenfei;Guo,Junfeng;Li,Xiaodan;Dong,Jie;Huang,Weijuan;Zhang,Ye;Dong,Libo;Zhao,Xiang;Lu,Jian;Lan,Yu;Shu,Yuelong
EPI627669	PA	China	2014-Jan-15	EPI_ISL_192360	A/Guangdong-Guangzhou/XN02778/2014	WHO Chinese National Influenza Center	WHO Chinese National Influenza Center	Wang,Dayan;Gao,Rongbao;Yang,Lei;Zhou,Shumei;Li,Xiyan;Zhou,Jianfang;Zhu,Wenfei;Guo,Junfeng;Li,Xiaodan;Dong,Jie;Huang,Weijuan;Zhang,Ye;Dong,Libo;Zhao,Xiang;Lu,Jian;Lan,Yu;Shu,Yuelong
EPI627677	PA	China	2014-Feb-05	EPI_ISL_192361	A/Guangdong-Guangzhou/XN00392/2014	WHO Chinese National Influenza Center	WHO Chinese National Influenza Center	Wang,Dayan;Gao,Rongbao;Yang,Lei;Zhou,Shumei;Li,Xiyan;Zhou,Jianfang;Zhu,Wenfei;Guo,Junfeng;Li,Xiaodan;Dong,Jie;Huang,Weijuan;Zhang,Ye;Dong,Libo;Zhao,Xiang;Lu,Jian;Lan,Yu;Shu,Yuelong
EPI627685	PA	China	2014-Apr-10	EPI_ISL_192362	A/Guangdong-Guangzhou/XN15122/2014	WHO Chinese National Influenza Center	WHO Chinese National Influenza Center	Wang,Dayan;Gao,Rongbao;Yang,Lei;Zhou,Shumei;Li,Xiyan;Zhou,Jianfang;Zhu,Wenfei;Guo,Junfeng;Li,Xiaodan;Dong,Jie;Huang,Weijuan;Zhang,Ye;Dong,Libo;Zhao,Xiang;Lu,Jian;Lan,Yu;Shu,Yuelong
EPI627693	PA	China	2014-Mar-24	EPI_ISL_192363	A/Guangdong-Guangzhou/XN13392/2014	WHO Chinese National Influenza Center	WHO Chinese National Influenza Center	Wang,Dayan;Gao,Rongbao;Yang,Lei;Zhou,Shumei;Li,Xiyan;Zhou,Jianfang;Zhu,Wenfei;Guo,Junfeng;Li,Xiaodan;Dong,Jie;Huang,Weijuan;Zhang,Ye;Dong,Libo;Zhao,Xiang;Lu,Jian;Lan,Yu;Shu,Yuelong
EPI627701	PA	China	2014-Feb-21	EPI_ISL_192364	A/Guangdong-Guangzhou/XN08763/2014	WHO Chinese National Influenza Center	WHO Chinese National Influenza Center	Wang,Dayan;Gao,Rongbao;Yang,Lei;Zhou,Shumei;Li,Xiyan;Zhou,Jianfang;Zhu,Wenfei;Guo,Junfeng;Li,Xiaodan;Dong,Jie;Huang,Weijuan;Zhang,Ye;Dong,Libo;Zhao,Xiang;Lu,Jian;Lan,Yu;Shu,Yuelong
EPI627709	PA	China	2014-Feb-21	EPI_ISL_192365	A/Guangdong-Guangzhou/XN08747/2014	WHO Chinese National Influenza Center	WHO Chinese National Influenza Center	Wang,Dayan;Gao,Rongbao;Yang,Lei;Zhou,Shumei;Li,Xiyan;Zhou,Jianfang;Zhu,Wenfei;Guo,Junfeng;Li,Xiaodan;Dong,Jie;Huang,Weijuan;Zhang,Ye;Dong,Libo;Zhao,Xiang;Lu,Jian;Lan,Yu;Shu,Yuelong
EPI627717	PA	China	2014-Feb-21	EPI_ISL_192366	A/Guangdong-Guangzhou/XN08664/2014	WHO Chinese National Influenza Center	WHO Chinese National Influenza Center	Wang,Dayan;Gao,Rongbao;Yang,Lei;Zhou,Shumei;Li,Xiyan;Zhou,Jianfang;Zhu,Wenfei;Guo,Junfeng;Li,Xiaodan;Dong,Jie;Huang,Weijuan;Zhang,Ye;Dong,Libo;Zhao,Xiang;Lu,Jian;Lan,Yu;Shu,Yuelong
EPI627725	PA	China	2014-Jan-10	EPI_ISL_192367	A/Guangdong/0024/2014	WHO Chinese National Influenza Center	WHO Chinese National Influenza Center	Wang,Dayan;Gao,Rongbao;Yang,Lei;Zhou,Shumei;Li,Xiyan;Zhou,Jianfang;Zhu,Wenfei;Guo,Junfeng;Li,Xiaodan;Dong,Jie;Huang,Weijuan;Zhang,Ye;Dong,Libo;Zhao,Xiang;Lu,Jian;Lan,Yu;Shu,Yuelong
EPI627733	PA	China	2014-Feb-10	EPI_ISL_192368	A/Guangdong-Guangzhou/XN06587/2014	WHO Chinese National Influenza Center	WHO Chinese National Influenza Center	Wang,Dayan;Gao,Rongbao;Yang,Lei;Zhou,Shumei;Li,Xiyan;Zhou,Jianfang;Zhu,Wenfei;Guo,Junfeng;Li,Xiaodan;Dong,Jie;Huang,Weijuan;Zhang,Ye;Dong,Libo;Zhao,Xiang;Lu,Jian;Lan,Yu;Shu,Yuelong
EPI627741	PA	China	2014-Jan-03	EPI_ISL_192369	A/Guangdong/0010/2014	WHO Chinese National Influenza Center	WHO Chinese National Influenza Center	Wang,Dayan;Gao,Rongbao;Yang,Lei;Zhou,Shumei;Li,Xiyan;Zhou,Jianfang;Zhu,Wenfei;Guo,Junfeng;Li,Xiaodan;Dong,Jie;Huang,Weijuan;Zhang,Ye;Dong,Libo;Zhao,Xiang;Lu,Jian;Lan,Yu;Shu,Yuelong
EPI627749	PA	China	2014-Feb-07	EPI_ISL_192370	A/Guangdong-Guangzhou/XN00457/2014	WHO Chinese National Influenza Center	WHO Chinese National Influenza Center	Wang,Dayan;Gao,Rongbao;Yang,Lei;Zhou,Shumei;Li,Xiyan;Zhou,Jianfang;Zhu,Wenfei;Guo,Junfeng;Li,Xiaodan;Dong,Jie;Huang,Weijuan;Zhang,Ye;Dong,Libo;Zhao,Xiang;Lu,Jian;Lan,Yu;Shu,Yuelong
EPI627757	PA	China	2014-Feb-05	EPI_ISL_192371	A/Guangdong-Guangzhou/XN00429/2014	WHO Chinese National Influenza Center	WHO Chinese National Influenza Center	Wang,Dayan;Gao,Rongbao;Yang,Lei;Zhou,Shumei;Li,Xiyan;Zhou,Jianfang;Zhu,Wenfei;Guo,Junfeng;Li,Xiaodan;Dong,Jie;Huang,Weijuan;Zhang,Ye;Dong,Libo;Zhao,Xiang;Lu,Jian;Lan,Yu;Shu,Yuelong
EPI627765	PA	China	2014-Feb-02	EPI_ISL_192372	A/Guangdong-Guangzhou/XN00298/2014	WHO Chinese National Influenza Center	WHO Chinese National Influenza Center	Wang,Dayan;Gao,Rongbao;Yang,Lei;Zhou,Shumei;Li,Xiyan;Zhou,Jianfang;Zhu,Wenfei;Guo,Junfeng;Li,Xiaodan;Dong,Jie;Huang,Weijuan;Zhang,Ye;Dong,Libo;Zhao,Xiang;Lu,Jian;Lan,Yu;Shu,Yuelong
EPI627773	PA	China	2014-Jan-29	EPI_ISL_192373	A/Guangdong-Guangzhou/XN05586/2014	WHO Chinese National Influenza Center	WHO Chinese National Influenza Center	Wang,Dayan;Gao,Rongbao;Yang,Lei;Zhou,Shumei;Li,Xiyan;Zhou,Jianfang;Zhu,Wenfei;Guo,Junfeng;Li,Xiaodan;Dong,Jie;Huang,Weijuan;Zhang,Ye;Dong,Libo;Zhao,Xiang;Lu,Jian;Lan,Yu;Shu,Yuelong
EPI627781	PA	China	2014-Jan-29	EPI_ISL_192374	A/Guangdong-Guangzhou/XN00175/2014	WHO Chinese National Influenza Center	WHO Chinese National Influenza Center	Wang,Dayan;Gao,Rongbao;Yang,Lei;Zhou,Shumei;Li,Xiyan;Zhou,Jianfang;Zhu,Wenfei;Guo,Junfeng;Li,Xiaodan;Dong,Jie;Huang,Weijuan;Zhang,Ye;Dong,Libo;Zhao,Xiang;Lu,Jian;Lan,Yu;Shu,Yuelong
EPI627788	PA	China	2014-Jan-16	EPI_ISL_192375	A/Guangdong-Guangzhou/XN02933/2014	WHO Chinese National Influenza Center	WHO Chinese National Influenza Center	Wang,Dayan;Gao,Rongbao;Yang,Lei;Zhou,Shumei;Li,Xiyan;Zhou,Jianfang;Zhu,Wenfei;Guo,Junfeng;Li,Xiaodan;Dong,Jie;Huang,Weijuan;Zhang,Ye;Dong,Libo;Zhao,Xiang;Lu,Jian;Lan,Yu;Shu,Yuelong
EPI627796	PA	China	2014-Feb-11	EPI_ISL_192376	A/Guangdong-Guangzhou/XN06839/2014	WHO Chinese National Influenza Center	WHO Chinese National Influenza Center	Wang,Dayan;Gao,Rongbao;Yang,Lei;Zhou,Shumei;Li,Xiyan;Zhou,Jianfang;Zhu,Wenfei;Guo,Junfeng;Li,Xiaodan;Dong,Jie;Huang,Weijuan;Zhang,Ye;Dong,Libo;Zhao,Xiang;Lu,Jian;Lan,Yu;Shu,Yuelong
EPI627804	PA	China	2014-May-22	EPI_ISL_192377	A/Shandong/01/2014	WHO Chinese National Influenza Center	WHO Chinese National Influenza Center	Wang,Dayan;Gao,Rongbao;Yang,Lei;Zhou,Shumei;Li,Xiyan;Zhou,Jianfang;Zhu,Wenfei;Guo,Junfeng;Li,Xiaodan;Dong,Jie;Huang,Weijuan;Zhang,Ye;Dong,Libo;Zhao,Xiang;Lu,Jian;Lan,Yu;Shu,Yuelong
EPI627828	PA	China	2014-Aug-15	EPI_ISL_192380	A/Xinjiang/75802/2014	WHO Chinese National Influenza Center	WHO Chinese National Influenza Center	Wang,Dayan;Gao,Rongbao;Yang,Lei;Zhou,Shumei;Li,Xiyan;Zhou,Jianfang;Zhu,Wenfei;Guo,Junfeng;Li,Xiaodan;Dong,Jie;Huang,Weijuan;Zhang,Ye;Dong,Libo;Zhao,Xiang;Lu,Jian;Lan,Yu;Shu,Yuelong
EPI627852	PA	China	2014-Apr-19	EPI_ISL_192383	A/Hunan/26938/2014	WHO Chinese National Influenza Center	WHO Chinese National Influenza Center	Wang,Dayan;Gao,Rongbao;Yang,Lei;Zhou,Shumei;Li,Xiyan;Zhou,Jianfang;Zhu,Wenfei;Guo,Junfeng;Li,Xiaodan;Dong,Jie;Huang,Weijuan;Zhang,Ye;Dong,Libo;Zhao,Xiang;Lu,Jian;Lan,Yu;Shu,Yuelong
EPI627860	PA	China	2014-Mar-04	EPI_ISL_192384	A/Shandong/02/2014	WHO Chinese National Influenza Center	WHO Chinese National Influenza Center	Wang,Dayan;Gao,Rongbao;Yang,Lei;Zhou,Shumei;Li,Xiyan;Zhou,Jianfang;Zhu,Wenfei;Guo,Junfeng;Li,Xiaodan;Dong,Jie;Huang,Weijuan;Zhang,Ye;Dong,Libo;Zhao,Xiang;Lu,Jian;Lan,Yu;Shu,Yuelong
EPI627916	PA	China	2014-Jul-25	EPI_ISL_192391	A/Xinjiang/73030/2014	WHO Chinese National Influenza Center	WHO Chinese National Influenza Center	Wang,Dayan;Gao,Rongbao;Yang,Lei;Zhou,Shumei;Li,Xiyan;Zhou,Jianfang;Zhu,Wenfei;Guo,Junfeng;Li,Xiaodan;Dong,Jie;Huang,Weijuan;Zhang,Ye;Dong,Libo;Zhao,Xiang;Lu,Jian;Lan,Yu;Shu,Yuelong
EPI627932	PA	China	2014-Jan-17	EPI_ISL_192393	A/Guangdong/0046/2014	WHO Chinese National Influenza Center	WHO Chinese National Influenza Center	Wang,Dayan;Gao,Rongbao;Yang,Lei;Zhou,Shumei;Li,Xiyan;Zhou,Jianfang;Zhu,Wenfei;Guo,Junfeng;Li,Xiaodan;Dong,Jie;Huang,Weijuan;Zhang,Ye;Dong,Libo;Zhao,Xiang;Lu,Jian;Lan,Yu;Shu,Yuelong
EPI627940	PA	China	2014-Jan-29	EPI_ISL_192394	A/Guangdong/0066/2014	WHO Chinese National Influenza Center	WHO Chinese National Influenza Center	Wang,Dayan;Gao,Rongbao;Yang,Lei;Zhou,Shumei;Li,Xiyan;Zhou,Jianfang;Zhu,Wenfei;Guo,Junfeng;Li,Xiaodan;Dong,Jie;Huang,Weijuan;Zhang,Ye;Dong,Libo;Zhao,Xiang;Lu,Jian;Lan,Yu;Shu,Yuelong
EPI627948	PA	China	2014-Jan-30	EPI_ISL_192395	A/Guangdong/0069/2014	WHO Chinese National Influenza Center	WHO Chinese National Influenza Center	Wang,Dayan;Gao,Rongbao;Yang,Lei;Zhou,Shumei;Li,Xiyan;Zhou,Jianfang;Zhu,Wenfei;Guo,Junfeng;Li,Xiaodan;Dong,Jie;Huang,Weijuan;Zhang,Ye;Dong,Libo;Zhao,Xiang;Lu,Jian;Lan,Yu;Shu,Yuelong
EPI627964	PA	China	2014-Jan-30	EPI_ISL_192397	A/Guangdong/0074/2014	WHO Chinese National Influenza Center	WHO Chinese National Influenza Center	Wang,Dayan;Gao,Rongbao;Yang,Lei;Zhou,Shumei;Li,Xiyan;Zhou,Jianfang;Zhu,Wenfei;Guo,Junfeng;Li,Xiaodan;Dong,Jie;Huang,Weijuan;Zhang,Ye;Dong,Libo;Zhao,Xiang;Lu,Jian;Lan,Yu;Shu,Yuelong
EPI627972	PA	China	2014-Jan-31	EPI_ISL_192398	A/Guangdong/0081/2014	WHO Chinese National Influenza Center	WHO Chinese National Influenza Center	Wang,Dayan;Gao,Rongbao;Yang,Lei;Zhou,Shumei;Li,Xiyan;Zhou,Jianfang;Zhu,Wenfei;Guo,Junfeng;Li,Xiaodan;Dong,Jie;Huang,Weijuan;Zhang,Ye;Dong,Libo;Zhao,Xiang;Lu,Jian;Lan,Yu;Shu,Yuelong
EPI627988	PA	China	2014-Jan-30	EPI_ISL_192400	A/Guangdong/0071/2014	WHO Chinese National Influenza Center	WHO Chinese National Influenza Center	Wang,Dayan;Gao,Rongbao;Yang,Lei;Zhou,Shumei;Li,Xiyan;Zhou,Jianfang;Zhu,Wenfei;Guo,Junfeng;Li,Xiaodan;Dong,Jie;Huang,Weijuan;Zhang,Ye;Dong,Libo;Zhao,Xiang;Lu,Jian;Lan,Yu;Shu,Yuelong
EPI627996	PA	China	2014-Jan-29	EPI_ISL_192401	A/Guangdong/0065/2014	WHO Chinese National Influenza Center	WHO Chinese National Influenza Center	Wang,Dayan;Gao,Rongbao;Yang,Lei;Zhou,Shumei;Li,Xiyan;Zhou,Jianfang;Zhu,Wenfei;Guo,Junfeng;Li,Xiaodan;Dong,Jie;Huang,Weijuan;Zhang,Ye;Dong,Libo;Zhao,Xiang;Lu,Jian;Lan,Yu;Shu,Yuelong
EPI628004	PA	China	2014-Jan-20	EPI_ISL_192402	A/Guangdong/0048/2014	WHO Chinese National Influenza Center	WHO Chinese National Influenza Center	Wang,Dayan;Gao,Rongbao;Yang,Lei;Zhou,Shumei;Li,Xiyan;Zhou,Jianfang;Zhu,Wenfei;Guo,Junfeng;Li,Xiaodan;Dong,Jie;Huang,Weijuan;Zhang,Ye;Dong,Libo;Zhao,Xiang;Lu,Jian;Lan,Yu;Shu,Yuelong
EPI628012	PA	China	2014-Jan-30	EPI_ISL_192403	A/Guangdong/0075/2014	WHO Chinese National Influenza Center	WHO Chinese National Influenza Center	Wang,Dayan;Gao,Rongbao;Yang,Lei;Zhou,Shumei;Li,Xiyan;Zhou,Jianfang;Zhu,Wenfei;Guo,Junfeng;Li,Xiaodan;Dong,Jie;Huang,Weijuan;Zhang,Ye;Dong,Libo;Zhao,Xiang;Lu,Jian;Lan,Yu;Shu,Yuelong
EPI628028	PA	China	2014-Feb-07	EPI_ISL_192405	A/Anhui/09186/2014	WHO Chinese National Influenza Center	WHO Chinese National Influenza Center	Wang,Dayan;Gao,Rongbao;Yang,Lei;Zhou,Shumei;Li,Xiyan;Zhou,Jianfang;Zhu,Wenfei;Guo,Junfeng;Li,Xiaodan;Dong,Jie;Huang,Weijuan;Zhang,Ye;Dong,Libo;Zhao,Xiang;Lu,Jian;Lan,Yu;Shu,Yuelong
EPI628036	PA	China	2014-Feb-15	EPI_ISL_192406	A/Anhui/09214/2014	WHO Chinese National Influenza Center	WHO Chinese National Influenza Center	Wang,Dayan;Gao,Rongbao;Yang,Lei;Zhou,Shumei;Li,Xiyan;Zhou,Jianfang;Zhu,Wenfei;Guo,Junfeng;Li,Xiaodan;Dong,Jie;Huang,Weijuan;Zhang,Ye;Dong,Libo;Zhao,Xiang;Lu,Jian;Lan,Yu;Shu,Yuelong
EPI628044	PA	China	2014-Feb-13	EPI_ISL_192407	A/Anhui/09212/2014	WHO Chinese National Influenza Center	WHO Chinese National Influenza Center	Wang,Dayan;Gao,Rongbao;Yang,Lei;Zhou,Shumei;Li,Xiyan;Zhou,Jianfang;Zhu,Wenfei;Guo,Junfeng;Li,Xiaodan;Dong,Jie;Huang,Weijuan;Zhang,Ye;Dong,Libo;Zhao,Xiang;Lu,Jian;Lan,Yu;Shu,Yuelong
EPI628052	PA	China	2014-Feb-07	EPI_ISL_192408	A/Jiangsu/09387/2014	WHO Chinese National Influenza Center	WHO Chinese National Influenza Center	Wang,Dayan;Gao,Rongbao;Yang,Lei;Zhou,Shumei;Li,Xiyan;Zhou,Jianfang;Zhu,Wenfei;Guo,Junfeng;Li,Xiaodan;Dong,Jie;Huang,Weijuan;Zhang,Ye;Dong,Libo;Zhao,Xiang;Lu,Jian;Lan,Yu;Shu,Yuelong
EPI628060	PA	China	2014-Feb-11	EPI_ISL_192409	A/Hunan/09191/2014	WHO Chinese National Influenza Center	WHO Chinese National Influenza Center	Wang,Dayan;Gao,Rongbao;Yang,Lei;Zhou,Shumei;Li,Xiyan;Zhou,Jianfang;Zhu,Wenfei;Guo,Junfeng;Li,Xiaodan;Dong,Jie;Huang,Weijuan;Zhang,Ye;Dong,Libo;Zhao,Xiang;Lu,Jian;Lan,Yu;Shu,Yuelong
EPI628068	PA	China	2014-Feb-07	EPI_ISL_192410	A/Anhui/09188/2014	WHO Chinese National Influenza Center	WHO Chinese National Influenza Center	Wang,Dayan;Gao,Rongbao;Yang,Lei;Zhou,Shumei;Li,Xiyan;Zhou,Jianfang;Zhu,Wenfei;Guo,Junfeng;Li,Xiaodan;Dong,Jie;Huang,Weijuan;Zhang,Ye;Dong,Libo;Zhao,Xiang;Lu,Jian;Lan,Yu;Shu,Yuelong
EPI628076	PA	China	2014-Jan-24	EPI_ISL_192411	A/Fujian/5/2014	WHO Chinese National Influenza Center	WHO Chinese National Influenza Center	Wang,Dayan;Gao,Rongbao;Yang,Lei;Zhou,Shumei;Li,Xiyan;Zhou,Jianfang;Zhu,Wenfei;Guo,Junfeng;Li,Xiaodan;Dong,Jie;Huang,Weijuan;Zhang,Ye;Dong,Libo;Zhao,Xiang;Lu,Jian;Lan,Yu;Shu,Yuelong
EPI628084	PA	China	2014-Feb-06	EPI_ISL_192412	A/Beijing/09149/2014	WHO Chinese National Influenza Center	WHO Chinese National Influenza Center	Wang,Dayan;Gao,Rongbao;Yang,Lei;Zhou,Shumei;Li,Xiyan;Zhou,Jianfang;Zhu,Wenfei;Guo,Junfeng;Li,Xiaodan;Dong,Jie;Huang,Weijuan;Zhang,Ye;Dong,Libo;Zhao,Xiang;Lu,Jian;Lan,Yu;Shu,Yuelong
EPI628092	PA	China	2014-Jan-04	EPI_ISL_192413	A/Guangdong/0012/2014	WHO Chinese National Influenza Center	WHO Chinese National Influenza Center	Wang,Dayan;Gao,Rongbao;Yang,Lei;Zhou,Shumei;Li,Xiyan;Zhou,Jianfang;Zhu,Wenfei;Guo,Junfeng;Li,Xiaodan;Dong,Jie;Huang,Weijuan;Zhang,Ye;Dong,Libo;Zhao,Xiang;Lu,Jian;Lan,Yu;Shu,Yuelong
EPI628100	PA	China	2014-Jan-08	EPI_ISL_192414	A/Guangdong/0019/2014	WHO Chinese National Influenza Center	WHO Chinese National Influenza Center	Wang,Dayan;Gao,Rongbao;Yang,Lei;Zhou,Shumei;Li,Xiyan;Zhou,Jianfang;Zhu,Wenfei;Guo,Junfeng;Li,Xiaodan;Dong,Jie;Huang,Weijuan;Zhang,Ye;Dong,Libo;Zhao,Xiang;Lu,Jian;Lan,Yu;Shu,Yuelong
EPI628108	PA	China	2014-Jan-11	EPI_ISL_192415	A/Guangdong/0026/2014	WHO Chinese National Influenza Center	WHO Chinese National Influenza Center	Wang,Dayan;Gao,Rongbao;Yang,Lei;Zhou,Shumei;Li,Xiyan;Zhou,Jianfang;Zhu,Wenfei;Guo,Junfeng;Li,Xiaodan;Dong,Jie;Huang,Weijuan;Zhang,Ye;Dong,Libo;Zhao,Xiang;Lu,Jian;Lan,Yu;Shu,Yuelong
EPI628116	PA	China	2014-Jan-09	EPI_ISL_192416	A/Guangdong/0029/2014	WHO Chinese National Influenza Center	WHO Chinese National Influenza Center	Wang,Dayan;Gao,Rongbao;Yang,Lei;Zhou,Shumei;Li,Xiyan;Zhou,Jianfang;Zhu,Wenfei;Guo,Junfeng;Li,Xiaodan;Dong,Jie;Huang,Weijuan;Zhang,Ye;Dong,Libo;Zhao,Xiang;Lu,Jian;Lan,Yu;Shu,Yuelong
EPI628124	PA	China	2014-Jan-12	EPI_ISL_192417	A/Guangdong/0031/2014	WHO Chinese National Influenza Center	WHO Chinese National Influenza Center	Wang,Dayan;Gao,Rongbao;Yang,Lei;Zhou,Shumei;Li,Xiyan;Zhou,Jianfang;Zhu,Wenfei;Guo,Junfeng;Li,Xiaodan;Dong,Jie;Huang,Weijuan;Zhang,Ye;Dong,Libo;Zhao,Xiang;Lu,Jian;Lan,Yu;Shu,Yuelong
EPI628132	PA	China	2014-Feb-16	EPI_ISL_192418	A/Hunan/12172/2014	WHO Chinese National Influenza Center	WHO Chinese National Influenza Center	Wang,Dayan;Gao,Rongbao;Yang,Lei;Zhou,Shumei;Li,Xiyan;Zhou,Jianfang;Zhu,Wenfei;Guo,Junfeng;Li,Xiaodan;Dong,Jie;Huang,Weijuan;Zhang,Ye;Dong,Libo;Zhao,Xiang;Lu,Jian;Lan,Yu;Shu,Yuelong
EPI628140	PA	China	2014-Feb-17	EPI_ISL_192419	A/Hunan/12173/2014	WHO Chinese National Influenza Center	WHO Chinese National Influenza Center	Wang,Dayan;Gao,Rongbao;Yang,Lei;Zhou,Shumei;Li,Xiyan;Zhou,Jianfang;Zhu,Wenfei;Guo,Junfeng;Li,Xiaodan;Dong,Jie;Huang,Weijuan;Zhang,Ye;Dong,Libo;Zhao,Xiang;Lu,Jian;Lan,Yu;Shu,Yuelong
EPI628148	PA	China	2014-Feb-05	EPI_ISL_192420	A/Fujian/14/2014	WHO Chinese National Influenza Center	WHO Chinese National Influenza Center	Wang,Dayan;Gao,Rongbao;Yang,Lei;Zhou,Shumei;Li,Xiyan;Zhou,Jianfang;Zhu,Wenfei;Guo,Junfeng;Li,Xiaodan;Dong,Jie;Huang,Weijuan;Zhang,Ye;Dong,Libo;Zhao,Xiang;Lu,Jian;Lan,Yu;Shu,Yuelong
EPI628156	PA	China	2014-Feb-02	EPI_ISL_192421	A/Fujian/13/2014	WHO Chinese National Influenza Center	WHO Chinese National Influenza Center	Wang,Dayan;Gao,Rongbao;Yang,Lei;Zhou,Shumei;Li,Xiyan;Zhou,Jianfang;Zhu,Wenfei;Guo,Junfeng;Li,Xiaodan;Dong,Jie;Huang,Weijuan;Zhang,Ye;Dong,Libo;Zhao,Xiang;Lu,Jian;Lan,Yu;Shu,Yuelong
EPI628164	PA	China	2014-Jan-31	EPI_ISL_192422	A/Fujian/12/2014	WHO Chinese National Influenza Center	WHO Chinese National Influenza Center	Wang,Dayan;Gao,Rongbao;Yang,Lei;Zhou,Shumei;Li,Xiyan;Zhou,Jianfang;Zhu,Wenfei;Guo,Junfeng;Li,Xiaodan;Dong,Jie;Huang,Weijuan;Zhang,Ye;Dong,Libo;Zhao,Xiang;Lu,Jian;Lan,Yu;Shu,Yuelong
EPI628172	PA	China	2014-Jan-26	EPI_ISL_192423	A/Fujian/11/2014	WHO Chinese National Influenza Center	WHO Chinese National Influenza Center	Wang,Dayan;Gao,Rongbao;Yang,Lei;Zhou,Shumei;Li,Xiyan;Zhou,Jianfang;Zhu,Wenfei;Guo,Junfeng;Li,Xiaodan;Dong,Jie;Huang,Weijuan;Zhang,Ye;Dong,Libo;Zhao,Xiang;Lu,Jian;Lan,Yu;Shu,Yuelong
EPI628180	PA	China	2014-Feb-05	EPI_ISL_192424	A/Hunan/09193/2014	WHO Chinese National Influenza Center	WHO Chinese National Influenza Center	Wang,Dayan;Gao,Rongbao;Yang,Lei;Zhou,Shumei;Li,Xiyan;Zhou,Jianfang;Zhu,Wenfei;Guo,Junfeng;Li,Xiaodan;Dong,Jie;Huang,Weijuan;Zhang,Ye;Dong,Libo;Zhao,Xiang;Lu,Jian;Lan,Yu;Shu,Yuelong
EPI628188	PA	China	2014-Jan-07	EPI_ISL_192425	A/Jiangsu/09389/2014	WHO Chinese National Influenza Center	WHO Chinese National Influenza Center	Wang,Dayan;Gao,Rongbao;Yang,Lei;Zhou,Shumei;Li,Xiyan;Zhou,Jianfang;Zhu,Wenfei;Guo,Junfeng;Li,Xiaodan;Dong,Jie;Huang,Weijuan;Zhang,Ye;Dong,Libo;Zhao,Xiang;Lu,Jian;Lan,Yu;Shu,Yuelong
EPI628196	PA	China	2014-Jan-13	EPI_ISL_192426	A/Fujian/9/2014	WHO Chinese National Influenza Center	WHO Chinese National Influenza Center	Wang,Dayan;Gao,Rongbao;Yang,Lei;Zhou,Shumei;Li,Xiyan;Zhou,Jianfang;Zhu,Wenfei;Guo,Junfeng;Li,Xiaodan;Dong,Jie;Huang,Weijuan;Zhang,Ye;Dong,Libo;Zhao,Xiang;Lu,Jian;Lan,Yu;Shu,Yuelong
EPI628204	PA	China	2014-Feb-03	EPI_ISL_192427	A/Fujian/8/2014	WHO Chinese National Influenza Center	WHO Chinese National Influenza Center	Wang,Dayan;Gao,Rongbao;Yang,Lei;Zhou,Shumei;Li,Xiyan;Zhou,Jianfang;Zhu,Wenfei;Guo,Junfeng;Li,Xiaodan;Dong,Jie;Huang,Weijuan;Zhang,Ye;Dong,Libo;Zhao,Xiang;Lu,Jian;Lan,Yu;Shu,Yuelong
EPI628212	PA	China	2014-Jan-27	EPI_ISL_192428	A/Fujian/7/2014	WHO Chinese National Influenza Center	WHO Chinese National Influenza Center	Wang,Dayan;Gao,Rongbao;Yang,Lei;Zhou,Shumei;Li,Xiyan;Zhou,Jianfang;Zhu,Wenfei;Guo,Junfeng;Li,Xiaodan;Dong,Jie;Huang,Weijuan;Zhang,Ye;Dong,Libo;Zhao,Xiang;Lu,Jian;Lan,Yu;Shu,Yuelong
EPI628228	PA	China	2014-Feb-05	EPI_ISL_192430	A/Jiangsu/09049/2014	WHO Chinese National Influenza Center	WHO Chinese National Influenza Center	Wang,Dayan;Gao,Rongbao;Yang,Lei;Zhou,Shumei;Li,Xiyan;Zhou,Jianfang;Zhu,Wenfei;Guo,Junfeng;Li,Xiaodan;Dong,Jie;Huang,Weijuan;Zhang,Ye;Dong,Libo;Zhao,Xiang;Lu,Jian;Lan,Yu;Shu,Yuelong
EPI628236	PA	China	2014-Jan-26	EPI_ISL_192431	A/Jiangsu/09043/2014	WHO Chinese National Influenza Center	WHO Chinese National Influenza Center	Wang,Dayan;Gao,Rongbao;Yang,Lei;Zhou,Shumei;Li,Xiyan;Zhou,Jianfang;Zhu,Wenfei;Guo,Junfeng;Li,Xiaodan;Dong,Jie;Huang,Weijuan;Zhang,Ye;Dong,Libo;Zhao,Xiang;Lu,Jian;Lan,Yu;Shu,Yuelong
EPI628268	PA	China	2014-Jan-16	EPI_ISL_192435	A/Fujian/3/2014	WHO Chinese National Influenza Center	WHO Chinese National Influenza Center	Wang,Dayan;Gao,Rongbao;Yang,Lei;Zhou,Shumei;Li,Xiyan;Zhou,Jianfang;Zhu,Wenfei;Guo,Junfeng;Li,Xiaodan;Dong,Jie;Huang,Weijuan;Zhang,Ye;Dong,Libo;Zhao,Xiang;Lu,Jian;Lan,Yu;Shu,Yuelong
EPI632071	PA	China	2013-Dec-01	EPI_ISL_192898	A/Human/Shenzhen/1/2013	Shenzhen center for disease control and prevention	Beijing Genomics Institute (BGI)	Jinquan,Cheng; Renli,Zhang; Shisong,Fang
EPI632064	PA	China	2014-Jan-01	EPI_ISL_192899	A/Human/Shenzhen/2/2014	Shenzhen center for disease control and prevention	Beijing Genomics Institute (BGI)	Jinquan,Cheng; Renli,Zhang; Shisong,Fang
EPI632057	PA	China	2014-Jan-01	EPI_ISL_192900	A/Human/Shenzhen/3/2014	Shenzhen center for disease control and prevention	Beijing Genomics Institute (BGI)	Jinquan,Cheng; Renli,Zhang; Shisong,Fang
EPI632050	PA	China	2014-Jan-01	EPI_ISL_192901	A/Human/Shenzhen/4/2014	Shenzhen center for disease control and prevention	Beijing Genomics Institute (BGI)	Jinquan,Cheng; Renli,Zhang; Shisong,Fang
EPI632043	PA	China	2014-Jan-01	EPI_ISL_192902	A/Human/Shenzhen/5/2014	Shenzhen center for disease control and prevention	Beijing Genomics Institute (BGI)	Jinquan,Cheng; Renli,Zhang; Shisong,Fang
EPI632036	PA	China	2014-Jan-01	EPI_ISL_192903	A/Human/Shenzhen/6/2014	Shenzhen center for disease control and prevention	Beijing Genomics Institute (BGI)	Jinquan,Cheng; Renli,Zhang; Shisong,Fang
EPI632029	PA	China	2014-Jan-01	EPI_ISL_192904	A/Human/Shenzhen/7/2014	Shenzhen center for disease control and prevention	Beijing Genomics Institute (BGI)	Jinquan,Cheng; Renli,Zhang; Shisong,Fang
EPI632022	PA	China	2014-Jan-01	EPI_ISL_192905	A/Human/Shenzhen/8/2014	Shenzhen center for disease control and prevention	Beijing Genomics Institute (BGI)	Jinquan,Cheng; Renli,Zhang; Shisong,Fang
EPI632015	PA	China	2014-Jan-01	EPI_ISL_192906	A/Human/Shenzhen/9/2014	Shenzhen center for disease control and prevention	Beijing Genomics Institute (BGI)	Jinquan,Cheng; Renli,Zhang; Shisong,Fang
EPI632008	PA	China	2014-Jan-01	EPI_ISL_192907	A/Human/Shenzhen/16/2014	Shenzhen center for disease control and prevention	Beijing Genomics Institute (BGI)	Jinquan,Cheng; Renli,Zhang; Shisong,Fang
EPI632001	PA	China	2014-Jan-01	EPI_ISL_192908	A/Human/Shenzhen/17/2014	Shenzhen center for disease control and prevention	Beijing Genomics Institute (BGI)	Jinquan,Cheng; Renli,Zhang; Shisong,Fang
EPI631994	PA	China	2014-Dec-01	EPI_ISL_192909	A/Human/Shenzhen/1/2015	Shenzhen center for disease control and prevention	Beijing Genomics Institute (BGI)	Jinquan,Cheng; Renli,Zhang; Shisong,Fang
EPI631987	PA	China	2015-Jan-01	EPI_ISL_192910	A/Human/Shenzhen/3/2015	Shenzhen center for disease control and prevention	Beijing Genomics Institute (BGI)	Jinquan,Cheng; Renli,Zhang; Shisong,Fang
EPI631980	PA	China	2015-Jan-01	EPI_ISL_192911	A/Human/Shenzhen/4/2015	Shenzhen center for disease control and prevention	Beijing Genomics Institute (BGI)	Jinquan,Cheng; Renli,Zhang; Shisong,Fang
EPI631973	PA	China	2015-Jan-01	EPI_ISL_192912	A/Human/Shenzhen/5/2015	Shenzhen center for disease control and prevention	Beijing Genomics Institute (BGI)	Jinquan,Cheng; Renli,Zhang; Shisong,Fang
EPI631966	PA	China	2015-Jan-01	EPI_ISL_192913	A/Human/Shenzhen/6/2015	Shenzhen center for disease control and prevention	Beijing Genomics Institute (BGI)	Jinquan,Cheng; Renli,Zhang; Shisong,Fang
EPI635541	PA	China	2013-Jan-01	EPI_ISL_194250	A/Anhui/1-YK_RG01/2013			Das,S.R.; Halpin,R.A.; Lin,X.; Simenauer,A.; Akopov,A.; Fedorova,N.; Puri,V.; Stockwell,T.; Amedeo,P.; Bishop,B.; Katzel,D.; Schobel,S.; Shrivastava,S.; Neumann,G.; Bao,Y.; Sanders,R.; Zhdanov,S.; Kiryutin,B.; Lipman,D.J.; Tatusova,T.; Kawaoka,Y.
EPI635542	PA	China	2013-Jan-01	EPI_ISL_194251	A/Anhui/1-YK_RG03/2013			Das,S.R.; Halpin,R.A.; Lin,X.; Simenauer,A.; Akopov,A.; Fedorova,N.; Puri,V.; Stockwell,T.; Amedeo,P.; Bishop,B.; Katzel,D.; Schobel,S.; Shrivastava,S.; Neumann,G.; Bao,Y.; Sanders,R.; Zhdanov,S.; Kiryutin,B.; Lipman,D.J.; Tatusova,T.; Kawaoka,Y.
EPI635543	PA	China	2013-Jan-01	EPI_ISL_194252	A/Anhui/1-YK_RG02/2013			Das,S.R.; Halpin,R.A.; Lin,X.; Simenauer,A.; Akopov,A.; Fedorova,N.; Puri,V.; Stockwell,T.; Amedeo,P.; Bishop,B.; Katzel,D.; Schobel,S.; Shrivastava,S.; Neumann,G.; Bao,Y.; Sanders,R.; Zhdanov,S.; Kiryutin,B.; Lipman,D.J.; Tatusova,T.; Kawaoka,Y.
EPI635544	PA	China	2013-Jan-01	EPI_ISL_194253	A/Anhui/1-YK_RG04/2013			Das,S.R.; Halpin,R.A.; Lin,X.; Simenauer,A.; Akopov,A.; Fedorova,N.; Puri,V.; Stockwell,T.; Amedeo,P.; Bishop,B.; Katzel,D.; Schobel,S.; Shrivastava,S.; Neumann,G.; Bao,Y.; Sanders,R.; Zhdanov,S.; Kiryutin,B.; Lipman,D.J.; Tatusova,T.; Kawaoka,Y.
EPI635545	PA	China	2013-Jan-01	EPI_ISL_194254	A/Anhui/1-YK_RG06/2013			Das,S.R.; Halpin,R.A.; Lin,X.; Simenauer,A.; Akopov,A.; Fedorova,N.; Puri,V.; Stockwell,T.; Amedeo,P.; Bishop,B.; Katzel,D.; Schobel,S.; Shrivastava,S.; Neumann,G.; Bao,Y.; Sanders,R.; Zhdanov,S.; Kiryutin,B.; Lipman,D.J.; Tatusova,T.; Kawaoka,Y.
EPI635546	PA	China	2013-Jan-01	EPI_ISL_194255	A/Anhui/1-YK_RG07/2013			Das,S.R.; Halpin,R.A.; Lin,X.; Simenauer,A.; Akopov,A.; Fedorova,N.; Puri,V.; Stockwell,T.; Amedeo,P.; Bishop,B.; Katzel,D.; Schobel,S.; Shrivastava,S.; Neumann,G.; Bao,Y.; Sanders,R.; Zhdanov,S.; Kiryutin,B.; Lipman,D.J.; Tatusova,T.; Kawaoka,Y.
EPI635547	PA	China	2013-Jan-01	EPI_ISL_194256	A/Anhui/1-YK_RG05/2013			Das,S.R.; Halpin,R.A.; Lin,X.; Simenauer,A.; Akopov,A.; Fedorova,N.; Puri,V.; Stockwell,T.; Amedeo,P.; Bishop,B.; Katzel,D.; Schobel,S.; Shrivastava,S.; Neumann,G.; Bao,Y.; Sanders,R.; Zhdanov,S.; Kiryutin,B.; Lipman,D.J.; Tatusova,T.; Kawaoka,Y.
EPI635548	PA	China	2013-Jan-01	EPI_ISL_194257	A/Anhui/1-YK_RG09/2013			Das,S.R.; Halpin,R.A.; Lin,X.; Simenauer,A.; Akopov,A.; Fedorova,N.; Puri,V.; Stockwell,T.; Amedeo,P.; Bishop,B.; Katzel,D.; Schobel,S.; Shrivastava,S.; Neumann,G.; Bao,Y.; Sanders,R.; Zhdanov,S.; Kiryutin,B.; Lipman,D.J.; Tatusova,T.; Kawaoka,Y.
EPI635549	PA	China	2013-Jan-01	EPI_ISL_194258	A/Anhui/1-YK_RG08/2013			Das,S.R.; Halpin,R.A.; Lin,X.; Simenauer,A.; Akopov,A.; Fedorova,N.; Puri,V.; Stockwell,T.; Amedeo,P.; Bishop,B.; Katzel,D.; Schobel,S.; Shrivastava,S.; Neumann,G.; Bao,Y.; Sanders,R.; Zhdanov,S.; Kiryutin,B.; Lipman,D.J.; Tatusova,T.; Kawaoka,Y.
EPI635550	PA	China	2013-Jan-01	EPI_ISL_194259	A/Anhui/1-YK_RG12/2013			Das,S.R.; Halpin,R.A.; Lin,X.; Simenauer,A.; Akopov,A.; Fedorova,N.; Puri,V.; Stockwell,T.; Amedeo,P.; Bishop,B.; Katzel,D.; Schobel,S.; Shrivastava,S.; Neumann,G.; Bao,Y.; Sanders,R.; Zhdanov,S.; Kiryutin,B.; Lipman,D.J.; Tatusova,T.; Kawaoka,Y.
EPI635551	PA	China	2013-Jan-01	EPI_ISL_194260	A/Anhui/1-YK_RG10/2013			Das,S.R.; Halpin,R.A.; Lin,X.; Simenauer,A.; Akopov,A.; Fedorova,N.; Puri,V.; Stockwell,T.; Amedeo,P.; Bishop,B.; Katzel,D.; Schobel,S.; Shrivastava,S.; Neumann,G.; Bao,Y.; Sanders,R.; Zhdanov,S.; Kiryutin,B.; Lipman,D.J.; Tatusova,T.; Kawaoka,Y.
EPI635552	PA	China	2013-Jan-01	EPI_ISL_194261	A/Anhui/1-YK_RG13/2013			Das,S.R.; Halpin,R.A.; Lin,X.; Simenauer,A.; Akopov,A.; Fedorova,N.; Puri,V.; Stockwell,T.; Amedeo,P.; Bishop,B.; Katzel,D.; Schobel,S.; Shrivastava,S.; Neumann,G.; Bao,Y.; Sanders,R.; Zhdanov,S.; Kiryutin,B.; Lipman,D.J.; Tatusova,T.; Kawaoka,Y.
EPI635553	PA	China	2013-Jan-01	EPI_ISL_194262	A/Anhui/1-YK_RG15/2013			Das,S.R.; Halpin,R.A.; Lin,X.; Simenauer,A.; Akopov,A.; Fedorova,N.; Puri,V.; Stockwell,T.; Amedeo,P.; Bishop,B.; Katzel,D.; Schobel,S.; Shrivastava,S.; Neumann,G.; Bao,Y.; Sanders,R.; Zhdanov,S.; Kiryutin,B.; Lipman,D.J.; Tatusova,T.; Kawaoka,Y.
EPI635554	PA	China	2013-Jan-01	EPI_ISL_194263	A/Anhui/1-YK_RG14/2013			Das,S.R.; Halpin,R.A.; Lin,X.; Simenauer,A.; Akopov,A.; Fedorova,N.; Puri,V.; Stockwell,T.; Amedeo,P.; Bishop,B.; Katzel,D.; Schobel,S.; Shrivastava,S.; Neumann,G.; Bao,Y.; Sanders,R.; Zhdanov,S.; Kiryutin,B.; Lipman,D.J.; Tatusova,T.; Kawaoka,Y.
EPI635555	PA	China	2013-Jan-01	EPI_ISL_194264	A/Anhui/1-YK_RG16/2013			Das,S.R.; Halpin,R.A.; Lin,X.; Simenauer,A.; Akopov,A.; Fedorova,N.; Puri,V.; Stockwell,T.; Amedeo,P.; Bishop,B.; Katzel,D.; Schobel,S.; Shrivastava,S.; Neumann,G.; Bao,Y.; Sanders,R.; Zhdanov,S.; Kiryutin,B.; Lipman,D.J.; Tatusova,T.; Kawaoka,Y.
EPI635556	PA	China	2013-Jan-01	EPI_ISL_194265	A/Anhui/1-YK_RG17/2013			Das,S.R.; Halpin,R.A.; Lin,X.; Simenauer,A.; Akopov,A.; Fedorova,N.; Puri,V.; Stockwell,T.; Amedeo,P.; Bishop,B.; Katzel,D.; Schobel,S.; Shrivastava,S.; Neumann,G.; Bao,Y.; Sanders,R.; Zhdanov,S.; Kiryutin,B.; Lipman,D.J.; Tatusova,T.; Kawaoka,Y.
EPI635557	PA	China	2013-Jan-01	EPI_ISL_194266	A/Anhui/1-YK_RG18/2013			Das,S.R.; Halpin,R.A.; Lin,X.; Simenauer,A.; Akopov,A.; Fedorova,N.; Puri,V.; Stockwell,T.; Amedeo,P.; Bishop,B.; Katzel,D.; Schobel,S.; Shrivastava,S.; Neumann,G.; Bao,Y.; Sanders,R.; Zhdanov,S.; Kiryutin,B.; Lipman,D.J.; Tatusova,T.; Kawaoka,Y.
EPI635558	PA	China	2013-Jan-01	EPI_ISL_194267	A/Anhui/1-YK_RG20/2013			Das,S.R.; Halpin,R.A.; Lin,X.; Simenauer,A.; Akopov,A.; Fedorova,N.; Puri,V.; Stockwell,T.; Amedeo,P.; Bishop,B.; Katzel,D.; Schobel,S.; Shrivastava,S.; Neumann,G.; Bao,Y.; Sanders,R.; Zhdanov,S.; Kiryutin,B.; Lipman,D.J.; Tatusova,T.; Kawaoka,Y.
EPI635559	PA	China	2013-Jan-01	EPI_ISL_194268	A/Anhui/1-YK_RG21/2013			Das,S.R.; Halpin,R.A.; Lin,X.; Simenauer,A.; Akopov,A.; Fedorova,N.; Puri,V.; Stockwell,T.; Amedeo,P.; Bishop,B.; Katzel,D.; Schobel,S.; Shrivastava,S.; Neumann,G.; Bao,Y.; Sanders,R.; Zhdanov,S.; Kiryutin,B.; Lipman,D.J.; Tatusova,T.; Kawaoka,Y.
EPI635560	PA	China	2013-Jan-01	EPI_ISL_194269	A/Anhui/1-YK_RG22/2013			Das,S.R.; Halpin,R.A.; Lin,X.; Simenauer,A.; Akopov,A.; Fedorova,N.; Puri,V.; Stockwell,T.; Amedeo,P.; Bishop,B.; Katzel,D.; Schobel,S.; Shrivastava,S.; Neumann,G.; Bao,Y.; Sanders,R.; Zhdanov,S.; Kiryutin,B.; Lipman,D.J.; Tatusova,T.; Kawaoka,Y.
EPI635561	PA	China	2013-Jan-01	EPI_ISL_194270	A/Anhui/1-YK_RG23/2013			Das,S.R.; Halpin,R.A.; Lin,X.; Simenauer,A.; Akopov,A.; Fedorova,N.; Puri,V.; Stockwell,T.; Amedeo,P.; Bishop,B.; Katzel,D.; Schobel,S.; Shrivastava,S.; Neumann,G.; Bao,Y.; Sanders,R.; Zhdanov,S.; Kiryutin,B.; Lipman,D.J.; Tatusova,T.; Kawaoka,Y.
EPI635562	PA	China	2013-Jan-01	EPI_ISL_194271	A/Anhui/1-YK_RG24/2013			Das,S.R.; Halpin,R.A.; Lin,X.; Simenauer,A.; Akopov,A.; Fedorova,N.; Puri,V.; Stockwell,T.; Amedeo,P.; Bishop,B.; Katzel,D.; Schobel,S.; Shrivastava,S.; Neumann,G.; Bao,Y.; Sanders,R.; Zhdanov,S.; Kiryutin,B.; Lipman,D.J.; Tatusova,T.; Kawaoka,Y.
EPI635563	PA	China	2013-Jan-01	EPI_ISL_194272	A/Anhui/1-YK_RG19/2013			Das,S.R.; Halpin,R.A.; Lin,X.; Simenauer,A.; Akopov,A.; Fedorova,N.; Puri,V.; Stockwell,T.; Amedeo,P.; Bishop,B.; Katzel,D.; Schobel,S.; Shrivastava,S.; Neumann,G.; Bao,Y.; Sanders,R.; Zhdanov,S.; Kiryutin,B.; Lipman,D.J.; Tatusova,T.; Kawaoka,Y.
EPI635564	PA	China	2013-Jan-01	EPI_ISL_194273	A/Anhui/1-YK_RG25/2013			Das,S.R.; Halpin,R.A.; Lin,X.; Simenauer,A.; Akopov,A.; Fedorova,N.; Puri,V.; Stockwell,T.; Amedeo,P.; Bishop,B.; Katzel,D.; Schobel,S.; Shrivastava,S.; Neumann,G.; Bao,Y.; Sanders,R.; Zhdanov,S.; Kiryutin,B.; Lipman,D.J.; Tatusova,T.; Kawaoka,Y.
EPI635565	PA	China	2013-Jan-01	EPI_ISL_194274	A/Anhui/1-YK_RG26/2013			Das,S.R.; Halpin,R.A.; Lin,X.; Simenauer,A.; Akopov,A.; Fedorova,N.; Puri,V.; Stockwell,T.; Amedeo,P.; Bishop,B.; Katzel,D.; Schobel,S.; Shrivastava,S.; Neumann,G.; Bao,Y.; Sanders,R.; Zhdanov,S.; Kiryutin,B.; Lipman,D.J.; Tatusova,T.; Kawaoka,Y.
EPI635566	PA	China	2013-Jan-01	EPI_ISL_194275	A/Anhui/1-YK_RG27/2013			Das,S.R.; Halpin,R.A.; Lin,X.; Simenauer,A.; Akopov,A.; Fedorova,N.; Puri,V.; Stockwell,T.; Amedeo,P.; Bishop,B.; Katzel,D.; Schobel,S.; Shrivastava,S.; Neumann,G.; Bao,Y.; Sanders,R.; Zhdanov,S.; Kiryutin,B.; Lipman,D.J.; Tatusova,T.; Kawaoka,Y.
EPI635567	PA	China	2013-Jan-01	EPI_ISL_194276	A/Anhui/1-YK_RG29/2013			Das,S.R.; Halpin,R.A.; Lin,X.; Simenauer,A.; Akopov,A.; Fedorova,N.; Puri,V.; Stockwell,T.; Amedeo,P.; Bishop,B.; Katzel,D.; Schobel,S.; Shrivastava,S.; Neumann,G.; Bao,Y.; Sanders,R.; Zhdanov,S.; Kiryutin,B.; Lipman,D.J.; Tatusova,T.; Kawaoka,Y.
EPI635568	PA	China	2013-Jan-01	EPI_ISL_194277	A/Anhui/1-YK_RG30/2013			Das,S.R.; Halpin,R.A.; Lin,X.; Simenauer,A.; Akopov,A.; Fedorova,N.; Puri,V.; Stockwell,T.; Amedeo,P.; Bishop,B.; Katzel,D.; Schobel,S.; Shrivastava,S.; Neumann,G.; Bao,Y.; Sanders,R.; Zhdanov,S.; Kiryutin,B.; Lipman,D.J.; Tatusova,T.; Kawaoka,Y.
EPI635569	PA	China	2013-Jan-01	EPI_ISL_194278	A/Anhui/1-YK_RG31/2013			Das,S.R.; Halpin,R.A.; Lin,X.; Simenauer,A.; Akopov,A.; Fedorova,N.; Puri,V.; Stockwell,T.; Amedeo,P.; Bishop,B.; Katzel,D.; Schobel,S.; Shrivastava,S.; Neumann,G.; Bao,Y.; Sanders,R.; Zhdanov,S.; Kiryutin,B.; Lipman,D.J.; Tatusova,T.; Kawaoka,Y.
EPI635570	PA	China	2013-Jan-01	EPI_ISL_194279	A/Anhui/1-YK_RG28/2013			Das,S.R.; Halpin,R.A.; Lin,X.; Simenauer,A.; Akopov,A.; Fedorova,N.; Puri,V.; Stockwell,T.; Amedeo,P.; Bishop,B.; Katzel,D.; Schobel,S.; Shrivastava,S.; Neumann,G.; Bao,Y.; Sanders,R.; Zhdanov,S.; Kiryutin,B.; Lipman,D.J.; Tatusova,T.; Kawaoka,Y.
EPI635571	PA	China	2013-Jan-01	EPI_ISL_194280	A/Anhui/1-YK_RG32/2013			Das,S.R.; Halpin,R.A.; Lin,X.; Simenauer,A.; Akopov,A.; Fedorova,N.; Puri,V.; Stockwell,T.; Amedeo,P.; Bishop,B.; Katzel,D.; Schobel,S.; Shrivastava,S.; Neumann,G.; Bao,Y.; Sanders,R.; Zhdanov,S.; Kiryutin,B.; Lipman,D.J.; Tatusova,T.; Kawaoka,Y.
EPI635572	PA	China	2013-Jan-01	EPI_ISL_194281	A/Anhui/1-YK_RG33/2013			Das,S.R.; Halpin,R.A.; Lin,X.; Simenauer,A.; Akopov,A.; Fedorova,N.; Puri,V.; Stockwell,T.; Amedeo,P.; Bishop,B.; Katzel,D.; Schobel,S.; Shrivastava,S.; Neumann,G.; Bao,Y.; Sanders,R.; Zhdanov,S.; Kiryutin,B.; Lipman,D.J.; Tatusova,T.; Kawaoka,Y.
EPI635573	PA	China	2013-Jan-01	EPI_ISL_194282	A/Anhui/1-YK_RG34/2013			Das,S.R.; Halpin,R.A.; Lin,X.; Simenauer,A.; Akopov,A.; Fedorova,N.; Puri,V.; Stockwell,T.; Amedeo,P.; Bishop,B.; Katzel,D.; Schobel,S.; Shrivastava,S.; Neumann,G.; Bao,Y.; Sanders,R.; Zhdanov,S.; Kiryutin,B.; Lipman,D.J.; Tatusova,T.; Kawaoka,Y.
EPI635574	PA	China	2013-Jan-01	EPI_ISL_194283	A/Anhui/1-YK_RG36/2013			Das,S.R.; Halpin,R.A.; Lin,X.; Simenauer,A.; Akopov,A.; Fedorova,N.; Puri,V.; Stockwell,T.; Amedeo,P.; Bishop,B.; Katzel,D.; Schobel,S.; Shrivastava,S.; Neumann,G.; Bao,Y.; Sanders,R.; Zhdanov,S.; Kiryutin,B.; Lipman,D.J.; Tatusova,T.; Kawaoka,Y.
EPI635575	PA	China	2013-Jan-01	EPI_ISL_194284	A/Anhui/1-YK_RG35/2013			Das,S.R.; Halpin,R.A.; Lin,X.; Simenauer,A.; Akopov,A.; Fedorova,N.; Puri,V.; Stockwell,T.; Amedeo,P.; Bishop,B.; Katzel,D.; Schobel,S.; Shrivastava,S.; Neumann,G.; Bao,Y.; Sanders,R.; Zhdanov,S.; Kiryutin,B.; Lipman,D.J.; Tatusova,T.; Kawaoka,Y.
EPI635576	PA	China	2013-Jan-01	EPI_ISL_194285	A/Anhui/1-YK_RG38/2013			Das,S.R.; Halpin,R.A.; Lin,X.; Simenauer,A.; Akopov,A.; Fedorova,N.; Puri,V.; Stockwell,T.; Amedeo,P.; Bishop,B.; Katzel,D.; Schobel,S.; Shrivastava,S.; Neumann,G.; Bao,Y.; Sanders,R.; Zhdanov,S.; Kiryutin,B.; Lipman,D.J.; Tatusova,T.; Kawaoka,Y.
EPI635577	PA	China	2013-Jan-01	EPI_ISL_194286	A/Anhui/1-YK_RG39/2013			Das,S.R.; Halpin,R.A.; Lin,X.; Simenauer,A.; Akopov,A.; Fedorova,N.; Puri,V.; Stockwell,T.; Amedeo,P.; Bishop,B.; Katzel,D.; Schobel,S.; Shrivastava,S.; Neumann,G.; Bao,Y.; Sanders,R.; Zhdanov,S.; Kiryutin,B.; Lipman,D.J.; Tatusova,T.; Kawaoka,Y.
EPI635578	PA	China	2013-Jan-01	EPI_ISL_194287	A/Anhui/1-YK_RG40/2013			Das,S.R.; Halpin,R.A.; Lin,X.; Simenauer,A.; Akopov,A.; Fedorova,N.; Puri,V.; Stockwell,T.; Amedeo,P.; Bishop,B.; Katzel,D.; Schobel,S.; Shrivastava,S.; Neumann,G.; Bao,Y.; Sanders,R.; Zhdanov,S.; Kiryutin,B.; Lipman,D.J.; Tatusova,T.; Kawaoka,Y.
EPI635579	PA	China	2013-Jan-01	EPI_ISL_194288	A/Anhui/1-YK_RG41/2013			Das,S.R.; Halpin,R.A.; Lin,X.; Simenauer,A.; Akopov,A.; Fedorova,N.; Puri,V.; Stockwell,T.; Amedeo,P.; Bishop,B.; Katzel,D.; Schobel,S.; Shrivastava,S.; Neumann,G.; Bao,Y.; Sanders,R.; Zhdanov,S.; Kiryutin,B.; Lipman,D.J.; Tatusova,T.; Kawaoka,Y.
EPI635580	PA	China	2013-Jan-01	EPI_ISL_194289	A/Anhui/1-YK_RG42/2013			Das,S.R.; Halpin,R.A.; Lin,X.; Simenauer,A.; Akopov,A.; Fedorova,N.; Puri,V.; Stockwell,T.; Amedeo,P.; Bishop,B.; Katzel,D.; Schobel,S.; Shrivastava,S.; Neumann,G.; Bao,Y.; Sanders,R.; Zhdanov,S.; Kiryutin,B.; Lipman,D.J.; Tatusova,T.; Kawaoka,Y.
EPI635581	PA	China	2013-Jan-01	EPI_ISL_194290	A/Anhui/1-YK_RG43/2013			Das,S.R.; Halpin,R.A.; Lin,X.; Simenauer,A.; Akopov,A.; Fedorova,N.; Puri,V.; Stockwell,T.; Amedeo,P.; Bishop,B.; Katzel,D.; Schobel,S.; Shrivastava,S.; Neumann,G.; Bao,Y.; Sanders,R.; Zhdanov,S.; Kiryutin,B.; Lipman,D.J.; Tatusova,T.; Kawaoka,Y.
EPI635582	PA	China	2013-Jan-01	EPI_ISL_194291	A/Anhui/1-YK_RG44/2013			Das,S.R.; Halpin,R.A.; Lin,X.; Simenauer,A.; Akopov,A.; Fedorova,N.; Puri,V.; Stockwell,T.; Amedeo,P.; Bishop,B.; Katzel,D.; Schobel,S.; Shrivastava,S.; Neumann,G.; Bao,Y.; Sanders,R.; Zhdanov,S.; Kiryutin,B.; Lipman,D.J.; Tatusova,T.; Kawaoka,Y.
EPI635583	PA	China	2013-Jan-01	EPI_ISL_194292	A/Anhui/1-YK_RG37/2013			Das,S.R.; Halpin,R.A.; Lin,X.; Simenauer,A.; Akopov,A.; Fedorova,N.; Puri,V.; Stockwell,T.; Amedeo,P.; Bishop,B.; Katzel,D.; Schobel,S.; Shrivastava,S.; Neumann,G.; Bao,Y.; Sanders,R.; Zhdanov,S.; Kiryutin,B.; Lipman,D.J.; Tatusova,T.; Kawaoka,Y.
EPI635584	PA	China	2013-Jan-01	EPI_ISL_194293	A/Anhui/1-YK_RG45/2013			Das,S.R.; Halpin,R.A.; Lin,X.; Simenauer,A.; Akopov,A.; Fedorova,N.; Puri,V.; Stockwell,T.; Amedeo,P.; Bishop,B.; Katzel,D.; Schobel,S.; Shrivastava,S.; Neumann,G.; Bao,Y.; Sanders,R.; Zhdanov,S.; Kiryutin,B.; Lipman,D.J.; Tatusova,T.; Kawaoka,Y.
EPI635585	PA	China	2013-Jan-01	EPI_ISL_194294	A/Anhui/1-YK_RG46/2013			Das,S.R.; Halpin,R.A.; Lin,X.; Simenauer,A.; Akopov,A.; Fedorova,N.; Puri,V.; Stockwell,T.; Amedeo,P.; Bishop,B.; Katzel,D.; Schobel,S.; Shrivastava,S.; Neumann,G.; Bao,Y.; Sanders,R.; Zhdanov,S.; Kiryutin,B.; Lipman,D.J.; Tatusova,T.; Kawaoka,Y.
EPI635586	PA	China	2013-Jan-01	EPI_ISL_194295	A/Anhui/1-YK_RG48/2013			Das,S.R.; Halpin,R.A.; Lin,X.; Simenauer,A.; Akopov,A.; Fedorova,N.; Puri,V.; Stockwell,T.; Amedeo,P.; Bishop,B.; Katzel,D.; Schobel,S.; Shrivastava,S.; Neumann,G.; Bao,Y.; Sanders,R.; Zhdanov,S.; Kiryutin,B.; Lipman,D.J.; Tatusova,T.; Kawaoka,Y.
EPI635587	PA	China	2013-Jan-01	EPI_ISL_194296	A/Anhui/1-YK_RG49/2013			Das,S.R.; Halpin,R.A.; Lin,X.; Simenauer,A.; Akopov,A.; Fedorova,N.; Puri,V.; Stockwell,T.; Amedeo,P.; Bishop,B.; Katzel,D.; Schobel,S.; Shrivastava,S.; Neumann,G.; Bao,Y.; Sanders,R.; Zhdanov,S.; Kiryutin,B.; Lipman,D.J.; Tatusova,T.; Kawaoka,Y.
EPI635588	PA	China	2013-Jan-01	EPI_ISL_194297	A/Anhui/1-YK_RG50/2013			Das,S.R.; Halpin,R.A.; Lin,X.; Simenauer,A.; Akopov,A.; Fedorova,N.; Puri,V.; Stockwell,T.; Amedeo,P.; Bishop,B.; Katzel,D.; Schobel,S.; Shrivastava,S.; Neumann,G.; Bao,Y.; Sanders,R.; Zhdanov,S.; Kiryutin,B.; Lipman,D.J.; Tatusova,T.; Kawaoka,Y.
EPI635589	PA	China	2013-Jan-01	EPI_ISL_194298	A/Anhui/1-YK_RG51/2013			Das,S.R.; Halpin,R.A.; Lin,X.; Simenauer,A.; Akopov,A.; Fedorova,N.; Puri,V.; Stockwell,T.; Amedeo,P.; Bishop,B.; Katzel,D.; Schobel,S.; Shrivastava,S.; Neumann,G.; Bao,Y.; Sanders,R.; Zhdanov,S.; Kiryutin,B.; Lipman,D.J.; Tatusova,T.; Kawaoka,Y.
EPI635590	PA	China	2013-Jan-01	EPI_ISL_194299	A/Anhui/1-YK_RG52/2013			Das,S.R.; Halpin,R.A.; Lin,X.; Simenauer,A.; Akopov,A.; Fedorova,N.; Puri,V.; Stockwell,T.; Amedeo,P.; Bishop,B.; Katzel,D.; Schobel,S.; Shrivastava,S.; Neumann,G.; Bao,Y.; Sanders,R.; Zhdanov,S.; Kiryutin,B.; Lipman,D.J.; Tatusova,T.; Kawaoka,Y.
EPI635591	PA	China	2013-Jan-01	EPI_ISL_194300	A/Anhui/1-YK_RG53/2013			Das,S.R.; Halpin,R.A.; Lin,X.; Simenauer,A.; Akopov,A.; Fedorova,N.; Puri,V.; Stockwell,T.; Amedeo,P.; Bishop,B.; Katzel,D.; Schobel,S.; Shrivastava,S.; Neumann,G.; Bao,Y.; Sanders,R.; Zhdanov,S.; Kiryutin,B.; Lipman,D.J.; Tatusova,T.; Kawaoka,Y.
EPI635592	PA	China	2013-Jan-01	EPI_ISL_194301	A/Anhui/1-YK_RG54/2013			Das,S.R.; Halpin,R.A.; Lin,X.; Simenauer,A.; Akopov,A.; Fedorova,N.; Puri,V.; Stockwell,T.; Amedeo,P.; Bishop,B.; Katzel,D.; Schobel,S.; Shrivastava,S.; Neumann,G.; Bao,Y.; Sanders,R.; Zhdanov,S.; Kiryutin,B.; Lipman,D.J.; Tatusova,T.; Kawaoka,Y.
EPI635593	PA	China	2013-Jan-01	EPI_ISL_194302	A/Anhui/1-YK_RG47/2013			Das,S.R.; Halpin,R.A.; Lin,X.; Simenauer,A.; Akopov,A.; Fedorova,N.; Puri,V.; Stockwell,T.; Amedeo,P.; Bishop,B.; Katzel,D.; Schobel,S.; Shrivastava,S.; Neumann,G.; Bao,Y.; Sanders,R.; Zhdanov,S.; Kiryutin,B.; Lipman,D.J.; Tatusova,T.; Kawaoka,Y.
EPI635594	PA	China	2013-Jan-01	EPI_ISL_194303	A/Anhui/1-YK_RG55/2013			Das,S.R.; Halpin,R.A.; Lin,X.; Simenauer,A.; Akopov,A.; Fedorova,N.; Puri,V.; Stockwell,T.; Amedeo,P.; Bishop,B.; Katzel,D.; Schobel,S.; Shrivastava,S.; Neumann,G.; Bao,Y.; Sanders,R.; Zhdanov,S.; Kiryutin,B.; Lipman,D.J.; Tatusova,T.; Kawaoka,Y.
EPI635595	PA	China	2013-Jan-01	EPI_ISL_194304	A/Anhui/1-YK_RG57/2013			Das,S.R.; Halpin,R.A.; Lin,X.; Simenauer,A.; Akopov,A.; Fedorova,N.; Puri,V.; Stockwell,T.; Amedeo,P.; Bishop,B.; Katzel,D.; Schobel,S.; Shrivastava,S.; Neumann,G.; Bao,Y.; Sanders,R.; Zhdanov,S.; Kiryutin,B.; Lipman,D.J.; Tatusova,T.; Kawaoka,Y.
EPI635596	PA	China	2013-Jan-01	EPI_ISL_194305	A/Anhui/1-YK_RG58/2013			Das,S.R.; Halpin,R.A.; Lin,X.; Simenauer,A.; Akopov,A.; Fedorova,N.; Puri,V.; Stockwell,T.; Amedeo,P.; Bishop,B.; Katzel,D.; Schobel,S.; Shrivastava,S.; Neumann,G.; Bao,Y.; Sanders,R.; Zhdanov,S.; Kiryutin,B.; Lipman,D.J.; Tatusova,T.; Kawaoka,Y.
EPI635597	PA	China	2013-Jan-01	EPI_ISL_194306	A/Anhui/1-YK_RG59/2013			Das,S.R.; Halpin,R.A.; Lin,X.; Simenauer,A.; Akopov,A.; Fedorova,N.; Puri,V.; Stockwell,T.; Amedeo,P.; Bishop,B.; Katzel,D.; Schobel,S.; Shrivastava,S.; Neumann,G.; Bao,Y.; Sanders,R.; Zhdanov,S.; Kiryutin,B.; Lipman,D.J.; Tatusova,T.; Kawaoka,Y.
EPI635598	PA	China	2013-Jan-01	EPI_ISL_194307	A/Anhui/1-YK_RG60/2013			Das,S.R.; Halpin,R.A.; Lin,X.; Simenauer,A.; Akopov,A.; Fedorova,N.; Puri,V.; Stockwell,T.; Amedeo,P.; Bishop,B.; Katzel,D.; Schobel,S.; Shrivastava,S.; Neumann,G.; Bao,Y.; Sanders,R.; Zhdanov,S.; Kiryutin,B.; Lipman,D.J.; Tatusova,T.; Kawaoka,Y.
EPI635599	PA	China	2013-Jan-01	EPI_ISL_194308	A/Anhui/1-YK_RG61/2013			Das,S.R.; Halpin,R.A.; Lin,X.; Simenauer,A.; Akopov,A.; Fedorova,N.; Puri,V.; Stockwell,T.; Amedeo,P.; Bishop,B.; Katzel,D.; Schobel,S.; Shrivastava,S.; Neumann,G.; Bao,Y.; Sanders,R.; Zhdanov,S.; Kiryutin,B.; Lipman,D.J.; Tatusova,T.; Kawaoka,Y.
EPI635600	PA	China	2013-Jan-01	EPI_ISL_194309	A/Anhui/1-YK_RG62/2013			Das,S.R.; Halpin,R.A.; Lin,X.; Simenauer,A.; Akopov,A.; Fedorova,N.; Puri,V.; Stockwell,T.; Amedeo,P.; Bishop,B.; Katzel,D.; Schobel,S.; Shrivastava,S.; Neumann,G.; Bao,Y.; Sanders,R.; Zhdanov,S.; Kiryutin,B.; Lipman,D.J.; Tatusova,T.; Kawaoka,Y.
EPI635601	PA	China	2013-Jan-01	EPI_ISL_194310	A/Anhui/1-YK_RG63/2013			Das,S.R.; Halpin,R.A.; Lin,X.; Simenauer,A.; Akopov,A.; Fedorova,N.; Puri,V.; Stockwell,T.; Amedeo,P.; Bishop,B.; Katzel,D.; Schobel,S.; Shrivastava,S.; Neumann,G.; Bao,Y.; Sanders,R.; Zhdanov,S.; Kiryutin,B.; Lipman,D.J.; Tatusova,T.; Kawaoka,Y.
EPI635602	PA	China	2013-Jan-01	EPI_ISL_194311	A/Anhui/1-YK_RG64/2013			Das,S.R.; Halpin,R.A.; Lin,X.; Simenauer,A.; Akopov,A.; Fedorova,N.; Puri,V.; Stockwell,T.; Amedeo,P.; Bishop,B.; Katzel,D.; Schobel,S.; Shrivastava,S.; Neumann,G.; Bao,Y.; Sanders,R.; Zhdanov,S.; Kiryutin,B.; Lipman,D.J.; Tatusova,T.; Kawaoka,Y.
EPI635603	PA	China	2013-Jan-01	EPI_ISL_194312	A/Anhui/1-YK_RG65/2013			Das,S.R.; Halpin,R.A.; Lin,X.; Simenauer,A.; Akopov,A.; Fedorova,N.; Puri,V.; Stockwell,T.; Amedeo,P.; Bishop,B.; Katzel,D.; Schobel,S.; Shrivastava,S.; Neumann,G.; Bao,Y.; Sanders,R.; Zhdanov,S.; Kiryutin,B.; Lipman,D.J.; Tatusova,T.; Kawaoka,Y.
EPI635604	PA	China	2013-Jan-01	EPI_ISL_194313	A/Anhui/1-YK_RG66/2013			Das,S.R.; Halpin,R.A.; Lin,X.; Simenauer,A.; Akopov,A.; Fedorova,N.; Puri,V.; Stockwell,T.; Amedeo,P.; Bishop,B.; Katzel,D.; Schobel,S.; Shrivastava,S.; Neumann,G.; Bao,Y.; Sanders,R.; Zhdanov,S.; Kiryutin,B.; Lipman,D.J.; Tatusova,T.; Kawaoka,Y.
EPI635605	PA	China	2013-Jan-01	EPI_ISL_194314	A/Anhui/1-YK_RG67/2013			Das,S.R.; Halpin,R.A.; Lin,X.; Simenauer,A.; Akopov,A.; Fedorova,N.; Puri,V.; Stockwell,T.; Amedeo,P.; Bishop,B.; Katzel,D.; Schobel,S.; Shrivastava,S.; Neumann,G.; Bao,Y.; Sanders,R.; Zhdanov,S.; Kiryutin,B.; Lipman,D.J.; Tatusova,T.; Kawaoka,Y.
EPI635606	PA	China	2013-Jan-01	EPI_ISL_194315	A/Anhui/1-YK_RG68/2013			Das,S.R.; Halpin,R.A.; Lin,X.; Simenauer,A.; Akopov,A.; Fedorova,N.; Puri,V.; Stockwell,T.; Amedeo,P.; Bishop,B.; Katzel,D.; Schobel,S.; Shrivastava,S.; Neumann,G.; Bao,Y.; Sanders,R.; Zhdanov,S.; Kiryutin,B.; Lipman,D.J.; Tatusova,T.; Kawaoka,Y.
EPI635607	PA	China	2013-Jan-01	EPI_ISL_194316	A/Anhui/1-YK_RG69/2013			Das,S.R.; Halpin,R.A.; Lin,X.; Simenauer,A.; Akopov,A.; Fedorova,N.; Puri,V.; Stockwell,T.; Amedeo,P.; Bishop,B.; Katzel,D.; Schobel,S.; Shrivastava,S.; Neumann,G.; Bao,Y.; Sanders,R.; Zhdanov,S.; Kiryutin,B.; Lipman,D.J.; Tatusova,T.; Kawaoka,Y.
EPI635608	PA	China	2013-Jan-01	EPI_ISL_194317	A/Anhui/1-YK_RG70/2013			Das,S.R.; Halpin,R.A.; Lin,X.; Simenauer,A.; Akopov,A.; Fedorova,N.; Puri,V.; Stockwell,T.; Amedeo,P.; Bishop,B.; Katzel,D.; Schobel,S.; Shrivastava,S.; Neumann,G.; Bao,Y.; Sanders,R.; Zhdanov,S.; Kiryutin,B.; Lipman,D.J.; Tatusova,T.; Kawaoka,Y.
EPI635609	PA	China	2013-Jan-01	EPI_ISL_194318	A/Anhui/1-YK_RG71/2013			Das,S.R.; Halpin,R.A.; Lin,X.; Simenauer,A.; Akopov,A.; Fedorova,N.; Puri,V.; Stockwell,T.; Amedeo,P.; Bishop,B.; Katzel,D.; Schobel,S.; Shrivastava,S.; Neumann,G.; Bao,Y.; Sanders,R.; Zhdanov,S.; Kiryutin,B.; Lipman,D.J.; Tatusova,T.; Kawaoka,Y.
EPI635610	PA	China	2013-Jan-01	EPI_ISL_194319	A/Anhui/1-YK_RG72/2013			Das,S.R.; Halpin,R.A.; Lin,X.; Simenauer,A.; Akopov,A.; Fedorova,N.; Puri,V.; Stockwell,T.; Amedeo,P.; Bishop,B.; Katzel,D.; Schobel,S.; Shrivastava,S.; Neumann,G.; Bao,Y.; Sanders,R.; Zhdanov,S.; Kiryutin,B.; Lipman,D.J.; Tatusova,T.; Kawaoka,Y.
EPI635611	PA	China	2015-Aug-27	EPI_ISL_194320	A/Anhui/1-YK_RG56/2013			Das,S.R.; Halpin,R.A.; Lin,X.; Simenauer,A.; Akopov,A.; Fedorova,N.; Puri,V.; Stockwell,T.; Amedeo,P.; Bishop,B.; Katzel,D.; Schobel,S.; Shrivastava,S.; Neumann,G.; Bao,Y.; Sanders,R.; Zhdanov,S.; Kiryutin,B.; Lipman,D.J.; Tatusova,T.; Kawaoka,Y.
EPI635612	PA	China	2013-Jan-01	EPI_ISL_194321	A/Anhui/1-YK_RG74/2013			Das,S.R.; Halpin,R.A.; Lin,X.; Simenauer,A.; Akopov,A.; Fedorova,N.; Puri,V.; Stockwell,T.; Amedeo,P.; Bishop,B.; Katzel,D.; Schobel,S.; Shrivastava,S.; Neumann,G.; Bao,Y.; Sanders,R.; Zhdanov,S.; Kiryutin,B.; Lipman,D.J.; Tatusova,T.; Kawaoka,Y.
EPI635613	PA	China	2013-Jan-01	EPI_ISL_194322	A/Anhui/1-YK_RG73/2013			Das,S.R.; Halpin,R.A.; Lin,X.; Simenauer,A.; Akopov,A.; Fedorova,N.; Puri,V.; Stockwell,T.; Amedeo,P.; Bishop,B.; Katzel,D.; Schobel,S.; Shrivastava,S.; Neumann,G.; Bao,Y.; Sanders,R.; Zhdanov,S.; Kiryutin,B.; Lipman,D.J.; Tatusova,T.; Kawaoka,Y.
EPI635614	PA	China	2013-Jan-01	EPI_ISL_194323	A/Anhui/1-YK_RG75/2013			Das,S.R.; Halpin,R.A.; Lin,X.; Simenauer,A.; Akopov,A.; Fedorova,N.; Puri,V.; Stockwell,T.; Amedeo,P.; Bishop,B.; Katzel,D.; Schobel,S.; Shrivastava,S.; Neumann,G.; Bao,Y.; Sanders,R.; Zhdanov,S.; Kiryutin,B.; Lipman,D.J.; Tatusova,T.; Kawaoka,Y.
EPI635615	PA	China	2013-Jan-01	EPI_ISL_194324	A/Anhui/1-YK_RG77/2013			Das,S.R.; Halpin,R.A.; Lin,X.; Simenauer,A.; Akopov,A.; Fedorova,N.; Puri,V.; Stockwell,T.; Amedeo,P.; Bishop,B.; Katzel,D.; Schobel,S.; Shrivastava,S.; Neumann,G.; Bao,Y.; Sanders,R.; Zhdanov,S.; Kiryutin,B.; Lipman,D.J.; Tatusova,T.; Kawaoka,Y.
EPI635616	PA	China	2013-Jan-01	EPI_ISL_194325	A/Anhui/1-YK_RG78/2013			Das,S.R.; Halpin,R.A.; Lin,X.; Simenauer,A.; Akopov,A.; Fedorova,N.; Puri,V.; Stockwell,T.; Amedeo,P.; Bishop,B.; Katzel,D.; Schobel,S.; Shrivastava,S.; Neumann,G.; Bao,Y.; Sanders,R.; Zhdanov,S.; Kiryutin,B.; Lipman,D.J.; Tatusova,T.; Kawaoka,Y.
EPI635617	PA	China	2013-Jan-01	EPI_ISL_194326	A/Anhui/1-YK_RG79/2013			Das,S.R.; Halpin,R.A.; Lin,X.; Simenauer,A.; Akopov,A.; Fedorova,N.; Puri,V.; Stockwell,T.; Amedeo,P.; Bishop,B.; Katzel,D.; Schobel,S.; Shrivastava,S.; Neumann,G.; Bao,Y.; Sanders,R.; Zhdanov,S.; Kiryutin,B.; Lipman,D.J.; Tatusova,T.; Kawaoka,Y.
EPI635618	PA	China	2013-Jan-01	EPI_ISL_194327	A/Anhui/1-YK_RG80/2013			Das,S.R.; Halpin,R.A.; Lin,X.; Simenauer,A.; Akopov,A.; Fedorova,N.; Puri,V.; Stockwell,T.; Amedeo,P.; Bishop,B.; Katzel,D.; Schobel,S.; Shrivastava,S.; Neumann,G.; Bao,Y.; Sanders,R.; Zhdanov,S.; Kiryutin,B.; Lipman,D.J.; Tatusova,T.; Kawaoka,Y.
EPI635619	PA	China	2013-Jan-01	EPI_ISL_194328	A/Anhui/1-YK_RG81/2013			Das,S.R.; Halpin,R.A.; Lin,X.; Simenauer,A.; Akopov,A.; Fedorova,N.; Puri,V.; Stockwell,T.; Amedeo,P.; Bishop,B.; Katzel,D.; Schobel,S.; Shrivastava,S.; Neumann,G.; Bao,Y.; Sanders,R.; Zhdanov,S.; Kiryutin,B.; Lipman,D.J.; Tatusova,T.; Kawaoka,Y.
EPI635620	PA	China	2013-Jan-01	EPI_ISL_194329	A/Anhui/1-YK_RG82/2013			Das,S.R.; Halpin,R.A.; Lin,X.; Simenauer,A.; Akopov,A.; Fedorova,N.; Puri,V.; Stockwell,T.; Amedeo,P.; Bishop,B.; Katzel,D.; Schobel,S.; Shrivastava,S.; Neumann,G.; Bao,Y.; Sanders,R.; Zhdanov,S.; Kiryutin,B.; Lipman,D.J.; Tatusova,T.; Kawaoka,Y.
EPI635621	PA	China	2013-Jan-01	EPI_ISL_194330	A/Anhui/1-YK_RG83/2013			Das,S.R.; Halpin,R.A.; Lin,X.; Simenauer,A.; Akopov,A.; Fedorova,N.; Puri,V.; Stockwell,T.; Amedeo,P.; Bishop,B.; Katzel,D.; Schobel,S.; Shrivastava,S.; Neumann,G.; Bao,Y.; Sanders,R.; Zhdanov,S.; Kiryutin,B.; Lipman,D.J.; Tatusova,T.; Kawaoka,Y.
EPI635622	PA	China	2013-Jan-01	EPI_ISL_194331	A/Anhui/1-YK_RG84/2013			Das,S.R.; Halpin,R.A.; Lin,X.; Simenauer,A.; Akopov,A.; Fedorova,N.; Puri,V.; Stockwell,T.; Amedeo,P.; Bishop,B.; Katzel,D.; Schobel,S.; Shrivastava,S.; Neumann,G.; Bao,Y.; Sanders,R.; Zhdanov,S.; Kiryutin,B.; Lipman,D.J.; Tatusova,T.; Kawaoka,Y.
EPI635623	PA	China	2013-Jan-01	EPI_ISL_194332	A/Anhui/1-YK_RG85/2013			Das,S.R.; Halpin,R.A.; Lin,X.; Simenauer,A.; Akopov,A.; Fedorova,N.; Puri,V.; Stockwell,T.; Amedeo,P.; Bishop,B.; Katzel,D.; Schobel,S.; Shrivastava,S.; Neumann,G.; Bao,Y.; Sanders,R.; Zhdanov,S.; Kiryutin,B.; Lipman,D.J.; Tatusova,T.; Kawaoka,Y.
EPI635624	PA	China	2013-Jan-01	EPI_ISL_194333	A/Anhui/1-YK_RG86/2013			Das,S.R.; Halpin,R.A.; Lin,X.; Simenauer,A.; Akopov,A.; Fedorova,N.; Puri,V.; Stockwell,T.; Amedeo,P.; Bishop,B.; Katzel,D.; Schobel,S.; Shrivastava,S.; Neumann,G.; Bao,Y.; Sanders,R.; Zhdanov,S.; Kiryutin,B.; Lipman,D.J.; Tatusova,T.; Kawaoka,Y.
EPI635625	PA	China	2013-Jan-01	EPI_ISL_194334	A/Anhui/1-YK_RG87/2013			Das,S.R.; Halpin,R.A.; Lin,X.; Simenauer,A.; Akopov,A.; Fedorova,N.; Puri,V.; Stockwell,T.; Amedeo,P.; Bishop,B.; Katzel,D.; Schobel,S.; Shrivastava,S.; Neumann,G.; Bao,Y.; Sanders,R.; Zhdanov,S.; Kiryutin,B.; Lipman,D.J.; Tatusova,T.; Kawaoka,Y.
EPI635626	PA	China	2013-Jan-01	EPI_ISL_194335	A/Anhui/1-YK_RG88/2013			Das,S.R.; Halpin,R.A.; Lin,X.; Simenauer,A.; Akopov,A.; Fedorova,N.; Puri,V.; Stockwell,T.; Amedeo,P.; Bishop,B.; Katzel,D.; Schobel,S.; Shrivastava,S.; Neumann,G.; Bao,Y.; Sanders,R.; Zhdanov,S.; Kiryutin,B.; Lipman,D.J.; Tatusova,T.; Kawaoka,Y.
EPI635627	PA	China	2013-Jan-01	EPI_ISL_194336	A/Anhui/1-YK_RG89/2013			Das,S.R.; Halpin,R.A.; Lin,X.; Simenauer,A.; Akopov,A.; Fedorova,N.; Puri,V.; Stockwell,T.; Amedeo,P.; Bishop,B.; Katzel,D.; Schobel,S.; Shrivastava,S.; Neumann,G.; Bao,Y.; Sanders,R.; Zhdanov,S.; Kiryutin,B.; Lipman,D.J.; Tatusova,T.; Kawaoka,Y.
EPI635628	PA	China	2013-Jan-01	EPI_ISL_194337	A/Anhui/1-YK_RG90/2013			Das,S.R.; Halpin,R.A.; Lin,X.; Simenauer,A.; Akopov,A.; Fedorova,N.; Puri,V.; Stockwell,T.; Amedeo,P.; Bishop,B.; Katzel,D.; Schobel,S.; Shrivastava,S.; Neumann,G.; Bao,Y.; Sanders,R.; Zhdanov,S.; Kiryutin,B.; Lipman,D.J.; Tatusova,T.; Kawaoka,Y.
EPI635629	PA	China	2013-Jan-01	EPI_ISL_194338	A/Anhui/1-YK_RG91/2013			Das,S.R.; Halpin,R.A.; Lin,X.; Simenauer,A.; Akopov,A.; Fedorova,N.; Puri,V.; Stockwell,T.; Amedeo,P.; Bishop,B.; Katzel,D.; Schobel,S.; Shrivastava,S.; Neumann,G.; Bao,Y.; Sanders,R.; Zhdanov,S.; Kiryutin,B.; Lipman,D.J.; Tatusova,T.; Kawaoka,Y.
EPI635630	PA	China	2013-Jan-01	EPI_ISL_194339	A/Anhui/1-YK_RG92/2013			Das,S.R.; Halpin,R.A.; Lin,X.; Simenauer,A.; Akopov,A.; Fedorova,N.; Puri,V.; Stockwell,T.; Amedeo,P.; Bishop,B.; Katzel,D.; Schobel,S.; Shrivastava,S.; Neumann,G.; Bao,Y.; Sanders,R.; Zhdanov,S.; Kiryutin,B.; Lipman,D.J.; Tatusova,T.; Kawaoka,Y.
EPI635631	PA	China	2013-Jan-01	EPI_ISL_194340	A/Anhui/1-YK_RG93/2013			Das,S.R.; Halpin,R.A.; Lin,X.; Simenauer,A.; Akopov,A.; Fedorova,N.; Puri,V.; Stockwell,T.; Amedeo,P.; Bishop,B.; Katzel,D.; Schobel,S.; Shrivastava,S.; Neumann,G.; Bao,Y.; Sanders,R.; Zhdanov,S.; Kiryutin,B.; Lipman,D.J.; Tatusova,T.; Kawaoka,Y.
EPI635632	PA	China	2013-Jan-01	EPI_ISL_194341	A/Anhui/1-YK_RG94/2013			Das,S.R.; Halpin,R.A.; Lin,X.; Simenauer,A.; Akopov,A.; Fedorova,N.; Puri,V.; Stockwell,T.; Amedeo,P.; Bishop,B.; Katzel,D.; Schobel,S.; Shrivastava,S.; Neumann,G.; Bao,Y.; Sanders,R.; Zhdanov,S.; Kiryutin,B.; Lipman,D.J.; Tatusova,T.; Kawaoka,Y.
EPI635633	PA	China	2013-Jan-01	EPI_ISL_194342	A/Anhui/1-YK_RG95/2013			Das,S.R.; Halpin,R.A.; Lin,X.; Simenauer,A.; Akopov,A.; Fedorova,N.; Puri,V.; Stockwell,T.; Amedeo,P.; Bishop,B.; Katzel,D.; Schobel,S.; Shrivastava,S.; Neumann,G.; Bao,Y.; Sanders,R.; Zhdanov,S.; Kiryutin,B.; Lipman,D.J.; Tatusova,T.; Kawaoka,Y.
EPI635634	PA	China	2013-Jan-01	EPI_ISL_194343	A/Anhui/1-YK_RG96/2013			Das,S.R.; Halpin,R.A.; Lin,X.; Simenauer,A.; Akopov,A.; Fedorova,N.; Puri,V.; Stockwell,T.; Amedeo,P.; Bishop,B.; Katzel,D.; Schobel,S.; Shrivastava,S.; Neumann,G.; Bao,Y.; Sanders,R.; Zhdanov,S.; Kiryutin,B.; Lipman,D.J.; Tatusova,T.; Kawaoka,Y.
EPI635635	PA	China	2013-Jan-01	EPI_ISL_194344	A/Anhui/1-YK_RG97/2013			Das,S.R.; Halpin,R.A.; Lin,X.; Simenauer,A.; Akopov,A.; Fedorova,N.; Puri,V.; Stockwell,T.; Amedeo,P.; Bishop,B.; Katzel,D.; Schobel,S.; Shrivastava,S.; Neumann,G.; Bao,Y.; Sanders,R.; Zhdanov,S.; Kiryutin,B.; Lipman,D.J.; Tatusova,T.; Kawaoka,Y.
EPI635636	PA	China	2013-Jan-01	EPI_ISL_194345	A/Anhui/1-YK_RG98/2013			Das,S.R.; Halpin,R.A.; Lin,X.; Simenauer,A.; Akopov,A.; Fedorova,N.; Puri,V.; Stockwell,T.; Amedeo,P.; Bishop,B.; Katzel,D.; Schobel,S.; Shrivastava,S.; Neumann,G.; Bao,Y.; Sanders,R.; Zhdanov,S.; Kiryutin,B.; Lipman,D.J.; Tatusova,T.; Kawaoka,Y.
EPI635637	PA	China	2013-Jan-01	EPI_ISL_194346	A/Anhui/1-YK_RG99/2013			Das,S.R.; Halpin,R.A.; Lin,X.; Simenauer,A.; Akopov,A.; Fedorova,N.; Puri,V.; Stockwell,T.; Amedeo,P.; Bishop,B.; Katzel,D.; Schobel,S.; Shrivastava,S.; Neumann,G.; Bao,Y.; Sanders,R.; Zhdanov,S.; Kiryutin,B.; Lipman,D.J.; Tatusova,T.; Kawaoka,Y.
EPI635638	PA	China	2013-Jan-01	EPI_ISL_194347	A/Anhui/1-YK_RG100/2013			Das,S.R.; Halpin,R.A.; Lin,X.; Simenauer,A.; Akopov,A.; Fedorova,N.; Puri,V.; Stockwell,T.; Amedeo,P.; Bishop,B.; Katzel,D.; Schobel,S.; Shrivastava,S.; Neumann,G.; Bao,Y.; Sanders,R.; Zhdanov,S.; Kiryutin,B.; Lipman,D.J.; Tatusova,T.; Kawaoka,Y.
EPI635639	PA	China	2013-Jan-01	EPI_ISL_194348	A/Anhui/1-YK_RG101/2013			Das,S.R.; Halpin,R.A.; Lin,X.; Simenauer,A.; Akopov,A.; Fedorova,N.; Puri,V.; Stockwell,T.; Amedeo,P.; Bishop,B.; Katzel,D.; Schobel,S.; Shrivastava,S.; Neumann,G.; Bao,Y.; Sanders,R.; Zhdanov,S.; Kiryutin,B.; Lipman,D.J.; Tatusova,T.; Kawaoka,Y.
EPI635640	PA	China	2013-Jan-01	EPI_ISL_194349	A/Anhui/1-YK_RG102/2013			Das,S.R.; Halpin,R.A.; Lin,X.; Simenauer,A.; Akopov,A.; Fedorova,N.; Puri,V.; Stockwell,T.; Amedeo,P.; Bishop,B.; Katzel,D.; Schobel,S.; Shrivastava,S.; Neumann,G.; Bao,Y.; Sanders,R.; Zhdanov,S.; Kiryutin,B.; Lipman,D.J.; Tatusova,T.; Kawaoka,Y.
EPI635641	PA	China	2013-Jan-01	EPI_ISL_194350	A/Anhui/1-YK_RG103/2013			Das,S.R.; Halpin,R.A.; Lin,X.; Simenauer,A.; Akopov,A.; Fedorova,N.; Puri,V.; Stockwell,T.; Amedeo,P.; Bishop,B.; Katzel,D.; Schobel,S.; Shrivastava,S.; Neumann,G.; Bao,Y.; Sanders,R.; Zhdanov,S.; Kiryutin,B.; Lipman,D.J.; Tatusova,T.; Kawaoka,Y.
EPI635642	PA	China	2013-Jan-01	EPI_ISL_194351	A/Anhui/1-YK_RG104/2013			Das,S.R.; Halpin,R.A.; Lin,X.; Simenauer,A.; Akopov,A.; Fedorova,N.; Puri,V.; Stockwell,T.; Amedeo,P.; Bishop,B.; Katzel,D.; Schobel,S.; Shrivastava,S.; Neumann,G.; Bao,Y.; Sanders,R.; Zhdanov,S.; Kiryutin,B.; Lipman,D.J.; Tatusova,T.; Kawaoka,Y.
EPI635643	PA	China	2013-Jan-01	EPI_ISL_194352	A/Anhui/1-YK_RG76/2013			Das,S.R.; Halpin,R.A.; Lin,X.; Simenauer,A.; Akopov,A.; Fedorova,N.; Puri,V.; Stockwell,T.; Amedeo,P.; Bishop,B.; Katzel,D.; Schobel,S.; Shrivastava,S.; Neumann,G.; Bao,Y.; Sanders,R.; Zhdanov,S.; Kiryutin,B.; Lipman,D.J.; Tatusova,T.; Kawaoka,Y.
EPI635644	PA	China	2013-Jan-01	EPI_ISL_194353	A/Anhui/1-YK_RG106/2013			Das,S.R.; Halpin,R.A.; Lin,X.; Simenauer,A.; Akopov,A.; Fedorova,N.; Puri,V.; Stockwell,T.; Amedeo,P.; Bishop,B.; Katzel,D.; Schobel,S.; Shrivastava,S.; Neumann,G.; Bao,Y.; Sanders,R.; Zhdanov,S.; Kiryutin,B.; Lipman,D.J.; Tatusova,T.; Kawaoka,Y.
EPI635645	PA	China	2013-Jan-01	EPI_ISL_194354	A/Anhui/1-YK_RG107/2013			Das,S.R.; Halpin,R.A.; Lin,X.; Simenauer,A.; Akopov,A.; Fedorova,N.; Puri,V.; Stockwell,T.; Amedeo,P.; Bishop,B.; Katzel,D.; Schobel,S.; Shrivastava,S.; Neumann,G.; Bao,Y.; Sanders,R.; Zhdanov,S.; Kiryutin,B.; Lipman,D.J.; Tatusova,T.; Kawaoka,Y.
EPI635646	PA	China	2013-Jan-01	EPI_ISL_194355	A/Anhui/1-YK_RG108/2013			Das,S.R.; Halpin,R.A.; Lin,X.; Simenauer,A.; Akopov,A.; Fedorova,N.; Puri,V.; Stockwell,T.; Amedeo,P.; Bishop,B.; Katzel,D.; Schobel,S.; Shrivastava,S.; Neumann,G.; Bao,Y.; Sanders,R.; Zhdanov,S.; Kiryutin,B.; Lipman,D.J.; Tatusova,T.; Kawaoka,Y.
EPI635647	PA	China	2013-Jan-01	EPI_ISL_194356	A/Anhui/1-YK_RG109/2013			Das,S.R.; Halpin,R.A.; Lin,X.; Simenauer,A.; Akopov,A.; Fedorova,N.; Puri,V.; Stockwell,T.; Amedeo,P.; Bishop,B.; Katzel,D.; Schobel,S.; Shrivastava,S.; Neumann,G.; Bao,Y.; Sanders,R.; Zhdanov,S.; Kiryutin,B.; Lipman,D.J.; Tatusova,T.; Kawaoka,Y.
EPI635648	PA	China	2013-Jan-01	EPI_ISL_194357	A/Anhui/1-YK_RG110/2013			Das,S.R.; Halpin,R.A.; Lin,X.; Simenauer,A.; Akopov,A.; Fedorova,N.; Puri,V.; Stockwell,T.; Amedeo,P.; Bishop,B.; Katzel,D.; Schobel,S.; Shrivastava,S.; Neumann,G.; Bao,Y.; Sanders,R.; Zhdanov,S.; Kiryutin,B.; Lipman,D.J.; Tatusova,T.; Kawaoka,Y.
EPI635649	PA	China	2013-Jan-01	EPI_ISL_194358	A/Anhui/1-YK_RG111/2013			Das,S.R.; Halpin,R.A.; Lin,X.; Simenauer,A.; Akopov,A.; Fedorova,N.; Puri,V.; Stockwell,T.; Amedeo,P.; Bishop,B.; Katzel,D.; Schobel,S.; Shrivastava,S.; Neumann,G.; Bao,Y.; Sanders,R.; Zhdanov,S.; Kiryutin,B.; Lipman,D.J.; Tatusova,T.; Kawaoka,Y.
EPI635650	PA	China	2013-Jan-01	EPI_ISL_194359	A/Anhui/1-YK_RG112/2013			Das,S.R.; Halpin,R.A.; Lin,X.; Simenauer,A.; Akopov,A.; Fedorova,N.; Puri,V.; Stockwell,T.; Amedeo,P.; Bishop,B.; Katzel,D.; Schobel,S.; Shrivastava,S.; Neumann,G.; Bao,Y.; Sanders,R.; Zhdanov,S.; Kiryutin,B.; Lipman,D.J.; Tatusova,T.; Kawaoka,Y.
EPI635651	PA	China	2013-Jan-01	EPI_ISL_194360	A/Anhui/1-YK_RG113/2013			Das,S.R.; Halpin,R.A.; Lin,X.; Simenauer,A.; Akopov,A.; Fedorova,N.; Puri,V.; Stockwell,T.; Amedeo,P.; Bishop,B.; Katzel,D.; Schobel,S.; Shrivastava,S.; Neumann,G.; Bao,Y.; Sanders,R.; Zhdanov,S.; Kiryutin,B.; Lipman,D.J.; Tatusova,T.; Kawaoka,Y.
EPI635652	PA	China	2013-Jan-01	EPI_ISL_194361	A/Anhui/1-YK_RG114/2013			Das,S.R.; Halpin,R.A.; Lin,X.; Simenauer,A.; Akopov,A.; Fedorova,N.; Puri,V.; Stockwell,T.; Amedeo,P.; Bishop,B.; Katzel,D.; Schobel,S.; Shrivastava,S.; Neumann,G.; Bao,Y.; Sanders,R.; Zhdanov,S.; Kiryutin,B.; Lipman,D.J.; Tatusova,T.; Kawaoka,Y.
EPI635653	PA	China	2013-Jan-01	EPI_ISL_194362	A/Anhui/1-YK_RG115/2013			Das,S.R.; Halpin,R.A.; Lin,X.; Simenauer,A.; Akopov,A.; Fedorova,N.; Puri,V.; Stockwell,T.; Amedeo,P.; Bishop,B.; Katzel,D.; Schobel,S.; Shrivastava,S.; Neumann,G.; Bao,Y.; Sanders,R.; Zhdanov,S.; Kiryutin,B.; Lipman,D.J.; Tatusova,T.; Kawaoka,Y.
EPI635654	PA	China	2013-Jan-01	EPI_ISL_194363	A/Anhui/1-YK_RG116/2013			Das,S.R.; Halpin,R.A.; Lin,X.; Simenauer,A.; Akopov,A.; Fedorova,N.; Puri,V.; Stockwell,T.; Amedeo,P.; Bishop,B.; Katzel,D.; Schobel,S.; Shrivastava,S.; Neumann,G.; Bao,Y.; Sanders,R.; Zhdanov,S.; Kiryutin,B.; Lipman,D.J.; Tatusova,T.; Kawaoka,Y.
EPI635655	PA	China	2013-Jan-01	EPI_ISL_194364	A/Anhui/1-YK_RG117/2013			Das,S.R.; Halpin,R.A.; Lin,X.; Simenauer,A.; Akopov,A.; Fedorova,N.; Puri,V.; Stockwell,T.; Amedeo,P.; Bishop,B.; Katzel,D.; Schobel,S.; Shrivastava,S.; Neumann,G.; Bao,Y.; Sanders,R.; Zhdanov,S.; Kiryutin,B.; Lipman,D.J.; Tatusova,T.; Kawaoka,Y.
EPI635656	PA	China	2013-Jan-01	EPI_ISL_194365	A/Anhui/1-YK_RG118/2013			Das,S.R.; Halpin,R.A.; Lin,X.; Simenauer,A.; Akopov,A.; Fedorova,N.; Puri,V.; Stockwell,T.; Amedeo,P.; Bishop,B.; Katzel,D.; Schobel,S.; Shrivastava,S.; Neumann,G.; Bao,Y.; Sanders,R.; Zhdanov,S.; Kiryutin,B.; Lipman,D.J.; Tatusova,T.; Kawaoka,Y.
EPI635657	PA	China	2013-Jan-01	EPI_ISL_194366	A/Anhui/1-YK_RG119/2013			Das,S.R.; Halpin,R.A.; Lin,X.; Simenauer,A.; Akopov,A.; Fedorova,N.; Puri,V.; Stockwell,T.; Amedeo,P.; Bishop,B.; Katzel,D.; Schobel,S.; Shrivastava,S.; Neumann,G.; Bao,Y.; Sanders,R.; Zhdanov,S.; Kiryutin,B.; Lipman,D.J.; Tatusova,T.; Kawaoka,Y.
EPI635658	PA	China	2013-Jan-01	EPI_ISL_194367	A/Anhui/1-YK_RG120/2013			Das,S.R.; Halpin,R.A.; Lin,X.; Simenauer,A.; Akopov,A.; Fedorova,N.; Puri,V.; Stockwell,T.; Amedeo,P.; Bishop,B.; Katzel,D.; Schobel,S.; Shrivastava,S.; Neumann,G.; Bao,Y.; Sanders,R.; Zhdanov,S.; Kiryutin,B.; Lipman,D.J.; Tatusova,T.; Kawaoka,Y.
EPI635659	PA	China	2013-Jan-01	EPI_ISL_194368	A/Anhui/1-YK_RG121/2013			Das,S.R.; Halpin,R.A.; Lin,X.; Simenauer,A.; Akopov,A.; Fedorova,N.; Puri,V.; Stockwell,T.; Amedeo,P.; Bishop,B.; Katzel,D.; Schobel,S.; Shrivastava,S.; Neumann,G.; Bao,Y.; Sanders,R.; Zhdanov,S.; Kiryutin,B.; Lipman,D.J.; Tatusova,T.; Kawaoka,Y.
EPI635660	PA	China	2013-Jan-01	EPI_ISL_194369	A/Anhui/1-YK_RG122/2013			Das,S.R.; Halpin,R.A.; Lin,X.; Simenauer,A.; Akopov,A.; Fedorova,N.; Puri,V.; Stockwell,T.; Amedeo,P.; Bishop,B.; Katzel,D.; Schobel,S.; Shrivastava,S.; Neumann,G.; Bao,Y.; Sanders,R.; Zhdanov,S.; Kiryutin,B.; Lipman,D.J.; Tatusova,T.; Kawaoka,Y.
EPI635661	PA	China	2013-Jan-01	EPI_ISL_194370	A/Anhui/1-YK_RG123/2013			Das,S.R.; Halpin,R.A.; Lin,X.; Simenauer,A.; Akopov,A.; Fedorova,N.; Puri,V.; Stockwell,T.; Amedeo,P.; Bishop,B.; Katzel,D.; Schobel,S.; Shrivastava,S.; Neumann,G.; Bao,Y.; Sanders,R.; Zhdanov,S.; Kiryutin,B.; Lipman,D.J.; Tatusova,T.; Kawaoka,Y.
EPI635662	PA	China	2013-Jan-01	EPI_ISL_194371	A/Anhui/1-YK_RG124/2013			Das,S.R.; Halpin,R.A.; Lin,X.; Simenauer,A.; Akopov,A.; Fedorova,N.; Puri,V.; Stockwell,T.; Amedeo,P.; Bishop,B.; Katzel,D.; Schobel,S.; Shrivastava,S.; Neumann,G.; Bao,Y.; Sanders,R.; Zhdanov,S.; Kiryutin,B.; Lipman,D.J.; Tatusova,T.; Kawaoka,Y.
EPI635663	PA	China	2013-Jan-01	EPI_ISL_194372	A/Anhui/1-YK_RG105/2013			Das,S.R.; Halpin,R.A.; Lin,X.; Simenauer,A.; Akopov,A.; Fedorova,N.; Puri,V.; Stockwell,T.; Amedeo,P.; Bishop,B.; Katzel,D.; Schobel,S.; Shrivastava,S.; Neumann,G.; Bao,Y.; Sanders,R.; Zhdanov,S.; Kiryutin,B.; Lipman,D.J.; Tatusova,T.; Kawaoka,Y.
EPI635664	PA	China	2013-Jan-01	EPI_ISL_194373	A/Anhui/1-YK_RG125/2013			Das,S.R.; Halpin,R.A.; Lin,X.; Simenauer,A.; Akopov,A.; Fedorova,N.; Puri,V.; Stockwell,T.; Amedeo,P.; Bishop,B.; Katzel,D.; Schobel,S.; Shrivastava,S.; Neumann,G.; Bao,Y.; Sanders,R.; Zhdanov,S.; Kiryutin,B.; Lipman,D.J.; Tatusova,T.; Kawaoka,Y.
EPI635665	PA	China	2013-Jan-01	EPI_ISL_194374	A/Anhui/1-YK_RG127/2013			Das,S.R.; Halpin,R.A.; Lin,X.; Simenauer,A.; Akopov,A.; Fedorova,N.; Puri,V.; Stockwell,T.; Amedeo,P.; Bishop,B.; Katzel,D.; Schobel,S.; Shrivastava,S.; Neumann,G.; Bao,Y.; Sanders,R.; Zhdanov,S.; Kiryutin,B.; Lipman,D.J.; Tatusova,T.; Kawaoka,Y.
EPI635666	PA	China	2013-Jan-01	EPI_ISL_194375	A/Anhui/1-YK_RG128/2013			Das,S.R.; Halpin,R.A.; Lin,X.; Simenauer,A.; Akopov,A.; Fedorova,N.; Puri,V.; Stockwell,T.; Amedeo,P.; Bishop,B.; Katzel,D.; Schobel,S.; Shrivastava,S.; Neumann,G.; Bao,Y.; Sanders,R.; Zhdanov,S.; Kiryutin,B.; Lipman,D.J.; Tatusova,T.; Kawaoka,Y.
EPI635667	PA	China	2013-Jan-01	EPI_ISL_194376	A/Anhui/1-YK_RG129/2013			Das,S.R.; Halpin,R.A.; Lin,X.; Simenauer,A.; Akopov,A.; Fedorova,N.; Puri,V.; Stockwell,T.; Amedeo,P.; Bishop,B.; Katzel,D.; Schobel,S.; Shrivastava,S.; Neumann,G.; Bao,Y.; Sanders,R.; Zhdanov,S.; Kiryutin,B.; Lipman,D.J.; Tatusova,T.; Kawaoka,Y.
EPI635668	PA	China	2013-Jan-01	EPI_ISL_194377	A/Anhui/1-YK_RG130/2013			Das,S.R.; Halpin,R.A.; Lin,X.; Simenauer,A.; Akopov,A.; Fedorova,N.; Puri,V.; Stockwell,T.; Amedeo,P.; Bishop,B.; Katzel,D.; Schobel,S.; Shrivastava,S.; Neumann,G.; Bao,Y.; Sanders,R.; Zhdanov,S.; Kiryutin,B.; Lipman,D.J.; Tatusova,T.; Kawaoka,Y.
EPI635669	PA	China	2013-Jan-01	EPI_ISL_194378	A/Anhui/1-YK_RG131/2013			Das,S.R.; Halpin,R.A.; Lin,X.; Simenauer,A.; Akopov,A.; Fedorova,N.; Puri,V.; Stockwell,T.; Amedeo,P.; Bishop,B.; Katzel,D.; Schobel,S.; Shrivastava,S.; Neumann,G.; Bao,Y.; Sanders,R.; Zhdanov,S.; Kiryutin,B.; Lipman,D.J.; Tatusova,T.; Kawaoka,Y.
EPI635670	PA	China	2013-Jan-01	EPI_ISL_194379	A/Anhui/1-YK_RG132/2013			Das,S.R.; Halpin,R.A.; Lin,X.; Simenauer,A.; Akopov,A.; Fedorova,N.; Puri,V.; Stockwell,T.; Amedeo,P.; Bishop,B.; Katzel,D.; Schobel,S.; Shrivastava,S.; Neumann,G.; Bao,Y.; Sanders,R.; Zhdanov,S.; Kiryutin,B.; Lipman,D.J.; Tatusova,T.; Kawaoka,Y.
EPI635671	PA	China	2013-Jan-01	EPI_ISL_194380	A/Anhui/1-YK_RG133/2013			Das,S.R.; Halpin,R.A.; Lin,X.; Simenauer,A.; Akopov,A.; Fedorova,N.; Puri,V.; Stockwell,T.; Amedeo,P.; Bishop,B.; Katzel,D.; Schobel,S.; Shrivastava,S.; Neumann,G.; Bao,Y.; Sanders,R.; Zhdanov,S.; Kiryutin,B.; Lipman,D.J.; Tatusova,T.; Kawaoka,Y.
EPI635672	PA	China	2013-Jan-01	EPI_ISL_194381	A/Anhui/1-YK_RG126/2013			Das,S.R.; Halpin,R.A.; Lin,X.; Simenauer,A.; Akopov,A.; Fedorova,N.; Puri,V.; Stockwell,T.; Amedeo,P.; Bishop,B.; Katzel,D.; Schobel,S.; Shrivastava,S.; Neumann,G.; Bao,Y.; Sanders,R.; Zhdanov,S.; Kiryutin,B.; Lipman,D.J.; Tatusova,T.; Kawaoka,Y.
EPI635673	PA	China	2013-Jan-01	EPI_ISL_194382	A/Anhui/1-YK_RG135/2013			Das,S.R.; Halpin,R.A.; Lin,X.; Simenauer,A.; Akopov,A.; Fedorova,N.; Puri,V.; Stockwell,T.; Amedeo,P.; Bishop,B.; Katzel,D.; Schobel,S.; Shrivastava,S.; Neumann,G.; Bao,Y.; Sanders,R.; Zhdanov,S.; Kiryutin,B.; Lipman,D.J.; Tatusova,T.; Kawaoka,Y.
EPI635674	PA	China	2013-Jan-01	EPI_ISL_194383	A/Anhui/1-YK_RG134/2013			Das,S.R.; Halpin,R.A.; Lin,X.; Simenauer,A.; Akopov,A.; Fedorova,N.; Puri,V.; Stockwell,T.; Amedeo,P.; Bishop,B.; Katzel,D.; Schobel,S.; Shrivastava,S.; Neumann,G.; Bao,Y.; Sanders,R.; Zhdanov,S.; Kiryutin,B.; Lipman,D.J.; Tatusova,T.; Kawaoka,Y.
EPI635675	PA	China	2013-Jan-01	EPI_ISL_194384	A/Anhui/1-YK_RG137/2013			Das,S.R.; Halpin,R.A.; Lin,X.; Simenauer,A.; Akopov,A.; Fedorova,N.; Puri,V.; Stockwell,T.; Amedeo,P.; Bishop,B.; Katzel,D.; Schobel,S.; Shrivastava,S.; Neumann,G.; Bao,Y.; Sanders,R.; Zhdanov,S.; Kiryutin,B.; Lipman,D.J.; Tatusova,T.; Kawaoka,Y.
EPI635676	PA	China	2013-Jan-01	EPI_ISL_194385	A/Anhui/1-YK_RG138/2013			Das,S.R.; Halpin,R.A.; Lin,X.; Simenauer,A.; Akopov,A.; Fedorova,N.; Puri,V.; Stockwell,T.; Amedeo,P.; Bishop,B.; Katzel,D.; Schobel,S.; Shrivastava,S.; Neumann,G.; Bao,Y.; Sanders,R.; Zhdanov,S.; Kiryutin,B.; Lipman,D.J.; Tatusova,T.; Kawaoka,Y.
EPI635677	PA	China	2013-Jan-01	EPI_ISL_194386	A/Anhui/1-YK_RG139/2013			Das,S.R.; Halpin,R.A.; Lin,X.; Simenauer,A.; Akopov,A.; Fedorova,N.; Puri,V.; Stockwell,T.; Amedeo,P.; Bishop,B.; Katzel,D.; Schobel,S.; Shrivastava,S.; Neumann,G.; Bao,Y.; Sanders,R.; Zhdanov,S.; Kiryutin,B.; Lipman,D.J.; Tatusova,T.; Kawaoka,Y.
EPI635678	PA	China	2013-Jan-01	EPI_ISL_194387	A/Anhui/1-YK_RG140/2013			Das,S.R.; Halpin,R.A.; Lin,X.; Simenauer,A.; Akopov,A.; Fedorova,N.; Puri,V.; Stockwell,T.; Amedeo,P.; Bishop,B.; Katzel,D.; Schobel,S.; Shrivastava,S.; Neumann,G.; Bao,Y.; Sanders,R.; Zhdanov,S.; Kiryutin,B.; Lipman,D.J.; Tatusova,T.; Kawaoka,Y.
EPI635679	PA	China	2013-Jan-01	EPI_ISL_194388	A/Anhui/1-YK_RG141/2013			Das,S.R.; Halpin,R.A.; Lin,X.; Simenauer,A.; Akopov,A.; Fedorova,N.; Puri,V.; Stockwell,T.; Amedeo,P.; Bishop,B.; Katzel,D.; Schobel,S.; Shrivastava,S.; Neumann,G.; Bao,Y.; Sanders,R.; Zhdanov,S.; Kiryutin,B.; Lipman,D.J.; Tatusova,T.; Kawaoka,Y.
EPI635680	PA	China	2013-Jan-01	EPI_ISL_194389	A/Anhui/1-YK_RG142/2013			Das,S.R.; Halpin,R.A.; Lin,X.; Simenauer,A.; Akopov,A.; Fedorova,N.; Puri,V.; Stockwell,T.; Amedeo,P.; Bishop,B.; Katzel,D.; Schobel,S.; Shrivastava,S.; Neumann,G.; Bao,Y.; Sanders,R.; Zhdanov,S.; Kiryutin,B.; Lipman,D.J.; Tatusova,T.; Kawaoka,Y.
EPI635681	PA	China	2013-Jan-01	EPI_ISL_194390	A/Anhui/1-YK_RG136/2013			Das,S.R.; Halpin,R.A.; Lin,X.; Simenauer,A.; Akopov,A.; Fedorova,N.; Puri,V.; Stockwell,T.; Amedeo,P.; Bishop,B.; Katzel,D.; Schobel,S.; Shrivastava,S.; Neumann,G.; Bao,Y.; Sanders,R.; Zhdanov,S.; Kiryutin,B.; Lipman,D.J.; Tatusova,T.; Kawaoka,Y.
EPI635682	PA	China	2013-Jan-01	EPI_ISL_194391	A/Anhui/1-YK_RG144/2013			Das,S.R.; Halpin,R.A.; Lin,X.; Simenauer,A.; Akopov,A.; Fedorova,N.; Puri,V.; Stockwell,T.; Amedeo,P.; Bishop,B.; Katzel,D.; Schobel,S.; Shrivastava,S.; Neumann,G.; Bao,Y.; Sanders,R.; Zhdanov,S.; Kiryutin,B.; Lipman,D.J.; Tatusova,T.; Kawaoka,Y.
EPI635683	PA	China	2013-Jan-01	EPI_ISL_194392	A/Anhui/1-YK_RG145/2013			Das,S.R.; Halpin,R.A.; Lin,X.; Simenauer,A.; Akopov,A.; Fedorova,N.; Puri,V.; Stockwell,T.; Amedeo,P.; Bishop,B.; Katzel,D.; Schobel,S.; Shrivastava,S.; Neumann,G.; Bao,Y.; Sanders,R.; Zhdanov,S.; Kiryutin,B.; Lipman,D.J.; Tatusova,T.; Kawaoka,Y.
EPI635684	PA	China	2013-Jan-01	EPI_ISL_194393	A/Anhui/1-YK_RG146/2013			Das,S.R.; Halpin,R.A.; Lin,X.; Simenauer,A.; Akopov,A.; Fedorova,N.; Puri,V.; Stockwell,T.; Amedeo,P.; Bishop,B.; Katzel,D.; Schobel,S.; Shrivastava,S.; Neumann,G.; Bao,Y.; Sanders,R.; Zhdanov,S.; Kiryutin,B.; Lipman,D.J.; Tatusova,T.; Kawaoka,Y.
EPI635685	PA	China	2013-Jan-01	EPI_ISL_194394	A/Anhui/1-YK_RG147/2013			Das,S.R.; Halpin,R.A.; Lin,X.; Simenauer,A.; Akopov,A.; Fedorova,N.; Puri,V.; Stockwell,T.; Amedeo,P.; Bishop,B.; Katzel,D.; Schobel,S.; Shrivastava,S.; Neumann,G.; Bao,Y.; Sanders,R.; Zhdanov,S.; Kiryutin,B.; Lipman,D.J.; Tatusova,T.; Kawaoka,Y.
EPI635686	PA	China	2013-Jan-01	EPI_ISL_194395	A/Anhui/1-YK_RG148/2013			Das,S.R.; Halpin,R.A.; Lin,X.; Simenauer,A.; Akopov,A.; Fedorova,N.; Puri,V.; Stockwell,T.; Amedeo,P.; Bishop,B.; Katzel,D.; Schobel,S.; Shrivastava,S.; Neumann,G.; Bao,Y.; Sanders,R.; Zhdanov,S.; Kiryutin,B.; Lipman,D.J.; Tatusova,T.; Kawaoka,Y.
EPI635687	PA	China	2013-Jan-01	EPI_ISL_194396	A/Anhui/1-YK_RG149/2013			Das,S.R.; Halpin,R.A.; Lin,X.; Simenauer,A.; Akopov,A.; Fedorova,N.; Puri,V.; Stockwell,T.; Amedeo,P.; Bishop,B.; Katzel,D.; Schobel,S.; Shrivastava,S.; Neumann,G.; Bao,Y.; Sanders,R.; Zhdanov,S.; Kiryutin,B.; Lipman,D.J.; Tatusova,T.; Kawaoka,Y.
EPI635688	PA	China	2013-Jan-01	EPI_ISL_194397	A/Anhui/1-YK_RG150/2013			Das,S.R.; Halpin,R.A.; Lin,X.; Simenauer,A.; Akopov,A.; Fedorova,N.; Puri,V.; Stockwell,T.; Amedeo,P.; Bishop,B.; Katzel,D.; Schobel,S.; Shrivastava,S.; Neumann,G.; Bao,Y.; Sanders,R.; Zhdanov,S.; Kiryutin,B.; Lipman,D.J.; Tatusova,T.; Kawaoka,Y.
EPI635689	PA	China	2013-Jan-01	EPI_ISL_194398	A/Anhui/1-YK_RG151/2013			Das,S.R.; Halpin,R.A.; Lin,X.; Simenauer,A.; Akopov,A.; Fedorova,N.; Puri,V.; Stockwell,T.; Amedeo,P.; Bishop,B.; Katzel,D.; Schobel,S.; Shrivastava,S.; Neumann,G.; Bao,Y.; Sanders,R.; Zhdanov,S.; Kiryutin,B.; Lipman,D.J.; Tatusova,T.; Kawaoka,Y.
EPI635690	PA	China	2013-Jan-01	EPI_ISL_194399	A/Anhui/1-YK_RG152/2013			Das,S.R.; Halpin,R.A.; Lin,X.; Simenauer,A.; Akopov,A.; Fedorova,N.; Puri,V.; Stockwell,T.; Amedeo,P.; Bishop,B.; Katzel,D.; Schobel,S.; Shrivastava,S.; Neumann,G.; Bao,Y.; Sanders,R.; Zhdanov,S.; Kiryutin,B.; Lipman,D.J.; Tatusova,T.; Kawaoka,Y.
EPI635691	PA	China	2013-Jan-01	EPI_ISL_194400	A/Anhui/1-YK_RG153/2013			Das,S.R.; Halpin,R.A.; Lin,X.; Simenauer,A.; Akopov,A.; Fedorova,N.; Puri,V.; Stockwell,T.; Amedeo,P.; Bishop,B.; Katzel,D.; Schobel,S.; Shrivastava,S.; Neumann,G.; Bao,Y.; Sanders,R.; Zhdanov,S.; Kiryutin,B.; Lipman,D.J.; Tatusova,T.; Kawaoka,Y.
EPI635692	PA	China	2013-Jan-01	EPI_ISL_194401	A/Anhui/1-YK_RG154/2013			Das,S.R.; Halpin,R.A.; Lin,X.; Simenauer,A.; Akopov,A.; Fedorova,N.; Puri,V.; Stockwell,T.; Amedeo,P.; Bishop,B.; Katzel,D.; Schobel,S.; Shrivastava,S.; Neumann,G.; Bao,Y.; Sanders,R.; Zhdanov,S.; Kiryutin,B.; Lipman,D.J.; Tatusova,T.; Kawaoka,Y.
EPI635693	PA	China	2013-Jan-01	EPI_ISL_194402	A/Anhui/1-YK_RG155/2013			Das,S.R.; Halpin,R.A.; Lin,X.; Simenauer,A.; Akopov,A.; Fedorova,N.; Puri,V.; Stockwell,T.; Amedeo,P.; Bishop,B.; Katzel,D.; Schobel,S.; Shrivastava,S.; Neumann,G.; Bao,Y.; Sanders,R.; Zhdanov,S.; Kiryutin,B.; Lipman,D.J.; Tatusova,T.; Kawaoka,Y.
EPI635694	PA	China	2013-Jan-01	EPI_ISL_194403	A/Anhui/1-YK_RG156/2013			Das,S.R.; Halpin,R.A.; Lin,X.; Simenauer,A.; Akopov,A.; Fedorova,N.; Puri,V.; Stockwell,T.; Amedeo,P.; Bishop,B.; Katzel,D.; Schobel,S.; Shrivastava,S.; Neumann,G.; Bao,Y.; Sanders,R.; Zhdanov,S.; Kiryutin,B.; Lipman,D.J.; Tatusova,T.; Kawaoka,Y.
EPI635695	PA	China	2013-Jan-01	EPI_ISL_194404	A/Anhui/1-YK_RG157/2013			Das,S.R.; Halpin,R.A.; Lin,X.; Simenauer,A.; Akopov,A.; Fedorova,N.; Puri,V.; Stockwell,T.; Amedeo,P.; Bishop,B.; Katzel,D.; Schobel,S.; Shrivastava,S.; Neumann,G.; Bao,Y.; Sanders,R.; Zhdanov,S.; Kiryutin,B.; Lipman,D.J.; Tatusova,T.; Kawaoka,Y.
EPI635696	PA	China	2013-Jan-01	EPI_ISL_194405	A/Anhui/1-YK_RG158/2013			Das,S.R.; Halpin,R.A.; Lin,X.; Simenauer,A.; Akopov,A.; Fedorova,N.; Puri,V.; Stockwell,T.; Amedeo,P.; Bishop,B.; Katzel,D.; Schobel,S.; Shrivastava,S.; Neumann,G.; Bao,Y.; Sanders,R.; Zhdanov,S.; Kiryutin,B.; Lipman,D.J.; Tatusova,T.; Kawaoka,Y.
EPI635697	PA	China	2013-Jan-01	EPI_ISL_194406	A/Anhui/1-YK_RG159/2013			Das,S.R.; Halpin,R.A.; Lin,X.; Simenauer,A.; Akopov,A.; Fedorova,N.; Puri,V.; Stockwell,T.; Amedeo,P.; Bishop,B.; Katzel,D.; Schobel,S.; Shrivastava,S.; Neumann,G.; Bao,Y.; Sanders,R.; Zhdanov,S.; Kiryutin,B.; Lipman,D.J.; Tatusova,T.; Kawaoka,Y.
EPI635698	PA	China	2013-Jan-01	EPI_ISL_194407	A/Anhui/1-YK_RG160/2013			Das,S.R.; Halpin,R.A.; Lin,X.; Simenauer,A.; Akopov,A.; Fedorova,N.; Puri,V.; Stockwell,T.; Amedeo,P.; Bishop,B.; Katzel,D.; Schobel,S.; Shrivastava,S.; Neumann,G.; Bao,Y.; Sanders,R.; Zhdanov,S.; Kiryutin,B.; Lipman,D.J.; Tatusova,T.; Kawaoka,Y.
EPI635699	PA	China	2013-Jan-01	EPI_ISL_194408	A/Anhui/1-YK_RG161/2013			Das,S.R.; Halpin,R.A.; Lin,X.; Simenauer,A.; Akopov,A.; Fedorova,N.; Puri,V.; Stockwell,T.; Amedeo,P.; Bishop,B.; Katzel,D.; Schobel,S.; Shrivastava,S.; Neumann,G.; Bao,Y.; Sanders,R.; Zhdanov,S.; Kiryutin,B.; Lipman,D.J.; Tatusova,T.; Kawaoka,Y.
EPI635700	PA	China	2013-Jan-01	EPI_ISL_194409	A/Anhui/1-YK_RG162/2013			Das,S.R.; Halpin,R.A.; Lin,X.; Simenauer,A.; Akopov,A.; Fedorova,N.; Puri,V.; Stockwell,T.; Amedeo,P.; Bishop,B.; Katzel,D.; Schobel,S.; Shrivastava,S.; Neumann,G.; Bao,Y.; Sanders,R.; Zhdanov,S.; Kiryutin,B.; Lipman,D.J.; Tatusova,T.; Kawaoka,Y.
EPI635701	PA	China	2013-Jan-01	EPI_ISL_194410	A/Anhui/1-YK_RG163/2013			Das,S.R.; Halpin,R.A.; Lin,X.; Simenauer,A.; Akopov,A.; Fedorova,N.; Puri,V.; Stockwell,T.; Amedeo,P.; Bishop,B.; Katzel,D.; Schobel,S.; Shrivastava,S.; Neumann,G.; Bao,Y.; Sanders,R.; Zhdanov,S.; Kiryutin,B.; Lipman,D.J.; Tatusova,T.; Kawaoka,Y.
EPI635702	PA	China	2013-Jan-01	EPI_ISL_194411	A/Anhui/1-YK_RG164/2013			Das,S.R.; Halpin,R.A.; Lin,X.; Simenauer,A.; Akopov,A.; Fedorova,N.; Puri,V.; Stockwell,T.; Amedeo,P.; Bishop,B.; Katzel,D.; Schobel,S.; Shrivastava,S.; Neumann,G.; Bao,Y.; Sanders,R.; Zhdanov,S.; Kiryutin,B.; Lipman,D.J.; Tatusova,T.; Kawaoka,Y.
EPI635703	PA	China	2013-Jan-01	EPI_ISL_194412	A/Anhui/1-YK_RG165/2013			Das,S.R.; Halpin,R.A.; Lin,X.; Simenauer,A.; Akopov,A.; Fedorova,N.; Puri,V.; Stockwell,T.; Amedeo,P.; Bishop,B.; Katzel,D.; Schobel,S.; Shrivastava,S.; Neumann,G.; Bao,Y.; Sanders,R.; Zhdanov,S.; Kiryutin,B.; Lipman,D.J.; Tatusova,T.; Kawaoka,Y.
EPI635704	PA	China	2013-Jan-01	EPI_ISL_194413	A/Anhui/1-YK_RG166/2013			Das,S.R.; Halpin,R.A.; Lin,X.; Simenauer,A.; Akopov,A.; Fedorova,N.; Puri,V.; Stockwell,T.; Amedeo,P.; Bishop,B.; Katzel,D.; Schobel,S.; Shrivastava,S.; Neumann,G.; Bao,Y.; Sanders,R.; Zhdanov,S.; Kiryutin,B.; Lipman,D.J.; Tatusova,T.; Kawaoka,Y.
EPI635705	PA	China	2013-Jan-01	EPI_ISL_194414	A/Anhui/1-YK_RG167/2013			Das,S.R.; Halpin,R.A.; Lin,X.; Simenauer,A.; Akopov,A.; Fedorova,N.; Puri,V.; Stockwell,T.; Amedeo,P.; Bishop,B.; Katzel,D.; Schobel,S.; Shrivastava,S.; Neumann,G.; Bao,Y.; Sanders,R.; Zhdanov,S.; Kiryutin,B.; Lipman,D.J.; Tatusova,T.; Kawaoka,Y.
EPI635706	PA	China	2013-Jan-01	EPI_ISL_194415	A/Anhui/1-YK_RG168/2013			Das,S.R.; Halpin,R.A.; Lin,X.; Simenauer,A.; Akopov,A.; Fedorova,N.; Puri,V.; Stockwell,T.; Amedeo,P.; Bishop,B.; Katzel,D.; Schobel,S.; Shrivastava,S.; Neumann,G.; Bao,Y.; Sanders,R.; Zhdanov,S.; Kiryutin,B.; Lipman,D.J.; Tatusova,T.; Kawaoka,Y.
EPI635707	PA	China	2013-Jan-01	EPI_ISL_194416	A/Anhui/1-YK_RG169/2013			Das,S.R.; Halpin,R.A.; Lin,X.; Simenauer,A.; Akopov,A.; Fedorova,N.; Puri,V.; Stockwell,T.; Amedeo,P.; Bishop,B.; Katzel,D.; Schobel,S.; Shrivastava,S.; Neumann,G.; Bao,Y.; Sanders,R.; Zhdanov,S.; Kiryutin,B.; Lipman,D.J.; Tatusova,T.; Kawaoka,Y.
EPI635708	PA	China	2013-Jan-01	EPI_ISL_194417	A/Anhui/1-YK_RG170/2013			Das,S.R.; Halpin,R.A.; Lin,X.; Simenauer,A.; Akopov,A.; Fedorova,N.; Puri,V.; Stockwell,T.; Amedeo,P.; Bishop,B.; Katzel,D.; Schobel,S.; Shrivastava,S.; Neumann,G.; Bao,Y.; Sanders,R.; Zhdanov,S.; Kiryutin,B.; Lipman,D.J.; Tatusova,T.; Kawaoka,Y.
EPI635709	PA	China	2013-Jan-01	EPI_ISL_194418	A/Anhui/1-YK_RG171/2013			Das,S.R.; Halpin,R.A.; Lin,X.; Simenauer,A.; Akopov,A.; Fedorova,N.; Puri,V.; Stockwell,T.; Amedeo,P.; Bishop,B.; Katzel,D.; Schobel,S.; Shrivastava,S.; Neumann,G.; Bao,Y.; Sanders,R.; Zhdanov,S.; Kiryutin,B.; Lipman,D.J.; Tatusova,T.; Kawaoka,Y.
EPI635710	PA	China	2013-Jan-01	EPI_ISL_194419	A/Anhui/1-YK_RG172/2013			Das,S.R.; Halpin,R.A.; Lin,X.; Simenauer,A.; Akopov,A.; Fedorova,N.; Puri,V.; Stockwell,T.; Amedeo,P.; Bishop,B.; Katzel,D.; Schobel,S.; Shrivastava,S.; Neumann,G.; Bao,Y.; Sanders,R.; Zhdanov,S.; Kiryutin,B.; Lipman,D.J.; Tatusova,T.; Kawaoka,Y.
EPI635711	PA	China	2013-Jan-01	EPI_ISL_194420	A/Anhui/1-YK_RG173/2013			Das,S.R.; Halpin,R.A.; Lin,X.; Simenauer,A.; Akopov,A.; Fedorova,N.; Puri,V.; Stockwell,T.; Amedeo,P.; Bishop,B.; Katzel,D.; Schobel,S.; Shrivastava,S.; Neumann,G.; Bao,Y.; Sanders,R.; Zhdanov,S.; Kiryutin,B.; Lipman,D.J.; Tatusova,T.; Kawaoka,Y.
EPI635712	PA	China	2013-Jan-01	EPI_ISL_194421	A/Anhui/1-YK_RG174/2013			Das,S.R.; Halpin,R.A.; Lin,X.; Simenauer,A.; Akopov,A.; Fedorova,N.; Puri,V.; Stockwell,T.; Amedeo,P.; Bishop,B.; Katzel,D.; Schobel,S.; Shrivastava,S.; Neumann,G.; Bao,Y.; Sanders,R.; Zhdanov,S.; Kiryutin,B.; Lipman,D.J.; Tatusova,T.; Kawaoka,Y.
EPI635713	PA	China	2013-Jan-01	EPI_ISL_194422	A/Anhui/1-YK_RG176/2013			Das,S.R.; Halpin,R.A.; Lin,X.; Simenauer,A.; Akopov,A.; Fedorova,N.; Puri,V.; Stockwell,T.; Amedeo,P.; Bishop,B.; Katzel,D.; Schobel,S.; Shrivastava,S.; Neumann,G.; Bao,Y.; Sanders,R.; Zhdanov,S.; Kiryutin,B.; Lipman,D.J.; Tatusova,T.; Kawaoka,Y.
EPI635714	PA	China	2013-Jan-01	EPI_ISL_194423	A/Anhui/1-YK_RG177/2013			Das,S.R.; Halpin,R.A.; Lin,X.; Simenauer,A.; Akopov,A.; Fedorova,N.; Puri,V.; Stockwell,T.; Amedeo,P.; Bishop,B.; Katzel,D.; Schobel,S.; Shrivastava,S.; Neumann,G.; Bao,Y.; Sanders,R.; Zhdanov,S.; Kiryutin,B.; Lipman,D.J.; Tatusova,T.; Kawaoka,Y.
EPI635715	PA	China	2013-Jan-01	EPI_ISL_194424	A/Anhui/1-YK_RG178/2013			Das,S.R.; Halpin,R.A.; Lin,X.; Simenauer,A.; Akopov,A.; Fedorova,N.; Puri,V.; Stockwell,T.; Amedeo,P.; Bishop,B.; Katzel,D.; Schobel,S.; Shrivastava,S.; Neumann,G.; Bao,Y.; Sanders,R.; Zhdanov,S.; Kiryutin,B.; Lipman,D.J.; Tatusova,T.; Kawaoka,Y.
EPI635716	PA	China	2013-Jan-01	EPI_ISL_194425	A/Anhui/1-YK_RG179/2013			Das,S.R.; Halpin,R.A.; Lin,X.; Simenauer,A.; Akopov,A.; Fedorova,N.; Puri,V.; Stockwell,T.; Amedeo,P.; Bishop,B.; Katzel,D.; Schobel,S.; Shrivastava,S.; Neumann,G.; Bao,Y.; Sanders,R.; Zhdanov,S.; Kiryutin,B.; Lipman,D.J.; Tatusova,T.; Kawaoka,Y.
EPI635717	PA	China	2013-Jan-01	EPI_ISL_194426	A/Anhui/1-YK_RG180/2013			Das,S.R.; Halpin,R.A.; Lin,X.; Simenauer,A.; Akopov,A.; Fedorova,N.; Puri,V.; Stockwell,T.; Amedeo,P.; Bishop,B.; Katzel,D.; Schobel,S.; Shrivastava,S.; Neumann,G.; Bao,Y.; Sanders,R.; Zhdanov,S.; Kiryutin,B.; Lipman,D.J.; Tatusova,T.; Kawaoka,Y.
EPI635718	PA	China	2013-Jan-01	EPI_ISL_194427	A/Anhui/1-YK_RG143/2013			Das,S.R.; Halpin,R.A.; Lin,X.; Simenauer,A.; Akopov,A.; Fedorova,N.; Puri,V.; Stockwell,T.; Amedeo,P.; Bishop,B.; Katzel,D.; Schobel,S.; Shrivastava,S.; Neumann,G.; Bao,Y.; Sanders,R.; Zhdanov,S.; Kiryutin,B.; Lipman,D.J.; Tatusova,T.; Kawaoka,Y.
EPI635719	PA	China	2013-Jan-01	EPI_ISL_194428	A/Anhui/1-YK_RG181/2013			Das,S.R.; Halpin,R.A.; Lin,X.; Simenauer,A.; Akopov,A.; Fedorova,N.; Puri,V.; Stockwell,T.; Amedeo,P.; Bishop,B.; Katzel,D.; Schobel,S.; Shrivastava,S.; Neumann,G.; Bao,Y.; Sanders,R.; Zhdanov,S.; Kiryutin,B.; Lipman,D.J.; Tatusova,T.; Kawaoka,Y.
EPI635720	PA	China	2013-Jan-01	EPI_ISL_194429	A/Anhui/1-YK_RG183/2013			Das,S.R.; Halpin,R.A.; Lin,X.; Simenauer,A.; Akopov,A.; Fedorova,N.; Puri,V.; Stockwell,T.; Amedeo,P.; Bishop,B.; Katzel,D.; Schobel,S.; Shrivastava,S.; Neumann,G.; Bao,Y.; Sanders,R.; Zhdanov,S.; Kiryutin,B.; Lipman,D.J.; Tatusova,T.; Kawaoka,Y.
EPI635721	PA	China	2013-Jan-01	EPI_ISL_194430	A/Anhui/1-YK_RG184/2013			Das,S.R.; Halpin,R.A.; Lin,X.; Simenauer,A.; Akopov,A.; Fedorova,N.; Puri,V.; Stockwell,T.; Amedeo,P.; Bishop,B.; Katzel,D.; Schobel,S.; Shrivastava,S.; Neumann,G.; Bao,Y.; Sanders,R.; Zhdanov,S.; Kiryutin,B.; Lipman,D.J.; Tatusova,T.; Kawaoka,Y.
EPI635722	PA	China	2013-Jan-01	EPI_ISL_194431	A/Anhui/1-YK_RG185/2013			Das,S.R.; Halpin,R.A.; Lin,X.; Simenauer,A.; Akopov,A.; Fedorova,N.; Puri,V.; Stockwell,T.; Amedeo,P.; Bishop,B.; Katzel,D.; Schobel,S.; Shrivastava,S.; Neumann,G.; Bao,Y.; Sanders,R.; Zhdanov,S.; Kiryutin,B.; Lipman,D.J.; Tatusova,T.; Kawaoka,Y.
EPI635723	PA	China	2013-Jan-01	EPI_ISL_194432	A/Anhui/1-YK_RG186/2013			Das,S.R.; Halpin,R.A.; Lin,X.; Simenauer,A.; Akopov,A.; Fedorova,N.; Puri,V.; Stockwell,T.; Amedeo,P.; Bishop,B.; Katzel,D.; Schobel,S.; Shrivastava,S.; Neumann,G.; Bao,Y.; Sanders,R.; Zhdanov,S.; Kiryutin,B.; Lipman,D.J.; Tatusova,T.; Kawaoka,Y.
EPI635724	PA	China	2013-Jan-01	EPI_ISL_194433	A/Anhui/1-YK_RG187/2013			Das,S.R.; Halpin,R.A.; Lin,X.; Simenauer,A.; Akopov,A.; Fedorova,N.; Puri,V.; Stockwell,T.; Amedeo,P.; Bishop,B.; Katzel,D.; Schobel,S.; Shrivastava,S.; Neumann,G.; Bao,Y.; Sanders,R.; Zhdanov,S.; Kiryutin,B.; Lipman,D.J.; Tatusova,T.; Kawaoka,Y.
EPI635725	PA	China	2013-Jan-01	EPI_ISL_194434	A/Anhui/1-YK_RG188/2013			Das,S.R.; Halpin,R.A.; Lin,X.; Simenauer,A.; Akopov,A.; Fedorova,N.; Puri,V.; Stockwell,T.; Amedeo,P.; Bishop,B.; Katzel,D.; Schobel,S.; Shrivastava,S.; Neumann,G.; Bao,Y.; Sanders,R.; Zhdanov,S.; Kiryutin,B.; Lipman,D.J.; Tatusova,T.; Kawaoka,Y.
EPI635726	PA	China	2013-Jan-01	EPI_ISL_194435	A/Anhui/1-YK_RG189/2013			Das,S.R.; Halpin,R.A.; Lin,X.; Simenauer,A.; Akopov,A.; Fedorova,N.; Puri,V.; Stockwell,T.; Amedeo,P.; Bishop,B.; Katzel,D.; Schobel,S.; Shrivastava,S.; Neumann,G.; Bao,Y.; Sanders,R.; Zhdanov,S.; Kiryutin,B.; Lipman,D.J.; Tatusova,T.; Kawaoka,Y.
EPI635727	PA	China	2013-Jan-01	EPI_ISL_194436	A/Anhui/1-YK_RG190/2013			Das,S.R.; Halpin,R.A.; Lin,X.; Simenauer,A.; Akopov,A.; Fedorova,N.; Puri,V.; Stockwell,T.; Amedeo,P.; Bishop,B.; Katzel,D.; Schobel,S.; Shrivastava,S.; Neumann,G.; Bao,Y.; Sanders,R.; Zhdanov,S.; Kiryutin,B.; Lipman,D.J.; Tatusova,T.; Kawaoka,Y.
EPI635728	PA	China	2013-Jan-01	EPI_ISL_194437	A/Anhui/1-YK_RG191/2013			Das,S.R.; Halpin,R.A.; Lin,X.; Simenauer,A.; Akopov,A.; Fedorova,N.; Puri,V.; Stockwell,T.; Amedeo,P.; Bishop,B.; Katzel,D.; Schobel,S.; Shrivastava,S.; Neumann,G.; Bao,Y.; Sanders,R.; Zhdanov,S.; Kiryutin,B.; Lipman,D.J.; Tatusova,T.; Kawaoka,Y.
EPI635729	PA	China	2013-Jan-01	EPI_ISL_194438	A/Anhui/1-YK_RG192/2013			Das,S.R.; Halpin,R.A.; Lin,X.; Simenauer,A.; Akopov,A.; Fedorova,N.; Puri,V.; Stockwell,T.; Amedeo,P.; Bishop,B.; Katzel,D.; Schobel,S.; Shrivastava,S.; Neumann,G.; Bao,Y.; Sanders,R.; Zhdanov,S.; Kiryutin,B.; Lipman,D.J.; Tatusova,T.; Kawaoka,Y.
EPI635730	PA	China	2013-Jan-01	EPI_ISL_194439	A/Anhui/1-YK_RG193/2013			Das,S.R.; Halpin,R.A.; Lin,X.; Simenauer,A.; Akopov,A.; Fedorova,N.; Puri,V.; Stockwell,T.; Amedeo,P.; Bishop,B.; Katzel,D.; Schobel,S.; Shrivastava,S.; Neumann,G.; Bao,Y.; Sanders,R.; Zhdanov,S.; Kiryutin,B.; Lipman,D.J.; Tatusova,T.; Kawaoka,Y.
EPI635731	PA	China	2013-Jan-01	EPI_ISL_194440	A/Anhui/1-YK_RG194/2013			Das,S.R.; Halpin,R.A.; Lin,X.; Simenauer,A.; Akopov,A.; Fedorova,N.; Puri,V.; Stockwell,T.; Amedeo,P.; Bishop,B.; Katzel,D.; Schobel,S.; Shrivastava,S.; Neumann,G.; Bao,Y.; Sanders,R.; Zhdanov,S.; Kiryutin,B.; Lipman,D.J.; Tatusova,T.; Kawaoka,Y.
EPI635732	PA	China	2013-Jan-01	EPI_ISL_194441	A/Anhui/1-YK_RG195/2013			Das,S.R.; Halpin,R.A.; Lin,X.; Simenauer,A.; Akopov,A.; Fedorova,N.; Puri,V.; Stockwell,T.; Amedeo,P.; Bishop,B.; Katzel,D.; Schobel,S.; Shrivastava,S.; Neumann,G.; Bao,Y.; Sanders,R.; Zhdanov,S.; Kiryutin,B.; Lipman,D.J.; Tatusova,T.; Kawaoka,Y.
EPI635733	PA	China	2013-Jan-01	EPI_ISL_194442	A/Anhui/1-YK_RG196/2013			Das,S.R.; Halpin,R.A.; Lin,X.; Simenauer,A.; Akopov,A.; Fedorova,N.; Puri,V.; Stockwell,T.; Amedeo,P.; Bishop,B.; Katzel,D.; Schobel,S.; Shrivastava,S.; Neumann,G.; Bao,Y.; Sanders,R.; Zhdanov,S.; Kiryutin,B.; Lipman,D.J.; Tatusova,T.; Kawaoka,Y.
EPI635734	PA	China	2013-Jan-01	EPI_ISL_194443	A/Anhui/1-YK_RG197/2013			Das,S.R.; Halpin,R.A.; Lin,X.; Simenauer,A.; Akopov,A.; Fedorova,N.; Puri,V.; Stockwell,T.; Amedeo,P.; Bishop,B.; Katzel,D.; Schobel,S.; Shrivastava,S.; Neumann,G.; Bao,Y.; Sanders,R.; Zhdanov,S.; Kiryutin,B.; Lipman,D.J.; Tatusova,T.; Kawaoka,Y.
EPI635735	PA	China	2013-Jan-01	EPI_ISL_194444	A/Anhui/1-YK_RG198/2013			Das,S.R.; Halpin,R.A.; Lin,X.; Simenauer,A.; Akopov,A.; Fedorova,N.; Puri,V.; Stockwell,T.; Amedeo,P.; Bishop,B.; Katzel,D.; Schobel,S.; Shrivastava,S.; Neumann,G.; Bao,Y.; Sanders,R.; Zhdanov,S.; Kiryutin,B.; Lipman,D.J.; Tatusova,T.; Kawaoka,Y.
EPI635736	PA	China	2013-Jan-01	EPI_ISL_194445	A/Anhui/1-YK_RG199/2013			Das,S.R.; Halpin,R.A.; Lin,X.; Simenauer,A.; Akopov,A.; Fedorova,N.; Puri,V.; Stockwell,T.; Amedeo,P.; Bishop,B.; Katzel,D.; Schobel,S.; Shrivastava,S.; Neumann,G.; Bao,Y.; Sanders,R.; Zhdanov,S.; Kiryutin,B.; Lipman,D.J.; Tatusova,T.; Kawaoka,Y.
EPI635737	PA	China	2013-Jan-01	EPI_ISL_194446	A/Anhui/1-YK_RG200/2013			Das,S.R.; Halpin,R.A.; Lin,X.; Simenauer,A.; Akopov,A.; Fedorova,N.; Puri,V.; Stockwell,T.; Amedeo,P.; Bishop,B.; Katzel,D.; Schobel,S.; Shrivastava,S.; Neumann,G.; Bao,Y.; Sanders,R.; Zhdanov,S.; Kiryutin,B.; Lipman,D.J.; Tatusova,T.; Kawaoka,Y.
EPI635738	PA	China	2013-Jan-01	EPI_ISL_194447	A/Anhui/1-YK_RG201/2013			Das,S.R.; Halpin,R.A.; Lin,X.; Simenauer,A.; Akopov,A.; Fedorova,N.; Puri,V.; Stockwell,T.; Amedeo,P.; Bishop,B.; Katzel,D.; Schobel,S.; Shrivastava,S.; Neumann,G.; Bao,Y.; Sanders,R.; Zhdanov,S.; Kiryutin,B.; Lipman,D.J.; Tatusova,T.; Kawaoka,Y.
EPI635739	PA	China	2013-Jan-01	EPI_ISL_194448	A/Anhui/1-YK_RG202/2013			Das,S.R.; Halpin,R.A.; Lin,X.; Simenauer,A.; Akopov,A.; Fedorova,N.; Puri,V.; Stockwell,T.; Amedeo,P.; Bishop,B.; Katzel,D.; Schobel,S.; Shrivastava,S.; Neumann,G.; Bao,Y.; Sanders,R.; Zhdanov,S.; Kiryutin,B.; Lipman,D.J.; Tatusova,T.; Kawaoka,Y.
EPI635740	PA	China	2013-Jan-01	EPI_ISL_194449	A/Anhui/1-YK_RG182/2013			Das,S.R.; Halpin,R.A.; Lin,X.; Simenauer,A.; Akopov,A.; Fedorova,N.; Puri,V.; Stockwell,T.; Amedeo,P.; Bishop,B.; Katzel,D.; Schobel,S.; Shrivastava,S.; Neumann,G.; Bao,Y.; Sanders,R.; Zhdanov,S.; Kiryutin,B.; Lipman,D.J.; Tatusova,T.; Kawaoka,Y.
EPI712922	PA	Hong Kong (SAR)	2016-Feb-12	EPI_ISL_212471	A/Hong Kong/VB16021618/2016	Hong Kong Department of Health	Hong Kong Department of Health	Mak,G.C.; Lo,J.Y.C.
EPI729450	PA	Taiwan	2014-Apr-24	EPI_ISL_215533	A/Taiwan/4-CGMH1/2014			Chen,G.W.; Kuo,S.M.; Yang,S.L.; Gong,Y.N.; Hsiao,M.R.; Liu,Y.C.; Shih,S.R.; Tsao,K.C.; Tsao,K.-C.; Shih,S.-R.; Chen,G.-W.; Yang,S.-L.; Hsiao,M.-J.; Kuo,S.-M.; Liu,Y.-C.
EPI729458	PA	Taiwan	2014-Apr-24	EPI_ISL_215534	A/Taiwan/4-CGMH2/2014			Chen,G.W.; Kuo,S.M.; Yang,S.L.; Gong,Y.N.; Hsiao,M.R.; Liu,Y.C.; Shih,S.R.; Tsao,K.C.; Tsao,K.-C.; Shih,S.-R.; Chen,G.-W.; Yang,S.-L.; Hsiao,M.-J.; Kuo,S.-M.; Liu,Y.-C.
EPI730491	PA	Hong Kong (SAR)	2016-Mar-24	EPI_ISL_215688	A/Hong Kong/VB16049808/2016	Hong Kong Department of Health	Hong Kong Department of Health	Mak,G.C.; Lo,J.Y.C.
EPI740734	PA	Hong Kong (SAR)	2016-Apr-19	EPI_ISL_217947	A/Hong Kong/VB16064646/2016	Hong Kong Department of Health	Hong Kong Department of Health	Mak,G.C.; Lo,J.Y.C.
EPI756014	PA	China	2013-Apr-26	EPI_ISL_220945	A/Jiangsu/Wuxi04/2013	Beijing Institute of Microbiology and Epidemiology	Beijing Institute of Microbiology and Epidemiology	Maijuan,Ma;Guangyuan,Ma;Shanhui,Chen
EPI759820	PA	China	2015-Jan-01	EPI_ISL_221667	A/Shanghai/BS01/2015	Shanghai Municipal Center for Disease Control and Prevention	Shanghai Municipal Center for Disease Control and Prevention	Wei, X.; Baihui, Z.; Shenghua, M.; Xue, Z.; Zheng, T.; Jian, C.; Hao, P.; Huan yu, W.; Xi, Z.;; Fan, W.
EPI759843	PA	China	2015-Jan-01	EPI_ISL_221671	A/Shanghai/PD04/2015	Shanghai Municipal Center for Disease Control and Prevention	Shanghai Municipal Center for Disease Control and Prevention	Wei, X.; Baihui, Z.; Shenghua, M.; Xue, Z.; Zheng, T.; Jian, C.; Hao, P.; Huan yu, W.; Xi, Z.;; Fan, W.
EPI759851	PA	China	2015-Jan-01	EPI_ISL_221672	A/Shanghai/LH01/2015	Shanghai Municipal Center for Disease Control and Prevention	Shanghai Municipal Center for Disease Control and Prevention	Wei, X.; Baihui, Z.; Shenghua, M.; Xue, Z.; Zheng, T.; Jian, C.; Hao, P.; Huan yu, W.; Xi, Z.;; Fan, W.
EPI759864	PA	China	2015-Jan-01	EPI_ISL_221674	A/Shanghai/JS03/2015	Shanghai Municipal Center for Disease Control and Prevention	Shanghai Municipal Center for Disease Control and Prevention	Wei, X.; Baihui, Z.; Shenghua, M.; Xue, Z.; Zheng, T.; Jian, C.; Hao, P.; Huan yu, W.; Xi, Z.;; Fan, W.
EPI769566	PA		2015-Jan-14	EPI_ISL_223670	A/Fujian/10/2015	Fujian Provincial Center for Disease Control and Prevention	Fujian Center for Disease Control and Prevention
EPI769574	PA		2015-Jan-15	EPI_ISL_223672	A/Fujian/16/2015		Fujian Center for Disease Control and Prevention
EPI769582	PA	China	2015-Jan-15	EPI_ISL_223673	A/Fujian/18/2015		Fujian Center for Disease Control and Prevention
EPI769638	PA	China	2015-Jan-17	EPI_ISL_223680	A/Fujian/22/2015		Fujian Center for Disease Control and Prevention
EPI833704	PA	China	2016-Jan-13	EPI_ISL_233628	A/Fujian/1/2016	Fujian Provincial Center for Disease Control and Prevention	Fujian Center for Disease Control and Prevention
EPI833713	PA	China	2016-Jan-15	EPI_ISL_233629	A/Fujian/3/2016	Fujian Provincial Center for Disease Control and Prevention	Fujian Center for Disease Control and Prevention
EPI869669	PA	Hong Kong (SAR)	2016-Dec-19	EPI_ISL_239994	A/Hong Kong/VB16184091/2016	Hong Kong Department of Health	Hong Kong Department of Health	Mak,G.C.; Lo,J.Y.C.
EPI872954	PA	Hong Kong (SAR)	2016-Dec-28	EPI_ISL_240520	A/Hong Kong/VB16189623/2016	Hong Kong Department of Health	Hong Kong Department of Health	Mak,G.C.; Lo,J.Y.C.
EPI874334	PA	Hong Kong (SAR)	2017-Jan-05	EPI_ISL_240829	A/Hong Kong/VB17002884/2017	Hong Kong Department of Health	Hong Kong Department of Health	Mak,G.C.; Lo,J.Y.C.
EPI884218	PA	Hong Kong (SAR)	2017-Jan-09	EPI_ISL_242275	A/Hong Kong/214/2017	Hong Kong Department of Health	Hong Kong Department of Health	Mak,G.C.; Lo,J.Y.C.
EPI887608	PA	China	2017-Jan-01	EPI_ISL_242842	A/Fujian/02151/2017	Fujian Provincial Center for Disease Control and Prevention	WHO Chinese National Influenza Center	Wang,Dayan;Zhou,Shumei;Li,Xiyan;Li,Xiaodan;Zhang,Ye;Bo,Hong;Shu,Yuelong
EPI887616	PA	China	2017-Jan-06	EPI_ISL_242843	A/Fujian/02152/2017	Fujian Provincial Center for Disease Control and Prevention	WHO Chinese National Influenza Center	Wang,Dayan;Zhou,Shumei;Li,Xiyan;Li,Xiaodan;Zhang,Ye;Bo,Hong;Shu,Yuelong
EPI887624	PA	China	2017-Jan-06	EPI_ISL_242844	A/Hunan/02286/2017		WHO Chinese National Influenza Center	Wang,Dayan;Zhou,Shumei;Li,Xiyan;Li,Xiaodan;Zhang,Ye;Bo,Hong;Shu,Yuelong
EPI887632	PA	China	2017-Jan-11	EPI_ISL_242845	A/Hunan/02287/2017		WHO Chinese National Influenza Center	Wang,Dayan;Zhou,Shumei;Li,Xiyan;Li,Xiaodan;Zhang,Ye;Bo,Hong;Shu,Yuelong
EPI887640	PA	China	2017-Jan-08	EPI_ISL_242846	A/Hunan/02285/2017		WHO Chinese National Influenza Center	Wang,Dayan;Zhou,Shumei;Li,Xiyan;Li,Xiaodan;Zhang,Ye;Bo,Hong;Shu,Yuelong
EPI887656	PA	China	2017-Jan-02	EPI_ISL_242848	A/Zhejiang/5/2017	Zhejiang Provincial Center for Disease Control and Prevention	WHO Chinese National Influenza Center	Wang,Dayan;Zhou,Shumei;Li,Xiyan;Li,Xiaodan;Zhang,Ye;Bo,Hong;Shu,Yuelong
EPI887664	PA	China	2016-Dec-30	EPI_ISL_242849	A/Zhejiang/20/2016	Zhejiang Provincial Center for Disease Control and Prevention	WHO Chinese National Influenza Center	Wang,Dayan;Zhou,Shumei;Li,Xiyan;Li,Xiaodan;Zhang,Ye;Bo,Hong;Shu,Yuelong
EPI887680	PA	China	2017-Jan-05	EPI_ISL_242851	A/Zhejiang/4/2017	Zhejiang Provincial Center for Disease Control and Prevention	WHO Chinese National Influenza Center	Wang,Dayan;Zhou,Shumei;Li,Xiyan;Li,Xiaodan;Zhang,Ye;Bo,Hong;Shu,Yuelong
EPI887688	PA	China	2016-Dec-27	EPI_ISL_242852	A/Zhejiang/18/2016	Zhejiang Provincial Center for Disease Control and Prevention	WHO Chinese National Influenza Center	Wang,Dayan;Zhou,Shumei;Li,Xiyan;Li,Xiaodan;Zhang,Ye;Bo,Hong;Shu,Yuelong
EPI887696	PA	China	2016-Dec-31	EPI_ISL_242853	A/Zhejiang/17/2016	Zhejiang Provincial Center for Disease Control and Prevention	WHO Chinese National Influenza Center	Wang,Dayan;Zhou,Shumei;Li,Xiyan;Li,Xiaodan;Zhang,Ye;Bo,Hong;Shu,Yuelong
EPI887704	PA	China	2016-Dec-05	EPI_ISL_242854	A/Zhejiang/7/2016	Zhejiang Provincial Center for Disease Control and Prevention	WHO Chinese National Influenza Center	Wang,Dayan;Zhou,Shumei;Li,Xiyan;Li,Xiaodan;Zhang,Ye;Bo,Hong;Shu,Yuelong
EPI887712	PA	China	2017-Jan-04	EPI_ISL_242855	A/Zhejiang/2/2017	Zhejiang Provincial Center for Disease Control and Prevention	WHO Chinese National Influenza Center	Wang,Dayan;Zhou,Shumei;Li,Xiyan;Li,Xiaodan;Zhang,Ye;Bo,Hong;Shu,Yuelong
EPI887720	PA	China	2017-Jan-07	EPI_ISL_242856	A/Zhejiang/1/2017	Zhejiang Provincial Center for Disease Control and Prevention	WHO Chinese National Influenza Center	Wang,Dayan;Zhou,Shumei;Li,Xiyan;Li,Xiaodan;Zhang,Ye;Bo,Hong;Shu,Yuelong
EPI887728	PA	China	2016-Dec-21	EPI_ISL_242857	A/Zhejiang/16/2016	Zhejiang Provincial Center for Disease Control and Prevention	WHO Chinese National Influenza Center	Wang,Dayan;Zhou,Shumei;Li,Xiyan;Li,Xiaodan;Zhang,Ye;Bo,Hong;Shu,Yuelong
EPI887736	PA	China	2016-Dec-21	EPI_ISL_242858	A/Zhejiang/15/2016	Zhejiang Provincial Center for Disease Control and Prevention	WHO Chinese National Influenza Center	Wang,Dayan;Zhou,Shumei;Li,Xiyan;Li,Xiaodan;Zhang,Ye;Bo,Hong;Shu,Yuelong
EPI887744	PA	China	2016-Dec-23	EPI_ISL_242859	A/Zhejiang/14/2016	Zhejiang Provincial Center for Disease Control and Prevention	WHO Chinese National Influenza Center	Wang,Dayan;Zhou,Shumei;Li,Xiyan;Li,Xiaodan;Zhang,Ye;Bo,Hong;Shu,Yuelong
EPI887752	PA	China	2016-Dec-24	EPI_ISL_242860	A/Zhejiang/13/2016	Zhejiang Provincial Center for Disease Control and Prevention	WHO Chinese National Influenza Center	Wang,Dayan;Zhou,Shumei;Li,Xiyan;Li,Xiaodan;Zhang,Ye;Bo,Hong;Shu,Yuelong
EPI887760	PA	China	2016-Dec-25	EPI_ISL_242861	A/Zhejiang/12/2016	Zhejiang Provincial Center for Disease Control and Prevention	WHO Chinese National Influenza Center	Wang,Dayan;Zhou,Shumei;Li,Xiyan;Li,Xiaodan;Zhang,Ye;Bo,Hong;Shu,Yuelong
EPI887768	PA	China	2016-Dec-21	EPI_ISL_242862	A/Zhejiang/11/2016	Zhejiang Provincial Center for Disease Control and Prevention	WHO Chinese National Influenza Center	Wang,Dayan;Zhou,Shumei;Li,Xiyan;Li,Xiaodan;Zhang,Ye;Bo,Hong;Shu,Yuelong
EPI887776	PA	China	2016-Dec-18	EPI_ISL_242863	A/Zhejiang/10/2016	Zhejiang Provincial Center for Disease Control and Prevention	WHO Chinese National Influenza Center	Wang,Dayan;Zhou,Shumei;Li,Xiyan;Li,Xiaodan;Zhang,Ye;Bo,Hong;Shu,Yuelong
EPI887784	PA	China	2016-Dec-12	EPI_ISL_242864	A/Zhejiang/9/2016	Zhejiang Provincial Center for Disease Control and Prevention	WHO Chinese National Influenza Center	Wang,Dayan;Zhou,Shumei;Li,Xiyan;Li,Xiaodan;Zhang,Ye;Bo,Hong;Shu,Yuelong
EPI887800	PA	China	2016-Oct-07	EPI_ISL_242866	A/Zhejiang/6/2016	Zhejiang Provincial Center for Disease Control and Prevention	WHO Chinese National Influenza Center	Wang,Dayan;Zhou,Shumei;Li,Xiyan;Li,Xiaodan;Zhang,Ye;Bo,Hong;Shu,Yuelong
EPI887808	PA	China	2017-Jan-01	EPI_ISL_242867	A/Zhejiang/3/2017	Zhejiang Provincial Center for Disease Control and Prevention	WHO Chinese National Influenza Center	Wang,Dayan;Zhou,Shumei;Li,Xiyan;Li,Xiaodan;Zhang,Ye;Bo,Hong;Shu,Yuelong
EPI887824	PA	China	2016-Nov-21	EPI_ISL_242869	A/Jiangsu/60466/2016		WHO Chinese National Influenza Center	Wang,Dayan;Zhou,Shumei;Li,Xiyan;Li,Xiaodan;Zhang,Ye;Bo,Hong;Shu,Yuelong
EPI887832	PA	China	2016-Dec-28	EPI_ISL_242870	A/Guangdong/60923/2016	Guangdong Provincial Center for Disease Control and Prevention	WHO Chinese National Influenza Center	Wang,Dayan;Zhou,Shumei;Li,Xiyan;Li,Xiaodan;Zhang,Ye;Bo,Hong;Shu,Yuelong
EPI887840	PA	China	2016-Dec-09	EPI_ISL_242871	A/Guangdong/60060/2016	Guangdong Provincial Center for Disease Control and Prevention	WHO Chinese National Influenza Center	Wang,Dayan;Zhou,Shumei;Li,Xiyan;Li,Xiaodan;Zhang,Ye;Bo,Hong;Shu,Yuelong
EPI887856	PA	China	2016-Oct-26	EPI_ISL_242873	A/Jiangsu/60467/2016		WHO Chinese National Influenza Center	Wang,Dayan;Zhou,Shumei;Li,Xiyan;Li,Xiaodan;Zhang,Ye;Bo,Hong;Shu,Yuelong
EPI887864	PA	China	2016-Dec-09	EPI_ISL_242874	A/Jiangsu/60465/2016		WHO Chinese National Influenza Center	Wang,Dayan;Zhou,Shumei;Li,Xiyan;Li,Xiaodan;Zhang,Ye;Bo,Hong;Shu,Yuelong
EPI887872	PA	China	2016-Nov-15	EPI_ISL_242875	A/Jiangsu/60463/2016		WHO Chinese National Influenza Center	Wang,Dayan;Zhou,Shumei;Li,Xiyan;Li,Xiaodan;Zhang,Ye;Bo,Hong;Shu,Yuelong
EPI887880	PA	China	2016-Dec-16	EPI_ISL_242876	A/Jiangsu/60462/2016		WHO Chinese National Influenza Center	Wang,Dayan;Zhou,Shumei;Li,Xiyan;Li,Xiaodan;Zhang,Ye;Bo,Hong;Shu,Yuelong
EPI887888	PA	China	2016-Dec-20	EPI_ISL_242877	A/Jiangsu/60461/2016		WHO Chinese National Influenza Center	Wang,Dayan;Zhou,Shumei;Li,Xiyan;Li,Xiaodan;Zhang,Ye;Bo,Hong;Shu,Yuelong
EPI887896	PA	China	2016-Dec-13	EPI_ISL_242878	A/Jiangsu/60460/2016		WHO Chinese National Influenza Center	Wang,Dayan;Zhou,Shumei;Li,Xiyan;Li,Xiaodan;Zhang,Ye;Bo,Hong;Shu,Yuelong
EPI887904	PA	China	2016-Dec-12	EPI_ISL_242879	A/Jiangsu/60459/2016		WHO Chinese National Influenza Center	Wang,Dayan;Zhou,Shumei;Li,Xiyan;Li,Xiaodan;Zhang,Ye;Bo,Hong;Shu,Yuelong
EPI887912	PA	China	2016-Dec-10	EPI_ISL_242880	A/Jiangsu/60458/2016		WHO Chinese National Influenza Center	Wang,Dayan;Zhou,Shumei;Li,Xiyan;Li,Xiaodan;Zhang,Ye;Bo,Hong;Shu,Yuelong
EPI887920	PA	China	2016-Dec-06	EPI_ISL_242881	A/Jiangsu/60457/2016		WHO Chinese National Influenza Center	Wang,Dayan;Zhou,Shumei;Li,Xiyan;Li,Xiaodan;Zhang,Ye;Bo,Hong;Shu,Yuelong
EPI887928	PA	China	2016-Dec-02	EPI_ISL_242882	A/Jiangsu/60456/2016		WHO Chinese National Influenza Center	Wang,Dayan;Zhou,Shumei;Li,Xiyan;Li,Xiaodan;Zhang,Ye;Bo,Hong;Shu,Yuelong
EPI887936	PA	China	2016-Nov-25	EPI_ISL_242883	A/Jiangsu/60454/2016		WHO Chinese National Influenza Center	Wang,Dayan;Zhou,Shumei;Li,Xiyan;Li,Xiaodan;Zhang,Ye;Bo,Hong;Shu,Yuelong
EPI887944	PA	China	2016-Dec-16	EPI_ISL_242884	A/Anhui/60936/2016		WHO Chinese National Influenza Center	Wang,Dayan;Zhou,Shumei;Li,Xiyan;Li,Xiaodan;Zhang,Ye;Bo,Hong;Shu,Yuelong
EPI887952	PA	China	2016-Dec-19	EPI_ISL_242885	A/Jiangsu/60451/2016		WHO Chinese National Influenza Center	Wang,Dayan;Zhou,Shumei;Li,Xiyan;Li,Xiaodan;Zhang,Ye;Bo,Hong;Shu,Yuelong
EPI887960	PA	China	2016-Dec-19	EPI_ISL_242886	A/Jiangsu/60450/2016		WHO Chinese National Influenza Center	Wang,Dayan;Zhou,Shumei;Li,Xiyan;Li,Xiaodan;Zhang,Ye;Bo,Hong;Shu,Yuelong
EPI887968	PA	China	2016-Dec-16	EPI_ISL_242887	A/Jiangsu/60447/2016		WHO Chinese National Influenza Center	Wang,Dayan;Zhou,Shumei;Li,Xiyan;Li,Xiaodan;Zhang,Ye;Bo,Hong;Shu,Yuelong
EPI887976	PA	China	2016-Dec-13	EPI_ISL_242888	A/Guangdong/60061/2016	Guangdong Provincial Center for Disease Control and Prevention	WHO Chinese National Influenza Center	Wang,Dayan;Zhou,Shumei;Li,Xiyan;Li,Xiaodan;Zhang,Ye;Bo,Hong;Shu,Yuelong
EPI887984	PA	China	2016-Dec-18	EPI_ISL_242889	A/Anhui/60927/2016		WHO Chinese National Influenza Center	Wang,Dayan;Zhou,Shumei;Li,Xiyan;Li,Xiaodan;Zhang,Ye;Bo,Hong;Shu,Yuelong
EPI887992	PA	China	2016-Dec-22	EPI_ISL_242890	A/Anhui/60924/2016	Anhui Provincial Center for Disease Control and Prevention	WHO Chinese National Influenza Center	Wang,Dayan;Zhou,Shumei;Li,Xiyan;Li,Xiaodan;Zhang,Ye;Bo,Hong;Shu,Yuelong
EPI888000	PA	China	2016-Dec-21	EPI_ISL_242891	A/Anhui/60925/2016		WHO Chinese National Influenza Center	Wang,Dayan;Zhou,Shumei;Li,Xiyan;Li,Xiaodan;Zhang,Ye;Bo,Hong;Shu,Yuelong
EPI888008	PA	China	2016-Dec-15	EPI_ISL_242892	A/Anhui/60928/2016		WHO Chinese National Influenza Center	Wang,Dayan;Zhou,Shumei;Li,Xiyan;Li,Xiaodan;Zhang,Ye;Bo,Hong;Shu,Yuelong
EPI888016	PA	China	2016-Dec-15	EPI_ISL_242893	A/Anhui/60929/2016		WHO Chinese National Influenza Center	Wang,Dayan;Zhou,Shumei;Li,Xiyan;Li,Xiaodan;Zhang,Ye;Bo,Hong;Shu,Yuelong
EPI888032	PA	China	2016-Dec-13	EPI_ISL_242895	A/Anhui/60931/2016	Anhui Provincial Center for Disease Control and Prevention	WHO Chinese National Influenza Center	Wang,Dayan;Zhou,Shumei;Li,Xiyan;Li,Xiaodan;Zhang,Ye;Bo,Hong;Shu,Yuelong
EPI888040	PA	China	2016-Dec-19	EPI_ISL_242896	A/Anhui/60933/2016	Anhui Provincial Center for Disease Control and Prevention	WHO Chinese National Influenza Center	Wang,Dayan;Zhou,Shumei;Li,Xiyan;Li,Xiaodan;Zhang,Ye;Bo,Hong;Shu,Yuelong
EPI888048	PA	China	2016-Dec-19	EPI_ISL_242897	A/Anhui/60934/2016	Anhui Provincial Center for Disease Control and Prevention	WHO Chinese National Influenza Center	Wang,Dayan;Zhou,Shumei;Li,Xiyan;Li,Xiaodan;Zhang,Ye;Bo,Hong;Shu,Yuelong
EPI888056	PA	China	2016-Dec-19	EPI_ISL_242898	A/Anhui/60935/2016		WHO Chinese National Influenza Center	Wang,Dayan;Zhou,Shumei;Li,Xiyan;Li,Xiaodan;Zhang,Ye;Bo,Hong;Shu,Yuelong
EPI888064	PA	China	2016-Dec-19	EPI_ISL_242899	A/Jiangsu/60452/2016		WHO Chinese National Influenza Center	Wang,Dayan;Zhou,Shumei;Li,Xiyan;Li,Xiaodan;Zhang,Ye;Bo,Hong;Shu,Yuelong
EPI888072	PA	China	2016-Dec-21	EPI_ISL_242900	A/Anhui/60926/2016		WHO Chinese National Influenza Center	Wang,Dayan;Zhou,Shumei;Li,Xiyan;Li,Xiaodan;Zhang,Ye;Bo,Hong;Shu,Yuelong
EPI888080	PA	China	2016-Nov-16	EPI_ISL_242901	A/Fujian/54840/2016		WHO Chinese National Influenza Center	Wang,Dayan;Zhou,Shumei;Li,Xiyan;Li,Xiaodan;Zhang,Ye;Bo,Hong;Shu,Yuelong
EPI912955	PA		2016-Dec-02	EPI_ISL_248313	A/Suzhou/56/2016		Jiangsu Provincial Center for Disease Control & Prevention
EPI912947	PA	China	2016-Dec-13	EPI_ISL_248314	A/Suzhou/60/2016	Jiangsu Provincial Center for Disease Control & Prevention	Jiangsu Provincial Center for Disease Control & Prevention
EPI917064	PA	Taiwan	2017-Feb-03	EPI_ISL_248778	A/Taiwan/1/2017		Centers for Disease Control, R.O.C. (Taiwan)
EPI917090	PA	China	2014-Apr-29	EPI_ISL_248792	A/Guangdong/GH074/2013(H7N9)	South China Agricultural University	South China Agricultural University	Wenbao,Qi;Bo,Li;Jiahao,Zhang;Guangjie,Lao;Guanming,Su;Weixin,Jia;Ming,Liao
EPI918734	PA	China	2017-Jan-14	EPI_ISL_249102	A/Qingyuan/GIRD1/2017	State Key Laboratory of Reipiratory Disease (Guangzhou Medical University)	Guangzhou Institute of Respiratory Diseases (GIRD)	Wenda Guan,PhD; Wenjun Song,PhD; Jianfeng He,MD; Changwen Ke,MD; Zifeng Yang,PhD; Haibo Zhou,MD; Qinhan Lin,MD; Yonghui Zhang,MD; Nanshan Zhong,MD
EPI919603	PA	China	2017-Jan-03	EPI_ISL_249309	A/Guangdong/17SF003/2016		WHO Chinese National Influenza Center
EPI921531	PA	China	2016-Dec-16	EPI_ISL_249600	A/suzhou/67/2016		Jiangsu Provincial Center for Disease Control & Prevention	Xian, Qi; Huiyan, Yu; Fei, Deng
EPI922044	PA	China	2016-Dec-19	EPI_ISL_249638	A/suzhou/74/2016		Jiangsu Provincial Center for Disease Control & Prevention
EPI922140	PA	China	2016-Dec-26	EPI_ISL_249652	A/suzhou/ 78/2016		Jiangsu Provincial Center for Disease Control & Prevention
EPI922373	PA	China	2016-Dec-27	EPI_ISL_249668	A/suzhou/ 79/2016		Jiangsu Provincial Center for Disease Control & Prevention
EPI926813	PA	China	2017-Jan-04	EPI_ISL_250311	A/Guangdong/Th008/2017_H7N9	CAS Key Laboratory of Pathogenic Microbiology and Immunology, Institute of Microbiology, Chinese Academy of Sciences	Institute of Microbiology, Chinese Academy of Sciences	Yuhai, Bi
EPI926821	PA	China	2017-Feb-01	EPI_ISL_250312	A/Guangdong/Th005/2017_H7N9	CAS Key Laboratory of Pathogenic Microbiology and Immunology, Institute of Microbiology, Chinese Academy of Sciences	Institute of Microbiology, Chinese Academy of Sciences	Yuhai, Bi
EPI926829	PA	China	2017-Jan-16	EPI_ISL_250313	A/Shenzhen/Th003/2017_H7N9	CAS Key Laboratory of Pathogenic Microbiology and Immunology, Institute of Microbiology, Chinese Academy of Sciences	Institute of Microbiology, Chinese Academy of Sciences	Yuhai, Bi
EPI926837	PA	China	2017-Jan-20	EPI_ISL_250314	A/Shenzhen/Th004/2017_H7N9	CAS Key Laboratory of Pathogenic Microbiology and Immunology, Institute of Microbiology, Chinese Academy of Sciences	Institute of Microbiology, Chinese Academy of Sciences	Yuhai, Bi
EPI926845	PA	China	2017-Feb-07	EPI_ISL_250315	A/Shenzhen/Th006/2017_H7N9	CAS Key Laboratory of Pathogenic Microbiology and Immunology, Institute of Microbiology, Chinese Academy of Sciences	Institute of Microbiology, Chinese Academy of Sciences	Yuhai, Bi
EPI926853	PA	China	2017-Feb-07	EPI_ISL_250316	A/Yunnan/YN001/2017_H7N9	CAS Key Laboratory of Pathogenic Microbiology and Immunology, Institute of Microbiology, Chinese Academy of Sciences	Institute of Microbiology, Chinese Academy of Sciences	Yuhai, Bi
EPI926861	PA	China	2017-Feb-09	EPI_ISL_250317	A/Yunnan/YN002/2017_H7N9	CAS Key Laboratory of Pathogenic Microbiology and Immunology, Institute of Microbiology, Chinese Academy of Sciences	Institute of Microbiology, Chinese Academy of Sciences	Yuhai, Bi
EPI930806	PA	China	2016-Dec-31	EPI_ISL_250424	A/Shenzhen/Th001/2016	CAS Key Laboratory of Pathogenic Microbiology and Immunology, Institute of Microbiology, Chinese Academy of Sciences	Institute of Microbiology, Chinese Academy of Sciences
EPI930814	PA	China	2016-Dec-30	EPI_ISL_250425	A/Shenzhen/Th002/2016_H7N9	CAS Key Laboratory of Pathogenic Microbiology and Immunology, Institute of Microbiology, Chinese Academy of Sciences	Institute of Microbiology, Chinese Academy of Sciences
EPI941038	PA	China	2013-Feb-27	EPI_ISL_252548	A/Minhang/S01/2013			Tang,H.; Zhao,P.; Xie,J.
EPI941046	PA	China	2015-Jan-23	EPI_ISL_252549	A/Fujian/S03/2015			Tang,H.; Zhao,P.; Xie,F.
EPI945067	PA	Hong Kong (SAR)	2017-Mar-06	EPI_ISL_253626	A/Hong Kong/VB17037915/2017	Hong Kong Department of Health	Hong Kong Department of Health	Mak,G.C.; Lo,J.Y.C.
EPI960358	PA	China	2017-Jan-04	EPI_ISL_256108	A/Guangdong/HP001/2017			Zhang,F.; Zhu,H.; Hu,F.; Wang,J.; He,X.; Zhang,Y.; Li,L.; Cheung,Y.M.; Leung,G.M.; Guan,Y.
EPI960359	PA	China	2017-Jan-04	EPI_ISL_256109	A/Guangdong/SP440/2017			Zhang,F.; Zhu,H.; Hu,F.; Wang,J.; He,X.; Zhang,Y.; Li,L.; Cheung,Y.M.; Leung,G.M.; Guan,Y.
EPI961186	PA	China	2016-Jan-26	EPI_ISL_256214	A/Hunan/02650/2016		WHO Chinese National Influenza Center
EPI965015	PA	China	2017-Jan-14	EPI_ISL_257022	A/Qingyuan/GIRD01/2017			Guan,W.; Song,W.; He,J.; Ke,C.; Yang,Z.; Zhou,H.; Lin,Q.; Zhang,Y.; Zhong,N.
EPI973368	PA	China	2017-Feb-18	EPI_ISL_258409	A/Guangxi/1/2017	Guangxi Zhuang Autonomous Region Center for Disease Prevention and Control	Guangxi Center for Disease Prevention and Control
EPI985840	PA	China	2017-Feb-09	EPI_ISL_261072	A/Yunnan/0129/2017			Xia,X.; Feng,Y.; Dong,X.; Gao,L.; Miao,J.; Zhang,M.; Zhang,C.
EPI997216	PA	China	2017-Jan-04	EPI_ISL_263365	A/Guangdong/8H324/2017		Beijing Institute of Microbiology and Epidemiology
EPI1010098	PA	China	2017-Apr-27	EPI_ISL_266936	A/Shenzhen/Th008/2017(H7N9)	CAS Key Laboratory of Pathogenic Microbiology and Immunology, Institute of Microbiology, Chinese Academy of Sciences	Institute of Microbiology, Chinese Academy of Sciences
EPI1013221	PA	China	2017-Jan-23	EPI_ISL_267758	A/Guangdong/17SF032/2017	Guangdong Provincial Center for Disease Control and Prevention	WHO Chinese National Influenza Center	Wang,Dayan;Zhou,Shumei;Li,Xiyan;Li,Xiaodan;Zhang,Ye;Bo,Hong;Shu,Yuelong
EPI1013229	PA	China	2017-Feb-22	EPI_ISL_267759	A/Guangdong/17SF033/2017	Guangdong Provincial Center for Disease Control and Prevention	WHO Chinese National Influenza Center	Wang,Dayan;Zhou,Shumei;Li,Xiyan;Li,Xiaodan;Zhang,Ye;Bo,Hong;Shu,Yuelong
EPI1013237	PA	China	2017-Feb-09	EPI_ISL_267760	A/Guangdong/17SF037/2017	Guangdong Provincial Center for Disease Control and Prevention	WHO Chinese National Influenza Center	Wang,Dayan;Zhou,Shumei;Li,Xiyan;Li,Xiaodan;Zhang,Ye;Bo,Hong;Shu,Yuelong
EPI1013245	PA	China	2017-Feb-15	EPI_ISL_267761	A/Guangdong/17SF039/2017	Guangdong Provincial Center for Disease Control and Prevention	WHO Chinese National Influenza Center	Wang,Dayan;Zhou,Shumei;Li,Xiyan;Li,Xiaodan;Zhang,Ye;Bo,Hong;Shu,Yuelong
EPI1013253	PA	China	2017-Mar-06	EPI_ISL_267762	A/Guangdong/17SF059/2017	Guangdong Provincial Center for Disease Control and Prevention	WHO Chinese National Influenza Center	Wang,Dayan;Zhou,Shumei;Li,Xiyan;Li,Xiaodan;Zhang,Ye;Bo,Hong;Shu,Yuelong
EPI1013261	PA	China	2017-Mar-11	EPI_ISL_267763	A/Guangdong/17SF062/2017	Guangdong Provincial Center for Disease Control and Prevention	WHO Chinese National Influenza Center	Wang,Dayan;Zhou,Shumei;Li,Xiyan;Li,Xiaodan;Zhang,Ye;Bo,Hong;Shu,Yuelong
EPI1013269	PA	China	2017-Mar-12	EPI_ISL_267764	A/Guangdong/17SF064/2017	Guangdong Provincial Center for Disease Control and Prevention	WHO Chinese National Influenza Center	Wang,Dayan;Zhou,Shumei;Li,Xiyan;Li,Xiaodan;Zhang,Ye;Bo,Hong;Shu,Yuelong
EPI1018084	PA	China	2017-Feb-23	EPI_ISL_268498	A/Guangxi/13450/2017	Guangxi Center for Disease Prevention and Control	WHO Chinese National Influenza Center	Wang,Dayan;Zhou,Shumei;Li,Xiyan;Li,Xiaodan;Zhang,Ye;Bo,Hong;Shu,Yuelong
EPI1018116	PA	China	2017-Feb-27	EPI_ISL_268502	A/Guangxi/18892/2017	Guangxi Center for Disease Prevention and Control	WHO Chinese National Influenza Center	Wang,Dayan;Zhou,Shumei;Li,Xiyan;Li,Xiaodan;Zhang,Ye;Bo,Hong;Shu,Yuelong
EPI1018124	PA	China	2017-Mar-03	EPI_ISL_268503	A/Guangxi/18895/2017	Guangxi Center for Disease Prevention and Control	WHO Chinese National Influenza Center	Wang,Dayan;Zhou,Shumei;Li,Xiyan;Li,Xiaodan;Zhang,Ye;Bo,Hong;Shu,Yuelong
EPI1018132	PA	China	2017-Mar-04	EPI_ISL_268504	A/Guangxi/18897/2017	Guangxi Center for Disease Prevention and Control	WHO Chinese National Influenza Center	Wang,Dayan;Zhou,Shumei;Li,Xiyan;Li,Xiaodan;Zhang,Ye;Bo,Hong;Shu,Yuelong
EPI1018140	PA	China	2017-Mar-12	EPI_ISL_268505	A/Guangxi/18902/2017	Guangxi Center for Disease Prevention and Control	WHO Chinese National Influenza Center	Wang,Dayan;Zhou,Shumei;Li,Xiyan;Li,Xiaodan;Zhang,Ye;Bo,Hong;Shu,Yuelong
EPI1018156	PA	China	2017-Mar-16	EPI_ISL_268507	A/Guangxi/18908/2017	Guangxi Center for Disease Prevention and Control	WHO Chinese National Influenza Center	Wang,Dayan;Zhou,Shumei;Li,Xiyan;Li,Xiaodan;Zhang,Ye;Bo,Hong;Shu,Yuelong
EPI1018164	PA	China	2017-Mar-18	EPI_ISL_268508	A/Guangxi/18910/2017	Guangxi Center for Disease Prevention and Control	WHO Chinese National Influenza Center	Wang,Dayan;Zhou,Shumei;Li,Xiyan;Li,Xiaodan;Zhang,Ye;Bo,Hong;Shu,Yuelong
EPI1018172	PA	China	2017-Mar-18	EPI_ISL_268509	A/Guangxi/18911/2017	Guangxi Center for Disease Prevention and Control	WHO Chinese National Influenza Center	Wang,Dayan;Zhou,Shumei;Li,Xiyan;Li,Xiaodan;Zhang,Ye;Bo,Hong;Shu,Yuelong
EPI1018200	PA	China	2017-Feb-22	EPI_ISL_268512	A/Guangxi/3/2017		Guangxi Center for Disease Prevention and Control
EPI1018240	PA	China	2017-Feb-28	EPI_ISL_268523	A/Guangxi/5/2017		Guangxi Center for Disease Prevention and Control
EPI1018247	PA	China	2017-Feb-27	EPI_ISL_268524	A/Guangxi/4/2017		Guangxi Center for Disease Prevention and Control
EPI1018255	PA	China	2017-Mar-03	EPI_ISL_268525	A/Guangxi/6/2017		Guangxi Center for Disease Prevention and Control
EPI1018260	PA	China	2017-Mar-04	EPI_ISL_268526	A/Guangxi/7/2017		Guangxi Center for Disease Prevention and Control
EPI1022621	PA	China	2017-Mar-06	EPI_ISL_269512	A/Hunan/17874/2017		WHO Chinese National Influenza Center	Wang,Dayan;Zhou,Shumei;Li,Xiyan;Li,Xiaodan;Zhang,Ye;Bo,Hong;Shu,Yuelong
EPI1022629	PA	China	2017-Feb-28	EPI_ISL_269513	A/Hunan/17875/2017		WHO Chinese National Influenza Center	Wang,Dayan;Zhou,Shumei;Li,Xiyan;Li,Xiaodan;Zhang,Ye;Bo,Hong;Shu,Yuelong
EPI1022653	PA	China	2017-May-13	EPI_ISL_269516	A/Hebei/27407/2017		WHO Chinese National Influenza Center	Wang,Dayan;Zhou,Shumei;Li,Xiyan;Li,Xiaodan;Zhang,Ye;Bo,Hong;Shu,Yuelong
EPI1022661	PA	China	2017-Apr-11	EPI_ISL_269517	A/Hunan/25351/2017		WHO Chinese National Influenza Center	Wang,Dayan;Zhou,Shumei;Li,Xiyan;Li,Xiaodan;Zhang,Ye;Bo,Hong;Shu,Yuelong
EPI1022669	PA	China	2017-May-05	EPI_ISL_269518	A/Shaanxi/29412/2017		WHO Chinese National Influenza Center	Wang,Dayan;Zhou,Shumei;Li,Xiyan;Li,Xiaodan;Zhang,Ye;Bo,Hong;Shu,Yuelong
EPI1054098	PA	China	2017-May-15	EPI_ISL_276781	A/Fujian/QZ-Th002/2017	CAS Key Laboratory of Pathogenic Microbiology and Immunology, Institute of Microbiology, Chinese Academy of Sciences	Institute of Microbiology, Chinese Academy of Sciences	Yuhai, Bi
EPI1054106	PA	China	2017-May-15	EPI_ISL_276782	A/Fujian/QZ-Th005/2017	CAS Key Laboratory of Pathogenic Microbiology and Immunology, Institute of Microbiology, Chinese Academy of Sciences	Institute of Microbiology, Chinese Academy of Sciences	Yuhai, Bi
EPI1054146	PA	China	2017-May-15	EPI_ISL_276787	A/Fujian/QZ-Th001/2017	CAS Key Laboratory of Pathogenic Microbiology and Immunology, Institute of Microbiology, Chinese Academy of Sciences	Institute of Microbiology, Chinese Academy of Sciences	Yuhai, Bi
EPI1057924	PA	China	2015-Nov-21	EPI_ISL_277447	A/Guangdong/MZ828/2015	Guangdong Provincial Center for Disease Control and Prevention	WHO Chinese National Influenza Center	Wang,Dayan;Zhou,Shumei;Li,Xiyan;Li,Xiaodan;Zhang,Ye;Bo,Hong;Shu,Yuelong
EPI1057932	PA	China	2015-Jan-21	EPI_ISL_277448	A/Guangdong/15SF052/2015	Guangdong Provincial Center for Disease Control and Prevention	WHO Chinese National Influenza Center	Wang,Dayan;Zhou,Shumei;Li,Xiyan;Li,Xiaodan;Zhang,Ye;Bo,Hong;Shu,Yuelong
EPI1075375	PA	China	2017-Jan-03	EPI_ISL_280901	A/Guangdong/17SF003/2016/-1	National Institute of Animal Health	National Institute of Animal Health	Uchida,Y
EPI1081987	PA	China	2017-Jan-31	EPI_ISL_282150	A/Hubei/09907/2017	Wuhan Institute of Virology, CAS	Wuhan Institute of Virology, CAS.
EPI1081995	PA	China	2017-Feb-07	EPI_ISL_282151	A/Hubei/09909/2017	State Key Laboratory of Virology and Wuhan Institute of Virology, Chinese Academy of Sciences	Wuhan Institute of Virology, CAS.
EPI1082003	PA	China	2017-Feb-03	EPI_ISL_282152	A/Hubei/09910/2017		Wuhan Institute of Virology, CAS.
EPI1082010	PA	China	2017-Feb-04	EPI_ISL_282153	A/Hubei/09911/2017		Wuhan Institute of Virology, CAS.
EPI1082019	PA	China	2017-Feb-04	EPI_ISL_282154	A/Hubei/09912/2017		Wuhan Institute of Virology, CAS.
EPI1082027	PA	China	2017-Feb-06	EPI_ISL_282155	A/Hubei/09913/2017		Wuhan Institute of Virology, CAS.
EPI1082035	PA	China	2017-Feb-06	EPI_ISL_282156	A/Hubei/09914/2017		Wuhan Institute of Virology, CAS.
EPI1082043	PA	China	2017-Jan-26	EPI_ISL_282157	A/Hubei/09929/2017		Wuhan Institute of Virology, CAS.
EPI1082051	PA	China	2017-Feb-04	EPI_ISL_282158	A/Hubei/09937/2017		Wuhan Institute of Virology, CAS.
EPI1082140	PA	China	2017-Jan-24	EPI_ISL_282170	A/Hubei/09906/2017		Wuhan Institute of Virology, CAS.
EPI1100411	PA	China	2017-Jan-14	EPI_ISL_284978	A/Anhui/13420/2017	Anhui Provincial Center for Disease Control and Prevention	WHO Chinese National Influenza Center	Wang,Dayan;Zhou,Shumei;Li,Xiyan;Li,Xiaodan;Zhang,Ye;Bo,Hong;Shu,Yuelong
EPI1100419	PA	China	2017-Feb-20	EPI_ISL_284979	A/Anhui/13422/2017	Anhui Provincial Center for Disease Control and Prevention	WHO Chinese National Influenza Center	Wang,Dayan;Zhou,Shumei;Li,Xiyan;Li,Xiaodan;Zhang,Ye;Bo,Hong;Shu,Yuelong
EPI1100427	PA	China	2017-Jan-13	EPI_ISL_284980	A/Anhui/13443/2017	Anhui Provincial Center for Disease Control and Prevention	WHO Chinese National Influenza Center	Wang,Dayan;Zhou,Shumei;Li,Xiyan;Li,Xiaodan;Zhang,Ye;Bo,Hong;Shu,Yuelong
EPI1100435	PA	China	2016-Mar-25	EPI_ISL_284981	A/Anhui/26835/2016	Anhui Provincial Center for Disease Control and Prevention	WHO Chinese National Influenza Center	Wang,Dayan;Zhou,Shumei;Li,Xiyan;Li,Xiaodan;Zhang,Ye;Bo,Hong;Shu,Yuelong
EPI1100443	PA	China	2016-Feb-29	EPI_ISL_284982	A/Anhui/26836/2016	Anhui Provincial Center for Disease Control and Prevention	WHO Chinese National Influenza Center	Wang,Dayan;Zhou,Shumei;Li,Xiyan;Li,Xiaodan;Zhang,Ye;Bo,Hong;Shu,Yuelong
EPI1100451	PA	China	2016-Mar-05	EPI_ISL_284983	A/Anhui/26837/2016	Anhui Provincial Center for Disease Control and Prevention	WHO Chinese National Influenza Center	Wang,Dayan;Zhou,Shumei;Li,Xiyan;Li,Xiaodan;Zhang,Ye;Bo,Hong;Shu,Yuelong
EPI1100467	PA	China	2017-Feb-28	EPI_ISL_284985	A/Anhui/29171/2017	Anhui Provincial Center for Disease Control and Prevention	WHO Chinese National Influenza Center	Wang,Dayan;Zhou,Shumei;Li,Xiyan;Li,Xiaodan;Zhang,Ye;Bo,Hong;Shu,Yuelong
EPI1100483	PA	China	2017-May-31	EPI_ISL_284987	A/Anhui/29173/2017	Anhui Provincial Center for Disease Control and Prevention	WHO Chinese National Influenza Center	Wang,Dayan;Zhou,Shumei;Li,Xiyan;Li,Xiaodan;Zhang,Ye;Bo,Hong;Shu,Yuelong
EPI1100507	PA	China	2017-Jan-17	EPI_ISL_284990	A/Anhui/29177/2017	Anhui Provincial Center for Disease Control and Prevention	WHO Chinese National Influenza Center	Wang,Dayan;Zhou,Shumei;Li,Xiyan;Li,Xiaodan;Zhang,Ye;Bo,Hong;Shu,Yuelong
EPI1100515	PA	China	2015-Jun-24	EPI_ISL_284991	A/Anhui/42444/2015	Anhui Provincial Center for Disease Control and Prevention	WHO Chinese National Influenza Center	Wang,Dayan;Zhou,Shumei;Li,Xiyan;Li,Xiaodan;Zhang,Ye;Bo,Hong;Shu,Yuelong
EPI1100523	PA	China	2016-Jun-09	EPI_ISL_284992	A/Anhui/45322/2016	Anhui Provincial Center for Disease Control and Prevention	WHO Chinese National Influenza Center	Wang,Dayan;Zhou,Shumei;Li,Xiyan;Li,Xiaodan;Zhang,Ye;Bo,Hong;Shu,Yuelong
EPI1100531	PA	China	2017-Feb-14	EPI_ISL_284993	A/Beijing/10934/2017		WHO Chinese National Influenza Center	Wang,Dayan;Zhou,Shumei;Li,Xiyan;Li,Xiaodan;Zhang,Ye;Bo,Hong;Shu,Yuelong
EPI1100539	PA	China	2017-Mar-31	EPI_ISL_284994	A/Beijing/19067/2017		WHO Chinese National Influenza Center	Wang,Dayan;Zhou,Shumei;Li,Xiyan;Li,Xiaodan;Zhang,Ye;Bo,Hong;Shu,Yuelong
EPI1100547	PA	China	2017-Apr-05	EPI_ISL_284995	A/Beijing/19955/2017		WHO Chinese National Influenza Center	Wang,Dayan;Zhou,Shumei;Li,Xiyan;Li,Xiaodan;Zhang,Ye;Bo,Hong;Shu,Yuelong
EPI1100555	PA	China	2017-Apr-06	EPI_ISL_284996	A/Beijing/19957/2017		WHO Chinese National Influenza Center	Wang,Dayan;Zhou,Shumei;Li,Xiyan;Li,Xiaodan;Zhang,Ye;Bo,Hong;Shu,Yuelong
EPI1100579	PA	China	2017-Apr-13	EPI_ISL_284999	A/Beijing/21569/2017		WHO Chinese National Influenza Center	Wang,Dayan;Zhou,Shumei;Li,Xiyan;Li,Xiaodan;Zhang,Ye;Bo,Hong;Shu,Yuelong
EPI1100587	PA	China	2017-Apr-19	EPI_ISL_285000	A/Beijing/22136/2017		WHO Chinese National Influenza Center	Wang,Dayan;Zhou,Shumei;Li,Xiyan;Li,Xiaodan;Zhang,Ye;Bo,Hong;Shu,Yuelong
EPI1100595	PA	China	2017-Apr-17	EPI_ISL_285001	A/Beijing/22137/2017		WHO Chinese National Influenza Center	Wang,Dayan;Zhou,Shumei;Li,Xiyan;Li,Xiaodan;Zhang,Ye;Bo,Hong;Shu,Yuelong
EPI1100603	PA	China	2017-Apr-23	EPI_ISL_285002	A/Beijing/22669/2017		WHO Chinese National Influenza Center	Wang,Dayan;Zhou,Shumei;Li,Xiyan;Li,Xiaodan;Zhang,Ye;Bo,Hong;Shu,Yuelong
EPI1100611	PA	China	2017-Apr-23	EPI_ISL_285003	A/Beijing/22670/2017		WHO Chinese National Influenza Center	Wang,Dayan;Zhou,Shumei;Li,Xiyan;Li,Xiaodan;Zhang,Ye;Bo,Hong;Shu,Yuelong
EPI1100619	PA	China	2017-May-05	EPI_ISL_285004	A/Beijing/25686/2017		WHO Chinese National Influenza Center	Wang,Dayan;Zhou,Shumei;Li,Xiyan;Li,Xiaodan;Zhang,Ye;Bo,Hong;Shu,Yuelong
EPI1100627	PA	China	2017-May-09	EPI_ISL_285005	A/Beijing/25687/2017		WHO Chinese National Influenza Center	Wang,Dayan;Zhou,Shumei;Li,Xiyan;Li,Xiaodan;Zhang,Ye;Bo,Hong;Shu,Yuelong
EPI1100635	PA	China	2017-May-18	EPI_ISL_285006	A/Beijing/27154/2017		WHO Chinese National Influenza Center	Wang,Dayan;Zhou,Shumei;Li,Xiyan;Li,Xiaodan;Zhang,Ye;Bo,Hong;Shu,Yuelong
EPI1100643	PA	China	2017-May-28	EPI_ISL_285007	A/Beijing/27869/2017		WHO Chinese National Influenza Center	Wang,Dayan;Zhou,Shumei;Li,Xiyan;Li,Xiaodan;Zhang,Ye;Bo,Hong;Shu,Yuelong
EPI1100651	PA	China	2017-May-28	EPI_ISL_285008	A/Beijing/27870/2017		WHO Chinese National Influenza Center	Wang,Dayan;Zhou,Shumei;Li,Xiyan;Li,Xiaodan;Zhang,Ye;Bo,Hong;Shu,Yuelong
EPI1100659	PA	China	2017-Jun-05	EPI_ISL_285009	A/Beijing/28244/2017		WHO Chinese National Influenza Center	Wang,Dayan;Zhou,Shumei;Li,Xiyan;Li,Xiaodan;Zhang,Ye;Bo,Hong;Shu,Yuelong
EPI1100667	PA	China	2017-Jun-07	EPI_ISL_285010	A/Beijing/28707/2017		WHO Chinese National Influenza Center	Wang,Dayan;Zhou,Shumei;Li,Xiyan;Li,Xiaodan;Zhang,Ye;Bo,Hong;Shu,Yuelong
EPI1100683	PA	China	2017-May-10	EPI_ISL_285012	A/Beijing/28933/2017		WHO Chinese National Influenza Center	Wang,Dayan;Zhou,Shumei;Li,Xiyan;Li,Xiaodan;Zhang,Ye;Bo,Hong;Shu,Yuelong
EPI1100691	PA	China	2017-Jun-16	EPI_ISL_285013	A/Beijing/29275/2017		WHO Chinese National Influenza Center	Wang,Dayan;Zhou,Shumei;Li,Xiyan;Li,Xiaodan;Zhang,Ye;Bo,Hong;Shu,Yuelong
EPI1100699	PA	China	2016-May-26	EPI_ISL_285014	A/Beijing/39450/2016		WHO Chinese National Influenza Center	Wang,Dayan;Zhou,Shumei;Li,Xiyan;Li,Xiaodan;Zhang,Ye;Bo,Hong;Shu,Yuelong
EPI1100707	PA	China	2016-Jun-15	EPI_ISL_285015	A/Beijing/44066/2016		WHO Chinese National Influenza Center	Wang,Dayan;Zhou,Shumei;Li,Xiyan;Li,Xiaodan;Zhang,Ye;Bo,Hong;Shu,Yuelong
EPI1100715	PA	China	2016-Jul-26	EPI_ISL_285016	A/Beijing/46530/2016		WHO Chinese National Influenza Center	Wang,Dayan;Zhou,Shumei;Li,Xiyan;Li,Xiaodan;Zhang,Ye;Bo,Hong;Shu,Yuelong
EPI1100723	PA	China	2017-May-01	EPI_ISL_285017	A/Chongqing-dianjiang/61/2017	Chongqing Municipal Center for Disease Control and Prevention	WHO Chinese National Influenza Center	Wang,Dayan;Zhou,Shumei;Li,Xiyan;Li,Xiaodan;Zhang,Ye;Bo,Hong;Shu,Yuelong
EPI1100739	PA	China	2017-Apr-25	EPI_ISL_285019	A/Chongqing-jiangbei/61/2017	Chongqing Municipal Center for Disease Control and Prevention	WHO Chinese National Influenza Center	Wang,Dayan;Zhou,Shumei;Li,Xiyan;Li,Xiaodan;Zhang,Ye;Bo,Hong;Shu,Yuelong
EPI1100747	PA	China	2017-Jun-03	EPI_ISL_285020	A/Chongqing-Kaixian/61/2017	Chongqing Municipal Center for Disease Control and Prevention	WHO Chinese National Influenza Center	Wang,Dayan;Zhou,Shumei;Li,Xiyan;Li,Xiaodan;Zhang,Ye;Bo,Hong;Shu,Yuelong
EPI1100755	PA	China	2017-May-15	EPI_ISL_285021	A/Chongqing-shapingba/61/2017	Chongqing Municipal Center for Disease Control and Prevention	WHO Chinese National Influenza Center	Wang,Dayan;Zhou,Shumei;Li,Xiyan;Li,Xiaodan;Zhang,Ye;Bo,Hong;Shu,Yuelong
EPI1100763	PA	China	2017-Jun-06	EPI_ISL_285022	A/Chongqing-Shapingba/62/2017	Chongqing Municipal Center for Disease Control and Prevention	WHO Chinese National Influenza Center	Wang,Dayan;Zhou,Shumei;Li,Xiyan;Li,Xiaodan;Zhang,Ye;Bo,Hong;Shu,Yuelong
EPI1100771	PA	China	2017-Mar-13	EPI_ISL_285023	A/Chongqing-Wanzhou/67/2017	Chongqing Municipal Center for Disease Control and Prevention	WHO Chinese National Influenza Center	Wang,Dayan;Zhou,Shumei;Li,Xiyan;Li,Xiaodan;Zhang,Ye;Bo,Hong;Shu,Yuelong
EPI1100779	PA	China	2017-Mar-22	EPI_ISL_285024	A/Chongqing-Yuzhong/1500/2017	Chongqing Municipal Center for Disease Control and Prevention	WHO Chinese National Influenza Center	Wang,Dayan;Zhou,Shumei;Li,Xiyan;Li,Xiaodan;Zhang,Ye;Bo,Hong;Shu,Yuelong
EPI1101451	PA	China	2016-Jan-15	EPI_ISL_285108	A/Fujian/06198/2016	Fujian Provincial Center for Disease Control and Prevention	WHO Chinese National Influenza Center	Wang,Dayan;Zhou,Shumei;Li,Xiyan;Li,Xiaodan;Zhang,Ye;Bo,Hong;Shu,Yuelong
EPI1101459	PA	China	2017-Feb-05	EPI_ISL_285109	A/Fujian/10953/2017	Fujian Provincial Center for Disease Control and Prevention	WHO Chinese National Influenza Center	Wang,Dayan;Zhou,Shumei;Li,Xiyan;Li,Xiaodan;Zhang,Ye;Bo,Hong;Shu,Yuelong
EPI1101467	PA	China	2016-Feb-26	EPI_ISL_285110	A/Fujian/17527/2016	Fujian Provincial Center for Disease Control and Prevention	WHO Chinese National Influenza Center	Wang,Dayan;Zhou,Shumei;Li,Xiyan;Li,Xiaodan;Zhang,Ye;Bo,Hong;Shu,Yuelong
EPI1101475	PA	China	2017-May-11	EPI_ISL_285111	A/Fujian/27871/2017	Fujian Provincial Center for Disease Control and Prevention	WHO Chinese National Influenza Center	Wang,Dayan;Zhou,Shumei;Li,Xiyan;Li,Xiaodan;Zhang,Ye;Bo,Hong;Shu,Yuelong
EPI1101483	PA	China	2016-Mar-15	EPI_ISL_285112	A/Fujian/30766/2016	Fujian Provincial Center for Disease Control and Prevention	WHO Chinese National Influenza Center	Wang,Dayan;Zhou,Shumei;Li,Xiyan;Li,Xiaodan;Zhang,Ye;Bo,Hong;Shu,Yuelong
EPI1101491	PA	China	2016-Feb-22	EPI_ISL_285113	A/Fujian/30767/2016	Fujian Provincial Center for Disease Control and Prevention	WHO Chinese National Influenza Center	Wang,Dayan;Zhou,Shumei;Li,Xiyan;Li,Xiaodan;Zhang,Ye;Bo,Hong;Shu,Yuelong
EPI1101499	PA	China	2016-Jun-30	EPI_ISL_285114	A/Fujian/45970/2016	Fujian Provincial Center for Disease Control and Prevention	WHO Chinese National Influenza Center	Wang,Dayan;Zhou,Shumei;Li,Xiyan;Li,Xiaodan;Zhang,Ye;Bo,Hong;Shu,Yuelong
EPI1101507	PA	China	2017-Jan-21	EPI_ISL_285115	A/Fujian/6/2017	Fujian Provincial Center for Disease Control and Prevention	WHO Chinese National Influenza Center	Wang,Dayan;Zhou,Shumei;Li,Xiyan;Li,Xiaodan;Zhang,Ye;Bo,Hong;Shu,Yuelong
EPI1101515	PA	China	2017-Apr-03	EPI_ISL_285116	A/Gansu/19545/2017		WHO Chinese National Influenza Center	Wang,Dayan;Zhou,Shumei;Li,Xiyan;Li,Xiaodan;Zhang,Ye;Bo,Hong;Shu,Yuelong
EPI1101531	PA	China	2015-Feb-04	EPI_ISL_285118	A/Guangdong/15SF057/2015	Guangdong Provincial Center for Disease Control and Prevention	WHO Chinese National Influenza Center	Wang,Dayan;Zhou,Shumei;Li,Xiyan;Li,Xiaodan;Zhang,Ye;Bo,Hong;Shu,Yuelong
EPI1101539	PA	China	2015-Dec-22	EPI_ISL_285119	A/Guangdong/15SF871/2015	Guangdong Provincial Center for Disease Control and Prevention	WHO Chinese National Influenza Center	Wang,Dayan;Zhou,Shumei;Li,Xiyan;Li,Xiaodan;Zhang,Ye;Bo,Hong;Shu,Yuelong
EPI1101547	PA	China	2016-Jan-12	EPI_ISL_285120	A/Guangdong/16SF007/2016	Guangdong Provincial Center for Disease Control and Prevention	WHO Chinese National Influenza Center	Wang,Dayan;Zhou,Shumei;Li,Xiyan;Li,Xiaodan;Zhang,Ye;Bo,Hong;Shu,Yuelong
EPI1101555	PA	China	2016-Dec-30	EPI_ISL_285121	A/guangdong/16SF202/2016	Guangdong Provincial Center for Disease Control and Prevention	WHO Chinese National Influenza Center	Wang,Dayan;Zhou,Shumei;Li,Xiyan;Li,Xiaodan;Zhang,Ye;Bo,Hong;Shu,Yuelong
EPI1101563	PA	China	2016-Dec-30	EPI_ISL_285122	A/guangdong/16SF203/2016	Guangdong Provincial Center for Disease Control and Prevention	WHO Chinese National Influenza Center	Wang,Dayan;Zhou,Shumei;Li,Xiyan;Li,Xiaodan;Zhang,Ye;Bo,Hong;Shu,Yuelong
EPI1101571	PA	China	2016-Dec-28	EPI_ISL_285123	A/Guangdong/17SF001/2016	Guangdong Provincial Center for Disease Control and Prevention	WHO Chinese National Influenza Center	Wang,Dayan;Zhou,Shumei;Li,Xiyan;Li,Xiaodan;Zhang,Ye;Bo,Hong;Shu,Yuelong
EPI1101579	PA	China	2017-Jan-06	EPI_ISL_285124	A/guangdong/17SF004/2017	Guangdong Provincial Center for Disease Control and Prevention	WHO Chinese National Influenza Center	Wang,Dayan;Zhou,Shumei;Li,Xiyan;Li,Xiaodan;Zhang,Ye;Bo,Hong;Shu,Yuelong
EPI1101587	PA	China	2017-Jan-16	EPI_ISL_285125	A/Guangdong/17SF009/2017	Guangdong Provincial Center for Disease Control and Prevention	WHO Chinese National Influenza Center	Wang,Dayan;Zhou,Shumei;Li,Xiyan;Li,Xiaodan;Zhang,Ye;Bo,Hong;Shu,Yuelong
EPI1101595	PA	China	2017-Jan-12	EPI_ISL_285126	A/guangdong/17SF010/2017	Guangdong Provincial Center for Disease Control and Prevention	WHO Chinese National Influenza Center	Wang,Dayan;Zhou,Shumei;Li,Xiyan;Li,Xiaodan;Zhang,Ye;Bo,Hong;Shu,Yuelong
EPI1101603	PA	China	2017-Jan-22	EPI_ISL_285127	A/guangdong/17SF011/2017	Guangdong Provincial Center for Disease Control and Prevention	WHO Chinese National Influenza Center	Wang,Dayan;Zhou,Shumei;Li,Xiyan;Li,Xiaodan;Zhang,Ye;Bo,Hong;Shu,Yuelong
EPI1101611	PA	China	2017-Jan-23	EPI_ISL_285128	A/guangdong/17SF017/2017	Guangdong Provincial Center for Disease Control and Prevention	WHO Chinese National Influenza Center	Wang,Dayan;Zhou,Shumei;Li,Xiyan;Li,Xiaodan;Zhang,Ye;Bo,Hong;Shu,Yuelong
EPI1101619	PA	China	2017-Feb-07	EPI_ISL_285129	A/guangdong/17SF027/2017	Guangdong Provincial Center for Disease Control and Prevention	WHO Chinese National Influenza Center	Wang,Dayan;Zhou,Shumei;Li,Xiyan;Li,Xiaodan;Zhang,Ye;Bo,Hong;Shu,Yuelong
EPI1101627	PA	China	2016-Dec-30	EPI_ISL_285130	A/guangdong/17SF028/2017	Guangdong Provincial Center for Disease Control and Prevention	WHO Chinese National Influenza Center	Wang,Dayan;Zhou,Shumei;Li,Xiyan;Li,Xiaodan;Zhang,Ye;Bo,Hong;Shu,Yuelong
EPI1101635	PA	China	2017-Feb-07	EPI_ISL_285131	A/guangdong/17SF030/2017	Guangdong Provincial Center for Disease Control and Prevention	WHO Chinese National Influenza Center	Wang,Dayan;Zhou,Shumei;Li,Xiyan;Li,Xiaodan;Zhang,Ye;Bo,Hong;Shu,Yuelong
EPI1101659	PA	China	2017-Mar-01	EPI_ISL_285134	A/Guangdong/17SF042/2017	Guangdong Provincial Center for Disease Control and Prevention	WHO Chinese National Influenza Center	Wang,Dayan;Zhou,Shumei;Li,Xiyan;Li,Xiaodan;Zhang,Ye;Bo,Hong;Shu,Yuelong
EPI1101667	PA	China	2017-Jan-13	EPI_ISL_285135	A/Guangdong/17SF060/2017	Guangdong Provincial Center for Disease Control and Prevention	WHO Chinese National Influenza Center	Wang,Dayan;Zhou,Shumei;Li,Xiyan;Li,Xiaodan;Zhang,Ye;Bo,Hong;Shu,Yuelong
EPI1101675	PA	China	2017-Jan-19	EPI_ISL_285136	A/Guangdong/17SF061/2017	Guangdong Provincial Center for Disease Control and Prevention	WHO Chinese National Influenza Center	Wang,Dayan;Zhou,Shumei;Li,Xiyan;Li,Xiaodan;Zhang,Ye;Bo,Hong;Shu,Yuelong
EPI1101683	PA	China	2017-Mar-06	EPI_ISL_285137	A/Guangxi/18899/2017	Guangxi Center for Disease Prevention and Control	WHO Chinese National Influenza Center	Wang,Dayan;Zhou,Shumei;Li,Xiyan;Li,Xiaodan;Zhang,Ye;Bo,Hong;Shu,Yuelong
EPI1101699	PA	China	2017-Mar-12	EPI_ISL_285139	A/Guangxi/18905/2017	Guangxi Center for Disease Prevention and Control	WHO Chinese National Influenza Center	Wang,Dayan;Zhou,Shumei;Li,Xiyan;Li,Xiaodan;Zhang,Ye;Bo,Hong;Shu,Yuelong
EPI1101707	PA	China	2017-Mar-14	EPI_ISL_285140	A/Guangxi/18907/2017	Guangxi Center for Disease Prevention and Control	WHO Chinese National Influenza Center	Wang,Dayan;Zhou,Shumei;Li,Xiyan;Li,Xiaodan;Zhang,Ye;Bo,Hong;Shu,Yuelong
EPI1101723	PA	China	2017-Jan-07	EPI_ISL_285142	A/Guizhou/07734/2017		WHO Chinese National Influenza Center	Wang,Dayan;Zhou,Shumei;Li,Xiyan;Li,Xiaodan;Zhang,Ye;Bo,Hong;Shu,Yuelong
EPI1101739	PA	China	2017-Mar-25	EPI_ISL_285144	A/Guizhou/18975/2017		WHO Chinese National Influenza Center	Wang,Dayan;Zhou,Shumei;Li,Xiyan;Li,Xiaodan;Zhang,Ye;Bo,Hong;Shu,Yuelong
EPI1101755	PA	China	2017-Mar-21	EPI_ISL_285146	A/Guizhou/18977/2017		WHO Chinese National Influenza Center	Wang,Dayan;Zhou,Shumei;Li,Xiyan;Li,Xiaodan;Zhang,Ye;Bo,Hong;Shu,Yuelong
EPI1101763	PA	China	2017-Mar-10	EPI_ISL_285147	A/Guizhou/18978/2017		WHO Chinese National Influenza Center	Wang,Dayan;Zhou,Shumei;Li,Xiyan;Li,Xiaodan;Zhang,Ye;Bo,Hong;Shu,Yuelong
EPI1101787	PA	China	2017-Apr-15	EPI_ISL_285150	A/Hebei/22042/2017		WHO Chinese National Influenza Center	Wang,Dayan;Zhou,Shumei;Li,Xiyan;Li,Xiaodan;Zhang,Ye;Bo,Hong;Shu,Yuelong
EPI1101811	PA	China	2017-Apr-22	EPI_ISL_285153	A/Hebei/24991/2017		WHO Chinese National Influenza Center	Wang,Dayan;Zhou,Shumei;Li,Xiyan;Li,Xiaodan;Zhang,Ye;Bo,Hong;Shu,Yuelong
EPI1101819	PA	China	2017-Apr-27	EPI_ISL_285154	A/Hebei/24992/2017		WHO Chinese National Influenza Center	Wang,Dayan;Zhou,Shumei;Li,Xiyan;Li,Xiaodan;Zhang,Ye;Bo,Hong;Shu,Yuelong
EPI1101827	PA	China	2017-Apr-29	EPI_ISL_285155	A/Hebei/24994/2017		WHO Chinese National Influenza Center	Wang,Dayan;Zhou,Shumei;Li,Xiyan;Li,Xiaodan;Zhang,Ye;Bo,Hong;Shu,Yuelong
EPI1101835	PA	China	2017-Apr-30	EPI_ISL_285156	A/Hebei/24995/2017		WHO Chinese National Influenza Center	Wang,Dayan;Zhou,Shumei;Li,Xiyan;Li,Xiaodan;Zhang,Ye;Bo,Hong;Shu,Yuelong
EPI1101843	PA	China	2017-Apr-29	EPI_ISL_285157	A/Hebei/24997/2017		WHO Chinese National Influenza Center	Wang,Dayan;Zhou,Shumei;Li,Xiyan;Li,Xiaodan;Zhang,Ye;Bo,Hong;Shu,Yuelong
EPI1101851	PA	China	2017-May-05	EPI_ISL_285158	A/Hebei/27400/2017		WHO Chinese National Influenza Center	Wang,Dayan;Zhou,Shumei;Li,Xiyan;Li,Xiaodan;Zhang,Ye;Bo,Hong;Shu,Yuelong
EPI1101859	PA	China	2017-May-04	EPI_ISL_285159	A/Hebei/27401/2017		WHO Chinese National Influenza Center	Wang,Dayan;Zhou,Shumei;Li,Xiyan;Li,Xiaodan;Zhang,Ye;Bo,Hong;Shu,Yuelong
EPI1101867	PA	China	2017-May-06	EPI_ISL_285160	A/Hebei/27402/2017		WHO Chinese National Influenza Center	Wang,Dayan;Zhou,Shumei;Li,Xiyan;Li,Xiaodan;Zhang,Ye;Bo,Hong;Shu,Yuelong
EPI1101875	PA	China	2017-May-07	EPI_ISL_285161	A/Hebei/27403/2017		WHO Chinese National Influenza Center	Wang,Dayan;Zhou,Shumei;Li,Xiyan;Li,Xiaodan;Zhang,Ye;Bo,Hong;Shu,Yuelong
EPI1101883	PA	China	2017-May-08	EPI_ISL_285162	A/Hebei/27404/2017		WHO Chinese National Influenza Center	Wang,Dayan;Zhou,Shumei;Li,Xiyan;Li,Xiaodan;Zhang,Ye;Bo,Hong;Shu,Yuelong
EPI1101891	PA	China	2017-May-15	EPI_ISL_285163	A/Hebei/27408/2017		WHO Chinese National Influenza Center	Wang,Dayan;Zhou,Shumei;Li,Xiyan;Li,Xiaodan;Zhang,Ye;Bo,Hong;Shu,Yuelong
EPI1101899	PA	China	2017-May-24	EPI_ISL_285164	A/Hebei/28939/2017		WHO Chinese National Influenza Center	Wang,Dayan;Zhou,Shumei;Li,Xiyan;Li,Xiaodan;Zhang,Ye;Bo,Hong;Shu,Yuelong
EPI1101907	PA	China	2017-May-27	EPI_ISL_285165	A/Hebei/28940/2017		WHO Chinese National Influenza Center	Wang,Dayan;Zhou,Shumei;Li,Xiyan;Li,Xiaodan;Zhang,Ye;Bo,Hong;Shu,Yuelong
EPI1101915	PA	China	2016-May-16	EPI_ISL_285166	A/Hebei/38604/2016		WHO Chinese National Influenza Center	Wang,Dayan;Zhou,Shumei;Li,Xiyan;Li,Xiaodan;Zhang,Ye;Bo,Hong;Shu,Yuelong
EPI1101923	PA	China	2016-Jul-27	EPI_ISL_285167	A/Hebei/46586/2016		WHO Chinese National Influenza Center	Wang,Dayan;Zhou,Shumei;Li,Xiyan;Li,Xiaodan;Zhang,Ye;Bo,Hong;Shu,Yuelong
EPI1101931	PA	China	2016-Jul-28	EPI_ISL_285168	A/Hebei/46587/2016		WHO Chinese National Influenza Center	Wang,Dayan;Zhou,Shumei;Li,Xiyan;Li,Xiaodan;Zhang,Ye;Bo,Hong;Shu,Yuelong
EPI895549	PA	China	2014-May-27	EPI_ISL_244618	A/Huai'an/083/2014			Yang,P.F.; Yan,Q.L.; Liu,C.C.; Xing,Y.D.; Zhang,M.H.; Gao,Q.; Yu,H.; Yao,H.B.; He,N.J.; Yang,P.-F.; Yan,Q.-L.; Liu,C.-C.; Xing,Y.-D.; Yao,H.-B.; He,N.-J.
EPI895555	PA	China	2015-Feb-03	EPI_ISL_244624	A/Huai'an/002/2015			Yang,P.F.; Yan,Q.L.; Liu,C.C.; Xing,Y.D.; Zhang,M.H.; Gao,Q.; Yu,H.; Yao,H.B.; He,N.J.; Yang,P.-F.; Yan,Q.-L.; Liu,C.-C.; Xing,Y.-D.; Yao,H.-B.; He,N.-J.
EPI895554	PA	China	2015-Jan-23	EPI_ISL_244623	A/Huai'an/001/2015			Yang,P.F.; Yan,Q.L.; Liu,C.C.; Xing,Y.D.; Zhang,M.H.; Gao,Q.; Yu,H.; Yao,H.B.; He,N.J.; Yang,P.-F.; Yan,Q.-L.; Liu,C.-C.; Xing,Y.-D.; Yao,H.-B.; He,N.-J.
EPI453837	PA	China	2013-Apr-24	EPI_ISL_142319	A/Fujian/1/2013			Weng,Y.; Zhang,Y.; Xie,J.; Huang,M.; Chen,W.; He,W.; Wu,B.; Wang,J.; Yang,S.; Zheng,K.; Yan,Y.
EPI895557	PA	China	2014-Feb-24	EPI_ISL_244626	A/Huai'an/065/2014			Yang,P.F.; Yan,Q.L.; Liu,C.C.; Xing,Y.D.; Zhang,M.H.; Gao,Q.; Yu,H.; Yao,H.B.; He,N.J.; Yang,P.-F.; Yan,Q.-L.; Liu,C.-C.; Xing,Y.-D.; Yao,H.-B.; He,N.-J.
EPI895558	PA	China	2014-Mar-02	EPI_ISL_244627	A/Huai'an/074/2014			Yang,P.F.; Yan,Q.L.; Liu,C.C.; Xing,Y.D.; Zhang,M.H.; Gao,Q.; Yu,H.; Yao,H.B.; He,N.J.; Yang,P.-F.; Yan,Q.-L.; Liu,C.-C.; Xing,Y.-D.; Yao,H.-B.; He,N.-J.
EPI895556	PA	China	2014-Feb-14	EPI_ISL_244625	A/Huai'an/062/2014			Yang,P.F.; Yan,Q.L.; Liu,C.C.; Xing,Y.D.; Zhang,M.H.; Gao,Q.; Yu,H.; Yao,H.B.; He,N.J.; Yang,P.-F.; Yan,Q.-L.; Liu,C.-C.; Xing,Y.-D.; Yao,H.-B.; He,N.-J.
EPI499913	PA	China	2013-Nov-04	EPI_ISL_153848	A/Guangdong/02/2013			Guan,D.; Xiao,H.; Zeng,X.; Wu,J.; Ni,H.; Zhang,X.; Zou,L.; Liang,L.; Ke,C.; Lin,J.; Zhang,Y.
EPI620020	PA	China	2013-Jan-01	EPI_ISL_190417	A/Anhui/1-BALF_RG5/2013			Wentworth,D.E.; Halpin,R.A.; Lin,X.; Bera,J.; Akopov,A.; Ransier,A.; Mohan,M.; Fedorova,N.; Tsitrin,T.; Puri,V.; Stockwell,T.; Amedeo,P.; Appalla,L.; Bishop,B.; Edworthy,P.; Gupta,N.; Hoover,J.; Katzel,D.; Schobel,S.; Shrivastava,S.; Thovarai,V.; Wang,S.; Bao,Y.; Sanders,R.; Zhdanov,S.; Kiryutin,B.; Lipman,D.J.; Tatusova,T.; Richt,J.A.
EPI620019	PA	China	2013-Jan-01	EPI_ISL_190416	A/Anhui/1-BALF_RG4/2013			Wentworth,D.E.; Halpin,R.A.; Lin,X.; Bera,J.; Akopov,A.; Ransier,A.; Mohan,M.; Fedorova,N.; Tsitrin,T.; Puri,V.; Stockwell,T.; Amedeo,P.; Appalla,L.; Bishop,B.; Edworthy,P.; Gupta,N.; Hoover,J.; Katzel,D.; Schobel,S.; Shrivastava,S.; Thovarai,V.; Wang,S.; Bao,Y.; Sanders,R.; Zhdanov,S.; Kiryutin,B.; Lipman,D.J.; Tatusova,T.; Richt,J.A.
EPI620018	PA	China	2013-Jan-01	EPI_ISL_190415	A/Anhui/1-BALF_RG41/2013			Wentworth,D.E.; Halpin,R.A.; Lin,X.; Bera,J.; Akopov,A.; Ransier,A.; Mohan,M.; Fedorova,N.; Tsitrin,T.; Puri,V.; Stockwell,T.; Amedeo,P.; Appalla,L.; Bishop,B.; Edworthy,P.; Gupta,N.; Hoover,J.; Katzel,D.; Schobel,S.; Shrivastava,S.; Thovarai,V.; Wang,S.; Bao,Y.; Sanders,R.; Zhdanov,S.; Kiryutin,B.; Lipman,D.J.; Tatusova,T.; Richt,J.A.
EPI620017	PA	China	2013-Jan-01	EPI_ISL_190414	A/Anhui/1-BALF_RG1/2013			Wentworth,D.E.; Halpin,R.A.; Lin,X.; Bera,J.; Akopov,A.; Ransier,A.; Mohan,M.; Fedorova,N.; Tsitrin,T.; Puri,V.; Stockwell,T.; Amedeo,P.; Appalla,L.; Bishop,B.; Edworthy,P.; Gupta,N.; Hoover,J.; Katzel,D.; Schobel,S.; Shrivastava,S.; Thovarai,V.; Wang,S.; Bao,Y.; Sanders,R.; Zhdanov,S.; Kiryutin,B.; Lipman,D.J.; Tatusova,T.; Richt,J.A.
EPI620016	PA	China	2013-Jan-01	EPI_ISL_190413	A/Anhui/1-BALF_RG3/2013			Wentworth,D.E.; Halpin,R.A.; Lin,X.; Bera,J.; Akopov,A.; Ransier,A.; Mohan,M.; Fedorova,N.; Tsitrin,T.; Puri,V.; Stockwell,T.; Amedeo,P.; Appalla,L.; Bishop,B.; Edworthy,P.; Gupta,N.; Hoover,J.; Katzel,D.; Schobel,S.; Shrivastava,S.; Thovarai,V.; Wang,S.; Bao,Y.; Sanders,R.; Zhdanov,S.; Kiryutin,B.; Lipman,D.J.; Tatusova,T.; Richt,J.A.
EPI620015	PA	China	2013-Jan-01	EPI_ISL_190412	A/Anhui/1-BALF_RG2/2013			Wentworth,D.E.; Halpin,R.A.; Lin,X.; Bera,J.; Akopov,A.; Ransier,A.; Mohan,M.; Fedorova,N.; Tsitrin,T.; Puri,V.; Stockwell,T.; Amedeo,P.; Appalla,L.; Bishop,B.; Edworthy,P.; Gupta,N.; Hoover,J.; Katzel,D.; Schobel,S.; Shrivastava,S.; Thovarai,V.; Wang,S.; Bao,Y.; Sanders,R.; Zhdanov,S.; Kiryutin,B.; Lipman,D.J.; Tatusova,T.; Richt,J.A.
EPI620014	PA	China	2013-Jan-01	EPI_ISL_190411	A/Anhui/1-BALF_RG44/2013			Wentworth,D.E.; Halpin,R.A.; Lin,X.; Bera,J.; Akopov,A.; Ransier,A.; Mohan,M.; Fedorova,N.; Tsitrin,T.; Puri,V.; Stockwell,T.; Amedeo,P.; Appalla,L.; Bishop,B.; Edworthy,P.; Gupta,N.; Hoover,J.; Katzel,D.; Schobel,S.; Shrivastava,S.; Thovarai,V.; Wang,S.; Bao,Y.; Sanders,R.; Zhdanov,S.; Kiryutin,B.; Lipman,D.J.; Tatusova,T.; Richt,J.A.
EPI620013	PA	China	2013-Jan-01	EPI_ISL_190410	A/Anhui/1-BALF_RG42/2013			Wentworth,D.E.; Halpin,R.A.; Lin,X.; Bera,J.; Akopov,A.; Ransier,A.; Mohan,M.; Fedorova,N.; Tsitrin,T.; Puri,V.; Stockwell,T.; Amedeo,P.; Appalla,L.; Bishop,B.; Edworthy,P.; Gupta,N.; Hoover,J.; Katzel,D.; Schobel,S.; Shrivastava,S.; Thovarai,V.; Wang,S.; Bao,Y.; Sanders,R.; Zhdanov,S.; Kiryutin,B.; Lipman,D.J.; Tatusova,T.; Richt,J.A.
EPI620012	PA	China	2013-Jan-01	EPI_ISL_190409	A/Anhui/1-BALF_RG45/2013			Wentworth,D.E.; Halpin,R.A.; Lin,X.; Bera,J.; Akopov,A.; Ransier,A.; Mohan,M.; Fedorova,N.; Tsitrin,T.; Puri,V.; Stockwell,T.; Amedeo,P.; Appalla,L.; Bishop,B.; Edworthy,P.; Gupta,N.; Hoover,J.; Katzel,D.; Schobel,S.; Shrivastava,S.; Thovarai,V.; Wang,S.; Bao,Y.; Sanders,R.; Zhdanov,S.; Kiryutin,B.; Lipman,D.J.; Tatusova,T.; Richt,J.A.
EPI620011	PA	China	2013-Jan-01	EPI_ISL_190408	A/Anhui/1-BALF_RG43/2013			Wentworth,D.E.; Halpin,R.A.; Lin,X.; Bera,J.; Akopov,A.; Ransier,A.; Mohan,M.; Fedorova,N.; Tsitrin,T.; Puri,V.; Stockwell,T.; Amedeo,P.; Appalla,L.; Bishop,B.; Edworthy,P.; Gupta,N.; Hoover,J.; Katzel,D.; Schobel,S.; Shrivastava,S.; Thovarai,V.; Wang,S.; Bao,Y.; Sanders,R.; Zhdanov,S.; Kiryutin,B.; Lipman,D.J.; Tatusova,T.; Richt,J.A.
EPI620010	PA	China	2013-Jan-01	EPI_ISL_190407	A/Anhui/1-BALF_RG40/2013			Wentworth,D.E.; Halpin,R.A.; Lin,X.; Bera,J.; Akopov,A.; Ransier,A.; Mohan,M.; Fedorova,N.; Tsitrin,T.; Puri,V.; Stockwell,T.; Amedeo,P.; Appalla,L.; Bishop,B.; Edworthy,P.; Gupta,N.; Hoover,J.; Katzel,D.; Schobel,S.; Shrivastava,S.; Thovarai,V.; Wang,S.; Bao,Y.; Sanders,R.; Zhdanov,S.; Kiryutin,B.; Lipman,D.J.; Tatusova,T.; Richt,J.A.
EPI620009	PA	China	2013-Jan-01	EPI_ISL_190406	A/Anhui/1-BALF_RG32/2013			Wentworth,D.E.; Halpin,R.A.; Lin,X.; Bera,J.; Akopov,A.; Ransier,A.; Mohan,M.; Fedorova,N.; Tsitrin,T.; Puri,V.; Stockwell,T.; Amedeo,P.; Appalla,L.; Bishop,B.; Edworthy,P.; Gupta,N.; Hoover,J.; Katzel,D.; Schobel,S.; Shrivastava,S.; Thovarai,V.; Wang,S.; Bao,Y.; Sanders,R.; Zhdanov,S.; Kiryutin,B.; Lipman,D.J.; Tatusova,T.; Richt,J.A.
EPI620008	PA	China	2013-Jan-01	EPI_ISL_190405	A/Anhui/1-BALF_RG31/2013			Wentworth,D.E.; Halpin,R.A.; Lin,X.; Bera,J.; Akopov,A.; Ransier,A.; Mohan,M.; Fedorova,N.; Tsitrin,T.; Puri,V.; Stockwell,T.; Amedeo,P.; Appalla,L.; Bishop,B.; Edworthy,P.; Gupta,N.; Hoover,J.; Katzel,D.; Schobel,S.; Shrivastava,S.; Thovarai,V.; Wang,S.; Bao,Y.; Sanders,R.; Zhdanov,S.; Kiryutin,B.; Lipman,D.J.; Tatusova,T.; Richt,J.A.
EPI620007	PA	China	2013-Jan-01	EPI_ISL_190404	A/Anhui/1-BALF_RG29/2013			Wentworth,D.E.; Halpin,R.A.; Lin,X.; Bera,J.; Akopov,A.; Ransier,A.; Mohan,M.; Fedorova,N.; Tsitrin,T.; Puri,V.; Stockwell,T.; Amedeo,P.; Appalla,L.; Bishop,B.; Edworthy,P.; Gupta,N.; Hoover,J.; Katzel,D.; Schobel,S.; Shrivastava,S.; Thovarai,V.; Wang,S.; Bao,Y.; Sanders,R.; Zhdanov,S.; Kiryutin,B.; Lipman,D.J.; Tatusova,T.; Richt,J.A.
EPI620006	PA	China	2013-Jan-01	EPI_ISL_190403	A/Anhui/1-BALF_RG20/2013			Wentworth,D.E.; Halpin,R.A.; Lin,X.; Bera,J.; Akopov,A.; Ransier,A.; Mohan,M.; Fedorova,N.; Tsitrin,T.; Puri,V.; Stockwell,T.; Amedeo,P.; Appalla,L.; Bishop,B.; Edworthy,P.; Gupta,N.; Hoover,J.; Katzel,D.; Schobel,S.; Shrivastava,S.; Thovarai,V.; Wang,S.; Bao,Y.; Sanders,R.; Zhdanov,S.; Kiryutin,B.; Lipman,D.J.; Tatusova,T.; Richt,J.A.
EPI620005	PA	China	2013-Jan-01	EPI_ISL_190402	A/Anhui/1-BALF_RG21/2013			Wentworth,D.E.; Halpin,R.A.; Lin,X.; Bera,J.; Akopov,A.; Ransier,A.; Mohan,M.; Fedorova,N.; Tsitrin,T.; Puri,V.; Stockwell,T.; Amedeo,P.; Appalla,L.; Bishop,B.; Edworthy,P.; Gupta,N.; Hoover,J.; Katzel,D.; Schobel,S.; Shrivastava,S.; Thovarai,V.; Wang,S.; Bao,Y.; Sanders,R.; Zhdanov,S.; Kiryutin,B.; Lipman,D.J.; Tatusova,T.; Richt,J.A.
EPI620004	PA	China	2013-Jan-01	EPI_ISL_190401	A/Anhui/1-BALF_RG19/2013			Wentworth,D.E.; Halpin,R.A.; Lin,X.; Bera,J.; Akopov,A.; Ransier,A.; Mohan,M.; Fedorova,N.; Tsitrin,T.; Puri,V.; Stockwell,T.; Amedeo,P.; Appalla,L.; Bishop,B.; Edworthy,P.; Gupta,N.; Hoover,J.; Katzel,D.; Schobel,S.; Shrivastava,S.; Thovarai,V.; Wang,S.; Bao,Y.; Sanders,R.; Zhdanov,S.; Kiryutin,B.; Lipman,D.J.; Tatusova,T.; Richt,J.A.
EPI620003	PA	China	2013-Jan-01	EPI_ISL_190400	A/Anhui/1-BALF_RG18/2013			Wentworth,D.E.; Halpin,R.A.; Lin,X.; Bera,J.; Akopov,A.; Ransier,A.; Mohan,M.; Fedorova,N.; Tsitrin,T.; Puri,V.; Stockwell,T.; Amedeo,P.; Appalla,L.; Bishop,B.; Edworthy,P.; Gupta,N.; Hoover,J.; Katzel,D.; Schobel,S.; Shrivastava,S.; Thovarai,V.; Wang,S.; Bao,Y.; Sanders,R.; Zhdanov,S.; Kiryutin,B.; Lipman,D.J.; Tatusova,T.; Richt,J.A.
EPI620002	PA	China	2013-Jan-01	EPI_ISL_190399	A/Anhui/1-BALF_RG17/2013			Wentworth,D.E.; Halpin,R.A.; Lin,X.; Bera,J.; Akopov,A.; Ransier,A.; Mohan,M.; Fedorova,N.; Tsitrin,T.; Puri,V.; Stockwell,T.; Amedeo,P.; Appalla,L.; Bishop,B.; Edworthy,P.; Gupta,N.; Hoover,J.; Katzel,D.; Schobel,S.; Shrivastava,S.; Thovarai,V.; Wang,S.; Bao,Y.; Sanders,R.; Zhdanov,S.; Kiryutin,B.; Lipman,D.J.; Tatusova,T.; Richt,J.A.
EPI620001	PA	China	2013-Jan-01	EPI_ISL_190398	A/Anhui/1-BALF_RG9/2013			Wentworth,D.E.; Halpin,R.A.; Lin,X.; Bera,J.; Akopov,A.; Ransier,A.; Mohan,M.; Fedorova,N.; Tsitrin,T.; Puri,V.; Stockwell,T.; Amedeo,P.; Appalla,L.; Bishop,B.; Edworthy,P.; Gupta,N.; Hoover,J.; Katzel,D.; Schobel,S.; Shrivastava,S.; Thovarai,V.; Wang,S.; Bao,Y.; Sanders,R.; Zhdanov,S.; Kiryutin,B.; Lipman,D.J.; Tatusova,T.; Richt,J.A.
EPI620000	PA	China	2013-Jan-01	EPI_ISL_190397	A/Anhui/1-BALF_RG8/2013			Wentworth,D.E.; Halpin,R.A.; Lin,X.; Bera,J.; Akopov,A.; Ransier,A.; Mohan,M.; Fedorova,N.; Tsitrin,T.; Puri,V.; Stockwell,T.; Amedeo,P.; Appalla,L.; Bishop,B.; Edworthy,P.; Gupta,N.; Hoover,J.; Katzel,D.; Schobel,S.; Shrivastava,S.; Thovarai,V.; Wang,S.; Bao,Y.; Sanders,R.; Zhdanov,S.; Kiryutin,B.; Lipman,D.J.; Tatusova,T.; Richt,J.A.
EPI619999	PA	China	2013-Jan-01	EPI_ISL_190396	A/Anhui/1-BALF_RG7/2013			Wentworth,D.E.; Halpin,R.A.; Lin,X.; Bera,J.; Akopov,A.; Ransier,A.; Mohan,M.; Fedorova,N.; Tsitrin,T.; Puri,V.; Stockwell,T.; Amedeo,P.; Appalla,L.; Bishop,B.; Edworthy,P.; Gupta,N.; Hoover,J.; Katzel,D.; Schobel,S.; Shrivastava,S.; Thovarai,V.; Wang,S.; Bao,Y.; Sanders,R.; Zhdanov,S.; Kiryutin,B.; Lipman,D.J.; Tatusova,T.; Richt,J.A.
EPI619998	PA	China	2013-Jan-01	EPI_ISL_190395	A/Anhui/1-BALF_RG6/2013			Wentworth,D.E.; Halpin,R.A.; Lin,X.; Bera,J.; Akopov,A.; Ransier,A.; Mohan,M.; Fedorova,N.; Tsitrin,T.; Puri,V.; Stockwell,T.; Amedeo,P.; Appalla,L.; Bishop,B.; Edworthy,P.; Gupta,N.; Hoover,J.; Katzel,D.; Schobel,S.; Shrivastava,S.; Thovarai,V.; Wang,S.; Bao,Y.; Sanders,R.; Zhdanov,S.; Kiryutin,B.; Lipman,D.J.; Tatusova,T.; Richt,J.A.
EPI619997	PA	China	2013-Jan-01	EPI_ISL_190394	A/Anhui/1-JCVI1_RG3/2013			Wentworth,D.E.; Halpin,R.A.; Lin,X.; Bera,J.; Akopov,A.; Ransier,A.; Mohan,M.; Fedorova,N.; Tsitrin,T.; Puri,V.; Stockwell,T.; Amedeo,P.; Appalla,L.; Bishop,B.; Edworthy,P.; Gupta,N.; Hoover,J.; Katzel,D.; Schobel,S.; Shrivastava,S.; Thovarai,V.; Wang,S.; Bao,Y.; Sanders,R.; Zhdanov,S.; Kiryutin,B.; Lipman,D.J.; Tatusova,T.; Richt,J.A.
EPI619996	PA	China	2013-Jan-01	EPI_ISL_190393	A/Anhui/1-JCVI1_RG2/2013			Wentworth,D.E.; Halpin,R.A.; Lin,X.; Bera,J.; Akopov,A.; Ransier,A.; Mohan,M.; Fedorova,N.; Tsitrin,T.; Puri,V.; Stockwell,T.; Amedeo,P.; Appalla,L.; Bishop,B.; Edworthy,P.; Gupta,N.; Hoover,J.; Katzel,D.; Schobel,S.; Shrivastava,S.; Thovarai,V.; Wang,S.; Bao,Y.; Sanders,R.; Zhdanov,S.; Kiryutin,B.; Lipman,D.J.; Tatusova,T.; Richt,J.A.
EPI619995	PA	China	2013-Jan-01	EPI_ISL_190392	A/Anhui/1-JCVI1_RG1/2013			Wentworth,D.E.; Halpin,R.A.; Lin,X.; Bera,J.; Akopov,A.; Ransier,A.; Mohan,M.; Fedorova,N.; Tsitrin,T.; Puri,V.; Stockwell,T.; Amedeo,P.; Appalla,L.; Bishop,B.; Edworthy,P.; Gupta,N.; Hoover,J.; Katzel,D.; Schobel,S.; Shrivastava,S.; Thovarai,V.; Wang,S.; Bao,Y.; Sanders,R.; Zhdanov,S.; Kiryutin,B.; Lipman,D.J.; Tatusova,T.; Richt,J.A.
EPI619992	PA	China	2013-Jan-01	EPI_ISL_190391	A/Anhui/1-BALF_RG33/2013			Wentworth,D.E.; Halpin,R.A.; Lin,X.; Bera,J.; Akopov,A.; Ransier,A.; Mohan,M.; Fedorova,N.; Tsitrin,T.; Puri,V.; Stockwell,T.; Amedeo,P.; Appalla,L.; Bishop,B.; Edworthy,P.; Gupta,N.; Hoover,J.; Katzel,D.; Schobel,S.; Shrivastava,S.; Thovarai,V.; Wang,S.; Bao,Y.; Sanders,R.; Zhdanov,S.; Kiryutin,B.; Lipman,D.J.; Tatusova,T.; Richt,J.A.
EPI628828	PA	China	2015-Feb-25	EPI_ISL_192505	A/Zhejiang/9/2015	WHO Chinese National Influenza Center	WHO Chinese National Influenza Center	Wang,Dayan;Gao,Rongbao;Yang,Lei;Zhou,Shumei;Li,Xiyan;Zhou,Jianfang;Zhu,Wenfei;Guo,Junfeng;Li,Xiaodan;Dong,Jie;Huang,Weijuan;Zhang,Ye;Dong,Libo;Zhao,Xiang;Lu,Jian;Lan,Yu;Shu,Yuelong
EPI628812	PA	China	2015-Mar-03	EPI_ISL_192503	A/Zhejiang/11/2015	WHO Chinese National Influenza Center	WHO Chinese National Influenza Center	Wang,Dayan;Gao,Rongbao;Yang,Lei;Zhou,Shumei;Li,Xiyan;Zhou,Jianfang;Zhu,Wenfei;Guo,Junfeng;Li,Xiaodan;Dong,Jie;Huang,Weijuan;Zhang,Ye;Dong,Libo;Zhao,Xiang;Lu,Jian;Lan,Yu;Shu,Yuelong
EPI628804	PA	China	2015-Feb-02	EPI_ISL_192502	A/Fujian/27/2015	WHO Chinese National Influenza Center	WHO Chinese National Influenza Center	Wang,Dayan;Gao,Rongbao;Yang,Lei;Zhou,Shumei;Li,Xiyan;Zhou,Jianfang;Zhu,Wenfei;Guo,Junfeng;Li,Xiaodan;Dong,Jie;Huang,Weijuan;Zhang,Ye;Dong,Libo;Zhao,Xiang;Lu,Jian;Lan,Yu;Shu,Yuelong
EPI628796	PA	China	2015-Mar-15	EPI_ISL_192501	A/Fujian/28/2015	WHO Chinese National Influenza Center	WHO Chinese National Influenza Center	Wang,Dayan;Gao,Rongbao;Yang,Lei;Zhou,Shumei;Li,Xiyan;Zhou,Jianfang;Zhu,Wenfei;Guo,Junfeng;Li,Xiaodan;Dong,Jie;Huang,Weijuan;Zhang,Ye;Dong,Libo;Zhao,Xiang;Lu,Jian;Lan,Yu;Shu,Yuelong
EPI628780	PA	China	2015-Mar-07	EPI_ISL_192499	A/Shandong-Taian/01/2015	WHO Chinese National Influenza Center	WHO Chinese National Influenza Center	Wang,Dayan;Gao,Rongbao;Yang,Lei;Zhou,Shumei;Li,Xiyan;Zhou,Jianfang;Zhu,Wenfei;Guo,Junfeng;Li,Xiaodan;Dong,Jie;Huang,Weijuan;Zhang,Ye;Dong,Libo;Zhao,Xiang;Lu,Jian;Lan,Yu;Shu,Yuelong
EPI628772	PA	China	2015-Feb-04	EPI_ISL_192498	A/Zhejiang/7/2015	WHO Chinese National Influenza Center	WHO Chinese National Influenza Center	Wang,Dayan;Gao,Rongbao;Yang,Lei;Zhou,Shumei;Li,Xiyan;Zhou,Jianfang;Zhu,Wenfei;Guo,Junfeng;Li,Xiaodan;Dong,Jie;Huang,Weijuan;Zhang,Ye;Dong,Libo;Zhao,Xiang;Lu,Jian;Lan,Yu;Shu,Yuelong
EPI628764	PA	China	2015-Feb-02	EPI_ISL_192497	A/Zhejiang/8/2015	WHO Chinese National Influenza Center	WHO Chinese National Influenza Center	Wang,Dayan;Gao,Rongbao;Yang,Lei;Zhou,Shumei;Li,Xiyan;Zhou,Jianfang;Zhu,Wenfei;Guo,Junfeng;Li,Xiaodan;Dong,Jie;Huang,Weijuan;Zhang,Ye;Dong,Libo;Zhao,Xiang;Lu,Jian;Lan,Yu;Shu,Yuelong
EPI628748	PA	China	2015-Feb-26	EPI_ISL_192495	A/Anhui/33225/2015	WHO Chinese National Influenza Center	WHO Chinese National Influenza Center	Wang,Dayan;Gao,Rongbao;Yang,Lei;Zhou,Shumei;Li,Xiyan;Zhou,Jianfang;Zhu,Wenfei;Guo,Junfeng;Li,Xiaodan;Dong,Jie;Huang,Weijuan;Zhang,Ye;Dong,Libo;Zhao,Xiang;Lu,Jian;Lan,Yu;Shu,Yuelong
EPI628732	PA	China	2015-Mar-02	EPI_ISL_192493	A/Anhui/33223/2015	WHO Chinese National Influenza Center	WHO Chinese National Influenza Center	Wang,Dayan;Gao,Rongbao;Yang,Lei;Zhou,Shumei;Li,Xiyan;Zhou,Jianfang;Zhu,Wenfei;Guo,Junfeng;Li,Xiaodan;Dong,Jie;Huang,Weijuan;Zhang,Ye;Dong,Libo;Zhao,Xiang;Lu,Jian;Lan,Yu;Shu,Yuelong
EPI628724	PA	China	2015-Apr-08	EPI_ISL_192492	A/Anhui/33228/2015	WHO Chinese National Influenza Center	WHO Chinese National Influenza Center	Wang,Dayan;Gao,Rongbao;Yang,Lei;Zhou,Shumei;Li,Xiyan;Zhou,Jianfang;Zhu,Wenfei;Guo,Junfeng;Li,Xiaodan;Dong,Jie;Huang,Weijuan;Zhang,Ye;Dong,Libo;Zhao,Xiang;Lu,Jian;Lan,Yu;Shu,Yuelong
EPI628660	PA	China	2015-Feb-23	EPI_ISL_192484	A/Anhui/33227/2015	WHO Chinese National Influenza Center	WHO Chinese National Influenza Center	Wang,Dayan;Gao,Rongbao;Yang,Lei;Zhou,Shumei;Li,Xiyan;Zhou,Jianfang;Zhu,Wenfei;Guo,Junfeng;Li,Xiaodan;Dong,Jie;Huang,Weijuan;Zhang,Ye;Dong,Libo;Zhao,Xiang;Lu,Jian;Lan,Yu;Shu,Yuelong
EPI628612	PA	China	2015-Apr-22	EPI_ISL_192478	A/Hubei/34007/2015	WHO Chinese National Influenza Center	WHO Chinese National Influenza Center	Wang,Dayan;Gao,Rongbao;Yang,Lei;Zhou,Shumei;Li,Xiyan;Zhou,Jianfang;Zhu,Wenfei;Guo,Junfeng;Li,Xiaodan;Dong,Jie;Huang,Weijuan;Zhang,Ye;Dong,Libo;Zhao,Xiang;Lu,Jian;Lan,Yu;Shu,Yuelong
EPI628564	PA	China	2015-May-23	EPI_ISL_192472	A/Anhui/40095/2015	WHO Chinese National Influenza Center	WHO Chinese National Influenza Center	Wang,Dayan;Gao,Rongbao;Yang,Lei;Zhou,Shumei;Li,Xiyan;Zhou,Jianfang;Zhu,Wenfei;Guo,Junfeng;Li,Xiaodan;Dong,Jie;Huang,Weijuan;Zhang,Ye;Dong,Libo;Zhao,Xiang;Lu,Jian;Lan,Yu;Shu,Yuelong
EPI628556	PA	China	2015-May-23	EPI_ISL_192471	A/Anhui/40094/2015	WHO Chinese National Influenza Center	WHO Chinese National Influenza Center	Wang,Dayan;Gao,Rongbao;Yang,Lei;Zhou,Shumei;Li,Xiyan;Zhou,Jianfang;Zhu,Wenfei;Guo,Junfeng;Li,Xiaodan;Dong,Jie;Huang,Weijuan;Zhang,Ye;Dong,Libo;Zhao,Xiang;Lu,Jian;Lan,Yu;Shu,Yuelong
EPI628516	PA	China	2013-Nov-30	EPI_ISL_192466	A/Guangdong/24997/2013	WHO Chinese National Influenza Center	WHO Chinese National Influenza Center	Wang,Dayan;Gao,Rongbao;Yang,Lei;Zhou,Shumei;Li,Xiyan;Zhou,Jianfang;Zhu,Wenfei;Guo,Junfeng;Li,Xiaodan;Dong,Jie;Huang,Weijuan;Zhang,Ye;Dong,Libo;Zhao,Xiang;Lu,Jian;Lan,Yu;Shu,Yuelong
EPI628508	PA	China	2013-Dec-16	EPI_ISL_192465	A/Guangdong/24999/2013	WHO Chinese National Influenza Center	WHO Chinese National Influenza Center	Wang,Dayan;Gao,Rongbao;Yang,Lei;Zhou,Shumei;Li,Xiyan;Zhou,Jianfang;Zhu,Wenfei;Guo,Junfeng;Li,Xiaodan;Dong,Jie;Huang,Weijuan;Zhang,Ye;Dong,Libo;Zhao,Xiang;Lu,Jian;Lan,Yu;Shu,Yuelong
EPI628500	PA	China	2014-Jan-08	EPI_ISL_192464	A/Guangdong/02620/2014	WHO Chinese National Influenza Center	WHO Chinese National Influenza Center	Wang,Dayan;Gao,Rongbao;Yang,Lei;Zhou,Shumei;Li,Xiyan;Zhou,Jianfang;Zhu,Wenfei;Guo,Junfeng;Li,Xiaodan;Dong,Jie;Huang,Weijuan;Zhang,Ye;Dong,Libo;Zhao,Xiang;Lu,Jian;Lan,Yu;Shu,Yuelong
EPI628492	PA	China	2014-Jan-04	EPI_ISL_192463	A/Guangdong/02124/2014	WHO Chinese National Influenza Center	WHO Chinese National Influenza Center	Wang,Dayan;Gao,Rongbao;Yang,Lei;Zhou,Shumei;Li,Xiyan;Zhou,Jianfang;Zhu,Wenfei;Guo,Junfeng;Li,Xiaodan;Dong,Jie;Huang,Weijuan;Zhang,Ye;Dong,Libo;Zhao,Xiang;Lu,Jian;Lan,Yu;Shu,Yuelong
EPI628484	PA	China	2014-Jan-08	EPI_ISL_192462	A/Guangdong/02125/2014	WHO Chinese National Influenza Center	WHO Chinese National Influenza Center	Wang,Dayan;Gao,Rongbao;Yang,Lei;Zhou,Shumei;Li,Xiyan;Zhou,Jianfang;Zhu,Wenfei;Guo,Junfeng;Li,Xiaodan;Dong,Jie;Huang,Weijuan;Zhang,Ye;Dong,Libo;Zhao,Xiang;Lu,Jian;Lan,Yu;Shu,Yuelong
EPI628476	PA	China	2014-Jan-13	EPI_ISL_192461	A/Guangdong/033/2014	WHO Chinese National Influenza Center	WHO Chinese National Influenza Center	Wang,Dayan;Gao,Rongbao;Yang,Lei;Zhou,Shumei;Li,Xiyan;Zhou,Jianfang;Zhu,Wenfei;Guo,Junfeng;Li,Xiaodan;Dong,Jie;Huang,Weijuan;Zhang,Ye;Dong,Libo;Zhao,Xiang;Lu,Jian;Lan,Yu;Shu,Yuelong
EPI628468	PA	China	2014-Jan-13	EPI_ISL_192460	A/Guangdong/035/2014	WHO Chinese National Influenza Center	WHO Chinese National Influenza Center	Wang,Dayan;Gao,Rongbao;Yang,Lei;Zhou,Shumei;Li,Xiyan;Zhou,Jianfang;Zhu,Wenfei;Guo,Junfeng;Li,Xiaodan;Dong,Jie;Huang,Weijuan;Zhang,Ye;Dong,Libo;Zhao,Xiang;Lu,Jian;Lan,Yu;Shu,Yuelong
EPI628460	PA	China	2014-Jan-13	EPI_ISL_192459	A/Guangdong/036/2014	WHO Chinese National Influenza Center	WHO Chinese National Influenza Center	Wang,Dayan;Gao,Rongbao;Yang,Lei;Zhou,Shumei;Li,Xiyan;Zhou,Jianfang;Zhu,Wenfei;Guo,Junfeng;Li,Xiaodan;Dong,Jie;Huang,Weijuan;Zhang,Ye;Dong,Libo;Zhao,Xiang;Lu,Jian;Lan,Yu;Shu,Yuelong
EPI628452	PA	China	2014-Jan-13	EPI_ISL_192458	A/Guangdong/034/2014	WHO Chinese National Influenza Center	WHO Chinese National Influenza Center	Wang,Dayan;Gao,Rongbao;Yang,Lei;Zhou,Shumei;Li,Xiyan;Zhou,Jianfang;Zhu,Wenfei;Guo,Junfeng;Li,Xiaodan;Dong,Jie;Huang,Weijuan;Zhang,Ye;Dong,Libo;Zhao,Xiang;Lu,Jian;Lan,Yu;Shu,Yuelong
EPI628428	PA	China	2014-Jan-03	EPI_ISL_192455	A/Shanghai/02619/2014	WHO Chinese National Influenza Center	WHO Chinese National Influenza Center	Wang,Dayan;Gao,Rongbao;Yang,Lei;Zhou,Shumei;Li,Xiyan;Zhou,Jianfang;Zhu,Wenfei;Guo,Junfeng;Li,Xiaodan;Dong,Jie;Huang,Weijuan;Zhang,Ye;Dong,Libo;Zhao,Xiang;Lu,Jian;Lan,Yu;Shu,Yuelong
EPI628420	PA	China	2014-Jan-14	EPI_ISL_192454	A/Guangdong/037/2014	WHO Chinese National Influenza Center	WHO Chinese National Influenza Center	Wang,Dayan;Gao,Rongbao;Yang,Lei;Zhou,Shumei;Li,Xiyan;Zhou,Jianfang;Zhu,Wenfei;Guo,Junfeng;Li,Xiaodan;Dong,Jie;Huang,Weijuan;Zhang,Ye;Dong,Libo;Zhao,Xiang;Lu,Jian;Lan,Yu;Shu,Yuelong
EPI628388	PA	China	2014-Jan-15	EPI_ISL_192450	A/Fujian/2/2014	WHO Chinese National Influenza Center	WHO Chinese National Influenza Center	Wang,Dayan;Gao,Rongbao;Yang,Lei;Zhou,Shumei;Li,Xiyan;Zhou,Jianfang;Zhu,Wenfei;Guo,Junfeng;Li,Xiaodan;Dong,Jie;Huang,Weijuan;Zhang,Ye;Dong,Libo;Zhao,Xiang;Lu,Jian;Lan,Yu;Shu,Yuelong
EPI628332	PA	China	2014-Jan-23	EPI_ISL_192443	A/Zhejiang/07800/2014	WHO Chinese National Influenza Center	WHO Chinese National Influenza Center	Wang,Dayan;Gao,Rongbao;Yang,Lei;Zhou,Shumei;Li,Xiyan;Zhou,Jianfang;Zhu,Wenfei;Guo,Junfeng;Li,Xiaodan;Dong,Jie;Huang,Weijuan;Zhang,Ye;Dong,Libo;Zhao,Xiang;Lu,Jian;Lan,Yu;Shu,Yuelong
EPI628324	PA	China	2014-Jan-23	EPI_ISL_192442	A/Zhejiang/07801/2014	WHO Chinese National Influenza Center	WHO Chinese National Influenza Center	Wang,Dayan;Gao,Rongbao;Yang,Lei;Zhou,Shumei;Li,Xiyan;Zhou,Jianfang;Zhu,Wenfei;Guo,Junfeng;Li,Xiaodan;Dong,Jie;Huang,Weijuan;Zhang,Ye;Dong,Libo;Zhao,Xiang;Lu,Jian;Lan,Yu;Shu,Yuelong
EPI628316	PA	China	2014-Jan-20	EPI_ISL_192441	A/Zhejiang/07802/2014	WHO Chinese National Influenza Center	WHO Chinese National Influenza Center	Wang,Dayan;Gao,Rongbao;Yang,Lei;Zhou,Shumei;Li,Xiyan;Zhou,Jianfang;Zhu,Wenfei;Guo,Junfeng;Li,Xiaodan;Dong,Jie;Huang,Weijuan;Zhang,Ye;Dong,Libo;Zhao,Xiang;Lu,Jian;Lan,Yu;Shu,Yuelong
EPI628300	PA	China	2014-Jan-19	EPI_ISL_192439	A/Zhejiang/07807/2014	WHO Chinese National Influenza Center	WHO Chinese National Influenza Center	Wang,Dayan;Gao,Rongbao;Yang,Lei;Zhou,Shumei;Li,Xiyan;Zhou,Jianfang;Zhu,Wenfei;Guo,Junfeng;Li,Xiaodan;Dong,Jie;Huang,Weijuan;Zhang,Ye;Dong,Libo;Zhao,Xiang;Lu,Jian;Lan,Yu;Shu,Yuelong
EPI628292	PA	China	2014-Feb-02	EPI_ISL_192438	A/Hunan/08963/2014	WHO Chinese National Influenza Center	WHO Chinese National Influenza Center	Wang,Dayan;Gao,Rongbao;Yang,Lei;Zhou,Shumei;Li,Xiyan;Zhou,Jianfang;Zhu,Wenfei;Guo,Junfeng;Li,Xiaodan;Dong,Jie;Huang,Weijuan;Zhang,Ye;Dong,Libo;Zhao,Xiang;Lu,Jian;Lan,Yu;Shu,Yuelong
EPI628276	PA	China	2014-Jan-27	EPI_ISL_192436	A/Hunan/07833/2014	WHO Chinese National Influenza Center	WHO Chinese National Influenza Center	Wang,Dayan;Gao,Rongbao;Yang,Lei;Zhou,Shumei;Li,Xiyan;Zhou,Jianfang;Zhu,Wenfei;Guo,Junfeng;Li,Xiaodan;Dong,Jie;Huang,Weijuan;Zhang,Ye;Dong,Libo;Zhao,Xiang;Lu,Jian;Lan,Yu;Shu,Yuelong
EPI628244	PA	China	2014-Jan-20	EPI_ISL_192432	A/Jiangsu/09041/2014	WHO Chinese National Influenza Center	WHO Chinese National Influenza Center	Wang,Dayan;Gao,Rongbao;Yang,Lei;Zhou,Shumei;Li,Xiyan;Zhou,Jianfang;Zhu,Wenfei;Guo,Junfeng;Li,Xiaodan;Dong,Jie;Huang,Weijuan;Zhang,Ye;Dong,Libo;Zhao,Xiang;Lu,Jian;Lan,Yu;Shu,Yuelong
EPI971504	PA	China	2017-Feb-03	EPI_ISL_258034	A/Jiangsu/11555/2017	Jiangsu Provincial Center for Disease Control and Prevention	WHO Chinese National Influenza Center	Wang,Dayan;Zhou,Shumei;Li,Xiyan;Li,Xiaodan;Zhang,Ye;Bo,Hong;Shu,Yuelong
EPI971272	PA	China	2017-Jan-23	EPI_ISL_258005	A/Jiangsu/11550/2017	Jiangsu Provincial Center for Disease Control and Prevention	WHO Chinese National Influenza Center	Wang,Dayan;Zhou,Shumei;Li,Xiyan;Li,Xiaodan;Zhang,Ye;Bo,Hong;Shu,Yuelong
EPI971240	PA	China	2017-Feb-07	EPI_ISL_258001	A/Jiangsu/11557/2017	Jiangsu Provincial Center for Disease Control and Prevention	WHO Chinese National Influenza Center	Wang,Dayan;Zhou,Shumei;Li,Xiyan;Li,Xiaodan;Zhang,Ye;Bo,Hong;Shu,Yuelong
EPI971232	PA	China	2017-Feb-01	EPI_ISL_258000	A/Jiangsu/11556/2017	Jiangsu Provincial Center for Disease Control and Prevention	WHO Chinese National Influenza Center	Wang,Dayan;Zhou,Shumei;Li,Xiyan;Li,Xiaodan;Zhang,Ye;Bo,Hong;Shu,Yuelong
EPI971224	PA	China	2017-Feb-03	EPI_ISL_257999	A/Jiangsu/11554/2017	Jiangsu Provincial Center for Disease Control and Prevention	WHO Chinese National Influenza Center	Wang,Dayan;Zhou,Shumei;Li,Xiyan;Li,Xiaodan;Zhang,Ye;Bo,Hong;Shu,Yuelong
EPI971216	PA	China	2017-Jan-29	EPI_ISL_257998	A/Jiangsu/11583/2017	Jiangsu Provincial Center for Disease Control and Prevention	WHO Chinese National Influenza Center	Wang,Dayan;Zhou,Shumei;Li,Xiyan;Li,Xiaodan;Zhang,Ye;Bo,Hong;Shu,Yuelong
EPI971208	PA	China	2017-Feb-03	EPI_ISL_257997	A/Jiangsu/11586/2017	Jiangsu Provincial Center for Disease Control and Prevention	WHO Chinese National Influenza Center	Wang,Dayan;Zhou,Shumei;Li,Xiyan;Li,Xiaodan;Zhang,Ye;Bo,Hong;Shu,Yuelong
EPI971200	PA	China	2017-Feb-03	EPI_ISL_257996	A/Jiangsu/11588/2017	Jiangsu Provincial Center for Disease Control and Prevention	WHO Chinese National Influenza Center	Wang,Dayan;Zhou,Shumei;Li,Xiyan;Li,Xiaodan;Zhang,Ye;Bo,Hong;Shu,Yuelong
EPI971192	PA	China	2017-Feb-07	EPI_ISL_257995	A/Jiangsu/11590/2017	Jiangsu Provincial Center for Disease Control and Prevention	WHO Chinese National Influenza Center	Wang,Dayan;Zhou,Shumei;Li,Xiyan;Li,Xiaodan;Zhang,Ye;Bo,Hong;Shu,Yuelong
EPI971176	PA	China	2017-Feb-06	EPI_ISL_257993	A/Jiangsu/11589/2017	Jiangsu Provincial Center for Disease Control and Prevention	WHO Chinese National Influenza Center	Wang,Dayan;Zhou,Shumei;Li,Xiyan;Li,Xiaodan;Zhang,Ye;Bo,Hong;Shu,Yuelong
EPI971168	PA	China	2017-Feb-03	EPI_ISL_257992	A/Jiangsu/11587/2017	Jiangsu Provincial Center for Disease Control and Prevention	WHO Chinese National Influenza Center	Wang,Dayan;Zhou,Shumei;Li,Xiyan;Li,Xiaodan;Zhang,Ye;Bo,Hong;Shu,Yuelong
EPI971464	PA	China	2017-Feb-05	EPI_ISL_258029	A/Anhui/13449/2017	Anhui Provincial Center for Disease Control and Prevention	WHO Chinese National Influenza Center	Wang,Dayan;Zhou,Shumei;Li,Xiyan;Li,Xiaodan;Zhang,Ye;Bo,Hong;Shu,Yuelong
EPI971456	PA	China	2017-Jan-27	EPI_ISL_258028	A/Anhui/13447/2017	Anhui Provincial Center for Disease Control and Prevention	WHO Chinese National Influenza Center	Wang,Dayan;Zhou,Shumei;Li,Xiyan;Li,Xiaodan;Zhang,Ye;Bo,Hong;Shu,Yuelong
EPI971448	PA	China	2017-Jan-20	EPI_ISL_258027	A/Anhui/13446/2017	Anhui Provincial Center for Disease Control and Prevention	WHO Chinese National Influenza Center	Wang,Dayan;Zhou,Shumei;Li,Xiyan;Li,Xiaodan;Zhang,Ye;Bo,Hong;Shu,Yuelong
EPI971440	PA	China	2017-Feb-20	EPI_ISL_258026	A/Anhui/13444/2017	Anhui Provincial Center for Disease Control and Prevention	WHO Chinese National Influenza Center	Wang,Dayan;Zhou,Shumei;Li,Xiyan;Li,Xiaodan;Zhang,Ye;Bo,Hong;Shu,Yuelong
EPI971432	PA	China	2017-Jan-13	EPI_ISL_258025	A/Anhui/13442/2017	Anhui Provincial Center for Disease Control and Prevention	WHO Chinese National Influenza Center	Wang,Dayan;Zhou,Shumei;Li,Xiyan;Li,Xiaodan;Zhang,Ye;Bo,Hong;Shu,Yuelong
EPI971424	PA	China	2017-Jan-13	EPI_ISL_258024	A/Anhui/13441/2017	Anhui Provincial Center for Disease Control and Prevention	WHO Chinese National Influenza Center	Wang,Dayan;Zhou,Shumei;Li,Xiyan;Li,Xiaodan;Zhang,Ye;Bo,Hong;Shu,Yuelong
EPI971392	PA	China	2017-Jan-17	EPI_ISL_258020	A/Anhui/13433/2017	Anhui Provincial Center for Disease Control and Prevention	WHO Chinese National Influenza Center	Wang,Dayan;Zhou,Shumei;Li,Xiyan;Li,Xiaodan;Zhang,Ye;Bo,Hong;Shu,Yuelong
EPI971376	PA	China	2017-Jan-13	EPI_ISL_258018	A/Anhui/13431/2017	Anhui Provincial Center for Disease Control and Prevention	WHO Chinese National Influenza Center	Wang,Dayan;Zhou,Shumei;Li,Xiyan;Li,Xiaodan;Zhang,Ye;Bo,Hong;Shu,Yuelong
EPI971368	PA	China	2017-Feb-15	EPI_ISL_258017	A/Anhui/13428/2017	Anhui Provincial Center for Disease Control and Prevention	WHO Chinese National Influenza Center	Wang,Dayan;Zhou,Shumei;Li,Xiyan;Li,Xiaodan;Zhang,Ye;Bo,Hong;Shu,Yuelong
EPI971360	PA	China	2017-Feb-14	EPI_ISL_258016	A/Anhui/13427/2017	Anhui Provincial Center for Disease Control and Prevention	WHO Chinese National Influenza Center	Wang,Dayan;Zhou,Shumei;Li,Xiyan;Li,Xiaodan;Zhang,Ye;Bo,Hong;Shu,Yuelong
EPI971352	PA	China	2017-Feb-14	EPI_ISL_258015	A/Anhui/13426/2017	Anhui Provincial Center for Disease Control and Prevention	WHO Chinese National Influenza Center	Wang,Dayan;Zhou,Shumei;Li,Xiyan;Li,Xiaodan;Zhang,Ye;Bo,Hong;Shu,Yuelong
EPI971328	PA	China	2017-Jan-13	EPI_ISL_258012	A/Anhui/13423/2017	Anhui Provincial Center for Disease Control and Prevention	WHO Chinese National Influenza Center	Wang,Dayan;Zhou,Shumei;Li,Xiyan;Li,Xiaodan;Zhang,Ye;Bo,Hong;Shu,Yuelong
EPI971320	PA	China	2017-Jan-20	EPI_ISL_258011	A/Anhui/13421/2017	Anhui Provincial Center for Disease Control and Prevention	WHO Chinese National Influenza Center	Wang,Dayan;Zhou,Shumei;Li,Xiyan;Li,Xiaodan;Zhang,Ye;Bo,Hong;Shu,Yuelong
EPI971152	PA	China	2017-Feb-20	EPI_ISL_257990	A/Hubei/11951/2017	Hubei Provincial Center for Disease Control and Prevention	WHO Chinese National Influenza Center	Wang,Dayan;Zhou,Shumei;Li,Xiyan;Li,Xiaodan;Zhang,Ye;Bo,Hong;Shu,Yuelong
EPI971496	PA	China	2017-Feb-16	EPI_ISL_258033	A/Fujian/13558/2017	Fujian Provincial Center for Disease Control and Prevention	WHO Chinese National Influenza Center	Wang,Dayan;Zhou,Shumei;Li,Xiyan;Li,Xiaodan;Zhang,Ye;Bo,Hong;Shu,Yuelong
EPI971112	PA	China	2017-Jan-23	EPI_ISL_257985	A/Fujian/8/2017	Fujian Provincial Center for Disease Control and Prevention	WHO Chinese National Influenza Center	Wang,Dayan;Zhou,Shumei;Li,Xiyan;Li,Xiaodan;Zhang,Ye;Bo,Hong;Shu,Yuelong
EPI971104	PA	China	2017-Feb-03	EPI_ISL_257984	A/Fujian/11/2017	Fujian Provincial Center for Disease Control and Prevention	WHO Chinese National Influenza Center	Wang,Dayan;Zhou,Shumei;Li,Xiyan;Li,Xiaodan;Zhang,Ye;Bo,Hong;Shu,Yuelong
EPI971088	PA	China	2017-Jan-24	EPI_ISL_257982	A/Fujian/14/2017	Fujian Provincial Center for Disease Control and Prevention	WHO Chinese National Influenza Center	Wang,Dayan;Zhou,Shumei;Li,Xiyan;Li,Xiaodan;Zhang,Ye;Bo,Hong;Shu,Yuelong
EPI971080	PA	China	2017-Feb-16	EPI_ISL_257981	A/Fujian/17/2017	Fujian Provincial Center for Disease Control and Prevention	WHO Chinese National Influenza Center	Wang,Dayan;Zhou,Shumei;Li,Xiyan;Li,Xiaodan;Zhang,Ye;Bo,Hong;Shu,Yuelong
EPI971520	PA	China	2017-Mar-04	EPI_ISL_258036	A/Henan/14905/2017		WHO Chinese National Influenza Center	Wang,Dayan;Zhou,Shumei;Li,Xiyan;Li,Xiaodan;Zhang,Ye;Bo,Hong;Shu,Yuelong
EPI971488	PA	China	2017-Feb-09	EPI_ISL_258032	A/Yunnan/13500/2017		WHO Chinese National Influenza Center	Wang,Dayan;Zhou,Shumei;Li,Xiyan;Li,Xiaodan;Zhang,Ye;Bo,Hong;Shu,Yuelong
EPI971480	PA	China	2017-Feb-21	EPI_ISL_258031	A/Henan/13706/2017		WHO Chinese National Influenza Center	Wang,Dayan;Zhou,Shumei;Li,Xiyan;Li,Xiaodan;Zhang,Ye;Bo,Hong;Shu,Yuelong
EPI971472	PA	China	2017-Feb-21	EPI_ISL_258030	A/Henan/13705/2017		WHO Chinese National Influenza Center	Wang,Dayan;Zhou,Shumei;Li,Xiyan;Li,Xiaodan;Zhang,Ye;Bo,Hong;Shu,Yuelong
EPI971312	PA	China	2017-Jan-27	EPI_ISL_258010	A/Liaoning/13454/2017		WHO Chinese National Influenza Center	Wang,Dayan;Zhou,Shumei;Li,Xiyan;Li,Xiaodan;Zhang,Ye;Bo,Hong;Shu,Yuelong
EPI971304	PA	China	2017-Feb-07	EPI_ISL_258009	A/Henan/11158/2017		WHO Chinese National Influenza Center	Wang,Dayan;Zhou,Shumei;Li,Xiyan;Li,Xiaodan;Zhang,Ye;Bo,Hong;Shu,Yuelong
EPI971296	PA	China	2017-Feb-08	EPI_ISL_258008	A/Henan/11159/2017		WHO Chinese National Influenza Center	Wang,Dayan;Zhou,Shumei;Li,Xiyan;Li,Xiaodan;Zhang,Ye;Bo,Hong;Shu,Yuelong
EPI971184	PA	China	2017-Jan-14	EPI_ISL_257994	A/Yunnan/13501/2017		WHO Chinese National Influenza Center	Wang,Dayan;Zhou,Shumei;Li,Xiyan;Li,Xiaodan;Zhang,Ye;Bo,Hong;Shu,Yuelong
EPI971128	PA	China	2017-Feb-19	EPI_ISL_257987	A/Sichuan/12219/2017		WHO Chinese National Influenza Center	Wang,Dayan;Zhou,Shumei;Li,Xiyan;Li,Xiaodan;Zhang,Ye;Bo,Hong;Shu,Yuelong
EPI971120	PA	China	2017-Feb-19	EPI_ISL_257986	A/Sichuan/12218/2017		WHO Chinese National Influenza Center	Wang,Dayan;Zhou,Shumei;Li,Xiyan;Li,Xiaodan;Zhang,Ye;Bo,Hong;Shu,Yuelong
EPI1360557	PA	China	2017-Aug-31	EPI_ISL_339477	A/Yunnan/wenshan01/2017	Yunnan center for disease control and prevention	Yunnan Provincial Center for Disease Control and Prevention	Duo,Li; Xiaonan,Zhao; Wen,Xu; Li,Jiang
EPI1145167	PA	China	2017-May-26	EPI_ISL_292347	A/Ordos, Inner Mongolia/0526/2017	WHO Chinese National Influenza Center	Inner Mongolia Agricultural University	Jirintai S, Haiyan Bao
EPI1902517	PA	China	2017-Jun-30	EPI_ISL_697599	A/China/Influenza A virus/2017			Wu,x.
EPI1634791	PA	China	2014-Feb-19	EPI_ISL_399682	A/wuhu/1/2014			Wang,G.F.
EPI1555451	PA	China	2014-Apr-23	EPI_ISL_379591	A/WuXi/0423/2014			Zhu,Y.; Ma,G.; Guo,H.
EPI1555450	PA	China	2014-Apr-09	EPI_ISL_379590	A/WuXi/0409/2014			Zhu,Y.; Ma,G.; Guo,H.
EPI1555448	PA	China	2015-May-06	EPI_ISL_379588	A/WuXi/0506/2015			Zhu,Y.; Ma,G.; Guo,H.
EPI1555447	PA	China	2014-Apr-10	EPI_ISL_379587	A/WuXi/0410/2014			Zhu,Y.; Ma,G.; Guo,H.
EPI1555446	PA	China	2016-Jan-13	EPI_ISL_379586	A/WuXi/0213/2016			Zhu,Y.; Ma,G.; Guo,H.
EPI1551291	PA	China	2017-Apr-20	EPI_ISL_378706	A/Changsha/72/2017			Huang,Z.; Ou,X.
EPI1551275	PA	China	2017-Feb-13	EPI_ISL_378704	A/Changsha/34/2017			Huang,Z.; Ou,X.
EPI1528954	PA	China	2018-Apr-26	EPI_ISL_372783	A/China/LN/2018			Guo,L.; Li,N.; Hou,M.; Liu,L.
EPI1302536	PA	China	2017-Jan-01	EPI_ISL_327792	A/Guangdong/GZ8H001/2017			Zhang,F.-C.; Jiang,T.; Wang,J.; Qin,C.-F.; Hu,F.-Y.; Li,F.
EPI1302544	PA	China	2017-Mar-01	EPI_ISL_327778	A/Guangdong/GZ8H002/2017			Li,F.; Zhang,F.-C.; Li,Y.-P.; Hu,F.-Y.; Gao,M.; Wang,J.
EPI1160156	PA	China	2017-Jun-14	EPI_ISL_295549	A/Inner Mongolia/Tongliao29169/2017			Suljid,J.; Bao,H.
EPI1154772	PA	China	2017-Mar-02	EPI_ISL_294203	A/Kunming/KMCDC-YHY/2017			Guo,L.; Hou,M.; Ning,R.; Li,W.; Wang,J.; Li,H.; Liu,L.
EPI1103931	PA	China	2017-Jan-01	EPI_ISL_285563	A/Jiangsu/06462/2017	Jiangsu Provincial Center for Disease Control and Prevention	WHO Chinese National Influenza Center	Wang,Dayan;Zhou,Shumei;Li,Xiyan;Li,Xiaodan;Zhang,Ye;Bo,Hong;Shu,Yuelong
EPI1103923	PA	China	2017-Jan-09	EPI_ISL_285562	A/Jiangsu/06456/2017	Jiangsu Provincial Center for Disease Control and Prevention	WHO Chinese National Influenza Center	Wang,Dayan;Zhou,Shumei;Li,Xiyan;Li,Xiaodan;Zhang,Ye;Bo,Hong;Shu,Yuelong
EPI1103907	PA	China	2017-Jan-06	EPI_ISL_285560	A/Jiangsu/06454/2017	Jiangsu Provincial Center for Disease Control and Prevention	WHO Chinese National Influenza Center	Wang,Dayan;Zhou,Shumei;Li,Xiyan;Li,Xiaodan;Zhang,Ye;Bo,Hong;Shu,Yuelong
EPI1103899	PA	China	2016-Feb-06	EPI_ISL_285559	A/Jiangsu/05155/2016	Jiangsu Provincial Center for Disease Control and Prevention	WHO Chinese National Influenza Center	Wang,Dayan;Zhou,Shumei;Li,Xiyan;Li,Xiaodan;Zhang,Ye;Bo,Hong;Shu,Yuelong
EPI1103891	PA	China	2016-Jan-12	EPI_ISL_285558	A/Jiangsu/03756/2016	Jiangsu Provincial Center for Disease Control and Prevention	WHO Chinese National Influenza Center	Wang,Dayan;Zhou,Shumei;Li,Xiyan;Li,Xiaodan;Zhang,Ye;Bo,Hong;Shu,Yuelong
EPI1103867	PA	China	2016-Dec-28	EPI_ISL_285555	A/Jiangsu/08184/2016	Jiangsu Provincial Center for Disease Control and Prevention	WHO Chinese National Influenza Center	Wang,Dayan;Zhou,Shumei;Li,Xiyan;Li,Xiaodan;Zhang,Ye;Bo,Hong;Shu,Yuelong
EPI1103859	PA	China	2016-Dec-26	EPI_ISL_285554	A/Jiangsu/08180/2016	Jiangsu Provincial Center for Disease Control and Prevention	WHO Chinese National Influenza Center	Wang,Dayan;Zhou,Shumei;Li,Xiyan;Li,Xiaodan;Zhang,Ye;Bo,Hong;Shu,Yuelong
EPI1103851	PA	China	2016-Dec-27	EPI_ISL_285553	A/Jiangsu/08179/2016	Jiangsu Provincial Center for Disease Control and Prevention	WHO Chinese National Influenza Center	Wang,Dayan;Zhou,Shumei;Li,Xiyan;Li,Xiaodan;Zhang,Ye;Bo,Hong;Shu,Yuelong
EPI1103843	PA	China	2016-Dec-26	EPI_ISL_285552	A/Jiangsu/08178/2016	Jiangsu Provincial Center for Disease Control and Prevention	WHO Chinese National Influenza Center	Wang,Dayan;Zhou,Shumei;Li,Xiyan;Li,Xiaodan;Zhang,Ye;Bo,Hong;Shu,Yuelong
EPI1103835	PA	China	2016-Dec-19	EPI_ISL_285551	A/Jiangsu/08174/2016	Jiangsu Provincial Center for Disease Control and Prevention	WHO Chinese National Influenza Center	Wang,Dayan;Zhou,Shumei;Li,Xiyan;Li,Xiaodan;Zhang,Ye;Bo,Hong;Shu,Yuelong
EPI1103819	PA	China	2016-Dec-16	EPI_ISL_285549	A/Jiangsu/08167/2016	Jiangsu Provincial Center for Disease Control and Prevention	WHO Chinese National Influenza Center	Wang,Dayan;Zhou,Shumei;Li,Xiyan;Li,Xiaodan;Zhang,Ye;Bo,Hong;Shu,Yuelong
EPI1103400	PA	China	2016-Feb-24	EPI_ISL_285416	A/Jiangsu/15028/2016	Jiangsu Provincial Center for Disease Control and Prevention	WHO Chinese National Influenza Center	Wang,Dayan;Zhou,Shumei;Li,Xiyan;Li,Xiaodan;Zhang,Ye;Bo,Hong;Shu,Yuelong
EPI1103389	PA	China	2016-Mar-05	EPI_ISL_285414	A/Jiangsu/15027/2016	Jiangsu Provincial Center for Disease Control and Prevention	WHO Chinese National Influenza Center	Wang,Dayan;Zhou,Shumei;Li,Xiyan;Li,Xiaodan;Zhang,Ye;Bo,Hong;Shu,Yuelong
EPI1103379	PA	China	2016-Jan-26	EPI_ISL_285412	A/Jiangsu/15026/2016	Jiangsu Provincial Center for Disease Control and Prevention	WHO Chinese National Influenza Center	Wang,Dayan;Zhou,Shumei;Li,Xiyan;Li,Xiaodan;Zhang,Ye;Bo,Hong;Shu,Yuelong
EPI1103369	PA	China	2017-Jan-11	EPI_ISL_285410	A/Jiangsu/11582/2017	Jiangsu Provincial Center for Disease Control and Prevention	WHO Chinese National Influenza Center	Wang,Dayan;Zhou,Shumei;Li,Xiyan;Li,Xiaodan;Zhang,Ye;Bo,Hong;Shu,Yuelong
EPI1103351	PA	China	2017-Jan-05	EPI_ISL_285406	A/Jiangsu/08206/2017	Jiangsu Provincial Center for Disease Control and Prevention	WHO Chinese National Influenza Center	Wang,Dayan;Zhou,Shumei;Li,Xiyan;Li,Xiaodan;Zhang,Ye;Bo,Hong;Shu,Yuelong
EPI1103343	PA	China	2016-Dec-23	EPI_ISL_285405	A/Jiangsu/08204/2016	Jiangsu Provincial Center for Disease Control and Prevention	WHO Chinese National Influenza Center	Wang,Dayan;Zhou,Shumei;Li,Xiyan;Li,Xiaodan;Zhang,Ye;Bo,Hong;Shu,Yuelong
EPI1103327	PA	China	2016-Dec-19	EPI_ISL_285403	A/Jiangsu/08202/2016	Jiangsu Provincial Center for Disease Control and Prevention	WHO Chinese National Influenza Center	Wang,Dayan;Zhou,Shumei;Li,Xiyan;Li,Xiaodan;Zhang,Ye;Bo,Hong;Shu,Yuelong
EPI1103308	PA	China	2016-Dec-24	EPI_ISL_285398	A/Jiangsu/08200/2016	Jiangsu Provincial Center for Disease Control and Prevention	WHO Chinese National Influenza Center	Wang,Dayan;Zhou,Shumei;Li,Xiyan;Li,Xiaodan;Zhang,Ye;Bo,Hong;Shu,Yuelong
EPI1103297	PA	China	2017-Jan-09	EPI_ISL_285394	A/Jiangsu/08197/2017	Jiangsu Provincial Center for Disease Control and Prevention	WHO Chinese National Influenza Center	Wang,Dayan;Zhou,Shumei;Li,Xiyan;Li,Xiaodan;Zhang,Ye;Bo,Hong;Shu,Yuelong
EPI1103287	PA	China	2017-Jan-06	EPI_ISL_285390	A/Jiangsu/08196/2017	Jiangsu Provincial Center for Disease Control and Prevention	WHO Chinese National Influenza Center	Wang,Dayan;Zhou,Shumei;Li,Xiyan;Li,Xiaodan;Zhang,Ye;Bo,Hong;Shu,Yuelong
EPI1103275	PA	China	2017-Jan-06	EPI_ISL_285386	A/Jiangsu/08195/2017	Jiangsu Provincial Center for Disease Control and Prevention	WHO Chinese National Influenza Center	Wang,Dayan;Zhou,Shumei;Li,Xiyan;Li,Xiaodan;Zhang,Ye;Bo,Hong;Shu,Yuelong
EPI1103265	PA	China	2017-Jan-04	EPI_ISL_285384	A/Jiangsu/08193/2017	Jiangsu Provincial Center for Disease Control and Prevention	WHO Chinese National Influenza Center	Wang,Dayan;Zhou,Shumei;Li,Xiyan;Li,Xiaodan;Zhang,Ye;Bo,Hong;Shu,Yuelong
EPI1103244	PA	China	2017-Jan-03	EPI_ISL_285382	A/Jiangsu/08191/2017	Jiangsu Provincial Center for Disease Control and Prevention	WHO Chinese National Influenza Center	Wang,Dayan;Zhou,Shumei;Li,Xiyan;Li,Xiaodan;Zhang,Ye;Bo,Hong;Shu,Yuelong
EPI1103232	PA	China	2017-Jan-02	EPI_ISL_285380	A/Jiangsu/08190/2017	Jiangsu Provincial Center for Disease Control and Prevention	WHO Chinese National Influenza Center	Wang,Dayan;Zhou,Shumei;Li,Xiyan;Li,Xiaodan;Zhang,Ye;Bo,Hong;Shu,Yuelong
EPI1103221	PA	China	2016-Dec-31	EPI_ISL_285379	A/Jiangsu/08189/2016	Jiangsu Provincial Center for Disease Control and Prevention	WHO Chinese National Influenza Center	Wang,Dayan;Zhou,Shumei;Li,Xiyan;Li,Xiaodan;Zhang,Ye;Bo,Hong;Shu,Yuelong
EPI1103211	PA	China	2016-Dec-31	EPI_ISL_285378	A/Jiangsu/08188/2016	Jiangsu Provincial Center for Disease Control and Prevention	WHO Chinese National Influenza Center	Wang,Dayan;Zhou,Shumei;Li,Xiyan;Li,Xiaodan;Zhang,Ye;Bo,Hong;Shu,Yuelong
EPI1103200	PA	China	2016-Dec-30	EPI_ISL_285377	A/Jiangsu/08187/2016	Jiangsu Provincial Center for Disease Control and Prevention	WHO Chinese National Influenza Center	Wang,Dayan;Zhou,Shumei;Li,Xiyan;Li,Xiaodan;Zhang,Ye;Bo,Hong;Shu,Yuelong
EPI1102329	PA	China	2016-Dec-24	EPI_ISL_285229	A/jiangsu/JT530/2016	Jiangsu Provincial Center for Disease Control and Prevention	WHO Chinese National Influenza Center	Wang,Dayan;Zhou,Shumei;Li,Xiyan;Li,Xiaodan;Zhang,Ye;Bo,Hong;Shu,Yuelong
EPI1102321	PA	China	2016-Dec-15	EPI_ISL_285228	A/jiangsu/HM16001/2016	Jiangsu Provincial Center for Disease Control and Prevention	WHO Chinese National Influenza Center	Wang,Dayan;Zhou,Shumei;Li,Xiyan;Li,Xiaodan;Zhang,Ye;Bo,Hong;Shu,Yuelong
EPI1102305	PA	China	2015-Feb-01	EPI_ISL_285226	A/Jiangsu/33446/2015	Jiangsu Provincial Center for Disease Control and Prevention	WHO Chinese National Influenza Center	Wang,Dayan;Zhou,Shumei;Li,Xiyan;Li,Xiaodan;Zhang,Ye;Bo,Hong;Shu,Yuelong
EPI1102289	PA	China	2017-Jan-18	EPI_ISL_285224	A/Jiangsu/24159/2017	Jiangsu Provincial Center for Disease Control and Prevention	WHO Chinese National Influenza Center	Wang,Dayan;Zhou,Shumei;Li,Xiyan;Li,Xiaodan;Zhang,Ye;Bo,Hong;Shu,Yuelong
EPI1102281	PA	China	2017-Apr-06	EPI_ISL_285223	A/Jiangsu/24154/2017	Jiangsu Provincial Center for Disease Control and Prevention	WHO Chinese National Influenza Center	Wang,Dayan;Zhou,Shumei;Li,Xiyan;Li,Xiaodan;Zhang,Ye;Bo,Hong;Shu,Yuelong
EPI1102273	PA	China	2017-Jan-31	EPI_ISL_285222	A/Jiangsu/24150/2017	Jiangsu Provincial Center for Disease Control and Prevention	WHO Chinese National Influenza Center	Wang,Dayan;Zhou,Shumei;Li,Xiyan;Li,Xiaodan;Zhang,Ye;Bo,Hong;Shu,Yuelong
EPI1102265	PA	China	2017-Mar-22	EPI_ISL_285221	A/Jiangsu/24149/2017	Jiangsu Provincial Center for Disease Control and Prevention	WHO Chinese National Influenza Center	Wang,Dayan;Zhou,Shumei;Li,Xiyan;Li,Xiaodan;Zhang,Ye;Bo,Hong;Shu,Yuelong
EPI1103105	PA	China	2017-Jan-05	EPI_ISL_285326	A/Zhejiang/38/2017	Zhejiang Provincial Center for Disease Control and Prevention	WHO Chinese National Influenza Center	Wang,Dayan;Zhou,Shumei;Li,Xiyan;Li,Xiaodan;Zhang,Ye;Bo,Hong;Shu,Yuelong
EPI1103097	PA	China	2017-Jan-24	EPI_ISL_285325	A/Zhejiang/37/2017	Zhejiang Provincial Center for Disease Control and Prevention	WHO Chinese National Influenza Center	Wang,Dayan;Zhou,Shumei;Li,Xiyan;Li,Xiaodan;Zhang,Ye;Bo,Hong;Shu,Yuelong
EPI1103089	PA	China	2017-Feb-04	EPI_ISL_285324	A/Zhejiang/36/2017	Zhejiang Provincial Center for Disease Control and Prevention	WHO Chinese National Influenza Center	Wang,Dayan;Zhou,Shumei;Li,Xiyan;Li,Xiaodan;Zhang,Ye;Bo,Hong;Shu,Yuelong
EPI1103081	PA	China	2017-Feb-04	EPI_ISL_285323	A/Zhejiang/35/2017	Zhejiang Provincial Center for Disease Control and Prevention	WHO Chinese National Influenza Center	Wang,Dayan;Zhou,Shumei;Li,Xiyan;Li,Xiaodan;Zhang,Ye;Bo,Hong;Shu,Yuelong
EPI1103073	PA	China	2017-Feb-06	EPI_ISL_285322	A/Zhejiang/34/2017	Zhejiang Provincial Center for Disease Control and Prevention	WHO Chinese National Influenza Center	Wang,Dayan;Zhou,Shumei;Li,Xiyan;Li,Xiaodan;Zhang,Ye;Bo,Hong;Shu,Yuelong
EPI1103065	PA	China	2017-Feb-06	EPI_ISL_285321	A/Zhejiang/33/2017	Zhejiang Provincial Center for Disease Control and Prevention	WHO Chinese National Influenza Center	Wang,Dayan;Zhou,Shumei;Li,Xiyan;Li,Xiaodan;Zhang,Ye;Bo,Hong;Shu,Yuelong
EPI1103041	PA	China	2017-Jan-08	EPI_ISL_285318	A/Zhejiang/29/2017	Zhejiang Provincial Center for Disease Control and Prevention	WHO Chinese National Influenza Center	Wang,Dayan;Zhou,Shumei;Li,Xiyan;Li,Xiaodan;Zhang,Ye;Bo,Hong;Shu,Yuelong
EPI1103033	PA	China	2017-Jan-13	EPI_ISL_285317	A/zhejiang/28/2017	Zhejiang Provincial Center for Disease Control and Prevention	WHO Chinese National Influenza Center	Wang,Dayan;Zhou,Shumei;Li,Xiyan;Li,Xiaodan;Zhang,Ye;Bo,Hong;Shu,Yuelong
EPI1103025	PA	China	2017-Jan-13	EPI_ISL_285316	A/Zhejiang/27/2017	Zhejiang Provincial Center for Disease Control and Prevention	WHO Chinese National Influenza Center	Wang,Dayan;Zhou,Shumei;Li,Xiyan;Li,Xiaodan;Zhang,Ye;Bo,Hong;Shu,Yuelong
EPI1103017	PA	China	2017-Jan-18	EPI_ISL_285315	A/Zhejiang/26/2017	Zhejiang Provincial Center for Disease Control and Prevention	WHO Chinese National Influenza Center	Wang,Dayan;Zhou,Shumei;Li,Xiyan;Li,Xiaodan;Zhang,Ye;Bo,Hong;Shu,Yuelong
EPI1103009	PA	China	2017-Jan-08	EPI_ISL_285314	A/Zhejiang/25/2017	Zhejiang Provincial Center for Disease Control and Prevention	WHO Chinese National Influenza Center	Wang,Dayan;Zhou,Shumei;Li,Xiyan;Li,Xiaodan;Zhang,Ye;Bo,Hong;Shu,Yuelong
EPI1103001	PA	China	2017-Jan-05	EPI_ISL_285313	A/zhejiang/24/2017	Zhejiang Provincial Center for Disease Control and Prevention	WHO Chinese National Influenza Center	Wang,Dayan;Zhou,Shumei;Li,Xiyan;Li,Xiaodan;Zhang,Ye;Bo,Hong;Shu,Yuelong
EPI1102993	PA	China	2017-Jan-13	EPI_ISL_285312	A/zhejiang/23/2017	Zhejiang Provincial Center for Disease Control and Prevention	WHO Chinese National Influenza Center	Wang,Dayan;Zhou,Shumei;Li,Xiyan;Li,Xiaodan;Zhang,Ye;Bo,Hong;Shu,Yuelong
EPI1102985	PA	China	2017-Jan-08	EPI_ISL_285311	A/Zhejiang/22/2017	Zhejiang Provincial Center for Disease Control and Prevention	WHO Chinese National Influenza Center	Wang,Dayan;Zhou,Shumei;Li,Xiyan;Li,Xiaodan;Zhang,Ye;Bo,Hong;Shu,Yuelong
EPI1102977	PA	China	2017-Jan-04	EPI_ISL_285310	A/Zhejiang/21/2017	Zhejiang Provincial Center for Disease Control and Prevention	WHO Chinese National Influenza Center	Wang,Dayan;Zhou,Shumei;Li,Xiyan;Li,Xiaodan;Zhang,Ye;Bo,Hong;Shu,Yuelong
EPI1102969	PA	China	2016-Mar-07	EPI_ISL_285309	A/Zhejiang/1/2016	Zhejiang Provincial Center for Disease Control and Prevention	WHO Chinese National Influenza Center	Wang,Dayan;Zhou,Shumei;Li,Xiyan;Li,Xiaodan;Zhang,Ye;Bo,Hong;Shu,Yuelong
EPI1355643	PA	China	2017-Aug-23	EPI_ISL_338377	A/Jiangsu/35344/2017	Jiangsu Provincial Center for Disease Control & Prevention	WHO Chinese National Influenza Center
EPI1102027	PA	China	2016-Mar-14	EPI_ISL_285180	A/Hubei/39269/2016	Hubei Provincial Center for Disease Control and Prevention	WHO Chinese National Influenza Center	Wang,Dayan;Zhou,Shumei;Li,Xiyan;Li,Xiaodan;Zhang,Ye;Bo,Hong;Shu,Yuelong
EPI1252147	PA	China	2017-Aug-01	EPI_ISL_314056	A/Fujian/33845/2017	Fujian Center for Disease Control and Prevention	WHO Chinese National Influenza Center	Liu,Jia;Li,Xiyan;Zhang,Ye;Wang,Dayan
EPI1431596	PA	China	2019-Apr-03	EPI_ISL_353998	A/Gansu/23276/2019	Gansu Provincial Centre for Disease Control and Prevention	WHO Chinese National Influenza Center	Wang, Dayan; Yu, Deshan; Liu, Jia; Li, Xiyan
EPI1431588	PA	China	2019-Apr-01	EPI_ISL_353997	A/Gansu/23277/2019	Gansu Provincial Centre for Disease Control and Prevention	WHO Chinese National Influenza Center	Wang, Dayan; Yu, Deshan; Liu, Jia; Li, Xiyan
EPI1431564	PA	China	2019-Apr-04	EPI_ISL_353994	A/Gansu/23453/2019	Gansu Provincial Centre for Disease Control and Prevention	WHO Chinese National Influenza Center	Wang, Dayan; Yu, Deshan; Liu, Jia; Li, Xiyan
EPI1431556	PA	China	2019-Apr-03	EPI_ISL_353993	A/Gansu/23275/2019	Gansu Provincial Centre for Disease Control and Prevention	WHO Chinese National Influenza Center	Wang, Dayan; Yu, Deshan; Liu, Jia; Li, Xiyan
EPI1352841	PA	China	2017-Nov-29	EPI_ISL_337278	A/Yunnan/40430/2017		WHO Chinese National Influenza Center	Wang,Dayan;Zhou,Shumei;Li,Xiyan;Liu,Jia;Zhang,Ye;Bo,Hong;Shu,Yuelong
EPI1104019	PA	China	2017-Feb-28	EPI_ISL_285574	A/Hunan/27316/2017		WHO Chinese National Influenza Center	Wang,Dayan;Zhou,Shumei;Li,Xiyan;Li,Xiaodan;Zhang,Ye;Bo,Hong;Shu,Yuelong
EPI1104003	PA	China	2017-Mar-19	EPI_ISL_285572	A/Hunan/25364/2017		WHO Chinese National Influenza Center	Wang,Dayan;Zhou,Shumei;Li,Xiyan;Li,Xiaodan;Zhang,Ye;Bo,Hong;Shu,Yuelong
EPI1103995	PA	China	2017-Mar-16	EPI_ISL_285571	A/Hunan/25363/2017		WHO Chinese National Influenza Center	Wang,Dayan;Zhou,Shumei;Li,Xiyan;Li,Xiaodan;Zhang,Ye;Bo,Hong;Shu,Yuelong
EPI1103987	PA	China	2017-Mar-14	EPI_ISL_285570	A/Hunan/25362/2017		WHO Chinese National Influenza Center	Wang,Dayan;Zhou,Shumei;Li,Xiyan;Li,Xiaodan;Zhang,Ye;Bo,Hong;Shu,Yuelong
EPI1103979	PA	China	2017-Feb-04	EPI_ISL_285569	A/Hunan/25360/2017		WHO Chinese National Influenza Center	Wang,Dayan;Zhou,Shumei;Li,Xiyan;Li,Xiaodan;Zhang,Ye;Bo,Hong;Shu,Yuelong
EPI1103971	PA	China	2017-Mar-24	EPI_ISL_285568	A/Hunan/25358/2017		WHO Chinese National Influenza Center	Wang,Dayan;Zhou,Shumei;Li,Xiyan;Li,Xiaodan;Zhang,Ye;Bo,Hong;Shu,Yuelong
EPI1103963	PA	China	2017-Mar-23	EPI_ISL_285567	A/Hunan/25356/2017		WHO Chinese National Influenza Center	Wang,Dayan;Zhou,Shumei;Li,Xiyan;Li,Xiaodan;Zhang,Ye;Bo,Hong;Shu,Yuelong
EPI1103955	PA	China	2017-Mar-29	EPI_ISL_285566	A/Hunan/25355/2017		WHO Chinese National Influenza Center	Wang,Dayan;Zhou,Shumei;Li,Xiyan;Li,Xiaodan;Zhang,Ye;Bo,Hong;Shu,Yuelong
EPI1103947	PA	China	2017-Mar-14	EPI_ISL_285565	A/Hunan/25353/2017		WHO Chinese National Influenza Center	Wang,Dayan;Zhou,Shumei;Li,Xiyan;Li,Xiaodan;Zhang,Ye;Bo,Hong;Shu,Yuelong
EPI1103939	PA	China	2017-Mar-29	EPI_ISL_285564	A/Hunan/25350/2017		WHO Chinese National Influenza Center	Wang,Dayan;Zhou,Shumei;Li,Xiyan;Li,Xiaodan;Zhang,Ye;Bo,Hong;Shu,Yuelong
EPI1103875	PA	China	2017-Jun-14	EPI_ISL_285556	A/Inner Mongolia/29169/2017		WHO Chinese National Influenza Center	Wang,Dayan;Zhou,Shumei;Li,Xiyan;Li,Xiaodan;Zhang,Ye;Bo,Hong;Shu,Yuelong
EPI1102961	PA	China	2017-Jun-28	EPI_ISL_285308	A/Yunnan/32294/2017		WHO Chinese National Influenza Center	Wang,Dayan;Zhou,Shumei;Li,Xiyan;Li,Xiaodan;Zhang,Ye;Bo,Hong;Shu,Yuelong
EPI1102953	PA	China	2017-Jun-25	EPI_ISL_285307	A/Yunnan/32293/2017		WHO Chinese National Influenza Center	Wang,Dayan;Zhou,Shumei;Li,Xiyan;Li,Xiaodan;Zhang,Ye;Bo,Hong;Shu,Yuelong
EPI1102945	PA	China	2017-Jun-13	EPI_ISL_285306	A/Yunnan/32291/2017		WHO Chinese National Influenza Center	Wang,Dayan;Zhou,Shumei;Li,Xiyan;Li,Xiaodan;Zhang,Ye;Bo,Hong;Shu,Yuelong
EPI1102937	PA	China	2017-Feb-07	EPI_ISL_285305	A/Yunnan/09678/2017		WHO Chinese National Influenza Center	Wang,Dayan;Zhou,Shumei;Li,Xiyan;Li,Xiaodan;Zhang,Ye;Bo,Hong;Shu,Yuelong
EPI1102921	PA	China	2017-Jun-20	EPI_ISL_285303	A/Tianjin/31940/2017		WHO Chinese National Influenza Center	Wang,Dayan;Zhou,Shumei;Li,Xiyan;Li,Xiaodan;Zhang,Ye;Bo,Hong;Shu,Yuelong
EPI1102897	PA	China	2017-May-31	EPI_ISL_285300	A/Sichuan/29765/2017		WHO Chinese National Influenza Center	Wang,Dayan;Zhou,Shumei;Li,Xiyan;Li,Xiaodan;Zhang,Ye;Bo,Hong;Shu,Yuelong
EPI1102889	PA	China	2017-Jun-17	EPI_ISL_285299	A/Sichuan/29764/2017		WHO Chinese National Influenza Center	Wang,Dayan;Zhou,Shumei;Li,Xiyan;Li,Xiaodan;Zhang,Ye;Bo,Hong;Shu,Yuelong
EPI1102881	PA	China	2017-Jun-16	EPI_ISL_285298	A/Sichuan/29763/2017		WHO Chinese National Influenza Center	Wang,Dayan;Zhou,Shumei;Li,Xiyan;Li,Xiaodan;Zhang,Ye;Bo,Hong;Shu,Yuelong
EPI1102873	PA	China	2017-May-22	EPI_ISL_285297	A/Sichuan/27873/2017		WHO Chinese National Influenza Center	Wang,Dayan;Zhou,Shumei;Li,Xiyan;Li,Xiaodan;Zhang,Ye;Bo,Hong;Shu,Yuelong
EPI1102865	PA	China	2017-May-24	EPI_ISL_285296	A/Sichuan/27872/2017		WHO Chinese National Influenza Center	Wang,Dayan;Zhou,Shumei;Li,Xiyan;Li,Xiaodan;Zhang,Ye;Bo,Hong;Shu,Yuelong
EPI1102849	PA	China	2017-May-19	EPI_ISL_285294	A/Sichuan/27183/2017		WHO Chinese National Influenza Center	Wang,Dayan;Zhou,Shumei;Li,Xiyan;Li,Xiaodan;Zhang,Ye;Bo,Hong;Shu,Yuelong
EPI1102841	PA	China	2017-May-07	EPI_ISL_285293	A/Sichuan/27182/2017		WHO Chinese National Influenza Center	Wang,Dayan;Zhou,Shumei;Li,Xiyan;Li,Xiaodan;Zhang,Ye;Bo,Hong;Shu,Yuelong
EPI1102833	PA	China	2017-May-06	EPI_ISL_285292	A/Sichuan/27181/2017		WHO Chinese National Influenza Center	Wang,Dayan;Zhou,Shumei;Li,Xiyan;Li,Xiaodan;Zhang,Ye;Bo,Hong;Shu,Yuelong
EPI1102817	PA	China	2017-Apr-30	EPI_ISL_285290	A/Sichuan/24989/2017		WHO Chinese National Influenza Center	Wang,Dayan;Zhou,Shumei;Li,Xiyan;Li,Xiaodan;Zhang,Ye;Bo,Hong;Shu,Yuelong
EPI1102801	PA	China	2017-Apr-07	EPI_ISL_285288	A/Sichuan/24986/2017		WHO Chinese National Influenza Center	Wang,Dayan;Zhou,Shumei;Li,Xiyan;Li,Xiaodan;Zhang,Ye;Bo,Hong;Shu,Yuelong
EPI1102793	PA	China	2017-Apr-19	EPI_ISL_285287	A/Sichuan/24985/2017		WHO Chinese National Influenza Center	Wang,Dayan;Zhou,Shumei;Li,Xiyan;Li,Xiaodan;Zhang,Ye;Bo,Hong;Shu,Yuelong
EPI1102769	PA	China	2017-Apr-26	EPI_ISL_285284	A/Sichuan/24982/2017		WHO Chinese National Influenza Center	Wang,Dayan;Zhou,Shumei;Li,Xiyan;Li,Xiaodan;Zhang,Ye;Bo,Hong;Shu,Yuelong
EPI1102753	PA	China	2017-Apr-19	EPI_ISL_285282	A/Sichuan/24980/2017		WHO Chinese National Influenza Center	Wang,Dayan;Zhou,Shumei;Li,Xiyan;Li,Xiaodan;Zhang,Ye;Bo,Hong;Shu,Yuelong
EPI1102745	PA	China	2017-Apr-13	EPI_ISL_285281	A/Sichuan/24977/2017		WHO Chinese National Influenza Center	Wang,Dayan;Zhou,Shumei;Li,Xiyan;Li,Xiaodan;Zhang,Ye;Bo,Hong;Shu,Yuelong
EPI1102737	PA	China	2017-Apr-27	EPI_ISL_285280	A/Sichuan/24976/2017		WHO Chinese National Influenza Center	Wang,Dayan;Zhou,Shumei;Li,Xiyan;Li,Xiaodan;Zhang,Ye;Bo,Hong;Shu,Yuelong
EPI1102729	PA	China	2017-Apr-07	EPI_ISL_285279	A/Sichuan/24974/2017		WHO Chinese National Influenza Center	Wang,Dayan;Zhou,Shumei;Li,Xiyan;Li,Xiaodan;Zhang,Ye;Bo,Hong;Shu,Yuelong
EPI1102705	PA	China	2017-Feb-09	EPI_ISL_285276	A/Sichuan/11021/2017		WHO Chinese National Influenza Center	Wang,Dayan;Zhou,Shumei;Li,Xiyan;Li,Xiaodan;Zhang,Ye;Bo,Hong;Shu,Yuelong
EPI1102697	PA	China	2017-Feb-07	EPI_ISL_285275	A/Sichuan/11020/2017		WHO Chinese National Influenza Center	Wang,Dayan;Zhou,Shumei;Li,Xiyan;Li,Xiaodan;Zhang,Ye;Bo,Hong;Shu,Yuelong
EPI1102689	PA	China	2017-Jan-25	EPI_ISL_285274	A/Sichuan/09680/2017		WHO Chinese National Influenza Center	Wang,Dayan;Zhou,Shumei;Li,Xiyan;Li,Xiaodan;Zhang,Ye;Bo,Hong;Shu,Yuelong
EPI1102681	PA	China	2017-Feb-03	EPI_ISL_285273	A/Sichuan/09679/2017		WHO Chinese National Influenza Center	Wang,Dayan;Zhou,Shumei;Li,Xiyan;Li,Xiaodan;Zhang,Ye;Bo,Hong;Shu,Yuelong
EPI1102657	PA	China	2017-May-14	EPI_ISL_285270	A/Shanxi/26570/2017		WHO Chinese National Influenza Center	Wang,Dayan;Zhou,Shumei;Li,Xiyan;Li,Xiaodan;Zhang,Ye;Bo,Hong;Shu,Yuelong
EPI1102649	PA	China	2017-May-14	EPI_ISL_285269	A/Shanxi/26569/2017		WHO Chinese National Influenza Center	Wang,Dayan;Zhou,Shumei;Li,Xiyan;Li,Xiaodan;Zhang,Ye;Bo,Hong;Shu,Yuelong
EPI1102609	PA	China	2017-Jan-07	EPI_ISL_285264	A/Shandong/21077/2017		WHO Chinese National Influenza Center	Wang,Dayan;Zhou,Shumei;Li,Xiyan;Li,Xiaodan;Zhang,Ye;Bo,Hong;Shu,Yuelong
EPI1102593	PA	China	2017-Jun-06	EPI_ISL_285262	A/Shaanxi/32287/2017		WHO Chinese National Influenza Center	Wang,Dayan;Zhou,Shumei;Li,Xiyan;Li,Xiaodan;Zhang,Ye;Bo,Hong;Shu,Yuelong
EPI1102585	PA	China	2017-May-13	EPI_ISL_285261	A/Shaanxi/32285/2017		WHO Chinese National Influenza Center	Wang,Dayan;Zhou,Shumei;Li,Xiyan;Li,Xiaodan;Zhang,Ye;Bo,Hong;Shu,Yuelong
EPI1102569	PA	China	2017-May-02	EPI_ISL_285259	A/Shaanxi/32282/2017		WHO Chinese National Influenza Center	Wang,Dayan;Zhou,Shumei;Li,Xiyan;Li,Xiaodan;Zhang,Ye;Bo,Hong;Shu,Yuelong
EPI1102537	PA	China	2016-Jun-13	EPI_ISL_285255	A/Liaoning/44068/2016		WHO Chinese National Influenza Center	Wang,Dayan;Zhou,Shumei;Li,Xiyan;Li,Xiaodan;Zhang,Ye;Bo,Hong;Shu,Yuelong
EPI1102529	PA	China	2017-Apr-19	EPI_ISL_285254	A/Liaoning/28252/2017		WHO Chinese National Influenza Center	Wang,Dayan;Zhou,Shumei;Li,Xiyan;Li,Xiaodan;Zhang,Ye;Bo,Hong;Shu,Yuelong
EPI1102513	PA	China	2017-Jan-27	EPI_ISL_285252	A/Liaoning/14356/2017		WHO Chinese National Influenza Center	Wang,Dayan;Zhou,Shumei;Li,Xiyan;Li,Xiaodan;Zhang,Ye;Bo,Hong;Shu,Yuelong
EPI1102505	PA	China	2017-Jan-27	EPI_ISL_285251	A/Liaoning/13453/2017		WHO Chinese National Influenza Center	Wang,Dayan;Zhou,Shumei;Li,Xiyan;Li,Xiaodan;Zhang,Ye;Bo,Hong;Shu,Yuelong
EPI1102497	PA	China	2017-Apr-20	EPI_ISL_285250	A/Jilin/24141/2017		WHO Chinese National Influenza Center	Wang,Dayan;Zhou,Shumei;Li,Xiyan;Li,Xiaodan;Zhang,Ye;Bo,Hong;Shu,Yuelong
EPI1102489	PA	China	2017-Feb-04	EPI_ISL_285249	A/Jiangxi/10682/2017		WHO Chinese National Influenza Center	Wang,Dayan;Zhou,Shumei;Li,Xiyan;Li,Xiaodan;Zhang,Ye;Bo,Hong;Shu,Yuelong
EPI1102473	PA	China	2017-Feb-01	EPI_ISL_285247	A/Jiangxi/10679/2017		WHO Chinese National Influenza Center	Wang,Dayan;Zhou,Shumei;Li,Xiyan;Li,Xiaodan;Zhang,Ye;Bo,Hong;Shu,Yuelong
EPI1102465	PA	China	2017-Jan-27	EPI_ISL_285246	A/Jiangxi/10678/2017		WHO Chinese National Influenza Center	Wang,Dayan;Zhou,Shumei;Li,Xiyan;Li,Xiaodan;Zhang,Ye;Bo,Hong;Shu,Yuelong
EPI1102457	PA	China	2017-Jan-24	EPI_ISL_285245	A/Jiangxi/10676/2017		WHO Chinese National Influenza Center	Wang,Dayan;Zhou,Shumei;Li,Xiyan;Li,Xiaodan;Zhang,Ye;Bo,Hong;Shu,Yuelong
EPI1102449	PA	China	2017-Jan-24	EPI_ISL_285244	A/Jiangxi/10675/2017		WHO Chinese National Influenza Center	Wang,Dayan;Zhou,Shumei;Li,Xiyan;Li,Xiaodan;Zhang,Ye;Bo,Hong;Shu,Yuelong
EPI1102441	PA	China	2017-Jan-23	EPI_ISL_285243	A/Jiangxi/10674/2017		WHO Chinese National Influenza Center	Wang,Dayan;Zhou,Shumei;Li,Xiyan;Li,Xiaodan;Zhang,Ye;Bo,Hong;Shu,Yuelong
EPI1102425	PA	China	2017-Jan-20	EPI_ISL_285241	A/Jiangxi/10672/2017		WHO Chinese National Influenza Center	Wang,Dayan;Zhou,Shumei;Li,Xiyan;Li,Xiaodan;Zhang,Ye;Bo,Hong;Shu,Yuelong
EPI1102417	PA	China	2017-Jan-19	EPI_ISL_285240	A/Jiangxi/10671/2017		WHO Chinese National Influenza Center	Wang,Dayan;Zhou,Shumei;Li,Xiyan;Li,Xiaodan;Zhang,Ye;Bo,Hong;Shu,Yuelong
EPI1102401	PA	China	2017-Jan-10	EPI_ISL_285238	A/Jiangxi/10669/2017		WHO Chinese National Influenza Center	Wang,Dayan;Zhou,Shumei;Li,Xiyan;Li,Xiaodan;Zhang,Ye;Bo,Hong;Shu,Yuelong
EPI1102393	PA	China	2017-Jan-07	EPI_ISL_285237	A/Jiangxi/10668/2017		WHO Chinese National Influenza Center	Wang,Dayan;Zhou,Shumei;Li,Xiyan;Li,Xiaodan;Zhang,Ye;Bo,Hong;Shu,Yuelong
EPI1102385	PA	China	2017-Jan-10	EPI_ISL_285236	A/Jiangxi/10667/2017		WHO Chinese National Influenza Center	Wang,Dayan;Zhou,Shumei;Li,Xiyan;Li,Xiaodan;Zhang,Ye;Bo,Hong;Shu,Yuelong
EPI1102377	PA	China	2017-Jan-10	EPI_ISL_285235	A/Jiangxi/10666/2017		WHO Chinese National Influenza Center	Wang,Dayan;Zhou,Shumei;Li,Xiyan;Li,Xiaodan;Zhang,Ye;Bo,Hong;Shu,Yuelong
EPI1102369	PA	China	2017-Jan-07	EPI_ISL_285234	A/Jiangxi/10665/2017		WHO Chinese National Influenza Center	Wang,Dayan;Zhou,Shumei;Li,Xiyan;Li,Xiaodan;Zhang,Ye;Bo,Hong;Shu,Yuelong
EPI1102361	PA	China	2017-Jan-05	EPI_ISL_285233	A/Jiangxi/10663/2017		WHO Chinese National Influenza Center	Wang,Dayan;Zhou,Shumei;Li,Xiyan;Li,Xiaodan;Zhang,Ye;Bo,Hong;Shu,Yuelong
EPI1102353	PA	China	2017-Jan-06	EPI_ISL_285232	A/Jiangxi/10662/2017		WHO Chinese National Influenza Center	Wang,Dayan;Zhou,Shumei;Li,Xiyan;Li,Xiaodan;Zhang,Ye;Bo,Hong;Shu,Yuelong
EPI1102345	PA	China	2017-Jan-03	EPI_ISL_285231	A/Jiangxi/10661/2017		WHO Chinese National Influenza Center	Wang,Dayan;Zhou,Shumei;Li,Xiyan;Li,Xiaodan;Zhang,Ye;Bo,Hong;Shu,Yuelong
EPI1102249	PA	China	2017-Apr-13	EPI_ISL_285219	A/Hunan/25349/2017		WHO Chinese National Influenza Center	Wang,Dayan;Zhou,Shumei;Li,Xiyan;Li,Xiaodan;Zhang,Ye;Bo,Hong;Shu,Yuelong
EPI1102233	PA	China	2017-Mar-21	EPI_ISL_285217	A/Hunan/17872/2017		WHO Chinese National Influenza Center	Wang,Dayan;Zhou,Shumei;Li,Xiyan;Li,Xiaodan;Zhang,Ye;Bo,Hong;Shu,Yuelong
EPI1102225	PA	China	2017-Mar-12	EPI_ISL_285216	A/Hunan/17869/2017		WHO Chinese National Influenza Center	Wang,Dayan;Zhou,Shumei;Li,Xiyan;Li,Xiaodan;Zhang,Ye;Bo,Hong;Shu,Yuelong
EPI1102217	PA	China	2017-Mar-17	EPI_ISL_285215	A/Hunan/17868/2017		WHO Chinese National Influenza Center	Wang,Dayan;Zhou,Shumei;Li,Xiyan;Li,Xiaodan;Zhang,Ye;Bo,Hong;Shu,Yuelong
EPI1102201	PA	China	2017-Jan-23	EPI_ISL_285213	A/Hunan/09922/2017		WHO Chinese National Influenza Center	Wang,Dayan;Zhou,Shumei;Li,Xiyan;Li,Xiaodan;Zhang,Ye;Bo,Hong;Shu,Yuelong
EPI1102179	PA	China	2017-Jan-31	EPI_ISL_285208	A/Hunan/09920/2017		WHO Chinese National Influenza Center	Wang,Dayan;Zhou,Shumei;Li,Xiyan;Li,Xiaodan;Zhang,Ye;Bo,Hong;Shu,Yuelong
EPI1102156	PA	China	2017-Feb-06	EPI_ISL_285203	A/Hunan/09917/2017		WHO Chinese National Influenza Center	Wang,Dayan;Zhou,Shumei;Li,Xiyan;Li,Xiaodan;Zhang,Ye;Bo,Hong;Shu,Yuelong
EPI1102144	PA	China	2017-Jan-18	EPI_ISL_285199	A/Hunan/08593/2017		WHO Chinese National Influenza Center	Wang,Dayan;Zhou,Shumei;Li,Xiyan;Li,Xiaodan;Zhang,Ye;Bo,Hong;Shu,Yuelong
EPI1102132	PA	China	2017-Jan-22	EPI_ISL_285197	A/Hunan/08591/2017		WHO Chinese National Influenza Center	Wang,Dayan;Zhou,Shumei;Li,Xiyan;Li,Xiaodan;Zhang,Ye;Bo,Hong;Shu,Yuelong
EPI1102120	PA	China	2017-Jan-18	EPI_ISL_285194	A/Hunan/06949/2017		WHO Chinese National Influenza Center	Wang,Dayan;Zhou,Shumei;Li,Xiyan;Li,Xiaodan;Zhang,Ye;Bo,Hong;Shu,Yuelong
EPI1102099	PA	China	2017-Jan-09	EPI_ISL_285189	A/Hunan/06947/2017		WHO Chinese National Influenza Center	Wang,Dayan;Zhou,Shumei;Li,Xiyan;Li,Xiaodan;Zhang,Ye;Bo,Hong;Shu,Yuelong
EPI1102091	PA	China	2017-Jan-16	EPI_ISL_285188	A/Hunan/06946/2017		WHO Chinese National Influenza Center	Wang,Dayan;Zhou,Shumei;Li,Xiyan;Li,Xiaodan;Zhang,Ye;Bo,Hong;Shu,Yuelong
EPI1102083	PA	China	2017-Jan-15	EPI_ISL_285187	A/Hunan/06945/2017		WHO Chinese National Influenza Center	Wang,Dayan;Zhou,Shumei;Li,Xiyan;Li,Xiaodan;Zhang,Ye;Bo,Hong;Shu,Yuelong
EPI1102075	PA	China	2017-Jan-13	EPI_ISL_285186	A/Hunan/06944/2017		WHO Chinese National Influenza Center	Wang,Dayan;Zhou,Shumei;Li,Xiyan;Li,Xiaodan;Zhang,Ye;Bo,Hong;Shu,Yuelong
EPI1102067	PA	China	2017-Jan-13	EPI_ISL_285185	A/Hunan/06943/2017		WHO Chinese National Influenza Center	Wang,Dayan;Zhou,Shumei;Li,Xiyan;Li,Xiaodan;Zhang,Ye;Bo,Hong;Shu,Yuelong
EPI1102059	PA	China	2016-Feb-17	EPI_ISL_285184	A/Hunan/06197/2016		WHO Chinese National Influenza Center	Wang,Dayan;Zhou,Shumei;Li,Xiyan;Li,Xiaodan;Zhang,Ye;Bo,Hong;Shu,Yuelong
EPI1102051	PA	China	2016-Feb-03	EPI_ISL_285183	A/Hunan/06196/2016		WHO Chinese National Influenza Center	Wang,Dayan;Zhou,Shumei;Li,Xiyan;Li,Xiaodan;Zhang,Ye;Bo,Hong;Shu,Yuelong
EPI1102043	PA	China	2016-Jan-02	EPI_ISL_285182	A/Hunan/04137/2016		WHO Chinese National Influenza Center	Wang,Dayan;Zhou,Shumei;Li,Xiyan;Li,Xiaodan;Zhang,Ye;Bo,Hong;Shu,Yuelong
EPI1102011	PA	China	2017-Jun-05	EPI_ISL_285178	A/Henan/29263/2017		WHO Chinese National Influenza Center	Wang,Dayan;Zhou,Shumei;Li,Xiyan;Li,Xiaodan;Zhang,Ye;Bo,Hong;Shu,Yuelong
EPI1102003	PA	China	2017-May-10	EPI_ISL_285177	A/Henan/27456/2017		WHO Chinese National Influenza Center	Wang,Dayan;Zhou,Shumei;Li,Xiyan;Li,Xiaodan;Zhang,Ye;Bo,Hong;Shu,Yuelong
EPI1101995	PA	China	2017-May-02	EPI_ISL_285176	A/Henan/27454/2017		WHO Chinese National Influenza Center	Wang,Dayan;Zhou,Shumei;Li,Xiyan;Li,Xiaodan;Zhang,Ye;Bo,Hong;Shu,Yuelong
EPI1101987	PA	China	2017-Apr-11	EPI_ISL_285175	A/Henan/22190/2017		WHO Chinese National Influenza Center	Wang,Dayan;Zhou,Shumei;Li,Xiyan;Li,Xiaodan;Zhang,Ye;Bo,Hong;Shu,Yuelong
EPI1101979	PA	China	2017-Apr-08	EPI_ISL_285174	A/Henan/21080/2017		WHO Chinese National Influenza Center	Wang,Dayan;Zhou,Shumei;Li,Xiyan;Li,Xiaodan;Zhang,Ye;Bo,Hong;Shu,Yuelong
EPI1101971	PA	China	2017-Mar-18	EPI_ISL_285173	A/Henan/17867/2017		WHO Chinese National Influenza Center	Wang,Dayan;Zhou,Shumei;Li,Xiyan;Li,Xiaodan;Zhang,Ye;Bo,Hong;Shu,Yuelong
EPI1101963	PA	China	2017-Mar-10	EPI_ISL_285172	A/Henan/15339/2017		WHO Chinese National Influenza Center	Wang,Dayan;Zhou,Shumei;Li,Xiyan;Li,Xiaodan;Zhang,Ye;Bo,Hong;Shu,Yuelong
EPI1101955	PA	China	2017-Mar-13	EPI_ISL_285171	A/Henan/15338/2017		WHO Chinese National Influenza Center	Wang,Dayan;Zhou,Shumei;Li,Xiyan;Li,Xiaodan;Zhang,Ye;Bo,Hong;Shu,Yuelong
EPI1101947	PA	China	2017-Mar-07	EPI_ISL_285170	A/Henan/15336/2017		WHO Chinese National Influenza Center	Wang,Dayan;Zhou,Shumei;Li,Xiyan;Li,Xiaodan;Zhang,Ye;Bo,Hong;Shu,Yuelong
EPI1355660	PA	China	2017-Aug-18	EPI_ISL_338379	A/Xinjiang/35341/2017		WHO Chinese National Influenza Center
EPI1355652	PA	China	2017-Aug-17	EPI_ISL_338378	A/Xinjiang/35340/2017		WHO Chinese National Influenza Center
EPI1295339	PA	China	2018-Jan-10	EPI_ISL_325939	A/Xinjiang/04062/2018		WHO Chinese National Influenza Center
EPI1102641	PA	China	2017-Feb-16	EPI_ISL_285268	A/Shandong-Rizhao/04/2017		WHO Chinese National Influenza Center	Wang,Dayan;Zhou,Shumei;Li,Xiyan;Li,Xiaodan;Zhang,Ye;Bo,Hong;Shu,Yuelong
EPI1102625	PA	China	2017-Jan-24	EPI_ISL_285266	A/Shandong-Qingdao/03/2017		WHO Chinese National Influenza Center	Wang,Dayan;Zhou,Shumei;Li,Xiyan;Li,Xiaodan;Zhang,Ye;Bo,Hong;Shu,Yuelong
EPI1102617	PA	China	2017-Jan-06	EPI_ISL_285265	A/Shandong-Laiwu/02/2017		WHO Chinese National Influenza Center	Wang,Dayan;Zhou,Shumei;Li,Xiyan;Li,Xiaodan;Zhang,Ye;Bo,Hong;Shu,Yuelong
EPI1102561	PA	China	2017-May-05	EPI_ISL_285258	A/Shaanxi/29410/2017		WHO Chinese National Influenza Center	Wang,Dayan;Zhou,Shumei;Li,Xiyan;Li,Xiaodan;Zhang,Ye;Bo,Hong;Shu,Yuelong
EPI1102545	PA	China	2016-Feb-17	EPI_ISL_285256	A/SDYT/01/2016		WHO Chinese National Influenza Center	Wang,Dayan;Zhou,Shumei;Li,Xiyan;Li,Xiaodan;Zhang,Ye;Bo,Hong;Shu,Yuelong
EPI1489673	PA	Hong Kong (SAR)	2015-Jan-10	EPI_ISL_364317	A/Hong Kong/56/2015	Government Virus Unit	Centers for Disease Control and Prevention
