# Supplementary material for: Locations and structures of influenza A virus packaging-associated signals and other functional elements via an in silico pipeline for predicting constrained features in RNA viruses
Source: PLoS Comput Biol. 2024 Apr 22;20(4):e1012009. doi: 10.1371/journal.pcbi.1012009 (PMC11034665; doi:10.1371/journal.pcbi.1012009)
Supplement: S95 Table — (XLSX) [file pcbi.1012009.s096.xlsx]

## Sheet: Acknowledge Table
We gratefully acknowledge the authors, originating and submitting laboratories of the sequences from GISAID’s EpiFlu Database on which this research is based. The list is detailed below.
All submitters of data may be contacted directly via www.gisaid.org
Segment ID	Segment	Country	Collection date	Isolate-ID	Isolate name	Originating Lab	Submitting Lab	Authors
EPI439491	NP	China	2013-Feb-26	EPI_ISL_138737	A/Shanghai/1/2013		WHO Chinese National Influenza Center
EPI439496	NP	China	2013-Mar-05	EPI_ISL_138738	A/Shanghai/2/2013		WHO Chinese National Influenza Center
EPI439505	NP	China	2013-Mar-20	EPI_ISL_138739	A/Anhui/1/2013		WHO Chinese National Influenza Center
EPI441000	NP	China	2013-Mar-24	EPI_ISL_138977	A/Hangzhou/1/2013	Hangzhou Center for Disease Control and Prevention	Hangzhou Center for Disease Control and Prevention	Li,J; Sun,YX; Pu,XY; Yu,XF; Chen,QJ; Kou,Y; Ding,SJ; Zhou,YY; Pan,JC
EPI441796	NP	China	2013-Apr-03	EPI_ISL_139364	A/Zhejiang/DTID-ZJU01/2013			Chen,H.-L.; Yuen,K.-Y.; Chen,Y.; Wu,N.P.; Yang,S.G.; Wo,J.E.; Yao,H.P.; Liang,W.F.; Cui,D.W.; Wu,H.B.; Li,L.J.
EPI446453	NP	China	2013-Mar-25	EPI_ISL_139498	A/Hangzhou/2/2013	Hangzhou Center for Disease Control and Prevention	Hangzhou Center for Disease Control and Prevention	Jing-Cao, Pan
EPI446458	NP	China	2013-Apr-02	EPI_ISL_139499	A/Hangzhou/3/2013	Hangzhou Center for Disease Control and Prevention	Hangzhou Center for Disease Control and Prevention	Jing-Cao, Pan
EPI447956	NP	China	2013-Feb-27	EPI_ISL_139649	A/Shanghai/3/2013		WHO Chinese National Influenza Center	Wang,Dayan;Gao,Rongbao;Yang,Lei;Zhou,Shumei;Li,Xiyan;Zhou,Jianfang;Zhu,Wenfei;Guo,Junfeng;Li,Xiaodan;Dong,Jie;Huang,Weijuan;Zhang,Ye;Dong,Libo;Zhao,Xiang;Lu,Jian;Lan,Yu;Shu,Yuelong
EPI447946	NP	China	2013-Mar-09	EPI_ISL_139650	A/Shanghai/4/2013		WHO Chinese National Influenza Center	Wang,Dayan;Gao,Rongbao;Yang,Lei;Zhou,Shumei;Li,Xiyan;Zhou,Jianfang;Zhu,Wenfei;Guo,Junfeng;Li,Xiaodan;Dong,Jie;Huang,Weijuan;Zhang,Ye;Dong,Libo;Zhao,Xiang;Lu,Jian;Lan,Yu;Shu,Yuelong
EPI447935	NP	China	2013-Mar-25	EPI_ISL_139651	A/Zhejiang/01/2013		WHO Chinese National Influenza Center	Wang,Dayan;Gao,Rongbao;Yang,Lei;Zhou,Shumei;Li,Xiyan;Zhou,Jianfang;Zhu,Wenfei;Guo,Junfeng;Li,Xiaodan;Dong,Jie;Huang,Weijuan;Zhang,Ye;Dong,Libo;Zhao,Xiang;Lu,Jian;Lan,Yu;Shu,Yuelong
EPI443636	NP	China	2013-Apr-11	EPI_ISL_139903	A/Hangzhou/169/2013	Hangzhou Center for Disease Control and Prevention	Hangzhou Center for Disease Control and Prevention	Li,J;Yu,XF;Pu,XY;Xie,L;Sun,YX;Xiao,HX;Wang,FJ;Din,H;Wu,Y;Liu,D;Zhao,GQ;Liu,J;Pan,JC
EPI443644	NP	China	2013-Apr-11	EPI_ISL_139904	A/Hangzhou/173/2013	Hangzhou Center for Disease Control and Prevention	Hangzhou Center for Disease Control and Prevention	Li,J;Yu,XF;Pu,XY;Xie,L;Sun,YX;Xiao,HX;Wang,FJ;Din,H;Wu,Y;Liu,D;Zhao,GQ;Liu,J;Pan,JC
EPI447917	NP	China	2013-Mar-30	EPI_ISL_141158	A/Jiangsu/01/2013		WHO Chinese National Influenza Center	Wang,Dayan;Gao,Rongbao;Yang,Lei;Zhou,Shumei;Li,Xiyan;Zhou,Jianfang;Zhu,Wenfei;Guo,Junfeng;Li,Xiaodan;Dong,Jie;Huang,Weijuan;Zhang,Ye;Dong,Libo;Zhao,Xiang;Lu,Jian;Lan,Yu;Shu,Yuelong
EPI447904	NP	China	2013-Apr-02	EPI_ISL_141159	A/shanghai/05/2013		WHO Chinese National Influenza Center	Wang,Dayan;Gao,Rongbao;Yang,Lei;Zhou,Shumei;Li,Xiyan;Zhou,Jianfang;Zhu,Wenfei;Guo,Junfeng;Li,Xiaodan;Dong,Jie;Huang,Weijuan;Zhang,Ye;Dong,Libo;Zhao,Xiang;Lu,Jian;Lan,Yu;Shu,Yuelong
EPI447894	NP	China	2013-Mar-18	EPI_ISL_141160	A/Shanghai/07/2013		WHO Chinese National Influenza Center	Wang,Dayan;Gao,Rongbao;Yang,Lei;Zhou,Shumei;Li,Xiyan;Zhou,Jianfang;Zhu,Wenfei;Guo,Junfeng;Li,Xiaodan;Dong,Jie;Huang,Weijuan;Zhang,Ye;Dong,Libo;Zhao,Xiang;Lu,Jian;Lan,Yu;Shu,Yuelong
EPI447872	NP	China	2013-Mar-31	EPI_ISL_141162	A/Jiangsu/02/2013		WHO Chinese National Influenza Center	Wang,Dayan;Gao,Rongbao;Yang,Lei;Zhou,Shumei;Li,Xiyan;Zhou,Jianfang;Zhu,Wenfei;Guo,Junfeng;Li,Xiaodan;Dong,Jie;Huang,Weijuan;Zhang,Ye;Dong,Libo;Zhao,Xiang;Lu,Jian;Lan,Yu;Shu,Yuelong
EPI447858	NP	China	2013-Apr-06	EPI_ISL_141163	A/jiangsu/03/2013		WHO Chinese National Influenza Center	Wang,Dayan;Gao,Rongbao;Yang,Lei;Zhou,Shumei;Li,Xiyan;Zhou,Jianfang;Zhu,Wenfei;Guo,Junfeng;Li,Xiaodan;Dong,Jie;Huang,Weijuan;Zhang,Ye;Dong,Libo;Zhao,Xiang;Lu,Jian;Lan,Yu;Shu,Yuelong
EPI447844	NP	China	2013-Apr-05	EPI_ISL_141164	A/Jiangsu/04/2013		WHO Chinese National Influenza Center	Wang,Dayan;Gao,Rongbao;Yang,Lei;Zhou,Shumei;Li,Xiyan;Zhou,Jianfang;Zhu,Wenfei;Guo,Junfeng;Li,Xiaodan;Dong,Jie;Huang,Weijuan;Zhang,Ye;Dong,Libo;Zhao,Xiang;Lu,Jian;Lan,Yu;Shu,Yuelong
EPI447830	NP	China	2013-Apr-12	EPI_ISL_141165	A/Beijing/01-A/2013		WHO Chinese National Influenza Center	Wang,Dayan;Gao,Rongbao;Yang,Lei;Zhou,Shumei;Li,Xiyan;Zhou,Jianfang;Zhu,Wenfei;Guo,Junfeng;Li,Xiaodan;Dong,Jie;Huang,Weijuan;Zhang,Ye;Dong,Libo;Zhao,Xiang;Lu,Jian;Lan,Yu;Shu,Yuelong
EPI447817	NP	China	2013-Apr-10	EPI_ISL_141166	A/Shanghai/06-A/2013		WHO Chinese National Influenza Center	Wang,Dayan;Gao,Rongbao;Yang,Lei;Zhou,Shumei;Li,Xiyan;Zhou,Jianfang;Zhu,Wenfei;Guo,Junfeng;Li,Xiaodan;Dong,Jie;Huang,Weijuan;Zhang,Ye;Dong,Libo;Zhao,Xiang;Lu,Jian;Lan,Yu;Shu,Yuelong
EPI447805	NP	China	2013-Apr-09	EPI_ISL_141167	A/Shanghai/10/2013		WHO Chinese National Influenza Center	Wang,Dayan;Gao,Rongbao;Yang,Lei;Zhou,Shumei;Li,Xiyan;Zhou,Jianfang;Zhu,Wenfei;Guo,Junfeng;Li,Xiaodan;Dong,Jie;Huang,Weijuan;Zhang,Ye;Dong,Libo;Zhao,Xiang;Lu,Jian;Lan,Yu;Shu,Yuelong
EPI447788	NP	China	2013-Apr-10	EPI_ISL_141169	A/Shanghai/12/2013		WHO Chinese National Influenza Center	Wang,Dayan;Gao,Rongbao;Yang,Lei;Zhou,Shumei;Li,Xiyan;Zhou,Jianfang;Zhu,Wenfei;Guo,Junfeng;Li,Xiaodan;Dong,Jie;Huang,Weijuan;Zhang,Ye;Dong,Libo;Zhao,Xiang;Lu,Jian;Lan,Yu;Shu,Yuelong
EPI447781	NP	China	2013-Apr-10	EPI_ISL_141170	A/Shanghai/13/2013		WHO Chinese National Influenza Center	Wang,Dayan;Gao,Rongbao;Yang,Lei;Zhou,Shumei;Li,Xiyan;Zhou,Jianfang;Zhu,Wenfei;Guo,Junfeng;Li,Xiaodan;Dong,Jie;Huang,Weijuan;Zhang,Ye;Dong,Libo;Zhao,Xiang;Lu,Jian;Lan,Yu;Shu,Yuelong
EPI447773	NP	China	2013-Apr-10	EPI_ISL_141171	A/Shanghai/14/2013		WHO Chinese National Influenza Center	Wang,Dayan;Gao,Rongbao;Yang,Lei;Zhou,Shumei;Li,Xiyan;Zhou,Jianfang;Zhu,Wenfei;Guo,Junfeng;Li,Xiaodan;Dong,Jie;Huang,Weijuan;Zhang,Ye;Dong,Libo;Zhao,Xiang;Lu,Jian;Lan,Yu;Shu,Yuelong
EPI447766	NP	China	2013-Apr-03	EPI_ISL_141172	A/Shanghai/17/2013		WHO Chinese National Influenza Center	Wang,Dayan;Gao,Rongbao;Yang,Lei;Zhou,Shumei;Li,Xiyan;Zhou,Jianfang;Zhu,Wenfei;Guo,Junfeng;Li,Xiaodan;Dong,Jie;Huang,Weijuan;Zhang,Ye;Dong,Libo;Zhao,Xiang;Lu,Jian;Lan,Yu;Shu,Yuelong
EPI447759	NP	China	2013-Apr-07	EPI_ISL_141173	A/Shanghai/8/2013		WHO Chinese National Influenza Center	Wang,Dayan;Gao,Rongbao;Yang,Lei;Zhou,Shumei;Li,Xiyan;Zhou,Jianfang;Zhu,Wenfei;Guo,Junfeng;Li,Xiaodan;Dong,Jie;Huang,Weijuan;Zhang,Ye;Dong,Libo;Zhao,Xiang;Lu,Jian;Lan,Yu;Shu,Yuelong
EPI447752	NP	China	2013-Apr-08	EPI_ISL_141174	A/Shanghai/9/2013		WHO Chinese National Influenza Center	Wang,Dayan;Gao,Rongbao;Yang,Lei;Zhou,Shumei;Li,Xiyan;Zhou,Jianfang;Zhu,Wenfei;Guo,Junfeng;Li,Xiaodan;Dong,Jie;Huang,Weijuan;Zhang,Ye;Dong,Libo;Zhao,Xiang;Lu,Jian;Lan,Yu;Shu,Yuelong
EPI447745	NP	China	2013-Apr-03	EPI_ISL_141175	A/Zhejiang/02/2013		WHO Chinese National Influenza Center	Wang,Dayan;Gao,Rongbao;Yang,Lei;Zhou,Shumei;Li,Xiyan;Zhou,Jianfang;Zhu,Wenfei;Guo,Junfeng;Li,Xiaodan;Dong,Jie;Huang,Weijuan;Zhang,Ye;Dong,Libo;Zhao,Xiang;Lu,Jian;Lan,Yu;Shu,Yuelong
EPI447738	NP	China	2013-Apr-09	EPI_ISL_141176	A/Shanghai/15/2013		WHO Chinese National Influenza Center	Wang,Dayan;Gao,Rongbao;Yang,Lei;Zhou,Shumei;Li,Xiyan;Zhou,Jianfang;Zhu,Wenfei;Guo,Junfeng;Li,Xiaodan;Dong,Jie;Huang,Weijuan;Zhang,Ye;Dong,Libo;Zhao,Xiang;Lu,Jian;Lan,Yu;Shu,Yuelong
EPI447731	NP	China	2013-Apr-10	EPI_ISL_141177	A/Shanghai/16/2013		WHO Chinese National Influenza Center	Wang,Dayan;Gao,Rongbao;Yang,Lei;Zhou,Shumei;Li,Xiyan;Zhou,Jianfang;Zhu,Wenfei;Guo,Junfeng;Li,Xiaodan;Dong,Jie;Huang,Weijuan;Zhang,Ye;Dong,Libo;Zhao,Xiang;Lu,Jian;Lan,Yu;Shu,Yuelong
EPI447724	NP	China	2013-Apr-16	EPI_ISL_141178	A/Henan/01/2013		WHO Chinese National Influenza Center	Wang,Dayan;Gao,Rongbao;Yang,Lei;Zhou,Shumei;Li,Xiyan;Zhou,Jianfang;Zhu,Wenfei;Guo,Junfeng;Li,Xiaodan;Dong,Jie;Huang,Weijuan;Zhang,Ye;Dong,Libo;Zhao,Xiang;Lu,Jian;Lan,Yu;Shu,Yuelong
EPI447717	NP	China	2013-Apr-21	EPI_ISL_141179	A/Shandong/01/2013		WHO Chinese National Influenza Center	Wang,Dayan;Gao,Rongbao;Yang,Lei;Zhou,Shumei;Li,Xiyan;Zhou,Jianfang;Zhu,Wenfei;Guo,Junfeng;Li,Xiaodan;Dong,Jie;Huang,Weijuan;Zhang,Ye;Dong,Libo;Zhao,Xiang;Lu,Jian;Lan,Yu;Shu,Yuelong
EPI447710	NP	China	2013-Apr-23	EPI_ISL_141180	A/Fujian/01/2013		WHO Chinese National Influenza Center	Wang,Dayan;Gao,Rongbao;Yang,Lei;Zhou,Shumei;Li,Xiyan;Zhou,Jianfang;Zhu,Wenfei;Guo,Junfeng;Li,Xiaodan;Dong,Jie;Huang,Weijuan;Zhang,Ye;Dong,Libo;Zhao,Xiang;Lu,Jian;Lan,Yu;Shu,Yuelong
EPI447703	NP	China	2013-Apr-24	EPI_ISL_141181	A/Jiangxi/01/2013		WHO Chinese National Influenza Center	Wang,Dayan;Gao,Rongbao;Yang,Lei;Zhou,Shumei;Li,Xiyan;Zhou,Jianfang;Zhu,Wenfei;Guo,Junfeng;Li,Xiaodan;Dong,Jie;Huang,Weijuan;Zhang,Ye;Dong,Libo;Zhao,Xiang;Lu,Jian;Lan,Yu;Shu,Yuelong
EPI447696	NP	China	2013-Apr-24	EPI_ISL_141182	A/Hunan/01/2013		WHO Chinese National Influenza Center	Wang,Dayan;Gao,Rongbao;Yang,Lei;Zhou,Shumei;Li,Xiyan;Zhou,Jianfang;Zhu,Wenfei;Guo,Junfeng;Li,Xiaodan;Dong,Jie;Huang,Weijuan;Zhang,Ye;Dong,Libo;Zhao,Xiang;Lu,Jian;Lan,Yu;Shu,Yuelong
EPI447689	NP	China	2013-Apr-25	EPI_ISL_141183	A/Hunan/02/2013		WHO Chinese National Influenza Center	Wang,Dayan;Gao,Rongbao;Yang,Lei;Zhou,Shumei;Li,Xiyan;Zhou,Jianfang;Zhu,Wenfei;Guo,Junfeng;Li,Xiaodan;Dong,Jie;Huang,Weijuan;Zhang,Ye;Dong,Libo;Zhao,Xiang;Lu,Jian;Lan,Yu;Shu,Yuelong
EPI447682	NP	China	2013-Apr-08	EPI_ISL_141184	A/Jiangsu/05/2013		WHO Chinese National Influenza Center	Wang,Dayan;Gao,Rongbao;Yang,Lei;Zhou,Shumei;Li,Xiyan;Zhou,Jianfang;Zhu,Wenfei;Guo,Junfeng;Li,Xiaodan;Dong,Jie;Huang,Weijuan;Zhang,Ye;Dong,Libo;Zhao,Xiang;Lu,Jian;Lan,Yu;Shu,Yuelong
EPI447675	NP	China	2013-Apr-10	EPI_ISL_141185	A/Jiangsu/06/2013		WHO Chinese National Influenza Center	Wang,Dayan;Gao,Rongbao;Yang,Lei;Zhou,Shumei;Li,Xiyan;Zhou,Jianfang;Zhu,Wenfei;Guo,Junfeng;Li,Xiaodan;Dong,Jie;Huang,Weijuan;Zhang,Ye;Dong,Libo;Zhao,Xiang;Lu,Jian;Lan,Yu;Shu,Yuelong
EPI447668	NP	China	2013-Apr-03	EPI_ISL_141186	A/Jiangsu/07/2013		WHO Chinese National Influenza Center	Wang,Dayan;Gao,Rongbao;Yang,Lei;Zhou,Shumei;Li,Xiyan;Zhou,Jianfang;Zhu,Wenfei;Guo,Junfeng;Li,Xiaodan;Dong,Jie;Huang,Weijuan;Zhang,Ye;Dong,Libo;Zhao,Xiang;Lu,Jian;Lan,Yu;Shu,Yuelong
EPI447661	NP	China	2013-Apr-11	EPI_ISL_141187	A/Jiangsu/08/2013		WHO Chinese National Influenza Center	Wang,Dayan;Gao,Rongbao;Yang,Lei;Zhou,Shumei;Li,Xiyan;Zhou,Jianfang;Zhu,Wenfei;Guo,Junfeng;Li,Xiaodan;Dong,Jie;Huang,Weijuan;Zhang,Ye;Dong,Libo;Zhao,Xiang;Lu,Jian;Lan,Yu;Shu,Yuelong
EPI447654	NP	China	2013-Apr-09	EPI_ISL_141188	A/Jiangsu/09/2013		WHO Chinese National Influenza Center	Wang,Dayan;Gao,Rongbao;Yang,Lei;Zhou,Shumei;Li,Xiyan;Zhou,Jianfang;Zhu,Wenfei;Guo,Junfeng;Li,Xiaodan;Dong,Jie;Huang,Weijuan;Zhang,Ye;Dong,Libo;Zhao,Xiang;Lu,Jian;Lan,Yu;Shu,Yuelong
EPI447640	NP	China	2013-Apr-14	EPI_ISL_141190	A/Anhui/02/2013		WHO Chinese National Influenza Center	Wang,Dayan;Gao,Rongbao;Yang,Lei;Zhou,Shumei;Li,Xiyan;Zhou,Jianfang;Zhu,Wenfei;Guo,Junfeng;Li,Xiaodan;Dong,Jie;Huang,Weijuan;Zhang,Ye;Dong,Libo;Zhao,Xiang;Lu,Jian;Lan,Yu;Shu,Yuelong
EPI447633	NP	China	2013-Apr-21	EPI_ISL_141191	A/Anhui/03/2013		WHO Chinese National Influenza Center	Wang,Dayan;Gao,Rongbao;Yang,Lei;Zhou,Shumei;Li,Xiyan;Zhou,Jianfang;Zhu,Wenfei;Guo,Junfeng;Li,Xiaodan;Dong,Jie;Huang,Weijuan;Zhang,Ye;Dong,Libo;Zhao,Xiang;Lu,Jian;Lan,Yu;Shu,Yuelong
EPI453650	NP	China	2013-Apr-26	EPI_ISL_141601	A/Nanjing/M2/2013	Jiangsu Provincial Center for Disease Control and Prevention	Jiangsu Provincial Center for Disease Control & Prevention
EPI450843	NP	China	2013-Apr-17	EPI_ISL_141775	A/Hangzhou/254/2013	Hangzhou Center for Disease Control and Prevention	Hangzhou Center for Disease Control and Prevention	Li,J;Jin,T;Yu,XF;Pu,XY;Liu,J;Pan,JC
EPI450851	NP	China	2013-Apr-19	EPI_ISL_141776	A/Hangzhou/327/2013	Hangzhou Center for Disease Control and Prevention	Hangzhou Center for Disease Control and Prevention	Li,J;Jin,T;Yu,XF;Pu,XY;Liu,J;Pan,JC
EPI452261	NP	Taiwan	2013-Apr-22	EPI_ISL_142187	A/Taiwan/S02076/2013			Chang,S.-C.; Chang,S.-Y.
EPI453475	NP	China	2013-Apr-01	EPI_ISL_142231	A/Zhejiang/HZ1/2013			Wu,H.; Wu,N.; Guo,C.; Li,L.
EPI453605	NP	China	2013-Mar-28	EPI_ISL_142305	A/Nanjing/1/2013			Bao,C.; Cui,L.; Zhou,M.; Guo,X.; Hong,L.; Gao,G.F.; Wang,H.; Qi,X.; Ge,Y.; Zhao,K.; Li,W.; Tang,F.; Shi,Z.; Li,Y.
EPI457431	NP	China	2013-Apr-28	EPI_ISL_142858	A/Shandong/0068A/2013		WHO Chinese National Influenza Center	Wang,Dayan;Gao,Rongbao;Yang,Lei;Li,Xiyan;Cheng,Yanhui;Zou,Shumei;Zhou,Jianfang;Zhu,Wenfei;Guo,Junfeng;Dong,Jie;Zhang,Ye;Liu,Liqi;Bo,Hong;Xin,Li;Huang,Weijuan;Dong,Libo;Zhao,Xiang;Lan,Yu;Li,Xiaodan;Shu,Yuelong
EPI457438	NP	China	2013-Apr-01	EPI_ISL_142859	A/Hunan/0070A/2013		WHO Chinese National Influenza Center
EPI461482	NP	China	2013-Apr-24	EPI_ISL_143556	A/Nanchang/1/2013			Zhou,X.; Xia,W.; Ni,X.; Fan,G.; Li,H.; Chen,H.
EPI460752	NP	China	2013-Apr-09	EPI_ISL_143658	A/Nanjing/f0874/2013	Jiangsu Provincial Center for Disease Control and Prevention	Jiangsu Provincial Center for Disease Control & Prevention
EPI460768	NP	China	2013-Apr-19	EPI_ISL_143663	A/Nanjing/3/2013	Jiangsu Provincial Center for Disease Control and Prevention	Jiangsu Provincial Center for Disease Control & Prevention
EPI460776	NP	China	2013-Apr-25	EPI_ISL_143664	A/Nanjing/5/2013		Jiangsu Provincial Center for Disease Control & Prevention
EPI467306	NP	China	2013-Mar-31	EPI_ISL_145651	A/Wuxi/1/2013			Qi,X.; Qian,Y.H.; Bao,C.J.; Guo,X.L.; Cui,L.B.; Tang,F.Y.; Ji,H.; Huang,Y.; Cai,P.Q.; Lu,B.; Xu,K.; Shi,C.; Zhu,F.C.; Zhou,M.H.; Wang,H.; Zhao,K.; Yu,H.; Deng,F.; Qin,Y.; Shi,Z.
EPI467314	NP	China	2013-Mar-31	EPI_ISL_145652	A/Wuxi/2/2013			Qi,X.; Qian,Y.H.; Bao,C.J.; Guo,X.L.; Cui,L.B.; Tang,F.Y.; Ji,H.; Huang,Y.; Cai,P.Q.; Lu,B.; Xu,K.; Shi,C.; Zhu,F.C.; Zhou,M.H.; Wang,H.; Zhao,K.; Yu,H.; Deng,F.; Qin,Y.; Shi,Z.
EPI467344	NP	China	2013-Apr-02	EPI_ISL_145654	A/environment/Wuxi/1/2013			Qi,X.; Qian,Y.H.; Bao,C.J.; Guo,X.L.; Cui,L.B.; Tang,F.Y.; Ji,H.; Huang,Y.; Cai,P.Q.; Lu,B.; Xu,K.; Shi,C.; Zhu,F.C.; Zhou,M.H.; Wang,H.; Zhao,K.; Yu,H.; Shi,Z.; Ge,Y.
EPI469535	NP	China	2013-Apr-20	EPI_ISL_146437	A/Jiangsu/1/2013			Ren,X.; Yang,F.; Hu,Y.; Zhang,T.; Liu,L.; Dong,J.; Sun,L.; Zhu,Y.; Xiao,Y.; Li,L.; Yang,J.; Wang,J.; Jin,Q.
EPI476702	NP	China	2013-Aug-10	EPI_ISL_148417	A/Guangdong/1/2013			Guan,W.; Li,X.; Zhang,X.; Ni,H.; Ke,C.; Yang,Z.; Ding,G.; He,J.; Pan,S.; Huang,J.; Lin,J.; Wu,S.; Zheng,K.; Li,R.; Wang,Y.; Lin,Y.; Chen,L.; Zhou,R.; Li,Y.; Chen,R.; Zhang,Y.; Zhong,N.
EPI477313	NP	China	2013-Mar-22	EPI_ISL_148696	A/Changsha/1/2013			Zhang,R.S.; Ou,X.H.; Yuan,J.; Chen,J.F.
EPI477314	NP	China	2013-Apr-29	EPI_ISL_148697	A/Changsha/2/2013			Zhang,R.S.; Ou,X.H.; Yuan,J.; Chen,J.F.
EPI477403	NP	China	2013-Apr-24	EPI_ISL_148727	A/Zhejiang/20/2013	Zhejiang Provincial Center for Disease Control and Prevention	Zhejiang Provincial Center for Disease Control and Prevention	Sun, Y; Zhang, YJ
EPI477411	NP	China	2013-Oct-14	EPI_ISL_148728	A/Zhejiang/22/2013	Zhejiang Provincial Center for Disease Control and Prevention	Zhejiang Provincial Center for Disease Control and Prevention	Sun, Y; Zhang, YJ
EPI477449	NP	China	2013-Oct-14	EPI_ISL_148744	A/Zhejiang/DTID-ZJU10/2013	The First Affiliated Hospital, College of Medicine, Zhejiang University	Shanghai Zhijiang Biotechnology Co.,Ltd	Chen,Yu; Cui,Da-wei; Zheng,Shu-fa; Yu,Fei; Yang,Shi-gui; Yao,Hang-ping; Chen,Hong-lin; Yuen,Kwok-yung; Li,Lan-juan
EPI490875	NP	Hong Kong (SAR)	2013-Nov-30	EPI_ISL_151417	A/Hong Kong/5942/2013	Hong Kong Department of Health	Hong Kong Department of Health	Mak,G.C.; Cheng,P.K.C.; Lo,J.Y.C.
EPI497815	NP	China	2013-Apr-05	EPI_ISL_153003	A/Nanjing/2/2013			Guo,X.; Cui,L.; Zhao,K.; Qi,X.; Zhu,Y.; Shi,Z.; Tang,F.; Zhou,M.; Wang,H.
EPI497850	NP	China	2013-Apr-07	EPI_ISL_153004	A/Nanjing/4/2013			Guo,X.; Cui,L.; Zhao,K.; Qi,X.; Zhu,Y.; Shi,Z.; Tang,F.; Zhou,M.; Wang,H.
EPI497858	NP	China	2013-Apr-07	EPI_ISL_153007	A/Zhenjiang/1/2013			Guo,X.; Cui,L.; Zhao,K.; Qi,X.; Zhu,Y.; Shi,Z.; Tang,F.; Zhou,M.; Wang,H.
EPI497866	NP	China	2013-Apr-07	EPI_ISL_153008	A/Wuxi/3/2013			Guo,X.; Cui,L.; Zhao,K.; Qi,X.; Zhu,Y.; Shi,Z.; Tang,F.; Zhou,M.; Wang,H.
EPI497874	NP	China	2013-Apr-07	EPI_ISL_153009	A/Wuxi/4/2013			Guo,X.; Cui,L.; Zhao,K.; Qi,X.; Zhu,Y.; Shi,Z.; Tang,F.; Zhou,M.; Wang,H.
EPI497895	NP	China	2013-Apr-09	EPI_ISL_153010	A/Suzhou/3/2013			Guo,X.; Cui,L.; Zhao,K.; Qi,X.; Zhu,Y.; Shi,Z.; Tang,F.; Zhou,M.; Wang,H.
EPI497903	NP	China	2013-Apr-11	EPI_ISL_153011	A/Nanjing/6/2013			Guo,X.; Cui,L.; Zhao,K.; Qi,X.; Zhu,Y.; Shi,Z.; Tang,F.; Zhou,M.; Wang,H.
EPI497911	NP	China	2013-Apr-12	EPI_ISL_153012	A/Suzhou/5/2013			Guo,X.; Cui,L.; Zhao,K.; Qi,X.; Zhu,Y.; Shi,Z.; Tang,F.; Zhou,M.; Wang,H.
EPI497919	NP	China	2013-Apr-13	EPI_ISL_153013	A/Nanjing/7/2013			Guo,X.; Cui,L.; Zhao,K.; Qi,X.; Zhu,Y.; Shi,Z.; Tang,F.; Zhou,M.; Wang,H.
EPI498099	NP	China	2013-Apr-25	EPI_ISL_153078	A/Xuzhou/1/2013			Guo,X.; Cui,L.; Zhao,K.; Qi,X.; Yu,H.; Zhou,M.; Shi,Z.; Ge,Y.; Wang,H.; Tang,F.
EPI498793	NP	Hong Kong (SAR)	2014-Jan-07	EPI_ISL_153338	A/Hong Kong/734/2014	Hong Kong Department of Health	Hong Kong Department of Health	Mak,G.C.; Cheng,P.K.C.; Lo,J.Y.C.
EPI500783	NP	China	2014-Jan-20	EPI_ISL_154131	A/Zhejiang/KLED-XS01/2014	Zhejiang Provincial Center for Disease Control and Prevention	Zhejiang Provincial Center for Disease Control and Prevention	Chen,Yin;Gao, Jian;Mao, Haiyan;Li, Zhen;Lou, Xiuyu;Zhou, Bian;Zhang, Yanjun;Xu, Changping;Feng, Yan;Sun, Yi;Yan, Juying;Lu, Yiyu;Chen, Zhiping
EPI500791	NP	China	2014-Jan-23	EPI_ISL_154132	A/Zhejiang/KLED-XS02T/2014	Zhejiang Provincial Center for Disease Control and Prevention	Zhejiang Provincial Center for Disease Control and Prevention	Chen,Yin;Gao, Jian;Mao, Haiyan;Li, Zhen;Lou, Xiuyu;Zhou, Bian;Zhang, Yanjun;Xu, Changping;Feng, Yan;Sun, Yi;Yan, Juying;Lu, Yiyu;Chen, Zhiping
EPI500799	NP	China	2014-Jan-23	EPI_ISL_154133	A/Zhejiang/KLED-XS02S/2014	Zhejiang Provincial Center for Disease Control and Prevention	Zhejiang Provincial Center for Disease Control and Prevention	Chen,Yin;Gao, Jian;Mao, Haiyan;Li, Zhen;Lou, Xiuyu;Zhou, Bian;Zhang, Yanjun;Xu, Changping;Feng, Yan;Sun, Yi;Yan, Juying;Lu, Yiyu;Chen, Zhiping
EPI500807	NP	China	2014-Jan-23	EPI_ISL_154134	A/Zhejiang/KLED-XS03/2014	Zhejiang Provincial Center for Disease Control and Prevention	Zhejiang Provincial Center for Disease Control and Prevention	Chen,Yin;Gao, Jian;Mao, Haiyan;Li, Zhen;Lou, Xiuyu;Zhou, Bian;Zhang, Yanjun;Xu, Changping;Feng, Yan;Sun, Yi;Yan, Juying;Lu, Yiyu;Chen, Zhiping
EPI502366	NP	Hong Kong (SAR)	2014-Jan-28	EPI_ISL_154553	A/Hong Kong/2212982/2014	Hong Kong Department of Health	Hong Kong Department of Health	Mak,G.C.; Cheng,P.K.C.; Lo,J.Y.C.
EPI503500	NP	China	2013-Aug-08	EPI_ISL_154827	A/Huizhou/01/2013			Guan,D.; Zhang,X.; Zou,L.; Wu,J.; Xiao,H.; Ni,H.; Liang,L.; Zeng,X.; Ke,C.
EPI504716	NP	China	2013-May-01	EPI_ISL_155653	A/Shanghai/5190T/2013			Hu,Y.
EPI506219	NP	China	2013-Dec-15	EPI_ISL_156300	A/Guangdong/03/2013			Guan,D.; Xiao,H.; Zeng,X.; Wu,J.; Ni,H.; Zhang,X.; Zou,L.; Liang,L.; Ke,C.; Lin,J.; Zhang,Y.
EPI506226	NP	China	2013-Dec-16	EPI_ISL_156302	A/Guangdong/04/2013			Guan,D.; Xiao,H.; Zeng,X.; Wu,J.; Ni,H.; Zhang,X.; Zou,L.; Liang,L.; Ke,C.; Lin,J.; Zhang,Y.
EPI506234	NP	China	2013-Dec-17	EPI_ISL_156304	A/Guangdong/05/2013			Guan,D.; Xiao,H.; Zeng,X.; Wu,J.; Ni,H.; Zhang,X.; Zou,L.; Liang,L.; Ke,C.; Lin,J.; Zhang,Y.
EPI507080	NP	Hong Kong (SAR)	2014-Feb-12	EPI_ISL_156471	A/Hong Kong/3263/2014	Hong Kong Department of Health	Hong Kong Department of Health	Mak,G.C.; Cheng,P.K.C.; Lo,J.Y.C.
EPI509059	NP	China	2013-Apr-23	EPI_ISL_157284	A/Henan/02/2013		WHO Chinese National Influenza Center	Wang,Dayan;Gao,Rongbao;Yang,Lei;Li,Xiyan;Cheng,Yanhui;Zou,Shumei;Zhou,Jianfang;Zhu,Wenfei;Guo,Junfeng;Dong,Jie;Zhang,Ye;Liu,Liqi;Bo,Hong;Xin,Li;Huang,Weijuan;Dong,Libo;Zhao,Xiang;Lan,Yu;Li,Xiaodan;Shu,Yuelong
EPI509067	NP	China	2013-Apr-29	EPI_ISL_157285	A/Hunan/0070/2013		WHO Chinese National Influenza Center	Wang,Dayan;Gao,Rongbao;Yang,Lei;Li,Xiyan;Cheng,Yanhui;Zou,Shumei;Zhou,Jianfang;Zhu,Wenfei;Guo,Junfeng;Dong,Jie;Zhang,Ye;Liu,Liqi;Bo,Hong;Xin,Li;Huang,Weijuan;Dong,Libo;Zhao,Xiang;Lan,Yu;Li,Xiaodan;Shu,Yuelong
EPI509074	NP	China	2013-May-27	EPI_ISL_157286	A/Beijing/02/2013		WHO Chinese National Influenza Center	Wang,Dayan;Gao,Rongbao;Yang,Lei;Li,Xiyan;Cheng,Yanhui;Zou,Shumei;Zhou,Jianfang;Zhu,Wenfei;Guo,Junfeng;Dong,Jie;Zhang,Ye;Liu,Liqi;Bo,Hong;Xin,Li;Huang,Weijuan;Dong,Libo;Zhao,Xiang;Lan,Yu;Li,Xiaodan;Shu,Yuelong
EPI509083	NP	China	2013-Apr-01	EPI_ISL_157287	A/Anhui/04/2013		WHO Chinese National Influenza Center	Wang,Dayan;Gao,Rongbao;Yang,Lei;Li,Xiyan;Cheng,Yanhui;Zou,Shumei;Zhou,Jianfang;Zhu,Wenfei;Guo,Junfeng;Dong,Jie;Zhang,Ye;Liu,Liqi;Bo,Hong;Xin,Li;Huang,Weijuan;Dong,Libo;Zhao,Xiang;Lan,Yu;Li,Xiaodan;Shu,Yuelong
EPI509090	NP	China	2013-Apr-27	EPI_ISL_157288	A/Fujian/02/2013		WHO Chinese National Influenza Center	Wang,Dayan;Gao,Rongbao;Yang,Lei;Li,Xiyan;Cheng,Yanhui;Zou,Shumei;Zhou,Jianfang;Zhu,Wenfei;Guo,Junfeng;Dong,Jie;Zhang,Ye;Liu,Liqi;Bo,Hong;Xin,Li;Huang,Weijuan;Dong,Libo;Zhao,Xiang;Lan,Yu;Li,Xiaodan;Shu,Yuelong
EPI509099	NP	China	2013-Apr-29	EPI_ISL_157289	A/Fujian/03/2013		WHO Chinese National Influenza Center	Wang,Dayan;Gao,Rongbao;Yang,Lei;Li,Xiyan;Cheng,Yanhui;Zou,Shumei;Zhou,Jianfang;Zhu,Wenfei;Guo,Junfeng;Dong,Jie;Zhang,Ye;Liu,Liqi;Bo,Hong;Xin,Li;Huang,Weijuan;Dong,Libo;Zhao,Xiang;Lan,Yu;Li,Xiaodan;Shu,Yuelong
EPI509106	NP	China	2013-May-02	EPI_ISL_157290	A/Fujian/04/2013		WHO Chinese National Influenza Center	Wang,Dayan;Gao,Rongbao;Yang,Lei;Li,Xiyan;Cheng,Yanhui;Zou,Shumei;Zhou,Jianfang;Zhu,Wenfei;Guo,Junfeng;Dong,Jie;Zhang,Ye;Liu,Liqi;Bo,Hong;Xin,Li;Huang,Weijuan;Dong,Libo;Zhao,Xiang;Lan,Yu;Li,Xiaodan;Shu,Yuelong
EPI509116	NP	China	2013-Apr-27	EPI_ISL_157292	A/Fujian/05/2013		WHO Chinese National Influenza Center	Wang,Dayan;Gao,Rongbao;Yang,Lei;Li,Xiyan;Cheng,Yanhui;Zou,Shumei;Zhou,Jianfang;Zhu,Wenfei;Guo,Junfeng;Dong,Jie;Zhang,Ye;Liu,Liqi;Bo,Hong;Xin,Li;Huang,Weijuan;Dong,Libo;Zhao,Xiang;Lan,Yu;Li,Xiaodan;Shu,Yuelong
EPI509123	NP	China	2013-Jul-19	EPI_ISL_157293	A/Hebei/01/2013		WHO Chinese National Influenza Center	Wang,Dayan;Gao,Rongbao;Yang,Lei;Li,Xiyan;Cheng,Yanhui;Zou,Shumei;Zhou,Jianfang;Zhu,Wenfei;Guo,Junfeng;Dong,Jie;Zhang,Ye;Liu,Liqi;Bo,Hong;Xin,Li;Huang,Weijuan;Dong,Libo;Zhao,Xiang;Lan,Yu;Li,Xiaodan;Shu,Yuelong
EPI509132	NP	China	2014-Feb-03	EPI_ISL_157294	A/Guangxi/08970/2014		WHO Chinese National Influenza Center	Wang,Dayan;Gao,Rongbao;Yang,Lei;Li,Xiyan;Cheng,Yanhui;Zou,Shumei;Zhou,Jianfang;Zhu,Wenfei;Guo,Junfeng;Dong,Jie;Zhang,Ye;Liu,Liqi;Bo,Hong;Xin,Li;Huang,Weijuan;Dong,Libo;Zhao,Xiang;Lan,Yu;Li,Xiaodan;Shu,Yuelong
EPI509139	NP	China	2014-Feb-05	EPI_ISL_157295	A/Guangxi/08971/2014		WHO Chinese National Influenza Center	Wang,Dayan;Gao,Rongbao;Yang,Lei;Li,Xiyan;Cheng,Yanhui;Zou,Shumei;Zhou,Jianfang;Zhu,Wenfei;Guo,Junfeng;Dong,Jie;Zhang,Ye;Liu,Liqi;Bo,Hong;Xin,Li;Huang,Weijuan;Dong,Libo;Zhao,Xiang;Lan,Yu;Li,Xiaodan;Shu,Yuelong
EPI509148	NP	China	2014-Jan-27	EPI_ISL_157296	A/Guangxi/08309/2014		WHO Chinese National Influenza Center	Wang,Dayan;Gao,Rongbao;Yang,Lei;Li,Xiyan;Cheng,Yanhui;Zou,Shumei;Zhou,Jianfang;Zhu,Wenfei;Guo,Junfeng;Dong,Jie;Zhang,Ye;Liu,Liqi;Bo,Hong;Xin,Li;Huang,Weijuan;Dong,Libo;Zhao,Xiang;Lan,Yu;Li,Xiaodan;Shu,Yuelong
EPI509508	NP	Hong Kong (SAR)	2013-Nov-30	EPI_ISL_157487	A/Hong Kong/470129/2013			Kai-Wang To,K.; Song,W.; Lau,S.Y.; Que,T.L.; Lung,D.C.; Fan-Ngai Hung,I.; Chen,H.; Yuen,K.Y.; To,K.K.W.; Lau,S.-Y.; Que,T.-L.; Chan,J.F.W.; Chan,K.-H.; Yuen,K.-Y.
EPI509873	NP	Hong Kong (SAR)	2014-Mar-01	EPI_ISL_157702	A/Hong Kong/4495/2014	Hong Kong Department of Health	Hong Kong Department of Health	Mak,G.C.; Cheng,P.K.C.; Lo,J.Y.C.
EPI509881	NP	Hong Kong (SAR)	2014-Mar-17	EPI_ISL_157703	A/Hong Kong/8113530/2014	Hong Kong Department of Health	Hong Kong Department of Health	Mak,G.C.; Cheng,P.K.C.; Lo,J.Y.C.
EPI510002	NP	China	2014-Jan-08	EPI_ISL_157771	A/Guizhou/01502/2014		WHO Chinese National Influenza Center
EPI515854	NP	China	2013-Nov-01	EPI_ISL_159070	A/Guangdong/DG-02/2013	Guangdong Provincial Center for Disease Control and Prevention	Guangdong Provincial Center for Disease Control and Prevention	Jing, L
EPI515862	NP	China	2013-Dec-01	EPI_ISL_159071	A/Guangdong/DG-03/2013	Guangdong Provincial Center for Disease Control and Prevention	Guangdong Provincial Center for Disease Control and Prevention	Jing, L
EPI515870	NP	China	2013-Dec-01	EPI_ISL_159072	A/Guangdong/YJ-04/2013	Guangdong Provincial Center for Disease Control and Prevention	Guangdong Provincial Center for Disease Control and Prevention	Jing, L
EPI515878	NP	China	2013-Dec-01	EPI_ISL_159073	A/Guangdong/YJ-05/2013	Guangdong Provincial Center for Disease Control and Prevention	Guangdong Provincial Center for Disease Control and Prevention	Jing, L
EPI516591	NP	Hong Kong (SAR)	2014-Apr-03	EPI_ISL_159477	A/Hong Kong/5581/2014	Hong Kong Department of Health	Hong Kong Department of Health	Mak,G.C.; Cheng,P.K.C.; Lo,J.Y.C.
EPI516599	NP	Hong Kong (SAR)	2014-Apr-13	EPI_ISL_159478	A/Hong Kong/8122430/2014	Hong Kong Department of Health	Hong Kong Department of Health	Mak,G.C.; Cheng,P.K.C.; Lo,J.Y.C.
EPI520857	NP	Hong Kong (SAR)	2014-Apr-08	EPI_ISL_160290	A/Hong Kong/5731/2014	Hong Kong Department of Health	Hong Kong Department of Health	Mak,G.C.; Cheng,P.K.C.; Lo,J.Y.C.
EPI531797	NP	Taiwan	2014-Apr-21	EPI_ISL_160435	A/Taiwan/1/2014	Centers for Disease Control	Centers for Disease Control, R.O.C. (Taiwan)
EPI531803	NP	Taiwan	2014-Apr-24	EPI_ISL_160436	A/Taiwan/2/2014	Centers for Disease Control	Centers for Disease Control, R.O.C. (Taiwan)
EPI528291	NP	China	2014-Feb-19	EPI_ISL_161665	A/Jilin/10117/2014	WHO Chinese National Influenza Center	WHO Chinese National Influenza Center	Wang,Dayan;Gao,Rongbao;Yang,Lei;Zhou,Shumei;Li,Xiyan;Zhou,Jianfang;Zhu,Wenfei;Guo,Junfeng;Li,Xiaodan;Dong,Jie;Huang,Weijuan;Zhang,Ye;Dong,Libo;Zhao,Xiang;Lu,Jian;Lan,Yu;Shu,Yuelong
EPI530825	NP	Taiwan	2013-Jun-01	EPI_ISL_162218	A/Taiwan/1/2013			Yang,J.-R.; Liu,M.-T.; Wu,H.-S.
EPI531121	NP	China	2013-Jan-01	EPI_ISL_162351	A/Anhui/1-DEWH730/2013			Wentworth,D.E.; Halpin,R.A.; Lin,X.; Bera,J.; Akopov,A.; Ransier,A.; Mohan,M.; Fedorova,N.; Tsitrin,T.; Puri,V.; Stockwell,T.; Amedeo,P.; Appalla,L.; Bishop,B.; Edworthy,P.; Gupta,N.; Hoover,J.; Katzel,D.; Schobel,S.; Shrivastava,S.; Thovarai,V.; Wang,S.; Bao,Y.; Sanders,R.; Zhdanov,S.; Kiryutin,B.; Lipman,D.J.; Tatusova,T.; Richt,J.A.
EPI531471	NP	China	2014-Jan-03	EPI_ISL_162470	A/Shanghai/01/2014			Zhang,W.; Xu,L.; Tian,D.; Liu,Y.; Hu,Y.
EPI531762	NP	China	2014-Mar-10	EPI_ISL_162618	A/Shantou/1001/2014	Shantou University Medical College	Shantou University Medical College
EPI531770	NP	China	2014-Mar-23	EPI_ISL_162619	A/Shantou/1002/2014	Shantou University Medical College	Shantou University Medical College
EPI531778	NP	China	2014-Apr-11	EPI_ISL_162620	A/Shantou/1003/2014	Shantou University Medical College	Shantou University Medical College
EPI534099	NP	China	2013-Apr-12	EPI_ISL_163692	A/Zhejiang/3/2013	Zhejiang Provincial Center for Disease Control and Prevention	Zhejiang Provincial Center for Disease Control and Prevention	Sun, Y; Zhang, YJ
EPI534107	NP	China	2013-Apr-03	EPI_ISL_163693	A/Zhejiang/4/2013	Zhejiang Provincial Center for Disease Control and Prevention	Zhejiang Provincial Center for Disease Control and Prevention	Sun, Y; Zhang, YJ
EPI534115	NP	China	2013-Apr-12	EPI_ISL_163694	A/Zhejiang/5/2013	Zhejiang Provincial Center for Disease Control and Prevention	Zhejiang Provincial Center for Disease Control and Prevention	Sun, Y; Zhang, YJ
EPI534123	NP	China	2013-Apr-13	EPI_ISL_163695	A/Zhejiang/6/2013	Zhejiang Provincial Center for Disease Control and Prevention	Zhejiang Provincial Center for Disease Control and Prevention	Sun, Y; Zhang, YJ
EPI534131	NP	China	2013-Apr-06	EPI_ISL_163696	A/Zhejiang/7/2013	Zhejiang Provincial Center for Disease Control and Prevention	Zhejiang Provincial Center for Disease Control and Prevention	Sun, Y; Zhang, YJ
EPI534139	NP	China	2013-Apr-12	EPI_ISL_163697	A/Zhejiang/8/2013	Zhejiang Provincial Center for Disease Control and Prevention	Zhejiang Provincial Center for Disease Control and Prevention	Sun, Y; Zhang, YJ
EPI534147	NP	China	2013-Apr-02	EPI_ISL_163698	A/Zhejiang/9/2013	Zhejiang Provincial Center for Disease Control and Prevention	Zhejiang Provincial Center for Disease Control and Prevention	Sun, Y; Zhang, YJ
EPI534155	NP	China	2013-Apr-06	EPI_ISL_163699	A/Zhejiang/10/2013	Zhejiang Provincial Center for Disease Control and Prevention	Zhejiang Provincial Center for Disease Control and Prevention	Sun, Y; Zhang, YJ
EPI534163	NP	China	2013-Apr-11	EPI_ISL_163700	A/Zhejiang/11/2013	Zhejiang Provincial Center for Disease Control and Prevention	Zhejiang Provincial Center for Disease Control and Prevention	Sun, Y; Zhang, YJ
EPI534171	NP	China	2013-Apr-06	EPI_ISL_163701	A/Zhejiang/12/2013	Zhejiang Provincial Center for Disease Control and Prevention	Zhejiang Provincial Center for Disease Control and Prevention	Sun, Y; Zhang, YJ
EPI534179	NP	China	2013-Apr-11	EPI_ISL_163702	A/Zhejiang/13/2013	Zhejiang Provincial Center for Disease Control and Prevention	Zhejiang Provincial Center for Disease Control and Prevention	Sun, Y; Zhang, YJ
EPI534187	NP	China	2013-Mar-23	EPI_ISL_163703	A/Zhejiang/14/2013	Zhejiang Provincial Center for Disease Control and Prevention	Zhejiang Provincial Center for Disease Control and Prevention	Sun, Y; Zhang, YJ
EPI534195	NP	China	2013-Apr-08	EPI_ISL_163704	A/Zhejiang/15/2013	Zhejiang Provincial Center for Disease Control and Prevention	Zhejiang Provincial Center for Disease Control and Prevention	Sun, Y; Zhang, YJ
EPI534203	NP	China	2013-Apr-01	EPI_ISL_163705	A/Zhejiang/16/2013	Zhejiang Provincial Center for Disease Control and Prevention	Zhejiang Provincial Center for Disease Control and Prevention	Sun, Y; Zhang, YJ
EPI534211	NP	China	2013-Apr-24	EPI_ISL_163706	A/Zhejiang/17/2013	Zhejiang Provincial Center for Disease Control and Prevention	Zhejiang Provincial Center for Disease Control and Prevention	Sun, Y; Zhang, YJ
EPI534218	NP	China	2013-Apr-16	EPI_ISL_163707	A/Zhejiang/18/2013	Zhejiang Provincial Center for Disease Control and Prevention	Zhejiang Provincial Center for Disease Control and Prevention	Sun, Y; Zhang, YJ
EPI534226	NP	China	2013-Apr-24	EPI_ISL_163708	A/Zhejiang/19/2013	Zhejiang Provincial Center for Disease Control and Prevention	Zhejiang Provincial Center for Disease Control and Prevention	Sun, Y; Zhang, YJ
EPI534234	NP	China	2013-Apr-16	EPI_ISL_163709	A/Zhejiang/21/2013	Zhejiang Provincial Center for Disease Control and Prevention	Zhejiang Provincial Center for Disease Control and Prevention	Sun, Y; Zhang, YJ
EPI534241	NP	China	2013-Nov-20	EPI_ISL_163710	A/Zhejiang/23/2013	Zhejiang Provincial Center for Disease Control and Prevention	Zhejiang Provincial Center for Disease Control and Prevention	Sun, Y; Zhang, YJ
EPI534248	NP	China	2013-Nov-30	EPI_ISL_163711	A/Zhejiang/24/2013	Zhejiang Provincial Center for Disease Control and Prevention	Zhejiang Provincial Center for Disease Control and Prevention	Sun, Y; Zhang, YJ
EPI534272	NP	China	2014-Jan-02	EPI_ISL_163714	A/Zhejiang/1/2014	Zhejiang Provincial Center for Disease Control and Prevention	Zhejiang Provincial Center for Disease Control and Prevention	Sun, Y; Zhang, YJ
EPI534280	NP	China	2014-Jan-09	EPI_ISL_163715	A/Zhejiang/2/2014	Zhejiang Provincial Center for Disease Control and Prevention	Zhejiang Provincial Center for Disease Control and Prevention	Sun, Y; Zhang, YJ
EPI534288	NP	China	2014-Jan-02	EPI_ISL_163716	A/Zhejiang/3/2014	Zhejiang Provincial Center for Disease Control and Prevention	Zhejiang Provincial Center for Disease Control and Prevention	Sun, Y; Zhang, YJ
EPI534296	NP	China	2014-Jan-03	EPI_ISL_163717	A/Zhejiang/4/2014	Zhejiang Provincial Center for Disease Control and Prevention	Zhejiang Provincial Center for Disease Control and Prevention	Sun, Y; Zhang, YJ
EPI534304	NP	China	2014-Jan-01	EPI_ISL_163718	A/Zhejiang/5/2014	Zhejiang Provincial Center for Disease Control and Prevention	Zhejiang Provincial Center for Disease Control and Prevention	Sun, Y; Zhang, YJ
EPI534312	NP	China	2014-Jan-07	EPI_ISL_163719	A/Zhejiang/6/2014	Zhejiang Provincial Center for Disease Control and Prevention	Zhejiang Provincial Center for Disease Control and Prevention	Sun, Y; Zhang, YJ
EPI534319	NP	China	2014-Jan-18	EPI_ISL_163720	A/Zhejiang/xs01/2014	Zhejiang Provincial Center for Disease Control and Prevention	Zhejiang Provincial Center for Disease Control and Prevention	Sun, Y; Zhang, YJ
EPI534327	NP	China	2014-Jan-22	EPI_ISL_163721	A/Zhejiang/xs02/2014	Zhejiang Provincial Center for Disease Control and Prevention	Zhejiang Provincial Center for Disease Control and Prevention	Sun, Y; Zhang, YJ
EPI534335	NP	China	2014-Jan-23	EPI_ISL_163722	A/Zhejiang/xs03/2014	Zhejiang Provincial Center for Disease Control and Prevention	Zhejiang Provincial Center for Disease Control and Prevention	Sun, Y; Zhang, YJ
EPI534355	NP	China	2014-Jan-23	EPI_ISL_163725	A/Zhejiang/10/2014	Zhejiang Provincial Center for Disease Control and Prevention	Zhejiang Provincial Center for Disease Control and Prevention	Sun, Y; Zhang, YJ
EPI534363	NP	China	2014-Jan-23	EPI_ISL_163726	A/Zhejiang/11/2014	Zhejiang Provincial Center for Disease Control and Prevention	Zhejiang Provincial Center for Disease Control and Prevention	Sun, Y; Zhang, YJ
EPI534371	NP	China	2014-Jan-20	EPI_ISL_163727	A/Zhejiang/12/2014	Zhejiang Provincial Center for Disease Control and Prevention	Zhejiang Provincial Center for Disease Control and Prevention	Sun, Y; Zhang, YJ
EPI534379	NP	China	2014-Jan-23	EPI_ISL_163728	A/Zhejiang/13/2014	Zhejiang Provincial Center for Disease Control and Prevention	Zhejiang Provincial Center for Disease Control and Prevention	Sun, Y; Zhang, YJ
EPI534387	NP	China	2014-Jan-19	EPI_ISL_163729	A/Zhejiang/14/2014	Zhejiang Provincial Center for Disease Control and Prevention	Zhejiang Provincial Center for Disease Control and Prevention	Sun, Y; Zhang, YJ
EPI535116	NP	China	2014-Jan-18	EPI_ISL_163997	A/Hangzhou/19/2014	Hangzhou Center for Disease Control and Prevention	Hangzhou Center for Disease Control and Prevention	Pu,XY;Li,J;Yu,XF;Kou,Y;Zhou,YY;Qian,X;Pan,JC
EPI535124	NP	China	2014-Jan-18	EPI_ISL_163998	A/Jiaxing/20/2014	Hangzhou Center for Disease Control and Prevention	Hangzhou Center for Disease Control and Prevention	Pu,XY;Li,J;Yu,XF;Kou,Y;Zhou,YY;Qian,X;Pan,JC
EPI535132	NP	China	2014-Jan-20	EPI_ISL_163999	A/Hangzhou/30/2014	Hangzhou Center for Disease Control and Prevention	Hangzhou Center for Disease Control and Prevention	Pu,XY;Li,J;Yu,XF;Kou,Y;Zhou,YY;Qian,X;Pan,JC
EPI535148	NP	China	2014-Jan-23	EPI_ISL_164001	A/Hangzhou/38/2014	Hangzhou Center for Disease Control and Prevention	Hangzhou Center for Disease Control and Prevention	Pu,XY;Li,J;Yu,XF;Kou,Y;Zhou,YY;Qian,X;Pan,JC
EPI535156	NP	China	2014-Jan-23	EPI_ISL_164002	A/Hangzhou/39/2014	Hangzhou Center for Disease Control and Prevention	Hangzhou Center for Disease Control and Prevention	Pu,XY;Li,J;Yu,XF;Kou,Y;Zhou,YY;Qian,X;Pan,JC
EPI535164	NP	China	2014-Jan-24	EPI_ISL_164003	A/Hangzhou/40/2014	Hangzhou Center for Disease Control and Prevention	Hangzhou Center for Disease Control and Prevention	Pu,XY;Li,J;Yu,XF;Kou,Y;Zhou,YY;Qian,X;Pan,JC
EPI535172	NP	China	2014-Jan-29	EPI_ISL_164004	A/Hangzhou/49/2014	Hangzhou Center for Disease Control and Prevention	Hangzhou Center for Disease Control and Prevention	Pu,XY;Li,J;Yu,XF;Kou,Y;Zhou,YY;Qian,X;Pan,JC
EPI535180	NP	China	2014-Feb-03	EPI_ISL_164005	A/Shaoxing/70/2014	Hangzhou Center for Disease Control and Prevention	Hangzhou Center for Disease Control and Prevention	Pu,XY;Li,J;Yu,XF;Kou,Y;Zhou,YY;Qian,X;Pan,JC
EPI535188	NP	China	2014-Feb-09	EPI_ISL_164006	A/Hangzhou/112/2014	Hangzhou Center for Disease Control and Prevention	Hangzhou Center for Disease Control and Prevention	Pu,XY;Li,J;Yu,XF;Kou,Y;Zhou,YY;Qian,X;Pan,JC
EPI535196	NP	China	2014-Feb-10	EPI_ISL_164007	A/Hangzhou/118/2014	Hangzhou Center for Disease Control and Prevention	Hangzhou Center for Disease Control and Prevention	Pu,XY;Li,J;Yu,XF;Kou,Y;Zhou,YY;Qian,X;Pan,JC
EPI541775	NP	Taiwan	2013-Dec-27	EPI_ISL_166324	A/Taiwan/3/2013	Centers for Disease Control	Centers for Disease Control, R.O.C. (Taiwan)
EPI542094	NP	China	2014-Feb-08	EPI_ISL_166435	A/Zhejiang/LS01/2014			Lei,Y.L.; Wang,X.G.; Mao,H.Y.
EPI542312	NP	China	2013-Apr-17	EPI_ISL_166490	A/Shanghai/MH01/2013			Zhao,B.H.; Zhang,X.; Pei,E.L.; Teng,Z.; Yu,X.L.; Shen,J.R.; Gao,Y.; Yuan,Z.G.; Wu,F.
EPI552400	NP	China	2014-Nov-25	EPI_ISL_169131	A/Zhejiang/17/2014	Zhejiang Provincial Center for Disease Control and Prevention	Zhejiang Provincial Center for Disease Control and Prevention	Sun, Y; Zhang, YJ
EPI553463	NP	Hong Kong (SAR)	2014-Dec-25	EPI_ISL_169442	A/Hong Kong/8194273/2014	Hong Kong Department of Health	Hong Kong Department of Health	Mak,G.C.; Lo,J.Y.C.
EPI556450	NP	China	2014-Jan-05	EPI_ISL_170080	A/Nanjing/105/2014(H7N9)		Jiangsu Provincial Center for Disease Control & Prevention
EPI556825	NP	China	2014-Apr-19	EPI_ISL_170151	A/Wuxi/419/2014(H7N9)		Jiangsu Provincial Center for Disease Control & Prevention
EPI556833	NP	China	2014-Apr-16	EPI_ISL_170152	A/Changzhou/416/2014(H7N9)		Jiangsu Provincial Center for Disease Control & Prevention
EPI557125	NP	China	2014-Nov-21	EPI_ISL_170237	A/Yancheng/1121/2014		Jiangsu Provincial Center for Disease Control & Prevention
EPI559410	NP	Hong Kong (SAR)	2015-Jan-23	EPI_ISL_170981	A/Hong Kong/2550/2015	Hong Kong Department of Health	Hong Kong Department of Health	Mak,G.C.; Cheng,P.K.C.; Lo,J.Y.C.
EPI560399	NP	Canada	2015-Jan-16	EPI_ISL_171342	A/British Columbia/1/2015	B.C. Centre for Disease Control	Public Health Agency of Canada (PHAC)	Bastien,Nathalie; Krajden,Mel; Tang,Patrick; Li,Yan
EPI566029	NP	China	2015-Jan-12	EPI_ISL_172816	A/Guangdong/15SF018/2015		WHO Chinese National Influenza Center	Wang,Dayan;Gao,Rongbao;Yang,Lei;Chen,Wenbing;Zou,Shumei;Li,Xiyan;Guo,Junfeng;Dong,Jie;Xin,Li;Huang,Weijuan;Zhang,Ye;Bo,Hong;Wei,Hejiang;Zhou,Jianfang;Shu,Yuelong
EPI566037	NP	China	2015-Jan-06	EPI_ISL_172817	A/Guangdong/15SF010/2015		WHO Chinese National Influenza Center	Wang,Dayan;Gao,Rongbao;Yang,Lei;Chen,Wenbing;Zou,Shumei;Li,Xiyan;Guo,Junfeng;Dong,Jie;Xin,Li;Huang,Weijuan;Zhang,Ye;Bo,Hong;Wei,Hejiang;Zhou,Jianfang;Shu,Yuelong
EPI566045	NP	China	2014-Dec-25	EPI_ISL_172818	A/Xinjiang/05916/2014		WHO Chinese National Influenza Center	Wang,Dayan;Gao,Rongbao;Yang,Lei;Chen,Wenbing;Zou,Shumei;Li,Xiyan;Guo,Junfeng;Dong,Jie;Xin,Li;Huang,Weijuan;Zhang,Ye;Bo,Hong;Wei,Hejiang;Zhou,Jianfang;Shu,Yuelong
EPI566053	NP	China	2014-Nov-28	EPI_ISL_172819	A/Environment/Xinjiang/98679/2014		WHO Chinese National Influenza Center	Wang,Dayan;Gao,Rongbao;Yang,Lei;Chen,Wenbing;Zou,Shumei;Li,Xiyan;Guo,Junfeng;Dong,Jie;Xin,Li;Huang,Weijuan;Zhang,Ye;Bo,Hong;Wei,Hejiang;Zhou,Jianfang;Shu,Yuelong
EPI566061	NP	China	2015-Jan-08	EPI_ISL_172820	A/Xinjiang/05845/2015		WHO Chinese National Influenza Center	Wang,Dayan;Gao,Rongbao;Yang,Lei;Chen,Wenbing;Zou,Shumei;Li,Xiyan;Guo,Junfeng;Dong,Jie;Xin,Li;Huang,Weijuan;Zhang,Ye;Bo,Hong;Wei,Hejiang;Zhou,Jianfang;Shu,Yuelong
EPI566069	NP	China	2014-Dec-27	EPI_ISL_172821	A/Jiangsu/06306/2014		WHO Chinese National Influenza Center	Wang,Dayan;Gao,Rongbao;Yang,Lei;Chen,Wenbing;Zou,Shumei;Li,Xiyan;Guo,Junfeng;Dong,Jie;Xin,Li;Huang,Weijuan;Zhang,Ye;Bo,Hong;Wei,Hejiang;Zhou,Jianfang;Shu,Yuelong
EPI566077	NP	China	2015-Jan-09	EPI_ISL_172822	A/Guizhou/03240/2015		WHO Chinese National Influenza Center	Wang,Dayan;Gao,Rongbao;Yang,Lei;Chen,Wenbing;Zou,Shumei;Li,Xiyan;Guo,Junfeng;Dong,Jie;Xin,Li;Huang,Weijuan;Zhang,Ye;Bo,Hong;Wei,Hejiang;Zhou,Jianfang;Shu,Yuelong
EPI566085	NP	China	2014-Nov-27	EPI_ISL_172823	A/Guangdong/02496/2014		WHO Chinese National Influenza Center	Wang,Dayan;Gao,Rongbao;Yang,Lei;Chen,Wenbing;Zou,Shumei;Li,Xiyan;Guo,Junfeng;Dong,Jie;Xin,Li;Huang,Weijuan;Zhang,Ye;Bo,Hong;Wei,Hejiang;Zhou,Jianfang;Shu,Yuelong
EPI566093	NP	China	2014-Oct-25	EPI_ISL_172824	A/XinjiangBintuan/99117/2014		WHO Chinese National Influenza Center	Wang,Dayan;Gao,Rongbao;Yang,Lei;Chen,Wenbing;Zou,Shumei;Li,Xiyan;Guo,Junfeng;Dong,Jie;Xin,Li;Huang,Weijuan;Zhang,Ye;Bo,Hong;Wei,Hejiang;Zhou,Jianfang;Shu,Yuelong
EPI566101	NP	China	2014-Nov-20	EPI_ISL_172825	A/XinjiangBintuan/99118/2014		WHO Chinese National Influenza Center	Wang,Dayan;Gao,Rongbao;Yang,Lei;Chen,Wenbing;Zou,Shumei;Li,Xiyan;Guo,Junfeng;Dong,Jie;Xin,Li;Huang,Weijuan;Zhang,Ye;Bo,Hong;Wei,Hejiang;Zhou,Jianfang;Shu,Yuelong
EPI566109	NP	China	2014-Nov-25	EPI_ISL_172826	A/Xinjiang/98692/2014		WHO Chinese National Influenza Center	Wang,Dayan;Gao,Rongbao;Yang,Lei;Chen,Wenbing;Zou,Shumei;Li,Xiyan;Guo,Junfeng;Dong,Jie;Xin,Li;Huang,Weijuan;Zhang,Ye;Bo,Hong;Wei,Hejiang;Zhou,Jianfang;Shu,Yuelong
EPI566117	NP	China	2014-Nov-17	EPI_ISL_172827	A/Jiangsu/98342/2014		WHO Chinese National Influenza Center	Wang,Dayan;Gao,Rongbao;Yang,Lei;Chen,Wenbing;Zou,Shumei;Li,Xiyan;Guo,Junfeng;Dong,Jie;Xin,Li;Huang,Weijuan;Zhang,Ye;Bo,Hong;Wei,Hejiang;Zhou,Jianfang;Shu,Yuelong
EPI566132	NP	China	2014-Dec-29	EPI_ISL_172829	A/Jiangsu/06307/2014		WHO Chinese National Influenza Center	Wang,Dayan;Gao,Rongbao;Yang,Lei;Chen,Wenbing;Zou,Shumei;Li,Xiyan;Guo,Junfeng;Dong,Jie;Xin,Li;Huang,Weijuan;Zhang,Ye;Bo,Hong;Wei,Hejiang;Zhou,Jianfang;Shu,Yuelong
EPI566665	NP	Hong Kong (SAR)	2015-Feb-22	EPI_ISL_173033	A/Hong Kong/8130773/2015	Hong Kong Department of Health	Hong Kong Department of Health	Mak,G.C.; Lo,J.Y.C.
EPI568649	NP	China	2013-Mar-05	EPI_ISL_173625	A/Shanghai/02/2013			Zhu,H.; Wang,D.; Kelvin,D.J.; Li,L.; Zheng,Z.; Yoon,S.W.; Wong,S.S.; Farooqui,A.; Wang,J.; Banner,D.; Chen,R.; Zheng,R.; Zhou,J.; Zhang,Y.; Hong,W.; Dong,W.; Cai,Q.; Roehrl,M.H.; Huang,S.S.; Kelvin,A.A.; Yao,T.; Zhou,B.; Chen,X.; Leung,G.M.; Poon,L.L.; Webster,R.G.; Webby,R.J.; Peiris,J.S.; Guan,Y.; Shu,Y.; Roehrl,M.A.; Huang,S.H.; Calvin,A.A.
EPI576543	NP	China	2014-Jan-17	EPI_ISL_175596	A/Shanghai/PD-01/2014			Pan,H.; Chen,J.; Wu,F.; Zhao,B.; Zhang,X.; Teng,Z.; Yu,X.; Zhu,Z.
EPI576548	NP	China	2014-Jan-17	EPI_ISL_175597	A/Shanghai/PD-02/2014			Pan,H.; Chen,J.; Wu,F.; Zhao,B.; Zhang,X.; Teng,Z.; Yu,X.; Zhu,Z.
EPI583222	NP	China	2014-Jan-11	EPI_ISL_175829	A/Shenzhen/SP-Z93/2014			Lam,T.Y.; Zhou,B.; Wang,J.; Chai,Y.; Shen,Y.; Chen,X.; Ma,C.; Hong,W.; Chen,Y.; Zhang,Y.; Duan,L.; Chen,P.; Jiang,J.; Li,L.; Poon,L.M.; Webby,R.J.; Smith,D.K.; Leung,G.M.; Peiris,J.M.; Holmes,E.C.; Guan,Y.; Zhu,H.
EPI583236	NP	China	2014-Jan-20	EPI_ISL_175831	A/Shenzhen/SP17/2014			Lam,T.Y.; Zhou,B.; Wang,J.; Chai,Y.; Shen,Y.; Chen,X.; Ma,C.; Hong,W.; Chen,Y.; Zhang,Y.; Duan,L.; Chen,P.; Jiang,J.; Li,L.; Poon,L.M.; Webby,R.J.; Smith,D.K.; Leung,G.M.; Peiris,J.M.; Holmes,E.C.; Guan,Y.; Zhu,H.
EPI583243	NP	China	2014-Jan-20	EPI_ISL_175832	A/Shenzhen/SP26/2014			Lam,T.Y.; Zhou,B.; Wang,J.; Chai,Y.; Shen,Y.; Chen,X.; Ma,C.; Hong,W.; Chen,Y.; Zhang,Y.; Duan,L.; Chen,P.; Jiang,J.; Li,L.; Poon,L.M.; Webby,R.J.; Smith,D.K.; Leung,G.M.; Peiris,J.M.; Holmes,E.C.; Guan,Y.; Zhu,H.
EPI583250	NP	China	2014-Jan-14	EPI_ISL_175833	A/Shenzhen/SP-W1/2014			Lam,T.Y.; Zhou,B.; Wang,J.; Chai,Y.; Shen,Y.; Chen,X.; Ma,C.; Hong,W.; Chen,Y.; Zhang,Y.; Duan,L.; Chen,P.; Jiang,J.; Li,L.; Poon,L.M.; Webby,R.J.; Smith,D.K.; Leung,G.M.; Peiris,J.M.; Holmes,E.C.; Guan,Y.; Zhu,H.
EPI583257	NP	China	2014-Jan-18	EPI_ISL_175834	A/Shenzhen/SP16/2014			Lam,T.Y.; Zhou,B.; Wang,J.; Chai,Y.; Shen,Y.; Chen,X.; Ma,C.; Hong,W.; Chen,Y.; Zhang,Y.; Duan,L.; Chen,P.; Jiang,J.; Li,L.; Poon,L.M.; Webby,R.J.; Smith,D.K.; Leung,G.M.; Peiris,J.M.; Holmes,E.C.; Guan,Y.; Zhu,H.
EPI583264	NP	China	2014-Jan-22	EPI_ISL_175836	A/Shenzhen/SP38/2014			Lam,T.Y.; Zhou,B.; Wang,J.; Chai,Y.; Shen,Y.; Chen,X.; Ma,C.; Hong,W.; Chen,Y.; Zhang,Y.; Duan,L.; Chen,P.; Jiang,J.; Li,L.; Poon,L.M.; Webby,R.J.; Smith,D.K.; Leung,G.M.; Peiris,J.M.; Holmes,E.C.; Guan,Y.; Zhu,H.
EPI583278	NP	China	2014-Jan-23	EPI_ISL_175837	A/Shenzhen/SP48/2014			Lam,T.Y.; Zhou,B.; Wang,J.; Chai,Y.; Shen,Y.; Chen,X.; Ma,C.; Hong,W.; Chen,Y.; Zhang,Y.; Duan,L.; Chen,P.; Jiang,J.; Li,L.; Poon,L.M.; Webby,R.J.; Smith,D.K.; Leung,G.M.; Peiris,J.M.; Holmes,E.C.; Guan,Y.; Zhu,H.
EPI583285	NP	China	2014-Jan-25	EPI_ISL_175838	A/Shenzhen/SP49/2014			Lam,T.Y.; Zhou,B.; Wang,J.; Chai,Y.; Shen,Y.; Chen,X.; Ma,C.; Hong,W.; Chen,Y.; Zhang,Y.; Duan,L.; Chen,P.; Jiang,J.; Li,L.; Poon,L.M.; Webby,R.J.; Smith,D.K.; Leung,G.M.; Peiris,J.M.; Holmes,E.C.; Guan,Y.; Zhu,H.
EPI578159	NP	China	2014-Jan-25	EPI_ISL_176436	A/Shenzhen/SP58/2014			Lam,T.Y.; Zhou,B.; Wang,J.; Chai,Y.; Shen,Y.; Chen,X.; Ma,C.; Hong,W.; Chen,Y.; Zhang,Y.; Duan,L.; Chen,P.; Jiang,J.; Li,L.; Poon,L.M.; Webby,R.J.; Smith,D.K.; Leung,G.M.; Peiris,J.M.; Holmes,E.C.; Guan,Y.; Zhu,H.
EPI577995	NP	China	2014-Jan-30	EPI_ISL_176437	A/Shenzhen/SP60/2014			Lam,T.Y.; Zhou,B.; Wang,J.; Chai,Y.; Shen,Y.; Chen,X.; Ma,C.; Hong,W.; Chen,Y.; Zhang,Y.; Duan,L.; Chen,P.; Jiang,J.; Li,L.; Poon,L.M.; Webby,R.J.; Smith,D.K.; Leung,G.M.; Peiris,J.M.; Holmes,E.C.; Guan,Y.; Zhu,H.
EPI578002	NP	China	2014-Feb-15	EPI_ISL_176438	A/Shenzhen/SP75/2014			Lam,T.Y.; Zhou,B.; Wang,J.; Chai,Y.; Shen,Y.; Chen,X.; Ma,C.; Hong,W.; Chen,Y.; Zhang,Y.; Duan,L.; Chen,P.; Jiang,J.; Li,L.; Poon,L.M.; Webby,R.J.; Smith,D.K.; Leung,G.M.; Peiris,J.M.; Holmes,E.C.; Guan,Y.; Zhu,H.
EPI578009	NP	China	2014-Feb-05	EPI_ISL_176439	A/Shenzhen/SP62/2014			Lam,T.Y.; Zhou,B.; Wang,J.; Chai,Y.; Shen,Y.; Chen,X.; Ma,C.; Hong,W.; Chen,Y.; Zhang,Y.; Duan,L.; Chen,P.; Jiang,J.; Li,L.; Poon,L.M.; Webby,R.J.; Smith,D.K.; Leung,G.M.; Peiris,J.M.; Holmes,E.C.; Guan,Y.; Zhu,H.
EPI578016	NP	China	2014-Mar-12	EPI_ISL_176440	A/Shenzhen/SP113/2014			Lam,T.Y.; Zhou,B.; Wang,J.; Chai,Y.; Shen,Y.; Chen,X.; Ma,C.; Hong,W.; Chen,Y.; Zhang,Y.; Duan,L.; Chen,P.; Jiang,J.; Li,L.; Poon,L.M.; Webby,R.J.; Smith,D.K.; Leung,G.M.; Peiris,J.M.; Holmes,E.C.; Guan,Y.; Zhu,H.
EPI578023	NP	China	2014-Mar-15	EPI_ISL_176441	A/Shenzhen/SP116/2014			Lam,T.Y.; Zhou,B.; Wang,J.; Chai,Y.; Shen,Y.; Chen,X.; Ma,C.; Hong,W.; Chen,Y.; Zhang,Y.; Duan,L.; Chen,P.; Jiang,J.; Li,L.; Poon,L.M.; Webby,R.J.; Smith,D.K.; Leung,G.M.; Peiris,J.M.; Holmes,E.C.; Guan,Y.; Zhu,H.
EPI578030	NP	China	2014-Mar-18	EPI_ISL_176442	A/Shenzhen/SP118/2014			Lam,T.Y.; Zhou,B.; Wang,J.; Chai,Y.; Shen,Y.; Chen,X.; Ma,C.; Hong,W.; Chen,Y.; Zhang,Y.; Duan,L.; Chen,P.; Jiang,J.; Li,L.; Poon,L.M.; Webby,R.J.; Smith,D.K.; Leung,G.M.; Peiris,J.M.; Holmes,E.C.; Guan,Y.; Zhu,H.
EPI585981	NP	China	2013-Apr-04	EPI_ISL_177875	A/Shanghai/ION/2013			Hu,Y.; Ren,X.; Yang,F.; Jin,Q.
EPI592194	NP	China	2014-Apr-02	EPI_ISL_179906	A/Shenzhen/SP139/2014			Lam,T.Y.; Zhou,B.; Wang,J.; Chai,Y.; Shen,Y.; Chen,X.; Ma,C.; Hong,W.; Chen,Y.; Zhang,Y.; Duan,L.; Chen,P.; Jiang,J.; Li,L.; Poon,L.M.; Webby,R.J.; Smith,D.K.; Leung,G.M.; Peiris,J.M.; Holmes,E.C.; Guan,Y.; Zhu,H.
EPI592187	NP	China	2014-Mar-23	EPI_ISL_179907	A/Shenzhen/SP126/2014			Lam,T.Y.; Zhou,B.; Wang,J.; Chai,Y.; Shen,Y.; Chen,X.; Ma,C.; Hong,W.; Chen,Y.; Zhang,Y.; Duan,L.; Chen,P.; Jiang,J.; Li,L.; Poon,L.M.; Webby,R.J.; Smith,D.K.; Leung,G.M.; Peiris,J.M.; Holmes,E.C.; Guan,Y.; Zhu,H.
EPI613810	NP	China	2013-Jan-01	EPI_ISL_188971	A/Anhui/DEWH72-01/2013			Wentworth,D.E.; Halpin,R.A.; Lin,X.; Bera,J.; Akopov,A.; Ransier,A.; Mohan,M.; Fedorova,N.; Tsitrin,T.; Puri,V.; Stockwell,T.; Amedeo,P.; Appalla,L.; Bishop,B.; Edworthy,P.; Gupta,N.; Hoover,J.; Katzel,D.; Schobel,S.; Shrivastava,S.; Thovarai,V.; Wang,S.; Bao,Y.; Sanders,R.; Zhdanov,S.; Kiryutin,B.; Lipman,D.J.; Tatusova,T.; Fouchier,R.A.M.
EPI613817	NP	China	2013-Jan-01	EPI_ISL_188972	A/Anhui/DEWH72-02/2013			Wentworth,D.E.; Halpin,R.A.; Lin,X.; Bera,J.; Akopov,A.; Ransier,A.; Mohan,M.; Fedorova,N.; Tsitrin,T.; Puri,V.; Stockwell,T.; Amedeo,P.; Appalla,L.; Bishop,B.; Edworthy,P.; Gupta,N.; Hoover,J.; Katzel,D.; Schobel,S.; Shrivastava,S.; Thovarai,V.; Wang,S.; Bao,Y.; Sanders,R.; Zhdanov,S.; Kiryutin,B.; Lipman,D.J.; Tatusova,T.; Fouchier,R.A.M.
EPI613824	NP	China	2013-Jan-01	EPI_ISL_188973	A/Anhui/DEWH72-03/2013			Wentworth,D.E.; Halpin,R.A.; Lin,X.; Bera,J.; Akopov,A.; Ransier,A.; Mohan,M.; Fedorova,N.; Tsitrin,T.; Puri,V.; Stockwell,T.; Amedeo,P.; Appalla,L.; Bishop,B.; Edworthy,P.; Gupta,N.; Hoover,J.; Katzel,D.; Schobel,S.; Shrivastava,S.; Thovarai,V.; Wang,S.; Bao,Y.; Sanders,R.; Zhdanov,S.; Kiryutin,B.; Lipman,D.J.; Tatusova,T.; Fouchier,R.A.M.
EPI613831	NP	China	2013-Jan-01	EPI_ISL_188974	A/Anhui/DEWH72-04/2013			Wentworth,D.E.; Halpin,R.A.; Lin,X.; Bera,J.; Akopov,A.; Ransier,A.; Mohan,M.; Fedorova,N.; Tsitrin,T.; Puri,V.; Stockwell,T.; Amedeo,P.; Appalla,L.; Bishop,B.; Edworthy,P.; Gupta,N.; Hoover,J.; Katzel,D.; Schobel,S.; Shrivastava,S.; Thovarai,V.; Wang,S.; Bao,Y.; Sanders,R.; Zhdanov,S.; Kiryutin,B.; Lipman,D.J.; Tatusova,T.; Fouchier,R.A.M.
EPI613838	NP	China	2013-Jan-01	EPI_ISL_188975	A/Anhui/DEWH72-05/2013			Wentworth,D.E.; Halpin,R.A.; Lin,X.; Bera,J.; Akopov,A.; Ransier,A.; Mohan,M.; Fedorova,N.; Tsitrin,T.; Puri,V.; Stockwell,T.; Amedeo,P.; Appalla,L.; Bishop,B.; Edworthy,P.; Gupta,N.; Hoover,J.; Katzel,D.; Schobel,S.; Shrivastava,S.; Thovarai,V.; Wang,S.; Bao,Y.; Sanders,R.; Zhdanov,S.; Kiryutin,B.; Lipman,D.J.; Tatusova,T.; Fouchier,R.A.M.
EPI613772	NP	China	2013-Jan-01	EPI_ISL_188976	A/Anhui/DEWH72-06/2013			Wentworth,D.E.; Halpin,R.A.; Lin,X.; Bera,J.; Akopov,A.; Ransier,A.; Mohan,M.; Fedorova,N.; Tsitrin,T.; Puri,V.; Stockwell,T.; Amedeo,P.; Appalla,L.; Bishop,B.; Edworthy,P.; Gupta,N.; Hoover,J.; Katzel,D.; Schobel,S.; Shrivastava,S.; Thovarai,V.; Wang,S.; Bao,Y.; Sanders,R.; Zhdanov,S.; Kiryutin,B.; Lipman,D.J.; Tatusova,T.; Fouchier,R.A.M.
EPI613779	NP	China	2013-Jan-01	EPI_ISL_188977	A/Anhui/DEWH72-07/2013			Wentworth,D.E.; Halpin,R.A.; Lin,X.; Bera,J.; Akopov,A.; Ransier,A.; Mohan,M.; Fedorova,N.; Tsitrin,T.; Puri,V.; Stockwell,T.; Amedeo,P.; Appalla,L.; Bishop,B.; Edworthy,P.; Gupta,N.; Hoover,J.; Katzel,D.; Schobel,S.; Shrivastava,S.; Thovarai,V.; Wang,S.; Bao,Y.; Sanders,R.; Zhdanov,S.; Kiryutin,B.; Lipman,D.J.; Tatusova,T.; Fouchier,R.A.M.
EPI613786	NP	China	2013-Jan-01	EPI_ISL_188978	A/Anhui/DEWH72-08/2013			Wentworth,D.E.; Halpin,R.A.; Lin,X.; Bera,J.; Akopov,A.; Ransier,A.; Mohan,M.; Fedorova,N.; Tsitrin,T.; Puri,V.; Stockwell,T.; Amedeo,P.; Appalla,L.; Bishop,B.; Edworthy,P.; Gupta,N.; Hoover,J.; Katzel,D.; Schobel,S.; Shrivastava,S.; Thovarai,V.; Wang,S.; Bao,Y.; Sanders,R.; Zhdanov,S.; Kiryutin,B.; Lipman,D.J.; Tatusova,T.; Fouchier,R.A.M.
EPI613793	NP	China	2013-Jan-01	EPI_ISL_188979	A/Anhui/DEWH72-09/2013			Wentworth,D.E.; Halpin,R.A.; Lin,X.; Bera,J.; Akopov,A.; Ransier,A.; Mohan,M.; Fedorova,N.; Tsitrin,T.; Puri,V.; Stockwell,T.; Amedeo,P.; Appalla,L.; Bishop,B.; Edworthy,P.; Gupta,N.; Hoover,J.; Katzel,D.; Schobel,S.; Shrivastava,S.; Thovarai,V.; Wang,S.; Bao,Y.; Sanders,R.; Zhdanov,S.; Kiryutin,B.; Lipman,D.J.; Tatusova,T.; Fouchier,R.A.M.
EPI619987	NP	China	2013-Jan-01	EPI_ISL_190391	A/Anhui/1-BALF_RG33/2013			Wentworth,D.E.; Halpin,R.A.; Lin,X.; Bera,J.; Akopov,A.; Ransier,A.; Mohan,M.; Fedorova,N.; Tsitrin,T.; Puri,V.; Stockwell,T.; Amedeo,P.; Appalla,L.; Bishop,B.; Edworthy,P.; Gupta,N.; Hoover,J.; Katzel,D.; Schobel,S.; Shrivastava,S.; Thovarai,V.; Wang,S.; Bao,Y.; Sanders,R.; Zhdanov,S.; Kiryutin,B.; Lipman,D.J.; Tatusova,T.; Richt,J.A.
EPI620181	NP	China	2013-Jan-01	EPI_ISL_190392	A/Anhui/1-JCVI1_RG1/2013			Wentworth,D.E.; Halpin,R.A.; Lin,X.; Bera,J.; Akopov,A.; Ransier,A.; Mohan,M.; Fedorova,N.; Tsitrin,T.; Puri,V.; Stockwell,T.; Amedeo,P.; Appalla,L.; Bishop,B.; Edworthy,P.; Gupta,N.; Hoover,J.; Katzel,D.; Schobel,S.; Shrivastava,S.; Thovarai,V.; Wang,S.; Bao,Y.; Sanders,R.; Zhdanov,S.; Kiryutin,B.; Lipman,D.J.; Tatusova,T.; Richt,J.A.
EPI620195	NP	China	2013-Jan-01	EPI_ISL_190394	A/Anhui/1-JCVI1_RG3/2013			Wentworth,D.E.; Halpin,R.A.; Lin,X.; Bera,J.; Akopov,A.; Ransier,A.; Mohan,M.; Fedorova,N.; Tsitrin,T.; Puri,V.; Stockwell,T.; Amedeo,P.; Appalla,L.; Bishop,B.; Edworthy,P.; Gupta,N.; Hoover,J.; Katzel,D.; Schobel,S.; Shrivastava,S.; Thovarai,V.; Wang,S.; Bao,Y.; Sanders,R.; Zhdanov,S.; Kiryutin,B.; Lipman,D.J.; Tatusova,T.; Richt,J.A.
EPI620202	NP	China	2013-Jan-01	EPI_ISL_190395	A/Anhui/1-BALF_RG6/2013			Wentworth,D.E.; Halpin,R.A.; Lin,X.; Bera,J.; Akopov,A.; Ransier,A.; Mohan,M.; Fedorova,N.; Tsitrin,T.; Puri,V.; Stockwell,T.; Amedeo,P.; Appalla,L.; Bishop,B.; Edworthy,P.; Gupta,N.; Hoover,J.; Katzel,D.; Schobel,S.; Shrivastava,S.; Thovarai,V.; Wang,S.; Bao,Y.; Sanders,R.; Zhdanov,S.; Kiryutin,B.; Lipman,D.J.; Tatusova,T.; Richt,J.A.
EPI621123	NP	China	2015-Apr-25	EPI_ISL_190691	A/Quzhou/1/2015			Cao,W.-C.; Fang,C.-F.; Ma,M.-J.; Zhan,B.-D.; Lai,S.-M.; Hu,Y.; Yang,X.-X.; Li,J.; Cao,G.-P.; Zhou,J.-J.; Zhang,J.-M.; Wang,S.-Q.; Hu,X.-L.; Chen,E.-F.; Li,Y.-J.; Yao,H.-W.; Li,X.-L.; Jiang,J.-F.; Yi,H.-M.; Xu,W.-D.; Gray,G.C.; Fang,L.-Q.
EPI621130	NP	China	2015-Apr-23	EPI_ISL_190692	A/Quzhou/2/2015			Cao,W.-C.; Fang,C.-F.; Ma,M.-J.; Zhan,B.-D.; Lai,S.-M.; Hu,Y.; Yang,X.-X.; Li,J.; Cao,G.-P.; Zhou,J.-J.; Zhang,J.-M.; Wang,S.-Q.; Hu,X.-L.; Chen,E.-F.; Li,Y.-J.; Yao,H.-W.; Li,X.-L.; Jiang,J.-F.; Yi,H.-M.; Xu,W.-D.; Gray,G.C.; Fang,L.-Q.
EPI626978	NP	China	2015-Jan-16	EPI_ISL_192274	A/Jiangsu/22184/2015	WHO Chinese National Influenza Center	WHO Chinese National Influenza Center	Wang,Dayan;Gao,Rongbao;Yang,Lei;Zhou,Shumei;Li,Xiyan;Zhou,Jianfang;Zhu,Wenfei;Guo,Junfeng;Li,Xiaodan;Dong,Jie;Huang,Weijuan;Zhang,Ye;Dong,Libo;Zhao,Xiang;Lu,Jian;Lan,Yu;Shu,Yuelong
EPI626986	NP	China	2015-Feb-06	EPI_ISL_192275	A/Guangdong/15SF082/2015	WHO Chinese National Influenza Center	WHO Chinese National Influenza Center	Wang,Dayan;Gao,Rongbao;Yang,Lei;Zhou,Shumei;Li,Xiyan;Zhou,Jianfang;Zhu,Wenfei;Guo,Junfeng;Li,Xiaodan;Dong,Jie;Huang,Weijuan;Zhang,Ye;Dong,Libo;Zhao,Xiang;Lu,Jian;Lan,Yu;Shu,Yuelong
EPI626994	NP	China	2015-Feb-10	EPI_ISL_192276	A/Guangdong/15SF080/2015	WHO Chinese National Influenza Center	WHO Chinese National Influenza Center	Wang,Dayan;Gao,Rongbao;Yang,Lei;Zhou,Shumei;Li,Xiyan;Zhou,Jianfang;Zhu,Wenfei;Guo,Junfeng;Li,Xiaodan;Dong,Jie;Huang,Weijuan;Zhang,Ye;Dong,Libo;Zhao,Xiang;Lu,Jian;Lan,Yu;Shu,Yuelong
EPI627002	NP	China	2015-Jan-23	EPI_ISL_192277	A/Jiangsu/19757/2015	WHO Chinese National Influenza Center	WHO Chinese National Influenza Center	Wang,Dayan;Gao,Rongbao;Yang,Lei;Zhou,Shumei;Li,Xiyan;Zhou,Jianfang;Zhu,Wenfei;Guo,Junfeng;Li,Xiaodan;Dong,Jie;Huang,Weijuan;Zhang,Ye;Dong,Libo;Zhao,Xiang;Lu,Jian;Lan,Yu;Shu,Yuelong
EPI627010	NP	China	2014-Dec-31	EPI_ISL_192278	A/Jiangsu/18828/2014	WHO Chinese National Influenza Center	WHO Chinese National Influenza Center	Wang,Dayan;Gao,Rongbao;Yang,Lei;Zhou,Shumei;Li,Xiyan;Zhou,Jianfang;Zhu,Wenfei;Guo,Junfeng;Li,Xiaodan;Dong,Jie;Huang,Weijuan;Zhang,Ye;Dong,Libo;Zhao,Xiang;Lu,Jian;Lan,Yu;Shu,Yuelong
EPI627018	NP	China	2015-Jan-21	EPI_ISL_192279	A/Guangdong/15SF027/2015	WHO Chinese National Influenza Center	WHO Chinese National Influenza Center	Wang,Dayan;Gao,Rongbao;Yang,Lei;Zhou,Shumei;Li,Xiyan;Zhou,Jianfang;Zhu,Wenfei;Guo,Junfeng;Li,Xiaodan;Dong,Jie;Huang,Weijuan;Zhang,Ye;Dong,Libo;Zhao,Xiang;Lu,Jian;Lan,Yu;Shu,Yuelong
EPI627026	NP	China	2015-Jan-28	EPI_ISL_192280	A/Zhejiang/6/2015	WHO Chinese National Influenza Center	WHO Chinese National Influenza Center	Wang,Dayan;Gao,Rongbao;Yang,Lei;Zhou,Shumei;Li,Xiyan;Zhou,Jianfang;Zhu,Wenfei;Guo,Junfeng;Li,Xiaodan;Dong,Jie;Huang,Weijuan;Zhang,Ye;Dong,Libo;Zhao,Xiang;Lu,Jian;Lan,Yu;Shu,Yuelong
EPI627034	NP	China	2015-Jan-10	EPI_ISL_192281	A/Fujian/6/2015	WHO Chinese National Influenza Center	WHO Chinese National Influenza Center	Wang,Dayan;Gao,Rongbao;Yang,Lei;Zhou,Shumei;Li,Xiyan;Zhou,Jianfang;Zhu,Wenfei;Guo,Junfeng;Li,Xiaodan;Dong,Jie;Huang,Weijuan;Zhang,Ye;Dong,Libo;Zhao,Xiang;Lu,Jian;Lan,Yu;Shu,Yuelong
EPI627042	NP	China	2015-Feb-10	EPI_ISL_192282	A/Guangdong/15SF081/2015	WHO Chinese National Influenza Center	WHO Chinese National Influenza Center	Wang,Dayan;Gao,Rongbao;Yang,Lei;Zhou,Shumei;Li,Xiyan;Zhou,Jianfang;Zhu,Wenfei;Guo,Junfeng;Li,Xiaodan;Dong,Jie;Huang,Weijuan;Zhang,Ye;Dong,Libo;Zhao,Xiang;Lu,Jian;Lan,Yu;Shu,Yuelong
EPI627050	NP	China	2015-Jan-31	EPI_ISL_192283	A/Guangdong/15SF051/2015	WHO Chinese National Influenza Center	WHO Chinese National Influenza Center	Wang,Dayan;Gao,Rongbao;Yang,Lei;Zhou,Shumei;Li,Xiyan;Zhou,Jianfang;Zhu,Wenfei;Guo,Junfeng;Li,Xiaodan;Dong,Jie;Huang,Weijuan;Zhang,Ye;Dong,Libo;Zhao,Xiang;Lu,Jian;Lan,Yu;Shu,Yuelong
EPI627058	NP	China	2015-Feb-04	EPI_ISL_192284	A/Guangdong/15SF053/2015	WHO Chinese National Influenza Center	WHO Chinese National Influenza Center	Wang,Dayan;Gao,Rongbao;Yang,Lei;Zhou,Shumei;Li,Xiyan;Zhou,Jianfang;Zhu,Wenfei;Guo,Junfeng;Li,Xiaodan;Dong,Jie;Huang,Weijuan;Zhang,Ye;Dong,Libo;Zhao,Xiang;Lu,Jian;Lan,Yu;Shu,Yuelong
EPI627066	NP	China	2015-Jan-28	EPI_ISL_192285	A/Guangdong/15SF050/2015	WHO Chinese National Influenza Center	WHO Chinese National Influenza Center	Wang,Dayan;Gao,Rongbao;Yang,Lei;Zhou,Shumei;Li,Xiyan;Zhou,Jianfang;Zhu,Wenfei;Guo,Junfeng;Li,Xiaodan;Dong,Jie;Huang,Weijuan;Zhang,Ye;Dong,Libo;Zhao,Xiang;Lu,Jian;Lan,Yu;Shu,Yuelong
EPI627074	NP	China	2015-Feb-10	EPI_ISL_192286	A/Hunan/19762/2015	WHO Chinese National Influenza Center	WHO Chinese National Influenza Center	Wang,Dayan;Gao,Rongbao;Yang,Lei;Zhou,Shumei;Li,Xiyan;Zhou,Jianfang;Zhu,Wenfei;Guo,Junfeng;Li,Xiaodan;Dong,Jie;Huang,Weijuan;Zhang,Ye;Dong,Libo;Zhao,Xiang;Lu,Jian;Lan,Yu;Shu,Yuelong
EPI627082	NP	China	2015-Feb-10	EPI_ISL_192287	A/Hunan/19763/2015	WHO Chinese National Influenza Center	WHO Chinese National Influenza Center	Wang,Dayan;Gao,Rongbao;Yang,Lei;Zhou,Shumei;Li,Xiyan;Zhou,Jianfang;Zhu,Wenfei;Guo,Junfeng;Li,Xiaodan;Dong,Jie;Huang,Weijuan;Zhang,Ye;Dong,Libo;Zhao,Xiang;Lu,Jian;Lan,Yu;Shu,Yuelong
EPI627090	NP	China	2015-Jan-23	EPI_ISL_192288	A/Jiangsu/19758/2015	WHO Chinese National Influenza Center	WHO Chinese National Influenza Center	Wang,Dayan;Gao,Rongbao;Yang,Lei;Zhou,Shumei;Li,Xiyan;Zhou,Jianfang;Zhu,Wenfei;Guo,Junfeng;Li,Xiaodan;Dong,Jie;Huang,Weijuan;Zhang,Ye;Dong,Libo;Zhao,Xiang;Lu,Jian;Lan,Yu;Shu,Yuelong
EPI627098	NP	China	2015-Jan-15	EPI_ISL_192289	A/Fujian/17/2015	WHO Chinese National Influenza Center	WHO Chinese National Influenza Center	Wang,Dayan;Gao,Rongbao;Yang,Lei;Zhou,Shumei;Li,Xiyan;Zhou,Jianfang;Zhu,Wenfei;Guo,Junfeng;Li,Xiaodan;Dong,Jie;Huang,Weijuan;Zhang,Ye;Dong,Libo;Zhao,Xiang;Lu,Jian;Lan,Yu;Shu,Yuelong
EPI627106	NP	China	2015-Jan-23	EPI_ISL_192290	A/Guangdong/15SF043/2015	WHO Chinese National Influenza Center	WHO Chinese National Influenza Center	Wang,Dayan;Gao,Rongbao;Yang,Lei;Zhou,Shumei;Li,Xiyan;Zhou,Jianfang;Zhu,Wenfei;Guo,Junfeng;Li,Xiaodan;Dong,Jie;Huang,Weijuan;Zhang,Ye;Dong,Libo;Zhao,Xiang;Lu,Jian;Lan,Yu;Shu,Yuelong
EPI627114	NP	China	2015-Jan-22	EPI_ISL_192291	A/Guangdong/15SF030/2015	WHO Chinese National Influenza Center	WHO Chinese National Influenza Center	Wang,Dayan;Gao,Rongbao;Yang,Lei;Zhou,Shumei;Li,Xiyan;Zhou,Jianfang;Zhu,Wenfei;Guo,Junfeng;Li,Xiaodan;Dong,Jie;Huang,Weijuan;Zhang,Ye;Dong,Libo;Zhao,Xiang;Lu,Jian;Lan,Yu;Shu,Yuelong
EPI627122	NP	China	2014-Dec-28	EPI_ISL_192292	A/Zhejiang/36/2014	WHO Chinese National Influenza Center	WHO Chinese National Influenza Center	Wang,Dayan;Gao,Rongbao;Yang,Lei;Zhou,Shumei;Li,Xiyan;Zhou,Jianfang;Zhu,Wenfei;Guo,Junfeng;Li,Xiaodan;Dong,Jie;Huang,Weijuan;Zhang,Ye;Dong,Libo;Zhao,Xiang;Lu,Jian;Lan,Yu;Shu,Yuelong
EPI627130	NP	China	2015-Jan-13	EPI_ISL_192293	A/Zhejiang/1/2015	WHO Chinese National Influenza Center	WHO Chinese National Influenza Center	Wang,Dayan;Gao,Rongbao;Yang,Lei;Zhou,Shumei;Li,Xiyan;Zhou,Jianfang;Zhu,Wenfei;Guo,Junfeng;Li,Xiaodan;Dong,Jie;Huang,Weijuan;Zhang,Ye;Dong,Libo;Zhao,Xiang;Lu,Jian;Lan,Yu;Shu,Yuelong
EPI627138	NP	China	2014-Dec-26	EPI_ISL_192294	A/Zhejiang/35/2014	WHO Chinese National Influenza Center	WHO Chinese National Influenza Center	Wang,Dayan;Gao,Rongbao;Yang,Lei;Zhou,Shumei;Li,Xiyan;Zhou,Jianfang;Zhu,Wenfei;Guo,Junfeng;Li,Xiaodan;Dong,Jie;Huang,Weijuan;Zhang,Ye;Dong,Libo;Zhao,Xiang;Lu,Jian;Lan,Yu;Shu,Yuelong
EPI627146	NP	China	2014-Dec-25	EPI_ISL_192295	A/Zhejiang/34/2014	WHO Chinese National Influenza Center	WHO Chinese National Influenza Center	Wang,Dayan;Gao,Rongbao;Yang,Lei;Zhou,Shumei;Li,Xiyan;Zhou,Jianfang;Zhu,Wenfei;Guo,Junfeng;Li,Xiaodan;Dong,Jie;Huang,Weijuan;Zhang,Ye;Dong,Libo;Zhao,Xiang;Lu,Jian;Lan,Yu;Shu,Yuelong
EPI627154	NP	China	2015-Jan-19	EPI_ISL_192296	A/Zhejiang/3/2015	WHO Chinese National Influenza Center	WHO Chinese National Influenza Center	Wang,Dayan;Gao,Rongbao;Yang,Lei;Zhou,Shumei;Li,Xiyan;Zhou,Jianfang;Zhu,Wenfei;Guo,Junfeng;Li,Xiaodan;Dong,Jie;Huang,Weijuan;Zhang,Ye;Dong,Libo;Zhao,Xiang;Lu,Jian;Lan,Yu;Shu,Yuelong
EPI627162	NP	China	2015-Jan-23	EPI_ISL_192297	A/Zhejiang/4/2015	WHO Chinese National Influenza Center	WHO Chinese National Influenza Center	Wang,Dayan;Gao,Rongbao;Yang,Lei;Zhou,Shumei;Li,Xiyan;Zhou,Jianfang;Zhu,Wenfei;Guo,Junfeng;Li,Xiaodan;Dong,Jie;Huang,Weijuan;Zhang,Ye;Dong,Libo;Zhao,Xiang;Lu,Jian;Lan,Yu;Shu,Yuelong
EPI627170	NP	China	2015-Jan-26	EPI_ISL_192298	A/Zhejiang/5/2015	WHO Chinese National Influenza Center	WHO Chinese National Influenza Center	Wang,Dayan;Gao,Rongbao;Yang,Lei;Zhou,Shumei;Li,Xiyan;Zhou,Jianfang;Zhu,Wenfei;Guo,Junfeng;Li,Xiaodan;Dong,Jie;Huang,Weijuan;Zhang,Ye;Dong,Libo;Zhao,Xiang;Lu,Jian;Lan,Yu;Shu,Yuelong
EPI627186	NP	China	2015-Jan-13	EPI_ISL_192300	A/Guangdong/15SF020/2015	WHO Chinese National Influenza Center	WHO Chinese National Influenza Center	Wang,Dayan;Gao,Rongbao;Yang,Lei;Zhou,Shumei;Li,Xiyan;Zhou,Jianfang;Zhu,Wenfei;Guo,Junfeng;Li,Xiaodan;Dong,Jie;Huang,Weijuan;Zhang,Ye;Dong,Libo;Zhao,Xiang;Lu,Jian;Lan,Yu;Shu,Yuelong
EPI627194	NP	China	2015-Jan-15	EPI_ISL_192301	A/Guangdong/15SF017/2015	WHO Chinese National Influenza Center	WHO Chinese National Influenza Center	Wang,Dayan;Gao,Rongbao;Yang,Lei;Zhou,Shumei;Li,Xiyan;Zhou,Jianfang;Zhu,Wenfei;Guo,Junfeng;Li,Xiaodan;Dong,Jie;Huang,Weijuan;Zhang,Ye;Dong,Libo;Zhao,Xiang;Lu,Jian;Lan,Yu;Shu,Yuelong
EPI627210	NP	China	2015-Jan-22	EPI_ISL_192303	A/Fujian/25/2015	WHO Chinese National Influenza Center	WHO Chinese National Influenza Center	Wang,Dayan;Gao,Rongbao;Yang,Lei;Zhou,Shumei;Li,Xiyan;Zhou,Jianfang;Zhu,Wenfei;Guo,Junfeng;Li,Xiaodan;Dong,Jie;Huang,Weijuan;Zhang,Ye;Dong,Libo;Zhao,Xiang;Lu,Jian;Lan,Yu;Shu,Yuelong
EPI627218	NP	China	2015-Jan-18	EPI_ISL_192304	A/Fujian/24/2015	WHO Chinese National Influenza Center	WHO Chinese National Influenza Center	Wang,Dayan;Gao,Rongbao;Yang,Lei;Zhou,Shumei;Li,Xiyan;Zhou,Jianfang;Zhu,Wenfei;Guo,Junfeng;Li,Xiaodan;Dong,Jie;Huang,Weijuan;Zhang,Ye;Dong,Libo;Zhao,Xiang;Lu,Jian;Lan,Yu;Shu,Yuelong
EPI627226	NP	China	2015-Jan-19	EPI_ISL_192305	A/Fujian/23/2015	WHO Chinese National Influenza Center	WHO Chinese National Influenza Center	Wang,Dayan;Gao,Rongbao;Yang,Lei;Zhou,Shumei;Li,Xiyan;Zhou,Jianfang;Zhu,Wenfei;Guo,Junfeng;Li,Xiaodan;Dong,Jie;Huang,Weijuan;Zhang,Ye;Dong,Libo;Zhao,Xiang;Lu,Jian;Lan,Yu;Shu,Yuelong
EPI627234	NP	China	2015-Jan-17	EPI_ISL_192306	A/Fujian/21/2015	WHO Chinese National Influenza Center	WHO Chinese National Influenza Center	Wang,Dayan;Gao,Rongbao;Yang,Lei;Zhou,Shumei;Li,Xiyan;Zhou,Jianfang;Zhu,Wenfei;Guo,Junfeng;Li,Xiaodan;Dong,Jie;Huang,Weijuan;Zhang,Ye;Dong,Libo;Zhao,Xiang;Lu,Jian;Lan,Yu;Shu,Yuelong
EPI627242	NP	China	2015-Jan-11	EPI_ISL_192307	A/Fujian/14/2015	WHO Chinese National Influenza Center	WHO Chinese National Influenza Center	Wang,Dayan;Gao,Rongbao;Yang,Lei;Zhou,Shumei;Li,Xiyan;Zhou,Jianfang;Zhu,Wenfei;Guo,Junfeng;Li,Xiaodan;Dong,Jie;Huang,Weijuan;Zhang,Ye;Dong,Libo;Zhao,Xiang;Lu,Jian;Lan,Yu;Shu,Yuelong
EPI627250	NP	China	2015-Jan-12	EPI_ISL_192308	A/Fujian/7/2015	WHO Chinese National Influenza Center	WHO Chinese National Influenza Center	Wang,Dayan;Gao,Rongbao;Yang,Lei;Zhou,Shumei;Li,Xiyan;Zhou,Jianfang;Zhu,Wenfei;Guo,Junfeng;Li,Xiaodan;Dong,Jie;Huang,Weijuan;Zhang,Ye;Dong,Libo;Zhao,Xiang;Lu,Jian;Lan,Yu;Shu,Yuelong
EPI627258	NP	China	2015-Jan-17	EPI_ISL_192309	A/Guangdong/15SF021/2015	WHO Chinese National Influenza Center	WHO Chinese National Influenza Center	Wang,Dayan;Gao,Rongbao;Yang,Lei;Zhou,Shumei;Li,Xiyan;Zhou,Jianfang;Zhu,Wenfei;Guo,Junfeng;Li,Xiaodan;Dong,Jie;Huang,Weijuan;Zhang,Ye;Dong,Libo;Zhao,Xiang;Lu,Jian;Lan,Yu;Shu,Yuelong
EPI627266	NP	China	2015-Jan-04	EPI_ISL_192310	A/Guangdong/15SF001/2015	WHO Chinese National Influenza Center	WHO Chinese National Influenza Center	Wang,Dayan;Gao,Rongbao;Yang,Lei;Zhou,Shumei;Li,Xiyan;Zhou,Jianfang;Zhu,Wenfei;Guo,Junfeng;Li,Xiaodan;Dong,Jie;Huang,Weijuan;Zhang,Ye;Dong,Libo;Zhao,Xiang;Lu,Jian;Lan,Yu;Shu,Yuelong
EPI627274	NP	China	2015-Jan-13	EPI_ISL_192311	A/Fujian/9/2015	WHO Chinese National Influenza Center	WHO Chinese National Influenza Center	Wang,Dayan;Gao,Rongbao;Yang,Lei;Zhou,Shumei;Li,Xiyan;Zhou,Jianfang;Zhu,Wenfei;Guo,Junfeng;Li,Xiaodan;Dong,Jie;Huang,Weijuan;Zhang,Ye;Dong,Libo;Zhao,Xiang;Lu,Jian;Lan,Yu;Shu,Yuelong
EPI627282	NP	China	2015-Jan-16	EPI_ISL_192312	A/Fujian/20/2015	WHO Chinese National Influenza Center	WHO Chinese National Influenza Center	Wang,Dayan;Gao,Rongbao;Yang,Lei;Zhou,Shumei;Li,Xiyan;Zhou,Jianfang;Zhu,Wenfei;Guo,Junfeng;Li,Xiaodan;Dong,Jie;Huang,Weijuan;Zhang,Ye;Dong,Libo;Zhao,Xiang;Lu,Jian;Lan,Yu;Shu,Yuelong
EPI627290	NP	China	2015-Jan-16	EPI_ISL_192313	A/Fujian/19/2015	WHO Chinese National Influenza Center	WHO Chinese National Influenza Center	Wang,Dayan;Gao,Rongbao;Yang,Lei;Zhou,Shumei;Li,Xiyan;Zhou,Jianfang;Zhu,Wenfei;Guo,Junfeng;Li,Xiaodan;Dong,Jie;Huang,Weijuan;Zhang,Ye;Dong,Libo;Zhao,Xiang;Lu,Jian;Lan,Yu;Shu,Yuelong
EPI627298	NP	China	2015-Jan-15	EPI_ISL_192314	A/Fujian/11/2015	WHO Chinese National Influenza Center	WHO Chinese National Influenza Center	Wang,Dayan;Gao,Rongbao;Yang,Lei;Zhou,Shumei;Li,Xiyan;Zhou,Jianfang;Zhu,Wenfei;Guo,Junfeng;Li,Xiaodan;Dong,Jie;Huang,Weijuan;Zhang,Ye;Dong,Libo;Zhao,Xiang;Lu,Jian;Lan,Yu;Shu,Yuelong
EPI627306	NP	China	2015-Jan-12	EPI_ISL_192315	A/Fujian/8/2015	WHO Chinese National Influenza Center	WHO Chinese National Influenza Center	Wang,Dayan;Gao,Rongbao;Yang,Lei;Zhou,Shumei;Li,Xiyan;Zhou,Jianfang;Zhu,Wenfei;Guo,Junfeng;Li,Xiaodan;Dong,Jie;Huang,Weijuan;Zhang,Ye;Dong,Libo;Zhao,Xiang;Lu,Jian;Lan,Yu;Shu,Yuelong
EPI627314	NP	China	2015-Jan-08	EPI_ISL_192316	A/Xinjiang/05914/2015	WHO Chinese National Influenza Center	WHO Chinese National Influenza Center	Wang,Dayan;Gao,Rongbao;Yang,Lei;Zhou,Shumei;Li,Xiyan;Zhou,Jianfang;Zhu,Wenfei;Guo,Junfeng;Li,Xiaodan;Dong,Jie;Huang,Weijuan;Zhang,Ye;Dong,Libo;Zhao,Xiang;Lu,Jian;Lan,Yu;Shu,Yuelong
EPI627322	NP	China	2014-Dec-25	EPI_ISL_192317	A/Xinjiang/05915/2014	WHO Chinese National Influenza Center	WHO Chinese National Influenza Center	Wang,Dayan;Gao,Rongbao;Yang,Lei;Zhou,Shumei;Li,Xiyan;Zhou,Jianfang;Zhu,Wenfei;Guo,Junfeng;Li,Xiaodan;Dong,Jie;Huang,Weijuan;Zhang,Ye;Dong,Libo;Zhao,Xiang;Lu,Jian;Lan,Yu;Shu,Yuelong
EPI627330	NP	China	2015-Jan-05	EPI_ISL_192318	A/Fujian/4/2015	WHO Chinese National Influenza Center	WHO Chinese National Influenza Center	Wang,Dayan;Gao,Rongbao;Yang,Lei;Zhou,Shumei;Li,Xiyan;Zhou,Jianfang;Zhu,Wenfei;Guo,Junfeng;Li,Xiaodan;Dong,Jie;Huang,Weijuan;Zhang,Ye;Dong,Libo;Zhao,Xiang;Lu,Jian;Lan,Yu;Shu,Yuelong
EPI627354	NP	China	2015-Jan-07	EPI_ISL_192321	A/Fujian/5/2015	WHO Chinese National Influenza Center	WHO Chinese National Influenza Center	Wang,Dayan;Gao,Rongbao;Yang,Lei;Zhou,Shumei;Li,Xiyan;Zhou,Jianfang;Zhu,Wenfei;Guo,Junfeng;Li,Xiaodan;Dong,Jie;Huang,Weijuan;Zhang,Ye;Dong,Libo;Zhao,Xiang;Lu,Jian;Lan,Yu;Shu,Yuelong
EPI627362	NP	China	2014-Dec-29	EPI_ISL_192322	A/Fujian/22/2014	WHO Chinese National Influenza Center	WHO Chinese National Influenza Center	Wang,Dayan;Gao,Rongbao;Yang,Lei;Zhou,Shumei;Li,Xiyan;Zhou,Jianfang;Zhu,Wenfei;Guo,Junfeng;Li,Xiaodan;Dong,Jie;Huang,Weijuan;Zhang,Ye;Dong,Libo;Zhao,Xiang;Lu,Jian;Lan,Yu;Shu,Yuelong
EPI627370	NP	China	2014-Dec-29	EPI_ISL_192323	A/Fujian/21/2014	WHO Chinese National Influenza Center	WHO Chinese National Influenza Center	Wang,Dayan;Gao,Rongbao;Yang,Lei;Zhou,Shumei;Li,Xiyan;Zhou,Jianfang;Zhu,Wenfei;Guo,Junfeng;Li,Xiaodan;Dong,Jie;Huang,Weijuan;Zhang,Ye;Dong,Libo;Zhao,Xiang;Lu,Jian;Lan,Yu;Shu,Yuelong
EPI627378	NP	China	2014-Dec-03	EPI_ISL_192324	A/Guangdong/02497/2014	WHO Chinese National Influenza Center	WHO Chinese National Influenza Center	Wang,Dayan;Gao,Rongbao;Yang,Lei;Zhou,Shumei;Li,Xiyan;Zhou,Jianfang;Zhu,Wenfei;Guo,Junfeng;Li,Xiaodan;Dong,Jie;Huang,Weijuan;Zhang,Ye;Dong,Libo;Zhao,Xiang;Lu,Jian;Lan,Yu;Shu,Yuelong
EPI627386	NP	China	2014-Feb-19	EPI_ISL_192325	A/Anhui/01872/2014	WHO Chinese National Influenza Center	WHO Chinese National Influenza Center	Wang,Dayan;Gao,Rongbao;Yang,Lei;Zhou,Shumei;Li,Xiyan;Zhou,Jianfang;Zhu,Wenfei;Guo,Junfeng;Li,Xiaodan;Dong,Jie;Huang,Weijuan;Zhang,Ye;Dong,Libo;Zhao,Xiang;Lu,Jian;Lan,Yu;Shu,Yuelong
EPI627394	NP	China	2014-Mar-10	EPI_ISL_192326	A/Anhui/01876/2014	WHO Chinese National Influenza Center	WHO Chinese National Influenza Center	Wang,Dayan;Gao,Rongbao;Yang,Lei;Zhou,Shumei;Li,Xiyan;Zhou,Jianfang;Zhu,Wenfei;Guo,Junfeng;Li,Xiaodan;Dong,Jie;Huang,Weijuan;Zhang,Ye;Dong,Libo;Zhao,Xiang;Lu,Jian;Lan,Yu;Shu,Yuelong
EPI627402	NP	China	2014-Apr-02	EPI_ISL_192327	A/Anhui/01878/2014	WHO Chinese National Influenza Center	WHO Chinese National Influenza Center	Wang,Dayan;Gao,Rongbao;Yang,Lei;Zhou,Shumei;Li,Xiyan;Zhou,Jianfang;Zhu,Wenfei;Guo,Junfeng;Li,Xiaodan;Dong,Jie;Huang,Weijuan;Zhang,Ye;Dong,Libo;Zhao,Xiang;Lu,Jian;Lan,Yu;Shu,Yuelong
EPI627410	NP	China	2014-Apr-13	EPI_ISL_192328	A/Anhui/01881/2014	WHO Chinese National Influenza Center	WHO Chinese National Influenza Center	Wang,Dayan;Gao,Rongbao;Yang,Lei;Zhou,Shumei;Li,Xiyan;Zhou,Jianfang;Zhu,Wenfei;Guo,Junfeng;Li,Xiaodan;Dong,Jie;Huang,Weijuan;Zhang,Ye;Dong,Libo;Zhao,Xiang;Lu,Jian;Lan,Yu;Shu,Yuelong
EPI627426	NP	China	2014-Apr-26	EPI_ISL_192330	A/Anhui/01883/2014	WHO Chinese National Influenza Center	WHO Chinese National Influenza Center	Wang,Dayan;Gao,Rongbao;Yang,Lei;Zhou,Shumei;Li,Xiyan;Zhou,Jianfang;Zhu,Wenfei;Guo,Junfeng;Li,Xiaodan;Dong,Jie;Huang,Weijuan;Zhang,Ye;Dong,Libo;Zhao,Xiang;Lu,Jian;Lan,Yu;Shu,Yuelong
EPI627434	NP	China	2014-May-20	EPI_ISL_192331	A/Anhui/01887/2014	WHO Chinese National Influenza Center	WHO Chinese National Influenza Center	Wang,Dayan;Gao,Rongbao;Yang,Lei;Zhou,Shumei;Li,Xiyan;Zhou,Jianfang;Zhu,Wenfei;Guo,Junfeng;Li,Xiaodan;Dong,Jie;Huang,Weijuan;Zhang,Ye;Dong,Libo;Zhao,Xiang;Lu,Jian;Lan,Yu;Shu,Yuelong
EPI627442	NP	China	2014-Apr-02	EPI_ISL_192332	A/Anhui/01879/2014	WHO Chinese National Influenza Center	WHO Chinese National Influenza Center	Wang,Dayan;Gao,Rongbao;Yang,Lei;Zhou,Shumei;Li,Xiyan;Zhou,Jianfang;Zhu,Wenfei;Guo,Junfeng;Li,Xiaodan;Dong,Jie;Huang,Weijuan;Zhang,Ye;Dong,Libo;Zhao,Xiang;Lu,Jian;Lan,Yu;Shu,Yuelong
EPI627458	NP	China	2015-Jan-03	EPI_ISL_192334	A/Fujian/2/2015	WHO Chinese National Influenza Center	WHO Chinese National Influenza Center	Wang,Dayan;Gao,Rongbao;Yang,Lei;Zhou,Shumei;Li,Xiyan;Zhou,Jianfang;Zhu,Wenfei;Guo,Junfeng;Li,Xiaodan;Dong,Jie;Huang,Weijuan;Zhang,Ye;Dong,Libo;Zhao,Xiang;Lu,Jian;Lan,Yu;Shu,Yuelong
EPI627466	NP	China	2015-Jan-01	EPI_ISL_192335	A/Fujian/1/2015	WHO Chinese National Influenza Center	WHO Chinese National Influenza Center	Wang,Dayan;Gao,Rongbao;Yang,Lei;Zhou,Shumei;Li,Xiyan;Zhou,Jianfang;Zhu,Wenfei;Guo,Junfeng;Li,Xiaodan;Dong,Jie;Huang,Weijuan;Zhang,Ye;Dong,Libo;Zhao,Xiang;Lu,Jian;Lan,Yu;Shu,Yuelong
EPI627474	NP	China	2014-Dec-02	EPI_ISL_192336	A/Fujian/17/2014	WHO Chinese National Influenza Center	WHO Chinese National Influenza Center	Wang,Dayan;Gao,Rongbao;Yang,Lei;Zhou,Shumei;Li,Xiyan;Zhou,Jianfang;Zhu,Wenfei;Guo,Junfeng;Li,Xiaodan;Dong,Jie;Huang,Weijuan;Zhang,Ye;Dong,Libo;Zhao,Xiang;Lu,Jian;Lan,Yu;Shu,Yuelong
EPI627482	NP	China	2014-Dec-21	EPI_ISL_192337	A/Fujian/19/2014	WHO Chinese National Influenza Center	WHO Chinese National Influenza Center	Wang,Dayan;Gao,Rongbao;Yang,Lei;Zhou,Shumei;Li,Xiyan;Zhou,Jianfang;Zhu,Wenfei;Guo,Junfeng;Li,Xiaodan;Dong,Jie;Huang,Weijuan;Zhang,Ye;Dong,Libo;Zhao,Xiang;Lu,Jian;Lan,Yu;Shu,Yuelong
EPI627490	NP	China	2014-Dec-23	EPI_ISL_192338	A/Fujian/20/2014	WHO Chinese National Influenza Center	WHO Chinese National Influenza Center	Wang,Dayan;Gao,Rongbao;Yang,Lei;Zhou,Shumei;Li,Xiyan;Zhou,Jianfang;Zhu,Wenfei;Guo,Junfeng;Li,Xiaodan;Dong,Jie;Huang,Weijuan;Zhang,Ye;Dong,Libo;Zhao,Xiang;Lu,Jian;Lan,Yu;Shu,Yuelong
EPI627498	NP	China	2014-Nov-29	EPI_ISL_192339	A/Xinjiang/98691/2014	WHO Chinese National Influenza Center	WHO Chinese National Influenza Center	Wang,Dayan;Gao,Rongbao;Yang,Lei;Zhou,Shumei;Li,Xiyan;Zhou,Jianfang;Zhu,Wenfei;Guo,Junfeng;Li,Xiaodan;Dong,Jie;Huang,Weijuan;Zhang,Ye;Dong,Libo;Zhao,Xiang;Lu,Jian;Lan,Yu;Shu,Yuelong
EPI627514	NP	China	2014-Mar-28	EPI_ISL_192341	A/fujian/16/2014	WHO Chinese National Influenza Center	WHO Chinese National Influenza Center	Wang,Dayan;Gao,Rongbao;Yang,Lei;Zhou,Shumei;Li,Xiyan;Zhou,Jianfang;Zhu,Wenfei;Guo,Junfeng;Li,Xiaodan;Dong,Jie;Huang,Weijuan;Zhang,Ye;Dong,Libo;Zhao,Xiang;Lu,Jian;Lan,Yu;Shu,Yuelong
EPI627522	NP	China	2014-Jan-24	EPI_ISL_192342	A/Zhejiang/24/2014	WHO Chinese National Influenza Center	WHO Chinese National Influenza Center	Wang,Dayan;Gao,Rongbao;Yang,Lei;Zhou,Shumei;Li,Xiyan;Zhou,Jianfang;Zhu,Wenfei;Guo,Junfeng;Li,Xiaodan;Dong,Jie;Huang,Weijuan;Zhang,Ye;Dong,Libo;Zhao,Xiang;Lu,Jian;Lan,Yu;Shu,Yuelong
EPI627530	NP	China	2014-Feb-09	EPI_ISL_192343	A/Zhejiang/23/2014	WHO Chinese National Influenza Center	WHO Chinese National Influenza Center	Wang,Dayan;Gao,Rongbao;Yang,Lei;Zhou,Shumei;Li,Xiyan;Zhou,Jianfang;Zhu,Wenfei;Guo,Junfeng;Li,Xiaodan;Dong,Jie;Huang,Weijuan;Zhang,Ye;Dong,Libo;Zhao,Xiang;Lu,Jian;Lan,Yu;Shu,Yuelong
EPI627538	NP	China	2014-Feb-08	EPI_ISL_192344	A/Zhejiang/22/2014	WHO Chinese National Influenza Center	WHO Chinese National Influenza Center	Wang,Dayan;Gao,Rongbao;Yang,Lei;Zhou,Shumei;Li,Xiyan;Zhou,Jianfang;Zhu,Wenfei;Guo,Junfeng;Li,Xiaodan;Dong,Jie;Huang,Weijuan;Zhang,Ye;Dong,Libo;Zhao,Xiang;Lu,Jian;Lan,Yu;Shu,Yuelong
EPI627546	NP	China	2014-Feb-10	EPI_ISL_192345	A/Zhejiang/21/2014	WHO Chinese National Influenza Center	WHO Chinese National Influenza Center	Wang,Dayan;Gao,Rongbao;Yang,Lei;Zhou,Shumei;Li,Xiyan;Zhou,Jianfang;Zhu,Wenfei;Guo,Junfeng;Li,Xiaodan;Dong,Jie;Huang,Weijuan;Zhang,Ye;Dong,Libo;Zhao,Xiang;Lu,Jian;Lan,Yu;Shu,Yuelong
EPI627562	NP	China	2014-Jan-23	EPI_ISL_192347	A/Zhejiang/19/2014	WHO Chinese National Influenza Center	WHO Chinese National Influenza Center	Wang,Dayan;Gao,Rongbao;Yang,Lei;Zhou,Shumei;Li,Xiyan;Zhou,Jianfang;Zhu,Wenfei;Guo,Junfeng;Li,Xiaodan;Dong,Jie;Huang,Weijuan;Zhang,Ye;Dong,Libo;Zhao,Xiang;Lu,Jian;Lan,Yu;Shu,Yuelong
EPI627578	NP	China	2014-Jan-25	EPI_ISL_192349	A/Zhejiang/15/2014	WHO Chinese National Influenza Center	WHO Chinese National Influenza Center	Wang,Dayan;Gao,Rongbao;Yang,Lei;Zhou,Shumei;Li,Xiyan;Zhou,Jianfang;Zhu,Wenfei;Guo,Junfeng;Li,Xiaodan;Dong,Jie;Huang,Weijuan;Zhang,Ye;Dong,Libo;Zhao,Xiang;Lu,Jian;Lan,Yu;Shu,Yuelong
EPI627594	NP	China	2014-Feb-03	EPI_ISL_192351	A/Zhejiang/20/2014	WHO Chinese National Influenza Center	WHO Chinese National Influenza Center	Wang,Dayan;Gao,Rongbao;Yang,Lei;Zhou,Shumei;Li,Xiyan;Zhou,Jianfang;Zhu,Wenfei;Guo,Junfeng;Li,Xiaodan;Dong,Jie;Huang,Weijuan;Zhang,Ye;Dong,Libo;Zhao,Xiang;Lu,Jian;Lan,Yu;Shu,Yuelong
EPI627618	NP	China	2014-Apr-04	EPI_ISL_192354	A/Guangdong-Guangzhou/XN14670/2014	WHO Chinese National Influenza Center	WHO Chinese National Influenza Center	Wang,Dayan;Gao,Rongbao;Yang,Lei;Zhou,Shumei;Li,Xiyan;Zhou,Jianfang;Zhu,Wenfei;Guo,Junfeng;Li,Xiaodan;Dong,Jie;Huang,Weijuan;Zhang,Ye;Dong,Libo;Zhao,Xiang;Lu,Jian;Lan,Yu;Shu,Yuelong
EPI627626	NP	China	2014-Mar-31	EPI_ISL_192355	A/Guangdong-Guangzhou/XN14050/2014	WHO Chinese National Influenza Center	WHO Chinese National Influenza Center	Wang,Dayan;Gao,Rongbao;Yang,Lei;Zhou,Shumei;Li,Xiyan;Zhou,Jianfang;Zhu,Wenfei;Guo,Junfeng;Li,Xiaodan;Dong,Jie;Huang,Weijuan;Zhang,Ye;Dong,Libo;Zhao,Xiang;Lu,Jian;Lan,Yu;Shu,Yuelong
EPI627634	NP	China	2014-Feb-24	EPI_ISL_192356	A/Guangdong-Guangzhou/XN09086/2014	WHO Chinese National Influenza Center	WHO Chinese National Influenza Center	Wang,Dayan;Gao,Rongbao;Yang,Lei;Zhou,Shumei;Li,Xiyan;Zhou,Jianfang;Zhu,Wenfei;Guo,Junfeng;Li,Xiaodan;Dong,Jie;Huang,Weijuan;Zhang,Ye;Dong,Libo;Zhao,Xiang;Lu,Jian;Lan,Yu;Shu,Yuelong
EPI627642	NP	China	2014-Feb-19	EPI_ISL_192357	A/Guangdong-Guangzhou/XN08423/2014	WHO Chinese National Influenza Center	WHO Chinese National Influenza Center	Wang,Dayan;Gao,Rongbao;Yang,Lei;Zhou,Shumei;Li,Xiyan;Zhou,Jianfang;Zhu,Wenfei;Guo,Junfeng;Li,Xiaodan;Dong,Jie;Huang,Weijuan;Zhang,Ye;Dong,Libo;Zhao,Xiang;Lu,Jian;Lan,Yu;Shu,Yuelong
EPI627650	NP	China	2014-Feb-16	EPI_ISL_192358	A/Guangdong-Guangzhou/XN00588/2014	WHO Chinese National Influenza Center	WHO Chinese National Influenza Center	Wang,Dayan;Gao,Rongbao;Yang,Lei;Zhou,Shumei;Li,Xiyan;Zhou,Jianfang;Zhu,Wenfei;Guo,Junfeng;Li,Xiaodan;Dong,Jie;Huang,Weijuan;Zhang,Ye;Dong,Libo;Zhao,Xiang;Lu,Jian;Lan,Yu;Shu,Yuelong
EPI627666	NP	China	2014-Jan-15	EPI_ISL_192360	A/Guangdong-Guangzhou/XN02778/2014	WHO Chinese National Influenza Center	WHO Chinese National Influenza Center	Wang,Dayan;Gao,Rongbao;Yang,Lei;Zhou,Shumei;Li,Xiyan;Zhou,Jianfang;Zhu,Wenfei;Guo,Junfeng;Li,Xiaodan;Dong,Jie;Huang,Weijuan;Zhang,Ye;Dong,Libo;Zhao,Xiang;Lu,Jian;Lan,Yu;Shu,Yuelong
EPI627682	NP	China	2014-Apr-10	EPI_ISL_192362	A/Guangdong-Guangzhou/XN15122/2014	WHO Chinese National Influenza Center	WHO Chinese National Influenza Center	Wang,Dayan;Gao,Rongbao;Yang,Lei;Zhou,Shumei;Li,Xiyan;Zhou,Jianfang;Zhu,Wenfei;Guo,Junfeng;Li,Xiaodan;Dong,Jie;Huang,Weijuan;Zhang,Ye;Dong,Libo;Zhao,Xiang;Lu,Jian;Lan,Yu;Shu,Yuelong
EPI627690	NP	China	2014-Mar-24	EPI_ISL_192363	A/Guangdong-Guangzhou/XN13392/2014	WHO Chinese National Influenza Center	WHO Chinese National Influenza Center	Wang,Dayan;Gao,Rongbao;Yang,Lei;Zhou,Shumei;Li,Xiyan;Zhou,Jianfang;Zhu,Wenfei;Guo,Junfeng;Li,Xiaodan;Dong,Jie;Huang,Weijuan;Zhang,Ye;Dong,Libo;Zhao,Xiang;Lu,Jian;Lan,Yu;Shu,Yuelong
EPI627698	NP	China	2014-Feb-21	EPI_ISL_192364	A/Guangdong-Guangzhou/XN08763/2014	WHO Chinese National Influenza Center	WHO Chinese National Influenza Center	Wang,Dayan;Gao,Rongbao;Yang,Lei;Zhou,Shumei;Li,Xiyan;Zhou,Jianfang;Zhu,Wenfei;Guo,Junfeng;Li,Xiaodan;Dong,Jie;Huang,Weijuan;Zhang,Ye;Dong,Libo;Zhao,Xiang;Lu,Jian;Lan,Yu;Shu,Yuelong
EPI627706	NP	China	2014-Feb-21	EPI_ISL_192365	A/Guangdong-Guangzhou/XN08747/2014	WHO Chinese National Influenza Center	WHO Chinese National Influenza Center	Wang,Dayan;Gao,Rongbao;Yang,Lei;Zhou,Shumei;Li,Xiyan;Zhou,Jianfang;Zhu,Wenfei;Guo,Junfeng;Li,Xiaodan;Dong,Jie;Huang,Weijuan;Zhang,Ye;Dong,Libo;Zhao,Xiang;Lu,Jian;Lan,Yu;Shu,Yuelong
EPI627714	NP	China	2014-Feb-21	EPI_ISL_192366	A/Guangdong-Guangzhou/XN08664/2014	WHO Chinese National Influenza Center	WHO Chinese National Influenza Center	Wang,Dayan;Gao,Rongbao;Yang,Lei;Zhou,Shumei;Li,Xiyan;Zhou,Jianfang;Zhu,Wenfei;Guo,Junfeng;Li,Xiaodan;Dong,Jie;Huang,Weijuan;Zhang,Ye;Dong,Libo;Zhao,Xiang;Lu,Jian;Lan,Yu;Shu,Yuelong
EPI627722	NP	China	2014-Jan-10	EPI_ISL_192367	A/Guangdong/0024/2014	WHO Chinese National Influenza Center	WHO Chinese National Influenza Center	Wang,Dayan;Gao,Rongbao;Yang,Lei;Zhou,Shumei;Li,Xiyan;Zhou,Jianfang;Zhu,Wenfei;Guo,Junfeng;Li,Xiaodan;Dong,Jie;Huang,Weijuan;Zhang,Ye;Dong,Libo;Zhao,Xiang;Lu,Jian;Lan,Yu;Shu,Yuelong
EPI627730	NP	China	2014-Feb-10	EPI_ISL_192368	A/Guangdong-Guangzhou/XN06587/2014	WHO Chinese National Influenza Center	WHO Chinese National Influenza Center	Wang,Dayan;Gao,Rongbao;Yang,Lei;Zhou,Shumei;Li,Xiyan;Zhou,Jianfang;Zhu,Wenfei;Guo,Junfeng;Li,Xiaodan;Dong,Jie;Huang,Weijuan;Zhang,Ye;Dong,Libo;Zhao,Xiang;Lu,Jian;Lan,Yu;Shu,Yuelong
EPI627746	NP	China	2014-Feb-07	EPI_ISL_192370	A/Guangdong-Guangzhou/XN00457/2014	WHO Chinese National Influenza Center	WHO Chinese National Influenza Center	Wang,Dayan;Gao,Rongbao;Yang,Lei;Zhou,Shumei;Li,Xiyan;Zhou,Jianfang;Zhu,Wenfei;Guo,Junfeng;Li,Xiaodan;Dong,Jie;Huang,Weijuan;Zhang,Ye;Dong,Libo;Zhao,Xiang;Lu,Jian;Lan,Yu;Shu,Yuelong
EPI627754	NP	China	2014-Feb-05	EPI_ISL_192371	A/Guangdong-Guangzhou/XN00429/2014	WHO Chinese National Influenza Center	WHO Chinese National Influenza Center	Wang,Dayan;Gao,Rongbao;Yang,Lei;Zhou,Shumei;Li,Xiyan;Zhou,Jianfang;Zhu,Wenfei;Guo,Junfeng;Li,Xiaodan;Dong,Jie;Huang,Weijuan;Zhang,Ye;Dong,Libo;Zhao,Xiang;Lu,Jian;Lan,Yu;Shu,Yuelong
EPI627762	NP	China	2014-Feb-02	EPI_ISL_192372	A/Guangdong-Guangzhou/XN00298/2014	WHO Chinese National Influenza Center	WHO Chinese National Influenza Center	Wang,Dayan;Gao,Rongbao;Yang,Lei;Zhou,Shumei;Li,Xiyan;Zhou,Jianfang;Zhu,Wenfei;Guo,Junfeng;Li,Xiaodan;Dong,Jie;Huang,Weijuan;Zhang,Ye;Dong,Libo;Zhao,Xiang;Lu,Jian;Lan,Yu;Shu,Yuelong
EPI627770	NP	China	2014-Jan-29	EPI_ISL_192373	A/Guangdong-Guangzhou/XN05586/2014	WHO Chinese National Influenza Center	WHO Chinese National Influenza Center	Wang,Dayan;Gao,Rongbao;Yang,Lei;Zhou,Shumei;Li,Xiyan;Zhou,Jianfang;Zhu,Wenfei;Guo,Junfeng;Li,Xiaodan;Dong,Jie;Huang,Weijuan;Zhang,Ye;Dong,Libo;Zhao,Xiang;Lu,Jian;Lan,Yu;Shu,Yuelong
EPI627778	NP	China	2014-Jan-29	EPI_ISL_192374	A/Guangdong-Guangzhou/XN00175/2014	WHO Chinese National Influenza Center	WHO Chinese National Influenza Center	Wang,Dayan;Gao,Rongbao;Yang,Lei;Zhou,Shumei;Li,Xiyan;Zhou,Jianfang;Zhu,Wenfei;Guo,Junfeng;Li,Xiaodan;Dong,Jie;Huang,Weijuan;Zhang,Ye;Dong,Libo;Zhao,Xiang;Lu,Jian;Lan,Yu;Shu,Yuelong
EPI627793	NP	China	2014-Feb-11	EPI_ISL_192376	A/Guangdong-Guangzhou/XN06839/2014	WHO Chinese National Influenza Center	WHO Chinese National Influenza Center	Wang,Dayan;Gao,Rongbao;Yang,Lei;Zhou,Shumei;Li,Xiyan;Zhou,Jianfang;Zhu,Wenfei;Guo,Junfeng;Li,Xiaodan;Dong,Jie;Huang,Weijuan;Zhang,Ye;Dong,Libo;Zhao,Xiang;Lu,Jian;Lan,Yu;Shu,Yuelong
EPI627801	NP	China	2014-May-22	EPI_ISL_192377	A/Shandong/01/2014	WHO Chinese National Influenza Center	WHO Chinese National Influenza Center	Wang,Dayan;Gao,Rongbao;Yang,Lei;Zhou,Shumei;Li,Xiyan;Zhou,Jianfang;Zhu,Wenfei;Guo,Junfeng;Li,Xiaodan;Dong,Jie;Huang,Weijuan;Zhang,Ye;Dong,Libo;Zhao,Xiang;Lu,Jian;Lan,Yu;Shu,Yuelong
EPI627825	NP	China	2014-Aug-15	EPI_ISL_192380	A/Xinjiang/75802/2014	WHO Chinese National Influenza Center	WHO Chinese National Influenza Center	Wang,Dayan;Gao,Rongbao;Yang,Lei;Zhou,Shumei;Li,Xiyan;Zhou,Jianfang;Zhu,Wenfei;Guo,Junfeng;Li,Xiaodan;Dong,Jie;Huang,Weijuan;Zhang,Ye;Dong,Libo;Zhao,Xiang;Lu,Jian;Lan,Yu;Shu,Yuelong
EPI627833	NP	China	2014-Apr-21	EPI_ISL_192381	A/Jiangxi/27569/2014	WHO Chinese National Influenza Center	WHO Chinese National Influenza Center	Wang,Dayan;Gao,Rongbao;Yang,Lei;Zhou,Shumei;Li,Xiyan;Zhou,Jianfang;Zhu,Wenfei;Guo,Junfeng;Li,Xiaodan;Dong,Jie;Huang,Weijuan;Zhang,Ye;Dong,Libo;Zhao,Xiang;Lu,Jian;Lan,Yu;Shu,Yuelong
EPI627841	NP	China	2014-Apr-19	EPI_ISL_192382	A/Hunan/26937/2014	WHO Chinese National Influenza Center	WHO Chinese National Influenza Center	Wang,Dayan;Gao,Rongbao;Yang,Lei;Zhou,Shumei;Li,Xiyan;Zhou,Jianfang;Zhu,Wenfei;Guo,Junfeng;Li,Xiaodan;Dong,Jie;Huang,Weijuan;Zhang,Ye;Dong,Libo;Zhao,Xiang;Lu,Jian;Lan,Yu;Shu,Yuelong
EPI627849	NP	China	2014-Apr-19	EPI_ISL_192383	A/Hunan/26938/2014	WHO Chinese National Influenza Center	WHO Chinese National Influenza Center	Wang,Dayan;Gao,Rongbao;Yang,Lei;Zhou,Shumei;Li,Xiyan;Zhou,Jianfang;Zhu,Wenfei;Guo,Junfeng;Li,Xiaodan;Dong,Jie;Huang,Weijuan;Zhang,Ye;Dong,Libo;Zhao,Xiang;Lu,Jian;Lan,Yu;Shu,Yuelong
EPI627857	NP	China	2014-Mar-04	EPI_ISL_192384	A/Shandong/02/2014	WHO Chinese National Influenza Center	WHO Chinese National Influenza Center	Wang,Dayan;Gao,Rongbao;Yang,Lei;Zhou,Shumei;Li,Xiyan;Zhou,Jianfang;Zhu,Wenfei;Guo,Junfeng;Li,Xiaodan;Dong,Jie;Huang,Weijuan;Zhang,Ye;Dong,Libo;Zhao,Xiang;Lu,Jian;Lan,Yu;Shu,Yuelong
EPI627913	NP	China	2014-Jul-25	EPI_ISL_192391	A/Xinjiang/73030/2014	WHO Chinese National Influenza Center	WHO Chinese National Influenza Center	Wang,Dayan;Gao,Rongbao;Yang,Lei;Zhou,Shumei;Li,Xiyan;Zhou,Jianfang;Zhu,Wenfei;Guo,Junfeng;Li,Xiaodan;Dong,Jie;Huang,Weijuan;Zhang,Ye;Dong,Libo;Zhao,Xiang;Lu,Jian;Lan,Yu;Shu,Yuelong
EPI627921	NP	China	2014-Feb-26	EPI_ISL_192392	A/Fujian/15/2014	WHO Chinese National Influenza Center	WHO Chinese National Influenza Center	Wang,Dayan;Gao,Rongbao;Yang,Lei;Zhou,Shumei;Li,Xiyan;Zhou,Jianfang;Zhu,Wenfei;Guo,Junfeng;Li,Xiaodan;Dong,Jie;Huang,Weijuan;Zhang,Ye;Dong,Libo;Zhao,Xiang;Lu,Jian;Lan,Yu;Shu,Yuelong
EPI627929	NP	China	2014-Jan-17	EPI_ISL_192393	A/Guangdong/0046/2014	WHO Chinese National Influenza Center	WHO Chinese National Influenza Center	Wang,Dayan;Gao,Rongbao;Yang,Lei;Zhou,Shumei;Li,Xiyan;Zhou,Jianfang;Zhu,Wenfei;Guo,Junfeng;Li,Xiaodan;Dong,Jie;Huang,Weijuan;Zhang,Ye;Dong,Libo;Zhao,Xiang;Lu,Jian;Lan,Yu;Shu,Yuelong
EPI627937	NP	China	2014-Jan-29	EPI_ISL_192394	A/Guangdong/0066/2014	WHO Chinese National Influenza Center	WHO Chinese National Influenza Center	Wang,Dayan;Gao,Rongbao;Yang,Lei;Zhou,Shumei;Li,Xiyan;Zhou,Jianfang;Zhu,Wenfei;Guo,Junfeng;Li,Xiaodan;Dong,Jie;Huang,Weijuan;Zhang,Ye;Dong,Libo;Zhao,Xiang;Lu,Jian;Lan,Yu;Shu,Yuelong
EPI627945	NP	China	2014-Jan-30	EPI_ISL_192395	A/Guangdong/0069/2014	WHO Chinese National Influenza Center	WHO Chinese National Influenza Center	Wang,Dayan;Gao,Rongbao;Yang,Lei;Zhou,Shumei;Li,Xiyan;Zhou,Jianfang;Zhu,Wenfei;Guo,Junfeng;Li,Xiaodan;Dong,Jie;Huang,Weijuan;Zhang,Ye;Dong,Libo;Zhao,Xiang;Lu,Jian;Lan,Yu;Shu,Yuelong
EPI627961	NP	China	2014-Jan-30	EPI_ISL_192397	A/Guangdong/0074/2014	WHO Chinese National Influenza Center	WHO Chinese National Influenza Center	Wang,Dayan;Gao,Rongbao;Yang,Lei;Zhou,Shumei;Li,Xiyan;Zhou,Jianfang;Zhu,Wenfei;Guo,Junfeng;Li,Xiaodan;Dong,Jie;Huang,Weijuan;Zhang,Ye;Dong,Libo;Zhao,Xiang;Lu,Jian;Lan,Yu;Shu,Yuelong
EPI627969	NP	China	2014-Jan-31	EPI_ISL_192398	A/Guangdong/0081/2014	WHO Chinese National Influenza Center	WHO Chinese National Influenza Center	Wang,Dayan;Gao,Rongbao;Yang,Lei;Zhou,Shumei;Li,Xiyan;Zhou,Jianfang;Zhu,Wenfei;Guo,Junfeng;Li,Xiaodan;Dong,Jie;Huang,Weijuan;Zhang,Ye;Dong,Libo;Zhao,Xiang;Lu,Jian;Lan,Yu;Shu,Yuelong
EPI627985	NP	China	2014-Jan-30	EPI_ISL_192400	A/Guangdong/0071/2014	WHO Chinese National Influenza Center	WHO Chinese National Influenza Center	Wang,Dayan;Gao,Rongbao;Yang,Lei;Zhou,Shumei;Li,Xiyan;Zhou,Jianfang;Zhu,Wenfei;Guo,Junfeng;Li,Xiaodan;Dong,Jie;Huang,Weijuan;Zhang,Ye;Dong,Libo;Zhao,Xiang;Lu,Jian;Lan,Yu;Shu,Yuelong
EPI627993	NP	China	2014-Jan-29	EPI_ISL_192401	A/Guangdong/0065/2014	WHO Chinese National Influenza Center	WHO Chinese National Influenza Center	Wang,Dayan;Gao,Rongbao;Yang,Lei;Zhou,Shumei;Li,Xiyan;Zhou,Jianfang;Zhu,Wenfei;Guo,Junfeng;Li,Xiaodan;Dong,Jie;Huang,Weijuan;Zhang,Ye;Dong,Libo;Zhao,Xiang;Lu,Jian;Lan,Yu;Shu,Yuelong
EPI628001	NP	China	2014-Jan-20	EPI_ISL_192402	A/Guangdong/0048/2014	WHO Chinese National Influenza Center	WHO Chinese National Influenza Center	Wang,Dayan;Gao,Rongbao;Yang,Lei;Zhou,Shumei;Li,Xiyan;Zhou,Jianfang;Zhu,Wenfei;Guo,Junfeng;Li,Xiaodan;Dong,Jie;Huang,Weijuan;Zhang,Ye;Dong,Libo;Zhao,Xiang;Lu,Jian;Lan,Yu;Shu,Yuelong
EPI628009	NP	China	2014-Jan-30	EPI_ISL_192403	A/Guangdong/0075/2014	WHO Chinese National Influenza Center	WHO Chinese National Influenza Center	Wang,Dayan;Gao,Rongbao;Yang,Lei;Zhou,Shumei;Li,Xiyan;Zhou,Jianfang;Zhu,Wenfei;Guo,Junfeng;Li,Xiaodan;Dong,Jie;Huang,Weijuan;Zhang,Ye;Dong,Libo;Zhao,Xiang;Lu,Jian;Lan,Yu;Shu,Yuelong
EPI628025	NP	China	2014-Feb-07	EPI_ISL_192405	A/Anhui/09186/2014	WHO Chinese National Influenza Center	WHO Chinese National Influenza Center	Wang,Dayan;Gao,Rongbao;Yang,Lei;Zhou,Shumei;Li,Xiyan;Zhou,Jianfang;Zhu,Wenfei;Guo,Junfeng;Li,Xiaodan;Dong,Jie;Huang,Weijuan;Zhang,Ye;Dong,Libo;Zhao,Xiang;Lu,Jian;Lan,Yu;Shu,Yuelong
EPI628033	NP	China	2014-Feb-15	EPI_ISL_192406	A/Anhui/09214/2014	WHO Chinese National Influenza Center	WHO Chinese National Influenza Center	Wang,Dayan;Gao,Rongbao;Yang,Lei;Zhou,Shumei;Li,Xiyan;Zhou,Jianfang;Zhu,Wenfei;Guo,Junfeng;Li,Xiaodan;Dong,Jie;Huang,Weijuan;Zhang,Ye;Dong,Libo;Zhao,Xiang;Lu,Jian;Lan,Yu;Shu,Yuelong
EPI628041	NP	China	2014-Feb-13	EPI_ISL_192407	A/Anhui/09212/2014	WHO Chinese National Influenza Center	WHO Chinese National Influenza Center	Wang,Dayan;Gao,Rongbao;Yang,Lei;Zhou,Shumei;Li,Xiyan;Zhou,Jianfang;Zhu,Wenfei;Guo,Junfeng;Li,Xiaodan;Dong,Jie;Huang,Weijuan;Zhang,Ye;Dong,Libo;Zhao,Xiang;Lu,Jian;Lan,Yu;Shu,Yuelong
EPI628049	NP	China	2014-Feb-07	EPI_ISL_192408	A/Jiangsu/09387/2014	WHO Chinese National Influenza Center	WHO Chinese National Influenza Center	Wang,Dayan;Gao,Rongbao;Yang,Lei;Zhou,Shumei;Li,Xiyan;Zhou,Jianfang;Zhu,Wenfei;Guo,Junfeng;Li,Xiaodan;Dong,Jie;Huang,Weijuan;Zhang,Ye;Dong,Libo;Zhao,Xiang;Lu,Jian;Lan,Yu;Shu,Yuelong
EPI628057	NP	China	2014-Feb-11	EPI_ISL_192409	A/Hunan/09191/2014	WHO Chinese National Influenza Center	WHO Chinese National Influenza Center	Wang,Dayan;Gao,Rongbao;Yang,Lei;Zhou,Shumei;Li,Xiyan;Zhou,Jianfang;Zhu,Wenfei;Guo,Junfeng;Li,Xiaodan;Dong,Jie;Huang,Weijuan;Zhang,Ye;Dong,Libo;Zhao,Xiang;Lu,Jian;Lan,Yu;Shu,Yuelong
EPI628065	NP	China	2014-Feb-07	EPI_ISL_192410	A/Anhui/09188/2014	WHO Chinese National Influenza Center	WHO Chinese National Influenza Center	Wang,Dayan;Gao,Rongbao;Yang,Lei;Zhou,Shumei;Li,Xiyan;Zhou,Jianfang;Zhu,Wenfei;Guo,Junfeng;Li,Xiaodan;Dong,Jie;Huang,Weijuan;Zhang,Ye;Dong,Libo;Zhao,Xiang;Lu,Jian;Lan,Yu;Shu,Yuelong
EPI628073	NP	China	2014-Jan-24	EPI_ISL_192411	A/Fujian/5/2014	WHO Chinese National Influenza Center	WHO Chinese National Influenza Center	Wang,Dayan;Gao,Rongbao;Yang,Lei;Zhou,Shumei;Li,Xiyan;Zhou,Jianfang;Zhu,Wenfei;Guo,Junfeng;Li,Xiaodan;Dong,Jie;Huang,Weijuan;Zhang,Ye;Dong,Libo;Zhao,Xiang;Lu,Jian;Lan,Yu;Shu,Yuelong
EPI628081	NP	China	2014-Feb-06	EPI_ISL_192412	A/Beijing/09149/2014	WHO Chinese National Influenza Center	WHO Chinese National Influenza Center	Wang,Dayan;Gao,Rongbao;Yang,Lei;Zhou,Shumei;Li,Xiyan;Zhou,Jianfang;Zhu,Wenfei;Guo,Junfeng;Li,Xiaodan;Dong,Jie;Huang,Weijuan;Zhang,Ye;Dong,Libo;Zhao,Xiang;Lu,Jian;Lan,Yu;Shu,Yuelong
EPI628089	NP	China	2014-Jan-04	EPI_ISL_192413	A/Guangdong/0012/2014	WHO Chinese National Influenza Center	WHO Chinese National Influenza Center	Wang,Dayan;Gao,Rongbao;Yang,Lei;Zhou,Shumei;Li,Xiyan;Zhou,Jianfang;Zhu,Wenfei;Guo,Junfeng;Li,Xiaodan;Dong,Jie;Huang,Weijuan;Zhang,Ye;Dong,Libo;Zhao,Xiang;Lu,Jian;Lan,Yu;Shu,Yuelong
EPI628097	NP	China	2014-Jan-08	EPI_ISL_192414	A/Guangdong/0019/2014	WHO Chinese National Influenza Center	WHO Chinese National Influenza Center	Wang,Dayan;Gao,Rongbao;Yang,Lei;Zhou,Shumei;Li,Xiyan;Zhou,Jianfang;Zhu,Wenfei;Guo,Junfeng;Li,Xiaodan;Dong,Jie;Huang,Weijuan;Zhang,Ye;Dong,Libo;Zhao,Xiang;Lu,Jian;Lan,Yu;Shu,Yuelong
EPI628105	NP	China	2014-Jan-11	EPI_ISL_192415	A/Guangdong/0026/2014	WHO Chinese National Influenza Center	WHO Chinese National Influenza Center	Wang,Dayan;Gao,Rongbao;Yang,Lei;Zhou,Shumei;Li,Xiyan;Zhou,Jianfang;Zhu,Wenfei;Guo,Junfeng;Li,Xiaodan;Dong,Jie;Huang,Weijuan;Zhang,Ye;Dong,Libo;Zhao,Xiang;Lu,Jian;Lan,Yu;Shu,Yuelong
EPI628113	NP	China	2014-Jan-09	EPI_ISL_192416	A/Guangdong/0029/2014	WHO Chinese National Influenza Center	WHO Chinese National Influenza Center	Wang,Dayan;Gao,Rongbao;Yang,Lei;Zhou,Shumei;Li,Xiyan;Zhou,Jianfang;Zhu,Wenfei;Guo,Junfeng;Li,Xiaodan;Dong,Jie;Huang,Weijuan;Zhang,Ye;Dong,Libo;Zhao,Xiang;Lu,Jian;Lan,Yu;Shu,Yuelong
EPI628121	NP	China	2014-Jan-12	EPI_ISL_192417	A/Guangdong/0031/2014	WHO Chinese National Influenza Center	WHO Chinese National Influenza Center	Wang,Dayan;Gao,Rongbao;Yang,Lei;Zhou,Shumei;Li,Xiyan;Zhou,Jianfang;Zhu,Wenfei;Guo,Junfeng;Li,Xiaodan;Dong,Jie;Huang,Weijuan;Zhang,Ye;Dong,Libo;Zhao,Xiang;Lu,Jian;Lan,Yu;Shu,Yuelong
EPI628129	NP	China	2014-Feb-16	EPI_ISL_192418	A/Hunan/12172/2014	WHO Chinese National Influenza Center	WHO Chinese National Influenza Center	Wang,Dayan;Gao,Rongbao;Yang,Lei;Zhou,Shumei;Li,Xiyan;Zhou,Jianfang;Zhu,Wenfei;Guo,Junfeng;Li,Xiaodan;Dong,Jie;Huang,Weijuan;Zhang,Ye;Dong,Libo;Zhao,Xiang;Lu,Jian;Lan,Yu;Shu,Yuelong
EPI628137	NP	China	2014-Feb-17	EPI_ISL_192419	A/Hunan/12173/2014	WHO Chinese National Influenza Center	WHO Chinese National Influenza Center	Wang,Dayan;Gao,Rongbao;Yang,Lei;Zhou,Shumei;Li,Xiyan;Zhou,Jianfang;Zhu,Wenfei;Guo,Junfeng;Li,Xiaodan;Dong,Jie;Huang,Weijuan;Zhang,Ye;Dong,Libo;Zhao,Xiang;Lu,Jian;Lan,Yu;Shu,Yuelong
EPI628145	NP	China	2014-Feb-05	EPI_ISL_192420	A/Fujian/14/2014	WHO Chinese National Influenza Center	WHO Chinese National Influenza Center	Wang,Dayan;Gao,Rongbao;Yang,Lei;Zhou,Shumei;Li,Xiyan;Zhou,Jianfang;Zhu,Wenfei;Guo,Junfeng;Li,Xiaodan;Dong,Jie;Huang,Weijuan;Zhang,Ye;Dong,Libo;Zhao,Xiang;Lu,Jian;Lan,Yu;Shu,Yuelong
EPI628153	NP	China	2014-Feb-02	EPI_ISL_192421	A/Fujian/13/2014	WHO Chinese National Influenza Center	WHO Chinese National Influenza Center	Wang,Dayan;Gao,Rongbao;Yang,Lei;Zhou,Shumei;Li,Xiyan;Zhou,Jianfang;Zhu,Wenfei;Guo,Junfeng;Li,Xiaodan;Dong,Jie;Huang,Weijuan;Zhang,Ye;Dong,Libo;Zhao,Xiang;Lu,Jian;Lan,Yu;Shu,Yuelong
EPI628161	NP	China	2014-Jan-31	EPI_ISL_192422	A/Fujian/12/2014	WHO Chinese National Influenza Center	WHO Chinese National Influenza Center	Wang,Dayan;Gao,Rongbao;Yang,Lei;Zhou,Shumei;Li,Xiyan;Zhou,Jianfang;Zhu,Wenfei;Guo,Junfeng;Li,Xiaodan;Dong,Jie;Huang,Weijuan;Zhang,Ye;Dong,Libo;Zhao,Xiang;Lu,Jian;Lan,Yu;Shu,Yuelong
EPI628169	NP	China	2014-Jan-26	EPI_ISL_192423	A/Fujian/11/2014	WHO Chinese National Influenza Center	WHO Chinese National Influenza Center	Wang,Dayan;Gao,Rongbao;Yang,Lei;Zhou,Shumei;Li,Xiyan;Zhou,Jianfang;Zhu,Wenfei;Guo,Junfeng;Li,Xiaodan;Dong,Jie;Huang,Weijuan;Zhang,Ye;Dong,Libo;Zhao,Xiang;Lu,Jian;Lan,Yu;Shu,Yuelong
EPI628177	NP	China	2014-Feb-05	EPI_ISL_192424	A/Hunan/09193/2014	WHO Chinese National Influenza Center	WHO Chinese National Influenza Center	Wang,Dayan;Gao,Rongbao;Yang,Lei;Zhou,Shumei;Li,Xiyan;Zhou,Jianfang;Zhu,Wenfei;Guo,Junfeng;Li,Xiaodan;Dong,Jie;Huang,Weijuan;Zhang,Ye;Dong,Libo;Zhao,Xiang;Lu,Jian;Lan,Yu;Shu,Yuelong
EPI628185	NP	China	2014-Jan-07	EPI_ISL_192425	A/Jiangsu/09389/2014	WHO Chinese National Influenza Center	WHO Chinese National Influenza Center	Wang,Dayan;Gao,Rongbao;Yang,Lei;Zhou,Shumei;Li,Xiyan;Zhou,Jianfang;Zhu,Wenfei;Guo,Junfeng;Li,Xiaodan;Dong,Jie;Huang,Weijuan;Zhang,Ye;Dong,Libo;Zhao,Xiang;Lu,Jian;Lan,Yu;Shu,Yuelong
EPI628193	NP	China	2014-Jan-13	EPI_ISL_192426	A/Fujian/9/2014	WHO Chinese National Influenza Center	WHO Chinese National Influenza Center	Wang,Dayan;Gao,Rongbao;Yang,Lei;Zhou,Shumei;Li,Xiyan;Zhou,Jianfang;Zhu,Wenfei;Guo,Junfeng;Li,Xiaodan;Dong,Jie;Huang,Weijuan;Zhang,Ye;Dong,Libo;Zhao,Xiang;Lu,Jian;Lan,Yu;Shu,Yuelong
EPI628201	NP	China	2014-Feb-03	EPI_ISL_192427	A/Fujian/8/2014	WHO Chinese National Influenza Center	WHO Chinese National Influenza Center	Wang,Dayan;Gao,Rongbao;Yang,Lei;Zhou,Shumei;Li,Xiyan;Zhou,Jianfang;Zhu,Wenfei;Guo,Junfeng;Li,Xiaodan;Dong,Jie;Huang,Weijuan;Zhang,Ye;Dong,Libo;Zhao,Xiang;Lu,Jian;Lan,Yu;Shu,Yuelong
EPI628209	NP	China	2014-Jan-27	EPI_ISL_192428	A/Fujian/7/2014	WHO Chinese National Influenza Center	WHO Chinese National Influenza Center	Wang,Dayan;Gao,Rongbao;Yang,Lei;Zhou,Shumei;Li,Xiyan;Zhou,Jianfang;Zhu,Wenfei;Guo,Junfeng;Li,Xiaodan;Dong,Jie;Huang,Weijuan;Zhang,Ye;Dong,Libo;Zhao,Xiang;Lu,Jian;Lan,Yu;Shu,Yuelong
EPI628217	NP	China	2014-Jan-26	EPI_ISL_192429	A/Fujian/6/2014	WHO Chinese National Influenza Center	WHO Chinese National Influenza Center	Wang,Dayan;Gao,Rongbao;Yang,Lei;Zhou,Shumei;Li,Xiyan;Zhou,Jianfang;Zhu,Wenfei;Guo,Junfeng;Li,Xiaodan;Dong,Jie;Huang,Weijuan;Zhang,Ye;Dong,Libo;Zhao,Xiang;Lu,Jian;Lan,Yu;Shu,Yuelong
EPI628225	NP	China	2014-Feb-05	EPI_ISL_192430	A/Jiangsu/09049/2014	WHO Chinese National Influenza Center	WHO Chinese National Influenza Center	Wang,Dayan;Gao,Rongbao;Yang,Lei;Zhou,Shumei;Li,Xiyan;Zhou,Jianfang;Zhu,Wenfei;Guo,Junfeng;Li,Xiaodan;Dong,Jie;Huang,Weijuan;Zhang,Ye;Dong,Libo;Zhao,Xiang;Lu,Jian;Lan,Yu;Shu,Yuelong
EPI628233	NP	China	2014-Jan-26	EPI_ISL_192431	A/Jiangsu/09043/2014	WHO Chinese National Influenza Center	WHO Chinese National Influenza Center	Wang,Dayan;Gao,Rongbao;Yang,Lei;Zhou,Shumei;Li,Xiyan;Zhou,Jianfang;Zhu,Wenfei;Guo,Junfeng;Li,Xiaodan;Dong,Jie;Huang,Weijuan;Zhang,Ye;Dong,Libo;Zhao,Xiang;Lu,Jian;Lan,Yu;Shu,Yuelong
EPI628241	NP	China	2014-Jan-20	EPI_ISL_192432	A/Jiangsu/09041/2014	WHO Chinese National Influenza Center	WHO Chinese National Influenza Center	Wang,Dayan;Gao,Rongbao;Yang,Lei;Zhou,Shumei;Li,Xiyan;Zhou,Jianfang;Zhu,Wenfei;Guo,Junfeng;Li,Xiaodan;Dong,Jie;Huang,Weijuan;Zhang,Ye;Dong,Libo;Zhao,Xiang;Lu,Jian;Lan,Yu;Shu,Yuelong
EPI628265	NP	China	2014-Jan-16	EPI_ISL_192435	A/Fujian/3/2014	WHO Chinese National Influenza Center	WHO Chinese National Influenza Center	Wang,Dayan;Gao,Rongbao;Yang,Lei;Zhou,Shumei;Li,Xiyan;Zhou,Jianfang;Zhu,Wenfei;Guo,Junfeng;Li,Xiaodan;Dong,Jie;Huang,Weijuan;Zhang,Ye;Dong,Libo;Zhao,Xiang;Lu,Jian;Lan,Yu;Shu,Yuelong
EPI628273	NP	China	2014-Jan-27	EPI_ISL_192436	A/Hunan/07833/2014	WHO Chinese National Influenza Center	WHO Chinese National Influenza Center	Wang,Dayan;Gao,Rongbao;Yang,Lei;Zhou,Shumei;Li,Xiyan;Zhou,Jianfang;Zhu,Wenfei;Guo,Junfeng;Li,Xiaodan;Dong,Jie;Huang,Weijuan;Zhang,Ye;Dong,Libo;Zhao,Xiang;Lu,Jian;Lan,Yu;Shu,Yuelong
EPI628297	NP	China	2014-Jan-19	EPI_ISL_192439	A/Zhejiang/07807/2014	WHO Chinese National Influenza Center	WHO Chinese National Influenza Center	Wang,Dayan;Gao,Rongbao;Yang,Lei;Zhou,Shumei;Li,Xiyan;Zhou,Jianfang;Zhu,Wenfei;Guo,Junfeng;Li,Xiaodan;Dong,Jie;Huang,Weijuan;Zhang,Ye;Dong,Libo;Zhao,Xiang;Lu,Jian;Lan,Yu;Shu,Yuelong
EPI628305	NP	China	2014-Jan-23	EPI_ISL_192440	A/Zhejiang/07803/2014	WHO Chinese National Influenza Center	WHO Chinese National Influenza Center	Wang,Dayan;Gao,Rongbao;Yang,Lei;Zhou,Shumei;Li,Xiyan;Zhou,Jianfang;Zhu,Wenfei;Guo,Junfeng;Li,Xiaodan;Dong,Jie;Huang,Weijuan;Zhang,Ye;Dong,Libo;Zhao,Xiang;Lu,Jian;Lan,Yu;Shu,Yuelong
EPI628313	NP	China	2014-Jan-20	EPI_ISL_192441	A/Zhejiang/07802/2014	WHO Chinese National Influenza Center	WHO Chinese National Influenza Center	Wang,Dayan;Gao,Rongbao;Yang,Lei;Zhou,Shumei;Li,Xiyan;Zhou,Jianfang;Zhu,Wenfei;Guo,Junfeng;Li,Xiaodan;Dong,Jie;Huang,Weijuan;Zhang,Ye;Dong,Libo;Zhao,Xiang;Lu,Jian;Lan,Yu;Shu,Yuelong
EPI628321	NP	China	2014-Jan-23	EPI_ISL_192442	A/Zhejiang/07801/2014	WHO Chinese National Influenza Center	WHO Chinese National Influenza Center	Wang,Dayan;Gao,Rongbao;Yang,Lei;Zhou,Shumei;Li,Xiyan;Zhou,Jianfang;Zhu,Wenfei;Guo,Junfeng;Li,Xiaodan;Dong,Jie;Huang,Weijuan;Zhang,Ye;Dong,Libo;Zhao,Xiang;Lu,Jian;Lan,Yu;Shu,Yuelong
EPI628329	NP	China	2014-Jan-23	EPI_ISL_192443	A/Zhejiang/07800/2014	WHO Chinese National Influenza Center	WHO Chinese National Influenza Center	Wang,Dayan;Gao,Rongbao;Yang,Lei;Zhou,Shumei;Li,Xiyan;Zhou,Jianfang;Zhu,Wenfei;Guo,Junfeng;Li,Xiaodan;Dong,Jie;Huang,Weijuan;Zhang,Ye;Dong,Libo;Zhao,Xiang;Lu,Jian;Lan,Yu;Shu,Yuelong
EPI632072	NP	China	2013-Dec-01	EPI_ISL_192898	A/Human/Shenzhen/1/2013	Shenzhen center for disease control and prevention	Beijing Genomics Institute (BGI)	Jinquan,Cheng; Renli,Zhang; Shisong,Fang
EPI632065	NP	China	2014-Jan-01	EPI_ISL_192899	A/Human/Shenzhen/2/2014	Shenzhen center for disease control and prevention	Beijing Genomics Institute (BGI)	Jinquan,Cheng; Renli,Zhang; Shisong,Fang
EPI632058	NP	China	2014-Jan-01	EPI_ISL_192900	A/Human/Shenzhen/3/2014	Shenzhen center for disease control and prevention	Beijing Genomics Institute (BGI)	Jinquan,Cheng; Renli,Zhang; Shisong,Fang
EPI632051	NP	China	2014-Jan-01	EPI_ISL_192901	A/Human/Shenzhen/4/2014	Shenzhen center for disease control and prevention	Beijing Genomics Institute (BGI)	Jinquan,Cheng; Renli,Zhang; Shisong,Fang
EPI632044	NP	China	2014-Jan-01	EPI_ISL_192902	A/Human/Shenzhen/5/2014	Shenzhen center for disease control and prevention	Beijing Genomics Institute (BGI)	Jinquan,Cheng; Renli,Zhang; Shisong,Fang
EPI632037	NP	China	2014-Jan-01	EPI_ISL_192903	A/Human/Shenzhen/6/2014	Shenzhen center for disease control and prevention	Beijing Genomics Institute (BGI)	Jinquan,Cheng; Renli,Zhang; Shisong,Fang
EPI632030	NP	China	2014-Jan-01	EPI_ISL_192904	A/Human/Shenzhen/7/2014	Shenzhen center for disease control and prevention	Beijing Genomics Institute (BGI)	Jinquan,Cheng; Renli,Zhang; Shisong,Fang
EPI632023	NP	China	2014-Jan-01	EPI_ISL_192905	A/Human/Shenzhen/8/2014	Shenzhen center for disease control and prevention	Beijing Genomics Institute (BGI)	Jinquan,Cheng; Renli,Zhang; Shisong,Fang
EPI632016	NP	China	2014-Jan-01	EPI_ISL_192906	A/Human/Shenzhen/9/2014	Shenzhen center for disease control and prevention	Beijing Genomics Institute (BGI)	Jinquan,Cheng; Renli,Zhang; Shisong,Fang
EPI632009	NP	China	2014-Jan-01	EPI_ISL_192907	A/Human/Shenzhen/16/2014	Shenzhen center for disease control and prevention	Beijing Genomics Institute (BGI)	Jinquan,Cheng; Renli,Zhang; Shisong,Fang
EPI632002	NP	China	2014-Jan-01	EPI_ISL_192908	A/Human/Shenzhen/17/2014	Shenzhen center for disease control and prevention	Beijing Genomics Institute (BGI)	Jinquan,Cheng; Renli,Zhang; Shisong,Fang
EPI631995	NP	China	2014-Dec-01	EPI_ISL_192909	A/Human/Shenzhen/1/2015	Shenzhen center for disease control and prevention	Beijing Genomics Institute (BGI)	Jinquan,Cheng; Renli,Zhang; Shisong,Fang
EPI631988	NP	China	2015-Jan-01	EPI_ISL_192910	A/Human/Shenzhen/3/2015	Shenzhen center for disease control and prevention	Beijing Genomics Institute (BGI)	Jinquan,Cheng; Renli,Zhang; Shisong,Fang
EPI631981	NP	China	2015-Jan-01	EPI_ISL_192911	A/Human/Shenzhen/4/2015	Shenzhen center for disease control and prevention	Beijing Genomics Institute (BGI)	Jinquan,Cheng; Renli,Zhang; Shisong,Fang
EPI631974	NP	China	2015-Jan-01	EPI_ISL_192912	A/Human/Shenzhen/5/2015	Shenzhen center for disease control and prevention	Beijing Genomics Institute (BGI)	Jinquan,Cheng; Renli,Zhang; Shisong,Fang
EPI631967	NP	China	2015-Jan-01	EPI_ISL_192913	A/Human/Shenzhen/6/2015	Shenzhen center for disease control and prevention	Beijing Genomics Institute (BGI)	Jinquan,Cheng; Renli,Zhang; Shisong,Fang
EPI636676	NP	China	2013-Jan-01	EPI_ISL_194250	A/Anhui/1-YK_RG01/2013			Das,S.R.; Halpin,R.A.; Lin,X.; Simenauer,A.; Akopov,A.; Fedorova,N.; Puri,V.; Stockwell,T.; Amedeo,P.; Bishop,B.; Katzel,D.; Schobel,S.; Shrivastava,S.; Neumann,G.; Bao,Y.; Sanders,R.; Zhdanov,S.; Kiryutin,B.; Lipman,D.J.; Tatusova,T.; Kawaoka,Y.
EPI636690	NP	China	2013-Jan-01	EPI_ISL_194251	A/Anhui/1-YK_RG03/2013			Das,S.R.; Halpin,R.A.; Lin,X.; Simenauer,A.; Akopov,A.; Fedorova,N.; Puri,V.; Stockwell,T.; Amedeo,P.; Bishop,B.; Katzel,D.; Schobel,S.; Shrivastava,S.; Neumann,G.; Bao,Y.; Sanders,R.; Zhdanov,S.; Kiryutin,B.; Lipman,D.J.; Tatusova,T.; Kawaoka,Y.
EPI636683	NP	China	2013-Jan-01	EPI_ISL_194252	A/Anhui/1-YK_RG02/2013			Das,S.R.; Halpin,R.A.; Lin,X.; Simenauer,A.; Akopov,A.; Fedorova,N.; Puri,V.; Stockwell,T.; Amedeo,P.; Bishop,B.; Katzel,D.; Schobel,S.; Shrivastava,S.; Neumann,G.; Bao,Y.; Sanders,R.; Zhdanov,S.; Kiryutin,B.; Lipman,D.J.; Tatusova,T.; Kawaoka,Y.
EPI636697	NP	China	2013-Jan-01	EPI_ISL_194253	A/Anhui/1-YK_RG04/2013			Das,S.R.; Halpin,R.A.; Lin,X.; Simenauer,A.; Akopov,A.; Fedorova,N.; Puri,V.; Stockwell,T.; Amedeo,P.; Bishop,B.; Katzel,D.; Schobel,S.; Shrivastava,S.; Neumann,G.; Bao,Y.; Sanders,R.; Zhdanov,S.; Kiryutin,B.; Lipman,D.J.; Tatusova,T.; Kawaoka,Y.
EPI636711	NP	China	2013-Jan-01	EPI_ISL_194254	A/Anhui/1-YK_RG06/2013			Das,S.R.; Halpin,R.A.; Lin,X.; Simenauer,A.; Akopov,A.; Fedorova,N.; Puri,V.; Stockwell,T.; Amedeo,P.; Bishop,B.; Katzel,D.; Schobel,S.; Shrivastava,S.; Neumann,G.; Bao,Y.; Sanders,R.; Zhdanov,S.; Kiryutin,B.; Lipman,D.J.; Tatusova,T.; Kawaoka,Y.
EPI636718	NP	China	2013-Jan-01	EPI_ISL_194255	A/Anhui/1-YK_RG07/2013			Das,S.R.; Halpin,R.A.; Lin,X.; Simenauer,A.; Akopov,A.; Fedorova,N.; Puri,V.; Stockwell,T.; Amedeo,P.; Bishop,B.; Katzel,D.; Schobel,S.; Shrivastava,S.; Neumann,G.; Bao,Y.; Sanders,R.; Zhdanov,S.; Kiryutin,B.; Lipman,D.J.; Tatusova,T.; Kawaoka,Y.
EPI636704	NP	China	2013-Jan-01	EPI_ISL_194256	A/Anhui/1-YK_RG05/2013			Das,S.R.; Halpin,R.A.; Lin,X.; Simenauer,A.; Akopov,A.; Fedorova,N.; Puri,V.; Stockwell,T.; Amedeo,P.; Bishop,B.; Katzel,D.; Schobel,S.; Shrivastava,S.; Neumann,G.; Bao,Y.; Sanders,R.; Zhdanov,S.; Kiryutin,B.; Lipman,D.J.; Tatusova,T.; Kawaoka,Y.
EPI636733	NP	China	2013-Jan-01	EPI_ISL_194257	A/Anhui/1-YK_RG09/2013			Das,S.R.; Halpin,R.A.; Lin,X.; Simenauer,A.; Akopov,A.; Fedorova,N.; Puri,V.; Stockwell,T.; Amedeo,P.; Bishop,B.; Katzel,D.; Schobel,S.; Shrivastava,S.; Neumann,G.; Bao,Y.; Sanders,R.; Zhdanov,S.; Kiryutin,B.; Lipman,D.J.; Tatusova,T.; Kawaoka,Y.
EPI636725	NP	China	2013-Jan-01	EPI_ISL_194258	A/Anhui/1-YK_RG08/2013			Das,S.R.; Halpin,R.A.; Lin,X.; Simenauer,A.; Akopov,A.; Fedorova,N.; Puri,V.; Stockwell,T.; Amedeo,P.; Bishop,B.; Katzel,D.; Schobel,S.; Shrivastava,S.; Neumann,G.; Bao,Y.; Sanders,R.; Zhdanov,S.; Kiryutin,B.; Lipman,D.J.; Tatusova,T.; Kawaoka,Y.
EPI636748	NP	China	2013-Jan-01	EPI_ISL_194259	A/Anhui/1-YK_RG12/2013			Das,S.R.; Halpin,R.A.; Lin,X.; Simenauer,A.; Akopov,A.; Fedorova,N.; Puri,V.; Stockwell,T.; Amedeo,P.; Bishop,B.; Katzel,D.; Schobel,S.; Shrivastava,S.; Neumann,G.; Bao,Y.; Sanders,R.; Zhdanov,S.; Kiryutin,B.; Lipman,D.J.; Tatusova,T.; Kawaoka,Y.
EPI636741	NP	China	2013-Jan-01	EPI_ISL_194260	A/Anhui/1-YK_RG10/2013			Das,S.R.; Halpin,R.A.; Lin,X.; Simenauer,A.; Akopov,A.; Fedorova,N.; Puri,V.; Stockwell,T.; Amedeo,P.; Bishop,B.; Katzel,D.; Schobel,S.; Shrivastava,S.; Neumann,G.; Bao,Y.; Sanders,R.; Zhdanov,S.; Kiryutin,B.; Lipman,D.J.; Tatusova,T.; Kawaoka,Y.
EPI636755	NP	China	2013-Jan-01	EPI_ISL_194261	A/Anhui/1-YK_RG13/2013			Das,S.R.; Halpin,R.A.; Lin,X.; Simenauer,A.; Akopov,A.; Fedorova,N.; Puri,V.; Stockwell,T.; Amedeo,P.; Bishop,B.; Katzel,D.; Schobel,S.; Shrivastava,S.; Neumann,G.; Bao,Y.; Sanders,R.; Zhdanov,S.; Kiryutin,B.; Lipman,D.J.; Tatusova,T.; Kawaoka,Y.
EPI636769	NP	China	2013-Jan-01	EPI_ISL_194262	A/Anhui/1-YK_RG15/2013			Das,S.R.; Halpin,R.A.; Lin,X.; Simenauer,A.; Akopov,A.; Fedorova,N.; Puri,V.; Stockwell,T.; Amedeo,P.; Bishop,B.; Katzel,D.; Schobel,S.; Shrivastava,S.; Neumann,G.; Bao,Y.; Sanders,R.; Zhdanov,S.; Kiryutin,B.; Lipman,D.J.; Tatusova,T.; Kawaoka,Y.
EPI636762	NP	China	2013-Jan-01	EPI_ISL_194263	A/Anhui/1-YK_RG14/2013			Das,S.R.; Halpin,R.A.; Lin,X.; Simenauer,A.; Akopov,A.; Fedorova,N.; Puri,V.; Stockwell,T.; Amedeo,P.; Bishop,B.; Katzel,D.; Schobel,S.; Shrivastava,S.; Neumann,G.; Bao,Y.; Sanders,R.; Zhdanov,S.; Kiryutin,B.; Lipman,D.J.; Tatusova,T.; Kawaoka,Y.
EPI636776	NP	China	2013-Jan-01	EPI_ISL_194264	A/Anhui/1-YK_RG16/2013			Das,S.R.; Halpin,R.A.; Lin,X.; Simenauer,A.; Akopov,A.; Fedorova,N.; Puri,V.; Stockwell,T.; Amedeo,P.; Bishop,B.; Katzel,D.; Schobel,S.; Shrivastava,S.; Neumann,G.; Bao,Y.; Sanders,R.; Zhdanov,S.; Kiryutin,B.; Lipman,D.J.; Tatusova,T.; Kawaoka,Y.
EPI636783	NP	China	2013-Jan-01	EPI_ISL_194265	A/Anhui/1-YK_RG17/2013			Das,S.R.; Halpin,R.A.; Lin,X.; Simenauer,A.; Akopov,A.; Fedorova,N.; Puri,V.; Stockwell,T.; Amedeo,P.; Bishop,B.; Katzel,D.; Schobel,S.; Shrivastava,S.; Neumann,G.; Bao,Y.; Sanders,R.; Zhdanov,S.; Kiryutin,B.; Lipman,D.J.; Tatusova,T.; Kawaoka,Y.
EPI636790	NP	China	2013-Jan-01	EPI_ISL_194266	A/Anhui/1-YK_RG18/2013			Das,S.R.; Halpin,R.A.; Lin,X.; Simenauer,A.; Akopov,A.; Fedorova,N.; Puri,V.; Stockwell,T.; Amedeo,P.; Bishop,B.; Katzel,D.; Schobel,S.; Shrivastava,S.; Neumann,G.; Bao,Y.; Sanders,R.; Zhdanov,S.; Kiryutin,B.; Lipman,D.J.; Tatusova,T.; Kawaoka,Y.
EPI636808	NP	China	2013-Jan-01	EPI_ISL_194267	A/Anhui/1-YK_RG20/2013			Das,S.R.; Halpin,R.A.; Lin,X.; Simenauer,A.; Akopov,A.; Fedorova,N.; Puri,V.; Stockwell,T.; Amedeo,P.; Bishop,B.; Katzel,D.; Schobel,S.; Shrivastava,S.; Neumann,G.; Bao,Y.; Sanders,R.; Zhdanov,S.; Kiryutin,B.; Lipman,D.J.; Tatusova,T.; Kawaoka,Y.
EPI636815	NP	China	2013-Jan-01	EPI_ISL_194268	A/Anhui/1-YK_RG21/2013			Das,S.R.; Halpin,R.A.; Lin,X.; Simenauer,A.; Akopov,A.; Fedorova,N.; Puri,V.; Stockwell,T.; Amedeo,P.; Bishop,B.; Katzel,D.; Schobel,S.; Shrivastava,S.; Neumann,G.; Bao,Y.; Sanders,R.; Zhdanov,S.; Kiryutin,B.; Lipman,D.J.; Tatusova,T.; Kawaoka,Y.
EPI636822	NP	China	2013-Jan-01	EPI_ISL_194269	A/Anhui/1-YK_RG22/2013			Das,S.R.; Halpin,R.A.; Lin,X.; Simenauer,A.; Akopov,A.; Fedorova,N.; Puri,V.; Stockwell,T.; Amedeo,P.; Bishop,B.; Katzel,D.; Schobel,S.; Shrivastava,S.; Neumann,G.; Bao,Y.; Sanders,R.; Zhdanov,S.; Kiryutin,B.; Lipman,D.J.; Tatusova,T.; Kawaoka,Y.
EPI636829	NP	China	2013-Jan-01	EPI_ISL_194270	A/Anhui/1-YK_RG23/2013			Das,S.R.; Halpin,R.A.; Lin,X.; Simenauer,A.; Akopov,A.; Fedorova,N.; Puri,V.; Stockwell,T.; Amedeo,P.; Bishop,B.; Katzel,D.; Schobel,S.; Shrivastava,S.; Neumann,G.; Bao,Y.; Sanders,R.; Zhdanov,S.; Kiryutin,B.; Lipman,D.J.; Tatusova,T.; Kawaoka,Y.
EPI636836	NP	China	2013-Jan-01	EPI_ISL_194271	A/Anhui/1-YK_RG24/2013			Das,S.R.; Halpin,R.A.; Lin,X.; Simenauer,A.; Akopov,A.; Fedorova,N.; Puri,V.; Stockwell,T.; Amedeo,P.; Bishop,B.; Katzel,D.; Schobel,S.; Shrivastava,S.; Neumann,G.; Bao,Y.; Sanders,R.; Zhdanov,S.; Kiryutin,B.; Lipman,D.J.; Tatusova,T.; Kawaoka,Y.
EPI636797	NP	China	2013-Jan-01	EPI_ISL_194272	A/Anhui/1-YK_RG19/2013			Das,S.R.; Halpin,R.A.; Lin,X.; Simenauer,A.; Akopov,A.; Fedorova,N.; Puri,V.; Stockwell,T.; Amedeo,P.; Bishop,B.; Katzel,D.; Schobel,S.; Shrivastava,S.; Neumann,G.; Bao,Y.; Sanders,R.; Zhdanov,S.; Kiryutin,B.; Lipman,D.J.; Tatusova,T.; Kawaoka,Y.
EPI636843	NP	China	2013-Jan-01	EPI_ISL_194273	A/Anhui/1-YK_RG25/2013			Das,S.R.; Halpin,R.A.; Lin,X.; Simenauer,A.; Akopov,A.; Fedorova,N.; Puri,V.; Stockwell,T.; Amedeo,P.; Bishop,B.; Katzel,D.; Schobel,S.; Shrivastava,S.; Neumann,G.; Bao,Y.; Sanders,R.; Zhdanov,S.; Kiryutin,B.; Lipman,D.J.; Tatusova,T.; Kawaoka,Y.
EPI636852	NP	China	2013-Jan-01	EPI_ISL_194274	A/Anhui/1-YK_RG26/2013			Das,S.R.; Halpin,R.A.; Lin,X.; Simenauer,A.; Akopov,A.; Fedorova,N.; Puri,V.; Stockwell,T.; Amedeo,P.; Bishop,B.; Katzel,D.; Schobel,S.; Shrivastava,S.; Neumann,G.; Bao,Y.; Sanders,R.; Zhdanov,S.; Kiryutin,B.; Lipman,D.J.; Tatusova,T.; Kawaoka,Y.
EPI636859	NP	China	2013-Jan-01	EPI_ISL_194275	A/Anhui/1-YK_RG27/2013			Das,S.R.; Halpin,R.A.; Lin,X.; Simenauer,A.; Akopov,A.; Fedorova,N.; Puri,V.; Stockwell,T.; Amedeo,P.; Bishop,B.; Katzel,D.; Schobel,S.; Shrivastava,S.; Neumann,G.; Bao,Y.; Sanders,R.; Zhdanov,S.; Kiryutin,B.; Lipman,D.J.; Tatusova,T.; Kawaoka,Y.
EPI636873	NP	China	2013-Jan-01	EPI_ISL_194276	A/Anhui/1-YK_RG29/2013			Das,S.R.; Halpin,R.A.; Lin,X.; Simenauer,A.; Akopov,A.; Fedorova,N.; Puri,V.; Stockwell,T.; Amedeo,P.; Bishop,B.; Katzel,D.; Schobel,S.; Shrivastava,S.; Neumann,G.; Bao,Y.; Sanders,R.; Zhdanov,S.; Kiryutin,B.; Lipman,D.J.; Tatusova,T.; Kawaoka,Y.
EPI636880	NP	China	2013-Jan-01	EPI_ISL_194277	A/Anhui/1-YK_RG30/2013			Das,S.R.; Halpin,R.A.; Lin,X.; Simenauer,A.; Akopov,A.; Fedorova,N.; Puri,V.; Stockwell,T.; Amedeo,P.; Bishop,B.; Katzel,D.; Schobel,S.; Shrivastava,S.; Neumann,G.; Bao,Y.; Sanders,R.; Zhdanov,S.; Kiryutin,B.; Lipman,D.J.; Tatusova,T.; Kawaoka,Y.
EPI636887	NP	China	2013-Jan-01	EPI_ISL_194278	A/Anhui/1-YK_RG31/2013			Das,S.R.; Halpin,R.A.; Lin,X.; Simenauer,A.; Akopov,A.; Fedorova,N.; Puri,V.; Stockwell,T.; Amedeo,P.; Bishop,B.; Katzel,D.; Schobel,S.; Shrivastava,S.; Neumann,G.; Bao,Y.; Sanders,R.; Zhdanov,S.; Kiryutin,B.; Lipman,D.J.; Tatusova,T.; Kawaoka,Y.
EPI636866	NP	China	2013-Jan-01	EPI_ISL_194279	A/Anhui/1-YK_RG28/2013			Das,S.R.; Halpin,R.A.; Lin,X.; Simenauer,A.; Akopov,A.; Fedorova,N.; Puri,V.; Stockwell,T.; Amedeo,P.; Bishop,B.; Katzel,D.; Schobel,S.; Shrivastava,S.; Neumann,G.; Bao,Y.; Sanders,R.; Zhdanov,S.; Kiryutin,B.; Lipman,D.J.; Tatusova,T.; Kawaoka,Y.
EPI636896	NP	China	2013-Jan-01	EPI_ISL_194280	A/Anhui/1-YK_RG32/2013			Das,S.R.; Halpin,R.A.; Lin,X.; Simenauer,A.; Akopov,A.; Fedorova,N.; Puri,V.; Stockwell,T.; Amedeo,P.; Bishop,B.; Katzel,D.; Schobel,S.; Shrivastava,S.; Neumann,G.; Bao,Y.; Sanders,R.; Zhdanov,S.; Kiryutin,B.; Lipman,D.J.; Tatusova,T.; Kawaoka,Y.
EPI636903	NP	China	2013-Jan-01	EPI_ISL_194281	A/Anhui/1-YK_RG33/2013			Das,S.R.; Halpin,R.A.; Lin,X.; Simenauer,A.; Akopov,A.; Fedorova,N.; Puri,V.; Stockwell,T.; Amedeo,P.; Bishop,B.; Katzel,D.; Schobel,S.; Shrivastava,S.; Neumann,G.; Bao,Y.; Sanders,R.; Zhdanov,S.; Kiryutin,B.; Lipman,D.J.; Tatusova,T.; Kawaoka,Y.
EPI636910	NP	China	2013-Jan-01	EPI_ISL_194282	A/Anhui/1-YK_RG34/2013			Das,S.R.; Halpin,R.A.; Lin,X.; Simenauer,A.; Akopov,A.; Fedorova,N.; Puri,V.; Stockwell,T.; Amedeo,P.; Bishop,B.; Katzel,D.; Schobel,S.; Shrivastava,S.; Neumann,G.; Bao,Y.; Sanders,R.; Zhdanov,S.; Kiryutin,B.; Lipman,D.J.; Tatusova,T.; Kawaoka,Y.
EPI636925	NP	China	2013-Jan-01	EPI_ISL_194283	A/Anhui/1-YK_RG36/2013			Das,S.R.; Halpin,R.A.; Lin,X.; Simenauer,A.; Akopov,A.; Fedorova,N.; Puri,V.; Stockwell,T.; Amedeo,P.; Bishop,B.; Katzel,D.; Schobel,S.; Shrivastava,S.; Neumann,G.; Bao,Y.; Sanders,R.; Zhdanov,S.; Kiryutin,B.; Lipman,D.J.; Tatusova,T.; Kawaoka,Y.
EPI636917	NP	China	2013-Jan-01	EPI_ISL_194284	A/Anhui/1-YK_RG35/2013			Das,S.R.; Halpin,R.A.; Lin,X.; Simenauer,A.; Akopov,A.; Fedorova,N.; Puri,V.; Stockwell,T.; Amedeo,P.; Bishop,B.; Katzel,D.; Schobel,S.; Shrivastava,S.; Neumann,G.; Bao,Y.; Sanders,R.; Zhdanov,S.; Kiryutin,B.; Lipman,D.J.; Tatusova,T.; Kawaoka,Y.
EPI636940	NP	China	2013-Jan-01	EPI_ISL_194285	A/Anhui/1-YK_RG38/2013			Das,S.R.; Halpin,R.A.; Lin,X.; Simenauer,A.; Akopov,A.; Fedorova,N.; Puri,V.; Stockwell,T.; Amedeo,P.; Bishop,B.; Katzel,D.; Schobel,S.; Shrivastava,S.; Neumann,G.; Bao,Y.; Sanders,R.; Zhdanov,S.; Kiryutin,B.; Lipman,D.J.; Tatusova,T.; Kawaoka,Y.
EPI636947	NP	China	2013-Jan-01	EPI_ISL_194286	A/Anhui/1-YK_RG39/2013			Das,S.R.; Halpin,R.A.; Lin,X.; Simenauer,A.; Akopov,A.; Fedorova,N.; Puri,V.; Stockwell,T.; Amedeo,P.; Bishop,B.; Katzel,D.; Schobel,S.; Shrivastava,S.; Neumann,G.; Bao,Y.; Sanders,R.; Zhdanov,S.; Kiryutin,B.; Lipman,D.J.; Tatusova,T.; Kawaoka,Y.
EPI636954	NP	China	2013-Jan-01	EPI_ISL_194287	A/Anhui/1-YK_RG40/2013			Das,S.R.; Halpin,R.A.; Lin,X.; Simenauer,A.; Akopov,A.; Fedorova,N.; Puri,V.; Stockwell,T.; Amedeo,P.; Bishop,B.; Katzel,D.; Schobel,S.; Shrivastava,S.; Neumann,G.; Bao,Y.; Sanders,R.; Zhdanov,S.; Kiryutin,B.; Lipman,D.J.; Tatusova,T.; Kawaoka,Y.
EPI636961	NP	China	2013-Jan-01	EPI_ISL_194288	A/Anhui/1-YK_RG41/2013			Das,S.R.; Halpin,R.A.; Lin,X.; Simenauer,A.; Akopov,A.; Fedorova,N.; Puri,V.; Stockwell,T.; Amedeo,P.; Bishop,B.; Katzel,D.; Schobel,S.; Shrivastava,S.; Neumann,G.; Bao,Y.; Sanders,R.; Zhdanov,S.; Kiryutin,B.; Lipman,D.J.; Tatusova,T.; Kawaoka,Y.
EPI636968	NP	China	2013-Jan-01	EPI_ISL_194289	A/Anhui/1-YK_RG42/2013			Das,S.R.; Halpin,R.A.; Lin,X.; Simenauer,A.; Akopov,A.; Fedorova,N.; Puri,V.; Stockwell,T.; Amedeo,P.; Bishop,B.; Katzel,D.; Schobel,S.; Shrivastava,S.; Neumann,G.; Bao,Y.; Sanders,R.; Zhdanov,S.; Kiryutin,B.; Lipman,D.J.; Tatusova,T.; Kawaoka,Y.
EPI636975	NP	China	2013-Jan-01	EPI_ISL_194290	A/Anhui/1-YK_RG43/2013			Das,S.R.; Halpin,R.A.; Lin,X.; Simenauer,A.; Akopov,A.; Fedorova,N.; Puri,V.; Stockwell,T.; Amedeo,P.; Bishop,B.; Katzel,D.; Schobel,S.; Shrivastava,S.; Neumann,G.; Bao,Y.; Sanders,R.; Zhdanov,S.; Kiryutin,B.; Lipman,D.J.; Tatusova,T.; Kawaoka,Y.
EPI636982	NP	China	2013-Jan-01	EPI_ISL_194291	A/Anhui/1-YK_RG44/2013			Das,S.R.; Halpin,R.A.; Lin,X.; Simenauer,A.; Akopov,A.; Fedorova,N.; Puri,V.; Stockwell,T.; Amedeo,P.; Bishop,B.; Katzel,D.; Schobel,S.; Shrivastava,S.; Neumann,G.; Bao,Y.; Sanders,R.; Zhdanov,S.; Kiryutin,B.; Lipman,D.J.; Tatusova,T.; Kawaoka,Y.
EPI636933	NP	China	2013-Jan-01	EPI_ISL_194292	A/Anhui/1-YK_RG37/2013			Das,S.R.; Halpin,R.A.; Lin,X.; Simenauer,A.; Akopov,A.; Fedorova,N.; Puri,V.; Stockwell,T.; Amedeo,P.; Bishop,B.; Katzel,D.; Schobel,S.; Shrivastava,S.; Neumann,G.; Bao,Y.; Sanders,R.; Zhdanov,S.; Kiryutin,B.; Lipman,D.J.; Tatusova,T.; Kawaoka,Y.
EPI636989	NP	China	2013-Jan-01	EPI_ISL_194293	A/Anhui/1-YK_RG45/2013			Das,S.R.; Halpin,R.A.; Lin,X.; Simenauer,A.; Akopov,A.; Fedorova,N.; Puri,V.; Stockwell,T.; Amedeo,P.; Bishop,B.; Katzel,D.; Schobel,S.; Shrivastava,S.; Neumann,G.; Bao,Y.; Sanders,R.; Zhdanov,S.; Kiryutin,B.; Lipman,D.J.; Tatusova,T.; Kawaoka,Y.
EPI636996	NP	China	2013-Jan-01	EPI_ISL_194294	A/Anhui/1-YK_RG46/2013			Das,S.R.; Halpin,R.A.; Lin,X.; Simenauer,A.; Akopov,A.; Fedorova,N.; Puri,V.; Stockwell,T.; Amedeo,P.; Bishop,B.; Katzel,D.; Schobel,S.; Shrivastava,S.; Neumann,G.; Bao,Y.; Sanders,R.; Zhdanov,S.; Kiryutin,B.; Lipman,D.J.; Tatusova,T.; Kawaoka,Y.
EPI637010	NP	China	2013-Jan-01	EPI_ISL_194295	A/Anhui/1-YK_RG48/2013			Das,S.R.; Halpin,R.A.; Lin,X.; Simenauer,A.; Akopov,A.; Fedorova,N.; Puri,V.; Stockwell,T.; Amedeo,P.; Bishop,B.; Katzel,D.; Schobel,S.; Shrivastava,S.; Neumann,G.; Bao,Y.; Sanders,R.; Zhdanov,S.; Kiryutin,B.; Lipman,D.J.; Tatusova,T.; Kawaoka,Y.
EPI637017	NP	China	2013-Jan-01	EPI_ISL_194296	A/Anhui/1-YK_RG49/2013			Das,S.R.; Halpin,R.A.; Lin,X.; Simenauer,A.; Akopov,A.; Fedorova,N.; Puri,V.; Stockwell,T.; Amedeo,P.; Bishop,B.; Katzel,D.; Schobel,S.; Shrivastava,S.; Neumann,G.; Bao,Y.; Sanders,R.; Zhdanov,S.; Kiryutin,B.; Lipman,D.J.; Tatusova,T.; Kawaoka,Y.
EPI637024	NP	China	2013-Jan-01	EPI_ISL_194297	A/Anhui/1-YK_RG50/2013			Das,S.R.; Halpin,R.A.; Lin,X.; Simenauer,A.; Akopov,A.; Fedorova,N.; Puri,V.; Stockwell,T.; Amedeo,P.; Bishop,B.; Katzel,D.; Schobel,S.; Shrivastava,S.; Neumann,G.; Bao,Y.; Sanders,R.; Zhdanov,S.; Kiryutin,B.; Lipman,D.J.; Tatusova,T.; Kawaoka,Y.
EPI637031	NP	China	2013-Jan-01	EPI_ISL_194298	A/Anhui/1-YK_RG51/2013			Das,S.R.; Halpin,R.A.; Lin,X.; Simenauer,A.; Akopov,A.; Fedorova,N.; Puri,V.; Stockwell,T.; Amedeo,P.; Bishop,B.; Katzel,D.; Schobel,S.; Shrivastava,S.; Neumann,G.; Bao,Y.; Sanders,R.; Zhdanov,S.; Kiryutin,B.; Lipman,D.J.; Tatusova,T.; Kawaoka,Y.
EPI637038	NP	China	2013-Jan-01	EPI_ISL_194299	A/Anhui/1-YK_RG52/2013			Das,S.R.; Halpin,R.A.; Lin,X.; Simenauer,A.; Akopov,A.; Fedorova,N.; Puri,V.; Stockwell,T.; Amedeo,P.; Bishop,B.; Katzel,D.; Schobel,S.; Shrivastava,S.; Neumann,G.; Bao,Y.; Sanders,R.; Zhdanov,S.; Kiryutin,B.; Lipman,D.J.; Tatusova,T.; Kawaoka,Y.
EPI637045	NP	China	2013-Jan-01	EPI_ISL_194300	A/Anhui/1-YK_RG53/2013			Das,S.R.; Halpin,R.A.; Lin,X.; Simenauer,A.; Akopov,A.; Fedorova,N.; Puri,V.; Stockwell,T.; Amedeo,P.; Bishop,B.; Katzel,D.; Schobel,S.; Shrivastava,S.; Neumann,G.; Bao,Y.; Sanders,R.; Zhdanov,S.; Kiryutin,B.; Lipman,D.J.; Tatusova,T.; Kawaoka,Y.
EPI637052	NP	China	2013-Jan-01	EPI_ISL_194301	A/Anhui/1-YK_RG54/2013			Das,S.R.; Halpin,R.A.; Lin,X.; Simenauer,A.; Akopov,A.; Fedorova,N.; Puri,V.; Stockwell,T.; Amedeo,P.; Bishop,B.; Katzel,D.; Schobel,S.; Shrivastava,S.; Neumann,G.; Bao,Y.; Sanders,R.; Zhdanov,S.; Kiryutin,B.; Lipman,D.J.; Tatusova,T.; Kawaoka,Y.
EPI637003	NP	China	2013-Jan-01	EPI_ISL_194302	A/Anhui/1-YK_RG47/2013			Das,S.R.; Halpin,R.A.; Lin,X.; Simenauer,A.; Akopov,A.; Fedorova,N.; Puri,V.; Stockwell,T.; Amedeo,P.; Bishop,B.; Katzel,D.; Schobel,S.; Shrivastava,S.; Neumann,G.; Bao,Y.; Sanders,R.; Zhdanov,S.; Kiryutin,B.; Lipman,D.J.; Tatusova,T.; Kawaoka,Y.
EPI637059	NP	China	2013-Jan-01	EPI_ISL_194303	A/Anhui/1-YK_RG55/2013			Das,S.R.; Halpin,R.A.; Lin,X.; Simenauer,A.; Akopov,A.; Fedorova,N.; Puri,V.; Stockwell,T.; Amedeo,P.; Bishop,B.; Katzel,D.; Schobel,S.; Shrivastava,S.; Neumann,G.; Bao,Y.; Sanders,R.; Zhdanov,S.; Kiryutin,B.; Lipman,D.J.; Tatusova,T.; Kawaoka,Y.
EPI637073	NP	China	2013-Jan-01	EPI_ISL_194304	A/Anhui/1-YK_RG57/2013			Das,S.R.; Halpin,R.A.; Lin,X.; Simenauer,A.; Akopov,A.; Fedorova,N.; Puri,V.; Stockwell,T.; Amedeo,P.; Bishop,B.; Katzel,D.; Schobel,S.; Shrivastava,S.; Neumann,G.; Bao,Y.; Sanders,R.; Zhdanov,S.; Kiryutin,B.; Lipman,D.J.; Tatusova,T.; Kawaoka,Y.
EPI637080	NP	China	2013-Jan-01	EPI_ISL_194305	A/Anhui/1-YK_RG58/2013			Das,S.R.; Halpin,R.A.; Lin,X.; Simenauer,A.; Akopov,A.; Fedorova,N.; Puri,V.; Stockwell,T.; Amedeo,P.; Bishop,B.; Katzel,D.; Schobel,S.; Shrivastava,S.; Neumann,G.; Bao,Y.; Sanders,R.; Zhdanov,S.; Kiryutin,B.; Lipman,D.J.; Tatusova,T.; Kawaoka,Y.
EPI637087	NP	China	2013-Jan-01	EPI_ISL_194306	A/Anhui/1-YK_RG59/2013			Das,S.R.; Halpin,R.A.; Lin,X.; Simenauer,A.; Akopov,A.; Fedorova,N.; Puri,V.; Stockwell,T.; Amedeo,P.; Bishop,B.; Katzel,D.; Schobel,S.; Shrivastava,S.; Neumann,G.; Bao,Y.; Sanders,R.; Zhdanov,S.; Kiryutin,B.; Lipman,D.J.; Tatusova,T.; Kawaoka,Y.
EPI637094	NP	China	2013-Jan-01	EPI_ISL_194307	A/Anhui/1-YK_RG60/2013			Das,S.R.; Halpin,R.A.; Lin,X.; Simenauer,A.; Akopov,A.; Fedorova,N.; Puri,V.; Stockwell,T.; Amedeo,P.; Bishop,B.; Katzel,D.; Schobel,S.; Shrivastava,S.; Neumann,G.; Bao,Y.; Sanders,R.; Zhdanov,S.; Kiryutin,B.; Lipman,D.J.; Tatusova,T.; Kawaoka,Y.
EPI637101	NP	China	2013-Jan-01	EPI_ISL_194308	A/Anhui/1-YK_RG61/2013			Das,S.R.; Halpin,R.A.; Lin,X.; Simenauer,A.; Akopov,A.; Fedorova,N.; Puri,V.; Stockwell,T.; Amedeo,P.; Bishop,B.; Katzel,D.; Schobel,S.; Shrivastava,S.; Neumann,G.; Bao,Y.; Sanders,R.; Zhdanov,S.; Kiryutin,B.; Lipman,D.J.; Tatusova,T.; Kawaoka,Y.
EPI637108	NP	China	2013-Jan-01	EPI_ISL_194309	A/Anhui/1-YK_RG62/2013			Das,S.R.; Halpin,R.A.; Lin,X.; Simenauer,A.; Akopov,A.; Fedorova,N.; Puri,V.; Stockwell,T.; Amedeo,P.; Bishop,B.; Katzel,D.; Schobel,S.; Shrivastava,S.; Neumann,G.; Bao,Y.; Sanders,R.; Zhdanov,S.; Kiryutin,B.; Lipman,D.J.; Tatusova,T.; Kawaoka,Y.
EPI637115	NP	China	2013-Jan-01	EPI_ISL_194310	A/Anhui/1-YK_RG63/2013			Das,S.R.; Halpin,R.A.; Lin,X.; Simenauer,A.; Akopov,A.; Fedorova,N.; Puri,V.; Stockwell,T.; Amedeo,P.; Bishop,B.; Katzel,D.; Schobel,S.; Shrivastava,S.; Neumann,G.; Bao,Y.; Sanders,R.; Zhdanov,S.; Kiryutin,B.; Lipman,D.J.; Tatusova,T.; Kawaoka,Y.
EPI637122	NP	China	2013-Jan-01	EPI_ISL_194311	A/Anhui/1-YK_RG64/2013			Das,S.R.; Halpin,R.A.; Lin,X.; Simenauer,A.; Akopov,A.; Fedorova,N.; Puri,V.; Stockwell,T.; Amedeo,P.; Bishop,B.; Katzel,D.; Schobel,S.; Shrivastava,S.; Neumann,G.; Bao,Y.; Sanders,R.; Zhdanov,S.; Kiryutin,B.; Lipman,D.J.; Tatusova,T.; Kawaoka,Y.
EPI637129	NP	China	2013-Jan-01	EPI_ISL_194312	A/Anhui/1-YK_RG65/2013			Das,S.R.; Halpin,R.A.; Lin,X.; Simenauer,A.; Akopov,A.; Fedorova,N.; Puri,V.; Stockwell,T.; Amedeo,P.; Bishop,B.; Katzel,D.; Schobel,S.; Shrivastava,S.; Neumann,G.; Bao,Y.; Sanders,R.; Zhdanov,S.; Kiryutin,B.; Lipman,D.J.; Tatusova,T.; Kawaoka,Y.
EPI637136	NP	China	2013-Jan-01	EPI_ISL_194313	A/Anhui/1-YK_RG66/2013			Das,S.R.; Halpin,R.A.; Lin,X.; Simenauer,A.; Akopov,A.; Fedorova,N.; Puri,V.; Stockwell,T.; Amedeo,P.; Bishop,B.; Katzel,D.; Schobel,S.; Shrivastava,S.; Neumann,G.; Bao,Y.; Sanders,R.; Zhdanov,S.; Kiryutin,B.; Lipman,D.J.; Tatusova,T.; Kawaoka,Y.
EPI637143	NP	China	2013-Jan-01	EPI_ISL_194314	A/Anhui/1-YK_RG67/2013			Das,S.R.; Halpin,R.A.; Lin,X.; Simenauer,A.; Akopov,A.; Fedorova,N.; Puri,V.; Stockwell,T.; Amedeo,P.; Bishop,B.; Katzel,D.; Schobel,S.; Shrivastava,S.; Neumann,G.; Bao,Y.; Sanders,R.; Zhdanov,S.; Kiryutin,B.; Lipman,D.J.; Tatusova,T.; Kawaoka,Y.
EPI637150	NP	China	2013-Jan-01	EPI_ISL_194315	A/Anhui/1-YK_RG68/2013			Das,S.R.; Halpin,R.A.; Lin,X.; Simenauer,A.; Akopov,A.; Fedorova,N.; Puri,V.; Stockwell,T.; Amedeo,P.; Bishop,B.; Katzel,D.; Schobel,S.; Shrivastava,S.; Neumann,G.; Bao,Y.; Sanders,R.; Zhdanov,S.; Kiryutin,B.; Lipman,D.J.; Tatusova,T.; Kawaoka,Y.
EPI637157	NP	China	2013-Jan-01	EPI_ISL_194316	A/Anhui/1-YK_RG69/2013			Das,S.R.; Halpin,R.A.; Lin,X.; Simenauer,A.; Akopov,A.; Fedorova,N.; Puri,V.; Stockwell,T.; Amedeo,P.; Bishop,B.; Katzel,D.; Schobel,S.; Shrivastava,S.; Neumann,G.; Bao,Y.; Sanders,R.; Zhdanov,S.; Kiryutin,B.; Lipman,D.J.; Tatusova,T.; Kawaoka,Y.
EPI637165	NP	China	2013-Jan-01	EPI_ISL_194317	A/Anhui/1-YK_RG70/2013			Das,S.R.; Halpin,R.A.; Lin,X.; Simenauer,A.; Akopov,A.; Fedorova,N.; Puri,V.; Stockwell,T.; Amedeo,P.; Bishop,B.; Katzel,D.; Schobel,S.; Shrivastava,S.; Neumann,G.; Bao,Y.; Sanders,R.; Zhdanov,S.; Kiryutin,B.; Lipman,D.J.; Tatusova,T.; Kawaoka,Y.
EPI637172	NP	China	2013-Jan-01	EPI_ISL_194318	A/Anhui/1-YK_RG71/2013			Das,S.R.; Halpin,R.A.; Lin,X.; Simenauer,A.; Akopov,A.; Fedorova,N.; Puri,V.; Stockwell,T.; Amedeo,P.; Bishop,B.; Katzel,D.; Schobel,S.; Shrivastava,S.; Neumann,G.; Bao,Y.; Sanders,R.; Zhdanov,S.; Kiryutin,B.; Lipman,D.J.; Tatusova,T.; Kawaoka,Y.
EPI637180	NP	China	2013-Jan-01	EPI_ISL_194319	A/Anhui/1-YK_RG72/2013			Das,S.R.; Halpin,R.A.; Lin,X.; Simenauer,A.; Akopov,A.; Fedorova,N.; Puri,V.; Stockwell,T.; Amedeo,P.; Bishop,B.; Katzel,D.; Schobel,S.; Shrivastava,S.; Neumann,G.; Bao,Y.; Sanders,R.; Zhdanov,S.; Kiryutin,B.; Lipman,D.J.; Tatusova,T.; Kawaoka,Y.
EPI637066	NP	China	2015-Aug-27	EPI_ISL_194320	A/Anhui/1-YK_RG56/2013			Das,S.R.; Halpin,R.A.; Lin,X.; Simenauer,A.; Akopov,A.; Fedorova,N.; Puri,V.; Stockwell,T.; Amedeo,P.; Bishop,B.; Katzel,D.; Schobel,S.; Shrivastava,S.; Neumann,G.; Bao,Y.; Sanders,R.; Zhdanov,S.; Kiryutin,B.; Lipman,D.J.; Tatusova,T.; Kawaoka,Y.
EPI637194	NP	China	2013-Jan-01	EPI_ISL_194321	A/Anhui/1-YK_RG74/2013			Das,S.R.; Halpin,R.A.; Lin,X.; Simenauer,A.; Akopov,A.; Fedorova,N.; Puri,V.; Stockwell,T.; Amedeo,P.; Bishop,B.; Katzel,D.; Schobel,S.; Shrivastava,S.; Neumann,G.; Bao,Y.; Sanders,R.; Zhdanov,S.; Kiryutin,B.; Lipman,D.J.; Tatusova,T.; Kawaoka,Y.
EPI637187	NP	China	2013-Jan-01	EPI_ISL_194322	A/Anhui/1-YK_RG73/2013			Das,S.R.; Halpin,R.A.; Lin,X.; Simenauer,A.; Akopov,A.; Fedorova,N.; Puri,V.; Stockwell,T.; Amedeo,P.; Bishop,B.; Katzel,D.; Schobel,S.; Shrivastava,S.; Neumann,G.; Bao,Y.; Sanders,R.; Zhdanov,S.; Kiryutin,B.; Lipman,D.J.; Tatusova,T.; Kawaoka,Y.
EPI637201	NP	China	2013-Jan-01	EPI_ISL_194323	A/Anhui/1-YK_RG75/2013			Das,S.R.; Halpin,R.A.; Lin,X.; Simenauer,A.; Akopov,A.; Fedorova,N.; Puri,V.; Stockwell,T.; Amedeo,P.; Bishop,B.; Katzel,D.; Schobel,S.; Shrivastava,S.; Neumann,G.; Bao,Y.; Sanders,R.; Zhdanov,S.; Kiryutin,B.; Lipman,D.J.; Tatusova,T.; Kawaoka,Y.
EPI637227	NP	China	2013-Jan-01	EPI_ISL_194324	A/Anhui/1-YK_RG77/2013			Das,S.R.; Halpin,R.A.; Lin,X.; Simenauer,A.; Akopov,A.; Fedorova,N.; Puri,V.; Stockwell,T.; Amedeo,P.; Bishop,B.; Katzel,D.; Schobel,S.; Shrivastava,S.; Neumann,G.; Bao,Y.; Sanders,R.; Zhdanov,S.; Kiryutin,B.; Lipman,D.J.; Tatusova,T.; Kawaoka,Y.
EPI637234	NP	China	2013-Jan-01	EPI_ISL_194325	A/Anhui/1-YK_RG78/2013			Das,S.R.; Halpin,R.A.; Lin,X.; Simenauer,A.; Akopov,A.; Fedorova,N.; Puri,V.; Stockwell,T.; Amedeo,P.; Bishop,B.; Katzel,D.; Schobel,S.; Shrivastava,S.; Neumann,G.; Bao,Y.; Sanders,R.; Zhdanov,S.; Kiryutin,B.; Lipman,D.J.; Tatusova,T.; Kawaoka,Y.
EPI637241	NP	China	2013-Jan-01	EPI_ISL_194326	A/Anhui/1-YK_RG79/2013			Das,S.R.; Halpin,R.A.; Lin,X.; Simenauer,A.; Akopov,A.; Fedorova,N.; Puri,V.; Stockwell,T.; Amedeo,P.; Bishop,B.; Katzel,D.; Schobel,S.; Shrivastava,S.; Neumann,G.; Bao,Y.; Sanders,R.; Zhdanov,S.; Kiryutin,B.; Lipman,D.J.; Tatusova,T.; Kawaoka,Y.
EPI637248	NP	China	2013-Jan-01	EPI_ISL_194327	A/Anhui/1-YK_RG80/2013			Das,S.R.; Halpin,R.A.; Lin,X.; Simenauer,A.; Akopov,A.; Fedorova,N.; Puri,V.; Stockwell,T.; Amedeo,P.; Bishop,B.; Katzel,D.; Schobel,S.; Shrivastava,S.; Neumann,G.; Bao,Y.; Sanders,R.; Zhdanov,S.; Kiryutin,B.; Lipman,D.J.; Tatusova,T.; Kawaoka,Y.
EPI637255	NP	China	2013-Jan-01	EPI_ISL_194328	A/Anhui/1-YK_RG81/2013			Das,S.R.; Halpin,R.A.; Lin,X.; Simenauer,A.; Akopov,A.; Fedorova,N.; Puri,V.; Stockwell,T.; Amedeo,P.; Bishop,B.; Katzel,D.; Schobel,S.; Shrivastava,S.; Neumann,G.; Bao,Y.; Sanders,R.; Zhdanov,S.; Kiryutin,B.; Lipman,D.J.; Tatusova,T.; Kawaoka,Y.
EPI637264	NP	China	2013-Jan-01	EPI_ISL_194329	A/Anhui/1-YK_RG82/2013			Das,S.R.; Halpin,R.A.; Lin,X.; Simenauer,A.; Akopov,A.; Fedorova,N.; Puri,V.; Stockwell,T.; Amedeo,P.; Bishop,B.; Katzel,D.; Schobel,S.; Shrivastava,S.; Neumann,G.; Bao,Y.; Sanders,R.; Zhdanov,S.; Kiryutin,B.; Lipman,D.J.; Tatusova,T.; Kawaoka,Y.
EPI637271	NP	China	2013-Jan-01	EPI_ISL_194330	A/Anhui/1-YK_RG83/2013			Das,S.R.; Halpin,R.A.; Lin,X.; Simenauer,A.; Akopov,A.; Fedorova,N.; Puri,V.; Stockwell,T.; Amedeo,P.; Bishop,B.; Katzel,D.; Schobel,S.; Shrivastava,S.; Neumann,G.; Bao,Y.; Sanders,R.; Zhdanov,S.; Kiryutin,B.; Lipman,D.J.; Tatusova,T.; Kawaoka,Y.
EPI637278	NP	China	2013-Jan-01	EPI_ISL_194331	A/Anhui/1-YK_RG84/2013			Das,S.R.; Halpin,R.A.; Lin,X.; Simenauer,A.; Akopov,A.; Fedorova,N.; Puri,V.; Stockwell,T.; Amedeo,P.; Bishop,B.; Katzel,D.; Schobel,S.; Shrivastava,S.; Neumann,G.; Bao,Y.; Sanders,R.; Zhdanov,S.; Kiryutin,B.; Lipman,D.J.; Tatusova,T.; Kawaoka,Y.
EPI637286	NP	China	2013-Jan-01	EPI_ISL_194332	A/Anhui/1-YK_RG85/2013			Das,S.R.; Halpin,R.A.; Lin,X.; Simenauer,A.; Akopov,A.; Fedorova,N.; Puri,V.; Stockwell,T.; Amedeo,P.; Bishop,B.; Katzel,D.; Schobel,S.; Shrivastava,S.; Neumann,G.; Bao,Y.; Sanders,R.; Zhdanov,S.; Kiryutin,B.; Lipman,D.J.; Tatusova,T.; Kawaoka,Y.
EPI637293	NP	China	2013-Jan-01	EPI_ISL_194333	A/Anhui/1-YK_RG86/2013			Das,S.R.; Halpin,R.A.; Lin,X.; Simenauer,A.; Akopov,A.; Fedorova,N.; Puri,V.; Stockwell,T.; Amedeo,P.; Bishop,B.; Katzel,D.; Schobel,S.; Shrivastava,S.; Neumann,G.; Bao,Y.; Sanders,R.; Zhdanov,S.; Kiryutin,B.; Lipman,D.J.; Tatusova,T.; Kawaoka,Y.
EPI637300	NP	China	2013-Jan-01	EPI_ISL_194334	A/Anhui/1-YK_RG87/2013			Das,S.R.; Halpin,R.A.; Lin,X.; Simenauer,A.; Akopov,A.; Fedorova,N.; Puri,V.; Stockwell,T.; Amedeo,P.; Bishop,B.; Katzel,D.; Schobel,S.; Shrivastava,S.; Neumann,G.; Bao,Y.; Sanders,R.; Zhdanov,S.; Kiryutin,B.; Lipman,D.J.; Tatusova,T.; Kawaoka,Y.
EPI637308	NP	China	2013-Jan-01	EPI_ISL_194335	A/Anhui/1-YK_RG88/2013			Das,S.R.; Halpin,R.A.; Lin,X.; Simenauer,A.; Akopov,A.; Fedorova,N.; Puri,V.; Stockwell,T.; Amedeo,P.; Bishop,B.; Katzel,D.; Schobel,S.; Shrivastava,S.; Neumann,G.; Bao,Y.; Sanders,R.; Zhdanov,S.; Kiryutin,B.; Lipman,D.J.; Tatusova,T.; Kawaoka,Y.
EPI637315	NP	China	2013-Jan-01	EPI_ISL_194336	A/Anhui/1-YK_RG89/2013			Das,S.R.; Halpin,R.A.; Lin,X.; Simenauer,A.; Akopov,A.; Fedorova,N.; Puri,V.; Stockwell,T.; Amedeo,P.; Bishop,B.; Katzel,D.; Schobel,S.; Shrivastava,S.; Neumann,G.; Bao,Y.; Sanders,R.; Zhdanov,S.; Kiryutin,B.; Lipman,D.J.; Tatusova,T.; Kawaoka,Y.
EPI637322	NP	China	2013-Jan-01	EPI_ISL_194337	A/Anhui/1-YK_RG90/2013			Das,S.R.; Halpin,R.A.; Lin,X.; Simenauer,A.; Akopov,A.; Fedorova,N.; Puri,V.; Stockwell,T.; Amedeo,P.; Bishop,B.; Katzel,D.; Schobel,S.; Shrivastava,S.; Neumann,G.; Bao,Y.; Sanders,R.; Zhdanov,S.; Kiryutin,B.; Lipman,D.J.; Tatusova,T.; Kawaoka,Y.
EPI637329	NP	China	2013-Jan-01	EPI_ISL_194338	A/Anhui/1-YK_RG91/2013			Das,S.R.; Halpin,R.A.; Lin,X.; Simenauer,A.; Akopov,A.; Fedorova,N.; Puri,V.; Stockwell,T.; Amedeo,P.; Bishop,B.; Katzel,D.; Schobel,S.; Shrivastava,S.; Neumann,G.; Bao,Y.; Sanders,R.; Zhdanov,S.; Kiryutin,B.; Lipman,D.J.; Tatusova,T.; Kawaoka,Y.
EPI637336	NP	China	2013-Jan-01	EPI_ISL_194339	A/Anhui/1-YK_RG92/2013			Das,S.R.; Halpin,R.A.; Lin,X.; Simenauer,A.; Akopov,A.; Fedorova,N.; Puri,V.; Stockwell,T.; Amedeo,P.; Bishop,B.; Katzel,D.; Schobel,S.; Shrivastava,S.; Neumann,G.; Bao,Y.; Sanders,R.; Zhdanov,S.; Kiryutin,B.; Lipman,D.J.; Tatusova,T.; Kawaoka,Y.
EPI637343	NP	China	2013-Jan-01	EPI_ISL_194340	A/Anhui/1-YK_RG93/2013			Das,S.R.; Halpin,R.A.; Lin,X.; Simenauer,A.; Akopov,A.; Fedorova,N.; Puri,V.; Stockwell,T.; Amedeo,P.; Bishop,B.; Katzel,D.; Schobel,S.; Shrivastava,S.; Neumann,G.; Bao,Y.; Sanders,R.; Zhdanov,S.; Kiryutin,B.; Lipman,D.J.; Tatusova,T.; Kawaoka,Y.
EPI637350	NP	China	2013-Jan-01	EPI_ISL_194341	A/Anhui/1-YK_RG94/2013			Das,S.R.; Halpin,R.A.; Lin,X.; Simenauer,A.; Akopov,A.; Fedorova,N.; Puri,V.; Stockwell,T.; Amedeo,P.; Bishop,B.; Katzel,D.; Schobel,S.; Shrivastava,S.; Neumann,G.; Bao,Y.; Sanders,R.; Zhdanov,S.; Kiryutin,B.; Lipman,D.J.; Tatusova,T.; Kawaoka,Y.
EPI637358	NP	China	2013-Jan-01	EPI_ISL_194342	A/Anhui/1-YK_RG95/2013			Das,S.R.; Halpin,R.A.; Lin,X.; Simenauer,A.; Akopov,A.; Fedorova,N.; Puri,V.; Stockwell,T.; Amedeo,P.; Bishop,B.; Katzel,D.; Schobel,S.; Shrivastava,S.; Neumann,G.; Bao,Y.; Sanders,R.; Zhdanov,S.; Kiryutin,B.; Lipman,D.J.; Tatusova,T.; Kawaoka,Y.
EPI637365	NP	China	2013-Jan-01	EPI_ISL_194343	A/Anhui/1-YK_RG96/2013			Das,S.R.; Halpin,R.A.; Lin,X.; Simenauer,A.; Akopov,A.; Fedorova,N.; Puri,V.; Stockwell,T.; Amedeo,P.; Bishop,B.; Katzel,D.; Schobel,S.; Shrivastava,S.; Neumann,G.; Bao,Y.; Sanders,R.; Zhdanov,S.; Kiryutin,B.; Lipman,D.J.; Tatusova,T.; Kawaoka,Y.
EPI637372	NP	China	2013-Jan-01	EPI_ISL_194344	A/Anhui/1-YK_RG97/2013			Das,S.R.; Halpin,R.A.; Lin,X.; Simenauer,A.; Akopov,A.; Fedorova,N.; Puri,V.; Stockwell,T.; Amedeo,P.; Bishop,B.; Katzel,D.; Schobel,S.; Shrivastava,S.; Neumann,G.; Bao,Y.; Sanders,R.; Zhdanov,S.; Kiryutin,B.; Lipman,D.J.; Tatusova,T.; Kawaoka,Y.
EPI637379	NP	China	2013-Jan-01	EPI_ISL_194345	A/Anhui/1-YK_RG98/2013			Das,S.R.; Halpin,R.A.; Lin,X.; Simenauer,A.; Akopov,A.; Fedorova,N.; Puri,V.; Stockwell,T.; Amedeo,P.; Bishop,B.; Katzel,D.; Schobel,S.; Shrivastava,S.; Neumann,G.; Bao,Y.; Sanders,R.; Zhdanov,S.; Kiryutin,B.; Lipman,D.J.; Tatusova,T.; Kawaoka,Y.
EPI637386	NP	China	2013-Jan-01	EPI_ISL_194346	A/Anhui/1-YK_RG99/2013			Das,S.R.; Halpin,R.A.; Lin,X.; Simenauer,A.; Akopov,A.; Fedorova,N.; Puri,V.; Stockwell,T.; Amedeo,P.; Bishop,B.; Katzel,D.; Schobel,S.; Shrivastava,S.; Neumann,G.; Bao,Y.; Sanders,R.; Zhdanov,S.; Kiryutin,B.; Lipman,D.J.; Tatusova,T.; Kawaoka,Y.
EPI637393	NP	China	2013-Jan-01	EPI_ISL_194347	A/Anhui/1-YK_RG100/2013			Das,S.R.; Halpin,R.A.; Lin,X.; Simenauer,A.; Akopov,A.; Fedorova,N.; Puri,V.; Stockwell,T.; Amedeo,P.; Bishop,B.; Katzel,D.; Schobel,S.; Shrivastava,S.; Neumann,G.; Bao,Y.; Sanders,R.; Zhdanov,S.; Kiryutin,B.; Lipman,D.J.; Tatusova,T.; Kawaoka,Y.
EPI637400	NP	China	2013-Jan-01	EPI_ISL_194348	A/Anhui/1-YK_RG101/2013			Das,S.R.; Halpin,R.A.; Lin,X.; Simenauer,A.; Akopov,A.; Fedorova,N.; Puri,V.; Stockwell,T.; Amedeo,P.; Bishop,B.; Katzel,D.; Schobel,S.; Shrivastava,S.; Neumann,G.; Bao,Y.; Sanders,R.; Zhdanov,S.; Kiryutin,B.; Lipman,D.J.; Tatusova,T.; Kawaoka,Y.
EPI637407	NP	China	2013-Jan-01	EPI_ISL_194349	A/Anhui/1-YK_RG102/2013			Das,S.R.; Halpin,R.A.; Lin,X.; Simenauer,A.; Akopov,A.; Fedorova,N.; Puri,V.; Stockwell,T.; Amedeo,P.; Bishop,B.; Katzel,D.; Schobel,S.; Shrivastava,S.; Neumann,G.; Bao,Y.; Sanders,R.; Zhdanov,S.; Kiryutin,B.; Lipman,D.J.; Tatusova,T.; Kawaoka,Y.
EPI637414	NP	China	2013-Jan-01	EPI_ISL_194350	A/Anhui/1-YK_RG103/2013			Das,S.R.; Halpin,R.A.; Lin,X.; Simenauer,A.; Akopov,A.; Fedorova,N.; Puri,V.; Stockwell,T.; Amedeo,P.; Bishop,B.; Katzel,D.; Schobel,S.; Shrivastava,S.; Neumann,G.; Bao,Y.; Sanders,R.; Zhdanov,S.; Kiryutin,B.; Lipman,D.J.; Tatusova,T.; Kawaoka,Y.
EPI637421	NP	China	2013-Jan-01	EPI_ISL_194351	A/Anhui/1-YK_RG104/2013			Das,S.R.; Halpin,R.A.; Lin,X.; Simenauer,A.; Akopov,A.; Fedorova,N.; Puri,V.; Stockwell,T.; Amedeo,P.; Bishop,B.; Katzel,D.; Schobel,S.; Shrivastava,S.; Neumann,G.; Bao,Y.; Sanders,R.; Zhdanov,S.; Kiryutin,B.; Lipman,D.J.; Tatusova,T.; Kawaoka,Y.
EPI637220	NP	China	2013-Jan-01	EPI_ISL_194352	A/Anhui/1-YK_RG76/2013			Das,S.R.; Halpin,R.A.; Lin,X.; Simenauer,A.; Akopov,A.; Fedorova,N.; Puri,V.; Stockwell,T.; Amedeo,P.; Bishop,B.; Katzel,D.; Schobel,S.; Shrivastava,S.; Neumann,G.; Bao,Y.; Sanders,R.; Zhdanov,S.; Kiryutin,B.; Lipman,D.J.; Tatusova,T.; Kawaoka,Y.
EPI637435	NP	China	2013-Jan-01	EPI_ISL_194353	A/Anhui/1-YK_RG106/2013			Das,S.R.; Halpin,R.A.; Lin,X.; Simenauer,A.; Akopov,A.; Fedorova,N.; Puri,V.; Stockwell,T.; Amedeo,P.; Bishop,B.; Katzel,D.; Schobel,S.; Shrivastava,S.; Neumann,G.; Bao,Y.; Sanders,R.; Zhdanov,S.; Kiryutin,B.; Lipman,D.J.; Tatusova,T.; Kawaoka,Y.
EPI637442	NP	China	2013-Jan-01	EPI_ISL_194354	A/Anhui/1-YK_RG107/2013			Das,S.R.; Halpin,R.A.; Lin,X.; Simenauer,A.; Akopov,A.; Fedorova,N.; Puri,V.; Stockwell,T.; Amedeo,P.; Bishop,B.; Katzel,D.; Schobel,S.; Shrivastava,S.; Neumann,G.; Bao,Y.; Sanders,R.; Zhdanov,S.; Kiryutin,B.; Lipman,D.J.; Tatusova,T.; Kawaoka,Y.
EPI637449	NP	China	2013-Jan-01	EPI_ISL_194355	A/Anhui/1-YK_RG108/2013			Das,S.R.; Halpin,R.A.; Lin,X.; Simenauer,A.; Akopov,A.; Fedorova,N.; Puri,V.; Stockwell,T.; Amedeo,P.; Bishop,B.; Katzel,D.; Schobel,S.; Shrivastava,S.; Neumann,G.; Bao,Y.; Sanders,R.; Zhdanov,S.; Kiryutin,B.; Lipman,D.J.; Tatusova,T.; Kawaoka,Y.
EPI637456	NP	China	2013-Jan-01	EPI_ISL_194356	A/Anhui/1-YK_RG109/2013			Das,S.R.; Halpin,R.A.; Lin,X.; Simenauer,A.; Akopov,A.; Fedorova,N.; Puri,V.; Stockwell,T.; Amedeo,P.; Bishop,B.; Katzel,D.; Schobel,S.; Shrivastava,S.; Neumann,G.; Bao,Y.; Sanders,R.; Zhdanov,S.; Kiryutin,B.; Lipman,D.J.; Tatusova,T.; Kawaoka,Y.
EPI637463	NP	China	2013-Jan-01	EPI_ISL_194357	A/Anhui/1-YK_RG110/2013			Das,S.R.; Halpin,R.A.; Lin,X.; Simenauer,A.; Akopov,A.; Fedorova,N.; Puri,V.; Stockwell,T.; Amedeo,P.; Bishop,B.; Katzel,D.; Schobel,S.; Shrivastava,S.; Neumann,G.; Bao,Y.; Sanders,R.; Zhdanov,S.; Kiryutin,B.; Lipman,D.J.; Tatusova,T.; Kawaoka,Y.
EPI637470	NP	China	2013-Jan-01	EPI_ISL_194358	A/Anhui/1-YK_RG111/2013			Das,S.R.; Halpin,R.A.; Lin,X.; Simenauer,A.; Akopov,A.; Fedorova,N.; Puri,V.; Stockwell,T.; Amedeo,P.; Bishop,B.; Katzel,D.; Schobel,S.; Shrivastava,S.; Neumann,G.; Bao,Y.; Sanders,R.; Zhdanov,S.; Kiryutin,B.; Lipman,D.J.; Tatusova,T.; Kawaoka,Y.
EPI637477	NP	China	2013-Jan-01	EPI_ISL_194359	A/Anhui/1-YK_RG112/2013			Das,S.R.; Halpin,R.A.; Lin,X.; Simenauer,A.; Akopov,A.; Fedorova,N.; Puri,V.; Stockwell,T.; Amedeo,P.; Bishop,B.; Katzel,D.; Schobel,S.; Shrivastava,S.; Neumann,G.; Bao,Y.; Sanders,R.; Zhdanov,S.; Kiryutin,B.; Lipman,D.J.; Tatusova,T.; Kawaoka,Y.
EPI637484	NP	China	2013-Jan-01	EPI_ISL_194360	A/Anhui/1-YK_RG113/2013			Das,S.R.; Halpin,R.A.; Lin,X.; Simenauer,A.; Akopov,A.; Fedorova,N.; Puri,V.; Stockwell,T.; Amedeo,P.; Bishop,B.; Katzel,D.; Schobel,S.; Shrivastava,S.; Neumann,G.; Bao,Y.; Sanders,R.; Zhdanov,S.; Kiryutin,B.; Lipman,D.J.; Tatusova,T.; Kawaoka,Y.
EPI637496	NP	China	2013-Jan-01	EPI_ISL_194361	A/Anhui/1-YK_RG114/2013			Das,S.R.; Halpin,R.A.; Lin,X.; Simenauer,A.; Akopov,A.; Fedorova,N.; Puri,V.; Stockwell,T.; Amedeo,P.; Bishop,B.; Katzel,D.; Schobel,S.; Shrivastava,S.; Neumann,G.; Bao,Y.; Sanders,R.; Zhdanov,S.; Kiryutin,B.; Lipman,D.J.; Tatusova,T.; Kawaoka,Y.
EPI637503	NP	China	2013-Jan-01	EPI_ISL_194362	A/Anhui/1-YK_RG115/2013			Das,S.R.; Halpin,R.A.; Lin,X.; Simenauer,A.; Akopov,A.; Fedorova,N.; Puri,V.; Stockwell,T.; Amedeo,P.; Bishop,B.; Katzel,D.; Schobel,S.; Shrivastava,S.; Neumann,G.; Bao,Y.; Sanders,R.; Zhdanov,S.; Kiryutin,B.; Lipman,D.J.; Tatusova,T.; Kawaoka,Y.
EPI637510	NP	China	2013-Jan-01	EPI_ISL_194363	A/Anhui/1-YK_RG116/2013			Das,S.R.; Halpin,R.A.; Lin,X.; Simenauer,A.; Akopov,A.; Fedorova,N.; Puri,V.; Stockwell,T.; Amedeo,P.; Bishop,B.; Katzel,D.; Schobel,S.; Shrivastava,S.; Neumann,G.; Bao,Y.; Sanders,R.; Zhdanov,S.; Kiryutin,B.; Lipman,D.J.; Tatusova,T.; Kawaoka,Y.
EPI637517	NP	China	2013-Jan-01	EPI_ISL_194364	A/Anhui/1-YK_RG117/2013			Das,S.R.; Halpin,R.A.; Lin,X.; Simenauer,A.; Akopov,A.; Fedorova,N.; Puri,V.; Stockwell,T.; Amedeo,P.; Bishop,B.; Katzel,D.; Schobel,S.; Shrivastava,S.; Neumann,G.; Bao,Y.; Sanders,R.; Zhdanov,S.; Kiryutin,B.; Lipman,D.J.; Tatusova,T.; Kawaoka,Y.
EPI637524	NP	China	2013-Jan-01	EPI_ISL_194365	A/Anhui/1-YK_RG118/2013			Das,S.R.; Halpin,R.A.; Lin,X.; Simenauer,A.; Akopov,A.; Fedorova,N.; Puri,V.; Stockwell,T.; Amedeo,P.; Bishop,B.; Katzel,D.; Schobel,S.; Shrivastava,S.; Neumann,G.; Bao,Y.; Sanders,R.; Zhdanov,S.; Kiryutin,B.; Lipman,D.J.; Tatusova,T.; Kawaoka,Y.
EPI637531	NP	China	2013-Jan-01	EPI_ISL_194366	A/Anhui/1-YK_RG119/2013			Das,S.R.; Halpin,R.A.; Lin,X.; Simenauer,A.; Akopov,A.; Fedorova,N.; Puri,V.; Stockwell,T.; Amedeo,P.; Bishop,B.; Katzel,D.; Schobel,S.; Shrivastava,S.; Neumann,G.; Bao,Y.; Sanders,R.; Zhdanov,S.; Kiryutin,B.; Lipman,D.J.; Tatusova,T.; Kawaoka,Y.
EPI637538	NP	China	2013-Jan-01	EPI_ISL_194367	A/Anhui/1-YK_RG120/2013			Das,S.R.; Halpin,R.A.; Lin,X.; Simenauer,A.; Akopov,A.; Fedorova,N.; Puri,V.; Stockwell,T.; Amedeo,P.; Bishop,B.; Katzel,D.; Schobel,S.; Shrivastava,S.; Neumann,G.; Bao,Y.; Sanders,R.; Zhdanov,S.; Kiryutin,B.; Lipman,D.J.; Tatusova,T.; Kawaoka,Y.
EPI637545	NP	China	2013-Jan-01	EPI_ISL_194368	A/Anhui/1-YK_RG121/2013			Das,S.R.; Halpin,R.A.; Lin,X.; Simenauer,A.; Akopov,A.; Fedorova,N.; Puri,V.; Stockwell,T.; Amedeo,P.; Bishop,B.; Katzel,D.; Schobel,S.; Shrivastava,S.; Neumann,G.; Bao,Y.; Sanders,R.; Zhdanov,S.; Kiryutin,B.; Lipman,D.J.; Tatusova,T.; Kawaoka,Y.
EPI637552	NP	China	2013-Jan-01	EPI_ISL_194369	A/Anhui/1-YK_RG122/2013			Das,S.R.; Halpin,R.A.; Lin,X.; Simenauer,A.; Akopov,A.; Fedorova,N.; Puri,V.; Stockwell,T.; Amedeo,P.; Bishop,B.; Katzel,D.; Schobel,S.; Shrivastava,S.; Neumann,G.; Bao,Y.; Sanders,R.; Zhdanov,S.; Kiryutin,B.; Lipman,D.J.; Tatusova,T.; Kawaoka,Y.
EPI637559	NP	China	2013-Jan-01	EPI_ISL_194370	A/Anhui/1-YK_RG123/2013			Das,S.R.; Halpin,R.A.; Lin,X.; Simenauer,A.; Akopov,A.; Fedorova,N.; Puri,V.; Stockwell,T.; Amedeo,P.; Bishop,B.; Katzel,D.; Schobel,S.; Shrivastava,S.; Neumann,G.; Bao,Y.; Sanders,R.; Zhdanov,S.; Kiryutin,B.; Lipman,D.J.; Tatusova,T.; Kawaoka,Y.
EPI637566	NP	China	2013-Jan-01	EPI_ISL_194371	A/Anhui/1-YK_RG124/2013			Das,S.R.; Halpin,R.A.; Lin,X.; Simenauer,A.; Akopov,A.; Fedorova,N.; Puri,V.; Stockwell,T.; Amedeo,P.; Bishop,B.; Katzel,D.; Schobel,S.; Shrivastava,S.; Neumann,G.; Bao,Y.; Sanders,R.; Zhdanov,S.; Kiryutin,B.; Lipman,D.J.; Tatusova,T.; Kawaoka,Y.
EPI637428	NP	China	2013-Jan-01	EPI_ISL_194372	A/Anhui/1-YK_RG105/2013			Das,S.R.; Halpin,R.A.; Lin,X.; Simenauer,A.; Akopov,A.; Fedorova,N.; Puri,V.; Stockwell,T.; Amedeo,P.; Bishop,B.; Katzel,D.; Schobel,S.; Shrivastava,S.; Neumann,G.; Bao,Y.; Sanders,R.; Zhdanov,S.; Kiryutin,B.; Lipman,D.J.; Tatusova,T.; Kawaoka,Y.
EPI637573	NP	China	2013-Jan-01	EPI_ISL_194373	A/Anhui/1-YK_RG125/2013			Das,S.R.; Halpin,R.A.; Lin,X.; Simenauer,A.; Akopov,A.; Fedorova,N.; Puri,V.; Stockwell,T.; Amedeo,P.; Bishop,B.; Katzel,D.; Schobel,S.; Shrivastava,S.; Neumann,G.; Bao,Y.; Sanders,R.; Zhdanov,S.; Kiryutin,B.; Lipman,D.J.; Tatusova,T.; Kawaoka,Y.
EPI637587	NP	China	2013-Jan-01	EPI_ISL_194374	A/Anhui/1-YK_RG127/2013			Das,S.R.; Halpin,R.A.; Lin,X.; Simenauer,A.; Akopov,A.; Fedorova,N.; Puri,V.; Stockwell,T.; Amedeo,P.; Bishop,B.; Katzel,D.; Schobel,S.; Shrivastava,S.; Neumann,G.; Bao,Y.; Sanders,R.; Zhdanov,S.; Kiryutin,B.; Lipman,D.J.; Tatusova,T.; Kawaoka,Y.
EPI637594	NP	China	2013-Jan-01	EPI_ISL_194375	A/Anhui/1-YK_RG128/2013			Das,S.R.; Halpin,R.A.; Lin,X.; Simenauer,A.; Akopov,A.; Fedorova,N.; Puri,V.; Stockwell,T.; Amedeo,P.; Bishop,B.; Katzel,D.; Schobel,S.; Shrivastava,S.; Neumann,G.; Bao,Y.; Sanders,R.; Zhdanov,S.; Kiryutin,B.; Lipman,D.J.; Tatusova,T.; Kawaoka,Y.
EPI637601	NP	China	2013-Jan-01	EPI_ISL_194376	A/Anhui/1-YK_RG129/2013			Das,S.R.; Halpin,R.A.; Lin,X.; Simenauer,A.; Akopov,A.; Fedorova,N.; Puri,V.; Stockwell,T.; Amedeo,P.; Bishop,B.; Katzel,D.; Schobel,S.; Shrivastava,S.; Neumann,G.; Bao,Y.; Sanders,R.; Zhdanov,S.; Kiryutin,B.; Lipman,D.J.; Tatusova,T.; Kawaoka,Y.
EPI637608	NP	China	2013-Jan-01	EPI_ISL_194377	A/Anhui/1-YK_RG130/2013			Das,S.R.; Halpin,R.A.; Lin,X.; Simenauer,A.; Akopov,A.; Fedorova,N.; Puri,V.; Stockwell,T.; Amedeo,P.; Bishop,B.; Katzel,D.; Schobel,S.; Shrivastava,S.; Neumann,G.; Bao,Y.; Sanders,R.; Zhdanov,S.; Kiryutin,B.; Lipman,D.J.; Tatusova,T.; Kawaoka,Y.
EPI637615	NP	China	2013-Jan-01	EPI_ISL_194378	A/Anhui/1-YK_RG131/2013			Das,S.R.; Halpin,R.A.; Lin,X.; Simenauer,A.; Akopov,A.; Fedorova,N.; Puri,V.; Stockwell,T.; Amedeo,P.; Bishop,B.; Katzel,D.; Schobel,S.; Shrivastava,S.; Neumann,G.; Bao,Y.; Sanders,R.; Zhdanov,S.; Kiryutin,B.; Lipman,D.J.; Tatusova,T.; Kawaoka,Y.
EPI637622	NP	China	2013-Jan-01	EPI_ISL_194379	A/Anhui/1-YK_RG132/2013			Das,S.R.; Halpin,R.A.; Lin,X.; Simenauer,A.; Akopov,A.; Fedorova,N.; Puri,V.; Stockwell,T.; Amedeo,P.; Bishop,B.; Katzel,D.; Schobel,S.; Shrivastava,S.; Neumann,G.; Bao,Y.; Sanders,R.; Zhdanov,S.; Kiryutin,B.; Lipman,D.J.; Tatusova,T.; Kawaoka,Y.
EPI637629	NP	China	2013-Jan-01	EPI_ISL_194380	A/Anhui/1-YK_RG133/2013			Das,S.R.; Halpin,R.A.; Lin,X.; Simenauer,A.; Akopov,A.; Fedorova,N.; Puri,V.; Stockwell,T.; Amedeo,P.; Bishop,B.; Katzel,D.; Schobel,S.; Shrivastava,S.; Neumann,G.; Bao,Y.; Sanders,R.; Zhdanov,S.; Kiryutin,B.; Lipman,D.J.; Tatusova,T.; Kawaoka,Y.
EPI637580	NP	China	2013-Jan-01	EPI_ISL_194381	A/Anhui/1-YK_RG126/2013			Das,S.R.; Halpin,R.A.; Lin,X.; Simenauer,A.; Akopov,A.; Fedorova,N.; Puri,V.; Stockwell,T.; Amedeo,P.; Bishop,B.; Katzel,D.; Schobel,S.; Shrivastava,S.; Neumann,G.; Bao,Y.; Sanders,R.; Zhdanov,S.; Kiryutin,B.; Lipman,D.J.; Tatusova,T.; Kawaoka,Y.
EPI637643	NP	China	2013-Jan-01	EPI_ISL_194382	A/Anhui/1-YK_RG135/2013			Das,S.R.; Halpin,R.A.; Lin,X.; Simenauer,A.; Akopov,A.; Fedorova,N.; Puri,V.; Stockwell,T.; Amedeo,P.; Bishop,B.; Katzel,D.; Schobel,S.; Shrivastava,S.; Neumann,G.; Bao,Y.; Sanders,R.; Zhdanov,S.; Kiryutin,B.; Lipman,D.J.; Tatusova,T.; Kawaoka,Y.
EPI637636	NP	China	2013-Jan-01	EPI_ISL_194383	A/Anhui/1-YK_RG134/2013			Das,S.R.; Halpin,R.A.; Lin,X.; Simenauer,A.; Akopov,A.; Fedorova,N.; Puri,V.; Stockwell,T.; Amedeo,P.; Bishop,B.; Katzel,D.; Schobel,S.; Shrivastava,S.; Neumann,G.; Bao,Y.; Sanders,R.; Zhdanov,S.; Kiryutin,B.; Lipman,D.J.; Tatusova,T.; Kawaoka,Y.
EPI637657	NP	China	2013-Jan-01	EPI_ISL_194384	A/Anhui/1-YK_RG137/2013			Das,S.R.; Halpin,R.A.; Lin,X.; Simenauer,A.; Akopov,A.; Fedorova,N.; Puri,V.; Stockwell,T.; Amedeo,P.; Bishop,B.; Katzel,D.; Schobel,S.; Shrivastava,S.; Neumann,G.; Bao,Y.; Sanders,R.; Zhdanov,S.; Kiryutin,B.; Lipman,D.J.; Tatusova,T.; Kawaoka,Y.
EPI637664	NP	China	2013-Jan-01	EPI_ISL_194385	A/Anhui/1-YK_RG138/2013			Das,S.R.; Halpin,R.A.; Lin,X.; Simenauer,A.; Akopov,A.; Fedorova,N.; Puri,V.; Stockwell,T.; Amedeo,P.; Bishop,B.; Katzel,D.; Schobel,S.; Shrivastava,S.; Neumann,G.; Bao,Y.; Sanders,R.; Zhdanov,S.; Kiryutin,B.; Lipman,D.J.; Tatusova,T.; Kawaoka,Y.
EPI637671	NP	China	2013-Jan-01	EPI_ISL_194386	A/Anhui/1-YK_RG139/2013			Das,S.R.; Halpin,R.A.; Lin,X.; Simenauer,A.; Akopov,A.; Fedorova,N.; Puri,V.; Stockwell,T.; Amedeo,P.; Bishop,B.; Katzel,D.; Schobel,S.; Shrivastava,S.; Neumann,G.; Bao,Y.; Sanders,R.; Zhdanov,S.; Kiryutin,B.; Lipman,D.J.; Tatusova,T.; Kawaoka,Y.
EPI637678	NP	China	2013-Jan-01	EPI_ISL_194387	A/Anhui/1-YK_RG140/2013			Das,S.R.; Halpin,R.A.; Lin,X.; Simenauer,A.; Akopov,A.; Fedorova,N.; Puri,V.; Stockwell,T.; Amedeo,P.; Bishop,B.; Katzel,D.; Schobel,S.; Shrivastava,S.; Neumann,G.; Bao,Y.; Sanders,R.; Zhdanov,S.; Kiryutin,B.; Lipman,D.J.; Tatusova,T.; Kawaoka,Y.
EPI637685	NP	China	2013-Jan-01	EPI_ISL_194388	A/Anhui/1-YK_RG141/2013			Das,S.R.; Halpin,R.A.; Lin,X.; Simenauer,A.; Akopov,A.; Fedorova,N.; Puri,V.; Stockwell,T.; Amedeo,P.; Bishop,B.; Katzel,D.; Schobel,S.; Shrivastava,S.; Neumann,G.; Bao,Y.; Sanders,R.; Zhdanov,S.; Kiryutin,B.; Lipman,D.J.; Tatusova,T.; Kawaoka,Y.
EPI637692	NP	China	2013-Jan-01	EPI_ISL_194389	A/Anhui/1-YK_RG142/2013			Das,S.R.; Halpin,R.A.; Lin,X.; Simenauer,A.; Akopov,A.; Fedorova,N.; Puri,V.; Stockwell,T.; Amedeo,P.; Bishop,B.; Katzel,D.; Schobel,S.; Shrivastava,S.; Neumann,G.; Bao,Y.; Sanders,R.; Zhdanov,S.; Kiryutin,B.; Lipman,D.J.; Tatusova,T.; Kawaoka,Y.
EPI637650	NP	China	2013-Jan-01	EPI_ISL_194390	A/Anhui/1-YK_RG136/2013			Das,S.R.; Halpin,R.A.; Lin,X.; Simenauer,A.; Akopov,A.; Fedorova,N.; Puri,V.; Stockwell,T.; Amedeo,P.; Bishop,B.; Katzel,D.; Schobel,S.; Shrivastava,S.; Neumann,G.; Bao,Y.; Sanders,R.; Zhdanov,S.; Kiryutin,B.; Lipman,D.J.; Tatusova,T.; Kawaoka,Y.
EPI637706	NP	China	2013-Jan-01	EPI_ISL_194391	A/Anhui/1-YK_RG144/2013			Das,S.R.; Halpin,R.A.; Lin,X.; Simenauer,A.; Akopov,A.; Fedorova,N.; Puri,V.; Stockwell,T.; Amedeo,P.; Bishop,B.; Katzel,D.; Schobel,S.; Shrivastava,S.; Neumann,G.; Bao,Y.; Sanders,R.; Zhdanov,S.; Kiryutin,B.; Lipman,D.J.; Tatusova,T.; Kawaoka,Y.
EPI637713	NP	China	2013-Jan-01	EPI_ISL_194392	A/Anhui/1-YK_RG145/2013			Das,S.R.; Halpin,R.A.; Lin,X.; Simenauer,A.; Akopov,A.; Fedorova,N.; Puri,V.; Stockwell,T.; Amedeo,P.; Bishop,B.; Katzel,D.; Schobel,S.; Shrivastava,S.; Neumann,G.; Bao,Y.; Sanders,R.; Zhdanov,S.; Kiryutin,B.; Lipman,D.J.; Tatusova,T.; Kawaoka,Y.
EPI637720	NP	China	2013-Jan-01	EPI_ISL_194393	A/Anhui/1-YK_RG146/2013			Das,S.R.; Halpin,R.A.; Lin,X.; Simenauer,A.; Akopov,A.; Fedorova,N.; Puri,V.; Stockwell,T.; Amedeo,P.; Bishop,B.; Katzel,D.; Schobel,S.; Shrivastava,S.; Neumann,G.; Bao,Y.; Sanders,R.; Zhdanov,S.; Kiryutin,B.; Lipman,D.J.; Tatusova,T.; Kawaoka,Y.
EPI637727	NP	China	2013-Jan-01	EPI_ISL_194394	A/Anhui/1-YK_RG147/2013			Das,S.R.; Halpin,R.A.; Lin,X.; Simenauer,A.; Akopov,A.; Fedorova,N.; Puri,V.; Stockwell,T.; Amedeo,P.; Bishop,B.; Katzel,D.; Schobel,S.; Shrivastava,S.; Neumann,G.; Bao,Y.; Sanders,R.; Zhdanov,S.; Kiryutin,B.; Lipman,D.J.; Tatusova,T.; Kawaoka,Y.
EPI637734	NP	China	2013-Jan-01	EPI_ISL_194395	A/Anhui/1-YK_RG148/2013			Das,S.R.; Halpin,R.A.; Lin,X.; Simenauer,A.; Akopov,A.; Fedorova,N.; Puri,V.; Stockwell,T.; Amedeo,P.; Bishop,B.; Katzel,D.; Schobel,S.; Shrivastava,S.; Neumann,G.; Bao,Y.; Sanders,R.; Zhdanov,S.; Kiryutin,B.; Lipman,D.J.; Tatusova,T.; Kawaoka,Y.
EPI637741	NP	China	2013-Jan-01	EPI_ISL_194396	A/Anhui/1-YK_RG149/2013			Das,S.R.; Halpin,R.A.; Lin,X.; Simenauer,A.; Akopov,A.; Fedorova,N.; Puri,V.; Stockwell,T.; Amedeo,P.; Bishop,B.; Katzel,D.; Schobel,S.; Shrivastava,S.; Neumann,G.; Bao,Y.; Sanders,R.; Zhdanov,S.; Kiryutin,B.; Lipman,D.J.; Tatusova,T.; Kawaoka,Y.
EPI637748	NP	China	2013-Jan-01	EPI_ISL_194397	A/Anhui/1-YK_RG150/2013			Das,S.R.; Halpin,R.A.; Lin,X.; Simenauer,A.; Akopov,A.; Fedorova,N.; Puri,V.; Stockwell,T.; Amedeo,P.; Bishop,B.; Katzel,D.; Schobel,S.; Shrivastava,S.; Neumann,G.; Bao,Y.; Sanders,R.; Zhdanov,S.; Kiryutin,B.; Lipman,D.J.; Tatusova,T.; Kawaoka,Y.
EPI637755	NP	China	2013-Jan-01	EPI_ISL_194398	A/Anhui/1-YK_RG151/2013			Das,S.R.; Halpin,R.A.; Lin,X.; Simenauer,A.; Akopov,A.; Fedorova,N.; Puri,V.; Stockwell,T.; Amedeo,P.; Bishop,B.; Katzel,D.; Schobel,S.; Shrivastava,S.; Neumann,G.; Bao,Y.; Sanders,R.; Zhdanov,S.; Kiryutin,B.; Lipman,D.J.; Tatusova,T.; Kawaoka,Y.
EPI637762	NP	China	2013-Jan-01	EPI_ISL_194399	A/Anhui/1-YK_RG152/2013			Das,S.R.; Halpin,R.A.; Lin,X.; Simenauer,A.; Akopov,A.; Fedorova,N.; Puri,V.; Stockwell,T.; Amedeo,P.; Bishop,B.; Katzel,D.; Schobel,S.; Shrivastava,S.; Neumann,G.; Bao,Y.; Sanders,R.; Zhdanov,S.; Kiryutin,B.; Lipman,D.J.; Tatusova,T.; Kawaoka,Y.
EPI637769	NP	China	2013-Jan-01	EPI_ISL_194400	A/Anhui/1-YK_RG153/2013			Das,S.R.; Halpin,R.A.; Lin,X.; Simenauer,A.; Akopov,A.; Fedorova,N.; Puri,V.; Stockwell,T.; Amedeo,P.; Bishop,B.; Katzel,D.; Schobel,S.; Shrivastava,S.; Neumann,G.; Bao,Y.; Sanders,R.; Zhdanov,S.; Kiryutin,B.; Lipman,D.J.; Tatusova,T.; Kawaoka,Y.
EPI637776	NP	China	2013-Jan-01	EPI_ISL_194401	A/Anhui/1-YK_RG154/2013			Das,S.R.; Halpin,R.A.; Lin,X.; Simenauer,A.; Akopov,A.; Fedorova,N.; Puri,V.; Stockwell,T.; Amedeo,P.; Bishop,B.; Katzel,D.; Schobel,S.; Shrivastava,S.; Neumann,G.; Bao,Y.; Sanders,R.; Zhdanov,S.; Kiryutin,B.; Lipman,D.J.; Tatusova,T.; Kawaoka,Y.
EPI637783	NP	China	2013-Jan-01	EPI_ISL_194402	A/Anhui/1-YK_RG155/2013			Das,S.R.; Halpin,R.A.; Lin,X.; Simenauer,A.; Akopov,A.; Fedorova,N.; Puri,V.; Stockwell,T.; Amedeo,P.; Bishop,B.; Katzel,D.; Schobel,S.; Shrivastava,S.; Neumann,G.; Bao,Y.; Sanders,R.; Zhdanov,S.; Kiryutin,B.; Lipman,D.J.; Tatusova,T.; Kawaoka,Y.
EPI637790	NP	China	2013-Jan-01	EPI_ISL_194403	A/Anhui/1-YK_RG156/2013			Das,S.R.; Halpin,R.A.; Lin,X.; Simenauer,A.; Akopov,A.; Fedorova,N.; Puri,V.; Stockwell,T.; Amedeo,P.; Bishop,B.; Katzel,D.; Schobel,S.; Shrivastava,S.; Neumann,G.; Bao,Y.; Sanders,R.; Zhdanov,S.; Kiryutin,B.; Lipman,D.J.; Tatusova,T.; Kawaoka,Y.
EPI637797	NP	China	2013-Jan-01	EPI_ISL_194404	A/Anhui/1-YK_RG157/2013			Das,S.R.; Halpin,R.A.; Lin,X.; Simenauer,A.; Akopov,A.; Fedorova,N.; Puri,V.; Stockwell,T.; Amedeo,P.; Bishop,B.; Katzel,D.; Schobel,S.; Shrivastava,S.; Neumann,G.; Bao,Y.; Sanders,R.; Zhdanov,S.; Kiryutin,B.; Lipman,D.J.; Tatusova,T.; Kawaoka,Y.
EPI637804	NP	China	2013-Jan-01	EPI_ISL_194405	A/Anhui/1-YK_RG158/2013			Das,S.R.; Halpin,R.A.; Lin,X.; Simenauer,A.; Akopov,A.; Fedorova,N.; Puri,V.; Stockwell,T.; Amedeo,P.; Bishop,B.; Katzel,D.; Schobel,S.; Shrivastava,S.; Neumann,G.; Bao,Y.; Sanders,R.; Zhdanov,S.; Kiryutin,B.; Lipman,D.J.; Tatusova,T.; Kawaoka,Y.
EPI637811	NP	China	2013-Jan-01	EPI_ISL_194406	A/Anhui/1-YK_RG159/2013			Das,S.R.; Halpin,R.A.; Lin,X.; Simenauer,A.; Akopov,A.; Fedorova,N.; Puri,V.; Stockwell,T.; Amedeo,P.; Bishop,B.; Katzel,D.; Schobel,S.; Shrivastava,S.; Neumann,G.; Bao,Y.; Sanders,R.; Zhdanov,S.; Kiryutin,B.; Lipman,D.J.; Tatusova,T.; Kawaoka,Y.
EPI637818	NP	China	2013-Jan-01	EPI_ISL_194407	A/Anhui/1-YK_RG160/2013			Das,S.R.; Halpin,R.A.; Lin,X.; Simenauer,A.; Akopov,A.; Fedorova,N.; Puri,V.; Stockwell,T.; Amedeo,P.; Bishop,B.; Katzel,D.; Schobel,S.; Shrivastava,S.; Neumann,G.; Bao,Y.; Sanders,R.; Zhdanov,S.; Kiryutin,B.; Lipman,D.J.; Tatusova,T.; Kawaoka,Y.
EPI637825	NP	China	2013-Jan-01	EPI_ISL_194408	A/Anhui/1-YK_RG161/2013			Das,S.R.; Halpin,R.A.; Lin,X.; Simenauer,A.; Akopov,A.; Fedorova,N.; Puri,V.; Stockwell,T.; Amedeo,P.; Bishop,B.; Katzel,D.; Schobel,S.; Shrivastava,S.; Neumann,G.; Bao,Y.; Sanders,R.; Zhdanov,S.; Kiryutin,B.; Lipman,D.J.; Tatusova,T.; Kawaoka,Y.
EPI637832	NP	China	2013-Jan-01	EPI_ISL_194409	A/Anhui/1-YK_RG162/2013			Das,S.R.; Halpin,R.A.; Lin,X.; Simenauer,A.; Akopov,A.; Fedorova,N.; Puri,V.; Stockwell,T.; Amedeo,P.; Bishop,B.; Katzel,D.; Schobel,S.; Shrivastava,S.; Neumann,G.; Bao,Y.; Sanders,R.; Zhdanov,S.; Kiryutin,B.; Lipman,D.J.; Tatusova,T.; Kawaoka,Y.
EPI637839	NP	China	2013-Jan-01	EPI_ISL_194410	A/Anhui/1-YK_RG163/2013			Das,S.R.; Halpin,R.A.; Lin,X.; Simenauer,A.; Akopov,A.; Fedorova,N.; Puri,V.; Stockwell,T.; Amedeo,P.; Bishop,B.; Katzel,D.; Schobel,S.; Shrivastava,S.; Neumann,G.; Bao,Y.; Sanders,R.; Zhdanov,S.; Kiryutin,B.; Lipman,D.J.; Tatusova,T.; Kawaoka,Y.
EPI637846	NP	China	2013-Jan-01	EPI_ISL_194411	A/Anhui/1-YK_RG164/2013			Das,S.R.; Halpin,R.A.; Lin,X.; Simenauer,A.; Akopov,A.; Fedorova,N.; Puri,V.; Stockwell,T.; Amedeo,P.; Bishop,B.; Katzel,D.; Schobel,S.; Shrivastava,S.; Neumann,G.; Bao,Y.; Sanders,R.; Zhdanov,S.; Kiryutin,B.; Lipman,D.J.; Tatusova,T.; Kawaoka,Y.
EPI637853	NP	China	2013-Jan-01	EPI_ISL_194412	A/Anhui/1-YK_RG165/2013			Das,S.R.; Halpin,R.A.; Lin,X.; Simenauer,A.; Akopov,A.; Fedorova,N.; Puri,V.; Stockwell,T.; Amedeo,P.; Bishop,B.; Katzel,D.; Schobel,S.; Shrivastava,S.; Neumann,G.; Bao,Y.; Sanders,R.; Zhdanov,S.; Kiryutin,B.; Lipman,D.J.; Tatusova,T.; Kawaoka,Y.
EPI637860	NP	China	2013-Jan-01	EPI_ISL_194413	A/Anhui/1-YK_RG166/2013			Das,S.R.; Halpin,R.A.; Lin,X.; Simenauer,A.; Akopov,A.; Fedorova,N.; Puri,V.; Stockwell,T.; Amedeo,P.; Bishop,B.; Katzel,D.; Schobel,S.; Shrivastava,S.; Neumann,G.; Bao,Y.; Sanders,R.; Zhdanov,S.; Kiryutin,B.; Lipman,D.J.; Tatusova,T.; Kawaoka,Y.
EPI637867	NP	China	2013-Jan-01	EPI_ISL_194414	A/Anhui/1-YK_RG167/2013			Das,S.R.; Halpin,R.A.; Lin,X.; Simenauer,A.; Akopov,A.; Fedorova,N.; Puri,V.; Stockwell,T.; Amedeo,P.; Bishop,B.; Katzel,D.; Schobel,S.; Shrivastava,S.; Neumann,G.; Bao,Y.; Sanders,R.; Zhdanov,S.; Kiryutin,B.; Lipman,D.J.; Tatusova,T.; Kawaoka,Y.
EPI637874	NP	China	2013-Jan-01	EPI_ISL_194415	A/Anhui/1-YK_RG168/2013			Das,S.R.; Halpin,R.A.; Lin,X.; Simenauer,A.; Akopov,A.; Fedorova,N.; Puri,V.; Stockwell,T.; Amedeo,P.; Bishop,B.; Katzel,D.; Schobel,S.; Shrivastava,S.; Neumann,G.; Bao,Y.; Sanders,R.; Zhdanov,S.; Kiryutin,B.; Lipman,D.J.; Tatusova,T.; Kawaoka,Y.
EPI637881	NP	China	2013-Jan-01	EPI_ISL_194416	A/Anhui/1-YK_RG169/2013			Das,S.R.; Halpin,R.A.; Lin,X.; Simenauer,A.; Akopov,A.; Fedorova,N.; Puri,V.; Stockwell,T.; Amedeo,P.; Bishop,B.; Katzel,D.; Schobel,S.; Shrivastava,S.; Neumann,G.; Bao,Y.; Sanders,R.; Zhdanov,S.; Kiryutin,B.; Lipman,D.J.; Tatusova,T.; Kawaoka,Y.
EPI637888	NP	China	2013-Jan-01	EPI_ISL_194417	A/Anhui/1-YK_RG170/2013			Das,S.R.; Halpin,R.A.; Lin,X.; Simenauer,A.; Akopov,A.; Fedorova,N.; Puri,V.; Stockwell,T.; Amedeo,P.; Bishop,B.; Katzel,D.; Schobel,S.; Shrivastava,S.; Neumann,G.; Bao,Y.; Sanders,R.; Zhdanov,S.; Kiryutin,B.; Lipman,D.J.; Tatusova,T.; Kawaoka,Y.
EPI637895	NP	China	2013-Jan-01	EPI_ISL_194418	A/Anhui/1-YK_RG171/2013			Das,S.R.; Halpin,R.A.; Lin,X.; Simenauer,A.; Akopov,A.; Fedorova,N.; Puri,V.; Stockwell,T.; Amedeo,P.; Bishop,B.; Katzel,D.; Schobel,S.; Shrivastava,S.; Neumann,G.; Bao,Y.; Sanders,R.; Zhdanov,S.; Kiryutin,B.; Lipman,D.J.; Tatusova,T.; Kawaoka,Y.
EPI637902	NP	China	2013-Jan-01	EPI_ISL_194419	A/Anhui/1-YK_RG172/2013			Das,S.R.; Halpin,R.A.; Lin,X.; Simenauer,A.; Akopov,A.; Fedorova,N.; Puri,V.; Stockwell,T.; Amedeo,P.; Bishop,B.; Katzel,D.; Schobel,S.; Shrivastava,S.; Neumann,G.; Bao,Y.; Sanders,R.; Zhdanov,S.; Kiryutin,B.; Lipman,D.J.; Tatusova,T.; Kawaoka,Y.
EPI637909	NP	China	2013-Jan-01	EPI_ISL_194420	A/Anhui/1-YK_RG173/2013			Das,S.R.; Halpin,R.A.; Lin,X.; Simenauer,A.; Akopov,A.; Fedorova,N.; Puri,V.; Stockwell,T.; Amedeo,P.; Bishop,B.; Katzel,D.; Schobel,S.; Shrivastava,S.; Neumann,G.; Bao,Y.; Sanders,R.; Zhdanov,S.; Kiryutin,B.; Lipman,D.J.; Tatusova,T.; Kawaoka,Y.
EPI637916	NP	China	2013-Jan-01	EPI_ISL_194421	A/Anhui/1-YK_RG174/2013			Das,S.R.; Halpin,R.A.; Lin,X.; Simenauer,A.; Akopov,A.; Fedorova,N.; Puri,V.; Stockwell,T.; Amedeo,P.; Bishop,B.; Katzel,D.; Schobel,S.; Shrivastava,S.; Neumann,G.; Bao,Y.; Sanders,R.; Zhdanov,S.; Kiryutin,B.; Lipman,D.J.; Tatusova,T.; Kawaoka,Y.
EPI637923	NP	China	2013-Jan-01	EPI_ISL_194422	A/Anhui/1-YK_RG176/2013			Das,S.R.; Halpin,R.A.; Lin,X.; Simenauer,A.; Akopov,A.; Fedorova,N.; Puri,V.; Stockwell,T.; Amedeo,P.; Bishop,B.; Katzel,D.; Schobel,S.; Shrivastava,S.; Neumann,G.; Bao,Y.; Sanders,R.; Zhdanov,S.; Kiryutin,B.; Lipman,D.J.; Tatusova,T.; Kawaoka,Y.
EPI637930	NP	China	2013-Jan-01	EPI_ISL_194423	A/Anhui/1-YK_RG177/2013			Das,S.R.; Halpin,R.A.; Lin,X.; Simenauer,A.; Akopov,A.; Fedorova,N.; Puri,V.; Stockwell,T.; Amedeo,P.; Bishop,B.; Katzel,D.; Schobel,S.; Shrivastava,S.; Neumann,G.; Bao,Y.; Sanders,R.; Zhdanov,S.; Kiryutin,B.; Lipman,D.J.; Tatusova,T.; Kawaoka,Y.
EPI637937	NP	China	2013-Jan-01	EPI_ISL_194424	A/Anhui/1-YK_RG178/2013			Das,S.R.; Halpin,R.A.; Lin,X.; Simenauer,A.; Akopov,A.; Fedorova,N.; Puri,V.; Stockwell,T.; Amedeo,P.; Bishop,B.; Katzel,D.; Schobel,S.; Shrivastava,S.; Neumann,G.; Bao,Y.; Sanders,R.; Zhdanov,S.; Kiryutin,B.; Lipman,D.J.; Tatusova,T.; Kawaoka,Y.
EPI637944	NP	China	2013-Jan-01	EPI_ISL_194425	A/Anhui/1-YK_RG179/2013			Das,S.R.; Halpin,R.A.; Lin,X.; Simenauer,A.; Akopov,A.; Fedorova,N.; Puri,V.; Stockwell,T.; Amedeo,P.; Bishop,B.; Katzel,D.; Schobel,S.; Shrivastava,S.; Neumann,G.; Bao,Y.; Sanders,R.; Zhdanov,S.; Kiryutin,B.; Lipman,D.J.; Tatusova,T.; Kawaoka,Y.
EPI637951	NP	China	2013-Jan-01	EPI_ISL_194426	A/Anhui/1-YK_RG180/2013			Das,S.R.; Halpin,R.A.; Lin,X.; Simenauer,A.; Akopov,A.; Fedorova,N.; Puri,V.; Stockwell,T.; Amedeo,P.; Bishop,B.; Katzel,D.; Schobel,S.; Shrivastava,S.; Neumann,G.; Bao,Y.; Sanders,R.; Zhdanov,S.; Kiryutin,B.; Lipman,D.J.; Tatusova,T.; Kawaoka,Y.
EPI637699	NP	China	2013-Jan-01	EPI_ISL_194427	A/Anhui/1-YK_RG143/2013			Das,S.R.; Halpin,R.A.; Lin,X.; Simenauer,A.; Akopov,A.; Fedorova,N.; Puri,V.; Stockwell,T.; Amedeo,P.; Bishop,B.; Katzel,D.; Schobel,S.; Shrivastava,S.; Neumann,G.; Bao,Y.; Sanders,R.; Zhdanov,S.; Kiryutin,B.; Lipman,D.J.; Tatusova,T.; Kawaoka,Y.
EPI637958	NP	China	2013-Jan-01	EPI_ISL_194428	A/Anhui/1-YK_RG181/2013			Das,S.R.; Halpin,R.A.; Lin,X.; Simenauer,A.; Akopov,A.; Fedorova,N.; Puri,V.; Stockwell,T.; Amedeo,P.; Bishop,B.; Katzel,D.; Schobel,S.; Shrivastava,S.; Neumann,G.; Bao,Y.; Sanders,R.; Zhdanov,S.; Kiryutin,B.; Lipman,D.J.; Tatusova,T.; Kawaoka,Y.
EPI637972	NP	China	2013-Jan-01	EPI_ISL_194429	A/Anhui/1-YK_RG183/2013			Das,S.R.; Halpin,R.A.; Lin,X.; Simenauer,A.; Akopov,A.; Fedorova,N.; Puri,V.; Stockwell,T.; Amedeo,P.; Bishop,B.; Katzel,D.; Schobel,S.; Shrivastava,S.; Neumann,G.; Bao,Y.; Sanders,R.; Zhdanov,S.; Kiryutin,B.; Lipman,D.J.; Tatusova,T.; Kawaoka,Y.
EPI637979	NP	China	2013-Jan-01	EPI_ISL_194430	A/Anhui/1-YK_RG184/2013			Das,S.R.; Halpin,R.A.; Lin,X.; Simenauer,A.; Akopov,A.; Fedorova,N.; Puri,V.; Stockwell,T.; Amedeo,P.; Bishop,B.; Katzel,D.; Schobel,S.; Shrivastava,S.; Neumann,G.; Bao,Y.; Sanders,R.; Zhdanov,S.; Kiryutin,B.; Lipman,D.J.; Tatusova,T.; Kawaoka,Y.
EPI637986	NP	China	2013-Jan-01	EPI_ISL_194431	A/Anhui/1-YK_RG185/2013			Das,S.R.; Halpin,R.A.; Lin,X.; Simenauer,A.; Akopov,A.; Fedorova,N.; Puri,V.; Stockwell,T.; Amedeo,P.; Bishop,B.; Katzel,D.; Schobel,S.; Shrivastava,S.; Neumann,G.; Bao,Y.; Sanders,R.; Zhdanov,S.; Kiryutin,B.; Lipman,D.J.; Tatusova,T.; Kawaoka,Y.
EPI637993	NP	China	2013-Jan-01	EPI_ISL_194432	A/Anhui/1-YK_RG186/2013			Das,S.R.; Halpin,R.A.; Lin,X.; Simenauer,A.; Akopov,A.; Fedorova,N.; Puri,V.; Stockwell,T.; Amedeo,P.; Bishop,B.; Katzel,D.; Schobel,S.; Shrivastava,S.; Neumann,G.; Bao,Y.; Sanders,R.; Zhdanov,S.; Kiryutin,B.; Lipman,D.J.; Tatusova,T.; Kawaoka,Y.
EPI638000	NP	China	2013-Jan-01	EPI_ISL_194433	A/Anhui/1-YK_RG187/2013			Das,S.R.; Halpin,R.A.; Lin,X.; Simenauer,A.; Akopov,A.; Fedorova,N.; Puri,V.; Stockwell,T.; Amedeo,P.; Bishop,B.; Katzel,D.; Schobel,S.; Shrivastava,S.; Neumann,G.; Bao,Y.; Sanders,R.; Zhdanov,S.; Kiryutin,B.; Lipman,D.J.; Tatusova,T.; Kawaoka,Y.
EPI638007	NP	China	2013-Jan-01	EPI_ISL_194434	A/Anhui/1-YK_RG188/2013			Das,S.R.; Halpin,R.A.; Lin,X.; Simenauer,A.; Akopov,A.; Fedorova,N.; Puri,V.; Stockwell,T.; Amedeo,P.; Bishop,B.; Katzel,D.; Schobel,S.; Shrivastava,S.; Neumann,G.; Bao,Y.; Sanders,R.; Zhdanov,S.; Kiryutin,B.; Lipman,D.J.; Tatusova,T.; Kawaoka,Y.
EPI638014	NP	China	2013-Jan-01	EPI_ISL_194435	A/Anhui/1-YK_RG189/2013			Das,S.R.; Halpin,R.A.; Lin,X.; Simenauer,A.; Akopov,A.; Fedorova,N.; Puri,V.; Stockwell,T.; Amedeo,P.; Bishop,B.; Katzel,D.; Schobel,S.; Shrivastava,S.; Neumann,G.; Bao,Y.; Sanders,R.; Zhdanov,S.; Kiryutin,B.; Lipman,D.J.; Tatusova,T.; Kawaoka,Y.
EPI638021	NP	China	2013-Jan-01	EPI_ISL_194436	A/Anhui/1-YK_RG190/2013			Das,S.R.; Halpin,R.A.; Lin,X.; Simenauer,A.; Akopov,A.; Fedorova,N.; Puri,V.; Stockwell,T.; Amedeo,P.; Bishop,B.; Katzel,D.; Schobel,S.; Shrivastava,S.; Neumann,G.; Bao,Y.; Sanders,R.; Zhdanov,S.; Kiryutin,B.; Lipman,D.J.; Tatusova,T.; Kawaoka,Y.
EPI638028	NP	China	2013-Jan-01	EPI_ISL_194437	A/Anhui/1-YK_RG191/2013			Das,S.R.; Halpin,R.A.; Lin,X.; Simenauer,A.; Akopov,A.; Fedorova,N.; Puri,V.; Stockwell,T.; Amedeo,P.; Bishop,B.; Katzel,D.; Schobel,S.; Shrivastava,S.; Neumann,G.; Bao,Y.; Sanders,R.; Zhdanov,S.; Kiryutin,B.; Lipman,D.J.; Tatusova,T.; Kawaoka,Y.
EPI638035	NP	China	2013-Jan-01	EPI_ISL_194438	A/Anhui/1-YK_RG192/2013			Das,S.R.; Halpin,R.A.; Lin,X.; Simenauer,A.; Akopov,A.; Fedorova,N.; Puri,V.; Stockwell,T.; Amedeo,P.; Bishop,B.; Katzel,D.; Schobel,S.; Shrivastava,S.; Neumann,G.; Bao,Y.; Sanders,R.; Zhdanov,S.; Kiryutin,B.; Lipman,D.J.; Tatusova,T.; Kawaoka,Y.
EPI638042	NP	China	2013-Jan-01	EPI_ISL_194439	A/Anhui/1-YK_RG193/2013			Das,S.R.; Halpin,R.A.; Lin,X.; Simenauer,A.; Akopov,A.; Fedorova,N.; Puri,V.; Stockwell,T.; Amedeo,P.; Bishop,B.; Katzel,D.; Schobel,S.; Shrivastava,S.; Neumann,G.; Bao,Y.; Sanders,R.; Zhdanov,S.; Kiryutin,B.; Lipman,D.J.; Tatusova,T.; Kawaoka,Y.
EPI638049	NP	China	2013-Jan-01	EPI_ISL_194440	A/Anhui/1-YK_RG194/2013			Das,S.R.; Halpin,R.A.; Lin,X.; Simenauer,A.; Akopov,A.; Fedorova,N.; Puri,V.; Stockwell,T.; Amedeo,P.; Bishop,B.; Katzel,D.; Schobel,S.; Shrivastava,S.; Neumann,G.; Bao,Y.; Sanders,R.; Zhdanov,S.; Kiryutin,B.; Lipman,D.J.; Tatusova,T.; Kawaoka,Y.
EPI638056	NP	China	2013-Jan-01	EPI_ISL_194441	A/Anhui/1-YK_RG195/2013			Das,S.R.; Halpin,R.A.; Lin,X.; Simenauer,A.; Akopov,A.; Fedorova,N.; Puri,V.; Stockwell,T.; Amedeo,P.; Bishop,B.; Katzel,D.; Schobel,S.; Shrivastava,S.; Neumann,G.; Bao,Y.; Sanders,R.; Zhdanov,S.; Kiryutin,B.; Lipman,D.J.; Tatusova,T.; Kawaoka,Y.
EPI638063	NP	China	2013-Jan-01	EPI_ISL_194442	A/Anhui/1-YK_RG196/2013			Das,S.R.; Halpin,R.A.; Lin,X.; Simenauer,A.; Akopov,A.; Fedorova,N.; Puri,V.; Stockwell,T.; Amedeo,P.; Bishop,B.; Katzel,D.; Schobel,S.; Shrivastava,S.; Neumann,G.; Bao,Y.; Sanders,R.; Zhdanov,S.; Kiryutin,B.; Lipman,D.J.; Tatusova,T.; Kawaoka,Y.
EPI638070	NP	China	2013-Jan-01	EPI_ISL_194443	A/Anhui/1-YK_RG197/2013			Das,S.R.; Halpin,R.A.; Lin,X.; Simenauer,A.; Akopov,A.; Fedorova,N.; Puri,V.; Stockwell,T.; Amedeo,P.; Bishop,B.; Katzel,D.; Schobel,S.; Shrivastava,S.; Neumann,G.; Bao,Y.; Sanders,R.; Zhdanov,S.; Kiryutin,B.; Lipman,D.J.; Tatusova,T.; Kawaoka,Y.
EPI638077	NP	China	2013-Jan-01	EPI_ISL_194444	A/Anhui/1-YK_RG198/2013			Das,S.R.; Halpin,R.A.; Lin,X.; Simenauer,A.; Akopov,A.; Fedorova,N.; Puri,V.; Stockwell,T.; Amedeo,P.; Bishop,B.; Katzel,D.; Schobel,S.; Shrivastava,S.; Neumann,G.; Bao,Y.; Sanders,R.; Zhdanov,S.; Kiryutin,B.; Lipman,D.J.; Tatusova,T.; Kawaoka,Y.
EPI638084	NP	China	2013-Jan-01	EPI_ISL_194445	A/Anhui/1-YK_RG199/2013			Das,S.R.; Halpin,R.A.; Lin,X.; Simenauer,A.; Akopov,A.; Fedorova,N.; Puri,V.; Stockwell,T.; Amedeo,P.; Bishop,B.; Katzel,D.; Schobel,S.; Shrivastava,S.; Neumann,G.; Bao,Y.; Sanders,R.; Zhdanov,S.; Kiryutin,B.; Lipman,D.J.; Tatusova,T.; Kawaoka,Y.
EPI638091	NP	China	2013-Jan-01	EPI_ISL_194446	A/Anhui/1-YK_RG200/2013			Das,S.R.; Halpin,R.A.; Lin,X.; Simenauer,A.; Akopov,A.; Fedorova,N.; Puri,V.; Stockwell,T.; Amedeo,P.; Bishop,B.; Katzel,D.; Schobel,S.; Shrivastava,S.; Neumann,G.; Bao,Y.; Sanders,R.; Zhdanov,S.; Kiryutin,B.; Lipman,D.J.; Tatusova,T.; Kawaoka,Y.
EPI638098	NP	China	2013-Jan-01	EPI_ISL_194447	A/Anhui/1-YK_RG201/2013			Das,S.R.; Halpin,R.A.; Lin,X.; Simenauer,A.; Akopov,A.; Fedorova,N.; Puri,V.; Stockwell,T.; Amedeo,P.; Bishop,B.; Katzel,D.; Schobel,S.; Shrivastava,S.; Neumann,G.; Bao,Y.; Sanders,R.; Zhdanov,S.; Kiryutin,B.; Lipman,D.J.; Tatusova,T.; Kawaoka,Y.
EPI638105	NP	China	2013-Jan-01	EPI_ISL_194448	A/Anhui/1-YK_RG202/2013			Das,S.R.; Halpin,R.A.; Lin,X.; Simenauer,A.; Akopov,A.; Fedorova,N.; Puri,V.; Stockwell,T.; Amedeo,P.; Bishop,B.; Katzel,D.; Schobel,S.; Shrivastava,S.; Neumann,G.; Bao,Y.; Sanders,R.; Zhdanov,S.; Kiryutin,B.; Lipman,D.J.; Tatusova,T.; Kawaoka,Y.
EPI637965	NP	China	2013-Jan-01	EPI_ISL_194449	A/Anhui/1-YK_RG182/2013			Das,S.R.; Halpin,R.A.; Lin,X.; Simenauer,A.; Akopov,A.; Fedorova,N.; Puri,V.; Stockwell,T.; Amedeo,P.; Bishop,B.; Katzel,D.; Schobel,S.; Shrivastava,S.; Neumann,G.; Bao,Y.; Sanders,R.; Zhdanov,S.; Kiryutin,B.; Lipman,D.J.; Tatusova,T.; Kawaoka,Y.
EPI712919	NP	Hong Kong (SAR)	2016-Feb-12	EPI_ISL_212471	A/Hong Kong/VB16021618/2016	Hong Kong Department of Health	Hong Kong Department of Health	Mak,G.C.; Lo,J.Y.C.
EPI729452	NP	Taiwan	2014-Apr-24	EPI_ISL_215533	A/Taiwan/4-CGMH1/2014			Chen,G.W.; Kuo,S.M.; Yang,S.L.; Gong,Y.N.; Hsiao,M.R.; Liu,Y.C.; Shih,S.R.; Tsao,K.C.; Tsao,K.-C.; Shih,S.-R.; Chen,G.-W.; Yang,S.-L.; Hsiao,M.-J.; Kuo,S.-M.; Liu,Y.-C.
EPI729460	NP	Taiwan	2014-Apr-24	EPI_ISL_215534	A/Taiwan/4-CGMH2/2014			Chen,G.W.; Kuo,S.M.; Yang,S.L.; Gong,Y.N.; Hsiao,M.R.; Liu,Y.C.; Shih,S.R.; Tsao,K.C.; Tsao,K.-C.; Shih,S.-R.; Chen,G.-W.; Yang,S.-L.; Hsiao,M.-J.; Kuo,S.-M.; Liu,Y.-C.
EPI730488	NP	Hong Kong (SAR)	2016-Mar-24	EPI_ISL_215688	A/Hong Kong/VB16049808/2016	Hong Kong Department of Health	Hong Kong Department of Health	Mak,G.C.; Lo,J.Y.C.
EPI740731	NP	Hong Kong (SAR)	2016-Apr-19	EPI_ISL_217947	A/Hong Kong/VB16064646/2016	Hong Kong Department of Health	Hong Kong Department of Health	Mak,G.C.; Lo,J.Y.C.
EPI756015	NP	China	2013-Apr-26	EPI_ISL_220945	A/Jiangsu/Wuxi04/2013	Beijing Institute of Microbiology and Epidemiology	Beijing Institute of Microbiology and Epidemiology	Maijuan,Ma;Guangyuan,Ma;Shanhui,Chen
EPI759817	NP	China	2015-Jan-01	EPI_ISL_221667	A/Shanghai/BS01/2015	Shanghai Municipal Center for Disease Control and Prevention	Shanghai Municipal Center for Disease Control and Prevention	Wei, X.; Baihui, Z.; Shenghua, M.; Xue, Z.; Zheng, T.; Jian, C.; Hao, P.; Huan yu, W.; Xi, Z.;; Fan, W.
EPI759840	NP	China	2015-Jan-01	EPI_ISL_221671	A/Shanghai/PD04/2015	Shanghai Municipal Center for Disease Control and Prevention	Shanghai Municipal Center for Disease Control and Prevention	Wei, X.; Baihui, Z.; Shenghua, M.; Xue, Z.; Zheng, T.; Jian, C.; Hao, P.; Huan yu, W.; Xi, Z.;; Fan, W.
EPI759848	NP	China	2015-Jan-01	EPI_ISL_221672	A/Shanghai/LH01/2015	Shanghai Municipal Center for Disease Control and Prevention	Shanghai Municipal Center for Disease Control and Prevention	Wei, X.; Baihui, Z.; Shenghua, M.; Xue, Z.; Zheng, T.; Jian, C.; Hao, P.; Huan yu, W.; Xi, Z.;; Fan, W.
EPI759861	NP	China	2015-Jan-01	EPI_ISL_221674	A/Shanghai/JS03/2015	Shanghai Municipal Center for Disease Control and Prevention	Shanghai Municipal Center for Disease Control and Prevention	Wei, X.; Baihui, Z.; Shenghua, M.; Xue, Z.; Zheng, T.; Jian, C.; Hao, P.; Huan yu, W.; Xi, Z.;; Fan, W.
EPI769568	NP		2015-Jan-14	EPI_ISL_223670	A/Fujian/10/2015	Fujian Provincial Center for Disease Control and Prevention	Fujian Center for Disease Control and Prevention
EPI769576	NP		2015-Jan-15	EPI_ISL_223672	A/Fujian/16/2015		Fujian Center for Disease Control and Prevention
EPI769584	NP	China	2015-Jan-15	EPI_ISL_223673	A/Fujian/18/2015		Fujian Center for Disease Control and Prevention
EPI769640	NP	China	2015-Jan-17	EPI_ISL_223680	A/Fujian/22/2015		Fujian Center for Disease Control and Prevention
EPI833706	NP	China	2016-Jan-13	EPI_ISL_233628	A/Fujian/1/2016	Fujian Provincial Center for Disease Control and Prevention	Fujian Center for Disease Control and Prevention
EPI833715	NP	China	2016-Jan-15	EPI_ISL_233629	A/Fujian/3/2016	Fujian Provincial Center for Disease Control and Prevention	Fujian Center for Disease Control and Prevention
EPI869666	NP	Hong Kong (SAR)	2016-Dec-19	EPI_ISL_239994	A/Hong Kong/VB16184091/2016	Hong Kong Department of Health	Hong Kong Department of Health	Mak,G.C.; Lo,J.Y.C.
EPI872951	NP	Hong Kong (SAR)	2016-Dec-28	EPI_ISL_240520	A/Hong Kong/VB16189623/2016	Hong Kong Department of Health	Hong Kong Department of Health	Mak,G.C.; Lo,J.Y.C.
EPI874331	NP	Hong Kong (SAR)	2017-Jan-05	EPI_ISL_240829	A/Hong Kong/VB17002884/2017	Hong Kong Department of Health	Hong Kong Department of Health	Mak,G.C.; Lo,J.Y.C.
EPI884215	NP	Hong Kong (SAR)	2017-Jan-09	EPI_ISL_242275	A/Hong Kong/214/2017	Hong Kong Department of Health	Hong Kong Department of Health	Mak,G.C.; Lo,J.Y.C.
EPI887605	NP	China	2017-Jan-01	EPI_ISL_242842	A/Fujian/02151/2017	Fujian Provincial Center for Disease Control and Prevention	WHO Chinese National Influenza Center	Wang,Dayan;Zhou,Shumei;Li,Xiyan;Li,Xiaodan;Zhang,Ye;Bo,Hong;Shu,Yuelong
EPI887613	NP	China	2017-Jan-06	EPI_ISL_242843	A/Fujian/02152/2017	Fujian Provincial Center for Disease Control and Prevention	WHO Chinese National Influenza Center	Wang,Dayan;Zhou,Shumei;Li,Xiyan;Li,Xiaodan;Zhang,Ye;Bo,Hong;Shu,Yuelong
EPI887621	NP	China	2017-Jan-06	EPI_ISL_242844	A/Hunan/02286/2017		WHO Chinese National Influenza Center	Wang,Dayan;Zhou,Shumei;Li,Xiyan;Li,Xiaodan;Zhang,Ye;Bo,Hong;Shu,Yuelong
EPI887629	NP	China	2017-Jan-11	EPI_ISL_242845	A/Hunan/02287/2017		WHO Chinese National Influenza Center	Wang,Dayan;Zhou,Shumei;Li,Xiyan;Li,Xiaodan;Zhang,Ye;Bo,Hong;Shu,Yuelong
EPI887637	NP	China	2017-Jan-08	EPI_ISL_242846	A/Hunan/02285/2017		WHO Chinese National Influenza Center	Wang,Dayan;Zhou,Shumei;Li,Xiyan;Li,Xiaodan;Zhang,Ye;Bo,Hong;Shu,Yuelong
EPI887645	NP	China	2017-Jan-05	EPI_ISL_242847	A/Zhejiang/6/2017	Zhejiang Provincial Center for Disease Control and Prevention	WHO Chinese National Influenza Center	Wang,Dayan;Zhou,Shumei;Li,Xiyan;Li,Xiaodan;Zhang,Ye;Bo,Hong;Shu,Yuelong
EPI887653	NP	China	2017-Jan-02	EPI_ISL_242848	A/Zhejiang/5/2017	Zhejiang Provincial Center for Disease Control and Prevention	WHO Chinese National Influenza Center	Wang,Dayan;Zhou,Shumei;Li,Xiyan;Li,Xiaodan;Zhang,Ye;Bo,Hong;Shu,Yuelong
EPI887661	NP	China	2016-Dec-30	EPI_ISL_242849	A/Zhejiang/20/2016	Zhejiang Provincial Center for Disease Control and Prevention	WHO Chinese National Influenza Center	Wang,Dayan;Zhou,Shumei;Li,Xiyan;Li,Xiaodan;Zhang,Ye;Bo,Hong;Shu,Yuelong
EPI887669	NP	China	2016-Dec-28	EPI_ISL_242850	A/Zhejiang/19/2016	Zhejiang Provincial Center for Disease Control and Prevention	WHO Chinese National Influenza Center	Wang,Dayan;Zhou,Shumei;Li,Xiyan;Li,Xiaodan;Zhang,Ye;Bo,Hong;Shu,Yuelong
EPI887677	NP	China	2017-Jan-05	EPI_ISL_242851	A/Zhejiang/4/2017	Zhejiang Provincial Center for Disease Control and Prevention	WHO Chinese National Influenza Center	Wang,Dayan;Zhou,Shumei;Li,Xiyan;Li,Xiaodan;Zhang,Ye;Bo,Hong;Shu,Yuelong
EPI887685	NP	China	2016-Dec-27	EPI_ISL_242852	A/Zhejiang/18/2016	Zhejiang Provincial Center for Disease Control and Prevention	WHO Chinese National Influenza Center	Wang,Dayan;Zhou,Shumei;Li,Xiyan;Li,Xiaodan;Zhang,Ye;Bo,Hong;Shu,Yuelong
EPI887693	NP	China	2016-Dec-31	EPI_ISL_242853	A/Zhejiang/17/2016	Zhejiang Provincial Center for Disease Control and Prevention	WHO Chinese National Influenza Center	Wang,Dayan;Zhou,Shumei;Li,Xiyan;Li,Xiaodan;Zhang,Ye;Bo,Hong;Shu,Yuelong
EPI887701	NP	China	2016-Dec-05	EPI_ISL_242854	A/Zhejiang/7/2016	Zhejiang Provincial Center for Disease Control and Prevention	WHO Chinese National Influenza Center	Wang,Dayan;Zhou,Shumei;Li,Xiyan;Li,Xiaodan;Zhang,Ye;Bo,Hong;Shu,Yuelong
EPI887709	NP	China	2017-Jan-04	EPI_ISL_242855	A/Zhejiang/2/2017	Zhejiang Provincial Center for Disease Control and Prevention	WHO Chinese National Influenza Center	Wang,Dayan;Zhou,Shumei;Li,Xiyan;Li,Xiaodan;Zhang,Ye;Bo,Hong;Shu,Yuelong
EPI887717	NP	China	2017-Jan-07	EPI_ISL_242856	A/Zhejiang/1/2017	Zhejiang Provincial Center for Disease Control and Prevention	WHO Chinese National Influenza Center	Wang,Dayan;Zhou,Shumei;Li,Xiyan;Li,Xiaodan;Zhang,Ye;Bo,Hong;Shu,Yuelong
EPI887725	NP	China	2016-Dec-21	EPI_ISL_242857	A/Zhejiang/16/2016	Zhejiang Provincial Center for Disease Control and Prevention	WHO Chinese National Influenza Center	Wang,Dayan;Zhou,Shumei;Li,Xiyan;Li,Xiaodan;Zhang,Ye;Bo,Hong;Shu,Yuelong
EPI887733	NP	China	2016-Dec-21	EPI_ISL_242858	A/Zhejiang/15/2016	Zhejiang Provincial Center for Disease Control and Prevention	WHO Chinese National Influenza Center	Wang,Dayan;Zhou,Shumei;Li,Xiyan;Li,Xiaodan;Zhang,Ye;Bo,Hong;Shu,Yuelong
EPI887741	NP	China	2016-Dec-23	EPI_ISL_242859	A/Zhejiang/14/2016	Zhejiang Provincial Center for Disease Control and Prevention	WHO Chinese National Influenza Center	Wang,Dayan;Zhou,Shumei;Li,Xiyan;Li,Xiaodan;Zhang,Ye;Bo,Hong;Shu,Yuelong
EPI887749	NP	China	2016-Dec-24	EPI_ISL_242860	A/Zhejiang/13/2016	Zhejiang Provincial Center for Disease Control and Prevention	WHO Chinese National Influenza Center	Wang,Dayan;Zhou,Shumei;Li,Xiyan;Li,Xiaodan;Zhang,Ye;Bo,Hong;Shu,Yuelong
EPI887757	NP	China	2016-Dec-25	EPI_ISL_242861	A/Zhejiang/12/2016	Zhejiang Provincial Center for Disease Control and Prevention	WHO Chinese National Influenza Center	Wang,Dayan;Zhou,Shumei;Li,Xiyan;Li,Xiaodan;Zhang,Ye;Bo,Hong;Shu,Yuelong
EPI887765	NP	China	2016-Dec-21	EPI_ISL_242862	A/Zhejiang/11/2016	Zhejiang Provincial Center for Disease Control and Prevention	WHO Chinese National Influenza Center	Wang,Dayan;Zhou,Shumei;Li,Xiyan;Li,Xiaodan;Zhang,Ye;Bo,Hong;Shu,Yuelong
EPI887773	NP	China	2016-Dec-18	EPI_ISL_242863	A/Zhejiang/10/2016	Zhejiang Provincial Center for Disease Control and Prevention	WHO Chinese National Influenza Center	Wang,Dayan;Zhou,Shumei;Li,Xiyan;Li,Xiaodan;Zhang,Ye;Bo,Hong;Shu,Yuelong
EPI887789	NP	China	2016-Dec-11	EPI_ISL_242865	A/Zhejiang/8/2016	Zhejiang Provincial Center for Disease Control and Prevention	WHO Chinese National Influenza Center	Wang,Dayan;Zhou,Shumei;Li,Xiyan;Li,Xiaodan;Zhang,Ye;Bo,Hong;Shu,Yuelong
EPI887797	NP	China	2016-Oct-07	EPI_ISL_242866	A/Zhejiang/6/2016	Zhejiang Provincial Center for Disease Control and Prevention	WHO Chinese National Influenza Center	Wang,Dayan;Zhou,Shumei;Li,Xiyan;Li,Xiaodan;Zhang,Ye;Bo,Hong;Shu,Yuelong
EPI887805	NP	China	2017-Jan-01	EPI_ISL_242867	A/Zhejiang/3/2017	Zhejiang Provincial Center for Disease Control and Prevention	WHO Chinese National Influenza Center	Wang,Dayan;Zhou,Shumei;Li,Xiyan;Li,Xiaodan;Zhang,Ye;Bo,Hong;Shu,Yuelong
EPI887813	NP	China	2016-Dec-27	EPI_ISL_242868	A/Hunan/00001/2016		WHO Chinese National Influenza Center	Wang,Dayan;Zhou,Shumei;Li,Xiyan;Li,Xiaodan;Zhang,Ye;Bo,Hong;Shu,Yuelong
EPI887821	NP	China	2016-Nov-21	EPI_ISL_242869	A/Jiangsu/60466/2016		WHO Chinese National Influenza Center	Wang,Dayan;Zhou,Shumei;Li,Xiyan;Li,Xiaodan;Zhang,Ye;Bo,Hong;Shu,Yuelong
EPI887837	NP	China	2016-Dec-09	EPI_ISL_242871	A/Guangdong/60060/2016	Guangdong Provincial Center for Disease Control and Prevention	WHO Chinese National Influenza Center	Wang,Dayan;Zhou,Shumei;Li,Xiyan;Li,Xiaodan;Zhang,Ye;Bo,Hong;Shu,Yuelong
EPI887853	NP	China	2016-Oct-26	EPI_ISL_242873	A/Jiangsu/60467/2016		WHO Chinese National Influenza Center	Wang,Dayan;Zhou,Shumei;Li,Xiyan;Li,Xiaodan;Zhang,Ye;Bo,Hong;Shu,Yuelong
EPI887861	NP	China	2016-Dec-09	EPI_ISL_242874	A/Jiangsu/60465/2016		WHO Chinese National Influenza Center	Wang,Dayan;Zhou,Shumei;Li,Xiyan;Li,Xiaodan;Zhang,Ye;Bo,Hong;Shu,Yuelong
EPI887869	NP	China	2016-Nov-15	EPI_ISL_242875	A/Jiangsu/60463/2016		WHO Chinese National Influenza Center	Wang,Dayan;Zhou,Shumei;Li,Xiyan;Li,Xiaodan;Zhang,Ye;Bo,Hong;Shu,Yuelong
EPI887877	NP	China	2016-Dec-16	EPI_ISL_242876	A/Jiangsu/60462/2016		WHO Chinese National Influenza Center	Wang,Dayan;Zhou,Shumei;Li,Xiyan;Li,Xiaodan;Zhang,Ye;Bo,Hong;Shu,Yuelong
EPI887885	NP	China	2016-Dec-20	EPI_ISL_242877	A/Jiangsu/60461/2016		WHO Chinese National Influenza Center	Wang,Dayan;Zhou,Shumei;Li,Xiyan;Li,Xiaodan;Zhang,Ye;Bo,Hong;Shu,Yuelong
EPI887893	NP	China	2016-Dec-13	EPI_ISL_242878	A/Jiangsu/60460/2016		WHO Chinese National Influenza Center	Wang,Dayan;Zhou,Shumei;Li,Xiyan;Li,Xiaodan;Zhang,Ye;Bo,Hong;Shu,Yuelong
EPI887901	NP	China	2016-Dec-12	EPI_ISL_242879	A/Jiangsu/60459/2016		WHO Chinese National Influenza Center	Wang,Dayan;Zhou,Shumei;Li,Xiyan;Li,Xiaodan;Zhang,Ye;Bo,Hong;Shu,Yuelong
EPI887909	NP	China	2016-Dec-10	EPI_ISL_242880	A/Jiangsu/60458/2016		WHO Chinese National Influenza Center	Wang,Dayan;Zhou,Shumei;Li,Xiyan;Li,Xiaodan;Zhang,Ye;Bo,Hong;Shu,Yuelong
EPI887917	NP	China	2016-Dec-06	EPI_ISL_242881	A/Jiangsu/60457/2016		WHO Chinese National Influenza Center	Wang,Dayan;Zhou,Shumei;Li,Xiyan;Li,Xiaodan;Zhang,Ye;Bo,Hong;Shu,Yuelong
EPI887925	NP	China	2016-Dec-02	EPI_ISL_242882	A/Jiangsu/60456/2016		WHO Chinese National Influenza Center	Wang,Dayan;Zhou,Shumei;Li,Xiyan;Li,Xiaodan;Zhang,Ye;Bo,Hong;Shu,Yuelong
EPI887933	NP	China	2016-Nov-25	EPI_ISL_242883	A/Jiangsu/60454/2016		WHO Chinese National Influenza Center	Wang,Dayan;Zhou,Shumei;Li,Xiyan;Li,Xiaodan;Zhang,Ye;Bo,Hong;Shu,Yuelong
EPI887941	NP	China	2016-Dec-16	EPI_ISL_242884	A/Anhui/60936/2016		WHO Chinese National Influenza Center	Wang,Dayan;Zhou,Shumei;Li,Xiyan;Li,Xiaodan;Zhang,Ye;Bo,Hong;Shu,Yuelong
EPI887949	NP	China	2016-Dec-19	EPI_ISL_242885	A/Jiangsu/60451/2016		WHO Chinese National Influenza Center	Wang,Dayan;Zhou,Shumei;Li,Xiyan;Li,Xiaodan;Zhang,Ye;Bo,Hong;Shu,Yuelong
EPI887957	NP	China	2016-Dec-19	EPI_ISL_242886	A/Jiangsu/60450/2016		WHO Chinese National Influenza Center	Wang,Dayan;Zhou,Shumei;Li,Xiyan;Li,Xiaodan;Zhang,Ye;Bo,Hong;Shu,Yuelong
EPI887965	NP	China	2016-Dec-16	EPI_ISL_242887	A/Jiangsu/60447/2016		WHO Chinese National Influenza Center	Wang,Dayan;Zhou,Shumei;Li,Xiyan;Li,Xiaodan;Zhang,Ye;Bo,Hong;Shu,Yuelong
EPI887973	NP	China	2016-Dec-13	EPI_ISL_242888	A/Guangdong/60061/2016	Guangdong Provincial Center for Disease Control and Prevention	WHO Chinese National Influenza Center	Wang,Dayan;Zhou,Shumei;Li,Xiyan;Li,Xiaodan;Zhang,Ye;Bo,Hong;Shu,Yuelong
EPI887981	NP	China	2016-Dec-18	EPI_ISL_242889	A/Anhui/60927/2016		WHO Chinese National Influenza Center	Wang,Dayan;Zhou,Shumei;Li,Xiyan;Li,Xiaodan;Zhang,Ye;Bo,Hong;Shu,Yuelong
EPI887989	NP	China	2016-Dec-22	EPI_ISL_242890	A/Anhui/60924/2016	Anhui Provincial Center for Disease Control and Prevention	WHO Chinese National Influenza Center	Wang,Dayan;Zhou,Shumei;Li,Xiyan;Li,Xiaodan;Zhang,Ye;Bo,Hong;Shu,Yuelong
EPI887997	NP	China	2016-Dec-21	EPI_ISL_242891	A/Anhui/60925/2016		WHO Chinese National Influenza Center	Wang,Dayan;Zhou,Shumei;Li,Xiyan;Li,Xiaodan;Zhang,Ye;Bo,Hong;Shu,Yuelong
EPI888005	NP	China	2016-Dec-15	EPI_ISL_242892	A/Anhui/60928/2016		WHO Chinese National Influenza Center	Wang,Dayan;Zhou,Shumei;Li,Xiyan;Li,Xiaodan;Zhang,Ye;Bo,Hong;Shu,Yuelong
EPI888013	NP	China	2016-Dec-15	EPI_ISL_242893	A/Anhui/60929/2016		WHO Chinese National Influenza Center	Wang,Dayan;Zhou,Shumei;Li,Xiyan;Li,Xiaodan;Zhang,Ye;Bo,Hong;Shu,Yuelong
EPI888021	NP	China	2016-Dec-19	EPI_ISL_242894	A/Anhui/60932/2016		WHO Chinese National Influenza Center	Wang,Dayan;Zhou,Shumei;Li,Xiyan;Li,Xiaodan;Zhang,Ye;Bo,Hong;Shu,Yuelong
EPI888029	NP	China	2016-Dec-13	EPI_ISL_242895	A/Anhui/60931/2016	Anhui Provincial Center for Disease Control and Prevention	WHO Chinese National Influenza Center	Wang,Dayan;Zhou,Shumei;Li,Xiyan;Li,Xiaodan;Zhang,Ye;Bo,Hong;Shu,Yuelong
EPI888037	NP	China	2016-Dec-19	EPI_ISL_242896	A/Anhui/60933/2016	Anhui Provincial Center for Disease Control and Prevention	WHO Chinese National Influenza Center	Wang,Dayan;Zhou,Shumei;Li,Xiyan;Li,Xiaodan;Zhang,Ye;Bo,Hong;Shu,Yuelong
EPI888045	NP	China	2016-Dec-19	EPI_ISL_242897	A/Anhui/60934/2016	Anhui Provincial Center for Disease Control and Prevention	WHO Chinese National Influenza Center	Wang,Dayan;Zhou,Shumei;Li,Xiyan;Li,Xiaodan;Zhang,Ye;Bo,Hong;Shu,Yuelong
EPI888053	NP	China	2016-Dec-19	EPI_ISL_242898	A/Anhui/60935/2016		WHO Chinese National Influenza Center	Wang,Dayan;Zhou,Shumei;Li,Xiyan;Li,Xiaodan;Zhang,Ye;Bo,Hong;Shu,Yuelong
EPI888061	NP	China	2016-Dec-19	EPI_ISL_242899	A/Jiangsu/60452/2016		WHO Chinese National Influenza Center	Wang,Dayan;Zhou,Shumei;Li,Xiyan;Li,Xiaodan;Zhang,Ye;Bo,Hong;Shu,Yuelong
EPI888069	NP	China	2016-Dec-21	EPI_ISL_242900	A/Anhui/60926/2016		WHO Chinese National Influenza Center	Wang,Dayan;Zhou,Shumei;Li,Xiyan;Li,Xiaodan;Zhang,Ye;Bo,Hong;Shu,Yuelong
EPI888077	NP	China	2016-Nov-16	EPI_ISL_242901	A/Fujian/54840/2016		WHO Chinese National Influenza Center	Wang,Dayan;Zhou,Shumei;Li,Xiyan;Li,Xiaodan;Zhang,Ye;Bo,Hong;Shu,Yuelong
EPI912957	NP		2016-Dec-02	EPI_ISL_248313	A/Suzhou/56/2016		Jiangsu Provincial Center for Disease Control & Prevention
EPI912949	NP	China	2016-Dec-13	EPI_ISL_248314	A/Suzhou/60/2016	Jiangsu Provincial Center for Disease Control & Prevention	Jiangsu Provincial Center for Disease Control & Prevention
EPI917066	NP	Taiwan	2017-Feb-03	EPI_ISL_248778	A/Taiwan/1/2017		Centers for Disease Control, R.O.C. (Taiwan)
EPI917092	NP	China	2014-Apr-29	EPI_ISL_248792	A/Guangdong/GH074/2013(H7N9)	South China Agricultural University	South China Agricultural University	Wenbao,Qi;Bo,Li;Jiahao,Zhang;Guangjie,Lao;Guanming,Su;Weixin,Jia;Ming,Liao
EPI918737	NP	China	2017-Jan-14	EPI_ISL_249102	A/Qingyuan/GIRD1/2017	State Key Laboratory of Reipiratory Disease (Guangzhou Medical University)	Guangzhou Institute of Respiratory Diseases (GIRD)	Wenda Guan,PhD; Wenjun Song,PhD; Jianfeng He,MD; Changwen Ke,MD; Zifeng Yang,PhD; Haibo Zhou,MD; Qinhan Lin,MD; Yonghui Zhang,MD; Nanshan Zhong,MD
EPI919592	NP	China	2017-Jan-12	EPI_ISL_249308	A/Guangdong/17SF006/2017		WHO Chinese National Influenza Center
EPI919600	NP	China	2017-Jan-03	EPI_ISL_249309	A/Guangdong/17SF003/2016		WHO Chinese National Influenza Center
EPI921570	NP	China	2016-Dec-16	EPI_ISL_249600	A/suzhou/67/2016		Jiangsu Provincial Center for Disease Control & Prevention	Xian, Qi; Huiyan, Yu; Fei, Deng
EPI921785	NP	China	2016-Dec-20	EPI_ISL_249621	A/suzhou/73/2016	Jiangsu Provincial Center for Disease Control & Prevention	Jiangsu Provincial Center for Disease Control & Prevention
EPI922064	NP	China	2016-Dec-19	EPI_ISL_249638	A/suzhou/74/2016		Jiangsu Provincial Center for Disease Control & Prevention
EPI922190	NP	China	2016-Dec-26	EPI_ISL_249652	A/suzhou/ 78/2016		Jiangsu Provincial Center for Disease Control & Prevention
EPI922375	NP	China	2016-Dec-27	EPI_ISL_249668	A/suzhou/ 79/2016		Jiangsu Provincial Center for Disease Control & Prevention
EPI926818	NP	China	2017-Feb-01	EPI_ISL_250312	A/Guangdong/Th005/2017_H7N9	CAS Key Laboratory of Pathogenic Microbiology and Immunology, Institute of Microbiology, Chinese Academy of Sciences	Institute of Microbiology, Chinese Academy of Sciences	Yuhai, Bi
EPI926826	NP	China	2017-Jan-16	EPI_ISL_250313	A/Shenzhen/Th003/2017_H7N9	CAS Key Laboratory of Pathogenic Microbiology and Immunology, Institute of Microbiology, Chinese Academy of Sciences	Institute of Microbiology, Chinese Academy of Sciences	Yuhai, Bi
EPI926834	NP	China	2017-Jan-20	EPI_ISL_250314	A/Shenzhen/Th004/2017_H7N9	CAS Key Laboratory of Pathogenic Microbiology and Immunology, Institute of Microbiology, Chinese Academy of Sciences	Institute of Microbiology, Chinese Academy of Sciences	Yuhai, Bi
EPI926842	NP	China	2017-Feb-07	EPI_ISL_250315	A/Shenzhen/Th006/2017_H7N9	CAS Key Laboratory of Pathogenic Microbiology and Immunology, Institute of Microbiology, Chinese Academy of Sciences	Institute of Microbiology, Chinese Academy of Sciences	Yuhai, Bi
EPI926850	NP	China	2017-Feb-07	EPI_ISL_250316	A/Yunnan/YN001/2017_H7N9	CAS Key Laboratory of Pathogenic Microbiology and Immunology, Institute of Microbiology, Chinese Academy of Sciences	Institute of Microbiology, Chinese Academy of Sciences	Yuhai, Bi
EPI926858	NP	China	2017-Feb-09	EPI_ISL_250317	A/Yunnan/YN002/2017_H7N9	CAS Key Laboratory of Pathogenic Microbiology and Immunology, Institute of Microbiology, Chinese Academy of Sciences	Institute of Microbiology, Chinese Academy of Sciences	Yuhai, Bi
EPI930808	NP	China	2016-Dec-31	EPI_ISL_250424	A/Shenzhen/Th001/2016	CAS Key Laboratory of Pathogenic Microbiology and Immunology, Institute of Microbiology, Chinese Academy of Sciences	Institute of Microbiology, Chinese Academy of Sciences
EPI930816	NP	China	2016-Dec-30	EPI_ISL_250425	A/Shenzhen/Th002/2016_H7N9	CAS Key Laboratory of Pathogenic Microbiology and Immunology, Institute of Microbiology, Chinese Academy of Sciences	Institute of Microbiology, Chinese Academy of Sciences
EPI941040	NP	China	2013-Feb-27	EPI_ISL_252548	A/Minhang/S01/2013			Tang,H.; Zhao,P.; Xie,J.
EPI945064	NP	Hong Kong (SAR)	2017-Mar-06	EPI_ISL_253626	A/Hong Kong/VB17037915/2017	Hong Kong Department of Health	Hong Kong Department of Health	Mak,G.C.; Lo,J.Y.C.
EPI960362	NP	China	2017-Jan-04	EPI_ISL_256108	A/Guangdong/HP001/2017			Zhang,F.; Zhu,H.; Hu,F.; Wang,J.; He,X.; Zhang,Y.; Li,L.; Cheung,Y.M.; Leung,G.M.; Guan,Y.
EPI960363	NP	China	2017-Jan-04	EPI_ISL_256109	A/Guangdong/SP440/2017			Zhang,F.; Zhu,H.; Hu,F.; Wang,J.; He,X.; Zhang,Y.; Li,L.; Cheung,Y.M.; Leung,G.M.; Guan,Y.
EPI961188	NP	China	2016-Jan-26	EPI_ISL_256214	A/Hunan/02650/2016		WHO Chinese National Influenza Center
EPI965017	NP	China	2017-Jan-14	EPI_ISL_257022	A/Qingyuan/GIRD01/2017			Guan,W.; Song,W.; He,J.; Ke,C.; Yang,Z.; Zhou,H.; Lin,Q.; Zhang,Y.; Zhong,N.
EPI973364	NP	China	2017-Feb-18	EPI_ISL_258409	A/Guangxi/1/2017	Guangxi Zhuang Autonomous Region Center for Disease Prevention and Control	Guangxi Center for Disease Prevention and Control
EPI977388	NP	Hong Kong (SAR)	2017-Jan-05	EPI_ISL_259269	A/Hong Kong/125/2017	Government Virus Unit	Centers for Disease Control and Prevention
EPI979590	NP	China	2017-Mar-12	EPI_ISL_259757	A/Shenzhen/Th0007/2017	CAS Key Laboratory of Pathogenic Microbiology and Immunology, Institute of Microbiology, Chinese Academy of Sciences	Institute of Microbiology, Chinese Academy of Sciences	Yuhai, Bi
EPI985838	NP	China	2017-Feb-09	EPI_ISL_261072	A/Yunnan/0129/2017			Xia,X.; Feng,Y.; Dong,X.; Gao,L.; Miao,J.; Zhang,M.; Zhang,C.
EPI997218	NP	China	2017-Jan-04	EPI_ISL_263365	A/Guangdong/8H324/2017		Beijing Institute of Microbiology and Epidemiology
EPI1010100	NP	China	2017-Apr-27	EPI_ISL_266936	A/Shenzhen/Th008/2017(H7N9)	CAS Key Laboratory of Pathogenic Microbiology and Immunology, Institute of Microbiology, Chinese Academy of Sciences	Institute of Microbiology, Chinese Academy of Sciences
EPI1013218	NP	China	2017-Jan-23	EPI_ISL_267758	A/Guangdong/17SF032/2017	Guangdong Provincial Center for Disease Control and Prevention	WHO Chinese National Influenza Center	Wang,Dayan;Zhou,Shumei;Li,Xiyan;Li,Xiaodan;Zhang,Ye;Bo,Hong;Shu,Yuelong
EPI1013226	NP	China	2017-Feb-22	EPI_ISL_267759	A/Guangdong/17SF033/2017	Guangdong Provincial Center for Disease Control and Prevention	WHO Chinese National Influenza Center	Wang,Dayan;Zhou,Shumei;Li,Xiyan;Li,Xiaodan;Zhang,Ye;Bo,Hong;Shu,Yuelong
EPI1013234	NP	China	2017-Feb-09	EPI_ISL_267760	A/Guangdong/17SF037/2017	Guangdong Provincial Center for Disease Control and Prevention	WHO Chinese National Influenza Center	Wang,Dayan;Zhou,Shumei;Li,Xiyan;Li,Xiaodan;Zhang,Ye;Bo,Hong;Shu,Yuelong
EPI1013242	NP	China	2017-Feb-15	EPI_ISL_267761	A/Guangdong/17SF039/2017	Guangdong Provincial Center for Disease Control and Prevention	WHO Chinese National Influenza Center	Wang,Dayan;Zhou,Shumei;Li,Xiyan;Li,Xiaodan;Zhang,Ye;Bo,Hong;Shu,Yuelong
EPI1013250	NP	China	2017-Mar-06	EPI_ISL_267762	A/Guangdong/17SF059/2017	Guangdong Provincial Center for Disease Control and Prevention	WHO Chinese National Influenza Center	Wang,Dayan;Zhou,Shumei;Li,Xiyan;Li,Xiaodan;Zhang,Ye;Bo,Hong;Shu,Yuelong
EPI1013258	NP	China	2017-Mar-11	EPI_ISL_267763	A/Guangdong/17SF062/2017	Guangdong Provincial Center for Disease Control and Prevention	WHO Chinese National Influenza Center	Wang,Dayan;Zhou,Shumei;Li,Xiyan;Li,Xiaodan;Zhang,Ye;Bo,Hong;Shu,Yuelong
EPI1013266	NP	China	2017-Mar-12	EPI_ISL_267764	A/Guangdong/17SF064/2017	Guangdong Provincial Center for Disease Control and Prevention	WHO Chinese National Influenza Center	Wang,Dayan;Zhou,Shumei;Li,Xiyan;Li,Xiaodan;Zhang,Ye;Bo,Hong;Shu,Yuelong
EPI1018081	NP	China	2017-Feb-23	EPI_ISL_268498	A/Guangxi/13450/2017	Guangxi Center for Disease Prevention and Control	WHO Chinese National Influenza Center	Wang,Dayan;Zhou,Shumei;Li,Xiyan;Li,Xiaodan;Zhang,Ye;Bo,Hong;Shu,Yuelong
EPI1018089	NP	China	2017-Feb-18	EPI_ISL_268499	A/Guangxi/13452/2017	Guangxi Center for Disease Prevention and Control	WHO Chinese National Influenza Center	Wang,Dayan;Zhou,Shumei;Li,Xiyan;Li,Xiaodan;Zhang,Ye;Bo,Hong;Shu,Yuelong
EPI1018097	NP	China	2017-Feb-28	EPI_ISL_268500	A/Guangxi/18888/2017	Guangxi Center for Disease Prevention and Control	WHO Chinese National Influenza Center	Wang,Dayan;Zhou,Shumei;Li,Xiyan;Li,Xiaodan;Zhang,Ye;Bo,Hong;Shu,Yuelong
EPI1018105	NP	China	2017-Feb-27	EPI_ISL_268501	A/Guangxi/18891/2017	Guangxi Center for Disease Prevention and Control	WHO Chinese National Influenza Center	Wang,Dayan;Zhou,Shumei;Li,Xiyan;Li,Xiaodan;Zhang,Ye;Bo,Hong;Shu,Yuelong
EPI1018113	NP	China	2017-Feb-27	EPI_ISL_268502	A/Guangxi/18892/2017	Guangxi Center for Disease Prevention and Control	WHO Chinese National Influenza Center	Wang,Dayan;Zhou,Shumei;Li,Xiyan;Li,Xiaodan;Zhang,Ye;Bo,Hong;Shu,Yuelong
EPI1018121	NP	China	2017-Mar-03	EPI_ISL_268503	A/Guangxi/18895/2017	Guangxi Center for Disease Prevention and Control	WHO Chinese National Influenza Center	Wang,Dayan;Zhou,Shumei;Li,Xiyan;Li,Xiaodan;Zhang,Ye;Bo,Hong;Shu,Yuelong
EPI1018129	NP	China	2017-Mar-04	EPI_ISL_268504	A/Guangxi/18897/2017	Guangxi Center for Disease Prevention and Control	WHO Chinese National Influenza Center	Wang,Dayan;Zhou,Shumei;Li,Xiyan;Li,Xiaodan;Zhang,Ye;Bo,Hong;Shu,Yuelong
EPI1018137	NP	China	2017-Mar-12	EPI_ISL_268505	A/Guangxi/18902/2017	Guangxi Center for Disease Prevention and Control	WHO Chinese National Influenza Center	Wang,Dayan;Zhou,Shumei;Li,Xiyan;Li,Xiaodan;Zhang,Ye;Bo,Hong;Shu,Yuelong
EPI1018145	NP	China	2017-Mar-14	EPI_ISL_268506	A/Guangxi/18906/2017	Guangxi Center for Disease Prevention and Control	WHO Chinese National Influenza Center	Wang,Dayan;Zhou,Shumei;Li,Xiyan;Li,Xiaodan;Zhang,Ye;Bo,Hong;Shu,Yuelong
EPI1018153	NP	China	2017-Mar-16	EPI_ISL_268507	A/Guangxi/18908/2017	Guangxi Center for Disease Prevention and Control	WHO Chinese National Influenza Center	Wang,Dayan;Zhou,Shumei;Li,Xiyan;Li,Xiaodan;Zhang,Ye;Bo,Hong;Shu,Yuelong
EPI1018161	NP	China	2017-Mar-18	EPI_ISL_268508	A/Guangxi/18910/2017	Guangxi Center for Disease Prevention and Control	WHO Chinese National Influenza Center	Wang,Dayan;Zhou,Shumei;Li,Xiyan;Li,Xiaodan;Zhang,Ye;Bo,Hong;Shu,Yuelong
EPI1018169	NP	China	2017-Mar-18	EPI_ISL_268509	A/Guangxi/18911/2017	Guangxi Center for Disease Prevention and Control	WHO Chinese National Influenza Center	Wang,Dayan;Zhou,Shumei;Li,Xiyan;Li,Xiaodan;Zhang,Ye;Bo,Hong;Shu,Yuelong
EPI1018203	NP	China	2017-Feb-22	EPI_ISL_268512	A/Guangxi/3/2017		Guangxi Center for Disease Prevention and Control
EPI1018218	NP	China	2017-Feb-03	EPI_ISL_268515	A/Guangxi/2/2017		Guangxi Center for Disease Prevention and Control
EPI1018241	NP	China	2017-Feb-28	EPI_ISL_268523	A/Guangxi/5/2017		Guangxi Center for Disease Prevention and Control
EPI1018251	NP	China	2017-Feb-27	EPI_ISL_268524	A/Guangxi/4/2017		Guangxi Center for Disease Prevention and Control
EPI1018259	NP	China	2017-Mar-03	EPI_ISL_268525	A/Guangxi/6/2017		Guangxi Center for Disease Prevention and Control
EPI1018267	NP	China	2017-Mar-04	EPI_ISL_268526	A/Guangxi/7/2017		Guangxi Center for Disease Prevention and Control
EPI1022618	NP	China	2017-Mar-06	EPI_ISL_269512	A/Hunan/17874/2017		WHO Chinese National Influenza Center	Wang,Dayan;Zhou,Shumei;Li,Xiyan;Li,Xiaodan;Zhang,Ye;Bo,Hong;Shu,Yuelong
EPI1022626	NP	China	2017-Feb-28	EPI_ISL_269513	A/Hunan/17875/2017		WHO Chinese National Influenza Center	Wang,Dayan;Zhou,Shumei;Li,Xiyan;Li,Xiaodan;Zhang,Ye;Bo,Hong;Shu,Yuelong
EPI1022650	NP	China	2017-May-13	EPI_ISL_269516	A/Hebei/27407/2017		WHO Chinese National Influenza Center	Wang,Dayan;Zhou,Shumei;Li,Xiyan;Li,Xiaodan;Zhang,Ye;Bo,Hong;Shu,Yuelong
EPI1022658	NP	China	2017-Apr-11	EPI_ISL_269517	A/Hunan/25351/2017		WHO Chinese National Influenza Center	Wang,Dayan;Zhou,Shumei;Li,Xiyan;Li,Xiaodan;Zhang,Ye;Bo,Hong;Shu,Yuelong
EPI1022666	NP	China	2017-May-05	EPI_ISL_269518	A/Shaanxi/29412/2017		WHO Chinese National Influenza Center	Wang,Dayan;Zhou,Shumei;Li,Xiyan;Li,Xiaodan;Zhang,Ye;Bo,Hong;Shu,Yuelong
EPI1054095	NP	China	2017-May-15	EPI_ISL_276781	A/Fujian/QZ-Th002/2017	CAS Key Laboratory of Pathogenic Microbiology and Immunology, Institute of Microbiology, Chinese Academy of Sciences	Institute of Microbiology, Chinese Academy of Sciences	Yuhai, Bi
EPI1054143	NP	China	2017-May-15	EPI_ISL_276787	A/Fujian/QZ-Th001/2017	CAS Key Laboratory of Pathogenic Microbiology and Immunology, Institute of Microbiology, Chinese Academy of Sciences	Institute of Microbiology, Chinese Academy of Sciences	Yuhai, Bi
EPI1057921	NP	China	2015-Nov-21	EPI_ISL_277447	A/Guangdong/MZ828/2015	Guangdong Provincial Center for Disease Control and Prevention	WHO Chinese National Influenza Center	Wang,Dayan;Zhou,Shumei;Li,Xiyan;Li,Xiaodan;Zhang,Ye;Bo,Hong;Shu,Yuelong
EPI1057929	NP	China	2015-Jan-21	EPI_ISL_277448	A/Guangdong/15SF052/2015	Guangdong Provincial Center for Disease Control and Prevention	WHO Chinese National Influenza Center	Wang,Dayan;Zhou,Shumei;Li,Xiyan;Li,Xiaodan;Zhang,Ye;Bo,Hong;Shu,Yuelong
EPI1075364	NP	Taiwan	2017-Feb-03	EPI_ISL_280900	A/Taiwan/1/2017/-1	National Institute of Animal Health	National Institute of Animal Health	Uchida,Y
EPI1075372	NP	China	2017-Jan-03	EPI_ISL_280901	A/Guangdong/17SF003/2016/-1	National Institute of Animal Health	National Institute of Animal Health	Uchida,Y
EPI1081997	NP	China	2017-Feb-07	EPI_ISL_282151	A/Hubei/09909/2017	State Key Laboratory of Virology and Wuhan Institute of Virology, Chinese Academy of Sciences	Wuhan Institute of Virology, CAS.
EPI1082005	NP	China	2017-Feb-03	EPI_ISL_282152	A/Hubei/09910/2017		Wuhan Institute of Virology, CAS.
EPI1082013	NP	China	2017-Feb-04	EPI_ISL_282153	A/Hubei/09911/2017		Wuhan Institute of Virology, CAS.
EPI1082021	NP	China	2017-Feb-04	EPI_ISL_282154	A/Hubei/09912/2017		Wuhan Institute of Virology, CAS.
EPI1082029	NP	China	2017-Feb-06	EPI_ISL_282155	A/Hubei/09913/2017		Wuhan Institute of Virology, CAS.
EPI1082037	NP	China	2017-Feb-06	EPI_ISL_282156	A/Hubei/09914/2017		Wuhan Institute of Virology, CAS.
EPI1082053	NP	China	2017-Feb-04	EPI_ISL_282158	A/Hubei/09937/2017		Wuhan Institute of Virology, CAS.
EPI1082142	NP	China	2017-Jan-24	EPI_ISL_282170	A/Hubei/09906/2017		Wuhan Institute of Virology, CAS.
EPI1100408	NP	China	2017-Jan-14	EPI_ISL_284978	A/Anhui/13420/2017	Anhui Provincial Center for Disease Control and Prevention	WHO Chinese National Influenza Center	Wang,Dayan;Zhou,Shumei;Li,Xiyan;Li,Xiaodan;Zhang,Ye;Bo,Hong;Shu,Yuelong
EPI1100416	NP	China	2017-Feb-20	EPI_ISL_284979	A/Anhui/13422/2017	Anhui Provincial Center for Disease Control and Prevention	WHO Chinese National Influenza Center	Wang,Dayan;Zhou,Shumei;Li,Xiyan;Li,Xiaodan;Zhang,Ye;Bo,Hong;Shu,Yuelong
EPI1100424	NP	China	2017-Jan-13	EPI_ISL_284980	A/Anhui/13443/2017	Anhui Provincial Center for Disease Control and Prevention	WHO Chinese National Influenza Center	Wang,Dayan;Zhou,Shumei;Li,Xiyan;Li,Xiaodan;Zhang,Ye;Bo,Hong;Shu,Yuelong
EPI1100432	NP	China	2016-Mar-25	EPI_ISL_284981	A/Anhui/26835/2016	Anhui Provincial Center for Disease Control and Prevention	WHO Chinese National Influenza Center	Wang,Dayan;Zhou,Shumei;Li,Xiyan;Li,Xiaodan;Zhang,Ye;Bo,Hong;Shu,Yuelong
EPI1100440	NP	China	2016-Feb-29	EPI_ISL_284982	A/Anhui/26836/2016	Anhui Provincial Center for Disease Control and Prevention	WHO Chinese National Influenza Center	Wang,Dayan;Zhou,Shumei;Li,Xiyan;Li,Xiaodan;Zhang,Ye;Bo,Hong;Shu,Yuelong
EPI1100448	NP	China	2016-Mar-05	EPI_ISL_284983	A/Anhui/26837/2016	Anhui Provincial Center for Disease Control and Prevention	WHO Chinese National Influenza Center	Wang,Dayan;Zhou,Shumei;Li,Xiyan;Li,Xiaodan;Zhang,Ye;Bo,Hong;Shu,Yuelong
EPI1100464	NP	China	2017-Feb-28	EPI_ISL_284985	A/Anhui/29171/2017	Anhui Provincial Center for Disease Control and Prevention	WHO Chinese National Influenza Center	Wang,Dayan;Zhou,Shumei;Li,Xiyan;Li,Xiaodan;Zhang,Ye;Bo,Hong;Shu,Yuelong
EPI1100472	NP	China	2017-Mar-02	EPI_ISL_284986	A/Anhui/29172/2017	Anhui Provincial Center for Disease Control and Prevention	WHO Chinese National Influenza Center	Wang,Dayan;Zhou,Shumei;Li,Xiyan;Li,Xiaodan;Zhang,Ye;Bo,Hong;Shu,Yuelong
EPI1100480	NP	China	2017-May-31	EPI_ISL_284987	A/Anhui/29173/2017	Anhui Provincial Center for Disease Control and Prevention	WHO Chinese National Influenza Center	Wang,Dayan;Zhou,Shumei;Li,Xiyan;Li,Xiaodan;Zhang,Ye;Bo,Hong;Shu,Yuelong
EPI1100488	NP	China	2017-May-26	EPI_ISL_284988	A/Anhui/29174/2017	Anhui Provincial Center for Disease Control and Prevention	WHO Chinese National Influenza Center	Wang,Dayan;Zhou,Shumei;Li,Xiyan;Li,Xiaodan;Zhang,Ye;Bo,Hong;Shu,Yuelong
EPI1100496	NP	China	2017-Jan-10	EPI_ISL_284989	A/Anhui/29176/2017	Anhui Provincial Center for Disease Control and Prevention	WHO Chinese National Influenza Center	Wang,Dayan;Zhou,Shumei;Li,Xiyan;Li,Xiaodan;Zhang,Ye;Bo,Hong;Shu,Yuelong
EPI1100504	NP	China	2017-Jan-17	EPI_ISL_284990	A/Anhui/29177/2017	Anhui Provincial Center for Disease Control and Prevention	WHO Chinese National Influenza Center	Wang,Dayan;Zhou,Shumei;Li,Xiyan;Li,Xiaodan;Zhang,Ye;Bo,Hong;Shu,Yuelong
EPI1100512	NP	China	2015-Jun-24	EPI_ISL_284991	A/Anhui/42444/2015	Anhui Provincial Center for Disease Control and Prevention	WHO Chinese National Influenza Center	Wang,Dayan;Zhou,Shumei;Li,Xiyan;Li,Xiaodan;Zhang,Ye;Bo,Hong;Shu,Yuelong
EPI1100520	NP	China	2016-Jun-09	EPI_ISL_284992	A/Anhui/45322/2016	Anhui Provincial Center for Disease Control and Prevention	WHO Chinese National Influenza Center	Wang,Dayan;Zhou,Shumei;Li,Xiyan;Li,Xiaodan;Zhang,Ye;Bo,Hong;Shu,Yuelong
EPI1100528	NP	China	2017-Feb-14	EPI_ISL_284993	A/Beijing/10934/2017		WHO Chinese National Influenza Center	Wang,Dayan;Zhou,Shumei;Li,Xiyan;Li,Xiaodan;Zhang,Ye;Bo,Hong;Shu,Yuelong
EPI1100536	NP	China	2017-Mar-31	EPI_ISL_284994	A/Beijing/19067/2017		WHO Chinese National Influenza Center	Wang,Dayan;Zhou,Shumei;Li,Xiyan;Li,Xiaodan;Zhang,Ye;Bo,Hong;Shu,Yuelong
EPI1100544	NP	China	2017-Apr-05	EPI_ISL_284995	A/Beijing/19955/2017		WHO Chinese National Influenza Center	Wang,Dayan;Zhou,Shumei;Li,Xiyan;Li,Xiaodan;Zhang,Ye;Bo,Hong;Shu,Yuelong
EPI1100552	NP	China	2017-Apr-06	EPI_ISL_284996	A/Beijing/19957/2017		WHO Chinese National Influenza Center	Wang,Dayan;Zhou,Shumei;Li,Xiyan;Li,Xiaodan;Zhang,Ye;Bo,Hong;Shu,Yuelong
EPI1100560	NP	China	2017-Apr-15	EPI_ISL_284997	A/Beijing/21564/2017		WHO Chinese National Influenza Center	Wang,Dayan;Zhou,Shumei;Li,Xiyan;Li,Xiaodan;Zhang,Ye;Bo,Hong;Shu,Yuelong
EPI1100568	NP	China	2017-Apr-14	EPI_ISL_284998	A/Beijing/21566/2017		WHO Chinese National Influenza Center	Wang,Dayan;Zhou,Shumei;Li,Xiyan;Li,Xiaodan;Zhang,Ye;Bo,Hong;Shu,Yuelong
EPI1100576	NP	China	2017-Apr-13	EPI_ISL_284999	A/Beijing/21569/2017		WHO Chinese National Influenza Center	Wang,Dayan;Zhou,Shumei;Li,Xiyan;Li,Xiaodan;Zhang,Ye;Bo,Hong;Shu,Yuelong
EPI1100584	NP	China	2017-Apr-19	EPI_ISL_285000	A/Beijing/22136/2017		WHO Chinese National Influenza Center	Wang,Dayan;Zhou,Shumei;Li,Xiyan;Li,Xiaodan;Zhang,Ye;Bo,Hong;Shu,Yuelong
EPI1100592	NP	China	2017-Apr-17	EPI_ISL_285001	A/Beijing/22137/2017		WHO Chinese National Influenza Center	Wang,Dayan;Zhou,Shumei;Li,Xiyan;Li,Xiaodan;Zhang,Ye;Bo,Hong;Shu,Yuelong
EPI1100600	NP	China	2017-Apr-23	EPI_ISL_285002	A/Beijing/22669/2017		WHO Chinese National Influenza Center	Wang,Dayan;Zhou,Shumei;Li,Xiyan;Li,Xiaodan;Zhang,Ye;Bo,Hong;Shu,Yuelong
EPI1100608	NP	China	2017-Apr-23	EPI_ISL_285003	A/Beijing/22670/2017		WHO Chinese National Influenza Center	Wang,Dayan;Zhou,Shumei;Li,Xiyan;Li,Xiaodan;Zhang,Ye;Bo,Hong;Shu,Yuelong
EPI1100616	NP	China	2017-May-05	EPI_ISL_285004	A/Beijing/25686/2017		WHO Chinese National Influenza Center	Wang,Dayan;Zhou,Shumei;Li,Xiyan;Li,Xiaodan;Zhang,Ye;Bo,Hong;Shu,Yuelong
EPI1100624	NP	China	2017-May-09	EPI_ISL_285005	A/Beijing/25687/2017		WHO Chinese National Influenza Center	Wang,Dayan;Zhou,Shumei;Li,Xiyan;Li,Xiaodan;Zhang,Ye;Bo,Hong;Shu,Yuelong
EPI1100632	NP	China	2017-May-18	EPI_ISL_285006	A/Beijing/27154/2017		WHO Chinese National Influenza Center	Wang,Dayan;Zhou,Shumei;Li,Xiyan;Li,Xiaodan;Zhang,Ye;Bo,Hong;Shu,Yuelong
EPI1100640	NP	China	2017-May-28	EPI_ISL_285007	A/Beijing/27869/2017		WHO Chinese National Influenza Center	Wang,Dayan;Zhou,Shumei;Li,Xiyan;Li,Xiaodan;Zhang,Ye;Bo,Hong;Shu,Yuelong
EPI1100648	NP	China	2017-May-28	EPI_ISL_285008	A/Beijing/27870/2017		WHO Chinese National Influenza Center	Wang,Dayan;Zhou,Shumei;Li,Xiyan;Li,Xiaodan;Zhang,Ye;Bo,Hong;Shu,Yuelong
EPI1100656	NP	China	2017-Jun-05	EPI_ISL_285009	A/Beijing/28244/2017		WHO Chinese National Influenza Center	Wang,Dayan;Zhou,Shumei;Li,Xiyan;Li,Xiaodan;Zhang,Ye;Bo,Hong;Shu,Yuelong
EPI1100664	NP	China	2017-Jun-07	EPI_ISL_285010	A/Beijing/28707/2017		WHO Chinese National Influenza Center	Wang,Dayan;Zhou,Shumei;Li,Xiyan;Li,Xiaodan;Zhang,Ye;Bo,Hong;Shu,Yuelong
EPI1100672	NP	China	2017-Jun-07	EPI_ISL_285011	A/Beijing/28708/2017		WHO Chinese National Influenza Center	Wang,Dayan;Zhou,Shumei;Li,Xiyan;Li,Xiaodan;Zhang,Ye;Bo,Hong;Shu,Yuelong
EPI1100680	NP	China	2017-May-10	EPI_ISL_285012	A/Beijing/28933/2017		WHO Chinese National Influenza Center	Wang,Dayan;Zhou,Shumei;Li,Xiyan;Li,Xiaodan;Zhang,Ye;Bo,Hong;Shu,Yuelong
EPI1100688	NP	China	2017-Jun-16	EPI_ISL_285013	A/Beijing/29275/2017		WHO Chinese National Influenza Center	Wang,Dayan;Zhou,Shumei;Li,Xiyan;Li,Xiaodan;Zhang,Ye;Bo,Hong;Shu,Yuelong
EPI1100696	NP	China	2016-May-26	EPI_ISL_285014	A/Beijing/39450/2016		WHO Chinese National Influenza Center	Wang,Dayan;Zhou,Shumei;Li,Xiyan;Li,Xiaodan;Zhang,Ye;Bo,Hong;Shu,Yuelong
EPI1100704	NP	China	2016-Jun-15	EPI_ISL_285015	A/Beijing/44066/2016		WHO Chinese National Influenza Center	Wang,Dayan;Zhou,Shumei;Li,Xiyan;Li,Xiaodan;Zhang,Ye;Bo,Hong;Shu,Yuelong
EPI1100712	NP	China	2016-Jul-26	EPI_ISL_285016	A/Beijing/46530/2016		WHO Chinese National Influenza Center	Wang,Dayan;Zhou,Shumei;Li,Xiyan;Li,Xiaodan;Zhang,Ye;Bo,Hong;Shu,Yuelong
EPI1100720	NP	China	2017-May-01	EPI_ISL_285017	A/Chongqing-dianjiang/61/2017	Chongqing Municipal Center for Disease Control and Prevention	WHO Chinese National Influenza Center	Wang,Dayan;Zhou,Shumei;Li,Xiyan;Li,Xiaodan;Zhang,Ye;Bo,Hong;Shu,Yuelong
EPI1100728	NP	China	2017-Mar-04	EPI_ISL_285018	A/Chongqing-Fengjie/51/2017	Chongqing Municipal Center for Disease Control and Prevention	WHO Chinese National Influenza Center	Wang,Dayan;Zhou,Shumei;Li,Xiyan;Li,Xiaodan;Zhang,Ye;Bo,Hong;Shu,Yuelong
EPI1100744	NP	China	2017-Jun-03	EPI_ISL_285020	A/Chongqing-Kaixian/61/2017	Chongqing Municipal Center for Disease Control and Prevention	WHO Chinese National Influenza Center	Wang,Dayan;Zhou,Shumei;Li,Xiyan;Li,Xiaodan;Zhang,Ye;Bo,Hong;Shu,Yuelong
EPI1100752	NP	China	2017-May-15	EPI_ISL_285021	A/Chongqing-shapingba/61/2017	Chongqing Municipal Center for Disease Control and Prevention	WHO Chinese National Influenza Center	Wang,Dayan;Zhou,Shumei;Li,Xiyan;Li,Xiaodan;Zhang,Ye;Bo,Hong;Shu,Yuelong
EPI1101440	NP	China	2016-Dec-27	EPI_ISL_285107	A/Fujian/02150/2016	Fujian Provincial Center for Disease Control and Prevention	WHO Chinese National Influenza Center	Wang,Dayan;Zhou,Shumei;Li,Xiyan;Li,Xiaodan;Zhang,Ye;Bo,Hong;Shu,Yuelong
EPI1101448	NP	China	2016-Jan-15	EPI_ISL_285108	A/Fujian/06198/2016	Fujian Provincial Center for Disease Control and Prevention	WHO Chinese National Influenza Center	Wang,Dayan;Zhou,Shumei;Li,Xiyan;Li,Xiaodan;Zhang,Ye;Bo,Hong;Shu,Yuelong
EPI1101456	NP	China	2017-Feb-05	EPI_ISL_285109	A/Fujian/10953/2017	Fujian Provincial Center for Disease Control and Prevention	WHO Chinese National Influenza Center	Wang,Dayan;Zhou,Shumei;Li,Xiyan;Li,Xiaodan;Zhang,Ye;Bo,Hong;Shu,Yuelong
EPI1101464	NP	China	2016-Feb-26	EPI_ISL_285110	A/Fujian/17527/2016	Fujian Provincial Center for Disease Control and Prevention	WHO Chinese National Influenza Center	Wang,Dayan;Zhou,Shumei;Li,Xiyan;Li,Xiaodan;Zhang,Ye;Bo,Hong;Shu,Yuelong
EPI1101472	NP	China	2017-May-11	EPI_ISL_285111	A/Fujian/27871/2017	Fujian Provincial Center for Disease Control and Prevention	WHO Chinese National Influenza Center	Wang,Dayan;Zhou,Shumei;Li,Xiyan;Li,Xiaodan;Zhang,Ye;Bo,Hong;Shu,Yuelong
EPI1101480	NP	China	2016-Mar-15	EPI_ISL_285112	A/Fujian/30766/2016	Fujian Provincial Center for Disease Control and Prevention	WHO Chinese National Influenza Center	Wang,Dayan;Zhou,Shumei;Li,Xiyan;Li,Xiaodan;Zhang,Ye;Bo,Hong;Shu,Yuelong
EPI1101488	NP	China	2016-Feb-22	EPI_ISL_285113	A/Fujian/30767/2016	Fujian Provincial Center for Disease Control and Prevention	WHO Chinese National Influenza Center	Wang,Dayan;Zhou,Shumei;Li,Xiyan;Li,Xiaodan;Zhang,Ye;Bo,Hong;Shu,Yuelong
EPI1101496	NP	China	2016-Jun-30	EPI_ISL_285114	A/Fujian/45970/2016	Fujian Provincial Center for Disease Control and Prevention	WHO Chinese National Influenza Center	Wang,Dayan;Zhou,Shumei;Li,Xiyan;Li,Xiaodan;Zhang,Ye;Bo,Hong;Shu,Yuelong
EPI1101504	NP	China	2017-Jan-21	EPI_ISL_285115	A/Fujian/6/2017	Fujian Provincial Center for Disease Control and Prevention	WHO Chinese National Influenza Center	Wang,Dayan;Zhou,Shumei;Li,Xiyan;Li,Xiaodan;Zhang,Ye;Bo,Hong;Shu,Yuelong
EPI1101512	NP	China	2017-Apr-03	EPI_ISL_285116	A/Gansu/19545/2017		WHO Chinese National Influenza Center	Wang,Dayan;Zhou,Shumei;Li,Xiyan;Li,Xiaodan;Zhang,Ye;Bo,Hong;Shu,Yuelong
EPI1101520	NP	China	2017-Apr-21	EPI_ISL_285117	A/Gansu/27151/2017		WHO Chinese National Influenza Center	Wang,Dayan;Zhou,Shumei;Li,Xiyan;Li,Xiaodan;Zhang,Ye;Bo,Hong;Shu,Yuelong
EPI1101528	NP	China	2015-Feb-04	EPI_ISL_285118	A/Guangdong/15SF057/2015	Guangdong Provincial Center for Disease Control and Prevention	WHO Chinese National Influenza Center	Wang,Dayan;Zhou,Shumei;Li,Xiyan;Li,Xiaodan;Zhang,Ye;Bo,Hong;Shu,Yuelong
EPI1101536	NP	China	2015-Dec-22	EPI_ISL_285119	A/Guangdong/15SF871/2015	Guangdong Provincial Center for Disease Control and Prevention	WHO Chinese National Influenza Center	Wang,Dayan;Zhou,Shumei;Li,Xiyan;Li,Xiaodan;Zhang,Ye;Bo,Hong;Shu,Yuelong
EPI1101544	NP	China	2016-Jan-12	EPI_ISL_285120	A/Guangdong/16SF007/2016	Guangdong Provincial Center for Disease Control and Prevention	WHO Chinese National Influenza Center	Wang,Dayan;Zhou,Shumei;Li,Xiyan;Li,Xiaodan;Zhang,Ye;Bo,Hong;Shu,Yuelong
EPI1101552	NP	China	2016-Dec-30	EPI_ISL_285121	A/guangdong/16SF202/2016	Guangdong Provincial Center for Disease Control and Prevention	WHO Chinese National Influenza Center	Wang,Dayan;Zhou,Shumei;Li,Xiyan;Li,Xiaodan;Zhang,Ye;Bo,Hong;Shu,Yuelong
EPI1101560	NP	China	2016-Dec-30	EPI_ISL_285122	A/guangdong/16SF203/2016	Guangdong Provincial Center for Disease Control and Prevention	WHO Chinese National Influenza Center	Wang,Dayan;Zhou,Shumei;Li,Xiyan;Li,Xiaodan;Zhang,Ye;Bo,Hong;Shu,Yuelong
EPI895529	NP	China	2014-May-27	EPI_ISL_244618	A/Huai'an/083/2014			Yang,P.F.; Yan,Q.L.; Liu,C.C.; Xing,Y.D.; Zhang,M.H.; Gao,Q.; Yu,H.; Yao,H.B.; He,N.J.; Yang,P.-F.; Yan,Q.-L.; Liu,C.-C.; Xing,Y.-D.; Yao,H.-B.; He,N.-J.
EPI759837	NP	China	2015-Jan-01	EPI_ISL_221670	A/Shanghai/PD03/2015	Shanghai Municipal Center for Disease Control and Prevention	Shanghai Municipal Center for Disease Control and Prevention	Wei, X.; Baihui, Z.; Shenghua, M.; Xue, Z.; Zheng, T.; Jian, C.; Hao, P.; Huan yu, W.; Xi, Z.;; Fan, W.
EPI895535	NP	China	2015-Feb-03	EPI_ISL_244624	A/Huai'an/002/2015			Yang,P.F.; Yan,Q.L.; Liu,C.C.; Xing,Y.D.; Zhang,M.H.; Gao,Q.; Yu,H.; Yao,H.B.; He,N.J.; Yang,P.-F.; Yan,Q.-L.; Liu,C.-C.; Xing,Y.-D.; Yao,H.-B.; He,N.-J.
EPI895534	NP	China	2015-Jan-23	EPI_ISL_244623	A/Huai'an/001/2015			Yang,P.F.; Yan,Q.L.; Liu,C.C.; Xing,Y.D.; Zhang,M.H.; Gao,Q.; Yu,H.; Yao,H.B.; He,N.J.; Yang,P.-F.; Yan,Q.-L.; Liu,C.-C.; Xing,Y.-D.; Yao,H.-B.; He,N.-J.
EPI453830	NP	China	2013-Apr-24	EPI_ISL_142319	A/Fujian/1/2013			Weng,Y.; Zhang,Y.; Xie,J.; Huang,M.; Chen,W.; He,W.; Wu,B.; Wang,J.; Yang,S.; Zheng,K.; Yan,Y.
EPI895537	NP	China	2014-Feb-24	EPI_ISL_244626	A/Huai'an/065/2014			Yang,P.F.; Yan,Q.L.; Liu,C.C.; Xing,Y.D.; Zhang,M.H.; Gao,Q.; Yu,H.; Yao,H.B.; He,N.J.; Yang,P.-F.; Yan,Q.-L.; Liu,C.-C.; Xing,Y.-D.; Yao,H.-B.; He,N.-J.
EPI895538	NP	China	2014-Mar-02	EPI_ISL_244627	A/Huai'an/074/2014			Yang,P.F.; Yan,Q.L.; Liu,C.C.; Xing,Y.D.; Zhang,M.H.; Gao,Q.; Yu,H.; Yao,H.B.; He,N.J.; Yang,P.-F.; Yan,Q.-L.; Liu,C.-C.; Xing,Y.-D.; Yao,H.-B.; He,N.-J.
EPI895536	NP	China	2014-Feb-14	EPI_ISL_244625	A/Huai'an/062/2014			Yang,P.F.; Yan,Q.L.; Liu,C.C.; Xing,Y.D.; Zhang,M.H.; Gao,Q.; Yu,H.; Yao,H.B.; He,N.J.; Yang,P.-F.; Yan,Q.-L.; Liu,C.-C.; Xing,Y.-D.; Yao,H.-B.; He,N.-J.
EPI499908	NP	China	2013-Nov-04	EPI_ISL_153848	A/Guangdong/02/2013			Guan,D.; Xiao,H.; Zeng,X.; Wu,J.; Ni,H.; Zhang,X.; Zou,L.; Liang,L.; Ke,C.; Lin,J.; Zhang,Y.
EPI620042	NP	China	2013-Jan-01	EPI_ISL_190417	A/Anhui/1-BALF_RG5/2013			Wentworth,D.E.; Halpin,R.A.; Lin,X.; Bera,J.; Akopov,A.; Ransier,A.; Mohan,M.; Fedorova,N.; Tsitrin,T.; Puri,V.; Stockwell,T.; Amedeo,P.; Appalla,L.; Bishop,B.; Edworthy,P.; Gupta,N.; Hoover,J.; Katzel,D.; Schobel,S.; Shrivastava,S.; Thovarai,V.; Wang,S.; Bao,Y.; Sanders,R.; Zhdanov,S.; Kiryutin,B.; Lipman,D.J.; Tatusova,T.; Richt,J.A.
EPI620035	NP	China	2013-Jan-01	EPI_ISL_190416	A/Anhui/1-BALF_RG4/2013			Wentworth,D.E.; Halpin,R.A.; Lin,X.; Bera,J.; Akopov,A.; Ransier,A.; Mohan,M.; Fedorova,N.; Tsitrin,T.; Puri,V.; Stockwell,T.; Amedeo,P.; Appalla,L.; Bishop,B.; Edworthy,P.; Gupta,N.; Hoover,J.; Katzel,D.; Schobel,S.; Shrivastava,S.; Thovarai,V.; Wang,S.; Bao,Y.; Sanders,R.; Zhdanov,S.; Kiryutin,B.; Lipman,D.J.; Tatusova,T.; Richt,J.A.
EPI620074	NP	China	2013-Jan-01	EPI_ISL_190415	A/Anhui/1-BALF_RG41/2013			Wentworth,D.E.; Halpin,R.A.; Lin,X.; Bera,J.; Akopov,A.; Ransier,A.; Mohan,M.; Fedorova,N.; Tsitrin,T.; Puri,V.; Stockwell,T.; Amedeo,P.; Appalla,L.; Bishop,B.; Edworthy,P.; Gupta,N.; Hoover,J.; Katzel,D.; Schobel,S.; Shrivastava,S.; Thovarai,V.; Wang,S.; Bao,Y.; Sanders,R.; Zhdanov,S.; Kiryutin,B.; Lipman,D.J.; Tatusova,T.; Richt,J.A.
EPI620056	NP	China	2013-Jan-01	EPI_ISL_190414	A/Anhui/1-BALF_RG1/2013			Wentworth,D.E.; Halpin,R.A.; Lin,X.; Bera,J.; Akopov,A.; Ransier,A.; Mohan,M.; Fedorova,N.; Tsitrin,T.; Puri,V.; Stockwell,T.; Amedeo,P.; Appalla,L.; Bishop,B.; Edworthy,P.; Gupta,N.; Hoover,J.; Katzel,D.; Schobel,S.; Shrivastava,S.; Thovarai,V.; Wang,S.; Bao,Y.; Sanders,R.; Zhdanov,S.; Kiryutin,B.; Lipman,D.J.; Tatusova,T.; Richt,J.A.
EPI620028	NP	China	2013-Jan-01	EPI_ISL_190413	A/Anhui/1-BALF_RG3/2013			Wentworth,D.E.; Halpin,R.A.; Lin,X.; Bera,J.; Akopov,A.; Ransier,A.; Mohan,M.; Fedorova,N.; Tsitrin,T.; Puri,V.; Stockwell,T.; Amedeo,P.; Appalla,L.; Bishop,B.; Edworthy,P.; Gupta,N.; Hoover,J.; Katzel,D.; Schobel,S.; Shrivastava,S.; Thovarai,V.; Wang,S.; Bao,Y.; Sanders,R.; Zhdanov,S.; Kiryutin,B.; Lipman,D.J.; Tatusova,T.; Richt,J.A.
EPI620063	NP	China	2013-Jan-01	EPI_ISL_190412	A/Anhui/1-BALF_RG2/2013			Wentworth,D.E.; Halpin,R.A.; Lin,X.; Bera,J.; Akopov,A.; Ransier,A.; Mohan,M.; Fedorova,N.; Tsitrin,T.; Puri,V.; Stockwell,T.; Amedeo,P.; Appalla,L.; Bishop,B.; Edworthy,P.; Gupta,N.; Hoover,J.; Katzel,D.; Schobel,S.; Shrivastava,S.; Thovarai,V.; Wang,S.; Bao,Y.; Sanders,R.; Zhdanov,S.; Kiryutin,B.; Lipman,D.J.; Tatusova,T.; Richt,J.A.
EPI620095	NP	China	2013-Jan-01	EPI_ISL_190411	A/Anhui/1-BALF_RG44/2013			Wentworth,D.E.; Halpin,R.A.; Lin,X.; Bera,J.; Akopov,A.; Ransier,A.; Mohan,M.; Fedorova,N.; Tsitrin,T.; Puri,V.; Stockwell,T.; Amedeo,P.; Appalla,L.; Bishop,B.; Edworthy,P.; Gupta,N.; Hoover,J.; Katzel,D.; Schobel,S.; Shrivastava,S.; Thovarai,V.; Wang,S.; Bao,Y.; Sanders,R.; Zhdanov,S.; Kiryutin,B.; Lipman,D.J.; Tatusova,T.; Richt,J.A.
EPI620081	NP	China	2013-Jan-01	EPI_ISL_190410	A/Anhui/1-BALF_RG42/2013			Wentworth,D.E.; Halpin,R.A.; Lin,X.; Bera,J.; Akopov,A.; Ransier,A.; Mohan,M.; Fedorova,N.; Tsitrin,T.; Puri,V.; Stockwell,T.; Amedeo,P.; Appalla,L.; Bishop,B.; Edworthy,P.; Gupta,N.; Hoover,J.; Katzel,D.; Schobel,S.; Shrivastava,S.; Thovarai,V.; Wang,S.; Bao,Y.; Sanders,R.; Zhdanov,S.; Kiryutin,B.; Lipman,D.J.; Tatusova,T.; Richt,J.A.
EPI620049	NP	China	2013-Jan-01	EPI_ISL_190409	A/Anhui/1-BALF_RG45/2013			Wentworth,D.E.; Halpin,R.A.; Lin,X.; Bera,J.; Akopov,A.; Ransier,A.; Mohan,M.; Fedorova,N.; Tsitrin,T.; Puri,V.; Stockwell,T.; Amedeo,P.; Appalla,L.; Bishop,B.; Edworthy,P.; Gupta,N.; Hoover,J.; Katzel,D.; Schobel,S.; Shrivastava,S.; Thovarai,V.; Wang,S.; Bao,Y.; Sanders,R.; Zhdanov,S.; Kiryutin,B.; Lipman,D.J.; Tatusova,T.; Richt,J.A.
EPI620088	NP	China	2013-Jan-01	EPI_ISL_190408	A/Anhui/1-BALF_RG43/2013			Wentworth,D.E.; Halpin,R.A.; Lin,X.; Bera,J.; Akopov,A.; Ransier,A.; Mohan,M.; Fedorova,N.; Tsitrin,T.; Puri,V.; Stockwell,T.; Amedeo,P.; Appalla,L.; Bishop,B.; Edworthy,P.; Gupta,N.; Hoover,J.; Katzel,D.; Schobel,S.; Shrivastava,S.; Thovarai,V.; Wang,S.; Bao,Y.; Sanders,R.; Zhdanov,S.; Kiryutin,B.; Lipman,D.J.; Tatusova,T.; Richt,J.A.
EPI620067	NP	China	2013-Jan-01	EPI_ISL_190407	A/Anhui/1-BALF_RG40/2013			Wentworth,D.E.; Halpin,R.A.; Lin,X.; Bera,J.; Akopov,A.; Ransier,A.; Mohan,M.; Fedorova,N.; Tsitrin,T.; Puri,V.; Stockwell,T.; Amedeo,P.; Appalla,L.; Bishop,B.; Edworthy,P.; Gupta,N.; Hoover,J.; Katzel,D.; Schobel,S.; Shrivastava,S.; Thovarai,V.; Wang,S.; Bao,Y.; Sanders,R.; Zhdanov,S.; Kiryutin,B.; Lipman,D.J.; Tatusova,T.; Richt,J.A.
EPI620121	NP	China	2013-Jan-01	EPI_ISL_190406	A/Anhui/1-BALF_RG32/2013			Wentworth,D.E.; Halpin,R.A.; Lin,X.; Bera,J.; Akopov,A.; Ransier,A.; Mohan,M.; Fedorova,N.; Tsitrin,T.; Puri,V.; Stockwell,T.; Amedeo,P.; Appalla,L.; Bishop,B.; Edworthy,P.; Gupta,N.; Hoover,J.; Katzel,D.; Schobel,S.; Shrivastava,S.; Thovarai,V.; Wang,S.; Bao,Y.; Sanders,R.; Zhdanov,S.; Kiryutin,B.; Lipman,D.J.; Tatusova,T.; Richt,J.A.
EPI620114	NP	China	2013-Jan-01	EPI_ISL_190405	A/Anhui/1-BALF_RG31/2013			Wentworth,D.E.; Halpin,R.A.; Lin,X.; Bera,J.; Akopov,A.; Ransier,A.; Mohan,M.; Fedorova,N.; Tsitrin,T.; Puri,V.; Stockwell,T.; Amedeo,P.; Appalla,L.; Bishop,B.; Edworthy,P.; Gupta,N.; Hoover,J.; Katzel,D.; Schobel,S.; Shrivastava,S.; Thovarai,V.; Wang,S.; Bao,Y.; Sanders,R.; Zhdanov,S.; Kiryutin,B.; Lipman,D.J.; Tatusova,T.; Richt,J.A.
EPI620107	NP	China	2013-Jan-01	EPI_ISL_190404	A/Anhui/1-BALF_RG29/2013			Wentworth,D.E.; Halpin,R.A.; Lin,X.; Bera,J.; Akopov,A.; Ransier,A.; Mohan,M.; Fedorova,N.; Tsitrin,T.; Puri,V.; Stockwell,T.; Amedeo,P.; Appalla,L.; Bishop,B.; Edworthy,P.; Gupta,N.; Hoover,J.; Katzel,D.; Schobel,S.; Shrivastava,S.; Thovarai,V.; Wang,S.; Bao,Y.; Sanders,R.; Zhdanov,S.; Kiryutin,B.; Lipman,D.J.; Tatusova,T.; Richt,J.A.
EPI620145	NP	China	2013-Jan-01	EPI_ISL_190403	A/Anhui/1-BALF_RG20/2013			Wentworth,D.E.; Halpin,R.A.; Lin,X.; Bera,J.; Akopov,A.; Ransier,A.; Mohan,M.; Fedorova,N.; Tsitrin,T.; Puri,V.; Stockwell,T.; Amedeo,P.; Appalla,L.; Bishop,B.; Edworthy,P.; Gupta,N.; Hoover,J.; Katzel,D.; Schobel,S.; Shrivastava,S.; Thovarai,V.; Wang,S.; Bao,Y.; Sanders,R.; Zhdanov,S.; Kiryutin,B.; Lipman,D.J.; Tatusova,T.; Richt,J.A.
EPI620100	NP	China	2013-Jan-01	EPI_ISL_190402	A/Anhui/1-BALF_RG21/2013			Wentworth,D.E.; Halpin,R.A.; Lin,X.; Bera,J.; Akopov,A.; Ransier,A.; Mohan,M.; Fedorova,N.; Tsitrin,T.; Puri,V.; Stockwell,T.; Amedeo,P.; Appalla,L.; Bishop,B.; Edworthy,P.; Gupta,N.; Hoover,J.; Katzel,D.; Schobel,S.; Shrivastava,S.; Thovarai,V.; Wang,S.; Bao,Y.; Sanders,R.; Zhdanov,S.; Kiryutin,B.; Lipman,D.J.; Tatusova,T.; Richt,J.A.
EPI620138	NP	China	2013-Jan-01	EPI_ISL_190401	A/Anhui/1-BALF_RG19/2013			Wentworth,D.E.; Halpin,R.A.; Lin,X.; Bera,J.; Akopov,A.; Ransier,A.; Mohan,M.; Fedorova,N.; Tsitrin,T.; Puri,V.; Stockwell,T.; Amedeo,P.; Appalla,L.; Bishop,B.; Edworthy,P.; Gupta,N.; Hoover,J.; Katzel,D.; Schobel,S.; Shrivastava,S.; Thovarai,V.; Wang,S.; Bao,Y.; Sanders,R.; Zhdanov,S.; Kiryutin,B.; Lipman,D.J.; Tatusova,T.; Richt,J.A.
EPI620131	NP	China	2013-Jan-01	EPI_ISL_190400	A/Anhui/1-BALF_RG18/2013			Wentworth,D.E.; Halpin,R.A.; Lin,X.; Bera,J.; Akopov,A.; Ransier,A.; Mohan,M.; Fedorova,N.; Tsitrin,T.; Puri,V.; Stockwell,T.; Amedeo,P.; Appalla,L.; Bishop,B.; Edworthy,P.; Gupta,N.; Hoover,J.; Katzel,D.; Schobel,S.; Shrivastava,S.; Thovarai,V.; Wang,S.; Bao,Y.; Sanders,R.; Zhdanov,S.; Kiryutin,B.; Lipman,D.J.; Tatusova,T.; Richt,J.A.
EPI620177	NP	China	2013-Jan-01	EPI_ISL_190399	A/Anhui/1-BALF_RG17/2013			Wentworth,D.E.; Halpin,R.A.; Lin,X.; Bera,J.; Akopov,A.; Ransier,A.; Mohan,M.; Fedorova,N.; Tsitrin,T.; Puri,V.; Stockwell,T.; Amedeo,P.; Appalla,L.; Bishop,B.; Edworthy,P.; Gupta,N.; Hoover,J.; Katzel,D.; Schobel,S.; Shrivastava,S.; Thovarai,V.; Wang,S.; Bao,Y.; Sanders,R.; Zhdanov,S.; Kiryutin,B.; Lipman,D.J.; Tatusova,T.; Richt,J.A.
EPI620170	NP	China	2013-Jan-01	EPI_ISL_190398	A/Anhui/1-BALF_RG9/2013			Wentworth,D.E.; Halpin,R.A.; Lin,X.; Bera,J.; Akopov,A.; Ransier,A.; Mohan,M.; Fedorova,N.; Tsitrin,T.; Puri,V.; Stockwell,T.; Amedeo,P.; Appalla,L.; Bishop,B.; Edworthy,P.; Gupta,N.; Hoover,J.; Katzel,D.; Schobel,S.; Shrivastava,S.; Thovarai,V.; Wang,S.; Bao,Y.; Sanders,R.; Zhdanov,S.; Kiryutin,B.; Lipman,D.J.; Tatusova,T.; Richt,J.A.
EPI620163	NP	China	2013-Jan-01	EPI_ISL_190397	A/Anhui/1-BALF_RG8/2013			Wentworth,D.E.; Halpin,R.A.; Lin,X.; Bera,J.; Akopov,A.; Ransier,A.; Mohan,M.; Fedorova,N.; Tsitrin,T.; Puri,V.; Stockwell,T.; Amedeo,P.; Appalla,L.; Bishop,B.; Edworthy,P.; Gupta,N.; Hoover,J.; Katzel,D.; Schobel,S.; Shrivastava,S.; Thovarai,V.; Wang,S.; Bao,Y.; Sanders,R.; Zhdanov,S.; Kiryutin,B.; Lipman,D.J.; Tatusova,T.; Richt,J.A.
EPI620156	NP	China	2013-Jan-01	EPI_ISL_190396	A/Anhui/1-BALF_RG7/2013			Wentworth,D.E.; Halpin,R.A.; Lin,X.; Bera,J.; Akopov,A.; Ransier,A.; Mohan,M.; Fedorova,N.; Tsitrin,T.; Puri,V.; Stockwell,T.; Amedeo,P.; Appalla,L.; Bishop,B.; Edworthy,P.; Gupta,N.; Hoover,J.; Katzel,D.; Schobel,S.; Shrivastava,S.; Thovarai,V.; Wang,S.; Bao,Y.; Sanders,R.; Zhdanov,S.; Kiryutin,B.; Lipman,D.J.; Tatusova,T.; Richt,J.A.
EPI620188	NP	China	2013-Jan-01	EPI_ISL_190393	A/Anhui/1-JCVI1_RG2/2013			Wentworth,D.E.; Halpin,R.A.; Lin,X.; Bera,J.; Akopov,A.; Ransier,A.; Mohan,M.; Fedorova,N.; Tsitrin,T.; Puri,V.; Stockwell,T.; Amedeo,P.; Appalla,L.; Bishop,B.; Edworthy,P.; Gupta,N.; Hoover,J.; Katzel,D.; Schobel,S.; Shrivastava,S.; Thovarai,V.; Wang,S.; Bao,Y.; Sanders,R.; Zhdanov,S.; Kiryutin,B.; Lipman,D.J.; Tatusova,T.; Richt,J.A.
EPI628825	NP	China	2015-Feb-25	EPI_ISL_192505	A/Zhejiang/9/2015	WHO Chinese National Influenza Center	WHO Chinese National Influenza Center	Wang,Dayan;Gao,Rongbao;Yang,Lei;Zhou,Shumei;Li,Xiyan;Zhou,Jianfang;Zhu,Wenfei;Guo,Junfeng;Li,Xiaodan;Dong,Jie;Huang,Weijuan;Zhang,Ye;Dong,Libo;Zhao,Xiang;Lu,Jian;Lan,Yu;Shu,Yuelong
EPI628817	NP	China	2015-Feb-12	EPI_ISL_192504	A/Zhejiang/10/2015	WHO Chinese National Influenza Center	WHO Chinese National Influenza Center	Wang,Dayan;Gao,Rongbao;Yang,Lei;Zhou,Shumei;Li,Xiyan;Zhou,Jianfang;Zhu,Wenfei;Guo,Junfeng;Li,Xiaodan;Dong,Jie;Huang,Weijuan;Zhang,Ye;Dong,Libo;Zhao,Xiang;Lu,Jian;Lan,Yu;Shu,Yuelong
EPI628809	NP	China	2015-Mar-03	EPI_ISL_192503	A/Zhejiang/11/2015	WHO Chinese National Influenza Center	WHO Chinese National Influenza Center	Wang,Dayan;Gao,Rongbao;Yang,Lei;Zhou,Shumei;Li,Xiyan;Zhou,Jianfang;Zhu,Wenfei;Guo,Junfeng;Li,Xiaodan;Dong,Jie;Huang,Weijuan;Zhang,Ye;Dong,Libo;Zhao,Xiang;Lu,Jian;Lan,Yu;Shu,Yuelong
EPI628801	NP	China	2015-Feb-02	EPI_ISL_192502	A/Fujian/27/2015	WHO Chinese National Influenza Center	WHO Chinese National Influenza Center	Wang,Dayan;Gao,Rongbao;Yang,Lei;Zhou,Shumei;Li,Xiyan;Zhou,Jianfang;Zhu,Wenfei;Guo,Junfeng;Li,Xiaodan;Dong,Jie;Huang,Weijuan;Zhang,Ye;Dong,Libo;Zhao,Xiang;Lu,Jian;Lan,Yu;Shu,Yuelong
EPI628793	NP	China	2015-Mar-15	EPI_ISL_192501	A/Fujian/28/2015	WHO Chinese National Influenza Center	WHO Chinese National Influenza Center	Wang,Dayan;Gao,Rongbao;Yang,Lei;Zhou,Shumei;Li,Xiyan;Zhou,Jianfang;Zhu,Wenfei;Guo,Junfeng;Li,Xiaodan;Dong,Jie;Huang,Weijuan;Zhang,Ye;Dong,Libo;Zhao,Xiang;Lu,Jian;Lan,Yu;Shu,Yuelong
EPI628777	NP	China	2015-Mar-07	EPI_ISL_192499	A/Shandong-Taian/01/2015	WHO Chinese National Influenza Center	WHO Chinese National Influenza Center	Wang,Dayan;Gao,Rongbao;Yang,Lei;Zhou,Shumei;Li,Xiyan;Zhou,Jianfang;Zhu,Wenfei;Guo,Junfeng;Li,Xiaodan;Dong,Jie;Huang,Weijuan;Zhang,Ye;Dong,Libo;Zhao,Xiang;Lu,Jian;Lan,Yu;Shu,Yuelong
EPI628769	NP	China	2015-Feb-04	EPI_ISL_192498	A/Zhejiang/7/2015	WHO Chinese National Influenza Center	WHO Chinese National Influenza Center	Wang,Dayan;Gao,Rongbao;Yang,Lei;Zhou,Shumei;Li,Xiyan;Zhou,Jianfang;Zhu,Wenfei;Guo,Junfeng;Li,Xiaodan;Dong,Jie;Huang,Weijuan;Zhang,Ye;Dong,Libo;Zhao,Xiang;Lu,Jian;Lan,Yu;Shu,Yuelong
EPI628761	NP	China	2015-Feb-02	EPI_ISL_192497	A/Zhejiang/8/2015	WHO Chinese National Influenza Center	WHO Chinese National Influenza Center	Wang,Dayan;Gao,Rongbao;Yang,Lei;Zhou,Shumei;Li,Xiyan;Zhou,Jianfang;Zhu,Wenfei;Guo,Junfeng;Li,Xiaodan;Dong,Jie;Huang,Weijuan;Zhang,Ye;Dong,Libo;Zhao,Xiang;Lu,Jian;Lan,Yu;Shu,Yuelong
EPI628745	NP	China	2015-Feb-26	EPI_ISL_192495	A/Anhui/33225/2015	WHO Chinese National Influenza Center	WHO Chinese National Influenza Center	Wang,Dayan;Gao,Rongbao;Yang,Lei;Zhou,Shumei;Li,Xiyan;Zhou,Jianfang;Zhu,Wenfei;Guo,Junfeng;Li,Xiaodan;Dong,Jie;Huang,Weijuan;Zhang,Ye;Dong,Libo;Zhao,Xiang;Lu,Jian;Lan,Yu;Shu,Yuelong
EPI628737	NP	China	2015-Mar-05	EPI_ISL_192494	A/Anhui/33224/2015	WHO Chinese National Influenza Center	WHO Chinese National Influenza Center	Wang,Dayan;Gao,Rongbao;Yang,Lei;Zhou,Shumei;Li,Xiyan;Zhou,Jianfang;Zhu,Wenfei;Guo,Junfeng;Li,Xiaodan;Dong,Jie;Huang,Weijuan;Zhang,Ye;Dong,Libo;Zhao,Xiang;Lu,Jian;Lan,Yu;Shu,Yuelong
EPI628729	NP	China	2015-Mar-02	EPI_ISL_192493	A/Anhui/33223/2015	WHO Chinese National Influenza Center	WHO Chinese National Influenza Center	Wang,Dayan;Gao,Rongbao;Yang,Lei;Zhou,Shumei;Li,Xiyan;Zhou,Jianfang;Zhu,Wenfei;Guo,Junfeng;Li,Xiaodan;Dong,Jie;Huang,Weijuan;Zhang,Ye;Dong,Libo;Zhao,Xiang;Lu,Jian;Lan,Yu;Shu,Yuelong
EPI628721	NP	China	2015-Apr-08	EPI_ISL_192492	A/Anhui/33228/2015	WHO Chinese National Influenza Center	WHO Chinese National Influenza Center	Wang,Dayan;Gao,Rongbao;Yang,Lei;Zhou,Shumei;Li,Xiyan;Zhou,Jianfang;Zhu,Wenfei;Guo,Junfeng;Li,Xiaodan;Dong,Jie;Huang,Weijuan;Zhang,Ye;Dong,Libo;Zhao,Xiang;Lu,Jian;Lan,Yu;Shu,Yuelong
EPI628689	NP	China	2015-Jan-25	EPI_ISL_192488	A/Guangdong/15SF055/2015	WHO Chinese National Influenza Center	WHO Chinese National Influenza Center	Wang,Dayan;Gao,Rongbao;Yang,Lei;Zhou,Shumei;Li,Xiyan;Zhou,Jianfang;Zhu,Wenfei;Guo,Junfeng;Li,Xiaodan;Dong,Jie;Huang,Weijuan;Zhang,Ye;Dong,Libo;Zhao,Xiang;Lu,Jian;Lan,Yu;Shu,Yuelong
EPI628657	NP	China	2015-Feb-23	EPI_ISL_192484	A/Anhui/33227/2015	WHO Chinese National Influenza Center	WHO Chinese National Influenza Center	Wang,Dayan;Gao,Rongbao;Yang,Lei;Zhou,Shumei;Li,Xiyan;Zhou,Jianfang;Zhu,Wenfei;Guo,Junfeng;Li,Xiaodan;Dong,Jie;Huang,Weijuan;Zhang,Ye;Dong,Libo;Zhao,Xiang;Lu,Jian;Lan,Yu;Shu,Yuelong
EPI628609	NP	China	2015-Apr-22	EPI_ISL_192478	A/Hubei/34007/2015	WHO Chinese National Influenza Center	WHO Chinese National Influenza Center	Wang,Dayan;Gao,Rongbao;Yang,Lei;Zhou,Shumei;Li,Xiyan;Zhou,Jianfang;Zhu,Wenfei;Guo,Junfeng;Li,Xiaodan;Dong,Jie;Huang,Weijuan;Zhang,Ye;Dong,Libo;Zhao,Xiang;Lu,Jian;Lan,Yu;Shu,Yuelong
EPI628553	NP	China	2015-May-23	EPI_ISL_192471	A/Anhui/40094/2015	WHO Chinese National Influenza Center	WHO Chinese National Influenza Center	Wang,Dayan;Gao,Rongbao;Yang,Lei;Zhou,Shumei;Li,Xiyan;Zhou,Jianfang;Zhu,Wenfei;Guo,Junfeng;Li,Xiaodan;Dong,Jie;Huang,Weijuan;Zhang,Ye;Dong,Libo;Zhao,Xiang;Lu,Jian;Lan,Yu;Shu,Yuelong
EPI628537	NP	China	2015-May-26	EPI_ISL_192469	A/Beijing/40610/2015	WHO Chinese National Influenza Center	WHO Chinese National Influenza Center	Wang,Dayan;Gao,Rongbao;Yang,Lei;Zhou,Shumei;Li,Xiyan;Zhou,Jianfang;Zhu,Wenfei;Guo,Junfeng;Li,Xiaodan;Dong,Jie;Huang,Weijuan;Zhang,Ye;Dong,Libo;Zhao,Xiang;Lu,Jian;Lan,Yu;Shu,Yuelong
EPI628513	NP	China	2013-Nov-30	EPI_ISL_192466	A/Guangdong/24997/2013	WHO Chinese National Influenza Center	WHO Chinese National Influenza Center	Wang,Dayan;Gao,Rongbao;Yang,Lei;Zhou,Shumei;Li,Xiyan;Zhou,Jianfang;Zhu,Wenfei;Guo,Junfeng;Li,Xiaodan;Dong,Jie;Huang,Weijuan;Zhang,Ye;Dong,Libo;Zhao,Xiang;Lu,Jian;Lan,Yu;Shu,Yuelong
EPI628505	NP	China	2013-Dec-16	EPI_ISL_192465	A/Guangdong/24999/2013	WHO Chinese National Influenza Center	WHO Chinese National Influenza Center	Wang,Dayan;Gao,Rongbao;Yang,Lei;Zhou,Shumei;Li,Xiyan;Zhou,Jianfang;Zhu,Wenfei;Guo,Junfeng;Li,Xiaodan;Dong,Jie;Huang,Weijuan;Zhang,Ye;Dong,Libo;Zhao,Xiang;Lu,Jian;Lan,Yu;Shu,Yuelong
EPI628497	NP	China	2014-Jan-08	EPI_ISL_192464	A/Guangdong/02620/2014	WHO Chinese National Influenza Center	WHO Chinese National Influenza Center	Wang,Dayan;Gao,Rongbao;Yang,Lei;Zhou,Shumei;Li,Xiyan;Zhou,Jianfang;Zhu,Wenfei;Guo,Junfeng;Li,Xiaodan;Dong,Jie;Huang,Weijuan;Zhang,Ye;Dong,Libo;Zhao,Xiang;Lu,Jian;Lan,Yu;Shu,Yuelong
EPI628489	NP	China	2014-Jan-04	EPI_ISL_192463	A/Guangdong/02124/2014	WHO Chinese National Influenza Center	WHO Chinese National Influenza Center	Wang,Dayan;Gao,Rongbao;Yang,Lei;Zhou,Shumei;Li,Xiyan;Zhou,Jianfang;Zhu,Wenfei;Guo,Junfeng;Li,Xiaodan;Dong,Jie;Huang,Weijuan;Zhang,Ye;Dong,Libo;Zhao,Xiang;Lu,Jian;Lan,Yu;Shu,Yuelong
EPI628481	NP	China	2014-Jan-08	EPI_ISL_192462	A/Guangdong/02125/2014	WHO Chinese National Influenza Center	WHO Chinese National Influenza Center	Wang,Dayan;Gao,Rongbao;Yang,Lei;Zhou,Shumei;Li,Xiyan;Zhou,Jianfang;Zhu,Wenfei;Guo,Junfeng;Li,Xiaodan;Dong,Jie;Huang,Weijuan;Zhang,Ye;Dong,Libo;Zhao,Xiang;Lu,Jian;Lan,Yu;Shu,Yuelong
EPI628473	NP	China	2014-Jan-13	EPI_ISL_192461	A/Guangdong/033/2014	WHO Chinese National Influenza Center	WHO Chinese National Influenza Center	Wang,Dayan;Gao,Rongbao;Yang,Lei;Zhou,Shumei;Li,Xiyan;Zhou,Jianfang;Zhu,Wenfei;Guo,Junfeng;Li,Xiaodan;Dong,Jie;Huang,Weijuan;Zhang,Ye;Dong,Libo;Zhao,Xiang;Lu,Jian;Lan,Yu;Shu,Yuelong
EPI628465	NP	China	2014-Jan-13	EPI_ISL_192460	A/Guangdong/035/2014	WHO Chinese National Influenza Center	WHO Chinese National Influenza Center	Wang,Dayan;Gao,Rongbao;Yang,Lei;Zhou,Shumei;Li,Xiyan;Zhou,Jianfang;Zhu,Wenfei;Guo,Junfeng;Li,Xiaodan;Dong,Jie;Huang,Weijuan;Zhang,Ye;Dong,Libo;Zhao,Xiang;Lu,Jian;Lan,Yu;Shu,Yuelong
EPI628457	NP	China	2014-Jan-13	EPI_ISL_192459	A/Guangdong/036/2014	WHO Chinese National Influenza Center	WHO Chinese National Influenza Center	Wang,Dayan;Gao,Rongbao;Yang,Lei;Zhou,Shumei;Li,Xiyan;Zhou,Jianfang;Zhu,Wenfei;Guo,Junfeng;Li,Xiaodan;Dong,Jie;Huang,Weijuan;Zhang,Ye;Dong,Libo;Zhao,Xiang;Lu,Jian;Lan,Yu;Shu,Yuelong
EPI628449	NP	China	2014-Jan-13	EPI_ISL_192458	A/Guangdong/034/2014	WHO Chinese National Influenza Center	WHO Chinese National Influenza Center	Wang,Dayan;Gao,Rongbao;Yang,Lei;Zhou,Shumei;Li,Xiyan;Zhou,Jianfang;Zhu,Wenfei;Guo,Junfeng;Li,Xiaodan;Dong,Jie;Huang,Weijuan;Zhang,Ye;Dong,Libo;Zhao,Xiang;Lu,Jian;Lan,Yu;Shu,Yuelong
EPI628425	NP	China	2014-Jan-03	EPI_ISL_192455	A/Shanghai/02619/2014	WHO Chinese National Influenza Center	WHO Chinese National Influenza Center	Wang,Dayan;Gao,Rongbao;Yang,Lei;Zhou,Shumei;Li,Xiyan;Zhou,Jianfang;Zhu,Wenfei;Guo,Junfeng;Li,Xiaodan;Dong,Jie;Huang,Weijuan;Zhang,Ye;Dong,Libo;Zhao,Xiang;Lu,Jian;Lan,Yu;Shu,Yuelong
EPI628417	NP	China	2014-Jan-14	EPI_ISL_192454	A/Guangdong/037/2014	WHO Chinese National Influenza Center	WHO Chinese National Influenza Center	Wang,Dayan;Gao,Rongbao;Yang,Lei;Zhou,Shumei;Li,Xiyan;Zhou,Jianfang;Zhu,Wenfei;Guo,Junfeng;Li,Xiaodan;Dong,Jie;Huang,Weijuan;Zhang,Ye;Dong,Libo;Zhao,Xiang;Lu,Jian;Lan,Yu;Shu,Yuelong
EPI628393	NP	China	2014-Jan-14	EPI_ISL_192451	A/Fujian/1/2014	WHO Chinese National Influenza Center	WHO Chinese National Influenza Center	Wang,Dayan;Gao,Rongbao;Yang,Lei;Zhou,Shumei;Li,Xiyan;Zhou,Jianfang;Zhu,Wenfei;Guo,Junfeng;Li,Xiaodan;Dong,Jie;Huang,Weijuan;Zhang,Ye;Dong,Libo;Zhao,Xiang;Lu,Jian;Lan,Yu;Shu,Yuelong
EPI628385	NP	China	2014-Jan-15	EPI_ISL_192450	A/Fujian/2/2014	WHO Chinese National Influenza Center	WHO Chinese National Influenza Center	Wang,Dayan;Gao,Rongbao;Yang,Lei;Zhou,Shumei;Li,Xiyan;Zhou,Jianfang;Zhu,Wenfei;Guo,Junfeng;Li,Xiaodan;Dong,Jie;Huang,Weijuan;Zhang,Ye;Dong,Libo;Zhao,Xiang;Lu,Jian;Lan,Yu;Shu,Yuelong
EPI971501	NP	China	2017-Feb-03	EPI_ISL_258034	A/Jiangsu/11555/2017	Jiangsu Provincial Center for Disease Control and Prevention	WHO Chinese National Influenza Center	Wang,Dayan;Zhou,Shumei;Li,Xiyan;Li,Xiaodan;Zhang,Ye;Bo,Hong;Shu,Yuelong
EPI971277	NP	China	2017-Feb-03	EPI_ISL_258006	A/Jiangxi/10683/2017	Jiangsu Provincial Center for Disease Control and Prevention	WHO Chinese National Influenza Center	Wang,Dayan;Zhou,Shumei;Li,Xiyan;Li,Xiaodan;Zhang,Ye;Bo,Hong;Shu,Yuelong
EPI971269	NP	China	2017-Jan-23	EPI_ISL_258005	A/Jiangsu/11550/2017	Jiangsu Provincial Center for Disease Control and Prevention	WHO Chinese National Influenza Center	Wang,Dayan;Zhou,Shumei;Li,Xiyan;Li,Xiaodan;Zhang,Ye;Bo,Hong;Shu,Yuelong
EPI971261	NP	China	2017-Jan-29	EPI_ISL_258004	A/Jiangsu/11553/2017	Jiangsu Provincial Center for Disease Control and Prevention	WHO Chinese National Influenza Center	Wang,Dayan;Zhou,Shumei;Li,Xiyan;Li,Xiaodan;Zhang,Ye;Bo,Hong;Shu,Yuelong
EPI971245	NP	China	2017-Jan-13	EPI_ISL_258002	A/Jiangsu/11581/2017	Jiangsu Provincial Center for Disease Control and Prevention	WHO Chinese National Influenza Center	Wang,Dayan;Zhou,Shumei;Li,Xiyan;Li,Xiaodan;Zhang,Ye;Bo,Hong;Shu,Yuelong
EPI971237	NP	China	2017-Feb-07	EPI_ISL_258001	A/Jiangsu/11557/2017	Jiangsu Provincial Center for Disease Control and Prevention	WHO Chinese National Influenza Center	Wang,Dayan;Zhou,Shumei;Li,Xiyan;Li,Xiaodan;Zhang,Ye;Bo,Hong;Shu,Yuelong
EPI971229	NP	China	2017-Feb-01	EPI_ISL_258000	A/Jiangsu/11556/2017	Jiangsu Provincial Center for Disease Control and Prevention	WHO Chinese National Influenza Center	Wang,Dayan;Zhou,Shumei;Li,Xiyan;Li,Xiaodan;Zhang,Ye;Bo,Hong;Shu,Yuelong
EPI971221	NP	China	2017-Feb-03	EPI_ISL_257999	A/Jiangsu/11554/2017	Jiangsu Provincial Center for Disease Control and Prevention	WHO Chinese National Influenza Center	Wang,Dayan;Zhou,Shumei;Li,Xiyan;Li,Xiaodan;Zhang,Ye;Bo,Hong;Shu,Yuelong
EPI971213	NP	China	2017-Jan-29	EPI_ISL_257998	A/Jiangsu/11583/2017	Jiangsu Provincial Center for Disease Control and Prevention	WHO Chinese National Influenza Center	Wang,Dayan;Zhou,Shumei;Li,Xiyan;Li,Xiaodan;Zhang,Ye;Bo,Hong;Shu,Yuelong
EPI971205	NP	China	2017-Feb-03	EPI_ISL_257997	A/Jiangsu/11586/2017	Jiangsu Provincial Center for Disease Control and Prevention	WHO Chinese National Influenza Center	Wang,Dayan;Zhou,Shumei;Li,Xiyan;Li,Xiaodan;Zhang,Ye;Bo,Hong;Shu,Yuelong
EPI971197	NP	China	2017-Feb-03	EPI_ISL_257996	A/Jiangsu/11588/2017	Jiangsu Provincial Center for Disease Control and Prevention	WHO Chinese National Influenza Center	Wang,Dayan;Zhou,Shumei;Li,Xiyan;Li,Xiaodan;Zhang,Ye;Bo,Hong;Shu,Yuelong
EPI971189	NP	China	2017-Feb-07	EPI_ISL_257995	A/Jiangsu/11590/2017	Jiangsu Provincial Center for Disease Control and Prevention	WHO Chinese National Influenza Center	Wang,Dayan;Zhou,Shumei;Li,Xiyan;Li,Xiaodan;Zhang,Ye;Bo,Hong;Shu,Yuelong
EPI971173	NP	China	2017-Feb-06	EPI_ISL_257993	A/Jiangsu/11589/2017	Jiangsu Provincial Center for Disease Control and Prevention	WHO Chinese National Influenza Center	Wang,Dayan;Zhou,Shumei;Li,Xiyan;Li,Xiaodan;Zhang,Ye;Bo,Hong;Shu,Yuelong
EPI971165	NP	China	2017-Feb-03	EPI_ISL_257992	A/Jiangsu/11587/2017	Jiangsu Provincial Center for Disease Control and Prevention	WHO Chinese National Influenza Center	Wang,Dayan;Zhou,Shumei;Li,Xiyan;Li,Xiaodan;Zhang,Ye;Bo,Hong;Shu,Yuelong
EPI971157	NP	China	2017-Jan-31	EPI_ISL_257991	A/Jiangsu/11585/2017	Jiangsu Provincial Center for Disease Control and Prevention	WHO Chinese National Influenza Center	Wang,Dayan;Zhou,Shumei;Li,Xiyan;Li,Xiaodan;Zhang,Ye;Bo,Hong;Shu,Yuelong
EPI971461	NP	China	2017-Feb-05	EPI_ISL_258029	A/Anhui/13449/2017	Anhui Provincial Center for Disease Control and Prevention	WHO Chinese National Influenza Center	Wang,Dayan;Zhou,Shumei;Li,Xiyan;Li,Xiaodan;Zhang,Ye;Bo,Hong;Shu,Yuelong
EPI971453	NP	China	2017-Jan-27	EPI_ISL_258028	A/Anhui/13447/2017	Anhui Provincial Center for Disease Control and Prevention	WHO Chinese National Influenza Center	Wang,Dayan;Zhou,Shumei;Li,Xiyan;Li,Xiaodan;Zhang,Ye;Bo,Hong;Shu,Yuelong
EPI971437	NP	China	2017-Feb-20	EPI_ISL_258026	A/Anhui/13444/2017	Anhui Provincial Center for Disease Control and Prevention	WHO Chinese National Influenza Center	Wang,Dayan;Zhou,Shumei;Li,Xiyan;Li,Xiaodan;Zhang,Ye;Bo,Hong;Shu,Yuelong
EPI971429	NP	China	2017-Jan-13	EPI_ISL_258025	A/Anhui/13442/2017	Anhui Provincial Center for Disease Control and Prevention	WHO Chinese National Influenza Center	Wang,Dayan;Zhou,Shumei;Li,Xiyan;Li,Xiaodan;Zhang,Ye;Bo,Hong;Shu,Yuelong
EPI971421	NP	China	2017-Jan-13	EPI_ISL_258024	A/Anhui/13441/2017	Anhui Provincial Center for Disease Control and Prevention	WHO Chinese National Influenza Center	Wang,Dayan;Zhou,Shumei;Li,Xiyan;Li,Xiaodan;Zhang,Ye;Bo,Hong;Shu,Yuelong
EPI971413	NP	China	2017-Jan-06	EPI_ISL_258023	A/Anhui/13439/2017	Anhui Provincial Center for Disease Control and Prevention	WHO Chinese National Influenza Center	Wang,Dayan;Zhou,Shumei;Li,Xiyan;Li,Xiaodan;Zhang,Ye;Bo,Hong;Shu,Yuelong
EPI971397	NP	China	2017-Jan-31	EPI_ISL_258021	A/Anhui/13434/2017	Anhui Provincial Center for Disease Control and Prevention	WHO Chinese National Influenza Center	Wang,Dayan;Zhou,Shumei;Li,Xiyan;Li,Xiaodan;Zhang,Ye;Bo,Hong;Shu,Yuelong
EPI971389	NP	China	2017-Jan-17	EPI_ISL_258020	A/Anhui/13433/2017	Anhui Provincial Center for Disease Control and Prevention	WHO Chinese National Influenza Center	Wang,Dayan;Zhou,Shumei;Li,Xiyan;Li,Xiaodan;Zhang,Ye;Bo,Hong;Shu,Yuelong
EPI971373	NP	China	2017-Jan-13	EPI_ISL_258018	A/Anhui/13431/2017	Anhui Provincial Center for Disease Control and Prevention	WHO Chinese National Influenza Center	Wang,Dayan;Zhou,Shumei;Li,Xiyan;Li,Xiaodan;Zhang,Ye;Bo,Hong;Shu,Yuelong
EPI971365	NP	China	2017-Feb-15	EPI_ISL_258017	A/Anhui/13428/2017	Anhui Provincial Center for Disease Control and Prevention	WHO Chinese National Influenza Center	Wang,Dayan;Zhou,Shumei;Li,Xiyan;Li,Xiaodan;Zhang,Ye;Bo,Hong;Shu,Yuelong
EPI971333	NP	China	2017-Feb-14	EPI_ISL_258013	A/Anhui/13424/2017	Anhui Provincial Center for Disease Control and Prevention	WHO Chinese National Influenza Center	Wang,Dayan;Zhou,Shumei;Li,Xiyan;Li,Xiaodan;Zhang,Ye;Bo,Hong;Shu,Yuelong
EPI971325	NP	China	2017-Jan-13	EPI_ISL_258012	A/Anhui/13423/2017	Anhui Provincial Center for Disease Control and Prevention	WHO Chinese National Influenza Center	Wang,Dayan;Zhou,Shumei;Li,Xiyan;Li,Xiaodan;Zhang,Ye;Bo,Hong;Shu,Yuelong
EPI971317	NP	China	2017-Jan-20	EPI_ISL_258011	A/Anhui/13421/2017	Anhui Provincial Center for Disease Control and Prevention	WHO Chinese National Influenza Center	Wang,Dayan;Zhou,Shumei;Li,Xiyan;Li,Xiaodan;Zhang,Ye;Bo,Hong;Shu,Yuelong
EPI971149	NP	China	2017-Feb-20	EPI_ISL_257990	A/Hubei/11951/2017	Hubei Provincial Center for Disease Control and Prevention	WHO Chinese National Influenza Center	Wang,Dayan;Zhou,Shumei;Li,Xiyan;Li,Xiaodan;Zhang,Ye;Bo,Hong;Shu,Yuelong
EPI971141	NP	China	2017-Feb-20	EPI_ISL_257989	A/Hubei/11950/2017	Hubei Provincial Center for Disease Control and Prevention	WHO Chinese National Influenza Center	Wang,Dayan;Zhou,Shumei;Li,Xiyan;Li,Xiaodan;Zhang,Ye;Bo,Hong;Shu,Yuelong
EPI971133	NP	China	2017-Feb-20	EPI_ISL_257988	A/Hubei/11944/2017	Hubei Provincial Center for Disease Control and Prevention	WHO Chinese National Influenza Center	Wang,Dayan;Zhou,Shumei;Li,Xiyan;Li,Xiaodan;Zhang,Ye;Bo,Hong;Shu,Yuelong
EPI971493	NP	China	2017-Feb-16	EPI_ISL_258033	A/Fujian/13558/2017	Fujian Provincial Center for Disease Control and Prevention	WHO Chinese National Influenza Center	Wang,Dayan;Zhou,Shumei;Li,Xiyan;Li,Xiaodan;Zhang,Ye;Bo,Hong;Shu,Yuelong
EPI971109	NP	China	2017-Jan-23	EPI_ISL_257985	A/Fujian/8/2017	Fujian Provincial Center for Disease Control and Prevention	WHO Chinese National Influenza Center	Wang,Dayan;Zhou,Shumei;Li,Xiyan;Li,Xiaodan;Zhang,Ye;Bo,Hong;Shu,Yuelong
EPI971101	NP	China	2017-Feb-03	EPI_ISL_257984	A/Fujian/11/2017	Fujian Provincial Center for Disease Control and Prevention	WHO Chinese National Influenza Center	Wang,Dayan;Zhou,Shumei;Li,Xiyan;Li,Xiaodan;Zhang,Ye;Bo,Hong;Shu,Yuelong
EPI971077	NP	China	2017-Feb-16	EPI_ISL_257981	A/Fujian/17/2017	Fujian Provincial Center for Disease Control and Prevention	WHO Chinese National Influenza Center	Wang,Dayan;Zhou,Shumei;Li,Xiyan;Li,Xiaodan;Zhang,Ye;Bo,Hong;Shu,Yuelong
EPI971517	NP	China	2017-Mar-04	EPI_ISL_258036	A/Henan/14905/2017		WHO Chinese National Influenza Center	Wang,Dayan;Zhou,Shumei;Li,Xiyan;Li,Xiaodan;Zhang,Ye;Bo,Hong;Shu,Yuelong
EPI971509	NP	China	2017-Mar-04	EPI_ISL_258035	A/Henan/15337/2017		WHO Chinese National Influenza Center	Wang,Dayan;Zhou,Shumei;Li,Xiyan;Li,Xiaodan;Zhang,Ye;Bo,Hong;Shu,Yuelong
EPI971485	NP	China	2017-Feb-09	EPI_ISL_258032	A/Yunnan/13500/2017		WHO Chinese National Influenza Center	Wang,Dayan;Zhou,Shumei;Li,Xiyan;Li,Xiaodan;Zhang,Ye;Bo,Hong;Shu,Yuelong
EPI971477	NP	China	2017-Feb-21	EPI_ISL_258031	A/Henan/13706/2017		WHO Chinese National Influenza Center	Wang,Dayan;Zhou,Shumei;Li,Xiyan;Li,Xiaodan;Zhang,Ye;Bo,Hong;Shu,Yuelong
EPI971469	NP	China	2017-Feb-21	EPI_ISL_258030	A/Henan/13705/2017		WHO Chinese National Influenza Center	Wang,Dayan;Zhou,Shumei;Li,Xiyan;Li,Xiaodan;Zhang,Ye;Bo,Hong;Shu,Yuelong
EPI971309	NP	China	2017-Jan-27	EPI_ISL_258010	A/Liaoning/13454/2017		WHO Chinese National Influenza Center	Wang,Dayan;Zhou,Shumei;Li,Xiyan;Li,Xiaodan;Zhang,Ye;Bo,Hong;Shu,Yuelong
EPI971301	NP	China	2017-Feb-07	EPI_ISL_258009	A/Henan/11158/2017		WHO Chinese National Influenza Center	Wang,Dayan;Zhou,Shumei;Li,Xiyan;Li,Xiaodan;Zhang,Ye;Bo,Hong;Shu,Yuelong
EPI971293	NP	China	2017-Feb-08	EPI_ISL_258008	A/Henan/11159/2017		WHO Chinese National Influenza Center	Wang,Dayan;Zhou,Shumei;Li,Xiyan;Li,Xiaodan;Zhang,Ye;Bo,Hong;Shu,Yuelong
EPI971285	NP	China	2017-Jan-21	EPI_ISL_258007	A/Henan/11156/2017		WHO Chinese National Influenza Center	Wang,Dayan;Zhou,Shumei;Li,Xiyan;Li,Xiaodan;Zhang,Ye;Bo,Hong;Shu,Yuelong
EPI971181	NP	China	2017-Jan-14	EPI_ISL_257994	A/Yunnan/13501/2017		WHO Chinese National Influenza Center	Wang,Dayan;Zhou,Shumei;Li,Xiyan;Li,Xiaodan;Zhang,Ye;Bo,Hong;Shu,Yuelong
EPI971125	NP	China	2017-Feb-19	EPI_ISL_257987	A/Sichuan/12219/2017		WHO Chinese National Influenza Center	Wang,Dayan;Zhou,Shumei;Li,Xiyan;Li,Xiaodan;Zhang,Ye;Bo,Hong;Shu,Yuelong
EPI971117	NP	China	2017-Feb-19	EPI_ISL_257986	A/Sichuan/12218/2017		WHO Chinese National Influenza Center	Wang,Dayan;Zhou,Shumei;Li,Xiyan;Li,Xiaodan;Zhang,Ye;Bo,Hong;Shu,Yuelong
EPI1727718	NP	China	2015-Mar-06	EPI_ISL_426185	A/Souzhou/SZ24/2015	Suzhou Center for Disease Control and Prevention	Suzhou Center for Disease Prevention and Control
EPI1145175	NP	China	2017-May-26	EPI_ISL_292347	A/Ordos, Inner Mongolia/0526/2017	WHO Chinese National Influenza Center	Inner Mongolia Agricultural University	Jirintai S, Haiyan Bao
EPI1634789	NP	China	2014-Feb-19	EPI_ISL_399682	A/wuhu/1/2014			Wang,G.F.
EPI1555473	NP	China	2013-Apr-02	EPI_ISL_379594	A/WuXi/0402/2013			Zhu,Y.; Ma,G.; Guo,H.
EPI1555472	NP	China	2016-Feb-19	EPI_ISL_379593	A/WuXi/0219/2016			Zhu,Y.; Ma,G.; Guo,H.
EPI1555471	NP	China	2014-Jan-26	EPI_ISL_379592	A/WuXi/0126/2014			Zhu,Y.; Ma,G.; Guo,H.
EPI1555470	NP	China	2014-Apr-23	EPI_ISL_379591	A/WuXi/0423/2014			Zhu,Y.; Ma,G.; Guo,H.
EPI1555469	NP	China	2014-Apr-09	EPI_ISL_379590	A/WuXi/0409/2014			Zhu,Y.; Ma,G.; Guo,H.
EPI1555468	NP	China	2014-Mar-17	EPI_ISL_379589	A/WuXi/0317/2014			Zhu,Y.; Ma,G.; Guo,H.
EPI1555466	NP	China	2014-Apr-10	EPI_ISL_379587	A/WuXi/0410/2014			Zhu,Y.; Ma,G.; Guo,H.
EPI1555465	NP	China	2016-Jan-13	EPI_ISL_379586	A/WuXi/0213/2016			Zhu,Y.; Ma,G.; Guo,H.
EPI1528953	NP	China	2018-Apr-26	EPI_ISL_372783	A/China/LN/2018			Guo,L.; Li,N.; Hou,M.; Liu,L.
EPI1302538	NP	China	2017-Jan-01	EPI_ISL_327792	A/Guangdong/GZ8H001/2017			Zhang,F.-C.; Jiang,T.; Wang,J.; Qin,C.-F.; Hu,F.-Y.; Li,F.
EPI1302546	NP	China	2017-Mar-01	EPI_ISL_327778	A/Guangdong/GZ8H002/2017			Li,F.; Zhang,F.-C.; Li,Y.-P.; Hu,F.-Y.; Gao,M.; Wang,J.
EPI1160158	NP	China	2017-Jun-14	EPI_ISL_295549	A/Inner Mongolia/Tongliao29169/2017			Suljid,J.; Bao,H.
EPI1154774	NP	China	2017-Mar-02	EPI_ISL_294203	A/Kunming/KMCDC-YHY/2017			Guo,L.; Hou,M.; Ning,R.; Li,W.; Wang,J.; Li,H.; Liu,L.
EPI1103904	NP	China	2017-Jan-06	EPI_ISL_285560	A/Jiangsu/06454/2017	Jiangsu Provincial Center for Disease Control and Prevention	WHO Chinese National Influenza Center	Wang,Dayan;Zhou,Shumei;Li,Xiyan;Li,Xiaodan;Zhang,Ye;Bo,Hong;Shu,Yuelong
EPI1103896	NP	China	2016-Feb-06	EPI_ISL_285559	A/Jiangsu/05155/2016	Jiangsu Provincial Center for Disease Control and Prevention	WHO Chinese National Influenza Center	Wang,Dayan;Zhou,Shumei;Li,Xiyan;Li,Xiaodan;Zhang,Ye;Bo,Hong;Shu,Yuelong
EPI1103888	NP	China	2016-Jan-12	EPI_ISL_285558	A/Jiangsu/03756/2016	Jiangsu Provincial Center for Disease Control and Prevention	WHO Chinese National Influenza Center	Wang,Dayan;Zhou,Shumei;Li,Xiyan;Li,Xiaodan;Zhang,Ye;Bo,Hong;Shu,Yuelong
EPI1103880	NP	China	2016-Jan-20	EPI_ISL_285557	A/Jiangsu/03753/2016	Jiangsu Provincial Center for Disease Control and Prevention	WHO Chinese National Influenza Center	Wang,Dayan;Zhou,Shumei;Li,Xiyan;Li,Xiaodan;Zhang,Ye;Bo,Hong;Shu,Yuelong
EPI1103856	NP	China	2016-Dec-26	EPI_ISL_285554	A/Jiangsu/08180/2016	Jiangsu Provincial Center for Disease Control and Prevention	WHO Chinese National Influenza Center	Wang,Dayan;Zhou,Shumei;Li,Xiyan;Li,Xiaodan;Zhang,Ye;Bo,Hong;Shu,Yuelong
EPI1103848	NP	China	2016-Dec-27	EPI_ISL_285553	A/Jiangsu/08179/2016	Jiangsu Provincial Center for Disease Control and Prevention	WHO Chinese National Influenza Center	Wang,Dayan;Zhou,Shumei;Li,Xiyan;Li,Xiaodan;Zhang,Ye;Bo,Hong;Shu,Yuelong
EPI1103840	NP	China	2016-Dec-26	EPI_ISL_285552	A/Jiangsu/08178/2016	Jiangsu Provincial Center for Disease Control and Prevention	WHO Chinese National Influenza Center	Wang,Dayan;Zhou,Shumei;Li,Xiyan;Li,Xiaodan;Zhang,Ye;Bo,Hong;Shu,Yuelong
EPI1103832	NP	China	2016-Dec-19	EPI_ISL_285551	A/Jiangsu/08174/2016	Jiangsu Provincial Center for Disease Control and Prevention	WHO Chinese National Influenza Center	Wang,Dayan;Zhou,Shumei;Li,Xiyan;Li,Xiaodan;Zhang,Ye;Bo,Hong;Shu,Yuelong
EPI1103824	NP	China	2016-Dec-20	EPI_ISL_285550	A/Jiangsu/08173/2016	Jiangsu Provincial Center for Disease Control and Prevention	WHO Chinese National Influenza Center	Wang,Dayan;Zhou,Shumei;Li,Xiyan;Li,Xiaodan;Zhang,Ye;Bo,Hong;Shu,Yuelong
EPI1103816	NP	China	2016-Dec-16	EPI_ISL_285549	A/Jiangsu/08167/2016	Jiangsu Provincial Center for Disease Control and Prevention	WHO Chinese National Influenza Center	Wang,Dayan;Zhou,Shumei;Li,Xiyan;Li,Xiaodan;Zhang,Ye;Bo,Hong;Shu,Yuelong
EPI1103808	NP	China	2017-Jan-12	EPI_ISL_285548	A/Jiangsu/06464/2017	Jiangsu Provincial Center for Disease Control and Prevention	WHO Chinese National Influenza Center	Wang,Dayan;Zhou,Shumei;Li,Xiyan;Li,Xiaodan;Zhang,Ye;Bo,Hong;Shu,Yuelong
EPI1103800	NP	China	2017-Jan-07	EPI_ISL_285547	A/Jiangsu/06463/2017	Jiangsu Provincial Center for Disease Control and Prevention	WHO Chinese National Influenza Center	Wang,Dayan;Zhou,Shumei;Li,Xiyan;Li,Xiaodan;Zhang,Ye;Bo,Hong;Shu,Yuelong
EPI1103396	NP	China	2016-Feb-24	EPI_ISL_285416	A/Jiangsu/15028/2016	Jiangsu Provincial Center for Disease Control and Prevention	WHO Chinese National Influenza Center	Wang,Dayan;Zhou,Shumei;Li,Xiyan;Li,Xiaodan;Zhang,Ye;Bo,Hong;Shu,Yuelong
EPI1103386	NP	China	2016-Mar-05	EPI_ISL_285414	A/Jiangsu/15027/2016	Jiangsu Provincial Center for Disease Control and Prevention	WHO Chinese National Influenza Center	Wang,Dayan;Zhou,Shumei;Li,Xiyan;Li,Xiaodan;Zhang,Ye;Bo,Hong;Shu,Yuelong
EPI1103375	NP	China	2016-Jan-26	EPI_ISL_285412	A/Jiangsu/15026/2016	Jiangsu Provincial Center for Disease Control and Prevention	WHO Chinese National Influenza Center	Wang,Dayan;Zhou,Shumei;Li,Xiyan;Li,Xiaodan;Zhang,Ye;Bo,Hong;Shu,Yuelong
EPI1103365	NP	China	2017-Jan-11	EPI_ISL_285410	A/Jiangsu/11582/2017	Jiangsu Provincial Center for Disease Control and Prevention	WHO Chinese National Influenza Center	Wang,Dayan;Zhou,Shumei;Li,Xiyan;Li,Xiaodan;Zhang,Ye;Bo,Hong;Shu,Yuelong
EPI1103356	NP	China	2016-Dec-30	EPI_ISL_285407	A/Jiangsu/08207/2016	Jiangsu Provincial Center for Disease Control and Prevention	WHO Chinese National Influenza Center	Wang,Dayan;Zhou,Shumei;Li,Xiyan;Li,Xiaodan;Zhang,Ye;Bo,Hong;Shu,Yuelong
EPI1103348	NP	China	2017-Jan-05	EPI_ISL_285406	A/Jiangsu/08206/2017	Jiangsu Provincial Center for Disease Control and Prevention	WHO Chinese National Influenza Center	Wang,Dayan;Zhou,Shumei;Li,Xiyan;Li,Xiaodan;Zhang,Ye;Bo,Hong;Shu,Yuelong
EPI1103340	NP	China	2016-Dec-23	EPI_ISL_285405	A/Jiangsu/08204/2016	Jiangsu Provincial Center for Disease Control and Prevention	WHO Chinese National Influenza Center	Wang,Dayan;Zhou,Shumei;Li,Xiyan;Li,Xiaodan;Zhang,Ye;Bo,Hong;Shu,Yuelong
EPI1103332	NP	China	2016-Dec-28	EPI_ISL_285404	A/Jiangsu/08203/2016	Jiangsu Provincial Center for Disease Control and Prevention	WHO Chinese National Influenza Center	Wang,Dayan;Zhou,Shumei;Li,Xiyan;Li,Xiaodan;Zhang,Ye;Bo,Hong;Shu,Yuelong
EPI1103324	NP	China	2016-Dec-19	EPI_ISL_285403	A/Jiangsu/08202/2016	Jiangsu Provincial Center for Disease Control and Prevention	WHO Chinese National Influenza Center	Wang,Dayan;Zhou,Shumei;Li,Xiyan;Li,Xiaodan;Zhang,Ye;Bo,Hong;Shu,Yuelong
EPI1103316	NP	China	2017-Jan-14	EPI_ISL_285402	A/Jiangsu/08201/2017	Jiangsu Provincial Center for Disease Control and Prevention	WHO Chinese National Influenza Center	Wang,Dayan;Zhou,Shumei;Li,Xiyan;Li,Xiaodan;Zhang,Ye;Bo,Hong;Shu,Yuelong
EPI1103305	NP	China	2016-Dec-24	EPI_ISL_285398	A/Jiangsu/08200/2016	Jiangsu Provincial Center for Disease Control and Prevention	WHO Chinese National Influenza Center	Wang,Dayan;Zhou,Shumei;Li,Xiyan;Li,Xiaodan;Zhang,Ye;Bo,Hong;Shu,Yuelong
EPI1103294	NP	China	2017-Jan-09	EPI_ISL_285394	A/Jiangsu/08197/2017	Jiangsu Provincial Center for Disease Control and Prevention	WHO Chinese National Influenza Center	Wang,Dayan;Zhou,Shumei;Li,Xiyan;Li,Xiaodan;Zhang,Ye;Bo,Hong;Shu,Yuelong
EPI1103283	NP	China	2017-Jan-06	EPI_ISL_285390	A/Jiangsu/08196/2017	Jiangsu Provincial Center for Disease Control and Prevention	WHO Chinese National Influenza Center	Wang,Dayan;Zhou,Shumei;Li,Xiyan;Li,Xiaodan;Zhang,Ye;Bo,Hong;Shu,Yuelong
EPI1103271	NP	China	2017-Jan-06	EPI_ISL_285386	A/Jiangsu/08195/2017	Jiangsu Provincial Center for Disease Control and Prevention	WHO Chinese National Influenza Center	Wang,Dayan;Zhou,Shumei;Li,Xiyan;Li,Xiaodan;Zhang,Ye;Bo,Hong;Shu,Yuelong
EPI1103261	NP	China	2017-Jan-04	EPI_ISL_285384	A/Jiangsu/08193/2017	Jiangsu Provincial Center for Disease Control and Prevention	WHO Chinese National Influenza Center	Wang,Dayan;Zhou,Shumei;Li,Xiyan;Li,Xiaodan;Zhang,Ye;Bo,Hong;Shu,Yuelong
EPI1103252	NP	China	2017-Jan-04	EPI_ISL_285383	A/Jiangsu/08192/2017	Jiangsu Provincial Center for Disease Control and Prevention	WHO Chinese National Influenza Center	Wang,Dayan;Zhou,Shumei;Li,Xiyan;Li,Xiaodan;Zhang,Ye;Bo,Hong;Shu,Yuelong
EPI1103228	NP	China	2017-Jan-02	EPI_ISL_285380	A/Jiangsu/08190/2017	Jiangsu Provincial Center for Disease Control and Prevention	WHO Chinese National Influenza Center	Wang,Dayan;Zhou,Shumei;Li,Xiyan;Li,Xiaodan;Zhang,Ye;Bo,Hong;Shu,Yuelong
EPI1103218	NP	China	2016-Dec-31	EPI_ISL_285379	A/Jiangsu/08189/2016	Jiangsu Provincial Center for Disease Control and Prevention	WHO Chinese National Influenza Center	Wang,Dayan;Zhou,Shumei;Li,Xiyan;Li,Xiaodan;Zhang,Ye;Bo,Hong;Shu,Yuelong
EPI1103207	NP	China	2016-Dec-31	EPI_ISL_285378	A/Jiangsu/08188/2016	Jiangsu Provincial Center for Disease Control and Prevention	WHO Chinese National Influenza Center	Wang,Dayan;Zhou,Shumei;Li,Xiyan;Li,Xiaodan;Zhang,Ye;Bo,Hong;Shu,Yuelong
EPI1103196	NP	China	2016-Dec-30	EPI_ISL_285377	A/Jiangsu/08187/2016	Jiangsu Provincial Center for Disease Control and Prevention	WHO Chinese National Influenza Center	Wang,Dayan;Zhou,Shumei;Li,Xiyan;Li,Xiaodan;Zhang,Ye;Bo,Hong;Shu,Yuelong
EPI1103185	NP	China	2016-Dec-29	EPI_ISL_285376	A/Jiangsu/08186/2016	Jiangsu Provincial Center for Disease Control and Prevention	WHO Chinese National Influenza Center	Wang,Dayan;Zhou,Shumei;Li,Xiyan;Li,Xiaodan;Zhang,Ye;Bo,Hong;Shu,Yuelong
EPI1102334	NP	China	2016-Dec-29	EPI_ISL_285230	A/jiangsu/YY201602/2016	Jiangsu Provincial Center for Disease Control and Prevention	WHO Chinese National Influenza Center	Wang,Dayan;Zhou,Shumei;Li,Xiyan;Li,Xiaodan;Zhang,Ye;Bo,Hong;Shu,Yuelong
EPI1102326	NP	China	2016-Dec-24	EPI_ISL_285229	A/jiangsu/JT530/2016	Jiangsu Provincial Center for Disease Control and Prevention	WHO Chinese National Influenza Center	Wang,Dayan;Zhou,Shumei;Li,Xiyan;Li,Xiaodan;Zhang,Ye;Bo,Hong;Shu,Yuelong
EPI1102318	NP	China	2016-Dec-15	EPI_ISL_285228	A/jiangsu/HM16001/2016	Jiangsu Provincial Center for Disease Control and Prevention	WHO Chinese National Influenza Center	Wang,Dayan;Zhou,Shumei;Li,Xiyan;Li,Xiaodan;Zhang,Ye;Bo,Hong;Shu,Yuelong
EPI1102310	NP	China	2016-Dec-16	EPI_ISL_285227	A/jiangsu/FF16068/2016	Jiangsu Provincial Center for Disease Control and Prevention	WHO Chinese National Influenza Center	Wang,Dayan;Zhou,Shumei;Li,Xiyan;Li,Xiaodan;Zhang,Ye;Bo,Hong;Shu,Yuelong
EPI1102302	NP	China	2015-Feb-01	EPI_ISL_285226	A/Jiangsu/33446/2015	Jiangsu Provincial Center for Disease Control and Prevention	WHO Chinese National Influenza Center	Wang,Dayan;Zhou,Shumei;Li,Xiyan;Li,Xiaodan;Zhang,Ye;Bo,Hong;Shu,Yuelong
EPI1102294	NP	China	2017-Feb-10	EPI_ISL_285225	A/Jiangsu/24161/2017	Jiangsu Provincial Center for Disease Control and Prevention	WHO Chinese National Influenza Center	Wang,Dayan;Zhou,Shumei;Li,Xiyan;Li,Xiaodan;Zhang,Ye;Bo,Hong;Shu,Yuelong
EPI1102286	NP	China	2017-Jan-18	EPI_ISL_285224	A/Jiangsu/24159/2017	Jiangsu Provincial Center for Disease Control and Prevention	WHO Chinese National Influenza Center	Wang,Dayan;Zhou,Shumei;Li,Xiyan;Li,Xiaodan;Zhang,Ye;Bo,Hong;Shu,Yuelong
EPI1102278	NP	China	2017-Apr-06	EPI_ISL_285223	A/Jiangsu/24154/2017	Jiangsu Provincial Center for Disease Control and Prevention	WHO Chinese National Influenza Center	Wang,Dayan;Zhou,Shumei;Li,Xiyan;Li,Xiaodan;Zhang,Ye;Bo,Hong;Shu,Yuelong
EPI1102270	NP	China	2017-Jan-31	EPI_ISL_285222	A/Jiangsu/24150/2017	Jiangsu Provincial Center for Disease Control and Prevention	WHO Chinese National Influenza Center	Wang,Dayan;Zhou,Shumei;Li,Xiyan;Li,Xiaodan;Zhang,Ye;Bo,Hong;Shu,Yuelong
EPI1102262	NP	China	2017-Mar-22	EPI_ISL_285221	A/Jiangsu/24149/2017	Jiangsu Provincial Center for Disease Control and Prevention	WHO Chinese National Influenza Center	Wang,Dayan;Zhou,Shumei;Li,Xiyan;Li,Xiaodan;Zhang,Ye;Bo,Hong;Shu,Yuelong
EPI1102254	NP	China	2017-Feb-26	EPI_ISL_285220	A/Jiangsu/24147/2017	Jiangsu Provincial Center for Disease Control and Prevention	WHO Chinese National Influenza Center	Wang,Dayan;Zhou,Shumei;Li,Xiyan;Li,Xiaodan;Zhang,Ye;Bo,Hong;Shu,Yuelong
EPI1103102	NP	China	2017-Jan-05	EPI_ISL_285326	A/Zhejiang/38/2017	Zhejiang Provincial Center for Disease Control and Prevention	WHO Chinese National Influenza Center	Wang,Dayan;Zhou,Shumei;Li,Xiyan;Li,Xiaodan;Zhang,Ye;Bo,Hong;Shu,Yuelong
EPI1103094	NP	China	2017-Jan-24	EPI_ISL_285325	A/Zhejiang/37/2017	Zhejiang Provincial Center for Disease Control and Prevention	WHO Chinese National Influenza Center	Wang,Dayan;Zhou,Shumei;Li,Xiyan;Li,Xiaodan;Zhang,Ye;Bo,Hong;Shu,Yuelong
EPI1103086	NP	China	2017-Feb-04	EPI_ISL_285324	A/Zhejiang/36/2017	Zhejiang Provincial Center for Disease Control and Prevention	WHO Chinese National Influenza Center	Wang,Dayan;Zhou,Shumei;Li,Xiyan;Li,Xiaodan;Zhang,Ye;Bo,Hong;Shu,Yuelong
EPI1103078	NP	China	2017-Feb-04	EPI_ISL_285323	A/Zhejiang/35/2017	Zhejiang Provincial Center for Disease Control and Prevention	WHO Chinese National Influenza Center	Wang,Dayan;Zhou,Shumei;Li,Xiyan;Li,Xiaodan;Zhang,Ye;Bo,Hong;Shu,Yuelong
EPI1103070	NP	China	2017-Feb-06	EPI_ISL_285322	A/Zhejiang/34/2017	Zhejiang Provincial Center for Disease Control and Prevention	WHO Chinese National Influenza Center	Wang,Dayan;Zhou,Shumei;Li,Xiyan;Li,Xiaodan;Zhang,Ye;Bo,Hong;Shu,Yuelong
EPI1103062	NP	China	2017-Feb-06	EPI_ISL_285321	A/Zhejiang/33/2017	Zhejiang Provincial Center for Disease Control and Prevention	WHO Chinese National Influenza Center	Wang,Dayan;Zhou,Shumei;Li,Xiyan;Li,Xiaodan;Zhang,Ye;Bo,Hong;Shu,Yuelong
EPI1103054	NP	China	2017-Feb-06	EPI_ISL_285320	A/Zhejiang/32/2017	Zhejiang Provincial Center for Disease Control and Prevention	WHO Chinese National Influenza Center	Wang,Dayan;Zhou,Shumei;Li,Xiyan;Li,Xiaodan;Zhang,Ye;Bo,Hong;Shu,Yuelong
EPI1103038	NP	China	2017-Jan-08	EPI_ISL_285318	A/Zhejiang/29/2017	Zhejiang Provincial Center for Disease Control and Prevention	WHO Chinese National Influenza Center	Wang,Dayan;Zhou,Shumei;Li,Xiyan;Li,Xiaodan;Zhang,Ye;Bo,Hong;Shu,Yuelong
EPI1103030	NP	China	2017-Jan-13	EPI_ISL_285317	A/zhejiang/28/2017	Zhejiang Provincial Center for Disease Control and Prevention	WHO Chinese National Influenza Center	Wang,Dayan;Zhou,Shumei;Li,Xiyan;Li,Xiaodan;Zhang,Ye;Bo,Hong;Shu,Yuelong
EPI1103022	NP	China	2017-Jan-13	EPI_ISL_285316	A/Zhejiang/27/2017	Zhejiang Provincial Center for Disease Control and Prevention	WHO Chinese National Influenza Center	Wang,Dayan;Zhou,Shumei;Li,Xiyan;Li,Xiaodan;Zhang,Ye;Bo,Hong;Shu,Yuelong
EPI1103014	NP	China	2017-Jan-18	EPI_ISL_285315	A/Zhejiang/26/2017	Zhejiang Provincial Center for Disease Control and Prevention	WHO Chinese National Influenza Center	Wang,Dayan;Zhou,Shumei;Li,Xiyan;Li,Xiaodan;Zhang,Ye;Bo,Hong;Shu,Yuelong
EPI1103006	NP	China	2017-Jan-08	EPI_ISL_285314	A/Zhejiang/25/2017	Zhejiang Provincial Center for Disease Control and Prevention	WHO Chinese National Influenza Center	Wang,Dayan;Zhou,Shumei;Li,Xiyan;Li,Xiaodan;Zhang,Ye;Bo,Hong;Shu,Yuelong
EPI1102998	NP	China	2017-Jan-05	EPI_ISL_285313	A/zhejiang/24/2017	Zhejiang Provincial Center for Disease Control and Prevention	WHO Chinese National Influenza Center	Wang,Dayan;Zhou,Shumei;Li,Xiyan;Li,Xiaodan;Zhang,Ye;Bo,Hong;Shu,Yuelong
EPI1102990	NP	China	2017-Jan-13	EPI_ISL_285312	A/zhejiang/23/2017	Zhejiang Provincial Center for Disease Control and Prevention	WHO Chinese National Influenza Center	Wang,Dayan;Zhou,Shumei;Li,Xiyan;Li,Xiaodan;Zhang,Ye;Bo,Hong;Shu,Yuelong
EPI1102982	NP	China	2017-Jan-08	EPI_ISL_285311	A/Zhejiang/22/2017	Zhejiang Provincial Center for Disease Control and Prevention	WHO Chinese National Influenza Center	Wang,Dayan;Zhou,Shumei;Li,Xiyan;Li,Xiaodan;Zhang,Ye;Bo,Hong;Shu,Yuelong
EPI1102974	NP	China	2017-Jan-04	EPI_ISL_285310	A/Zhejiang/21/2017	Zhejiang Provincial Center for Disease Control and Prevention	WHO Chinese National Influenza Center	Wang,Dayan;Zhou,Shumei;Li,Xiyan;Li,Xiaodan;Zhang,Ye;Bo,Hong;Shu,Yuelong
EPI1102966	NP	China	2016-Mar-07	EPI_ISL_285309	A/Zhejiang/1/2016	Zhejiang Provincial Center for Disease Control and Prevention	WHO Chinese National Influenza Center	Wang,Dayan;Zhou,Shumei;Li,Xiyan;Li,Xiaodan;Zhang,Ye;Bo,Hong;Shu,Yuelong
EPI1101672	NP	China	2017-Jan-19	EPI_ISL_285136	A/Guangdong/17SF061/2017	Guangdong Provincial Center for Disease Control and Prevention	WHO Chinese National Influenza Center	Wang,Dayan;Zhou,Shumei;Li,Xiyan;Li,Xiaodan;Zhang,Ye;Bo,Hong;Shu,Yuelong
EPI1101664	NP	China	2017-Jan-13	EPI_ISL_285135	A/Guangdong/17SF060/2017	Guangdong Provincial Center for Disease Control and Prevention	WHO Chinese National Influenza Center	Wang,Dayan;Zhou,Shumei;Li,Xiyan;Li,Xiaodan;Zhang,Ye;Bo,Hong;Shu,Yuelong
EPI1101648	NP	China	2017-Feb-25	EPI_ISL_285133	A/Guangdong/17SF036/2017	Guangdong Provincial Center for Disease Control and Prevention	WHO Chinese National Influenza Center	Wang,Dayan;Zhou,Shumei;Li,Xiyan;Li,Xiaodan;Zhang,Ye;Bo,Hong;Shu,Yuelong
EPI1101640	NP	China	2017-Feb-09	EPI_ISL_285132	A/guangdong/17SF031/2017	Guangdong Provincial Center for Disease Control and Prevention	WHO Chinese National Influenza Center	Wang,Dayan;Zhou,Shumei;Li,Xiyan;Li,Xiaodan;Zhang,Ye;Bo,Hong;Shu,Yuelong
EPI1101632	NP	China	2017-Feb-07	EPI_ISL_285131	A/guangdong/17SF030/2017	Guangdong Provincial Center for Disease Control and Prevention	WHO Chinese National Influenza Center	Wang,Dayan;Zhou,Shumei;Li,Xiyan;Li,Xiaodan;Zhang,Ye;Bo,Hong;Shu,Yuelong
EPI1101624	NP	China	2016-Dec-30	EPI_ISL_285130	A/guangdong/17SF028/2017	Guangdong Provincial Center for Disease Control and Prevention	WHO Chinese National Influenza Center	Wang,Dayan;Zhou,Shumei;Li,Xiyan;Li,Xiaodan;Zhang,Ye;Bo,Hong;Shu,Yuelong
EPI1101616	NP	China	2017-Feb-07	EPI_ISL_285129	A/guangdong/17SF027/2017	Guangdong Provincial Center for Disease Control and Prevention	WHO Chinese National Influenza Center	Wang,Dayan;Zhou,Shumei;Li,Xiyan;Li,Xiaodan;Zhang,Ye;Bo,Hong;Shu,Yuelong
EPI1101608	NP	China	2017-Jan-23	EPI_ISL_285128	A/guangdong/17SF017/2017	Guangdong Provincial Center for Disease Control and Prevention	WHO Chinese National Influenza Center	Wang,Dayan;Zhou,Shumei;Li,Xiyan;Li,Xiaodan;Zhang,Ye;Bo,Hong;Shu,Yuelong
EPI1101600	NP	China	2017-Jan-22	EPI_ISL_285127	A/guangdong/17SF011/2017	Guangdong Provincial Center for Disease Control and Prevention	WHO Chinese National Influenza Center	Wang,Dayan;Zhou,Shumei;Li,Xiyan;Li,Xiaodan;Zhang,Ye;Bo,Hong;Shu,Yuelong
EPI1101592	NP	China	2017-Jan-12	EPI_ISL_285126	A/guangdong/17SF010/2017	Guangdong Provincial Center for Disease Control and Prevention	WHO Chinese National Influenza Center	Wang,Dayan;Zhou,Shumei;Li,Xiyan;Li,Xiaodan;Zhang,Ye;Bo,Hong;Shu,Yuelong
EPI1101584	NP	China	2017-Jan-16	EPI_ISL_285125	A/Guangdong/17SF009/2017	Guangdong Provincial Center for Disease Control and Prevention	WHO Chinese National Influenza Center	Wang,Dayan;Zhou,Shumei;Li,Xiyan;Li,Xiaodan;Zhang,Ye;Bo,Hong;Shu,Yuelong
EPI1101576	NP	China	2017-Jan-06	EPI_ISL_285124	A/guangdong/17SF004/2017	Guangdong Provincial Center for Disease Control and Prevention	WHO Chinese National Influenza Center	Wang,Dayan;Zhou,Shumei;Li,Xiyan;Li,Xiaodan;Zhang,Ye;Bo,Hong;Shu,Yuelong
EPI1101568	NP	China	2016-Dec-28	EPI_ISL_285123	A/Guangdong/17SF001/2016	Guangdong Provincial Center for Disease Control and Prevention	WHO Chinese National Influenza Center	Wang,Dayan;Zhou,Shumei;Li,Xiyan;Li,Xiaodan;Zhang,Ye;Bo,Hong;Shu,Yuelong
EPI1102024	NP	China	2016-Mar-14	EPI_ISL_285180	A/Hubei/39269/2016	Hubei Provincial Center for Disease Control and Prevention	WHO Chinese National Influenza Center	Wang,Dayan;Zhou,Shumei;Li,Xiyan;Li,Xiaodan;Zhang,Ye;Bo,Hong;Shu,Yuelong
EPI1252144	NP	China	2017-Aug-01	EPI_ISL_314056	A/Fujian/33845/2017	Fujian Center for Disease Control and Prevention	WHO Chinese National Influenza Center	Liu,Jia;Li,Xiyan;Zhang,Ye;Wang,Dayan
EPI1101704	NP	China	2017-Mar-14	EPI_ISL_285140	A/Guangxi/18907/2017	Guangxi Center for Disease Prevention and Control	WHO Chinese National Influenza Center	Wang,Dayan;Zhou,Shumei;Li,Xiyan;Li,Xiaodan;Zhang,Ye;Bo,Hong;Shu,Yuelong
EPI1101696	NP	China	2017-Mar-12	EPI_ISL_285139	A/Guangxi/18905/2017	Guangxi Center for Disease Prevention and Control	WHO Chinese National Influenza Center	Wang,Dayan;Zhou,Shumei;Li,Xiyan;Li,Xiaodan;Zhang,Ye;Bo,Hong;Shu,Yuelong
EPI1101688	NP	China	2017-Mar-12	EPI_ISL_285138	A/Guangxi/18903/2017	Guangxi Center for Disease Prevention and Control	WHO Chinese National Influenza Center	Wang,Dayan;Zhou,Shumei;Li,Xiyan;Li,Xiaodan;Zhang,Ye;Bo,Hong;Shu,Yuelong
EPI1101680	NP	China	2017-Mar-06	EPI_ISL_285137	A/Guangxi/18899/2017	Guangxi Center for Disease Prevention and Control	WHO Chinese National Influenza Center	Wang,Dayan;Zhou,Shumei;Li,Xiyan;Li,Xiaodan;Zhang,Ye;Bo,Hong;Shu,Yuelong
EPI1431601	NP	China	2019-Apr-03	EPI_ISL_353999	A/Gansu/23275/2019	Gansu Provincial Centre for Disease Control and Prevention	WHO Chinese National Influenza Center	Wang, Dayan; Yu, Deshan; Liu, Jia; Li, Xiyan
EPI1431593	NP	China	2019-Apr-03	EPI_ISL_353998	A/Gansu/23276/2019	Gansu Provincial Centre for Disease Control and Prevention	WHO Chinese National Influenza Center	Wang, Dayan; Yu, Deshan; Liu, Jia; Li, Xiyan
EPI1431585	NP	China	2019-Apr-01	EPI_ISL_353997	A/Gansu/23277/2019	Gansu Provincial Centre for Disease Control and Prevention	WHO Chinese National Influenza Center	Wang, Dayan; Yu, Deshan; Liu, Jia; Li, Xiyan
EPI1431561	NP	China	2019-Apr-04	EPI_ISL_353994	A/Gansu/23453/2019	Gansu Provincial Centre for Disease Control and Prevention	WHO Chinese National Influenza Center	Wang, Dayan; Yu, Deshan; Liu, Jia; Li, Xiyan
EPI1431529	NP	China	2019-Apr-04	EPI_ISL_353990	A/Gansu/23447/2019	Gansu Provincial Centre for Disease Control and Prevention	WHO Chinese National Influenza Center	Wang, Dayan; Yu, Deshan; Liu, Jia; Li, Xiyan
EPI1352838	NP	China	2017-Nov-29	EPI_ISL_337278	A/Yunnan/40430/2017		WHO Chinese National Influenza Center	Wang,Dayan;Zhou,Shumei;Li,Xiyan;Liu,Jia;Zhang,Ye;Bo,Hong;Shu,Yuelong
EPI1104016	NP	China	2017-Feb-28	EPI_ISL_285574	A/Hunan/27316/2017		WHO Chinese National Influenza Center	Wang,Dayan;Zhou,Shumei;Li,Xiyan;Li,Xiaodan;Zhang,Ye;Bo,Hong;Shu,Yuelong
EPI1104008	NP	China	2017-Mar-21	EPI_ISL_285573	A/Hunan/25365/2017		WHO Chinese National Influenza Center	Wang,Dayan;Zhou,Shumei;Li,Xiyan;Li,Xiaodan;Zhang,Ye;Bo,Hong;Shu,Yuelong
EPI1104000	NP	China	2017-Mar-19	EPI_ISL_285572	A/Hunan/25364/2017		WHO Chinese National Influenza Center	Wang,Dayan;Zhou,Shumei;Li,Xiyan;Li,Xiaodan;Zhang,Ye;Bo,Hong;Shu,Yuelong
EPI1103992	NP	China	2017-Mar-16	EPI_ISL_285571	A/Hunan/25363/2017		WHO Chinese National Influenza Center	Wang,Dayan;Zhou,Shumei;Li,Xiyan;Li,Xiaodan;Zhang,Ye;Bo,Hong;Shu,Yuelong
EPI1103984	NP	China	2017-Mar-14	EPI_ISL_285570	A/Hunan/25362/2017		WHO Chinese National Influenza Center	Wang,Dayan;Zhou,Shumei;Li,Xiyan;Li,Xiaodan;Zhang,Ye;Bo,Hong;Shu,Yuelong
EPI1103976	NP	China	2017-Feb-04	EPI_ISL_285569	A/Hunan/25360/2017		WHO Chinese National Influenza Center	Wang,Dayan;Zhou,Shumei;Li,Xiyan;Li,Xiaodan;Zhang,Ye;Bo,Hong;Shu,Yuelong
EPI1103968	NP	China	2017-Mar-24	EPI_ISL_285568	A/Hunan/25358/2017		WHO Chinese National Influenza Center	Wang,Dayan;Zhou,Shumei;Li,Xiyan;Li,Xiaodan;Zhang,Ye;Bo,Hong;Shu,Yuelong
EPI1103960	NP	China	2017-Mar-23	EPI_ISL_285567	A/Hunan/25356/2017		WHO Chinese National Influenza Center	Wang,Dayan;Zhou,Shumei;Li,Xiyan;Li,Xiaodan;Zhang,Ye;Bo,Hong;Shu,Yuelong
EPI1103952	NP	China	2017-Mar-29	EPI_ISL_285566	A/Hunan/25355/2017		WHO Chinese National Influenza Center	Wang,Dayan;Zhou,Shumei;Li,Xiyan;Li,Xiaodan;Zhang,Ye;Bo,Hong;Shu,Yuelong
EPI1103944	NP	China	2017-Mar-14	EPI_ISL_285565	A/Hunan/25353/2017		WHO Chinese National Influenza Center	Wang,Dayan;Zhou,Shumei;Li,Xiyan;Li,Xiaodan;Zhang,Ye;Bo,Hong;Shu,Yuelong
EPI1103936	NP	China	2017-Mar-29	EPI_ISL_285564	A/Hunan/25350/2017		WHO Chinese National Influenza Center	Wang,Dayan;Zhou,Shumei;Li,Xiyan;Li,Xiaodan;Zhang,Ye;Bo,Hong;Shu,Yuelong
EPI1103872	NP	China	2017-Jun-14	EPI_ISL_285556	A/Inner Mongolia/29169/2017		WHO Chinese National Influenza Center	Wang,Dayan;Zhou,Shumei;Li,Xiyan;Li,Xiaodan;Zhang,Ye;Bo,Hong;Shu,Yuelong
EPI1102958	NP	China	2017-Jun-28	EPI_ISL_285308	A/Yunnan/32294/2017		WHO Chinese National Influenza Center	Wang,Dayan;Zhou,Shumei;Li,Xiyan;Li,Xiaodan;Zhang,Ye;Bo,Hong;Shu,Yuelong
EPI1102950	NP	China	2017-Jun-25	EPI_ISL_285307	A/Yunnan/32293/2017		WHO Chinese National Influenza Center	Wang,Dayan;Zhou,Shumei;Li,Xiyan;Li,Xiaodan;Zhang,Ye;Bo,Hong;Shu,Yuelong
EPI1102942	NP	China	2017-Jun-13	EPI_ISL_285306	A/Yunnan/32291/2017		WHO Chinese National Influenza Center	Wang,Dayan;Zhou,Shumei;Li,Xiyan;Li,Xiaodan;Zhang,Ye;Bo,Hong;Shu,Yuelong
EPI1102934	NP	China	2017-Feb-07	EPI_ISL_285305	A/Yunnan/09678/2017		WHO Chinese National Influenza Center	Wang,Dayan;Zhou,Shumei;Li,Xiyan;Li,Xiaodan;Zhang,Ye;Bo,Hong;Shu,Yuelong
EPI1102926	NP	China	2016-Jun-12	EPI_ISL_285304	A/Tianjin/43917/2016		WHO Chinese National Influenza Center	Wang,Dayan;Zhou,Shumei;Li,Xiyan;Li,Xiaodan;Zhang,Ye;Bo,Hong;Shu,Yuelong
EPI1102918	NP	China	2017-Jun-20	EPI_ISL_285303	A/Tianjin/31940/2017		WHO Chinese National Influenza Center	Wang,Dayan;Zhou,Shumei;Li,Xiyan;Li,Xiaodan;Zhang,Ye;Bo,Hong;Shu,Yuelong
EPI1102910	NP	China	2017-Apr-13	EPI_ISL_285302	A/Tianjin/22164/2017		WHO Chinese National Influenza Center	Wang,Dayan;Zhou,Shumei;Li,Xiyan;Li,Xiaodan;Zhang,Ye;Bo,Hong;Shu,Yuelong
EPI1102902	NP	China	2017-Apr-13	EPI_ISL_285301	A/Tianjin/22163/2017		WHO Chinese National Influenza Center	Wang,Dayan;Zhou,Shumei;Li,Xiyan;Li,Xiaodan;Zhang,Ye;Bo,Hong;Shu,Yuelong
EPI1102894	NP	China	2017-May-31	EPI_ISL_285300	A/Sichuan/29765/2017		WHO Chinese National Influenza Center	Wang,Dayan;Zhou,Shumei;Li,Xiyan;Li,Xiaodan;Zhang,Ye;Bo,Hong;Shu,Yuelong
EPI1102886	NP	China	2017-Jun-17	EPI_ISL_285299	A/Sichuan/29764/2017		WHO Chinese National Influenza Center	Wang,Dayan;Zhou,Shumei;Li,Xiyan;Li,Xiaodan;Zhang,Ye;Bo,Hong;Shu,Yuelong
EPI1102878	NP	China	2017-Jun-16	EPI_ISL_285298	A/Sichuan/29763/2017		WHO Chinese National Influenza Center	Wang,Dayan;Zhou,Shumei;Li,Xiyan;Li,Xiaodan;Zhang,Ye;Bo,Hong;Shu,Yuelong
EPI1102870	NP	China	2017-May-22	EPI_ISL_285297	A/Sichuan/27873/2017		WHO Chinese National Influenza Center	Wang,Dayan;Zhou,Shumei;Li,Xiyan;Li,Xiaodan;Zhang,Ye;Bo,Hong;Shu,Yuelong
EPI1102862	NP	China	2017-May-24	EPI_ISL_285296	A/Sichuan/27872/2017		WHO Chinese National Influenza Center	Wang,Dayan;Zhou,Shumei;Li,Xiyan;Li,Xiaodan;Zhang,Ye;Bo,Hong;Shu,Yuelong
EPI1102854	NP	China	2017-May-15	EPI_ISL_285295	A/Sichuan/27184/2017		WHO Chinese National Influenza Center	Wang,Dayan;Zhou,Shumei;Li,Xiyan;Li,Xiaodan;Zhang,Ye;Bo,Hong;Shu,Yuelong
EPI1102846	NP	China	2017-May-19	EPI_ISL_285294	A/Sichuan/27183/2017		WHO Chinese National Influenza Center	Wang,Dayan;Zhou,Shumei;Li,Xiyan;Li,Xiaodan;Zhang,Ye;Bo,Hong;Shu,Yuelong
EPI1102838	NP	China	2017-May-07	EPI_ISL_285293	A/Sichuan/27182/2017		WHO Chinese National Influenza Center	Wang,Dayan;Zhou,Shumei;Li,Xiyan;Li,Xiaodan;Zhang,Ye;Bo,Hong;Shu,Yuelong
EPI1102830	NP	China	2017-May-06	EPI_ISL_285292	A/Sichuan/27181/2017		WHO Chinese National Influenza Center	Wang,Dayan;Zhou,Shumei;Li,Xiyan;Li,Xiaodan;Zhang,Ye;Bo,Hong;Shu,Yuelong
EPI1102822	NP	China	2017-May-04	EPI_ISL_285291	A/Sichuan/27180/2017		WHO Chinese National Influenza Center	Wang,Dayan;Zhou,Shumei;Li,Xiyan;Li,Xiaodan;Zhang,Ye;Bo,Hong;Shu,Yuelong
EPI1102814	NP	China	2017-Apr-30	EPI_ISL_285290	A/Sichuan/24989/2017		WHO Chinese National Influenza Center	Wang,Dayan;Zhou,Shumei;Li,Xiyan;Li,Xiaodan;Zhang,Ye;Bo,Hong;Shu,Yuelong
EPI1102806	NP	China	2017-Apr-22	EPI_ISL_285289	A/Sichuan/24987/2017		WHO Chinese National Influenza Center	Wang,Dayan;Zhou,Shumei;Li,Xiyan;Li,Xiaodan;Zhang,Ye;Bo,Hong;Shu,Yuelong
EPI1102798	NP	China	2017-Apr-07	EPI_ISL_285288	A/Sichuan/24986/2017		WHO Chinese National Influenza Center	Wang,Dayan;Zhou,Shumei;Li,Xiyan;Li,Xiaodan;Zhang,Ye;Bo,Hong;Shu,Yuelong
EPI1102758	NP	China	2017-Apr-21	EPI_ISL_285283	A/Sichuan/24981/2017		WHO Chinese National Influenza Center	Wang,Dayan;Zhou,Shumei;Li,Xiyan;Li,Xiaodan;Zhang,Ye;Bo,Hong;Shu,Yuelong
EPI1102742	NP	China	2017-Apr-13	EPI_ISL_285281	A/Sichuan/24977/2017		WHO Chinese National Influenza Center	Wang,Dayan;Zhou,Shumei;Li,Xiyan;Li,Xiaodan;Zhang,Ye;Bo,Hong;Shu,Yuelong
EPI1102734	NP	China	2017-Apr-27	EPI_ISL_285280	A/Sichuan/24976/2017		WHO Chinese National Influenza Center	Wang,Dayan;Zhou,Shumei;Li,Xiyan;Li,Xiaodan;Zhang,Ye;Bo,Hong;Shu,Yuelong
EPI1102726	NP	China	2017-Apr-07	EPI_ISL_285279	A/Sichuan/24974/2017		WHO Chinese National Influenza Center	Wang,Dayan;Zhou,Shumei;Li,Xiyan;Li,Xiaodan;Zhang,Ye;Bo,Hong;Shu,Yuelong
EPI1102718	NP	China	2017-Mar-06	EPI_ISL_285278	A/Sichuan/17267/2017		WHO Chinese National Influenza Center	Wang,Dayan;Zhou,Shumei;Li,Xiyan;Li,Xiaodan;Zhang,Ye;Bo,Hong;Shu,Yuelong
EPI1102710	NP	China	2017-Feb-11	EPI_ISL_285277	A/Sichuan/11022/2017		WHO Chinese National Influenza Center	Wang,Dayan;Zhou,Shumei;Li,Xiyan;Li,Xiaodan;Zhang,Ye;Bo,Hong;Shu,Yuelong
EPI1102702	NP	China	2017-Feb-09	EPI_ISL_285276	A/Sichuan/11021/2017		WHO Chinese National Influenza Center	Wang,Dayan;Zhou,Shumei;Li,Xiyan;Li,Xiaodan;Zhang,Ye;Bo,Hong;Shu,Yuelong
EPI1102694	NP	China	2017-Feb-07	EPI_ISL_285275	A/Sichuan/11020/2017		WHO Chinese National Influenza Center	Wang,Dayan;Zhou,Shumei;Li,Xiyan;Li,Xiaodan;Zhang,Ye;Bo,Hong;Shu,Yuelong
EPI1102686	NP	China	2017-Jan-25	EPI_ISL_285274	A/Sichuan/09680/2017		WHO Chinese National Influenza Center	Wang,Dayan;Zhou,Shumei;Li,Xiyan;Li,Xiaodan;Zhang,Ye;Bo,Hong;Shu,Yuelong
EPI1102678	NP	China	2017-Feb-03	EPI_ISL_285273	A/Sichuan/09679/2017		WHO Chinese National Influenza Center	Wang,Dayan;Zhou,Shumei;Li,Xiyan;Li,Xiaodan;Zhang,Ye;Bo,Hong;Shu,Yuelong
EPI1102670	NP	China	2017-Jan-24	EPI_ISL_285272	A/Sichuan/08606/2017		WHO Chinese National Influenza Center	Wang,Dayan;Zhou,Shumei;Li,Xiyan;Li,Xiaodan;Zhang,Ye;Bo,Hong;Shu,Yuelong
EPI1102662	NP	China	2017-May-14	EPI_ISL_285271	A/Shanxi/26571/2017		WHO Chinese National Influenza Center	Wang,Dayan;Zhou,Shumei;Li,Xiyan;Li,Xiaodan;Zhang,Ye;Bo,Hong;Shu,Yuelong
EPI1102654	NP	China	2017-May-14	EPI_ISL_285270	A/Shanxi/26570/2017		WHO Chinese National Influenza Center	Wang,Dayan;Zhou,Shumei;Li,Xiyan;Li,Xiaodan;Zhang,Ye;Bo,Hong;Shu,Yuelong
EPI1102646	NP	China	2017-May-14	EPI_ISL_285269	A/Shanxi/26569/2017		WHO Chinese National Influenza Center	Wang,Dayan;Zhou,Shumei;Li,Xiyan;Li,Xiaodan;Zhang,Ye;Bo,Hong;Shu,Yuelong
EPI1102606	NP	China	2017-Jan-07	EPI_ISL_285264	A/Shandong/21077/2017		WHO Chinese National Influenza Center	Wang,Dayan;Zhou,Shumei;Li,Xiyan;Li,Xiaodan;Zhang,Ye;Bo,Hong;Shu,Yuelong
EPI1102598	NP	China	2017-Feb-24	EPI_ISL_285263	A/Shandong/19419/2017		WHO Chinese National Influenza Center	Wang,Dayan;Zhou,Shumei;Li,Xiyan;Li,Xiaodan;Zhang,Ye;Bo,Hong;Shu,Yuelong
EPI1102590	NP	China	2017-Jun-06	EPI_ISL_285262	A/Shaanxi/32287/2017		WHO Chinese National Influenza Center	Wang,Dayan;Zhou,Shumei;Li,Xiyan;Li,Xiaodan;Zhang,Ye;Bo,Hong;Shu,Yuelong
EPI1102566	NP	China	2017-May-02	EPI_ISL_285259	A/Shaanxi/32282/2017		WHO Chinese National Influenza Center	Wang,Dayan;Zhou,Shumei;Li,Xiyan;Li,Xiaodan;Zhang,Ye;Bo,Hong;Shu,Yuelong
EPI1102534	NP	China	2016-Jun-13	EPI_ISL_285255	A/Liaoning/44068/2016		WHO Chinese National Influenza Center	Wang,Dayan;Zhou,Shumei;Li,Xiyan;Li,Xiaodan;Zhang,Ye;Bo,Hong;Shu,Yuelong
EPI1102526	NP	China	2017-Apr-19	EPI_ISL_285254	A/Liaoning/28252/2017		WHO Chinese National Influenza Center	Wang,Dayan;Zhou,Shumei;Li,Xiyan;Li,Xiaodan;Zhang,Ye;Bo,Hong;Shu,Yuelong
EPI1102518	NP	China	2017-Jan-27	EPI_ISL_285253	A/Liaoning/14358/2017		WHO Chinese National Influenza Center	Wang,Dayan;Zhou,Shumei;Li,Xiyan;Li,Xiaodan;Zhang,Ye;Bo,Hong;Shu,Yuelong
EPI1102510	NP	China	2017-Jan-27	EPI_ISL_285252	A/Liaoning/14356/2017		WHO Chinese National Influenza Center	Wang,Dayan;Zhou,Shumei;Li,Xiyan;Li,Xiaodan;Zhang,Ye;Bo,Hong;Shu,Yuelong
EPI1102502	NP	China	2017-Jan-27	EPI_ISL_285251	A/Liaoning/13453/2017		WHO Chinese National Influenza Center	Wang,Dayan;Zhou,Shumei;Li,Xiyan;Li,Xiaodan;Zhang,Ye;Bo,Hong;Shu,Yuelong
EPI1102494	NP	China	2017-Apr-20	EPI_ISL_285250	A/Jilin/24141/2017		WHO Chinese National Influenza Center	Wang,Dayan;Zhou,Shumei;Li,Xiyan;Li,Xiaodan;Zhang,Ye;Bo,Hong;Shu,Yuelong
EPI1102486	NP	China	2017-Feb-04	EPI_ISL_285249	A/Jiangxi/10682/2017		WHO Chinese National Influenza Center	Wang,Dayan;Zhou,Shumei;Li,Xiyan;Li,Xiaodan;Zhang,Ye;Bo,Hong;Shu,Yuelong
EPI1102478	NP	China	2017-Feb-02	EPI_ISL_285248	A/Jiangxi/10680/2017		WHO Chinese National Influenza Center	Wang,Dayan;Zhou,Shumei;Li,Xiyan;Li,Xiaodan;Zhang,Ye;Bo,Hong;Shu,Yuelong
EPI1102470	NP	China	2017-Feb-01	EPI_ISL_285247	A/Jiangxi/10679/2017		WHO Chinese National Influenza Center	Wang,Dayan;Zhou,Shumei;Li,Xiyan;Li,Xiaodan;Zhang,Ye;Bo,Hong;Shu,Yuelong
EPI1102462	NP	China	2017-Jan-27	EPI_ISL_285246	A/Jiangxi/10678/2017		WHO Chinese National Influenza Center	Wang,Dayan;Zhou,Shumei;Li,Xiyan;Li,Xiaodan;Zhang,Ye;Bo,Hong;Shu,Yuelong
EPI1102454	NP	China	2017-Jan-24	EPI_ISL_285245	A/Jiangxi/10676/2017		WHO Chinese National Influenza Center	Wang,Dayan;Zhou,Shumei;Li,Xiyan;Li,Xiaodan;Zhang,Ye;Bo,Hong;Shu,Yuelong
EPI1102446	NP	China	2017-Jan-24	EPI_ISL_285244	A/Jiangxi/10675/2017		WHO Chinese National Influenza Center	Wang,Dayan;Zhou,Shumei;Li,Xiyan;Li,Xiaodan;Zhang,Ye;Bo,Hong;Shu,Yuelong
EPI1102438	NP	China	2017-Jan-23	EPI_ISL_285243	A/Jiangxi/10674/2017		WHO Chinese National Influenza Center	Wang,Dayan;Zhou,Shumei;Li,Xiyan;Li,Xiaodan;Zhang,Ye;Bo,Hong;Shu,Yuelong
EPI1102430	NP	China	2017-Jan-22	EPI_ISL_285242	A/Jiangxi/10673/2017		WHO Chinese National Influenza Center	Wang,Dayan;Zhou,Shumei;Li,Xiyan;Li,Xiaodan;Zhang,Ye;Bo,Hong;Shu,Yuelong
EPI1102422	NP	China	2017-Jan-20	EPI_ISL_285241	A/Jiangxi/10672/2017		WHO Chinese National Influenza Center	Wang,Dayan;Zhou,Shumei;Li,Xiyan;Li,Xiaodan;Zhang,Ye;Bo,Hong;Shu,Yuelong
EPI1102414	NP	China	2017-Jan-19	EPI_ISL_285240	A/Jiangxi/10671/2017		WHO Chinese National Influenza Center	Wang,Dayan;Zhou,Shumei;Li,Xiyan;Li,Xiaodan;Zhang,Ye;Bo,Hong;Shu,Yuelong
EPI1102406	NP	China	2017-Jan-14	EPI_ISL_285239	A/Jiangxi/10670/2017		WHO Chinese National Influenza Center	Wang,Dayan;Zhou,Shumei;Li,Xiyan;Li,Xiaodan;Zhang,Ye;Bo,Hong;Shu,Yuelong
EPI1102398	NP	China	2017-Jan-10	EPI_ISL_285238	A/Jiangxi/10669/2017		WHO Chinese National Influenza Center	Wang,Dayan;Zhou,Shumei;Li,Xiyan;Li,Xiaodan;Zhang,Ye;Bo,Hong;Shu,Yuelong
EPI1102390	NP	China	2017-Jan-07	EPI_ISL_285237	A/Jiangxi/10668/2017		WHO Chinese National Influenza Center	Wang,Dayan;Zhou,Shumei;Li,Xiyan;Li,Xiaodan;Zhang,Ye;Bo,Hong;Shu,Yuelong
EPI1102382	NP	China	2017-Jan-10	EPI_ISL_285236	A/Jiangxi/10667/2017		WHO Chinese National Influenza Center	Wang,Dayan;Zhou,Shumei;Li,Xiyan;Li,Xiaodan;Zhang,Ye;Bo,Hong;Shu,Yuelong
EPI1102374	NP	China	2017-Jan-10	EPI_ISL_285235	A/Jiangxi/10666/2017		WHO Chinese National Influenza Center	Wang,Dayan;Zhou,Shumei;Li,Xiyan;Li,Xiaodan;Zhang,Ye;Bo,Hong;Shu,Yuelong
EPI1102366	NP	China	2017-Jan-07	EPI_ISL_285234	A/Jiangxi/10665/2017		WHO Chinese National Influenza Center	Wang,Dayan;Zhou,Shumei;Li,Xiyan;Li,Xiaodan;Zhang,Ye;Bo,Hong;Shu,Yuelong
EPI1102358	NP	China	2017-Jan-05	EPI_ISL_285233	A/Jiangxi/10663/2017		WHO Chinese National Influenza Center	Wang,Dayan;Zhou,Shumei;Li,Xiyan;Li,Xiaodan;Zhang,Ye;Bo,Hong;Shu,Yuelong
EPI1102350	NP	China	2017-Jan-06	EPI_ISL_285232	A/Jiangxi/10662/2017		WHO Chinese National Influenza Center	Wang,Dayan;Zhou,Shumei;Li,Xiyan;Li,Xiaodan;Zhang,Ye;Bo,Hong;Shu,Yuelong
EPI1102342	NP	China	2017-Jan-03	EPI_ISL_285231	A/Jiangxi/10661/2017		WHO Chinese National Influenza Center	Wang,Dayan;Zhou,Shumei;Li,Xiyan;Li,Xiaodan;Zhang,Ye;Bo,Hong;Shu,Yuelong
EPI1102246	NP	China	2017-Apr-13	EPI_ISL_285219	A/Hunan/25349/2017		WHO Chinese National Influenza Center	Wang,Dayan;Zhou,Shumei;Li,Xiyan;Li,Xiaodan;Zhang,Ye;Bo,Hong;Shu,Yuelong
EPI1102238	NP	China	2017-Mar-04	EPI_ISL_285218	A/Hunan/17873/2017		WHO Chinese National Influenza Center	Wang,Dayan;Zhou,Shumei;Li,Xiyan;Li,Xiaodan;Zhang,Ye;Bo,Hong;Shu,Yuelong
EPI1102230	NP	China	2017-Mar-21	EPI_ISL_285217	A/Hunan/17872/2017		WHO Chinese National Influenza Center	Wang,Dayan;Zhou,Shumei;Li,Xiyan;Li,Xiaodan;Zhang,Ye;Bo,Hong;Shu,Yuelong
EPI1102222	NP	China	2017-Mar-12	EPI_ISL_285216	A/Hunan/17869/2017		WHO Chinese National Influenza Center	Wang,Dayan;Zhou,Shumei;Li,Xiyan;Li,Xiaodan;Zhang,Ye;Bo,Hong;Shu,Yuelong
EPI1102206	NP	China	2017-Feb-10	EPI_ISL_285214	A/Hunan/11025/2017		WHO Chinese National Influenza Center	Wang,Dayan;Zhou,Shumei;Li,Xiyan;Li,Xiaodan;Zhang,Ye;Bo,Hong;Shu,Yuelong
EPI1102198	NP	China	2017-Jan-23	EPI_ISL_285213	A/Hunan/09922/2017		WHO Chinese National Influenza Center	Wang,Dayan;Zhou,Shumei;Li,Xiyan;Li,Xiaodan;Zhang,Ye;Bo,Hong;Shu,Yuelong
EPI1102187	NP	China	2017-Jan-25	EPI_ISL_285211	A/Hunan/09921/2017		WHO Chinese National Influenza Center	Wang,Dayan;Zhou,Shumei;Li,Xiyan;Li,Xiaodan;Zhang,Ye;Bo,Hong;Shu,Yuelong
EPI1102175	NP	China	2017-Jan-31	EPI_ISL_285208	A/Hunan/09920/2017		WHO Chinese National Influenza Center	Wang,Dayan;Zhou,Shumei;Li,Xiyan;Li,Xiaodan;Zhang,Ye;Bo,Hong;Shu,Yuelong
EPI1102152	NP	China	2017-Feb-06	EPI_ISL_285203	A/Hunan/09917/2017		WHO Chinese National Influenza Center	Wang,Dayan;Zhou,Shumei;Li,Xiyan;Li,Xiaodan;Zhang,Ye;Bo,Hong;Shu,Yuelong
EPI1102140	NP	China	2017-Jan-18	EPI_ISL_285199	A/Hunan/08593/2017		WHO Chinese National Influenza Center	Wang,Dayan;Zhou,Shumei;Li,Xiyan;Li,Xiaodan;Zhang,Ye;Bo,Hong;Shu,Yuelong
EPI1102128	NP	China	2017-Jan-22	EPI_ISL_285197	A/Hunan/08591/2017		WHO Chinese National Influenza Center	Wang,Dayan;Zhou,Shumei;Li,Xiyan;Li,Xiaodan;Zhang,Ye;Bo,Hong;Shu,Yuelong
EPI1102117	NP	China	2017-Jan-18	EPI_ISL_285194	A/Hunan/06949/2017		WHO Chinese National Influenza Center	Wang,Dayan;Zhou,Shumei;Li,Xiyan;Li,Xiaodan;Zhang,Ye;Bo,Hong;Shu,Yuelong
EPI1102105	NP	China	2017-Jan-16	EPI_ISL_285191	A/Hunan/06948/2017		WHO Chinese National Influenza Center	Wang,Dayan;Zhou,Shumei;Li,Xiyan;Li,Xiaodan;Zhang,Ye;Bo,Hong;Shu,Yuelong
EPI1102096	NP	China	2017-Jan-09	EPI_ISL_285189	A/Hunan/06947/2017		WHO Chinese National Influenza Center	Wang,Dayan;Zhou,Shumei;Li,Xiyan;Li,Xiaodan;Zhang,Ye;Bo,Hong;Shu,Yuelong
EPI1102088	NP	China	2017-Jan-16	EPI_ISL_285188	A/Hunan/06946/2017		WHO Chinese National Influenza Center	Wang,Dayan;Zhou,Shumei;Li,Xiyan;Li,Xiaodan;Zhang,Ye;Bo,Hong;Shu,Yuelong
EPI1102080	NP	China	2017-Jan-15	EPI_ISL_285187	A/Hunan/06945/2017		WHO Chinese National Influenza Center	Wang,Dayan;Zhou,Shumei;Li,Xiyan;Li,Xiaodan;Zhang,Ye;Bo,Hong;Shu,Yuelong
EPI1102072	NP	China	2017-Jan-13	EPI_ISL_285186	A/Hunan/06944/2017		WHO Chinese National Influenza Center	Wang,Dayan;Zhou,Shumei;Li,Xiyan;Li,Xiaodan;Zhang,Ye;Bo,Hong;Shu,Yuelong
EPI1102064	NP	China	2017-Jan-13	EPI_ISL_285185	A/Hunan/06943/2017		WHO Chinese National Influenza Center	Wang,Dayan;Zhou,Shumei;Li,Xiyan;Li,Xiaodan;Zhang,Ye;Bo,Hong;Shu,Yuelong
EPI1102056	NP	China	2016-Feb-17	EPI_ISL_285184	A/Hunan/06197/2016		WHO Chinese National Influenza Center	Wang,Dayan;Zhou,Shumei;Li,Xiyan;Li,Xiaodan;Zhang,Ye;Bo,Hong;Shu,Yuelong
EPI1102048	NP	China	2016-Feb-03	EPI_ISL_285183	A/Hunan/06196/2016		WHO Chinese National Influenza Center	Wang,Dayan;Zhou,Shumei;Li,Xiyan;Li,Xiaodan;Zhang,Ye;Bo,Hong;Shu,Yuelong
EPI1102040	NP	China	2016-Jan-02	EPI_ISL_285182	A/Hunan/04137/2016		WHO Chinese National Influenza Center	Wang,Dayan;Zhou,Shumei;Li,Xiyan;Li,Xiaodan;Zhang,Ye;Bo,Hong;Shu,Yuelong
EPI1102032	NP	China	2016-Jan-01	EPI_ISL_285181	A/Hunan/04135/2016		WHO Chinese National Influenza Center	Wang,Dayan;Zhou,Shumei;Li,Xiyan;Li,Xiaodan;Zhang,Ye;Bo,Hong;Shu,Yuelong
EPI1102016	NP	China	2017-Jun-06	EPI_ISL_285179	A/Henan/32240/2017		WHO Chinese National Influenza Center	Wang,Dayan;Zhou,Shumei;Li,Xiyan;Li,Xiaodan;Zhang,Ye;Bo,Hong;Shu,Yuelong
EPI1102008	NP	China	2017-Jun-05	EPI_ISL_285178	A/Henan/29263/2017		WHO Chinese National Influenza Center	Wang,Dayan;Zhou,Shumei;Li,Xiyan;Li,Xiaodan;Zhang,Ye;Bo,Hong;Shu,Yuelong
EPI1102000	NP	China	2017-May-10	EPI_ISL_285177	A/Henan/27456/2017		WHO Chinese National Influenza Center	Wang,Dayan;Zhou,Shumei;Li,Xiyan;Li,Xiaodan;Zhang,Ye;Bo,Hong;Shu,Yuelong
EPI1101992	NP	China	2017-May-02	EPI_ISL_285176	A/Henan/27454/2017		WHO Chinese National Influenza Center	Wang,Dayan;Zhou,Shumei;Li,Xiyan;Li,Xiaodan;Zhang,Ye;Bo,Hong;Shu,Yuelong
EPI1101984	NP	China	2017-Apr-11	EPI_ISL_285175	A/Henan/22190/2017		WHO Chinese National Influenza Center	Wang,Dayan;Zhou,Shumei;Li,Xiyan;Li,Xiaodan;Zhang,Ye;Bo,Hong;Shu,Yuelong
EPI1101976	NP	China	2017-Apr-08	EPI_ISL_285174	A/Henan/21080/2017		WHO Chinese National Influenza Center	Wang,Dayan;Zhou,Shumei;Li,Xiyan;Li,Xiaodan;Zhang,Ye;Bo,Hong;Shu,Yuelong
EPI1101968	NP	China	2017-Mar-18	EPI_ISL_285173	A/Henan/17867/2017		WHO Chinese National Influenza Center	Wang,Dayan;Zhou,Shumei;Li,Xiyan;Li,Xiaodan;Zhang,Ye;Bo,Hong;Shu,Yuelong
EPI1101960	NP	China	2017-Mar-10	EPI_ISL_285172	A/Henan/15339/2017		WHO Chinese National Influenza Center	Wang,Dayan;Zhou,Shumei;Li,Xiyan;Li,Xiaodan;Zhang,Ye;Bo,Hong;Shu,Yuelong
EPI1101952	NP	China	2017-Mar-13	EPI_ISL_285171	A/Henan/15338/2017		WHO Chinese National Influenza Center	Wang,Dayan;Zhou,Shumei;Li,Xiyan;Li,Xiaodan;Zhang,Ye;Bo,Hong;Shu,Yuelong
EPI1101944	NP	China	2017-Mar-07	EPI_ISL_285170	A/Henan/15336/2017		WHO Chinese National Influenza Center	Wang,Dayan;Zhou,Shumei;Li,Xiyan;Li,Xiaodan;Zhang,Ye;Bo,Hong;Shu,Yuelong
EPI1101912	NP	China	2016-May-16	EPI_ISL_285166	A/Hebei/38604/2016		WHO Chinese National Influenza Center	Wang,Dayan;Zhou,Shumei;Li,Xiyan;Li,Xiaodan;Zhang,Ye;Bo,Hong;Shu,Yuelong
EPI1101904	NP	China	2017-May-27	EPI_ISL_285165	A/Hebei/28940/2017		WHO Chinese National Influenza Center	Wang,Dayan;Zhou,Shumei;Li,Xiyan;Li,Xiaodan;Zhang,Ye;Bo,Hong;Shu,Yuelong
EPI1101888	NP	China	2017-May-15	EPI_ISL_285163	A/Hebei/27408/2017		WHO Chinese National Influenza Center	Wang,Dayan;Zhou,Shumei;Li,Xiyan;Li,Xiaodan;Zhang,Ye;Bo,Hong;Shu,Yuelong
EPI1101880	NP	China	2017-May-08	EPI_ISL_285162	A/Hebei/27404/2017		WHO Chinese National Influenza Center	Wang,Dayan;Zhou,Shumei;Li,Xiyan;Li,Xiaodan;Zhang,Ye;Bo,Hong;Shu,Yuelong
EPI1101872	NP	China	2017-May-07	EPI_ISL_285161	A/Hebei/27403/2017		WHO Chinese National Influenza Center	Wang,Dayan;Zhou,Shumei;Li,Xiyan;Li,Xiaodan;Zhang,Ye;Bo,Hong;Shu,Yuelong
EPI1101864	NP	China	2017-May-06	EPI_ISL_285160	A/Hebei/27402/2017		WHO Chinese National Influenza Center	Wang,Dayan;Zhou,Shumei;Li,Xiyan;Li,Xiaodan;Zhang,Ye;Bo,Hong;Shu,Yuelong
EPI1101856	NP	China	2017-May-04	EPI_ISL_285159	A/Hebei/27401/2017		WHO Chinese National Influenza Center	Wang,Dayan;Zhou,Shumei;Li,Xiyan;Li,Xiaodan;Zhang,Ye;Bo,Hong;Shu,Yuelong
EPI1101848	NP	China	2017-May-05	EPI_ISL_285158	A/Hebei/27400/2017		WHO Chinese National Influenza Center	Wang,Dayan;Zhou,Shumei;Li,Xiyan;Li,Xiaodan;Zhang,Ye;Bo,Hong;Shu,Yuelong
EPI1101840	NP	China	2017-Apr-29	EPI_ISL_285157	A/Hebei/24997/2017		WHO Chinese National Influenza Center	Wang,Dayan;Zhou,Shumei;Li,Xiyan;Li,Xiaodan;Zhang,Ye;Bo,Hong;Shu,Yuelong
EPI1101832	NP	China	2017-Apr-30	EPI_ISL_285156	A/Hebei/24995/2017		WHO Chinese National Influenza Center	Wang,Dayan;Zhou,Shumei;Li,Xiyan;Li,Xiaodan;Zhang,Ye;Bo,Hong;Shu,Yuelong
EPI1101824	NP	China	2017-Apr-29	EPI_ISL_285155	A/Hebei/24994/2017		WHO Chinese National Influenza Center	Wang,Dayan;Zhou,Shumei;Li,Xiyan;Li,Xiaodan;Zhang,Ye;Bo,Hong;Shu,Yuelong
EPI1101816	NP	China	2017-Apr-27	EPI_ISL_285154	A/Hebei/24992/2017		WHO Chinese National Influenza Center	Wang,Dayan;Zhou,Shumei;Li,Xiyan;Li,Xiaodan;Zhang,Ye;Bo,Hong;Shu,Yuelong
EPI1101808	NP	China	2017-Apr-22	EPI_ISL_285153	A/Hebei/24991/2017		WHO Chinese National Influenza Center	Wang,Dayan;Zhou,Shumei;Li,Xiyan;Li,Xiaodan;Zhang,Ye;Bo,Hong;Shu,Yuelong
EPI1101800	NP	China	2017-Apr-13	EPI_ISL_285152	A/Hebei/22045/2017		WHO Chinese National Influenza Center	Wang,Dayan;Zhou,Shumei;Li,Xiyan;Li,Xiaodan;Zhang,Ye;Bo,Hong;Shu,Yuelong
EPI1101792	NP	China	2017-Apr-14	EPI_ISL_285151	A/Hebei/22044/2017		WHO Chinese National Influenza Center	Wang,Dayan;Zhou,Shumei;Li,Xiyan;Li,Xiaodan;Zhang,Ye;Bo,Hong;Shu,Yuelong
EPI1101784	NP	China	2017-Apr-15	EPI_ISL_285150	A/Hebei/22042/2017		WHO Chinese National Influenza Center	Wang,Dayan;Zhou,Shumei;Li,Xiyan;Li,Xiaodan;Zhang,Ye;Bo,Hong;Shu,Yuelong
EPI1101760	NP	China	2017-Mar-10	EPI_ISL_285147	A/Guizhou/18978/2017		WHO Chinese National Influenza Center	Wang,Dayan;Zhou,Shumei;Li,Xiyan;Li,Xiaodan;Zhang,Ye;Bo,Hong;Shu,Yuelong
EPI1101752	NP	China	2017-Mar-21	EPI_ISL_285146	A/Guizhou/18977/2017		WHO Chinese National Influenza Center	Wang,Dayan;Zhou,Shumei;Li,Xiyan;Li,Xiaodan;Zhang,Ye;Bo,Hong;Shu,Yuelong
EPI1101744	NP	China	2017-Mar-25	EPI_ISL_285145	A/Guizhou/18976/2017		WHO Chinese National Influenza Center	Wang,Dayan;Zhou,Shumei;Li,Xiyan;Li,Xiaodan;Zhang,Ye;Bo,Hong;Shu,Yuelong
EPI1101736	NP	China	2017-Mar-25	EPI_ISL_285144	A/Guizhou/18975/2017		WHO Chinese National Influenza Center	Wang,Dayan;Zhou,Shumei;Li,Xiyan;Li,Xiaodan;Zhang,Ye;Bo,Hong;Shu,Yuelong
EPI1101728	NP	China	2017-Mar-07	EPI_ISL_285143	A/Guizhou/18973/2017		WHO Chinese National Influenza Center	Wang,Dayan;Zhou,Shumei;Li,Xiyan;Li,Xiaodan;Zhang,Ye;Bo,Hong;Shu,Yuelong
EPI1101720	NP	China	2017-Jan-07	EPI_ISL_285142	A/Guizhou/07734/2017		WHO Chinese National Influenza Center	Wang,Dayan;Zhou,Shumei;Li,Xiyan;Li,Xiaodan;Zhang,Ye;Bo,Hong;Shu,Yuelong
EPI1355662	NP	China	2017-Aug-18	EPI_ISL_338379	A/Xinjiang/35341/2017		WHO Chinese National Influenza Center
EPI1355654	NP	China	2017-Aug-17	EPI_ISL_338378	A/Xinjiang/35340/2017		WHO Chinese National Influenza Center
EPI1295341	NP	China	2018-Jan-10	EPI_ISL_325939	A/Xinjiang/04062/2018		WHO Chinese National Influenza Center
EPI1102638	NP	China	2017-Feb-16	EPI_ISL_285268	A/Shandong-Rizhao/04/2017		WHO Chinese National Influenza Center	Wang,Dayan;Zhou,Shumei;Li,Xiyan;Li,Xiaodan;Zhang,Ye;Bo,Hong;Shu,Yuelong
EPI1102630	NP	China	2017-Jan-02	EPI_ISL_285267	A/Shandong-Rizhao/01/2017		WHO Chinese National Influenza Center	Wang,Dayan;Zhou,Shumei;Li,Xiyan;Li,Xiaodan;Zhang,Ye;Bo,Hong;Shu,Yuelong
EPI1102622	NP	China	2017-Jan-24	EPI_ISL_285266	A/Shandong-Qingdao/03/2017		WHO Chinese National Influenza Center	Wang,Dayan;Zhou,Shumei;Li,Xiyan;Li,Xiaodan;Zhang,Ye;Bo,Hong;Shu,Yuelong
EPI1102614	NP	China	2017-Jan-06	EPI_ISL_285265	A/Shandong-Laiwu/02/2017		WHO Chinese National Influenza Center	Wang,Dayan;Zhou,Shumei;Li,Xiyan;Li,Xiaodan;Zhang,Ye;Bo,Hong;Shu,Yuelong
EPI1102558	NP	China	2017-May-05	EPI_ISL_285258	A/Shaanxi/29410/2017		WHO Chinese National Influenza Center	Wang,Dayan;Zhou,Shumei;Li,Xiyan;Li,Xiaodan;Zhang,Ye;Bo,Hong;Shu,Yuelong
EPI1102550	NP	China	2016-Apr-28	EPI_ISL_285257	A/SDYT/02/2016		WHO Chinese National Influenza Center	Wang,Dayan;Zhou,Shumei;Li,Xiyan;Li,Xiaodan;Zhang,Ye;Bo,Hong;Shu,Yuelong
EPI1102542	NP	China	2016-Feb-17	EPI_ISL_285256	A/SDYT/01/2016		WHO Chinese National Influenza Center	Wang,Dayan;Zhou,Shumei;Li,Xiyan;Li,Xiaodan;Zhang,Ye;Bo,Hong;Shu,Yuelong
EPI1489670	NP	Hong Kong (SAR)	2015-Jan-10	EPI_ISL_364317	A/Hong Kong/56/2015	Government Virus Unit	Centers for Disease Control and Prevention
EPI1335761	NP	Hong Kong (SAR)	2016-Dec-28	EPI_ISL_333972	A/Hong Kong/61/2016	Government Virus Unit	Centers for Disease Control and Prevention
EPI1335753	NP	Hong Kong (SAR)	2016-Dec-19	EPI_ISL_333971	A/Hong Kong/4553/2016	Government Virus Unit	Centers for Disease Control and Prevention
EPI1815504	NP	Hong Kong (SAR)	2016-Feb-12	EPI_ISL_694043	A/Hong Kong/793/2016	Hong Kong Department of Health	Centers for Disease Control and Prevention
