# Supplementary material for: Locations and structures of influenza A virus packaging-associated signals and other functional elements via an in silico pipeline for predicting constrained features in RNA viruses
Source: PLoS Comput Biol. 2024 Apr 22;20(4):e1012009. doi: 10.1371/journal.pcbi.1012009 (PMC11034665; doi:10.1371/journal.pcbi.1012009)
Supplement: S96 Table — (XLSX) [file pcbi.1012009.s097.xlsx]

## Sheet: Acknowledge Table
We gratefully acknowledge the authors, originating and submitting laboratories of the sequences from GISAID’s EpiFlu Database on which this research is based. The list is detailed below.
All submitters of data may be contacted directly via www.gisaid.org
Segment ID	Segment	Country	Collection date	Isolate-ID	Isolate name	Originating Lab	Submitting Lab	Authors
EPI439487	NA	China	2013-Feb-26	EPI_ISL_138737	A/Shanghai/1/2013		WHO Chinese National Influenza Center
EPI439500	NA	China	2013-Mar-05	EPI_ISL_138738	A/Shanghai/2/2013		WHO Chinese National Influenza Center
EPI439509	NA	China	2013-Mar-20	EPI_ISL_138739	A/Anhui/1/2013		WHO Chinese National Influenza Center
EPI440096	NA	China	2013-Mar-24	EPI_ISL_138977	A/Hangzhou/1/2013	Hangzhou Center for Disease Control and Prevention	Hangzhou Center for Disease Control and Prevention	Li,J; Sun,YX; Pu,XY; Yu,XF; Chen,QJ; Kou,Y; Ding,SJ; Zhou,YY; Pan,JC
EPI441797	NA	China	2013-Apr-03	EPI_ISL_139364	A/Zhejiang/DTID-ZJU01/2013			Chen,H.-L.; Yuen,K.-Y.; Chen,Y.; Wu,N.P.; Yang,S.G.; Wo,J.E.; Yao,H.P.; Liang,W.F.; Cui,D.W.; Wu,H.B.; Li,L.J.
EPI442711	NA	China	2013-Mar-25	EPI_ISL_139498	A/Hangzhou/2/2013	Hangzhou Center for Disease Control and Prevention	Hangzhou Center for Disease Control and Prevention	Jing-Cao, Pan
EPI442714	NA	China	2013-Apr-02	EPI_ISL_139499	A/Hangzhou/3/2013	Hangzhou Center for Disease Control and Prevention	Hangzhou Center for Disease Control and Prevention	Jing-Cao, Pan
EPI443023	NA	China	2013-Feb-27	EPI_ISL_139649	A/Shanghai/3/2013		WHO Chinese National Influenza Center	Wang,Dayan;Gao,Rongbao;Yang,Lei;Zhou,Shumei;Li,Xiyan;Zhou,Jianfang;Zhu,Wenfei;Guo,Junfeng;Li,Xiaodan;Dong,Jie;Huang,Weijuan;Zhang,Ye;Dong,Libo;Zhao,Xiang;Lu,Jian;Lan,Yu;Shu,Yuelong
EPI443026	NA	China	2013-Mar-09	EPI_ISL_139650	A/Shanghai/4/2013		WHO Chinese National Influenza Center	Wang,Dayan;Gao,Rongbao;Yang,Lei;Zhou,Shumei;Li,Xiyan;Zhou,Jianfang;Zhu,Wenfei;Guo,Junfeng;Li,Xiaodan;Dong,Jie;Huang,Weijuan;Zhang,Ye;Dong,Libo;Zhao,Xiang;Lu,Jian;Lan,Yu;Shu,Yuelong
EPI443029	NA	China	2013-Mar-25	EPI_ISL_139651	A/Zhejiang/01/2013		WHO Chinese National Influenza Center	Wang,Dayan;Gao,Rongbao;Yang,Lei;Zhou,Shumei;Li,Xiyan;Zhou,Jianfang;Zhu,Wenfei;Guo,Junfeng;Li,Xiaodan;Dong,Jie;Huang,Weijuan;Zhang,Ye;Dong,Libo;Zhao,Xiang;Lu,Jian;Lan,Yu;Shu,Yuelong
EPI443044	NA	China	2013-Apr-03	EPI_ISL_139653	A/Zhejiang/2/2013	Zhejiang Provincial Center for Disease Control and Prevention	Zhejiang Provincial Center for Disease Control and Prevention	Sun, Y; Zhang, YJ
EPI443637	NA	China	2013-Apr-11	EPI_ISL_139903	A/Hangzhou/169/2013	Hangzhou Center for Disease Control and Prevention	Hangzhou Center for Disease Control and Prevention	Li,J;Yu,XF;Pu,XY;Xie,L;Sun,YX;Xiao,HX;Wang,FJ;Din,H;Wu,Y;Liu,D;Zhao,GQ;Liu,J;Pan,JC
EPI443645	NA	China	2013-Apr-11	EPI_ISL_139904	A/Hangzhou/173/2013	Hangzhou Center for Disease Control and Prevention	Hangzhou Center for Disease Control and Prevention	Li,J;Yu,XF;Pu,XY;Xie,L;Sun,YX;Xiao,HX;Wang,FJ;Din,H;Wu,Y;Liu,D;Zhao,GQ;Liu,J;Pan,JC
EPI445914	NA	Taiwan	2013-Apr-24	EPI_ISL_140356	A/Taiwan/1/2013	National Influenza Center, Centers for Disease Control	Centers for Disease Control, R.O.C. (Taiwan)	Ji-Rong, Yang; Ming-Tsan, Liu; Ho-Sheng, Wu
EPI446747	NA	China	2013-Apr-24	EPI_ISL_140881	A/Fujian/1/2013			Weng,Y.; Zhang,Y.; Xie,J.; Huang,M.; Chen,W.; He,W.; Wu,B.; Wang,J.; Yang,S.; Zheng,K.; Yan,Y.
EPI446965	NA	China	2013-Mar-05	EPI_ISL_140924	A/Shanghai/4664T/2013			Hu,Y.
EPI447916	NA	China	2013-Mar-30	EPI_ISL_141158	A/Jiangsu/01/2013		WHO Chinese National Influenza Center	Wang,Dayan;Gao,Rongbao;Yang,Lei;Zhou,Shumei;Li,Xiyan;Zhou,Jianfang;Zhu,Wenfei;Guo,Junfeng;Li,Xiaodan;Dong,Jie;Huang,Weijuan;Zhang,Ye;Dong,Libo;Zhao,Xiang;Lu,Jian;Lan,Yu;Shu,Yuelong
EPI447903	NA	China	2013-Apr-02	EPI_ISL_141159	A/shanghai/05/2013		WHO Chinese National Influenza Center	Wang,Dayan;Gao,Rongbao;Yang,Lei;Zhou,Shumei;Li,Xiyan;Zhou,Jianfang;Zhu,Wenfei;Guo,Junfeng;Li,Xiaodan;Dong,Jie;Huang,Weijuan;Zhang,Ye;Dong,Libo;Zhao,Xiang;Lu,Jian;Lan,Yu;Shu,Yuelong
EPI447893	NA	China	2013-Mar-18	EPI_ISL_141160	A/Shanghai/07/2013		WHO Chinese National Influenza Center	Wang,Dayan;Gao,Rongbao;Yang,Lei;Zhou,Shumei;Li,Xiyan;Zhou,Jianfang;Zhu,Wenfei;Guo,Junfeng;Li,Xiaodan;Dong,Jie;Huang,Weijuan;Zhang,Ye;Dong,Libo;Zhao,Xiang;Lu,Jian;Lan,Yu;Shu,Yuelong
EPI447870	NA	China	2013-Mar-31	EPI_ISL_141162	A/Jiangsu/02/2013		WHO Chinese National Influenza Center	Wang,Dayan;Gao,Rongbao;Yang,Lei;Zhou,Shumei;Li,Xiyan;Zhou,Jianfang;Zhu,Wenfei;Guo,Junfeng;Li,Xiaodan;Dong,Jie;Huang,Weijuan;Zhang,Ye;Dong,Libo;Zhao,Xiang;Lu,Jian;Lan,Yu;Shu,Yuelong
EPI447857	NA	China	2013-Apr-06	EPI_ISL_141163	A/jiangsu/03/2013		WHO Chinese National Influenza Center	Wang,Dayan;Gao,Rongbao;Yang,Lei;Zhou,Shumei;Li,Xiyan;Zhou,Jianfang;Zhu,Wenfei;Guo,Junfeng;Li,Xiaodan;Dong,Jie;Huang,Weijuan;Zhang,Ye;Dong,Libo;Zhao,Xiang;Lu,Jian;Lan,Yu;Shu,Yuelong
EPI447843	NA	China	2013-Apr-05	EPI_ISL_141164	A/Jiangsu/04/2013		WHO Chinese National Influenza Center	Wang,Dayan;Gao,Rongbao;Yang,Lei;Zhou,Shumei;Li,Xiyan;Zhou,Jianfang;Zhu,Wenfei;Guo,Junfeng;Li,Xiaodan;Dong,Jie;Huang,Weijuan;Zhang,Ye;Dong,Libo;Zhao,Xiang;Lu,Jian;Lan,Yu;Shu,Yuelong
EPI447829	NA	China	2013-Apr-12	EPI_ISL_141165	A/Beijing/01-A/2013		WHO Chinese National Influenza Center	Wang,Dayan;Gao,Rongbao;Yang,Lei;Zhou,Shumei;Li,Xiyan;Zhou,Jianfang;Zhu,Wenfei;Guo,Junfeng;Li,Xiaodan;Dong,Jie;Huang,Weijuan;Zhang,Ye;Dong,Libo;Zhao,Xiang;Lu,Jian;Lan,Yu;Shu,Yuelong
EPI447815	NA	China	2013-Apr-10	EPI_ISL_141166	A/Shanghai/06-A/2013		WHO Chinese National Influenza Center	Wang,Dayan;Gao,Rongbao;Yang,Lei;Zhou,Shumei;Li,Xiyan;Zhou,Jianfang;Zhu,Wenfei;Guo,Junfeng;Li,Xiaodan;Dong,Jie;Huang,Weijuan;Zhang,Ye;Dong,Libo;Zhao,Xiang;Lu,Jian;Lan,Yu;Shu,Yuelong
EPI447804	NA	China	2013-Apr-09	EPI_ISL_141167	A/Shanghai/10/2013		WHO Chinese National Influenza Center	Wang,Dayan;Gao,Rongbao;Yang,Lei;Zhou,Shumei;Li,Xiyan;Zhou,Jianfang;Zhu,Wenfei;Guo,Junfeng;Li,Xiaodan;Dong,Jie;Huang,Weijuan;Zhang,Ye;Dong,Libo;Zhao,Xiang;Lu,Jian;Lan,Yu;Shu,Yuelong
EPI447797	NA	China	2013-Apr-10	EPI_ISL_141168	A/Shanghai/11/2013		WHO Chinese National Influenza Center	Wang,Dayan;Gao,Rongbao;Yang,Lei;Zhou,Shumei;Li,Xiyan;Zhou,Jianfang;Zhu,Wenfei;Guo,Junfeng;Li,Xiaodan;Dong,Jie;Huang,Weijuan;Zhang,Ye;Dong,Libo;Zhao,Xiang;Lu,Jian;Lan,Yu;Shu,Yuelong
EPI447787	NA	China	2013-Apr-10	EPI_ISL_141169	A/Shanghai/12/2013		WHO Chinese National Influenza Center	Wang,Dayan;Gao,Rongbao;Yang,Lei;Zhou,Shumei;Li,Xiyan;Zhou,Jianfang;Zhu,Wenfei;Guo,Junfeng;Li,Xiaodan;Dong,Jie;Huang,Weijuan;Zhang,Ye;Dong,Libo;Zhao,Xiang;Lu,Jian;Lan,Yu;Shu,Yuelong
EPI447780	NA	China	2013-Apr-10	EPI_ISL_141170	A/Shanghai/13/2013		WHO Chinese National Influenza Center	Wang,Dayan;Gao,Rongbao;Yang,Lei;Zhou,Shumei;Li,Xiyan;Zhou,Jianfang;Zhu,Wenfei;Guo,Junfeng;Li,Xiaodan;Dong,Jie;Huang,Weijuan;Zhang,Ye;Dong,Libo;Zhao,Xiang;Lu,Jian;Lan,Yu;Shu,Yuelong
EPI447772	NA	China	2013-Apr-10	EPI_ISL_141171	A/Shanghai/14/2013		WHO Chinese National Influenza Center	Wang,Dayan;Gao,Rongbao;Yang,Lei;Zhou,Shumei;Li,Xiyan;Zhou,Jianfang;Zhu,Wenfei;Guo,Junfeng;Li,Xiaodan;Dong,Jie;Huang,Weijuan;Zhang,Ye;Dong,Libo;Zhao,Xiang;Lu,Jian;Lan,Yu;Shu,Yuelong
EPI447765	NA	China	2013-Apr-03	EPI_ISL_141172	A/Shanghai/17/2013		WHO Chinese National Influenza Center	Wang,Dayan;Gao,Rongbao;Yang,Lei;Zhou,Shumei;Li,Xiyan;Zhou,Jianfang;Zhu,Wenfei;Guo,Junfeng;Li,Xiaodan;Dong,Jie;Huang,Weijuan;Zhang,Ye;Dong,Libo;Zhao,Xiang;Lu,Jian;Lan,Yu;Shu,Yuelong
EPI447758	NA	China	2013-Apr-07	EPI_ISL_141173	A/Shanghai/8/2013		WHO Chinese National Influenza Center	Wang,Dayan;Gao,Rongbao;Yang,Lei;Zhou,Shumei;Li,Xiyan;Zhou,Jianfang;Zhu,Wenfei;Guo,Junfeng;Li,Xiaodan;Dong,Jie;Huang,Weijuan;Zhang,Ye;Dong,Libo;Zhao,Xiang;Lu,Jian;Lan,Yu;Shu,Yuelong
EPI447751	NA	China	2013-Apr-08	EPI_ISL_141174	A/Shanghai/9/2013		WHO Chinese National Influenza Center	Wang,Dayan;Gao,Rongbao;Yang,Lei;Zhou,Shumei;Li,Xiyan;Zhou,Jianfang;Zhu,Wenfei;Guo,Junfeng;Li,Xiaodan;Dong,Jie;Huang,Weijuan;Zhang,Ye;Dong,Libo;Zhao,Xiang;Lu,Jian;Lan,Yu;Shu,Yuelong
EPI447744	NA	China	2013-Apr-03	EPI_ISL_141175	A/Zhejiang/02/2013		WHO Chinese National Influenza Center	Wang,Dayan;Gao,Rongbao;Yang,Lei;Zhou,Shumei;Li,Xiyan;Zhou,Jianfang;Zhu,Wenfei;Guo,Junfeng;Li,Xiaodan;Dong,Jie;Huang,Weijuan;Zhang,Ye;Dong,Libo;Zhao,Xiang;Lu,Jian;Lan,Yu;Shu,Yuelong
EPI447737	NA	China	2013-Apr-09	EPI_ISL_141176	A/Shanghai/15/2013		WHO Chinese National Influenza Center	Wang,Dayan;Gao,Rongbao;Yang,Lei;Zhou,Shumei;Li,Xiyan;Zhou,Jianfang;Zhu,Wenfei;Guo,Junfeng;Li,Xiaodan;Dong,Jie;Huang,Weijuan;Zhang,Ye;Dong,Libo;Zhao,Xiang;Lu,Jian;Lan,Yu;Shu,Yuelong
EPI447730	NA	China	2013-Apr-10	EPI_ISL_141177	A/Shanghai/16/2013		WHO Chinese National Influenza Center	Wang,Dayan;Gao,Rongbao;Yang,Lei;Zhou,Shumei;Li,Xiyan;Zhou,Jianfang;Zhu,Wenfei;Guo,Junfeng;Li,Xiaodan;Dong,Jie;Huang,Weijuan;Zhang,Ye;Dong,Libo;Zhao,Xiang;Lu,Jian;Lan,Yu;Shu,Yuelong
EPI447723	NA	China	2013-Apr-16	EPI_ISL_141178	A/Henan/01/2013		WHO Chinese National Influenza Center	Wang,Dayan;Gao,Rongbao;Yang,Lei;Zhou,Shumei;Li,Xiyan;Zhou,Jianfang;Zhu,Wenfei;Guo,Junfeng;Li,Xiaodan;Dong,Jie;Huang,Weijuan;Zhang,Ye;Dong,Libo;Zhao,Xiang;Lu,Jian;Lan,Yu;Shu,Yuelong
EPI447716	NA	China	2013-Apr-21	EPI_ISL_141179	A/Shandong/01/2013		WHO Chinese National Influenza Center	Wang,Dayan;Gao,Rongbao;Yang,Lei;Zhou,Shumei;Li,Xiyan;Zhou,Jianfang;Zhu,Wenfei;Guo,Junfeng;Li,Xiaodan;Dong,Jie;Huang,Weijuan;Zhang,Ye;Dong,Libo;Zhao,Xiang;Lu,Jian;Lan,Yu;Shu,Yuelong
EPI447709	NA	China	2013-Apr-23	EPI_ISL_141180	A/Fujian/01/2013		WHO Chinese National Influenza Center	Wang,Dayan;Gao,Rongbao;Yang,Lei;Zhou,Shumei;Li,Xiyan;Zhou,Jianfang;Zhu,Wenfei;Guo,Junfeng;Li,Xiaodan;Dong,Jie;Huang,Weijuan;Zhang,Ye;Dong,Libo;Zhao,Xiang;Lu,Jian;Lan,Yu;Shu,Yuelong
EPI447702	NA	China	2013-Apr-24	EPI_ISL_141181	A/Jiangxi/01/2013		WHO Chinese National Influenza Center	Wang,Dayan;Gao,Rongbao;Yang,Lei;Zhou,Shumei;Li,Xiyan;Zhou,Jianfang;Zhu,Wenfei;Guo,Junfeng;Li,Xiaodan;Dong,Jie;Huang,Weijuan;Zhang,Ye;Dong,Libo;Zhao,Xiang;Lu,Jian;Lan,Yu;Shu,Yuelong
EPI447695	NA	China	2013-Apr-24	EPI_ISL_141182	A/Hunan/01/2013		WHO Chinese National Influenza Center	Wang,Dayan;Gao,Rongbao;Yang,Lei;Zhou,Shumei;Li,Xiyan;Zhou,Jianfang;Zhu,Wenfei;Guo,Junfeng;Li,Xiaodan;Dong,Jie;Huang,Weijuan;Zhang,Ye;Dong,Libo;Zhao,Xiang;Lu,Jian;Lan,Yu;Shu,Yuelong
EPI447688	NA	China	2013-Apr-25	EPI_ISL_141183	A/Hunan/02/2013		WHO Chinese National Influenza Center	Wang,Dayan;Gao,Rongbao;Yang,Lei;Zhou,Shumei;Li,Xiyan;Zhou,Jianfang;Zhu,Wenfei;Guo,Junfeng;Li,Xiaodan;Dong,Jie;Huang,Weijuan;Zhang,Ye;Dong,Libo;Zhao,Xiang;Lu,Jian;Lan,Yu;Shu,Yuelong
EPI447681	NA	China	2013-Apr-08	EPI_ISL_141184	A/Jiangsu/05/2013		WHO Chinese National Influenza Center	Wang,Dayan;Gao,Rongbao;Yang,Lei;Zhou,Shumei;Li,Xiyan;Zhou,Jianfang;Zhu,Wenfei;Guo,Junfeng;Li,Xiaodan;Dong,Jie;Huang,Weijuan;Zhang,Ye;Dong,Libo;Zhao,Xiang;Lu,Jian;Lan,Yu;Shu,Yuelong
EPI447674	NA	China	2013-Apr-10	EPI_ISL_141185	A/Jiangsu/06/2013		WHO Chinese National Influenza Center	Wang,Dayan;Gao,Rongbao;Yang,Lei;Zhou,Shumei;Li,Xiyan;Zhou,Jianfang;Zhu,Wenfei;Guo,Junfeng;Li,Xiaodan;Dong,Jie;Huang,Weijuan;Zhang,Ye;Dong,Libo;Zhao,Xiang;Lu,Jian;Lan,Yu;Shu,Yuelong
EPI447667	NA	China	2013-Apr-03	EPI_ISL_141186	A/Jiangsu/07/2013		WHO Chinese National Influenza Center	Wang,Dayan;Gao,Rongbao;Yang,Lei;Zhou,Shumei;Li,Xiyan;Zhou,Jianfang;Zhu,Wenfei;Guo,Junfeng;Li,Xiaodan;Dong,Jie;Huang,Weijuan;Zhang,Ye;Dong,Libo;Zhao,Xiang;Lu,Jian;Lan,Yu;Shu,Yuelong
EPI447653	NA	China	2013-Apr-09	EPI_ISL_141188	A/Jiangsu/09/2013		WHO Chinese National Influenza Center	Wang,Dayan;Gao,Rongbao;Yang,Lei;Zhou,Shumei;Li,Xiyan;Zhou,Jianfang;Zhu,Wenfei;Guo,Junfeng;Li,Xiaodan;Dong,Jie;Huang,Weijuan;Zhang,Ye;Dong,Libo;Zhao,Xiang;Lu,Jian;Lan,Yu;Shu,Yuelong
EPI447639	NA	China	2013-Apr-14	EPI_ISL_141190	A/Anhui/02/2013		WHO Chinese National Influenza Center	Wang,Dayan;Gao,Rongbao;Yang,Lei;Zhou,Shumei;Li,Xiyan;Zhou,Jianfang;Zhu,Wenfei;Guo,Junfeng;Li,Xiaodan;Dong,Jie;Huang,Weijuan;Zhang,Ye;Dong,Libo;Zhao,Xiang;Lu,Jian;Lan,Yu;Shu,Yuelong
EPI447632	NA	China	2013-Apr-21	EPI_ISL_141191	A/Anhui/03/2013		WHO Chinese National Influenza Center	Wang,Dayan;Gao,Rongbao;Yang,Lei;Zhou,Shumei;Li,Xiyan;Zhou,Jianfang;Zhu,Wenfei;Guo,Junfeng;Li,Xiaodan;Dong,Jie;Huang,Weijuan;Zhang,Ye;Dong,Libo;Zhao,Xiang;Lu,Jian;Lan,Yu;Shu,Yuelong
EPI450527	NA	China	2013-Apr-26	EPI_ISL_141601	A/Nanjing/M2/2013	Jiangsu Provincial Center for Disease Control and Prevention	Jiangsu Provincial Center for Disease Control & Prevention
EPI450844	NA	China	2013-Apr-17	EPI_ISL_141775	A/Hangzhou/254/2013	Hangzhou Center for Disease Control and Prevention	Hangzhou Center for Disease Control and Prevention	Li,J;Jin,T;Yu,XF;Pu,XY;Liu,J;Pan,JC
EPI450852	NA	China	2013-Apr-19	EPI_ISL_141776	A/Hangzhou/327/2013	Hangzhou Center for Disease Control and Prevention	Hangzhou Center for Disease Control and Prevention	Li,J;Jin,T;Yu,XF;Pu,XY;Liu,J;Pan,JC
EPI450959	NA	China	2013-Mar-05	EPI_ISL_141856	A/Shanghai/4664T/2013(H7N9)	Shanghai public health clinical center	Shanghai Public Health Clinical Center
EPI452262	NA	Taiwan	2013-Apr-22	EPI_ISL_142187	A/Taiwan/S02076/2013			Chang,S.-C.; Chang,S.-Y.
EPI453477	NA	China	2013-Apr-01	EPI_ISL_142231	A/Zhejiang/HZ1/2013			Wu,H.; Wu,N.; Guo,C.; Li,L.
EPI453606	NA	China	2013-Mar-28	EPI_ISL_142305	A/Nanjing/1/2013			Bao,C.; Cui,L.; Zhou,M.; Guo,X.; Hong,L.; Gao,G.F.; Wang,H.; Qi,X.; Ge,Y.; Zhao,K.; Li,W.; Tang,F.; Shi,Z.; Li,Y.
EPI457429	NA	China	2013-Apr-28	EPI_ISL_142858	A/Shandong/0068A/2013		WHO Chinese National Influenza Center	Wang,Dayan;Gao,Rongbao;Yang,Lei;Li,Xiyan;Cheng,Yanhui;Zou,Shumei;Zhou,Jianfang;Zhu,Wenfei;Guo,Junfeng;Dong,Jie;Zhang,Ye;Liu,Liqi;Bo,Hong;Xin,Li;Huang,Weijuan;Dong,Libo;Zhao,Xiang;Lan,Yu;Li,Xiaodan;Shu,Yuelong
EPI457442	NA	China	2013-Apr-01	EPI_ISL_142859	A/Hunan/0070A/2013		WHO Chinese National Influenza Center
EPI467774	NA	China	2013-Apr-24	EPI_ISL_143556	A/Nanchang/1/2013			Zhou,X.; Xia,W.; Ni,X.; Fan,G.; Li,H.; Chen,H.
EPI460753	NA	China	2013-Apr-09	EPI_ISL_143658	A/Nanjing/f0874/2013	Jiangsu Provincial Center for Disease Control and Prevention	Jiangsu Provincial Center for Disease Control & Prevention
EPI460769	NA	China	2013-Apr-19	EPI_ISL_143663	A/Nanjing/3/2013	Jiangsu Provincial Center for Disease Control and Prevention	Jiangsu Provincial Center for Disease Control & Prevention
EPI460777	NA	China	2013-Apr-25	EPI_ISL_143664	A/Nanjing/5/2013		Jiangsu Provincial Center for Disease Control & Prevention
EPI467307	NA	China	2013-Mar-31	EPI_ISL_145651	A/Wuxi/1/2013			Qi,X.; Qian,Y.H.; Bao,C.J.; Guo,X.L.; Cui,L.B.; Tang,F.Y.; Ji,H.; Huang,Y.; Cai,P.Q.; Lu,B.; Xu,K.; Shi,C.; Zhu,F.C.; Zhou,M.H.; Wang,H.; Zhao,K.; Yu,H.; Deng,F.; Qin,Y.; Shi,Z.
EPI467315	NA	China	2013-Mar-31	EPI_ISL_145652	A/Wuxi/2/2013			Qi,X.; Qian,Y.H.; Bao,C.J.; Guo,X.L.; Cui,L.B.; Tang,F.Y.; Ji,H.; Huang,Y.; Cai,P.Q.; Lu,B.; Xu,K.; Shi,C.; Zhu,F.C.; Zhou,M.H.; Wang,H.; Zhao,K.; Yu,H.; Deng,F.; Qin,Y.; Shi,Z.
EPI467338	NA	China	2013-Apr-02	EPI_ISL_145654	A/environment/Wuxi/1/2013			Qi,X.; Qian,Y.H.; Bao,C.J.; Guo,X.L.; Cui,L.B.; Tang,F.Y.; Ji,H.; Huang,Y.; Cai,P.Q.; Lu,B.; Xu,K.; Shi,C.; Zhu,F.C.; Zhou,M.H.; Wang,H.; Zhao,K.; Yu,H.; Shi,Z.; Ge,Y.
EPI469534	NA	China	2013-Apr-20	EPI_ISL_146437	A/Jiangsu/1/2013			Ren,X.; Yang,F.; Hu,Y.; Zhang,T.; Liu,L.; Dong,J.; Sun,L.; Zhu,Y.; Xiao,Y.; Li,L.; Yang,J.; Wang,J.; Jin,Q.
EPI476703	NA	China	2013-Aug-10	EPI_ISL_148417	A/Guangdong/1/2013			Guan,W.; Li,X.; Zhang,X.; Ni,H.; Ke,C.; Yang,Z.; Ding,G.; He,J.; Pan,S.; Huang,J.; Lin,J.; Wu,S.; Zheng,K.; Li,R.; Wang,Y.; Lin,Y.; Chen,L.; Zhou,R.; Li,Y.; Chen,R.; Zhang,Y.; Zhong,N.
EPI477309	NA	China	2013-Mar-22	EPI_ISL_148696	A/Changsha/1/2013			Zhang,R.S.; Ou,X.H.; Yuan,J.; Chen,J.F.
EPI477310	NA	China	2013-Apr-29	EPI_ISL_148697	A/Changsha/2/2013			Zhang,R.S.; Ou,X.H.; Yuan,J.; Chen,J.F.
EPI477404	NA	China	2013-Apr-24	EPI_ISL_148727	A/Zhejiang/20/2013	Zhejiang Provincial Center for Disease Control and Prevention	Zhejiang Provincial Center for Disease Control and Prevention	Sun, Y; Zhang, YJ
EPI477412	NA	China	2013-Oct-14	EPI_ISL_148728	A/Zhejiang/22/2013	Zhejiang Provincial Center for Disease Control and Prevention	Zhejiang Provincial Center for Disease Control and Prevention	Sun, Y; Zhang, YJ
EPI477451	NA	China	2013-Oct-14	EPI_ISL_148744	A/Zhejiang/DTID-ZJU10/2013	The First Affiliated Hospital, College of Medicine, Zhejiang University	Shanghai Zhijiang Biotechnology Co.,Ltd	Chen,Yu; Cui,Da-wei; Zheng,Shu-fa; Yu,Fei; Yang,Shi-gui; Yao,Hang-ping; Chen,Hong-lin; Yuen,Kwok-yung; Li,Lan-juan
EPI490881	NA	Hong Kong (SAR)	2013-Nov-30	EPI_ISL_151417	A/Hong Kong/5942/2013	Hong Kong Department of Health	Hong Kong Department of Health	Mak,G.C.; Cheng,P.K.C.; Lo,J.Y.C.
EPI497816	NA	China	2013-Apr-05	EPI_ISL_153003	A/Nanjing/2/2013			Guo,X.; Cui,L.; Zhao,K.; Qi,X.; Zhu,Y.; Shi,Z.; Tang,F.; Zhou,M.; Wang,H.
EPI497851	NA	China	2013-Apr-07	EPI_ISL_153004	A/Nanjing/4/2013			Guo,X.; Cui,L.; Zhao,K.; Qi,X.; Zhu,Y.; Shi,Z.; Tang,F.; Zhou,M.; Wang,H.
EPI497859	NA	China	2013-Apr-07	EPI_ISL_153007	A/Zhenjiang/1/2013			Guo,X.; Cui,L.; Zhao,K.; Qi,X.; Zhu,Y.; Shi,Z.; Tang,F.; Zhou,M.; Wang,H.
EPI497867	NA	China	2013-Apr-07	EPI_ISL_153008	A/Wuxi/3/2013			Guo,X.; Cui,L.; Zhao,K.; Qi,X.; Zhu,Y.; Shi,Z.; Tang,F.; Zhou,M.; Wang,H.
EPI497875	NA	China	2013-Apr-07	EPI_ISL_153009	A/Wuxi/4/2013			Guo,X.; Cui,L.; Zhao,K.; Qi,X.; Zhu,Y.; Shi,Z.; Tang,F.; Zhou,M.; Wang,H.
EPI497896	NA	China	2013-Apr-09	EPI_ISL_153010	A/Suzhou/3/2013			Guo,X.; Cui,L.; Zhao,K.; Qi,X.; Zhu,Y.; Shi,Z.; Tang,F.; Zhou,M.; Wang,H.
EPI497904	NA	China	2013-Apr-11	EPI_ISL_153011	A/Nanjing/6/2013			Guo,X.; Cui,L.; Zhao,K.; Qi,X.; Zhu,Y.; Shi,Z.; Tang,F.; Zhou,M.; Wang,H.
EPI497912	NA	China	2013-Apr-12	EPI_ISL_153012	A/Suzhou/5/2013			Guo,X.; Cui,L.; Zhao,K.; Qi,X.; Zhu,Y.; Shi,Z.; Tang,F.; Zhou,M.; Wang,H.
EPI497920	NA	China	2013-Apr-13	EPI_ISL_153013	A/Nanjing/7/2013			Guo,X.; Cui,L.; Zhao,K.; Qi,X.; Zhu,Y.; Shi,Z.; Tang,F.; Zhou,M.; Wang,H.
EPI498100	NA	China	2013-Apr-25	EPI_ISL_153078	A/Xuzhou/1/2013			Guo,X.; Cui,L.; Zhao,K.; Qi,X.; Yu,H.; Zhou,M.; Shi,Z.; Ge,Y.; Wang,H.; Tang,F.
EPI498799	NA	Hong Kong (SAR)	2014-Jan-07	EPI_ISL_153338	A/Hong Kong/734/2014	Hong Kong Department of Health	Hong Kong Department of Health	Mak,G.C.; Cheng,P.K.C.; Lo,J.Y.C.
EPI500784	NA	China	2014-Jan-20	EPI_ISL_154131	A/Zhejiang/KLED-XS01/2014	Zhejiang Provincial Center for Disease Control and Prevention	Zhejiang Provincial Center for Disease Control and Prevention	Chen,Yin;Gao, Jian;Mao, Haiyan;Li, Zhen;Lou, Xiuyu;Zhou, Bian;Zhang, Yanjun;Xu, Changping;Feng, Yan;Sun, Yi;Yan, Juying;Lu, Yiyu;Chen, Zhiping
EPI500792	NA	China	2014-Jan-23	EPI_ISL_154132	A/Zhejiang/KLED-XS02T/2014	Zhejiang Provincial Center for Disease Control and Prevention	Zhejiang Provincial Center for Disease Control and Prevention	Chen,Yin;Gao, Jian;Mao, Haiyan;Li, Zhen;Lou, Xiuyu;Zhou, Bian;Zhang, Yanjun;Xu, Changping;Feng, Yan;Sun, Yi;Yan, Juying;Lu, Yiyu;Chen, Zhiping
EPI500800	NA	China	2014-Jan-23	EPI_ISL_154133	A/Zhejiang/KLED-XS02S/2014	Zhejiang Provincial Center for Disease Control and Prevention	Zhejiang Provincial Center for Disease Control and Prevention	Chen,Yin;Gao, Jian;Mao, Haiyan;Li, Zhen;Lou, Xiuyu;Zhou, Bian;Zhang, Yanjun;Xu, Changping;Feng, Yan;Sun, Yi;Yan, Juying;Lu, Yiyu;Chen, Zhiping
EPI500808	NA	China	2014-Jan-23	EPI_ISL_154134	A/Zhejiang/KLED-XS03/2014	Zhejiang Provincial Center for Disease Control and Prevention	Zhejiang Provincial Center for Disease Control and Prevention	Chen,Yin;Gao, Jian;Mao, Haiyan;Li, Zhen;Lou, Xiuyu;Zhou, Bian;Zhang, Yanjun;Xu, Changping;Feng, Yan;Sun, Yi;Yan, Juying;Lu, Yiyu;Chen, Zhiping
EPI502372	NA	Hong Kong (SAR)	2014-Jan-28	EPI_ISL_154553	A/Hong Kong/2212982/2014	Hong Kong Department of Health	Hong Kong Department of Health	Mak,G.C.; Cheng,P.K.C.; Lo,J.Y.C.
EPI503501	NA	China	2013-Aug-08	EPI_ISL_154827	A/Huizhou/01/2013			Guan,D.; Zhang,X.; Zou,L.; Wu,J.; Xiao,H.; Ni,H.; Liang,L.; Zeng,X.; Ke,C.
EPI504715	NA	China	2013-May-01	EPI_ISL_155653	A/Shanghai/5190T/2013			Hu,Y.
EPI506220	NA	China	2013-Dec-15	EPI_ISL_156300	A/Guangdong/03/2013			Guan,D.; Xiao,H.; Zeng,X.; Wu,J.; Ni,H.; Zhang,X.; Zou,L.; Liang,L.; Ke,C.; Lin,J.; Zhang,Y.
EPI506227	NA	China	2013-Dec-16	EPI_ISL_156302	A/Guangdong/04/2013			Guan,D.; Xiao,H.; Zeng,X.; Wu,J.; Ni,H.; Zhang,X.; Zou,L.; Liang,L.; Ke,C.; Lin,J.; Zhang,Y.
EPI506235	NA	China	2013-Dec-17	EPI_ISL_156304	A/Guangdong/05/2013			Guan,D.; Xiao,H.; Zeng,X.; Wu,J.; Ni,H.; Zhang,X.; Zou,L.; Liang,L.; Ke,C.; Lin,J.; Zhang,Y.
EPI507086	NA	Hong Kong (SAR)	2014-Feb-12	EPI_ISL_156471	A/Hong Kong/3263/2014	Hong Kong Department of Health	Hong Kong Department of Health	Mak,G.C.; Cheng,P.K.C.; Lo,J.Y.C.
EPI509060	NA	China	2013-Apr-23	EPI_ISL_157284	A/Henan/02/2013		WHO Chinese National Influenza Center	Wang,Dayan;Gao,Rongbao;Yang,Lei;Li,Xiyan;Cheng,Yanhui;Zou,Shumei;Zhou,Jianfang;Zhu,Wenfei;Guo,Junfeng;Dong,Jie;Zhang,Ye;Liu,Liqi;Bo,Hong;Xin,Li;Huang,Weijuan;Dong,Libo;Zhao,Xiang;Lan,Yu;Li,Xiaodan;Shu,Yuelong
EPI509068	NA	China	2013-Apr-29	EPI_ISL_157285	A/Hunan/0070/2013		WHO Chinese National Influenza Center	Wang,Dayan;Gao,Rongbao;Yang,Lei;Li,Xiyan;Cheng,Yanhui;Zou,Shumei;Zhou,Jianfang;Zhu,Wenfei;Guo,Junfeng;Dong,Jie;Zhang,Ye;Liu,Liqi;Bo,Hong;Xin,Li;Huang,Weijuan;Dong,Libo;Zhao,Xiang;Lan,Yu;Li,Xiaodan;Shu,Yuelong
EPI509073	NA	China	2013-May-27	EPI_ISL_157286	A/Beijing/02/2013		WHO Chinese National Influenza Center	Wang,Dayan;Gao,Rongbao;Yang,Lei;Li,Xiyan;Cheng,Yanhui;Zou,Shumei;Zhou,Jianfang;Zhu,Wenfei;Guo,Junfeng;Dong,Jie;Zhang,Ye;Liu,Liqi;Bo,Hong;Xin,Li;Huang,Weijuan;Dong,Libo;Zhao,Xiang;Lan,Yu;Li,Xiaodan;Shu,Yuelong
EPI509084	NA	China	2013-Apr-01	EPI_ISL_157287	A/Anhui/04/2013		WHO Chinese National Influenza Center	Wang,Dayan;Gao,Rongbao;Yang,Lei;Li,Xiyan;Cheng,Yanhui;Zou,Shumei;Zhou,Jianfang;Zhu,Wenfei;Guo,Junfeng;Dong,Jie;Zhang,Ye;Liu,Liqi;Bo,Hong;Xin,Li;Huang,Weijuan;Dong,Libo;Zhao,Xiang;Lan,Yu;Li,Xiaodan;Shu,Yuelong
EPI509089	NA	China	2013-Apr-27	EPI_ISL_157288	A/Fujian/02/2013		WHO Chinese National Influenza Center	Wang,Dayan;Gao,Rongbao;Yang,Lei;Li,Xiyan;Cheng,Yanhui;Zou,Shumei;Zhou,Jianfang;Zhu,Wenfei;Guo,Junfeng;Dong,Jie;Zhang,Ye;Liu,Liqi;Bo,Hong;Xin,Li;Huang,Weijuan;Dong,Libo;Zhao,Xiang;Lan,Yu;Li,Xiaodan;Shu,Yuelong
EPI509100	NA	China	2013-Apr-29	EPI_ISL_157289	A/Fujian/03/2013		WHO Chinese National Influenza Center	Wang,Dayan;Gao,Rongbao;Yang,Lei;Li,Xiyan;Cheng,Yanhui;Zou,Shumei;Zhou,Jianfang;Zhu,Wenfei;Guo,Junfeng;Dong,Jie;Zhang,Ye;Liu,Liqi;Bo,Hong;Xin,Li;Huang,Weijuan;Dong,Libo;Zhao,Xiang;Lan,Yu;Li,Xiaodan;Shu,Yuelong
EPI509105	NA	China	2013-May-02	EPI_ISL_157290	A/Fujian/04/2013		WHO Chinese National Influenza Center	Wang,Dayan;Gao,Rongbao;Yang,Lei;Li,Xiyan;Cheng,Yanhui;Zou,Shumei;Zhou,Jianfang;Zhu,Wenfei;Guo,Junfeng;Dong,Jie;Zhang,Ye;Liu,Liqi;Bo,Hong;Xin,Li;Huang,Weijuan;Dong,Libo;Zhao,Xiang;Lan,Yu;Li,Xiaodan;Shu,Yuelong
EPI509119	NA	China	2013-Apr-27	EPI_ISL_157292	A/Fujian/05/2013		WHO Chinese National Influenza Center	Wang,Dayan;Gao,Rongbao;Yang,Lei;Li,Xiyan;Cheng,Yanhui;Zou,Shumei;Zhou,Jianfang;Zhu,Wenfei;Guo,Junfeng;Dong,Jie;Zhang,Ye;Liu,Liqi;Bo,Hong;Xin,Li;Huang,Weijuan;Dong,Libo;Zhao,Xiang;Lan,Yu;Li,Xiaodan;Shu,Yuelong
EPI509122	NA	China	2013-Jul-19	EPI_ISL_157293	A/Hebei/01/2013		WHO Chinese National Influenza Center	Wang,Dayan;Gao,Rongbao;Yang,Lei;Li,Xiyan;Cheng,Yanhui;Zou,Shumei;Zhou,Jianfang;Zhu,Wenfei;Guo,Junfeng;Dong,Jie;Zhang,Ye;Liu,Liqi;Bo,Hong;Xin,Li;Huang,Weijuan;Dong,Libo;Zhao,Xiang;Lan,Yu;Li,Xiaodan;Shu,Yuelong
EPI509133	NA	China	2014-Feb-03	EPI_ISL_157294	A/Guangxi/08970/2014		WHO Chinese National Influenza Center	Wang,Dayan;Gao,Rongbao;Yang,Lei;Li,Xiyan;Cheng,Yanhui;Zou,Shumei;Zhou,Jianfang;Zhu,Wenfei;Guo,Junfeng;Dong,Jie;Zhang,Ye;Liu,Liqi;Bo,Hong;Xin,Li;Huang,Weijuan;Dong,Libo;Zhao,Xiang;Lan,Yu;Li,Xiaodan;Shu,Yuelong
EPI509138	NA	China	2014-Feb-05	EPI_ISL_157295	A/Guangxi/08971/2014		WHO Chinese National Influenza Center	Wang,Dayan;Gao,Rongbao;Yang,Lei;Li,Xiyan;Cheng,Yanhui;Zou,Shumei;Zhou,Jianfang;Zhu,Wenfei;Guo,Junfeng;Dong,Jie;Zhang,Ye;Liu,Liqi;Bo,Hong;Xin,Li;Huang,Weijuan;Dong,Libo;Zhao,Xiang;Lan,Yu;Li,Xiaodan;Shu,Yuelong
EPI509149	NA	China	2014-Jan-27	EPI_ISL_157296	A/Guangxi/08309/2014		WHO Chinese National Influenza Center	Wang,Dayan;Gao,Rongbao;Yang,Lei;Li,Xiyan;Cheng,Yanhui;Zou,Shumei;Zhou,Jianfang;Zhu,Wenfei;Guo,Junfeng;Dong,Jie;Zhang,Ye;Liu,Liqi;Bo,Hong;Xin,Li;Huang,Weijuan;Dong,Libo;Zhao,Xiang;Lan,Yu;Li,Xiaodan;Shu,Yuelong
EPI509670	NA	China	2014-Jan-13	EPI_ISL_157592	A/Hangzhou/10-1/2014	Hangzhou Center for Disease Control and Prevention	Hangzhou Center for Disease Control and Prevention	Li, J.; Kou, Y.; Yu, X.F.; Pu, X.Y.; Pan, J.C.
EPI509673	NA	China	2014-Jan-18	EPI_ISL_157594	A/Hangzhou/17-1/2014	Hangzhou Center for Disease Control and Prevention	Hangzhou Center for Disease Control and Prevention	Li, J.; Kou, Y.; Yu, X.F.; Pu, X.Y.; Pan, J.C.
EPI509879	NA	Hong Kong (SAR)	2014-Mar-01	EPI_ISL_157702	A/Hong Kong/4495/2014	Hong Kong Department of Health	Hong Kong Department of Health	Mak,G.C.; Cheng,P.K.C.; Lo,J.Y.C.
EPI509887	NA	Hong Kong (SAR)	2014-Mar-17	EPI_ISL_157703	A/Hong Kong/8113530/2014	Hong Kong Department of Health	Hong Kong Department of Health	Mak,G.C.; Cheng,P.K.C.; Lo,J.Y.C.
EPI510155	NA	China	2014-Jan-08	EPI_ISL_157771	A/Guizhou/01502/2014		WHO Chinese National Influenza Center
EPI515868	NA	China	2013-Dec-01	EPI_ISL_159071	A/Guangdong/DG-03/2013	Guangdong Provincial Center for Disease Control and Prevention	Guangdong Provincial Center for Disease Control and Prevention	Jing, L
EPI515876	NA	China	2013-Dec-01	EPI_ISL_159072	A/Guangdong/YJ-04/2013	Guangdong Provincial Center for Disease Control and Prevention	Guangdong Provincial Center for Disease Control and Prevention	Jing, L
EPI516597	NA	Hong Kong (SAR)	2014-Apr-03	EPI_ISL_159477	A/Hong Kong/5581/2014	Hong Kong Department of Health	Hong Kong Department of Health	Mak,G.C.; Cheng,P.K.C.; Lo,J.Y.C.
EPI516605	NA	Hong Kong (SAR)	2014-Apr-13	EPI_ISL_159478	A/Hong Kong/8122430/2014	Hong Kong Department of Health	Hong Kong Department of Health	Mak,G.C.; Cheng,P.K.C.; Lo,J.Y.C.
EPI520863	NA	Hong Kong (SAR)	2014-Apr-08	EPI_ISL_160290	A/Hong Kong/5731/2014	Hong Kong Department of Health	Hong Kong Department of Health	Mak,G.C.; Cheng,P.K.C.; Lo,J.Y.C.
EPI521916	NA	Taiwan	2014-Apr-21	EPI_ISL_160435	A/Taiwan/1/2014	Centers for Disease Control	Centers for Disease Control, R.O.C. (Taiwan)
EPI521919	NA	Taiwan	2014-Apr-24	EPI_ISL_160436	A/Taiwan/2/2014	Centers for Disease Control	Centers for Disease Control, R.O.C. (Taiwan)
EPI528297	NA	China	2014-Feb-19	EPI_ISL_161665	A/Jilin/10117/2014	WHO Chinese National Influenza Center	WHO Chinese National Influenza Center	Wang,Dayan;Gao,Rongbao;Yang,Lei;Zhou,Shumei;Li,Xiyan;Zhou,Jianfang;Zhu,Wenfei;Guo,Junfeng;Li,Xiaodan;Dong,Jie;Huang,Weijuan;Zhang,Ye;Dong,Libo;Zhao,Xiang;Lu,Jian;Lan,Yu;Shu,Yuelong
EPI531120	NA	China	2013-Jan-01	EPI_ISL_162351	A/Anhui/1-DEWH730/2013			Wentworth,D.E.; Halpin,R.A.; Lin,X.; Bera,J.; Akopov,A.; Ransier,A.; Mohan,M.; Fedorova,N.; Tsitrin,T.; Puri,V.; Stockwell,T.; Amedeo,P.; Appalla,L.; Bishop,B.; Edworthy,P.; Gupta,N.; Hoover,J.; Katzel,D.; Schobel,S.; Shrivastava,S.; Thovarai,V.; Wang,S.; Bao,Y.; Sanders,R.; Zhdanov,S.; Kiryutin,B.; Lipman,D.J.; Tatusova,T.; Richt,J.A.
EPI531470	NA	China	2014-Jan-03	EPI_ISL_162470	A/Shanghai/01/2014			Zhang,W.; Xu,L.; Tian,D.; Liu,Y.; Hu,Y.
EPI531768	NA	China	2014-Mar-10	EPI_ISL_162618	A/Shantou/1001/2014	Shantou University Medical College	Shantou University Medical College
EPI531776	NA	China	2014-Mar-23	EPI_ISL_162619	A/Shantou/1002/2014	Shantou University Medical College	Shantou University Medical College
EPI531784	NA	China	2014-Apr-11	EPI_ISL_162620	A/Shantou/1003/2014	Shantou University Medical College	Shantou University Medical College
EPI531792	NA	China	2014-Apr-19	EPI_ISL_162621	A/Shantou/1004/2014	Shantou University Medical College	Shantou University Medical College
EPI534100	NA	China	2013-Apr-12	EPI_ISL_163692	A/Zhejiang/3/2013	Zhejiang Provincial Center for Disease Control and Prevention	Zhejiang Provincial Center for Disease Control and Prevention	Sun, Y; Zhang, YJ
EPI534108	NA	China	2013-Apr-03	EPI_ISL_163693	A/Zhejiang/4/2013	Zhejiang Provincial Center for Disease Control and Prevention	Zhejiang Provincial Center for Disease Control and Prevention	Sun, Y; Zhang, YJ
EPI534116	NA	China	2013-Apr-12	EPI_ISL_163694	A/Zhejiang/5/2013	Zhejiang Provincial Center for Disease Control and Prevention	Zhejiang Provincial Center for Disease Control and Prevention	Sun, Y; Zhang, YJ
EPI534124	NA	China	2013-Apr-13	EPI_ISL_163695	A/Zhejiang/6/2013	Zhejiang Provincial Center for Disease Control and Prevention	Zhejiang Provincial Center for Disease Control and Prevention	Sun, Y; Zhang, YJ
EPI534132	NA	China	2013-Apr-06	EPI_ISL_163696	A/Zhejiang/7/2013	Zhejiang Provincial Center for Disease Control and Prevention	Zhejiang Provincial Center for Disease Control and Prevention	Sun, Y; Zhang, YJ
EPI534140	NA	China	2013-Apr-12	EPI_ISL_163697	A/Zhejiang/8/2013	Zhejiang Provincial Center for Disease Control and Prevention	Zhejiang Provincial Center for Disease Control and Prevention	Sun, Y; Zhang, YJ
EPI534148	NA	China	2013-Apr-02	EPI_ISL_163698	A/Zhejiang/9/2013	Zhejiang Provincial Center for Disease Control and Prevention	Zhejiang Provincial Center for Disease Control and Prevention	Sun, Y; Zhang, YJ
EPI534156	NA	China	2013-Apr-06	EPI_ISL_163699	A/Zhejiang/10/2013	Zhejiang Provincial Center for Disease Control and Prevention	Zhejiang Provincial Center for Disease Control and Prevention	Sun, Y; Zhang, YJ
EPI534164	NA	China	2013-Apr-11	EPI_ISL_163700	A/Zhejiang/11/2013	Zhejiang Provincial Center for Disease Control and Prevention	Zhejiang Provincial Center for Disease Control and Prevention	Sun, Y; Zhang, YJ
EPI534172	NA	China	2013-Apr-06	EPI_ISL_163701	A/Zhejiang/12/2013	Zhejiang Provincial Center for Disease Control and Prevention	Zhejiang Provincial Center for Disease Control and Prevention	Sun, Y; Zhang, YJ
EPI534180	NA	China	2013-Apr-11	EPI_ISL_163702	A/Zhejiang/13/2013	Zhejiang Provincial Center for Disease Control and Prevention	Zhejiang Provincial Center for Disease Control and Prevention	Sun, Y; Zhang, YJ
EPI534188	NA	China	2013-Mar-23	EPI_ISL_163703	A/Zhejiang/14/2013	Zhejiang Provincial Center for Disease Control and Prevention	Zhejiang Provincial Center for Disease Control and Prevention	Sun, Y; Zhang, YJ
EPI534196	NA	China	2013-Apr-08	EPI_ISL_163704	A/Zhejiang/15/2013	Zhejiang Provincial Center for Disease Control and Prevention	Zhejiang Provincial Center for Disease Control and Prevention	Sun, Y; Zhang, YJ
EPI534204	NA	China	2013-Apr-01	EPI_ISL_163705	A/Zhejiang/16/2013	Zhejiang Provincial Center for Disease Control and Prevention	Zhejiang Provincial Center for Disease Control and Prevention	Sun, Y; Zhang, YJ
EPI534212	NA	China	2013-Apr-24	EPI_ISL_163706	A/Zhejiang/17/2013	Zhejiang Provincial Center for Disease Control and Prevention	Zhejiang Provincial Center for Disease Control and Prevention	Sun, Y; Zhang, YJ
EPI534219	NA	China	2013-Apr-16	EPI_ISL_163707	A/Zhejiang/18/2013	Zhejiang Provincial Center for Disease Control and Prevention	Zhejiang Provincial Center for Disease Control and Prevention	Sun, Y; Zhang, YJ
EPI534227	NA	China	2013-Apr-24	EPI_ISL_163708	A/Zhejiang/19/2013	Zhejiang Provincial Center for Disease Control and Prevention	Zhejiang Provincial Center for Disease Control and Prevention	Sun, Y; Zhang, YJ
EPI534235	NA	China	2013-Apr-16	EPI_ISL_163709	A/Zhejiang/21/2013	Zhejiang Provincial Center for Disease Control and Prevention	Zhejiang Provincial Center for Disease Control and Prevention	Sun, Y; Zhang, YJ
EPI534242	NA	China	2013-Nov-20	EPI_ISL_163710	A/Zhejiang/23/2013	Zhejiang Provincial Center for Disease Control and Prevention	Zhejiang Provincial Center for Disease Control and Prevention	Sun, Y; Zhang, YJ
EPI534249	NA	China	2013-Nov-30	EPI_ISL_163711	A/Zhejiang/24/2013	Zhejiang Provincial Center for Disease Control and Prevention	Zhejiang Provincial Center for Disease Control and Prevention	Sun, Y; Zhang, YJ
EPI534273	NA	China	2014-Jan-02	EPI_ISL_163714	A/Zhejiang/1/2014	Zhejiang Provincial Center for Disease Control and Prevention	Zhejiang Provincial Center for Disease Control and Prevention	Sun, Y; Zhang, YJ
EPI534281	NA	China	2014-Jan-09	EPI_ISL_163715	A/Zhejiang/2/2014	Zhejiang Provincial Center for Disease Control and Prevention	Zhejiang Provincial Center for Disease Control and Prevention	Sun, Y; Zhang, YJ
EPI534289	NA	China	2014-Jan-02	EPI_ISL_163716	A/Zhejiang/3/2014	Zhejiang Provincial Center for Disease Control and Prevention	Zhejiang Provincial Center for Disease Control and Prevention	Sun, Y; Zhang, YJ
EPI534297	NA	China	2014-Jan-03	EPI_ISL_163717	A/Zhejiang/4/2014	Zhejiang Provincial Center for Disease Control and Prevention	Zhejiang Provincial Center for Disease Control and Prevention	Sun, Y; Zhang, YJ
EPI534305	NA	China	2014-Jan-01	EPI_ISL_163718	A/Zhejiang/5/2014	Zhejiang Provincial Center for Disease Control and Prevention	Zhejiang Provincial Center for Disease Control and Prevention	Sun, Y; Zhang, YJ
EPI534313	NA	China	2014-Jan-07	EPI_ISL_163719	A/Zhejiang/6/2014	Zhejiang Provincial Center for Disease Control and Prevention	Zhejiang Provincial Center for Disease Control and Prevention	Sun, Y; Zhang, YJ
EPI534320	NA	China	2014-Jan-18	EPI_ISL_163720	A/Zhejiang/xs01/2014	Zhejiang Provincial Center for Disease Control and Prevention	Zhejiang Provincial Center for Disease Control and Prevention	Sun, Y; Zhang, YJ
EPI534328	NA	China	2014-Jan-22	EPI_ISL_163721	A/Zhejiang/xs02/2014	Zhejiang Provincial Center for Disease Control and Prevention	Zhejiang Provincial Center for Disease Control and Prevention	Sun, Y; Zhang, YJ
EPI534336	NA	China	2014-Jan-23	EPI_ISL_163722	A/Zhejiang/xs03/2014	Zhejiang Provincial Center for Disease Control and Prevention	Zhejiang Provincial Center for Disease Control and Prevention	Sun, Y; Zhang, YJ
EPI534356	NA	China	2014-Jan-23	EPI_ISL_163725	A/Zhejiang/10/2014	Zhejiang Provincial Center for Disease Control and Prevention	Zhejiang Provincial Center for Disease Control and Prevention	Sun, Y; Zhang, YJ
EPI534364	NA	China	2014-Jan-23	EPI_ISL_163726	A/Zhejiang/11/2014	Zhejiang Provincial Center for Disease Control and Prevention	Zhejiang Provincial Center for Disease Control and Prevention	Sun, Y; Zhang, YJ
EPI534372	NA	China	2014-Jan-20	EPI_ISL_163727	A/Zhejiang/12/2014	Zhejiang Provincial Center for Disease Control and Prevention	Zhejiang Provincial Center for Disease Control and Prevention	Sun, Y; Zhang, YJ
EPI534380	NA	China	2014-Jan-23	EPI_ISL_163728	A/Zhejiang/13/2014	Zhejiang Provincial Center for Disease Control and Prevention	Zhejiang Provincial Center for Disease Control and Prevention	Sun, Y; Zhang, YJ
EPI534388	NA	China	2014-Jan-19	EPI_ISL_163729	A/Zhejiang/14/2014	Zhejiang Provincial Center for Disease Control and Prevention	Zhejiang Provincial Center for Disease Control and Prevention	Sun, Y; Zhang, YJ
EPI535122	NA	China	2014-Jan-18	EPI_ISL_163997	A/Hangzhou/19/2014	Hangzhou Center for Disease Control and Prevention	Hangzhou Center for Disease Control and Prevention	Pu,XY;Li,J;Yu,XF;Kou,Y;Zhou,YY;Qian,X;Pan,JC
EPI535130	NA	China	2014-Jan-18	EPI_ISL_163998	A/Jiaxing/20/2014	Hangzhou Center for Disease Control and Prevention	Hangzhou Center for Disease Control and Prevention	Pu,XY;Li,J;Yu,XF;Kou,Y;Zhou,YY;Qian,X;Pan,JC
EPI535138	NA	China	2014-Jan-20	EPI_ISL_163999	A/Hangzhou/30/2014	Hangzhou Center for Disease Control and Prevention	Hangzhou Center for Disease Control and Prevention	Pu,XY;Li,J;Yu,XF;Kou,Y;Zhou,YY;Qian,X;Pan,JC
EPI535146	NA	China	2014-Jan-23	EPI_ISL_164000	A/Hangzhou/35/2014	Hangzhou Center for Disease Control and Prevention	Hangzhou Center for Disease Control and Prevention	Pu,XY;Li,J;Yu,XF;Kou,Y;Zhou,YY;Qian,X;Pan,JC
EPI535154	NA	China	2014-Jan-23	EPI_ISL_164001	A/Hangzhou/38/2014	Hangzhou Center for Disease Control and Prevention	Hangzhou Center for Disease Control and Prevention	Pu,XY;Li,J;Yu,XF;Kou,Y;Zhou,YY;Qian,X;Pan,JC
EPI535162	NA	China	2014-Jan-23	EPI_ISL_164002	A/Hangzhou/39/2014	Hangzhou Center for Disease Control and Prevention	Hangzhou Center for Disease Control and Prevention	Pu,XY;Li,J;Yu,XF;Kou,Y;Zhou,YY;Qian,X;Pan,JC
EPI535170	NA	China	2014-Jan-24	EPI_ISL_164003	A/Hangzhou/40/2014	Hangzhou Center for Disease Control and Prevention	Hangzhou Center for Disease Control and Prevention	Pu,XY;Li,J;Yu,XF;Kou,Y;Zhou,YY;Qian,X;Pan,JC
EPI535178	NA	China	2014-Jan-29	EPI_ISL_164004	A/Hangzhou/49/2014	Hangzhou Center for Disease Control and Prevention	Hangzhou Center for Disease Control and Prevention	Pu,XY;Li,J;Yu,XF;Kou,Y;Zhou,YY;Qian,X;Pan,JC
EPI535194	NA	China	2014-Feb-09	EPI_ISL_164006	A/Hangzhou/112/2014	Hangzhou Center for Disease Control and Prevention	Hangzhou Center for Disease Control and Prevention	Pu,XY;Li,J;Yu,XF;Kou,Y;Zhou,YY;Qian,X;Pan,JC
EPI535202	NA	China	2014-Feb-10	EPI_ISL_164007	A/Hangzhou/118/2014	Hangzhou Center for Disease Control and Prevention	Hangzhou Center for Disease Control and Prevention	Pu,XY;Li,J;Yu,XF;Kou,Y;Zhou,YY;Qian,X;Pan,JC
EPI541776	NA	Taiwan	2013-Dec-27	EPI_ISL_166324	A/Taiwan/3/2013	Centers for Disease Control	Centers for Disease Control, R.O.C. (Taiwan)
EPI542095	NA	China	2014-Feb-08	EPI_ISL_166435	A/Zhejiang/LS01/2014			Lei,Y.L.; Wang,X.G.; Mao,H.Y.
EPI542313	NA	China	2013-Apr-17	EPI_ISL_166490	A/Shanghai/MH01/2013			Zhao,B.H.; Zhang,X.; Pei,E.L.; Teng,Z.; Yu,X.L.; Shen,J.R.; Gao,Y.; Yuan,Z.G.; Wu,F.
EPI552401	NA	China	2014-Nov-25	EPI_ISL_169131	A/Zhejiang/17/2014	Zhejiang Provincial Center for Disease Control and Prevention	Zhejiang Provincial Center for Disease Control and Prevention	Sun, Y; Zhang, YJ
EPI553469	NA	Hong Kong (SAR)	2014-Dec-25	EPI_ISL_169442	A/Hong Kong/8194273/2014	Hong Kong Department of Health	Hong Kong Department of Health	Mak,G.C.; Lo,J.Y.C.
EPI556456	NA	China	2014-Jan-05	EPI_ISL_170080	A/Nanjing/105/2014(H7N9)		Jiangsu Provincial Center for Disease Control & Prevention
EPI556831	NA	China	2014-Apr-19	EPI_ISL_170151	A/Wuxi/419/2014(H7N9)		Jiangsu Provincial Center for Disease Control & Prevention
EPI556841	NA	China	2014-Apr-16	EPI_ISL_170152	A/Changzhou/416/2014(H7N9)		Jiangsu Provincial Center for Disease Control & Prevention
EPI557131	NA	China	2014-Nov-21	EPI_ISL_170237	A/Yancheng/1121/2014		Jiangsu Provincial Center for Disease Control & Prevention
EPI559416	NA	Hong Kong (SAR)	2015-Jan-23	EPI_ISL_170981	A/Hong Kong/2550/2015	Hong Kong Department of Health	Hong Kong Department of Health	Mak,G.C.; Cheng,P.K.C.; Lo,J.Y.C.
EPI560400	NA	Canada	2015-Jan-16	EPI_ISL_171342	A/British Columbia/1/2015	B.C. Centre for Disease Control	Public Health Agency of Canada (PHAC)	Bastien,Nathalie; Krajden,Mel; Tang,Patrick; Li,Yan
EPI566035	NA	China	2015-Jan-12	EPI_ISL_172816	A/Guangdong/15SF018/2015		WHO Chinese National Influenza Center	Wang,Dayan;Gao,Rongbao;Yang,Lei;Chen,Wenbing;Zou,Shumei;Li,Xiyan;Guo,Junfeng;Dong,Jie;Xin,Li;Huang,Weijuan;Zhang,Ye;Bo,Hong;Wei,Hejiang;Zhou,Jianfang;Shu,Yuelong
EPI566043	NA	China	2015-Jan-06	EPI_ISL_172817	A/Guangdong/15SF010/2015		WHO Chinese National Influenza Center	Wang,Dayan;Gao,Rongbao;Yang,Lei;Chen,Wenbing;Zou,Shumei;Li,Xiyan;Guo,Junfeng;Dong,Jie;Xin,Li;Huang,Weijuan;Zhang,Ye;Bo,Hong;Wei,Hejiang;Zhou,Jianfang;Shu,Yuelong
EPI566051	NA	China	2014-Dec-25	EPI_ISL_172818	A/Xinjiang/05916/2014		WHO Chinese National Influenza Center	Wang,Dayan;Gao,Rongbao;Yang,Lei;Chen,Wenbing;Zou,Shumei;Li,Xiyan;Guo,Junfeng;Dong,Jie;Xin,Li;Huang,Weijuan;Zhang,Ye;Bo,Hong;Wei,Hejiang;Zhou,Jianfang;Shu,Yuelong
EPI566059	NA	China	2014-Nov-28	EPI_ISL_172819	A/Environment/Xinjiang/98679/2014		WHO Chinese National Influenza Center	Wang,Dayan;Gao,Rongbao;Yang,Lei;Chen,Wenbing;Zou,Shumei;Li,Xiyan;Guo,Junfeng;Dong,Jie;Xin,Li;Huang,Weijuan;Zhang,Ye;Bo,Hong;Wei,Hejiang;Zhou,Jianfang;Shu,Yuelong
EPI566067	NA	China	2015-Jan-08	EPI_ISL_172820	A/Xinjiang/05845/2015		WHO Chinese National Influenza Center	Wang,Dayan;Gao,Rongbao;Yang,Lei;Chen,Wenbing;Zou,Shumei;Li,Xiyan;Guo,Junfeng;Dong,Jie;Xin,Li;Huang,Weijuan;Zhang,Ye;Bo,Hong;Wei,Hejiang;Zhou,Jianfang;Shu,Yuelong
EPI566075	NA	China	2014-Dec-27	EPI_ISL_172821	A/Jiangsu/06306/2014		WHO Chinese National Influenza Center	Wang,Dayan;Gao,Rongbao;Yang,Lei;Chen,Wenbing;Zou,Shumei;Li,Xiyan;Guo,Junfeng;Dong,Jie;Xin,Li;Huang,Weijuan;Zhang,Ye;Bo,Hong;Wei,Hejiang;Zhou,Jianfang;Shu,Yuelong
EPI566083	NA	China	2015-Jan-09	EPI_ISL_172822	A/Guizhou/03240/2015		WHO Chinese National Influenza Center	Wang,Dayan;Gao,Rongbao;Yang,Lei;Chen,Wenbing;Zou,Shumei;Li,Xiyan;Guo,Junfeng;Dong,Jie;Xin,Li;Huang,Weijuan;Zhang,Ye;Bo,Hong;Wei,Hejiang;Zhou,Jianfang;Shu,Yuelong
EPI566091	NA	China	2014-Nov-27	EPI_ISL_172823	A/Guangdong/02496/2014		WHO Chinese National Influenza Center	Wang,Dayan;Gao,Rongbao;Yang,Lei;Chen,Wenbing;Zou,Shumei;Li,Xiyan;Guo,Junfeng;Dong,Jie;Xin,Li;Huang,Weijuan;Zhang,Ye;Bo,Hong;Wei,Hejiang;Zhou,Jianfang;Shu,Yuelong
EPI566099	NA	China	2014-Oct-25	EPI_ISL_172824	A/XinjiangBintuan/99117/2014		WHO Chinese National Influenza Center	Wang,Dayan;Gao,Rongbao;Yang,Lei;Chen,Wenbing;Zou,Shumei;Li,Xiyan;Guo,Junfeng;Dong,Jie;Xin,Li;Huang,Weijuan;Zhang,Ye;Bo,Hong;Wei,Hejiang;Zhou,Jianfang;Shu,Yuelong
EPI566107	NA	China	2014-Nov-20	EPI_ISL_172825	A/XinjiangBintuan/99118/2014		WHO Chinese National Influenza Center	Wang,Dayan;Gao,Rongbao;Yang,Lei;Chen,Wenbing;Zou,Shumei;Li,Xiyan;Guo,Junfeng;Dong,Jie;Xin,Li;Huang,Weijuan;Zhang,Ye;Bo,Hong;Wei,Hejiang;Zhou,Jianfang;Shu,Yuelong
EPI566115	NA	China	2014-Nov-25	EPI_ISL_172826	A/Xinjiang/98692/2014		WHO Chinese National Influenza Center	Wang,Dayan;Gao,Rongbao;Yang,Lei;Chen,Wenbing;Zou,Shumei;Li,Xiyan;Guo,Junfeng;Dong,Jie;Xin,Li;Huang,Weijuan;Zhang,Ye;Bo,Hong;Wei,Hejiang;Zhou,Jianfang;Shu,Yuelong
EPI566123	NA	China	2014-Nov-17	EPI_ISL_172827	A/Jiangsu/98342/2014		WHO Chinese National Influenza Center	Wang,Dayan;Gao,Rongbao;Yang,Lei;Chen,Wenbing;Zou,Shumei;Li,Xiyan;Guo,Junfeng;Dong,Jie;Xin,Li;Huang,Weijuan;Zhang,Ye;Bo,Hong;Wei,Hejiang;Zhou,Jianfang;Shu,Yuelong
EPI566130	NA	China	2015-Jan-12	EPI_ISL_172828	A/Fujian/09273/2015		WHO Chinese National Influenza Center	Wang,Dayan;Gao,Rongbao;Yang,Lei;Chen,Wenbing;Zou,Shumei;Li,Xiyan;Guo,Junfeng;Dong,Jie;Xin,Li;Huang,Weijuan;Zhang,Ye;Bo,Hong;Wei,Hejiang;Zhou,Jianfang;Shu,Yuelong
EPI566137	NA	China	2014-Dec-29	EPI_ISL_172829	A/Jiangsu/06307/2014		WHO Chinese National Influenza Center	Wang,Dayan;Gao,Rongbao;Yang,Lei;Chen,Wenbing;Zou,Shumei;Li,Xiyan;Guo,Junfeng;Dong,Jie;Xin,Li;Huang,Weijuan;Zhang,Ye;Bo,Hong;Wei,Hejiang;Zhou,Jianfang;Shu,Yuelong
EPI566671	NA	Hong Kong (SAR)	2015-Feb-22	EPI_ISL_173033	A/Hong Kong/8130773/2015	Hong Kong Department of Health	Hong Kong Department of Health	Mak,G.C.; Lo,J.Y.C.
EPI576544	NA	China	2014-Jan-17	EPI_ISL_175596	A/Shanghai/PD-01/2014			Pan,H.; Chen,J.; Wu,F.; Zhao,B.; Zhang,X.; Teng,Z.; Yu,X.; Zhu,Z.
EPI576549	NA	China	2014-Jan-17	EPI_ISL_175597	A/Shanghai/PD-02/2014			Pan,H.; Chen,J.; Wu,F.; Zhao,B.; Zhang,X.; Teng,Z.; Yu,X.; Zhu,Z.
EPI583223	NA	China	2014-Jan-11	EPI_ISL_175829	A/Shenzhen/SP-Z93/2014			Lam,T.Y.; Zhou,B.; Wang,J.; Chai,Y.; Shen,Y.; Chen,X.; Ma,C.; Hong,W.; Chen,Y.; Zhang,Y.; Duan,L.; Chen,P.; Jiang,J.; Li,L.; Poon,L.M.; Webby,R.J.; Smith,D.K.; Leung,G.M.; Peiris,J.M.; Holmes,E.C.; Guan,Y.; Zhu,H.
EPI583230	NA	China	2014-Jan-16	EPI_ISL_175830	A/Shenzhen/SP4/2014			Lam,T.Y.; Zhou,B.; Wang,J.; Chai,Y.; Shen,Y.; Chen,X.; Ma,C.; Hong,W.; Chen,Y.; Zhang,Y.; Duan,L.; Chen,P.; Jiang,J.; Li,L.; Poon,L.M.; Webby,R.J.; Smith,D.K.; Leung,G.M.; Peiris,J.M.; Holmes,E.C.; Guan,Y.; Zhu,H.
EPI583237	NA	China	2014-Jan-20	EPI_ISL_175831	A/Shenzhen/SP17/2014			Lam,T.Y.; Zhou,B.; Wang,J.; Chai,Y.; Shen,Y.; Chen,X.; Ma,C.; Hong,W.; Chen,Y.; Zhang,Y.; Duan,L.; Chen,P.; Jiang,J.; Li,L.; Poon,L.M.; Webby,R.J.; Smith,D.K.; Leung,G.M.; Peiris,J.M.; Holmes,E.C.; Guan,Y.; Zhu,H.
EPI583244	NA	China	2014-Jan-20	EPI_ISL_175832	A/Shenzhen/SP26/2014			Lam,T.Y.; Zhou,B.; Wang,J.; Chai,Y.; Shen,Y.; Chen,X.; Ma,C.; Hong,W.; Chen,Y.; Zhang,Y.; Duan,L.; Chen,P.; Jiang,J.; Li,L.; Poon,L.M.; Webby,R.J.; Smith,D.K.; Leung,G.M.; Peiris,J.M.; Holmes,E.C.; Guan,Y.; Zhu,H.
EPI583251	NA	China	2014-Jan-14	EPI_ISL_175833	A/Shenzhen/SP-W1/2014			Lam,T.Y.; Zhou,B.; Wang,J.; Chai,Y.; Shen,Y.; Chen,X.; Ma,C.; Hong,W.; Chen,Y.; Zhang,Y.; Duan,L.; Chen,P.; Jiang,J.; Li,L.; Poon,L.M.; Webby,R.J.; Smith,D.K.; Leung,G.M.; Peiris,J.M.; Holmes,E.C.; Guan,Y.; Zhu,H.
EPI583258	NA	China	2014-Jan-18	EPI_ISL_175834	A/Shenzhen/SP16/2014			Lam,T.Y.; Zhou,B.; Wang,J.; Chai,Y.; Shen,Y.; Chen,X.; Ma,C.; Hong,W.; Chen,Y.; Zhang,Y.; Duan,L.; Chen,P.; Jiang,J.; Li,L.; Poon,L.M.; Webby,R.J.; Smith,D.K.; Leung,G.M.; Peiris,J.M.; Holmes,E.C.; Guan,Y.; Zhu,H.
EPI583272	NA	China	2014-Jan-23	EPI_ISL_175835	A/Shenzhen/SP44/2014			Lam,T.Y.; Zhou,B.; Wang,J.; Chai,Y.; Shen,Y.; Chen,X.; Ma,C.; Hong,W.; Chen,Y.; Zhang,Y.; Duan,L.; Chen,P.; Jiang,J.; Li,L.; Poon,L.M.; Webby,R.J.; Smith,D.K.; Leung,G.M.; Peiris,J.M.; Holmes,E.C.; Guan,Y.; Zhu,H.
EPI583265	NA	China	2014-Jan-22	EPI_ISL_175836	A/Shenzhen/SP38/2014			Lam,T.Y.; Zhou,B.; Wang,J.; Chai,Y.; Shen,Y.; Chen,X.; Ma,C.; Hong,W.; Chen,Y.; Zhang,Y.; Duan,L.; Chen,P.; Jiang,J.; Li,L.; Poon,L.M.; Webby,R.J.; Smith,D.K.; Leung,G.M.; Peiris,J.M.; Holmes,E.C.; Guan,Y.; Zhu,H.
EPI583279	NA	China	2014-Jan-23	EPI_ISL_175837	A/Shenzhen/SP48/2014			Lam,T.Y.; Zhou,B.; Wang,J.; Chai,Y.; Shen,Y.; Chen,X.; Ma,C.; Hong,W.; Chen,Y.; Zhang,Y.; Duan,L.; Chen,P.; Jiang,J.; Li,L.; Poon,L.M.; Webby,R.J.; Smith,D.K.; Leung,G.M.; Peiris,J.M.; Holmes,E.C.; Guan,Y.; Zhu,H.
EPI583286	NA	China	2014-Jan-25	EPI_ISL_175838	A/Shenzhen/SP49/2014			Lam,T.Y.; Zhou,B.; Wang,J.; Chai,Y.; Shen,Y.; Chen,X.; Ma,C.; Hong,W.; Chen,Y.; Zhang,Y.; Duan,L.; Chen,P.; Jiang,J.; Li,L.; Poon,L.M.; Webby,R.J.; Smith,D.K.; Leung,G.M.; Peiris,J.M.; Holmes,E.C.; Guan,Y.; Zhu,H.
EPI577989	NA	China	2014-Jan-25	EPI_ISL_176436	A/Shenzhen/SP58/2014			Lam,T.Y.; Zhou,B.; Wang,J.; Chai,Y.; Shen,Y.; Chen,X.; Ma,C.; Hong,W.; Chen,Y.; Zhang,Y.; Duan,L.; Chen,P.; Jiang,J.; Li,L.; Poon,L.M.; Webby,R.J.; Smith,D.K.; Leung,G.M.; Peiris,J.M.; Holmes,E.C.; Guan,Y.; Zhu,H.
EPI577996	NA	China	2014-Jan-30	EPI_ISL_176437	A/Shenzhen/SP60/2014			Lam,T.Y.; Zhou,B.; Wang,J.; Chai,Y.; Shen,Y.; Chen,X.; Ma,C.; Hong,W.; Chen,Y.; Zhang,Y.; Duan,L.; Chen,P.; Jiang,J.; Li,L.; Poon,L.M.; Webby,R.J.; Smith,D.K.; Leung,G.M.; Peiris,J.M.; Holmes,E.C.; Guan,Y.; Zhu,H.
EPI578003	NA	China	2014-Feb-15	EPI_ISL_176438	A/Shenzhen/SP75/2014			Lam,T.Y.; Zhou,B.; Wang,J.; Chai,Y.; Shen,Y.; Chen,X.; Ma,C.; Hong,W.; Chen,Y.; Zhang,Y.; Duan,L.; Chen,P.; Jiang,J.; Li,L.; Poon,L.M.; Webby,R.J.; Smith,D.K.; Leung,G.M.; Peiris,J.M.; Holmes,E.C.; Guan,Y.; Zhu,H.
EPI578010	NA	China	2014-Feb-05	EPI_ISL_176439	A/Shenzhen/SP62/2014			Lam,T.Y.; Zhou,B.; Wang,J.; Chai,Y.; Shen,Y.; Chen,X.; Ma,C.; Hong,W.; Chen,Y.; Zhang,Y.; Duan,L.; Chen,P.; Jiang,J.; Li,L.; Poon,L.M.; Webby,R.J.; Smith,D.K.; Leung,G.M.; Peiris,J.M.; Holmes,E.C.; Guan,Y.; Zhu,H.
EPI578017	NA	China	2014-Mar-12	EPI_ISL_176440	A/Shenzhen/SP113/2014			Lam,T.Y.; Zhou,B.; Wang,J.; Chai,Y.; Shen,Y.; Chen,X.; Ma,C.; Hong,W.; Chen,Y.; Zhang,Y.; Duan,L.; Chen,P.; Jiang,J.; Li,L.; Poon,L.M.; Webby,R.J.; Smith,D.K.; Leung,G.M.; Peiris,J.M.; Holmes,E.C.; Guan,Y.; Zhu,H.
EPI578024	NA	China	2014-Mar-15	EPI_ISL_176441	A/Shenzhen/SP116/2014			Lam,T.Y.; Zhou,B.; Wang,J.; Chai,Y.; Shen,Y.; Chen,X.; Ma,C.; Hong,W.; Chen,Y.; Zhang,Y.; Duan,L.; Chen,P.; Jiang,J.; Li,L.; Poon,L.M.; Webby,R.J.; Smith,D.K.; Leung,G.M.; Peiris,J.M.; Holmes,E.C.; Guan,Y.; Zhu,H.
EPI578031	NA	China	2014-Mar-18	EPI_ISL_176442	A/Shenzhen/SP118/2014			Lam,T.Y.; Zhou,B.; Wang,J.; Chai,Y.; Shen,Y.; Chen,X.; Ma,C.; Hong,W.; Chen,Y.; Zhang,Y.; Duan,L.; Chen,P.; Jiang,J.; Li,L.; Poon,L.M.; Webby,R.J.; Smith,D.K.; Leung,G.M.; Peiris,J.M.; Holmes,E.C.; Guan,Y.; Zhu,H.
EPI585980	NA	China	2013-Apr-04	EPI_ISL_177875	A/Shanghai/ION/2013			Hu,Y.; Ren,X.; Yang,F.; Jin,Q.
EPI592195	NA	China	2014-Apr-02	EPI_ISL_179906	A/Shenzhen/SP139/2014			Lam,T.Y.; Zhou,B.; Wang,J.; Chai,Y.; Shen,Y.; Chen,X.; Ma,C.; Hong,W.; Chen,Y.; Zhang,Y.; Duan,L.; Chen,P.; Jiang,J.; Li,L.; Poon,L.M.; Webby,R.J.; Smith,D.K.; Leung,G.M.; Peiris,J.M.; Holmes,E.C.; Guan,Y.; Zhu,H.
EPI592188	NA	China	2014-Mar-23	EPI_ISL_179907	A/Shenzhen/SP126/2014			Lam,T.Y.; Zhou,B.; Wang,J.; Chai,Y.; Shen,Y.; Chen,X.; Ma,C.; Hong,W.; Chen,Y.; Zhang,Y.; Duan,L.; Chen,P.; Jiang,J.; Li,L.; Poon,L.M.; Webby,R.J.; Smith,D.K.; Leung,G.M.; Peiris,J.M.; Holmes,E.C.; Guan,Y.; Zhu,H.
EPI613809	NA	China	2013-Jan-01	EPI_ISL_188971	A/Anhui/DEWH72-01/2013			Wentworth,D.E.; Halpin,R.A.; Lin,X.; Bera,J.; Akopov,A.; Ransier,A.; Mohan,M.; Fedorova,N.; Tsitrin,T.; Puri,V.; Stockwell,T.; Amedeo,P.; Appalla,L.; Bishop,B.; Edworthy,P.; Gupta,N.; Hoover,J.; Katzel,D.; Schobel,S.; Shrivastava,S.; Thovarai,V.; Wang,S.; Bao,Y.; Sanders,R.; Zhdanov,S.; Kiryutin,B.; Lipman,D.J.; Tatusova,T.; Fouchier,R.A.M.
EPI613816	NA	China	2013-Jan-01	EPI_ISL_188972	A/Anhui/DEWH72-02/2013			Wentworth,D.E.; Halpin,R.A.; Lin,X.; Bera,J.; Akopov,A.; Ransier,A.; Mohan,M.; Fedorova,N.; Tsitrin,T.; Puri,V.; Stockwell,T.; Amedeo,P.; Appalla,L.; Bishop,B.; Edworthy,P.; Gupta,N.; Hoover,J.; Katzel,D.; Schobel,S.; Shrivastava,S.; Thovarai,V.; Wang,S.; Bao,Y.; Sanders,R.; Zhdanov,S.; Kiryutin,B.; Lipman,D.J.; Tatusova,T.; Fouchier,R.A.M.
EPI613823	NA	China	2013-Jan-01	EPI_ISL_188973	A/Anhui/DEWH72-03/2013			Wentworth,D.E.; Halpin,R.A.; Lin,X.; Bera,J.; Akopov,A.; Ransier,A.; Mohan,M.; Fedorova,N.; Tsitrin,T.; Puri,V.; Stockwell,T.; Amedeo,P.; Appalla,L.; Bishop,B.; Edworthy,P.; Gupta,N.; Hoover,J.; Katzel,D.; Schobel,S.; Shrivastava,S.; Thovarai,V.; Wang,S.; Bao,Y.; Sanders,R.; Zhdanov,S.; Kiryutin,B.; Lipman,D.J.; Tatusova,T.; Fouchier,R.A.M.
EPI613830	NA	China	2013-Jan-01	EPI_ISL_188974	A/Anhui/DEWH72-04/2013			Wentworth,D.E.; Halpin,R.A.; Lin,X.; Bera,J.; Akopov,A.; Ransier,A.; Mohan,M.; Fedorova,N.; Tsitrin,T.; Puri,V.; Stockwell,T.; Amedeo,P.; Appalla,L.; Bishop,B.; Edworthy,P.; Gupta,N.; Hoover,J.; Katzel,D.; Schobel,S.; Shrivastava,S.; Thovarai,V.; Wang,S.; Bao,Y.; Sanders,R.; Zhdanov,S.; Kiryutin,B.; Lipman,D.J.; Tatusova,T.; Fouchier,R.A.M.
EPI613837	NA	China	2013-Jan-01	EPI_ISL_188975	A/Anhui/DEWH72-05/2013			Wentworth,D.E.; Halpin,R.A.; Lin,X.; Bera,J.; Akopov,A.; Ransier,A.; Mohan,M.; Fedorova,N.; Tsitrin,T.; Puri,V.; Stockwell,T.; Amedeo,P.; Appalla,L.; Bishop,B.; Edworthy,P.; Gupta,N.; Hoover,J.; Katzel,D.; Schobel,S.; Shrivastava,S.; Thovarai,V.; Wang,S.; Bao,Y.; Sanders,R.; Zhdanov,S.; Kiryutin,B.; Lipman,D.J.; Tatusova,T.; Fouchier,R.A.M.
EPI613771	NA	China	2013-Jan-01	EPI_ISL_188976	A/Anhui/DEWH72-06/2013			Wentworth,D.E.; Halpin,R.A.; Lin,X.; Bera,J.; Akopov,A.; Ransier,A.; Mohan,M.; Fedorova,N.; Tsitrin,T.; Puri,V.; Stockwell,T.; Amedeo,P.; Appalla,L.; Bishop,B.; Edworthy,P.; Gupta,N.; Hoover,J.; Katzel,D.; Schobel,S.; Shrivastava,S.; Thovarai,V.; Wang,S.; Bao,Y.; Sanders,R.; Zhdanov,S.; Kiryutin,B.; Lipman,D.J.; Tatusova,T.; Fouchier,R.A.M.
EPI613778	NA	China	2013-Jan-01	EPI_ISL_188977	A/Anhui/DEWH72-07/2013			Wentworth,D.E.; Halpin,R.A.; Lin,X.; Bera,J.; Akopov,A.; Ransier,A.; Mohan,M.; Fedorova,N.; Tsitrin,T.; Puri,V.; Stockwell,T.; Amedeo,P.; Appalla,L.; Bishop,B.; Edworthy,P.; Gupta,N.; Hoover,J.; Katzel,D.; Schobel,S.; Shrivastava,S.; Thovarai,V.; Wang,S.; Bao,Y.; Sanders,R.; Zhdanov,S.; Kiryutin,B.; Lipman,D.J.; Tatusova,T.; Fouchier,R.A.M.
EPI613785	NA	China	2013-Jan-01	EPI_ISL_188978	A/Anhui/DEWH72-08/2013			Wentworth,D.E.; Halpin,R.A.; Lin,X.; Bera,J.; Akopov,A.; Ransier,A.; Mohan,M.; Fedorova,N.; Tsitrin,T.; Puri,V.; Stockwell,T.; Amedeo,P.; Appalla,L.; Bishop,B.; Edworthy,P.; Gupta,N.; Hoover,J.; Katzel,D.; Schobel,S.; Shrivastava,S.; Thovarai,V.; Wang,S.; Bao,Y.; Sanders,R.; Zhdanov,S.; Kiryutin,B.; Lipman,D.J.; Tatusova,T.; Fouchier,R.A.M.
EPI613792	NA	China	2013-Jan-01	EPI_ISL_188979	A/Anhui/DEWH72-09/2013			Wentworth,D.E.; Halpin,R.A.; Lin,X.; Bera,J.; Akopov,A.; Ransier,A.; Mohan,M.; Fedorova,N.; Tsitrin,T.; Puri,V.; Stockwell,T.; Amedeo,P.; Appalla,L.; Bishop,B.; Edworthy,P.; Gupta,N.; Hoover,J.; Katzel,D.; Schobel,S.; Shrivastava,S.; Thovarai,V.; Wang,S.; Bao,Y.; Sanders,R.; Zhdanov,S.; Kiryutin,B.; Lipman,D.J.; Tatusova,T.; Fouchier,R.A.M.
EPI620180	NA	China	2013-Jan-01	EPI_ISL_190392	A/Anhui/1-JCVI1_RG1/2013			Wentworth,D.E.; Halpin,R.A.; Lin,X.; Bera,J.; Akopov,A.; Ransier,A.; Mohan,M.; Fedorova,N.; Tsitrin,T.; Puri,V.; Stockwell,T.; Amedeo,P.; Appalla,L.; Bishop,B.; Edworthy,P.; Gupta,N.; Hoover,J.; Katzel,D.; Schobel,S.; Shrivastava,S.; Thovarai,V.; Wang,S.; Bao,Y.; Sanders,R.; Zhdanov,S.; Kiryutin,B.; Lipman,D.J.; Tatusova,T.; Richt,J.A.
EPI620194	NA	China	2013-Jan-01	EPI_ISL_190394	A/Anhui/1-JCVI1_RG3/2013			Wentworth,D.E.; Halpin,R.A.; Lin,X.; Bera,J.; Akopov,A.; Ransier,A.; Mohan,M.; Fedorova,N.; Tsitrin,T.; Puri,V.; Stockwell,T.; Amedeo,P.; Appalla,L.; Bishop,B.; Edworthy,P.; Gupta,N.; Hoover,J.; Katzel,D.; Schobel,S.; Shrivastava,S.; Thovarai,V.; Wang,S.; Bao,Y.; Sanders,R.; Zhdanov,S.; Kiryutin,B.; Lipman,D.J.; Tatusova,T.; Richt,J.A.
EPI620201	NA	China	2013-Jan-01	EPI_ISL_190395	A/Anhui/1-BALF_RG6/2013			Wentworth,D.E.; Halpin,R.A.; Lin,X.; Bera,J.; Akopov,A.; Ransier,A.; Mohan,M.; Fedorova,N.; Tsitrin,T.; Puri,V.; Stockwell,T.; Amedeo,P.; Appalla,L.; Bishop,B.; Edworthy,P.; Gupta,N.; Hoover,J.; Katzel,D.; Schobel,S.; Shrivastava,S.; Thovarai,V.; Wang,S.; Bao,Y.; Sanders,R.; Zhdanov,S.; Kiryutin,B.; Lipman,D.J.; Tatusova,T.; Richt,J.A.
EPI621121	NA	China	2015-Apr-25	EPI_ISL_190691	A/Quzhou/1/2015			Cao,W.-C.; Fang,C.-F.; Ma,M.-J.; Zhan,B.-D.; Lai,S.-M.; Hu,Y.; Yang,X.-X.; Li,J.; Cao,G.-P.; Zhou,J.-J.; Zhang,J.-M.; Wang,S.-Q.; Hu,X.-L.; Chen,E.-F.; Li,Y.-J.; Yao,H.-W.; Li,X.-L.; Jiang,J.-F.; Yi,H.-M.; Xu,W.-D.; Gray,G.C.; Fang,L.-Q.
EPI621128	NA	China	2015-Apr-23	EPI_ISL_190692	A/Quzhou/2/2015			Cao,W.-C.; Fang,C.-F.; Ma,M.-J.; Zhan,B.-D.; Lai,S.-M.; Hu,Y.; Yang,X.-X.; Li,J.; Cao,G.-P.; Zhou,J.-J.; Zhang,J.-M.; Wang,S.-Q.; Hu,X.-L.; Chen,E.-F.; Li,Y.-J.; Yao,H.-W.; Li,X.-L.; Jiang,J.-F.; Yi,H.-M.; Xu,W.-D.; Gray,G.C.; Fang,L.-Q.
EPI626984	NA	China	2015-Jan-16	EPI_ISL_192274	A/Jiangsu/22184/2015	WHO Chinese National Influenza Center	WHO Chinese National Influenza Center	Wang,Dayan;Gao,Rongbao;Yang,Lei;Zhou,Shumei;Li,Xiyan;Zhou,Jianfang;Zhu,Wenfei;Guo,Junfeng;Li,Xiaodan;Dong,Jie;Huang,Weijuan;Zhang,Ye;Dong,Libo;Zhao,Xiang;Lu,Jian;Lan,Yu;Shu,Yuelong
EPI626992	NA	China	2015-Feb-06	EPI_ISL_192275	A/Guangdong/15SF082/2015	WHO Chinese National Influenza Center	WHO Chinese National Influenza Center	Wang,Dayan;Gao,Rongbao;Yang,Lei;Zhou,Shumei;Li,Xiyan;Zhou,Jianfang;Zhu,Wenfei;Guo,Junfeng;Li,Xiaodan;Dong,Jie;Huang,Weijuan;Zhang,Ye;Dong,Libo;Zhao,Xiang;Lu,Jian;Lan,Yu;Shu,Yuelong
EPI627000	NA	China	2015-Feb-10	EPI_ISL_192276	A/Guangdong/15SF080/2015	WHO Chinese National Influenza Center	WHO Chinese National Influenza Center	Wang,Dayan;Gao,Rongbao;Yang,Lei;Zhou,Shumei;Li,Xiyan;Zhou,Jianfang;Zhu,Wenfei;Guo,Junfeng;Li,Xiaodan;Dong,Jie;Huang,Weijuan;Zhang,Ye;Dong,Libo;Zhao,Xiang;Lu,Jian;Lan,Yu;Shu,Yuelong
EPI627008	NA	China	2015-Jan-23	EPI_ISL_192277	A/Jiangsu/19757/2015	WHO Chinese National Influenza Center	WHO Chinese National Influenza Center	Wang,Dayan;Gao,Rongbao;Yang,Lei;Zhou,Shumei;Li,Xiyan;Zhou,Jianfang;Zhu,Wenfei;Guo,Junfeng;Li,Xiaodan;Dong,Jie;Huang,Weijuan;Zhang,Ye;Dong,Libo;Zhao,Xiang;Lu,Jian;Lan,Yu;Shu,Yuelong
EPI627016	NA	China	2014-Dec-31	EPI_ISL_192278	A/Jiangsu/18828/2014	WHO Chinese National Influenza Center	WHO Chinese National Influenza Center	Wang,Dayan;Gao,Rongbao;Yang,Lei;Zhou,Shumei;Li,Xiyan;Zhou,Jianfang;Zhu,Wenfei;Guo,Junfeng;Li,Xiaodan;Dong,Jie;Huang,Weijuan;Zhang,Ye;Dong,Libo;Zhao,Xiang;Lu,Jian;Lan,Yu;Shu,Yuelong
EPI627024	NA	China	2015-Jan-21	EPI_ISL_192279	A/Guangdong/15SF027/2015	WHO Chinese National Influenza Center	WHO Chinese National Influenza Center	Wang,Dayan;Gao,Rongbao;Yang,Lei;Zhou,Shumei;Li,Xiyan;Zhou,Jianfang;Zhu,Wenfei;Guo,Junfeng;Li,Xiaodan;Dong,Jie;Huang,Weijuan;Zhang,Ye;Dong,Libo;Zhao,Xiang;Lu,Jian;Lan,Yu;Shu,Yuelong
EPI627032	NA	China	2015-Jan-28	EPI_ISL_192280	A/Zhejiang/6/2015	WHO Chinese National Influenza Center	WHO Chinese National Influenza Center	Wang,Dayan;Gao,Rongbao;Yang,Lei;Zhou,Shumei;Li,Xiyan;Zhou,Jianfang;Zhu,Wenfei;Guo,Junfeng;Li,Xiaodan;Dong,Jie;Huang,Weijuan;Zhang,Ye;Dong,Libo;Zhao,Xiang;Lu,Jian;Lan,Yu;Shu,Yuelong
EPI627040	NA	China	2015-Jan-10	EPI_ISL_192281	A/Fujian/6/2015	WHO Chinese National Influenza Center	WHO Chinese National Influenza Center	Wang,Dayan;Gao,Rongbao;Yang,Lei;Zhou,Shumei;Li,Xiyan;Zhou,Jianfang;Zhu,Wenfei;Guo,Junfeng;Li,Xiaodan;Dong,Jie;Huang,Weijuan;Zhang,Ye;Dong,Libo;Zhao,Xiang;Lu,Jian;Lan,Yu;Shu,Yuelong
EPI627048	NA	China	2015-Feb-10	EPI_ISL_192282	A/Guangdong/15SF081/2015	WHO Chinese National Influenza Center	WHO Chinese National Influenza Center	Wang,Dayan;Gao,Rongbao;Yang,Lei;Zhou,Shumei;Li,Xiyan;Zhou,Jianfang;Zhu,Wenfei;Guo,Junfeng;Li,Xiaodan;Dong,Jie;Huang,Weijuan;Zhang,Ye;Dong,Libo;Zhao,Xiang;Lu,Jian;Lan,Yu;Shu,Yuelong
EPI627056	NA	China	2015-Jan-31	EPI_ISL_192283	A/Guangdong/15SF051/2015	WHO Chinese National Influenza Center	WHO Chinese National Influenza Center	Wang,Dayan;Gao,Rongbao;Yang,Lei;Zhou,Shumei;Li,Xiyan;Zhou,Jianfang;Zhu,Wenfei;Guo,Junfeng;Li,Xiaodan;Dong,Jie;Huang,Weijuan;Zhang,Ye;Dong,Libo;Zhao,Xiang;Lu,Jian;Lan,Yu;Shu,Yuelong
EPI627064	NA	China	2015-Feb-04	EPI_ISL_192284	A/Guangdong/15SF053/2015	WHO Chinese National Influenza Center	WHO Chinese National Influenza Center	Wang,Dayan;Gao,Rongbao;Yang,Lei;Zhou,Shumei;Li,Xiyan;Zhou,Jianfang;Zhu,Wenfei;Guo,Junfeng;Li,Xiaodan;Dong,Jie;Huang,Weijuan;Zhang,Ye;Dong,Libo;Zhao,Xiang;Lu,Jian;Lan,Yu;Shu,Yuelong
EPI627072	NA	China	2015-Jan-28	EPI_ISL_192285	A/Guangdong/15SF050/2015	WHO Chinese National Influenza Center	WHO Chinese National Influenza Center	Wang,Dayan;Gao,Rongbao;Yang,Lei;Zhou,Shumei;Li,Xiyan;Zhou,Jianfang;Zhu,Wenfei;Guo,Junfeng;Li,Xiaodan;Dong,Jie;Huang,Weijuan;Zhang,Ye;Dong,Libo;Zhao,Xiang;Lu,Jian;Lan,Yu;Shu,Yuelong
EPI627080	NA	China	2015-Feb-10	EPI_ISL_192286	A/Hunan/19762/2015	WHO Chinese National Influenza Center	WHO Chinese National Influenza Center	Wang,Dayan;Gao,Rongbao;Yang,Lei;Zhou,Shumei;Li,Xiyan;Zhou,Jianfang;Zhu,Wenfei;Guo,Junfeng;Li,Xiaodan;Dong,Jie;Huang,Weijuan;Zhang,Ye;Dong,Libo;Zhao,Xiang;Lu,Jian;Lan,Yu;Shu,Yuelong
EPI627088	NA	China	2015-Feb-10	EPI_ISL_192287	A/Hunan/19763/2015	WHO Chinese National Influenza Center	WHO Chinese National Influenza Center	Wang,Dayan;Gao,Rongbao;Yang,Lei;Zhou,Shumei;Li,Xiyan;Zhou,Jianfang;Zhu,Wenfei;Guo,Junfeng;Li,Xiaodan;Dong,Jie;Huang,Weijuan;Zhang,Ye;Dong,Libo;Zhao,Xiang;Lu,Jian;Lan,Yu;Shu,Yuelong
EPI627096	NA	China	2015-Jan-23	EPI_ISL_192288	A/Jiangsu/19758/2015	WHO Chinese National Influenza Center	WHO Chinese National Influenza Center	Wang,Dayan;Gao,Rongbao;Yang,Lei;Zhou,Shumei;Li,Xiyan;Zhou,Jianfang;Zhu,Wenfei;Guo,Junfeng;Li,Xiaodan;Dong,Jie;Huang,Weijuan;Zhang,Ye;Dong,Libo;Zhao,Xiang;Lu,Jian;Lan,Yu;Shu,Yuelong
EPI627104	NA	China	2015-Jan-15	EPI_ISL_192289	A/Fujian/17/2015	WHO Chinese National Influenza Center	WHO Chinese National Influenza Center	Wang,Dayan;Gao,Rongbao;Yang,Lei;Zhou,Shumei;Li,Xiyan;Zhou,Jianfang;Zhu,Wenfei;Guo,Junfeng;Li,Xiaodan;Dong,Jie;Huang,Weijuan;Zhang,Ye;Dong,Libo;Zhao,Xiang;Lu,Jian;Lan,Yu;Shu,Yuelong
EPI627112	NA	China	2015-Jan-23	EPI_ISL_192290	A/Guangdong/15SF043/2015	WHO Chinese National Influenza Center	WHO Chinese National Influenza Center	Wang,Dayan;Gao,Rongbao;Yang,Lei;Zhou,Shumei;Li,Xiyan;Zhou,Jianfang;Zhu,Wenfei;Guo,Junfeng;Li,Xiaodan;Dong,Jie;Huang,Weijuan;Zhang,Ye;Dong,Libo;Zhao,Xiang;Lu,Jian;Lan,Yu;Shu,Yuelong
EPI627120	NA	China	2015-Jan-22	EPI_ISL_192291	A/Guangdong/15SF030/2015	WHO Chinese National Influenza Center	WHO Chinese National Influenza Center	Wang,Dayan;Gao,Rongbao;Yang,Lei;Zhou,Shumei;Li,Xiyan;Zhou,Jianfang;Zhu,Wenfei;Guo,Junfeng;Li,Xiaodan;Dong,Jie;Huang,Weijuan;Zhang,Ye;Dong,Libo;Zhao,Xiang;Lu,Jian;Lan,Yu;Shu,Yuelong
EPI627128	NA	China	2014-Dec-28	EPI_ISL_192292	A/Zhejiang/36/2014	WHO Chinese National Influenza Center	WHO Chinese National Influenza Center	Wang,Dayan;Gao,Rongbao;Yang,Lei;Zhou,Shumei;Li,Xiyan;Zhou,Jianfang;Zhu,Wenfei;Guo,Junfeng;Li,Xiaodan;Dong,Jie;Huang,Weijuan;Zhang,Ye;Dong,Libo;Zhao,Xiang;Lu,Jian;Lan,Yu;Shu,Yuelong
EPI627136	NA	China	2015-Jan-13	EPI_ISL_192293	A/Zhejiang/1/2015	WHO Chinese National Influenza Center	WHO Chinese National Influenza Center	Wang,Dayan;Gao,Rongbao;Yang,Lei;Zhou,Shumei;Li,Xiyan;Zhou,Jianfang;Zhu,Wenfei;Guo,Junfeng;Li,Xiaodan;Dong,Jie;Huang,Weijuan;Zhang,Ye;Dong,Libo;Zhao,Xiang;Lu,Jian;Lan,Yu;Shu,Yuelong
EPI627144	NA	China	2014-Dec-26	EPI_ISL_192294	A/Zhejiang/35/2014	WHO Chinese National Influenza Center	WHO Chinese National Influenza Center	Wang,Dayan;Gao,Rongbao;Yang,Lei;Zhou,Shumei;Li,Xiyan;Zhou,Jianfang;Zhu,Wenfei;Guo,Junfeng;Li,Xiaodan;Dong,Jie;Huang,Weijuan;Zhang,Ye;Dong,Libo;Zhao,Xiang;Lu,Jian;Lan,Yu;Shu,Yuelong
EPI627152	NA	China	2014-Dec-25	EPI_ISL_192295	A/Zhejiang/34/2014	WHO Chinese National Influenza Center	WHO Chinese National Influenza Center	Wang,Dayan;Gao,Rongbao;Yang,Lei;Zhou,Shumei;Li,Xiyan;Zhou,Jianfang;Zhu,Wenfei;Guo,Junfeng;Li,Xiaodan;Dong,Jie;Huang,Weijuan;Zhang,Ye;Dong,Libo;Zhao,Xiang;Lu,Jian;Lan,Yu;Shu,Yuelong
EPI627160	NA	China	2015-Jan-19	EPI_ISL_192296	A/Zhejiang/3/2015	WHO Chinese National Influenza Center	WHO Chinese National Influenza Center	Wang,Dayan;Gao,Rongbao;Yang,Lei;Zhou,Shumei;Li,Xiyan;Zhou,Jianfang;Zhu,Wenfei;Guo,Junfeng;Li,Xiaodan;Dong,Jie;Huang,Weijuan;Zhang,Ye;Dong,Libo;Zhao,Xiang;Lu,Jian;Lan,Yu;Shu,Yuelong
EPI627168	NA	China	2015-Jan-23	EPI_ISL_192297	A/Zhejiang/4/2015	WHO Chinese National Influenza Center	WHO Chinese National Influenza Center	Wang,Dayan;Gao,Rongbao;Yang,Lei;Zhou,Shumei;Li,Xiyan;Zhou,Jianfang;Zhu,Wenfei;Guo,Junfeng;Li,Xiaodan;Dong,Jie;Huang,Weijuan;Zhang,Ye;Dong,Libo;Zhao,Xiang;Lu,Jian;Lan,Yu;Shu,Yuelong
EPI627176	NA	China	2015-Jan-26	EPI_ISL_192298	A/Zhejiang/5/2015	WHO Chinese National Influenza Center	WHO Chinese National Influenza Center	Wang,Dayan;Gao,Rongbao;Yang,Lei;Zhou,Shumei;Li,Xiyan;Zhou,Jianfang;Zhu,Wenfei;Guo,Junfeng;Li,Xiaodan;Dong,Jie;Huang,Weijuan;Zhang,Ye;Dong,Libo;Zhao,Xiang;Lu,Jian;Lan,Yu;Shu,Yuelong
EPI627184	NA	China	2014-Nov-27	EPI_ISL_192299	A/Zhejiang/33/2014	WHO Chinese National Influenza Center	WHO Chinese National Influenza Center	Wang,Dayan;Gao,Rongbao;Yang,Lei;Zhou,Shumei;Li,Xiyan;Zhou,Jianfang;Zhu,Wenfei;Guo,Junfeng;Li,Xiaodan;Dong,Jie;Huang,Weijuan;Zhang,Ye;Dong,Libo;Zhao,Xiang;Lu,Jian;Lan,Yu;Shu,Yuelong
EPI627192	NA	China	2015-Jan-13	EPI_ISL_192300	A/Guangdong/15SF020/2015	WHO Chinese National Influenza Center	WHO Chinese National Influenza Center	Wang,Dayan;Gao,Rongbao;Yang,Lei;Zhou,Shumei;Li,Xiyan;Zhou,Jianfang;Zhu,Wenfei;Guo,Junfeng;Li,Xiaodan;Dong,Jie;Huang,Weijuan;Zhang,Ye;Dong,Libo;Zhao,Xiang;Lu,Jian;Lan,Yu;Shu,Yuelong
EPI627200	NA	China	2015-Jan-15	EPI_ISL_192301	A/Guangdong/15SF017/2015	WHO Chinese National Influenza Center	WHO Chinese National Influenza Center	Wang,Dayan;Gao,Rongbao;Yang,Lei;Zhou,Shumei;Li,Xiyan;Zhou,Jianfang;Zhu,Wenfei;Guo,Junfeng;Li,Xiaodan;Dong,Jie;Huang,Weijuan;Zhang,Ye;Dong,Libo;Zhao,Xiang;Lu,Jian;Lan,Yu;Shu,Yuelong
EPI627208	NA	China	2015-Jan-05	EPI_ISL_192302	A/Guangdong/15SF002/2015	WHO Chinese National Influenza Center	WHO Chinese National Influenza Center	Wang,Dayan;Gao,Rongbao;Yang,Lei;Zhou,Shumei;Li,Xiyan;Zhou,Jianfang;Zhu,Wenfei;Guo,Junfeng;Li,Xiaodan;Dong,Jie;Huang,Weijuan;Zhang,Ye;Dong,Libo;Zhao,Xiang;Lu,Jian;Lan,Yu;Shu,Yuelong
EPI627216	NA	China	2015-Jan-22	EPI_ISL_192303	A/Fujian/25/2015	WHO Chinese National Influenza Center	WHO Chinese National Influenza Center	Wang,Dayan;Gao,Rongbao;Yang,Lei;Zhou,Shumei;Li,Xiyan;Zhou,Jianfang;Zhu,Wenfei;Guo,Junfeng;Li,Xiaodan;Dong,Jie;Huang,Weijuan;Zhang,Ye;Dong,Libo;Zhao,Xiang;Lu,Jian;Lan,Yu;Shu,Yuelong
EPI627224	NA	China	2015-Jan-18	EPI_ISL_192304	A/Fujian/24/2015	WHO Chinese National Influenza Center	WHO Chinese National Influenza Center	Wang,Dayan;Gao,Rongbao;Yang,Lei;Zhou,Shumei;Li,Xiyan;Zhou,Jianfang;Zhu,Wenfei;Guo,Junfeng;Li,Xiaodan;Dong,Jie;Huang,Weijuan;Zhang,Ye;Dong,Libo;Zhao,Xiang;Lu,Jian;Lan,Yu;Shu,Yuelong
EPI627232	NA	China	2015-Jan-19	EPI_ISL_192305	A/Fujian/23/2015	WHO Chinese National Influenza Center	WHO Chinese National Influenza Center	Wang,Dayan;Gao,Rongbao;Yang,Lei;Zhou,Shumei;Li,Xiyan;Zhou,Jianfang;Zhu,Wenfei;Guo,Junfeng;Li,Xiaodan;Dong,Jie;Huang,Weijuan;Zhang,Ye;Dong,Libo;Zhao,Xiang;Lu,Jian;Lan,Yu;Shu,Yuelong
EPI627240	NA	China	2015-Jan-17	EPI_ISL_192306	A/Fujian/21/2015	WHO Chinese National Influenza Center	WHO Chinese National Influenza Center	Wang,Dayan;Gao,Rongbao;Yang,Lei;Zhou,Shumei;Li,Xiyan;Zhou,Jianfang;Zhu,Wenfei;Guo,Junfeng;Li,Xiaodan;Dong,Jie;Huang,Weijuan;Zhang,Ye;Dong,Libo;Zhao,Xiang;Lu,Jian;Lan,Yu;Shu,Yuelong
EPI627248	NA	China	2015-Jan-11	EPI_ISL_192307	A/Fujian/14/2015	WHO Chinese National Influenza Center	WHO Chinese National Influenza Center	Wang,Dayan;Gao,Rongbao;Yang,Lei;Zhou,Shumei;Li,Xiyan;Zhou,Jianfang;Zhu,Wenfei;Guo,Junfeng;Li,Xiaodan;Dong,Jie;Huang,Weijuan;Zhang,Ye;Dong,Libo;Zhao,Xiang;Lu,Jian;Lan,Yu;Shu,Yuelong
EPI627256	NA	China	2015-Jan-12	EPI_ISL_192308	A/Fujian/7/2015	WHO Chinese National Influenza Center	WHO Chinese National Influenza Center	Wang,Dayan;Gao,Rongbao;Yang,Lei;Zhou,Shumei;Li,Xiyan;Zhou,Jianfang;Zhu,Wenfei;Guo,Junfeng;Li,Xiaodan;Dong,Jie;Huang,Weijuan;Zhang,Ye;Dong,Libo;Zhao,Xiang;Lu,Jian;Lan,Yu;Shu,Yuelong
EPI627264	NA	China	2015-Jan-17	EPI_ISL_192309	A/Guangdong/15SF021/2015	WHO Chinese National Influenza Center	WHO Chinese National Influenza Center	Wang,Dayan;Gao,Rongbao;Yang,Lei;Zhou,Shumei;Li,Xiyan;Zhou,Jianfang;Zhu,Wenfei;Guo,Junfeng;Li,Xiaodan;Dong,Jie;Huang,Weijuan;Zhang,Ye;Dong,Libo;Zhao,Xiang;Lu,Jian;Lan,Yu;Shu,Yuelong
EPI627272	NA	China	2015-Jan-04	EPI_ISL_192310	A/Guangdong/15SF001/2015	WHO Chinese National Influenza Center	WHO Chinese National Influenza Center	Wang,Dayan;Gao,Rongbao;Yang,Lei;Zhou,Shumei;Li,Xiyan;Zhou,Jianfang;Zhu,Wenfei;Guo,Junfeng;Li,Xiaodan;Dong,Jie;Huang,Weijuan;Zhang,Ye;Dong,Libo;Zhao,Xiang;Lu,Jian;Lan,Yu;Shu,Yuelong
EPI627280	NA	China	2015-Jan-13	EPI_ISL_192311	A/Fujian/9/2015	WHO Chinese National Influenza Center	WHO Chinese National Influenza Center	Wang,Dayan;Gao,Rongbao;Yang,Lei;Zhou,Shumei;Li,Xiyan;Zhou,Jianfang;Zhu,Wenfei;Guo,Junfeng;Li,Xiaodan;Dong,Jie;Huang,Weijuan;Zhang,Ye;Dong,Libo;Zhao,Xiang;Lu,Jian;Lan,Yu;Shu,Yuelong
EPI627288	NA	China	2015-Jan-16	EPI_ISL_192312	A/Fujian/20/2015	WHO Chinese National Influenza Center	WHO Chinese National Influenza Center	Wang,Dayan;Gao,Rongbao;Yang,Lei;Zhou,Shumei;Li,Xiyan;Zhou,Jianfang;Zhu,Wenfei;Guo,Junfeng;Li,Xiaodan;Dong,Jie;Huang,Weijuan;Zhang,Ye;Dong,Libo;Zhao,Xiang;Lu,Jian;Lan,Yu;Shu,Yuelong
EPI627296	NA	China	2015-Jan-16	EPI_ISL_192313	A/Fujian/19/2015	WHO Chinese National Influenza Center	WHO Chinese National Influenza Center	Wang,Dayan;Gao,Rongbao;Yang,Lei;Zhou,Shumei;Li,Xiyan;Zhou,Jianfang;Zhu,Wenfei;Guo,Junfeng;Li,Xiaodan;Dong,Jie;Huang,Weijuan;Zhang,Ye;Dong,Libo;Zhao,Xiang;Lu,Jian;Lan,Yu;Shu,Yuelong
EPI627304	NA	China	2015-Jan-15	EPI_ISL_192314	A/Fujian/11/2015	WHO Chinese National Influenza Center	WHO Chinese National Influenza Center	Wang,Dayan;Gao,Rongbao;Yang,Lei;Zhou,Shumei;Li,Xiyan;Zhou,Jianfang;Zhu,Wenfei;Guo,Junfeng;Li,Xiaodan;Dong,Jie;Huang,Weijuan;Zhang,Ye;Dong,Libo;Zhao,Xiang;Lu,Jian;Lan,Yu;Shu,Yuelong
EPI627312	NA	China	2015-Jan-12	EPI_ISL_192315	A/Fujian/8/2015	WHO Chinese National Influenza Center	WHO Chinese National Influenza Center	Wang,Dayan;Gao,Rongbao;Yang,Lei;Zhou,Shumei;Li,Xiyan;Zhou,Jianfang;Zhu,Wenfei;Guo,Junfeng;Li,Xiaodan;Dong,Jie;Huang,Weijuan;Zhang,Ye;Dong,Libo;Zhao,Xiang;Lu,Jian;Lan,Yu;Shu,Yuelong
EPI627320	NA	China	2015-Jan-08	EPI_ISL_192316	A/Xinjiang/05914/2015	WHO Chinese National Influenza Center	WHO Chinese National Influenza Center	Wang,Dayan;Gao,Rongbao;Yang,Lei;Zhou,Shumei;Li,Xiyan;Zhou,Jianfang;Zhu,Wenfei;Guo,Junfeng;Li,Xiaodan;Dong,Jie;Huang,Weijuan;Zhang,Ye;Dong,Libo;Zhao,Xiang;Lu,Jian;Lan,Yu;Shu,Yuelong
EPI627328	NA	China	2014-Dec-25	EPI_ISL_192317	A/Xinjiang/05915/2014	WHO Chinese National Influenza Center	WHO Chinese National Influenza Center	Wang,Dayan;Gao,Rongbao;Yang,Lei;Zhou,Shumei;Li,Xiyan;Zhou,Jianfang;Zhu,Wenfei;Guo,Junfeng;Li,Xiaodan;Dong,Jie;Huang,Weijuan;Zhang,Ye;Dong,Libo;Zhao,Xiang;Lu,Jian;Lan,Yu;Shu,Yuelong
EPI627336	NA	China	2015-Jan-05	EPI_ISL_192318	A/Fujian/4/2015	WHO Chinese National Influenza Center	WHO Chinese National Influenza Center	Wang,Dayan;Gao,Rongbao;Yang,Lei;Zhou,Shumei;Li,Xiyan;Zhou,Jianfang;Zhu,Wenfei;Guo,Junfeng;Li,Xiaodan;Dong,Jie;Huang,Weijuan;Zhang,Ye;Dong,Libo;Zhao,Xiang;Lu,Jian;Lan,Yu;Shu,Yuelong
EPI627360	NA	China	2015-Jan-07	EPI_ISL_192321	A/Fujian/5/2015	WHO Chinese National Influenza Center	WHO Chinese National Influenza Center	Wang,Dayan;Gao,Rongbao;Yang,Lei;Zhou,Shumei;Li,Xiyan;Zhou,Jianfang;Zhu,Wenfei;Guo,Junfeng;Li,Xiaodan;Dong,Jie;Huang,Weijuan;Zhang,Ye;Dong,Libo;Zhao,Xiang;Lu,Jian;Lan,Yu;Shu,Yuelong
EPI627368	NA	China	2014-Dec-29	EPI_ISL_192322	A/Fujian/22/2014	WHO Chinese National Influenza Center	WHO Chinese National Influenza Center	Wang,Dayan;Gao,Rongbao;Yang,Lei;Zhou,Shumei;Li,Xiyan;Zhou,Jianfang;Zhu,Wenfei;Guo,Junfeng;Li,Xiaodan;Dong,Jie;Huang,Weijuan;Zhang,Ye;Dong,Libo;Zhao,Xiang;Lu,Jian;Lan,Yu;Shu,Yuelong
EPI627376	NA	China	2014-Dec-29	EPI_ISL_192323	A/Fujian/21/2014	WHO Chinese National Influenza Center	WHO Chinese National Influenza Center	Wang,Dayan;Gao,Rongbao;Yang,Lei;Zhou,Shumei;Li,Xiyan;Zhou,Jianfang;Zhu,Wenfei;Guo,Junfeng;Li,Xiaodan;Dong,Jie;Huang,Weijuan;Zhang,Ye;Dong,Libo;Zhao,Xiang;Lu,Jian;Lan,Yu;Shu,Yuelong
EPI627384	NA	China	2014-Dec-03	EPI_ISL_192324	A/Guangdong/02497/2014	WHO Chinese National Influenza Center	WHO Chinese National Influenza Center	Wang,Dayan;Gao,Rongbao;Yang,Lei;Zhou,Shumei;Li,Xiyan;Zhou,Jianfang;Zhu,Wenfei;Guo,Junfeng;Li,Xiaodan;Dong,Jie;Huang,Weijuan;Zhang,Ye;Dong,Libo;Zhao,Xiang;Lu,Jian;Lan,Yu;Shu,Yuelong
EPI627392	NA	China	2014-Feb-19	EPI_ISL_192325	A/Anhui/01872/2014	WHO Chinese National Influenza Center	WHO Chinese National Influenza Center	Wang,Dayan;Gao,Rongbao;Yang,Lei;Zhou,Shumei;Li,Xiyan;Zhou,Jianfang;Zhu,Wenfei;Guo,Junfeng;Li,Xiaodan;Dong,Jie;Huang,Weijuan;Zhang,Ye;Dong,Libo;Zhao,Xiang;Lu,Jian;Lan,Yu;Shu,Yuelong
EPI627400	NA	China	2014-Mar-10	EPI_ISL_192326	A/Anhui/01876/2014	WHO Chinese National Influenza Center	WHO Chinese National Influenza Center	Wang,Dayan;Gao,Rongbao;Yang,Lei;Zhou,Shumei;Li,Xiyan;Zhou,Jianfang;Zhu,Wenfei;Guo,Junfeng;Li,Xiaodan;Dong,Jie;Huang,Weijuan;Zhang,Ye;Dong,Libo;Zhao,Xiang;Lu,Jian;Lan,Yu;Shu,Yuelong
EPI627424	NA	China	2014-Apr-26	EPI_ISL_192329	A/Anhui/01882/2014	WHO Chinese National Influenza Center	WHO Chinese National Influenza Center	Wang,Dayan;Gao,Rongbao;Yang,Lei;Zhou,Shumei;Li,Xiyan;Zhou,Jianfang;Zhu,Wenfei;Guo,Junfeng;Li,Xiaodan;Dong,Jie;Huang,Weijuan;Zhang,Ye;Dong,Libo;Zhao,Xiang;Lu,Jian;Lan,Yu;Shu,Yuelong
EPI627432	NA	China	2014-Apr-26	EPI_ISL_192330	A/Anhui/01883/2014	WHO Chinese National Influenza Center	WHO Chinese National Influenza Center	Wang,Dayan;Gao,Rongbao;Yang,Lei;Zhou,Shumei;Li,Xiyan;Zhou,Jianfang;Zhu,Wenfei;Guo,Junfeng;Li,Xiaodan;Dong,Jie;Huang,Weijuan;Zhang,Ye;Dong,Libo;Zhao,Xiang;Lu,Jian;Lan,Yu;Shu,Yuelong
EPI627440	NA	China	2014-May-20	EPI_ISL_192331	A/Anhui/01887/2014	WHO Chinese National Influenza Center	WHO Chinese National Influenza Center	Wang,Dayan;Gao,Rongbao;Yang,Lei;Zhou,Shumei;Li,Xiyan;Zhou,Jianfang;Zhu,Wenfei;Guo,Junfeng;Li,Xiaodan;Dong,Jie;Huang,Weijuan;Zhang,Ye;Dong,Libo;Zhao,Xiang;Lu,Jian;Lan,Yu;Shu,Yuelong
EPI627456	NA	China	2015-Jan-04	EPI_ISL_192333	A/Fujian/3/2015	WHO Chinese National Influenza Center	WHO Chinese National Influenza Center	Wang,Dayan;Gao,Rongbao;Yang,Lei;Zhou,Shumei;Li,Xiyan;Zhou,Jianfang;Zhu,Wenfei;Guo,Junfeng;Li,Xiaodan;Dong,Jie;Huang,Weijuan;Zhang,Ye;Dong,Libo;Zhao,Xiang;Lu,Jian;Lan,Yu;Shu,Yuelong
EPI627464	NA	China	2015-Jan-03	EPI_ISL_192334	A/Fujian/2/2015	WHO Chinese National Influenza Center	WHO Chinese National Influenza Center	Wang,Dayan;Gao,Rongbao;Yang,Lei;Zhou,Shumei;Li,Xiyan;Zhou,Jianfang;Zhu,Wenfei;Guo,Junfeng;Li,Xiaodan;Dong,Jie;Huang,Weijuan;Zhang,Ye;Dong,Libo;Zhao,Xiang;Lu,Jian;Lan,Yu;Shu,Yuelong
EPI627472	NA	China	2015-Jan-01	EPI_ISL_192335	A/Fujian/1/2015	WHO Chinese National Influenza Center	WHO Chinese National Influenza Center	Wang,Dayan;Gao,Rongbao;Yang,Lei;Zhou,Shumei;Li,Xiyan;Zhou,Jianfang;Zhu,Wenfei;Guo,Junfeng;Li,Xiaodan;Dong,Jie;Huang,Weijuan;Zhang,Ye;Dong,Libo;Zhao,Xiang;Lu,Jian;Lan,Yu;Shu,Yuelong
EPI627488	NA	China	2014-Dec-21	EPI_ISL_192337	A/Fujian/19/2014	WHO Chinese National Influenza Center	WHO Chinese National Influenza Center	Wang,Dayan;Gao,Rongbao;Yang,Lei;Zhou,Shumei;Li,Xiyan;Zhou,Jianfang;Zhu,Wenfei;Guo,Junfeng;Li,Xiaodan;Dong,Jie;Huang,Weijuan;Zhang,Ye;Dong,Libo;Zhao,Xiang;Lu,Jian;Lan,Yu;Shu,Yuelong
EPI627496	NA	China	2014-Dec-23	EPI_ISL_192338	A/Fujian/20/2014	WHO Chinese National Influenza Center	WHO Chinese National Influenza Center	Wang,Dayan;Gao,Rongbao;Yang,Lei;Zhou,Shumei;Li,Xiyan;Zhou,Jianfang;Zhu,Wenfei;Guo,Junfeng;Li,Xiaodan;Dong,Jie;Huang,Weijuan;Zhang,Ye;Dong,Libo;Zhao,Xiang;Lu,Jian;Lan,Yu;Shu,Yuelong
EPI627504	NA	China	2014-Nov-29	EPI_ISL_192339	A/Xinjiang/98691/2014	WHO Chinese National Influenza Center	WHO Chinese National Influenza Center	Wang,Dayan;Gao,Rongbao;Yang,Lei;Zhou,Shumei;Li,Xiyan;Zhou,Jianfang;Zhu,Wenfei;Guo,Junfeng;Li,Xiaodan;Dong,Jie;Huang,Weijuan;Zhang,Ye;Dong,Libo;Zhao,Xiang;Lu,Jian;Lan,Yu;Shu,Yuelong
EPI627520	NA	China	2014-Mar-28	EPI_ISL_192341	A/fujian/16/2014	WHO Chinese National Influenza Center	WHO Chinese National Influenza Center	Wang,Dayan;Gao,Rongbao;Yang,Lei;Zhou,Shumei;Li,Xiyan;Zhou,Jianfang;Zhu,Wenfei;Guo,Junfeng;Li,Xiaodan;Dong,Jie;Huang,Weijuan;Zhang,Ye;Dong,Libo;Zhao,Xiang;Lu,Jian;Lan,Yu;Shu,Yuelong
EPI627528	NA	China	2014-Jan-24	EPI_ISL_192342	A/Zhejiang/24/2014	WHO Chinese National Influenza Center	WHO Chinese National Influenza Center	Wang,Dayan;Gao,Rongbao;Yang,Lei;Zhou,Shumei;Li,Xiyan;Zhou,Jianfang;Zhu,Wenfei;Guo,Junfeng;Li,Xiaodan;Dong,Jie;Huang,Weijuan;Zhang,Ye;Dong,Libo;Zhao,Xiang;Lu,Jian;Lan,Yu;Shu,Yuelong
EPI627536	NA	China	2014-Feb-09	EPI_ISL_192343	A/Zhejiang/23/2014	WHO Chinese National Influenza Center	WHO Chinese National Influenza Center	Wang,Dayan;Gao,Rongbao;Yang,Lei;Zhou,Shumei;Li,Xiyan;Zhou,Jianfang;Zhu,Wenfei;Guo,Junfeng;Li,Xiaodan;Dong,Jie;Huang,Weijuan;Zhang,Ye;Dong,Libo;Zhao,Xiang;Lu,Jian;Lan,Yu;Shu,Yuelong
EPI627544	NA	China	2014-Feb-08	EPI_ISL_192344	A/Zhejiang/22/2014	WHO Chinese National Influenza Center	WHO Chinese National Influenza Center	Wang,Dayan;Gao,Rongbao;Yang,Lei;Zhou,Shumei;Li,Xiyan;Zhou,Jianfang;Zhu,Wenfei;Guo,Junfeng;Li,Xiaodan;Dong,Jie;Huang,Weijuan;Zhang,Ye;Dong,Libo;Zhao,Xiang;Lu,Jian;Lan,Yu;Shu,Yuelong
EPI627552	NA	China	2014-Feb-10	EPI_ISL_192345	A/Zhejiang/21/2014	WHO Chinese National Influenza Center	WHO Chinese National Influenza Center	Wang,Dayan;Gao,Rongbao;Yang,Lei;Zhou,Shumei;Li,Xiyan;Zhou,Jianfang;Zhu,Wenfei;Guo,Junfeng;Li,Xiaodan;Dong,Jie;Huang,Weijuan;Zhang,Ye;Dong,Libo;Zhao,Xiang;Lu,Jian;Lan,Yu;Shu,Yuelong
EPI627568	NA	China	2014-Jan-23	EPI_ISL_192347	A/Zhejiang/19/2014	WHO Chinese National Influenza Center	WHO Chinese National Influenza Center	Wang,Dayan;Gao,Rongbao;Yang,Lei;Zhou,Shumei;Li,Xiyan;Zhou,Jianfang;Zhu,Wenfei;Guo,Junfeng;Li,Xiaodan;Dong,Jie;Huang,Weijuan;Zhang,Ye;Dong,Libo;Zhao,Xiang;Lu,Jian;Lan,Yu;Shu,Yuelong
EPI627576	NA	China	2014-Feb-03	EPI_ISL_192348	A/Zhejiang/16/2014	WHO Chinese National Influenza Center	WHO Chinese National Influenza Center	Wang,Dayan;Gao,Rongbao;Yang,Lei;Zhou,Shumei;Li,Xiyan;Zhou,Jianfang;Zhu,Wenfei;Guo,Junfeng;Li,Xiaodan;Dong,Jie;Huang,Weijuan;Zhang,Ye;Dong,Libo;Zhao,Xiang;Lu,Jian;Lan,Yu;Shu,Yuelong
EPI627584	NA	China	2014-Jan-25	EPI_ISL_192349	A/Zhejiang/15/2014	WHO Chinese National Influenza Center	WHO Chinese National Influenza Center	Wang,Dayan;Gao,Rongbao;Yang,Lei;Zhou,Shumei;Li,Xiyan;Zhou,Jianfang;Zhu,Wenfei;Guo,Junfeng;Li,Xiaodan;Dong,Jie;Huang,Weijuan;Zhang,Ye;Dong,Libo;Zhao,Xiang;Lu,Jian;Lan,Yu;Shu,Yuelong
EPI627600	NA	China	2014-Feb-03	EPI_ISL_192351	A/Zhejiang/20/2014	WHO Chinese National Influenza Center	WHO Chinese National Influenza Center	Wang,Dayan;Gao,Rongbao;Yang,Lei;Zhou,Shumei;Li,Xiyan;Zhou,Jianfang;Zhu,Wenfei;Guo,Junfeng;Li,Xiaodan;Dong,Jie;Huang,Weijuan;Zhang,Ye;Dong,Libo;Zhao,Xiang;Lu,Jian;Lan,Yu;Shu,Yuelong
EPI627624	NA	China	2014-Apr-04	EPI_ISL_192354	A/Guangdong-Guangzhou/XN14670/2014	WHO Chinese National Influenza Center	WHO Chinese National Influenza Center	Wang,Dayan;Gao,Rongbao;Yang,Lei;Zhou,Shumei;Li,Xiyan;Zhou,Jianfang;Zhu,Wenfei;Guo,Junfeng;Li,Xiaodan;Dong,Jie;Huang,Weijuan;Zhang,Ye;Dong,Libo;Zhao,Xiang;Lu,Jian;Lan,Yu;Shu,Yuelong
EPI627632	NA	China	2014-Mar-31	EPI_ISL_192355	A/Guangdong-Guangzhou/XN14050/2014	WHO Chinese National Influenza Center	WHO Chinese National Influenza Center	Wang,Dayan;Gao,Rongbao;Yang,Lei;Zhou,Shumei;Li,Xiyan;Zhou,Jianfang;Zhu,Wenfei;Guo,Junfeng;Li,Xiaodan;Dong,Jie;Huang,Weijuan;Zhang,Ye;Dong,Libo;Zhao,Xiang;Lu,Jian;Lan,Yu;Shu,Yuelong
EPI627640	NA	China	2014-Feb-24	EPI_ISL_192356	A/Guangdong-Guangzhou/XN09086/2014	WHO Chinese National Influenza Center	WHO Chinese National Influenza Center	Wang,Dayan;Gao,Rongbao;Yang,Lei;Zhou,Shumei;Li,Xiyan;Zhou,Jianfang;Zhu,Wenfei;Guo,Junfeng;Li,Xiaodan;Dong,Jie;Huang,Weijuan;Zhang,Ye;Dong,Libo;Zhao,Xiang;Lu,Jian;Lan,Yu;Shu,Yuelong
EPI627648	NA	China	2014-Feb-19	EPI_ISL_192357	A/Guangdong-Guangzhou/XN08423/2014	WHO Chinese National Influenza Center	WHO Chinese National Influenza Center	Wang,Dayan;Gao,Rongbao;Yang,Lei;Zhou,Shumei;Li,Xiyan;Zhou,Jianfang;Zhu,Wenfei;Guo,Junfeng;Li,Xiaodan;Dong,Jie;Huang,Weijuan;Zhang,Ye;Dong,Libo;Zhao,Xiang;Lu,Jian;Lan,Yu;Shu,Yuelong
EPI627656	NA	China	2014-Feb-16	EPI_ISL_192358	A/Guangdong-Guangzhou/XN00588/2014	WHO Chinese National Influenza Center	WHO Chinese National Influenza Center	Wang,Dayan;Gao,Rongbao;Yang,Lei;Zhou,Shumei;Li,Xiyan;Zhou,Jianfang;Zhu,Wenfei;Guo,Junfeng;Li,Xiaodan;Dong,Jie;Huang,Weijuan;Zhang,Ye;Dong,Libo;Zhao,Xiang;Lu,Jian;Lan,Yu;Shu,Yuelong
EPI627672	NA	China	2014-Jan-15	EPI_ISL_192360	A/Guangdong-Guangzhou/XN02778/2014	WHO Chinese National Influenza Center	WHO Chinese National Influenza Center	Wang,Dayan;Gao,Rongbao;Yang,Lei;Zhou,Shumei;Li,Xiyan;Zhou,Jianfang;Zhu,Wenfei;Guo,Junfeng;Li,Xiaodan;Dong,Jie;Huang,Weijuan;Zhang,Ye;Dong,Libo;Zhao,Xiang;Lu,Jian;Lan,Yu;Shu,Yuelong
EPI627680	NA	China	2014-Feb-05	EPI_ISL_192361	A/Guangdong-Guangzhou/XN00392/2014	WHO Chinese National Influenza Center	WHO Chinese National Influenza Center	Wang,Dayan;Gao,Rongbao;Yang,Lei;Zhou,Shumei;Li,Xiyan;Zhou,Jianfang;Zhu,Wenfei;Guo,Junfeng;Li,Xiaodan;Dong,Jie;Huang,Weijuan;Zhang,Ye;Dong,Libo;Zhao,Xiang;Lu,Jian;Lan,Yu;Shu,Yuelong
EPI627688	NA	China	2014-Apr-10	EPI_ISL_192362	A/Guangdong-Guangzhou/XN15122/2014	WHO Chinese National Influenza Center	WHO Chinese National Influenza Center	Wang,Dayan;Gao,Rongbao;Yang,Lei;Zhou,Shumei;Li,Xiyan;Zhou,Jianfang;Zhu,Wenfei;Guo,Junfeng;Li,Xiaodan;Dong,Jie;Huang,Weijuan;Zhang,Ye;Dong,Libo;Zhao,Xiang;Lu,Jian;Lan,Yu;Shu,Yuelong
EPI627696	NA	China	2014-Mar-24	EPI_ISL_192363	A/Guangdong-Guangzhou/XN13392/2014	WHO Chinese National Influenza Center	WHO Chinese National Influenza Center	Wang,Dayan;Gao,Rongbao;Yang,Lei;Zhou,Shumei;Li,Xiyan;Zhou,Jianfang;Zhu,Wenfei;Guo,Junfeng;Li,Xiaodan;Dong,Jie;Huang,Weijuan;Zhang,Ye;Dong,Libo;Zhao,Xiang;Lu,Jian;Lan,Yu;Shu,Yuelong
EPI627704	NA	China	2014-Feb-21	EPI_ISL_192364	A/Guangdong-Guangzhou/XN08763/2014	WHO Chinese National Influenza Center	WHO Chinese National Influenza Center	Wang,Dayan;Gao,Rongbao;Yang,Lei;Zhou,Shumei;Li,Xiyan;Zhou,Jianfang;Zhu,Wenfei;Guo,Junfeng;Li,Xiaodan;Dong,Jie;Huang,Weijuan;Zhang,Ye;Dong,Libo;Zhao,Xiang;Lu,Jian;Lan,Yu;Shu,Yuelong
EPI627712	NA	China	2014-Feb-21	EPI_ISL_192365	A/Guangdong-Guangzhou/XN08747/2014	WHO Chinese National Influenza Center	WHO Chinese National Influenza Center	Wang,Dayan;Gao,Rongbao;Yang,Lei;Zhou,Shumei;Li,Xiyan;Zhou,Jianfang;Zhu,Wenfei;Guo,Junfeng;Li,Xiaodan;Dong,Jie;Huang,Weijuan;Zhang,Ye;Dong,Libo;Zhao,Xiang;Lu,Jian;Lan,Yu;Shu,Yuelong
EPI627720	NA	China	2014-Feb-21	EPI_ISL_192366	A/Guangdong-Guangzhou/XN08664/2014	WHO Chinese National Influenza Center	WHO Chinese National Influenza Center	Wang,Dayan;Gao,Rongbao;Yang,Lei;Zhou,Shumei;Li,Xiyan;Zhou,Jianfang;Zhu,Wenfei;Guo,Junfeng;Li,Xiaodan;Dong,Jie;Huang,Weijuan;Zhang,Ye;Dong,Libo;Zhao,Xiang;Lu,Jian;Lan,Yu;Shu,Yuelong
EPI627728	NA	China	2014-Jan-10	EPI_ISL_192367	A/Guangdong/0024/2014	WHO Chinese National Influenza Center	WHO Chinese National Influenza Center	Wang,Dayan;Gao,Rongbao;Yang,Lei;Zhou,Shumei;Li,Xiyan;Zhou,Jianfang;Zhu,Wenfei;Guo,Junfeng;Li,Xiaodan;Dong,Jie;Huang,Weijuan;Zhang,Ye;Dong,Libo;Zhao,Xiang;Lu,Jian;Lan,Yu;Shu,Yuelong
EPI627736	NA	China	2014-Feb-10	EPI_ISL_192368	A/Guangdong-Guangzhou/XN06587/2014	WHO Chinese National Influenza Center	WHO Chinese National Influenza Center	Wang,Dayan;Gao,Rongbao;Yang,Lei;Zhou,Shumei;Li,Xiyan;Zhou,Jianfang;Zhu,Wenfei;Guo,Junfeng;Li,Xiaodan;Dong,Jie;Huang,Weijuan;Zhang,Ye;Dong,Libo;Zhao,Xiang;Lu,Jian;Lan,Yu;Shu,Yuelong
EPI627744	NA	China	2014-Jan-03	EPI_ISL_192369	A/Guangdong/0010/2014	WHO Chinese National Influenza Center	WHO Chinese National Influenza Center	Wang,Dayan;Gao,Rongbao;Yang,Lei;Zhou,Shumei;Li,Xiyan;Zhou,Jianfang;Zhu,Wenfei;Guo,Junfeng;Li,Xiaodan;Dong,Jie;Huang,Weijuan;Zhang,Ye;Dong,Libo;Zhao,Xiang;Lu,Jian;Lan,Yu;Shu,Yuelong
EPI627752	NA	China	2014-Feb-07	EPI_ISL_192370	A/Guangdong-Guangzhou/XN00457/2014	WHO Chinese National Influenza Center	WHO Chinese National Influenza Center	Wang,Dayan;Gao,Rongbao;Yang,Lei;Zhou,Shumei;Li,Xiyan;Zhou,Jianfang;Zhu,Wenfei;Guo,Junfeng;Li,Xiaodan;Dong,Jie;Huang,Weijuan;Zhang,Ye;Dong,Libo;Zhao,Xiang;Lu,Jian;Lan,Yu;Shu,Yuelong
EPI627760	NA	China	2014-Feb-05	EPI_ISL_192371	A/Guangdong-Guangzhou/XN00429/2014	WHO Chinese National Influenza Center	WHO Chinese National Influenza Center	Wang,Dayan;Gao,Rongbao;Yang,Lei;Zhou,Shumei;Li,Xiyan;Zhou,Jianfang;Zhu,Wenfei;Guo,Junfeng;Li,Xiaodan;Dong,Jie;Huang,Weijuan;Zhang,Ye;Dong,Libo;Zhao,Xiang;Lu,Jian;Lan,Yu;Shu,Yuelong
EPI627768	NA	China	2014-Feb-02	EPI_ISL_192372	A/Guangdong-Guangzhou/XN00298/2014	WHO Chinese National Influenza Center	WHO Chinese National Influenza Center	Wang,Dayan;Gao,Rongbao;Yang,Lei;Zhou,Shumei;Li,Xiyan;Zhou,Jianfang;Zhu,Wenfei;Guo,Junfeng;Li,Xiaodan;Dong,Jie;Huang,Weijuan;Zhang,Ye;Dong,Libo;Zhao,Xiang;Lu,Jian;Lan,Yu;Shu,Yuelong
EPI627776	NA	China	2014-Jan-29	EPI_ISL_192373	A/Guangdong-Guangzhou/XN05586/2014	WHO Chinese National Influenza Center	WHO Chinese National Influenza Center	Wang,Dayan;Gao,Rongbao;Yang,Lei;Zhou,Shumei;Li,Xiyan;Zhou,Jianfang;Zhu,Wenfei;Guo,Junfeng;Li,Xiaodan;Dong,Jie;Huang,Weijuan;Zhang,Ye;Dong,Libo;Zhao,Xiang;Lu,Jian;Lan,Yu;Shu,Yuelong
EPI627783	NA	China	2014-Jan-29	EPI_ISL_192374	A/Guangdong-Guangzhou/XN00175/2014	WHO Chinese National Influenza Center	WHO Chinese National Influenza Center	Wang,Dayan;Gao,Rongbao;Yang,Lei;Zhou,Shumei;Li,Xiyan;Zhou,Jianfang;Zhu,Wenfei;Guo,Junfeng;Li,Xiaodan;Dong,Jie;Huang,Weijuan;Zhang,Ye;Dong,Libo;Zhao,Xiang;Lu,Jian;Lan,Yu;Shu,Yuelong
EPI627791	NA	China	2014-Jan-16	EPI_ISL_192375	A/Guangdong-Guangzhou/XN02933/2014	WHO Chinese National Influenza Center	WHO Chinese National Influenza Center	Wang,Dayan;Gao,Rongbao;Yang,Lei;Zhou,Shumei;Li,Xiyan;Zhou,Jianfang;Zhu,Wenfei;Guo,Junfeng;Li,Xiaodan;Dong,Jie;Huang,Weijuan;Zhang,Ye;Dong,Libo;Zhao,Xiang;Lu,Jian;Lan,Yu;Shu,Yuelong
EPI627799	NA	China	2014-Feb-11	EPI_ISL_192376	A/Guangdong-Guangzhou/XN06839/2014	WHO Chinese National Influenza Center	WHO Chinese National Influenza Center	Wang,Dayan;Gao,Rongbao;Yang,Lei;Zhou,Shumei;Li,Xiyan;Zhou,Jianfang;Zhu,Wenfei;Guo,Junfeng;Li,Xiaodan;Dong,Jie;Huang,Weijuan;Zhang,Ye;Dong,Libo;Zhao,Xiang;Lu,Jian;Lan,Yu;Shu,Yuelong
EPI627807	NA	China	2014-May-22	EPI_ISL_192377	A/Shandong/01/2014	WHO Chinese National Influenza Center	WHO Chinese National Influenza Center	Wang,Dayan;Gao,Rongbao;Yang,Lei;Zhou,Shumei;Li,Xiyan;Zhou,Jianfang;Zhu,Wenfei;Guo,Junfeng;Li,Xiaodan;Dong,Jie;Huang,Weijuan;Zhang,Ye;Dong,Libo;Zhao,Xiang;Lu,Jian;Lan,Yu;Shu,Yuelong
EPI627831	NA	China	2014-Aug-15	EPI_ISL_192380	A/Xinjiang/75802/2014	WHO Chinese National Influenza Center	WHO Chinese National Influenza Center	Wang,Dayan;Gao,Rongbao;Yang,Lei;Zhou,Shumei;Li,Xiyan;Zhou,Jianfang;Zhu,Wenfei;Guo,Junfeng;Li,Xiaodan;Dong,Jie;Huang,Weijuan;Zhang,Ye;Dong,Libo;Zhao,Xiang;Lu,Jian;Lan,Yu;Shu,Yuelong
EPI627839	NA	China	2014-Apr-21	EPI_ISL_192381	A/Jiangxi/27569/2014	WHO Chinese National Influenza Center	WHO Chinese National Influenza Center	Wang,Dayan;Gao,Rongbao;Yang,Lei;Zhou,Shumei;Li,Xiyan;Zhou,Jianfang;Zhu,Wenfei;Guo,Junfeng;Li,Xiaodan;Dong,Jie;Huang,Weijuan;Zhang,Ye;Dong,Libo;Zhao,Xiang;Lu,Jian;Lan,Yu;Shu,Yuelong
EPI627847	NA	China	2014-Apr-19	EPI_ISL_192382	A/Hunan/26937/2014	WHO Chinese National Influenza Center	WHO Chinese National Influenza Center	Wang,Dayan;Gao,Rongbao;Yang,Lei;Zhou,Shumei;Li,Xiyan;Zhou,Jianfang;Zhu,Wenfei;Guo,Junfeng;Li,Xiaodan;Dong,Jie;Huang,Weijuan;Zhang,Ye;Dong,Libo;Zhao,Xiang;Lu,Jian;Lan,Yu;Shu,Yuelong
EPI627855	NA	China	2014-Apr-19	EPI_ISL_192383	A/Hunan/26938/2014	WHO Chinese National Influenza Center	WHO Chinese National Influenza Center	Wang,Dayan;Gao,Rongbao;Yang,Lei;Zhou,Shumei;Li,Xiyan;Zhou,Jianfang;Zhu,Wenfei;Guo,Junfeng;Li,Xiaodan;Dong,Jie;Huang,Weijuan;Zhang,Ye;Dong,Libo;Zhao,Xiang;Lu,Jian;Lan,Yu;Shu,Yuelong
EPI627863	NA	China	2014-Mar-04	EPI_ISL_192384	A/Shandong/02/2014	WHO Chinese National Influenza Center	WHO Chinese National Influenza Center	Wang,Dayan;Gao,Rongbao;Yang,Lei;Zhou,Shumei;Li,Xiyan;Zhou,Jianfang;Zhu,Wenfei;Guo,Junfeng;Li,Xiaodan;Dong,Jie;Huang,Weijuan;Zhang,Ye;Dong,Libo;Zhao,Xiang;Lu,Jian;Lan,Yu;Shu,Yuelong
EPI627919	NA	China	2014-Jul-25	EPI_ISL_192391	A/Xinjiang/73030/2014	WHO Chinese National Influenza Center	WHO Chinese National Influenza Center	Wang,Dayan;Gao,Rongbao;Yang,Lei;Zhou,Shumei;Li,Xiyan;Zhou,Jianfang;Zhu,Wenfei;Guo,Junfeng;Li,Xiaodan;Dong,Jie;Huang,Weijuan;Zhang,Ye;Dong,Libo;Zhao,Xiang;Lu,Jian;Lan,Yu;Shu,Yuelong
EPI627927	NA	China	2014-Feb-26	EPI_ISL_192392	A/Fujian/15/2014	WHO Chinese National Influenza Center	WHO Chinese National Influenza Center	Wang,Dayan;Gao,Rongbao;Yang,Lei;Zhou,Shumei;Li,Xiyan;Zhou,Jianfang;Zhu,Wenfei;Guo,Junfeng;Li,Xiaodan;Dong,Jie;Huang,Weijuan;Zhang,Ye;Dong,Libo;Zhao,Xiang;Lu,Jian;Lan,Yu;Shu,Yuelong
EPI627935	NA	China	2014-Jan-17	EPI_ISL_192393	A/Guangdong/0046/2014	WHO Chinese National Influenza Center	WHO Chinese National Influenza Center	Wang,Dayan;Gao,Rongbao;Yang,Lei;Zhou,Shumei;Li,Xiyan;Zhou,Jianfang;Zhu,Wenfei;Guo,Junfeng;Li,Xiaodan;Dong,Jie;Huang,Weijuan;Zhang,Ye;Dong,Libo;Zhao,Xiang;Lu,Jian;Lan,Yu;Shu,Yuelong
EPI627943	NA	China	2014-Jan-29	EPI_ISL_192394	A/Guangdong/0066/2014	WHO Chinese National Influenza Center	WHO Chinese National Influenza Center	Wang,Dayan;Gao,Rongbao;Yang,Lei;Zhou,Shumei;Li,Xiyan;Zhou,Jianfang;Zhu,Wenfei;Guo,Junfeng;Li,Xiaodan;Dong,Jie;Huang,Weijuan;Zhang,Ye;Dong,Libo;Zhao,Xiang;Lu,Jian;Lan,Yu;Shu,Yuelong
EPI627951	NA	China	2014-Jan-30	EPI_ISL_192395	A/Guangdong/0069/2014	WHO Chinese National Influenza Center	WHO Chinese National Influenza Center	Wang,Dayan;Gao,Rongbao;Yang,Lei;Zhou,Shumei;Li,Xiyan;Zhou,Jianfang;Zhu,Wenfei;Guo,Junfeng;Li,Xiaodan;Dong,Jie;Huang,Weijuan;Zhang,Ye;Dong,Libo;Zhao,Xiang;Lu,Jian;Lan,Yu;Shu,Yuelong
EPI627967	NA	China	2014-Jan-30	EPI_ISL_192397	A/Guangdong/0074/2014	WHO Chinese National Influenza Center	WHO Chinese National Influenza Center	Wang,Dayan;Gao,Rongbao;Yang,Lei;Zhou,Shumei;Li,Xiyan;Zhou,Jianfang;Zhu,Wenfei;Guo,Junfeng;Li,Xiaodan;Dong,Jie;Huang,Weijuan;Zhang,Ye;Dong,Libo;Zhao,Xiang;Lu,Jian;Lan,Yu;Shu,Yuelong
EPI627975	NA	China	2014-Jan-31	EPI_ISL_192398	A/Guangdong/0081/2014	WHO Chinese National Influenza Center	WHO Chinese National Influenza Center	Wang,Dayan;Gao,Rongbao;Yang,Lei;Zhou,Shumei;Li,Xiyan;Zhou,Jianfang;Zhu,Wenfei;Guo,Junfeng;Li,Xiaodan;Dong,Jie;Huang,Weijuan;Zhang,Ye;Dong,Libo;Zhao,Xiang;Lu,Jian;Lan,Yu;Shu,Yuelong
EPI627991	NA	China	2014-Jan-30	EPI_ISL_192400	A/Guangdong/0071/2014	WHO Chinese National Influenza Center	WHO Chinese National Influenza Center	Wang,Dayan;Gao,Rongbao;Yang,Lei;Zhou,Shumei;Li,Xiyan;Zhou,Jianfang;Zhu,Wenfei;Guo,Junfeng;Li,Xiaodan;Dong,Jie;Huang,Weijuan;Zhang,Ye;Dong,Libo;Zhao,Xiang;Lu,Jian;Lan,Yu;Shu,Yuelong
EPI627999	NA	China	2014-Jan-29	EPI_ISL_192401	A/Guangdong/0065/2014	WHO Chinese National Influenza Center	WHO Chinese National Influenza Center	Wang,Dayan;Gao,Rongbao;Yang,Lei;Zhou,Shumei;Li,Xiyan;Zhou,Jianfang;Zhu,Wenfei;Guo,Junfeng;Li,Xiaodan;Dong,Jie;Huang,Weijuan;Zhang,Ye;Dong,Libo;Zhao,Xiang;Lu,Jian;Lan,Yu;Shu,Yuelong
EPI628007	NA	China	2014-Jan-20	EPI_ISL_192402	A/Guangdong/0048/2014	WHO Chinese National Influenza Center	WHO Chinese National Influenza Center	Wang,Dayan;Gao,Rongbao;Yang,Lei;Zhou,Shumei;Li,Xiyan;Zhou,Jianfang;Zhu,Wenfei;Guo,Junfeng;Li,Xiaodan;Dong,Jie;Huang,Weijuan;Zhang,Ye;Dong,Libo;Zhao,Xiang;Lu,Jian;Lan,Yu;Shu,Yuelong
EPI628015	NA	China	2014-Jan-30	EPI_ISL_192403	A/Guangdong/0075/2014	WHO Chinese National Influenza Center	WHO Chinese National Influenza Center	Wang,Dayan;Gao,Rongbao;Yang,Lei;Zhou,Shumei;Li,Xiyan;Zhou,Jianfang;Zhu,Wenfei;Guo,Junfeng;Li,Xiaodan;Dong,Jie;Huang,Weijuan;Zhang,Ye;Dong,Libo;Zhao,Xiang;Lu,Jian;Lan,Yu;Shu,Yuelong
EPI628031	NA	China	2014-Feb-07	EPI_ISL_192405	A/Anhui/09186/2014	WHO Chinese National Influenza Center	WHO Chinese National Influenza Center	Wang,Dayan;Gao,Rongbao;Yang,Lei;Zhou,Shumei;Li,Xiyan;Zhou,Jianfang;Zhu,Wenfei;Guo,Junfeng;Li,Xiaodan;Dong,Jie;Huang,Weijuan;Zhang,Ye;Dong,Libo;Zhao,Xiang;Lu,Jian;Lan,Yu;Shu,Yuelong
EPI628039	NA	China	2014-Feb-15	EPI_ISL_192406	A/Anhui/09214/2014	WHO Chinese National Influenza Center	WHO Chinese National Influenza Center	Wang,Dayan;Gao,Rongbao;Yang,Lei;Zhou,Shumei;Li,Xiyan;Zhou,Jianfang;Zhu,Wenfei;Guo,Junfeng;Li,Xiaodan;Dong,Jie;Huang,Weijuan;Zhang,Ye;Dong,Libo;Zhao,Xiang;Lu,Jian;Lan,Yu;Shu,Yuelong
EPI628047	NA	China	2014-Feb-13	EPI_ISL_192407	A/Anhui/09212/2014	WHO Chinese National Influenza Center	WHO Chinese National Influenza Center	Wang,Dayan;Gao,Rongbao;Yang,Lei;Zhou,Shumei;Li,Xiyan;Zhou,Jianfang;Zhu,Wenfei;Guo,Junfeng;Li,Xiaodan;Dong,Jie;Huang,Weijuan;Zhang,Ye;Dong,Libo;Zhao,Xiang;Lu,Jian;Lan,Yu;Shu,Yuelong
EPI628055	NA	China	2014-Feb-07	EPI_ISL_192408	A/Jiangsu/09387/2014	WHO Chinese National Influenza Center	WHO Chinese National Influenza Center	Wang,Dayan;Gao,Rongbao;Yang,Lei;Zhou,Shumei;Li,Xiyan;Zhou,Jianfang;Zhu,Wenfei;Guo,Junfeng;Li,Xiaodan;Dong,Jie;Huang,Weijuan;Zhang,Ye;Dong,Libo;Zhao,Xiang;Lu,Jian;Lan,Yu;Shu,Yuelong
EPI628063	NA	China	2014-Feb-11	EPI_ISL_192409	A/Hunan/09191/2014	WHO Chinese National Influenza Center	WHO Chinese National Influenza Center	Wang,Dayan;Gao,Rongbao;Yang,Lei;Zhou,Shumei;Li,Xiyan;Zhou,Jianfang;Zhu,Wenfei;Guo,Junfeng;Li,Xiaodan;Dong,Jie;Huang,Weijuan;Zhang,Ye;Dong,Libo;Zhao,Xiang;Lu,Jian;Lan,Yu;Shu,Yuelong
EPI628071	NA	China	2014-Feb-07	EPI_ISL_192410	A/Anhui/09188/2014	WHO Chinese National Influenza Center	WHO Chinese National Influenza Center	Wang,Dayan;Gao,Rongbao;Yang,Lei;Zhou,Shumei;Li,Xiyan;Zhou,Jianfang;Zhu,Wenfei;Guo,Junfeng;Li,Xiaodan;Dong,Jie;Huang,Weijuan;Zhang,Ye;Dong,Libo;Zhao,Xiang;Lu,Jian;Lan,Yu;Shu,Yuelong
EPI628079	NA	China	2014-Jan-24	EPI_ISL_192411	A/Fujian/5/2014	WHO Chinese National Influenza Center	WHO Chinese National Influenza Center	Wang,Dayan;Gao,Rongbao;Yang,Lei;Zhou,Shumei;Li,Xiyan;Zhou,Jianfang;Zhu,Wenfei;Guo,Junfeng;Li,Xiaodan;Dong,Jie;Huang,Weijuan;Zhang,Ye;Dong,Libo;Zhao,Xiang;Lu,Jian;Lan,Yu;Shu,Yuelong
EPI628087	NA	China	2014-Feb-06	EPI_ISL_192412	A/Beijing/09149/2014	WHO Chinese National Influenza Center	WHO Chinese National Influenza Center	Wang,Dayan;Gao,Rongbao;Yang,Lei;Zhou,Shumei;Li,Xiyan;Zhou,Jianfang;Zhu,Wenfei;Guo,Junfeng;Li,Xiaodan;Dong,Jie;Huang,Weijuan;Zhang,Ye;Dong,Libo;Zhao,Xiang;Lu,Jian;Lan,Yu;Shu,Yuelong
EPI628095	NA	China	2014-Jan-04	EPI_ISL_192413	A/Guangdong/0012/2014	WHO Chinese National Influenza Center	WHO Chinese National Influenza Center	Wang,Dayan;Gao,Rongbao;Yang,Lei;Zhou,Shumei;Li,Xiyan;Zhou,Jianfang;Zhu,Wenfei;Guo,Junfeng;Li,Xiaodan;Dong,Jie;Huang,Weijuan;Zhang,Ye;Dong,Libo;Zhao,Xiang;Lu,Jian;Lan,Yu;Shu,Yuelong
EPI628103	NA	China	2014-Jan-08	EPI_ISL_192414	A/Guangdong/0019/2014	WHO Chinese National Influenza Center	WHO Chinese National Influenza Center	Wang,Dayan;Gao,Rongbao;Yang,Lei;Zhou,Shumei;Li,Xiyan;Zhou,Jianfang;Zhu,Wenfei;Guo,Junfeng;Li,Xiaodan;Dong,Jie;Huang,Weijuan;Zhang,Ye;Dong,Libo;Zhao,Xiang;Lu,Jian;Lan,Yu;Shu,Yuelong
EPI628111	NA	China	2014-Jan-11	EPI_ISL_192415	A/Guangdong/0026/2014	WHO Chinese National Influenza Center	WHO Chinese National Influenza Center	Wang,Dayan;Gao,Rongbao;Yang,Lei;Zhou,Shumei;Li,Xiyan;Zhou,Jianfang;Zhu,Wenfei;Guo,Junfeng;Li,Xiaodan;Dong,Jie;Huang,Weijuan;Zhang,Ye;Dong,Libo;Zhao,Xiang;Lu,Jian;Lan,Yu;Shu,Yuelong
EPI628119	NA	China	2014-Jan-09	EPI_ISL_192416	A/Guangdong/0029/2014	WHO Chinese National Influenza Center	WHO Chinese National Influenza Center	Wang,Dayan;Gao,Rongbao;Yang,Lei;Zhou,Shumei;Li,Xiyan;Zhou,Jianfang;Zhu,Wenfei;Guo,Junfeng;Li,Xiaodan;Dong,Jie;Huang,Weijuan;Zhang,Ye;Dong,Libo;Zhao,Xiang;Lu,Jian;Lan,Yu;Shu,Yuelong
EPI628127	NA	China	2014-Jan-12	EPI_ISL_192417	A/Guangdong/0031/2014	WHO Chinese National Influenza Center	WHO Chinese National Influenza Center	Wang,Dayan;Gao,Rongbao;Yang,Lei;Zhou,Shumei;Li,Xiyan;Zhou,Jianfang;Zhu,Wenfei;Guo,Junfeng;Li,Xiaodan;Dong,Jie;Huang,Weijuan;Zhang,Ye;Dong,Libo;Zhao,Xiang;Lu,Jian;Lan,Yu;Shu,Yuelong
EPI628135	NA	China	2014-Feb-16	EPI_ISL_192418	A/Hunan/12172/2014	WHO Chinese National Influenza Center	WHO Chinese National Influenza Center	Wang,Dayan;Gao,Rongbao;Yang,Lei;Zhou,Shumei;Li,Xiyan;Zhou,Jianfang;Zhu,Wenfei;Guo,Junfeng;Li,Xiaodan;Dong,Jie;Huang,Weijuan;Zhang,Ye;Dong,Libo;Zhao,Xiang;Lu,Jian;Lan,Yu;Shu,Yuelong
EPI628143	NA	China	2014-Feb-17	EPI_ISL_192419	A/Hunan/12173/2014	WHO Chinese National Influenza Center	WHO Chinese National Influenza Center	Wang,Dayan;Gao,Rongbao;Yang,Lei;Zhou,Shumei;Li,Xiyan;Zhou,Jianfang;Zhu,Wenfei;Guo,Junfeng;Li,Xiaodan;Dong,Jie;Huang,Weijuan;Zhang,Ye;Dong,Libo;Zhao,Xiang;Lu,Jian;Lan,Yu;Shu,Yuelong
EPI628151	NA	China	2014-Feb-05	EPI_ISL_192420	A/Fujian/14/2014	WHO Chinese National Influenza Center	WHO Chinese National Influenza Center	Wang,Dayan;Gao,Rongbao;Yang,Lei;Zhou,Shumei;Li,Xiyan;Zhou,Jianfang;Zhu,Wenfei;Guo,Junfeng;Li,Xiaodan;Dong,Jie;Huang,Weijuan;Zhang,Ye;Dong,Libo;Zhao,Xiang;Lu,Jian;Lan,Yu;Shu,Yuelong
EPI628159	NA	China	2014-Feb-02	EPI_ISL_192421	A/Fujian/13/2014	WHO Chinese National Influenza Center	WHO Chinese National Influenza Center	Wang,Dayan;Gao,Rongbao;Yang,Lei;Zhou,Shumei;Li,Xiyan;Zhou,Jianfang;Zhu,Wenfei;Guo,Junfeng;Li,Xiaodan;Dong,Jie;Huang,Weijuan;Zhang,Ye;Dong,Libo;Zhao,Xiang;Lu,Jian;Lan,Yu;Shu,Yuelong
EPI628167	NA	China	2014-Jan-31	EPI_ISL_192422	A/Fujian/12/2014	WHO Chinese National Influenza Center	WHO Chinese National Influenza Center	Wang,Dayan;Gao,Rongbao;Yang,Lei;Zhou,Shumei;Li,Xiyan;Zhou,Jianfang;Zhu,Wenfei;Guo,Junfeng;Li,Xiaodan;Dong,Jie;Huang,Weijuan;Zhang,Ye;Dong,Libo;Zhao,Xiang;Lu,Jian;Lan,Yu;Shu,Yuelong
EPI628175	NA	China	2014-Jan-26	EPI_ISL_192423	A/Fujian/11/2014	WHO Chinese National Influenza Center	WHO Chinese National Influenza Center	Wang,Dayan;Gao,Rongbao;Yang,Lei;Zhou,Shumei;Li,Xiyan;Zhou,Jianfang;Zhu,Wenfei;Guo,Junfeng;Li,Xiaodan;Dong,Jie;Huang,Weijuan;Zhang,Ye;Dong,Libo;Zhao,Xiang;Lu,Jian;Lan,Yu;Shu,Yuelong
EPI628183	NA	China	2014-Feb-05	EPI_ISL_192424	A/Hunan/09193/2014	WHO Chinese National Influenza Center	WHO Chinese National Influenza Center	Wang,Dayan;Gao,Rongbao;Yang,Lei;Zhou,Shumei;Li,Xiyan;Zhou,Jianfang;Zhu,Wenfei;Guo,Junfeng;Li,Xiaodan;Dong,Jie;Huang,Weijuan;Zhang,Ye;Dong,Libo;Zhao,Xiang;Lu,Jian;Lan,Yu;Shu,Yuelong
EPI628191	NA	China	2014-Jan-07	EPI_ISL_192425	A/Jiangsu/09389/2014	WHO Chinese National Influenza Center	WHO Chinese National Influenza Center	Wang,Dayan;Gao,Rongbao;Yang,Lei;Zhou,Shumei;Li,Xiyan;Zhou,Jianfang;Zhu,Wenfei;Guo,Junfeng;Li,Xiaodan;Dong,Jie;Huang,Weijuan;Zhang,Ye;Dong,Libo;Zhao,Xiang;Lu,Jian;Lan,Yu;Shu,Yuelong
EPI628199	NA	China	2014-Jan-13	EPI_ISL_192426	A/Fujian/9/2014	WHO Chinese National Influenza Center	WHO Chinese National Influenza Center	Wang,Dayan;Gao,Rongbao;Yang,Lei;Zhou,Shumei;Li,Xiyan;Zhou,Jianfang;Zhu,Wenfei;Guo,Junfeng;Li,Xiaodan;Dong,Jie;Huang,Weijuan;Zhang,Ye;Dong,Libo;Zhao,Xiang;Lu,Jian;Lan,Yu;Shu,Yuelong
EPI628207	NA	China	2014-Feb-03	EPI_ISL_192427	A/Fujian/8/2014	WHO Chinese National Influenza Center	WHO Chinese National Influenza Center	Wang,Dayan;Gao,Rongbao;Yang,Lei;Zhou,Shumei;Li,Xiyan;Zhou,Jianfang;Zhu,Wenfei;Guo,Junfeng;Li,Xiaodan;Dong,Jie;Huang,Weijuan;Zhang,Ye;Dong,Libo;Zhao,Xiang;Lu,Jian;Lan,Yu;Shu,Yuelong
EPI628215	NA	China	2014-Jan-27	EPI_ISL_192428	A/Fujian/7/2014	WHO Chinese National Influenza Center	WHO Chinese National Influenza Center	Wang,Dayan;Gao,Rongbao;Yang,Lei;Zhou,Shumei;Li,Xiyan;Zhou,Jianfang;Zhu,Wenfei;Guo,Junfeng;Li,Xiaodan;Dong,Jie;Huang,Weijuan;Zhang,Ye;Dong,Libo;Zhao,Xiang;Lu,Jian;Lan,Yu;Shu,Yuelong
EPI628223	NA	China	2014-Jan-26	EPI_ISL_192429	A/Fujian/6/2014	WHO Chinese National Influenza Center	WHO Chinese National Influenza Center	Wang,Dayan;Gao,Rongbao;Yang,Lei;Zhou,Shumei;Li,Xiyan;Zhou,Jianfang;Zhu,Wenfei;Guo,Junfeng;Li,Xiaodan;Dong,Jie;Huang,Weijuan;Zhang,Ye;Dong,Libo;Zhao,Xiang;Lu,Jian;Lan,Yu;Shu,Yuelong
EPI628239	NA	China	2014-Jan-26	EPI_ISL_192431	A/Jiangsu/09043/2014	WHO Chinese National Influenza Center	WHO Chinese National Influenza Center	Wang,Dayan;Gao,Rongbao;Yang,Lei;Zhou,Shumei;Li,Xiyan;Zhou,Jianfang;Zhu,Wenfei;Guo,Junfeng;Li,Xiaodan;Dong,Jie;Huang,Weijuan;Zhang,Ye;Dong,Libo;Zhao,Xiang;Lu,Jian;Lan,Yu;Shu,Yuelong
EPI628247	NA	China	2014-Jan-20	EPI_ISL_192432	A/Jiangsu/09041/2014	WHO Chinese National Influenza Center	WHO Chinese National Influenza Center	Wang,Dayan;Gao,Rongbao;Yang,Lei;Zhou,Shumei;Li,Xiyan;Zhou,Jianfang;Zhu,Wenfei;Guo,Junfeng;Li,Xiaodan;Dong,Jie;Huang,Weijuan;Zhang,Ye;Dong,Libo;Zhao,Xiang;Lu,Jian;Lan,Yu;Shu,Yuelong
EPI628271	NA	China	2014-Jan-16	EPI_ISL_192435	A/Fujian/3/2014	WHO Chinese National Influenza Center	WHO Chinese National Influenza Center	Wang,Dayan;Gao,Rongbao;Yang,Lei;Zhou,Shumei;Li,Xiyan;Zhou,Jianfang;Zhu,Wenfei;Guo,Junfeng;Li,Xiaodan;Dong,Jie;Huang,Weijuan;Zhang,Ye;Dong,Libo;Zhao,Xiang;Lu,Jian;Lan,Yu;Shu,Yuelong
EPI628279	NA	China	2014-Jan-27	EPI_ISL_192436	A/Hunan/07833/2014	WHO Chinese National Influenza Center	WHO Chinese National Influenza Center	Wang,Dayan;Gao,Rongbao;Yang,Lei;Zhou,Shumei;Li,Xiyan;Zhou,Jianfang;Zhu,Wenfei;Guo,Junfeng;Li,Xiaodan;Dong,Jie;Huang,Weijuan;Zhang,Ye;Dong,Libo;Zhao,Xiang;Lu,Jian;Lan,Yu;Shu,Yuelong
EPI628303	NA	China	2014-Jan-19	EPI_ISL_192439	A/Zhejiang/07807/2014	WHO Chinese National Influenza Center	WHO Chinese National Influenza Center	Wang,Dayan;Gao,Rongbao;Yang,Lei;Zhou,Shumei;Li,Xiyan;Zhou,Jianfang;Zhu,Wenfei;Guo,Junfeng;Li,Xiaodan;Dong,Jie;Huang,Weijuan;Zhang,Ye;Dong,Libo;Zhao,Xiang;Lu,Jian;Lan,Yu;Shu,Yuelong
EPI628311	NA	China	2014-Jan-23	EPI_ISL_192440	A/Zhejiang/07803/2014	WHO Chinese National Influenza Center	WHO Chinese National Influenza Center	Wang,Dayan;Gao,Rongbao;Yang,Lei;Zhou,Shumei;Li,Xiyan;Zhou,Jianfang;Zhu,Wenfei;Guo,Junfeng;Li,Xiaodan;Dong,Jie;Huang,Weijuan;Zhang,Ye;Dong,Libo;Zhao,Xiang;Lu,Jian;Lan,Yu;Shu,Yuelong
EPI628327	NA	China	2014-Jan-23	EPI_ISL_192442	A/Zhejiang/07801/2014	WHO Chinese National Influenza Center	WHO Chinese National Influenza Center	Wang,Dayan;Gao,Rongbao;Yang,Lei;Zhou,Shumei;Li,Xiyan;Zhou,Jianfang;Zhu,Wenfei;Guo,Junfeng;Li,Xiaodan;Dong,Jie;Huang,Weijuan;Zhang,Ye;Dong,Libo;Zhao,Xiang;Lu,Jian;Lan,Yu;Shu,Yuelong
EPI628335	NA	China	2014-Jan-23	EPI_ISL_192443	A/Zhejiang/07800/2014	WHO Chinese National Influenza Center	WHO Chinese National Influenza Center	Wang,Dayan;Gao,Rongbao;Yang,Lei;Zhou,Shumei;Li,Xiyan;Zhou,Jianfang;Zhu,Wenfei;Guo,Junfeng;Li,Xiaodan;Dong,Jie;Huang,Weijuan;Zhang,Ye;Dong,Libo;Zhao,Xiang;Lu,Jian;Lan,Yu;Shu,Yuelong
EPI632073	NA	China	2013-Dec-01	EPI_ISL_192898	A/Human/Shenzhen/1/2013	Shenzhen center for disease control and prevention	Beijing Genomics Institute (BGI)	Jinquan,Cheng; Renli,Zhang; Shisong,Fang
EPI632066	NA	China	2014-Jan-01	EPI_ISL_192899	A/Human/Shenzhen/2/2014	Shenzhen center for disease control and prevention	Beijing Genomics Institute (BGI)	Jinquan,Cheng; Renli,Zhang; Shisong,Fang
EPI632059	NA	China	2014-Jan-01	EPI_ISL_192900	A/Human/Shenzhen/3/2014	Shenzhen center for disease control and prevention	Beijing Genomics Institute (BGI)	Jinquan,Cheng; Renli,Zhang; Shisong,Fang
EPI632052	NA	China	2014-Jan-01	EPI_ISL_192901	A/Human/Shenzhen/4/2014	Shenzhen center for disease control and prevention	Beijing Genomics Institute (BGI)	Jinquan,Cheng; Renli,Zhang; Shisong,Fang
EPI632045	NA	China	2014-Jan-01	EPI_ISL_192902	A/Human/Shenzhen/5/2014	Shenzhen center for disease control and prevention	Beijing Genomics Institute (BGI)	Jinquan,Cheng; Renli,Zhang; Shisong,Fang
EPI632038	NA	China	2014-Jan-01	EPI_ISL_192903	A/Human/Shenzhen/6/2014	Shenzhen center for disease control and prevention	Beijing Genomics Institute (BGI)	Jinquan,Cheng; Renli,Zhang; Shisong,Fang
EPI632031	NA	China	2014-Jan-01	EPI_ISL_192904	A/Human/Shenzhen/7/2014	Shenzhen center for disease control and prevention	Beijing Genomics Institute (BGI)	Jinquan,Cheng; Renli,Zhang; Shisong,Fang
EPI632024	NA	China	2014-Jan-01	EPI_ISL_192905	A/Human/Shenzhen/8/2014	Shenzhen center for disease control and prevention	Beijing Genomics Institute (BGI)	Jinquan,Cheng; Renli,Zhang; Shisong,Fang
EPI632017	NA	China	2014-Jan-01	EPI_ISL_192906	A/Human/Shenzhen/9/2014	Shenzhen center for disease control and prevention	Beijing Genomics Institute (BGI)	Jinquan,Cheng; Renli,Zhang; Shisong,Fang
EPI632010	NA	China	2014-Jan-01	EPI_ISL_192907	A/Human/Shenzhen/16/2014	Shenzhen center for disease control and prevention	Beijing Genomics Institute (BGI)	Jinquan,Cheng; Renli,Zhang; Shisong,Fang
EPI632003	NA	China	2014-Jan-01	EPI_ISL_192908	A/Human/Shenzhen/17/2014	Shenzhen center for disease control and prevention	Beijing Genomics Institute (BGI)	Jinquan,Cheng; Renli,Zhang; Shisong,Fang
EPI631996	NA	China	2014-Dec-01	EPI_ISL_192909	A/Human/Shenzhen/1/2015	Shenzhen center for disease control and prevention	Beijing Genomics Institute (BGI)	Jinquan,Cheng; Renli,Zhang; Shisong,Fang
EPI631989	NA	China	2015-Jan-01	EPI_ISL_192910	A/Human/Shenzhen/3/2015	Shenzhen center for disease control and prevention	Beijing Genomics Institute (BGI)	Jinquan,Cheng; Renli,Zhang; Shisong,Fang
EPI631982	NA	China	2015-Jan-01	EPI_ISL_192911	A/Human/Shenzhen/4/2015	Shenzhen center for disease control and prevention	Beijing Genomics Institute (BGI)	Jinquan,Cheng; Renli,Zhang; Shisong,Fang
EPI631975	NA	China	2015-Jan-01	EPI_ISL_192912	A/Human/Shenzhen/5/2015	Shenzhen center for disease control and prevention	Beijing Genomics Institute (BGI)	Jinquan,Cheng; Renli,Zhang; Shisong,Fang
EPI631968	NA	China	2015-Jan-01	EPI_ISL_192913	A/Human/Shenzhen/6/2015	Shenzhen center for disease control and prevention	Beijing Genomics Institute (BGI)	Jinquan,Cheng; Renli,Zhang; Shisong,Fang
EPI636675	NA	China	2013-Jan-01	EPI_ISL_194250	A/Anhui/1-YK_RG01/2013			Das,S.R.; Halpin,R.A.; Lin,X.; Simenauer,A.; Akopov,A.; Fedorova,N.; Puri,V.; Stockwell,T.; Amedeo,P.; Bishop,B.; Katzel,D.; Schobel,S.; Shrivastava,S.; Neumann,G.; Bao,Y.; Sanders,R.; Zhdanov,S.; Kiryutin,B.; Lipman,D.J.; Tatusova,T.; Kawaoka,Y.
EPI636689	NA	China	2013-Jan-01	EPI_ISL_194251	A/Anhui/1-YK_RG03/2013			Das,S.R.; Halpin,R.A.; Lin,X.; Simenauer,A.; Akopov,A.; Fedorova,N.; Puri,V.; Stockwell,T.; Amedeo,P.; Bishop,B.; Katzel,D.; Schobel,S.; Shrivastava,S.; Neumann,G.; Bao,Y.; Sanders,R.; Zhdanov,S.; Kiryutin,B.; Lipman,D.J.; Tatusova,T.; Kawaoka,Y.
EPI636682	NA	China	2013-Jan-01	EPI_ISL_194252	A/Anhui/1-YK_RG02/2013			Das,S.R.; Halpin,R.A.; Lin,X.; Simenauer,A.; Akopov,A.; Fedorova,N.; Puri,V.; Stockwell,T.; Amedeo,P.; Bishop,B.; Katzel,D.; Schobel,S.; Shrivastava,S.; Neumann,G.; Bao,Y.; Sanders,R.; Zhdanov,S.; Kiryutin,B.; Lipman,D.J.; Tatusova,T.; Kawaoka,Y.
EPI636696	NA	China	2013-Jan-01	EPI_ISL_194253	A/Anhui/1-YK_RG04/2013			Das,S.R.; Halpin,R.A.; Lin,X.; Simenauer,A.; Akopov,A.; Fedorova,N.; Puri,V.; Stockwell,T.; Amedeo,P.; Bishop,B.; Katzel,D.; Schobel,S.; Shrivastava,S.; Neumann,G.; Bao,Y.; Sanders,R.; Zhdanov,S.; Kiryutin,B.; Lipman,D.J.; Tatusova,T.; Kawaoka,Y.
EPI636710	NA	China	2013-Jan-01	EPI_ISL_194254	A/Anhui/1-YK_RG06/2013			Das,S.R.; Halpin,R.A.; Lin,X.; Simenauer,A.; Akopov,A.; Fedorova,N.; Puri,V.; Stockwell,T.; Amedeo,P.; Bishop,B.; Katzel,D.; Schobel,S.; Shrivastava,S.; Neumann,G.; Bao,Y.; Sanders,R.; Zhdanov,S.; Kiryutin,B.; Lipman,D.J.; Tatusova,T.; Kawaoka,Y.
EPI636717	NA	China	2013-Jan-01	EPI_ISL_194255	A/Anhui/1-YK_RG07/2013			Das,S.R.; Halpin,R.A.; Lin,X.; Simenauer,A.; Akopov,A.; Fedorova,N.; Puri,V.; Stockwell,T.; Amedeo,P.; Bishop,B.; Katzel,D.; Schobel,S.; Shrivastava,S.; Neumann,G.; Bao,Y.; Sanders,R.; Zhdanov,S.; Kiryutin,B.; Lipman,D.J.; Tatusova,T.; Kawaoka,Y.
EPI636703	NA	China	2013-Jan-01	EPI_ISL_194256	A/Anhui/1-YK_RG05/2013			Das,S.R.; Halpin,R.A.; Lin,X.; Simenauer,A.; Akopov,A.; Fedorova,N.; Puri,V.; Stockwell,T.; Amedeo,P.; Bishop,B.; Katzel,D.; Schobel,S.; Shrivastava,S.; Neumann,G.; Bao,Y.; Sanders,R.; Zhdanov,S.; Kiryutin,B.; Lipman,D.J.; Tatusova,T.; Kawaoka,Y.
EPI636732	NA	China	2013-Jan-01	EPI_ISL_194257	A/Anhui/1-YK_RG09/2013			Das,S.R.; Halpin,R.A.; Lin,X.; Simenauer,A.; Akopov,A.; Fedorova,N.; Puri,V.; Stockwell,T.; Amedeo,P.; Bishop,B.; Katzel,D.; Schobel,S.; Shrivastava,S.; Neumann,G.; Bao,Y.; Sanders,R.; Zhdanov,S.; Kiryutin,B.; Lipman,D.J.; Tatusova,T.; Kawaoka,Y.
EPI636724	NA	China	2013-Jan-01	EPI_ISL_194258	A/Anhui/1-YK_RG08/2013			Das,S.R.; Halpin,R.A.; Lin,X.; Simenauer,A.; Akopov,A.; Fedorova,N.; Puri,V.; Stockwell,T.; Amedeo,P.; Bishop,B.; Katzel,D.; Schobel,S.; Shrivastava,S.; Neumann,G.; Bao,Y.; Sanders,R.; Zhdanov,S.; Kiryutin,B.; Lipman,D.J.; Tatusova,T.; Kawaoka,Y.
EPI636747	NA	China	2013-Jan-01	EPI_ISL_194259	A/Anhui/1-YK_RG12/2013			Das,S.R.; Halpin,R.A.; Lin,X.; Simenauer,A.; Akopov,A.; Fedorova,N.; Puri,V.; Stockwell,T.; Amedeo,P.; Bishop,B.; Katzel,D.; Schobel,S.; Shrivastava,S.; Neumann,G.; Bao,Y.; Sanders,R.; Zhdanov,S.; Kiryutin,B.; Lipman,D.J.; Tatusova,T.; Kawaoka,Y.
EPI636739	NA	China	2013-Jan-01	EPI_ISL_194260	A/Anhui/1-YK_RG10/2013			Das,S.R.; Halpin,R.A.; Lin,X.; Simenauer,A.; Akopov,A.; Fedorova,N.; Puri,V.; Stockwell,T.; Amedeo,P.; Bishop,B.; Katzel,D.; Schobel,S.; Shrivastava,S.; Neumann,G.; Bao,Y.; Sanders,R.; Zhdanov,S.; Kiryutin,B.; Lipman,D.J.; Tatusova,T.; Kawaoka,Y.
EPI636754	NA	China	2013-Jan-01	EPI_ISL_194261	A/Anhui/1-YK_RG13/2013			Das,S.R.; Halpin,R.A.; Lin,X.; Simenauer,A.; Akopov,A.; Fedorova,N.; Puri,V.; Stockwell,T.; Amedeo,P.; Bishop,B.; Katzel,D.; Schobel,S.; Shrivastava,S.; Neumann,G.; Bao,Y.; Sanders,R.; Zhdanov,S.; Kiryutin,B.; Lipman,D.J.; Tatusova,T.; Kawaoka,Y.
EPI636768	NA	China	2013-Jan-01	EPI_ISL_194262	A/Anhui/1-YK_RG15/2013			Das,S.R.; Halpin,R.A.; Lin,X.; Simenauer,A.; Akopov,A.; Fedorova,N.; Puri,V.; Stockwell,T.; Amedeo,P.; Bishop,B.; Katzel,D.; Schobel,S.; Shrivastava,S.; Neumann,G.; Bao,Y.; Sanders,R.; Zhdanov,S.; Kiryutin,B.; Lipman,D.J.; Tatusova,T.; Kawaoka,Y.
EPI636761	NA	China	2013-Jan-01	EPI_ISL_194263	A/Anhui/1-YK_RG14/2013			Das,S.R.; Halpin,R.A.; Lin,X.; Simenauer,A.; Akopov,A.; Fedorova,N.; Puri,V.; Stockwell,T.; Amedeo,P.; Bishop,B.; Katzel,D.; Schobel,S.; Shrivastava,S.; Neumann,G.; Bao,Y.; Sanders,R.; Zhdanov,S.; Kiryutin,B.; Lipman,D.J.; Tatusova,T.; Kawaoka,Y.
EPI636775	NA	China	2013-Jan-01	EPI_ISL_194264	A/Anhui/1-YK_RG16/2013			Das,S.R.; Halpin,R.A.; Lin,X.; Simenauer,A.; Akopov,A.; Fedorova,N.; Puri,V.; Stockwell,T.; Amedeo,P.; Bishop,B.; Katzel,D.; Schobel,S.; Shrivastava,S.; Neumann,G.; Bao,Y.; Sanders,R.; Zhdanov,S.; Kiryutin,B.; Lipman,D.J.; Tatusova,T.; Kawaoka,Y.
EPI636782	NA	China	2013-Jan-01	EPI_ISL_194265	A/Anhui/1-YK_RG17/2013			Das,S.R.; Halpin,R.A.; Lin,X.; Simenauer,A.; Akopov,A.; Fedorova,N.; Puri,V.; Stockwell,T.; Amedeo,P.; Bishop,B.; Katzel,D.; Schobel,S.; Shrivastava,S.; Neumann,G.; Bao,Y.; Sanders,R.; Zhdanov,S.; Kiryutin,B.; Lipman,D.J.; Tatusova,T.; Kawaoka,Y.
EPI636789	NA	China	2013-Jan-01	EPI_ISL_194266	A/Anhui/1-YK_RG18/2013			Das,S.R.; Halpin,R.A.; Lin,X.; Simenauer,A.; Akopov,A.; Fedorova,N.; Puri,V.; Stockwell,T.; Amedeo,P.; Bishop,B.; Katzel,D.; Schobel,S.; Shrivastava,S.; Neumann,G.; Bao,Y.; Sanders,R.; Zhdanov,S.; Kiryutin,B.; Lipman,D.J.; Tatusova,T.; Kawaoka,Y.
EPI636807	NA	China	2013-Jan-01	EPI_ISL_194267	A/Anhui/1-YK_RG20/2013			Das,S.R.; Halpin,R.A.; Lin,X.; Simenauer,A.; Akopov,A.; Fedorova,N.; Puri,V.; Stockwell,T.; Amedeo,P.; Bishop,B.; Katzel,D.; Schobel,S.; Shrivastava,S.; Neumann,G.; Bao,Y.; Sanders,R.; Zhdanov,S.; Kiryutin,B.; Lipman,D.J.; Tatusova,T.; Kawaoka,Y.
EPI636814	NA	China	2013-Jan-01	EPI_ISL_194268	A/Anhui/1-YK_RG21/2013			Das,S.R.; Halpin,R.A.; Lin,X.; Simenauer,A.; Akopov,A.; Fedorova,N.; Puri,V.; Stockwell,T.; Amedeo,P.; Bishop,B.; Katzel,D.; Schobel,S.; Shrivastava,S.; Neumann,G.; Bao,Y.; Sanders,R.; Zhdanov,S.; Kiryutin,B.; Lipman,D.J.; Tatusova,T.; Kawaoka,Y.
EPI636821	NA	China	2013-Jan-01	EPI_ISL_194269	A/Anhui/1-YK_RG22/2013			Das,S.R.; Halpin,R.A.; Lin,X.; Simenauer,A.; Akopov,A.; Fedorova,N.; Puri,V.; Stockwell,T.; Amedeo,P.; Bishop,B.; Katzel,D.; Schobel,S.; Shrivastava,S.; Neumann,G.; Bao,Y.; Sanders,R.; Zhdanov,S.; Kiryutin,B.; Lipman,D.J.; Tatusova,T.; Kawaoka,Y.
EPI636828	NA	China	2013-Jan-01	EPI_ISL_194270	A/Anhui/1-YK_RG23/2013			Das,S.R.; Halpin,R.A.; Lin,X.; Simenauer,A.; Akopov,A.; Fedorova,N.; Puri,V.; Stockwell,T.; Amedeo,P.; Bishop,B.; Katzel,D.; Schobel,S.; Shrivastava,S.; Neumann,G.; Bao,Y.; Sanders,R.; Zhdanov,S.; Kiryutin,B.; Lipman,D.J.; Tatusova,T.; Kawaoka,Y.
EPI636835	NA	China	2013-Jan-01	EPI_ISL_194271	A/Anhui/1-YK_RG24/2013			Das,S.R.; Halpin,R.A.; Lin,X.; Simenauer,A.; Akopov,A.; Fedorova,N.; Puri,V.; Stockwell,T.; Amedeo,P.; Bishop,B.; Katzel,D.; Schobel,S.; Shrivastava,S.; Neumann,G.; Bao,Y.; Sanders,R.; Zhdanov,S.; Kiryutin,B.; Lipman,D.J.; Tatusova,T.; Kawaoka,Y.
EPI636796	NA	China	2013-Jan-01	EPI_ISL_194272	A/Anhui/1-YK_RG19/2013			Das,S.R.; Halpin,R.A.; Lin,X.; Simenauer,A.; Akopov,A.; Fedorova,N.; Puri,V.; Stockwell,T.; Amedeo,P.; Bishop,B.; Katzel,D.; Schobel,S.; Shrivastava,S.; Neumann,G.; Bao,Y.; Sanders,R.; Zhdanov,S.; Kiryutin,B.; Lipman,D.J.; Tatusova,T.; Kawaoka,Y.
EPI636842	NA	China	2013-Jan-01	EPI_ISL_194273	A/Anhui/1-YK_RG25/2013			Das,S.R.; Halpin,R.A.; Lin,X.; Simenauer,A.; Akopov,A.; Fedorova,N.; Puri,V.; Stockwell,T.; Amedeo,P.; Bishop,B.; Katzel,D.; Schobel,S.; Shrivastava,S.; Neumann,G.; Bao,Y.; Sanders,R.; Zhdanov,S.; Kiryutin,B.; Lipman,D.J.; Tatusova,T.; Kawaoka,Y.
EPI636851	NA	China	2013-Jan-01	EPI_ISL_194274	A/Anhui/1-YK_RG26/2013			Das,S.R.; Halpin,R.A.; Lin,X.; Simenauer,A.; Akopov,A.; Fedorova,N.; Puri,V.; Stockwell,T.; Amedeo,P.; Bishop,B.; Katzel,D.; Schobel,S.; Shrivastava,S.; Neumann,G.; Bao,Y.; Sanders,R.; Zhdanov,S.; Kiryutin,B.; Lipman,D.J.; Tatusova,T.; Kawaoka,Y.
EPI636858	NA	China	2013-Jan-01	EPI_ISL_194275	A/Anhui/1-YK_RG27/2013			Das,S.R.; Halpin,R.A.; Lin,X.; Simenauer,A.; Akopov,A.; Fedorova,N.; Puri,V.; Stockwell,T.; Amedeo,P.; Bishop,B.; Katzel,D.; Schobel,S.; Shrivastava,S.; Neumann,G.; Bao,Y.; Sanders,R.; Zhdanov,S.; Kiryutin,B.; Lipman,D.J.; Tatusova,T.; Kawaoka,Y.
EPI636872	NA	China	2013-Jan-01	EPI_ISL_194276	A/Anhui/1-YK_RG29/2013			Das,S.R.; Halpin,R.A.; Lin,X.; Simenauer,A.; Akopov,A.; Fedorova,N.; Puri,V.; Stockwell,T.; Amedeo,P.; Bishop,B.; Katzel,D.; Schobel,S.; Shrivastava,S.; Neumann,G.; Bao,Y.; Sanders,R.; Zhdanov,S.; Kiryutin,B.; Lipman,D.J.; Tatusova,T.; Kawaoka,Y.
EPI636879	NA	China	2013-Jan-01	EPI_ISL_194277	A/Anhui/1-YK_RG30/2013			Das,S.R.; Halpin,R.A.; Lin,X.; Simenauer,A.; Akopov,A.; Fedorova,N.; Puri,V.; Stockwell,T.; Amedeo,P.; Bishop,B.; Katzel,D.; Schobel,S.; Shrivastava,S.; Neumann,G.; Bao,Y.; Sanders,R.; Zhdanov,S.; Kiryutin,B.; Lipman,D.J.; Tatusova,T.; Kawaoka,Y.
EPI636886	NA	China	2013-Jan-01	EPI_ISL_194278	A/Anhui/1-YK_RG31/2013			Das,S.R.; Halpin,R.A.; Lin,X.; Simenauer,A.; Akopov,A.; Fedorova,N.; Puri,V.; Stockwell,T.; Amedeo,P.; Bishop,B.; Katzel,D.; Schobel,S.; Shrivastava,S.; Neumann,G.; Bao,Y.; Sanders,R.; Zhdanov,S.; Kiryutin,B.; Lipman,D.J.; Tatusova,T.; Kawaoka,Y.
EPI636865	NA	China	2013-Jan-01	EPI_ISL_194279	A/Anhui/1-YK_RG28/2013			Das,S.R.; Halpin,R.A.; Lin,X.; Simenauer,A.; Akopov,A.; Fedorova,N.; Puri,V.; Stockwell,T.; Amedeo,P.; Bishop,B.; Katzel,D.; Schobel,S.; Shrivastava,S.; Neumann,G.; Bao,Y.; Sanders,R.; Zhdanov,S.; Kiryutin,B.; Lipman,D.J.; Tatusova,T.; Kawaoka,Y.
EPI636895	NA	China	2013-Jan-01	EPI_ISL_194280	A/Anhui/1-YK_RG32/2013			Das,S.R.; Halpin,R.A.; Lin,X.; Simenauer,A.; Akopov,A.; Fedorova,N.; Puri,V.; Stockwell,T.; Amedeo,P.; Bishop,B.; Katzel,D.; Schobel,S.; Shrivastava,S.; Neumann,G.; Bao,Y.; Sanders,R.; Zhdanov,S.; Kiryutin,B.; Lipman,D.J.; Tatusova,T.; Kawaoka,Y.
EPI636902	NA	China	2013-Jan-01	EPI_ISL_194281	A/Anhui/1-YK_RG33/2013			Das,S.R.; Halpin,R.A.; Lin,X.; Simenauer,A.; Akopov,A.; Fedorova,N.; Puri,V.; Stockwell,T.; Amedeo,P.; Bishop,B.; Katzel,D.; Schobel,S.; Shrivastava,S.; Neumann,G.; Bao,Y.; Sanders,R.; Zhdanov,S.; Kiryutin,B.; Lipman,D.J.; Tatusova,T.; Kawaoka,Y.
EPI636909	NA	China	2013-Jan-01	EPI_ISL_194282	A/Anhui/1-YK_RG34/2013			Das,S.R.; Halpin,R.A.; Lin,X.; Simenauer,A.; Akopov,A.; Fedorova,N.; Puri,V.; Stockwell,T.; Amedeo,P.; Bishop,B.; Katzel,D.; Schobel,S.; Shrivastava,S.; Neumann,G.; Bao,Y.; Sanders,R.; Zhdanov,S.; Kiryutin,B.; Lipman,D.J.; Tatusova,T.; Kawaoka,Y.
EPI636924	NA	China	2013-Jan-01	EPI_ISL_194283	A/Anhui/1-YK_RG36/2013			Das,S.R.; Halpin,R.A.; Lin,X.; Simenauer,A.; Akopov,A.; Fedorova,N.; Puri,V.; Stockwell,T.; Amedeo,P.; Bishop,B.; Katzel,D.; Schobel,S.; Shrivastava,S.; Neumann,G.; Bao,Y.; Sanders,R.; Zhdanov,S.; Kiryutin,B.; Lipman,D.J.; Tatusova,T.; Kawaoka,Y.
EPI636916	NA	China	2013-Jan-01	EPI_ISL_194284	A/Anhui/1-YK_RG35/2013			Das,S.R.; Halpin,R.A.; Lin,X.; Simenauer,A.; Akopov,A.; Fedorova,N.; Puri,V.; Stockwell,T.; Amedeo,P.; Bishop,B.; Katzel,D.; Schobel,S.; Shrivastava,S.; Neumann,G.; Bao,Y.; Sanders,R.; Zhdanov,S.; Kiryutin,B.; Lipman,D.J.; Tatusova,T.; Kawaoka,Y.
EPI636939	NA	China	2013-Jan-01	EPI_ISL_194285	A/Anhui/1-YK_RG38/2013			Das,S.R.; Halpin,R.A.; Lin,X.; Simenauer,A.; Akopov,A.; Fedorova,N.; Puri,V.; Stockwell,T.; Amedeo,P.; Bishop,B.; Katzel,D.; Schobel,S.; Shrivastava,S.; Neumann,G.; Bao,Y.; Sanders,R.; Zhdanov,S.; Kiryutin,B.; Lipman,D.J.; Tatusova,T.; Kawaoka,Y.
EPI636946	NA	China	2013-Jan-01	EPI_ISL_194286	A/Anhui/1-YK_RG39/2013			Das,S.R.; Halpin,R.A.; Lin,X.; Simenauer,A.; Akopov,A.; Fedorova,N.; Puri,V.; Stockwell,T.; Amedeo,P.; Bishop,B.; Katzel,D.; Schobel,S.; Shrivastava,S.; Neumann,G.; Bao,Y.; Sanders,R.; Zhdanov,S.; Kiryutin,B.; Lipman,D.J.; Tatusova,T.; Kawaoka,Y.
EPI636953	NA	China	2013-Jan-01	EPI_ISL_194287	A/Anhui/1-YK_RG40/2013			Das,S.R.; Halpin,R.A.; Lin,X.; Simenauer,A.; Akopov,A.; Fedorova,N.; Puri,V.; Stockwell,T.; Amedeo,P.; Bishop,B.; Katzel,D.; Schobel,S.; Shrivastava,S.; Neumann,G.; Bao,Y.; Sanders,R.; Zhdanov,S.; Kiryutin,B.; Lipman,D.J.; Tatusova,T.; Kawaoka,Y.
EPI636960	NA	China	2013-Jan-01	EPI_ISL_194288	A/Anhui/1-YK_RG41/2013			Das,S.R.; Halpin,R.A.; Lin,X.; Simenauer,A.; Akopov,A.; Fedorova,N.; Puri,V.; Stockwell,T.; Amedeo,P.; Bishop,B.; Katzel,D.; Schobel,S.; Shrivastava,S.; Neumann,G.; Bao,Y.; Sanders,R.; Zhdanov,S.; Kiryutin,B.; Lipman,D.J.; Tatusova,T.; Kawaoka,Y.
EPI636967	NA	China	2013-Jan-01	EPI_ISL_194289	A/Anhui/1-YK_RG42/2013			Das,S.R.; Halpin,R.A.; Lin,X.; Simenauer,A.; Akopov,A.; Fedorova,N.; Puri,V.; Stockwell,T.; Amedeo,P.; Bishop,B.; Katzel,D.; Schobel,S.; Shrivastava,S.; Neumann,G.; Bao,Y.; Sanders,R.; Zhdanov,S.; Kiryutin,B.; Lipman,D.J.; Tatusova,T.; Kawaoka,Y.
EPI636974	NA	China	2013-Jan-01	EPI_ISL_194290	A/Anhui/1-YK_RG43/2013			Das,S.R.; Halpin,R.A.; Lin,X.; Simenauer,A.; Akopov,A.; Fedorova,N.; Puri,V.; Stockwell,T.; Amedeo,P.; Bishop,B.; Katzel,D.; Schobel,S.; Shrivastava,S.; Neumann,G.; Bao,Y.; Sanders,R.; Zhdanov,S.; Kiryutin,B.; Lipman,D.J.; Tatusova,T.; Kawaoka,Y.
EPI636981	NA	China	2013-Jan-01	EPI_ISL_194291	A/Anhui/1-YK_RG44/2013			Das,S.R.; Halpin,R.A.; Lin,X.; Simenauer,A.; Akopov,A.; Fedorova,N.; Puri,V.; Stockwell,T.; Amedeo,P.; Bishop,B.; Katzel,D.; Schobel,S.; Shrivastava,S.; Neumann,G.; Bao,Y.; Sanders,R.; Zhdanov,S.; Kiryutin,B.; Lipman,D.J.; Tatusova,T.; Kawaoka,Y.
EPI636932	NA	China	2013-Jan-01	EPI_ISL_194292	A/Anhui/1-YK_RG37/2013			Das,S.R.; Halpin,R.A.; Lin,X.; Simenauer,A.; Akopov,A.; Fedorova,N.; Puri,V.; Stockwell,T.; Amedeo,P.; Bishop,B.; Katzel,D.; Schobel,S.; Shrivastava,S.; Neumann,G.; Bao,Y.; Sanders,R.; Zhdanov,S.; Kiryutin,B.; Lipman,D.J.; Tatusova,T.; Kawaoka,Y.
EPI636988	NA	China	2013-Jan-01	EPI_ISL_194293	A/Anhui/1-YK_RG45/2013			Das,S.R.; Halpin,R.A.; Lin,X.; Simenauer,A.; Akopov,A.; Fedorova,N.; Puri,V.; Stockwell,T.; Amedeo,P.; Bishop,B.; Katzel,D.; Schobel,S.; Shrivastava,S.; Neumann,G.; Bao,Y.; Sanders,R.; Zhdanov,S.; Kiryutin,B.; Lipman,D.J.; Tatusova,T.; Kawaoka,Y.
EPI636995	NA	China	2013-Jan-01	EPI_ISL_194294	A/Anhui/1-YK_RG46/2013			Das,S.R.; Halpin,R.A.; Lin,X.; Simenauer,A.; Akopov,A.; Fedorova,N.; Puri,V.; Stockwell,T.; Amedeo,P.; Bishop,B.; Katzel,D.; Schobel,S.; Shrivastava,S.; Neumann,G.; Bao,Y.; Sanders,R.; Zhdanov,S.; Kiryutin,B.; Lipman,D.J.; Tatusova,T.; Kawaoka,Y.
EPI637009	NA	China	2013-Jan-01	EPI_ISL_194295	A/Anhui/1-YK_RG48/2013			Das,S.R.; Halpin,R.A.; Lin,X.; Simenauer,A.; Akopov,A.; Fedorova,N.; Puri,V.; Stockwell,T.; Amedeo,P.; Bishop,B.; Katzel,D.; Schobel,S.; Shrivastava,S.; Neumann,G.; Bao,Y.; Sanders,R.; Zhdanov,S.; Kiryutin,B.; Lipman,D.J.; Tatusova,T.; Kawaoka,Y.
EPI637016	NA	China	2013-Jan-01	EPI_ISL_194296	A/Anhui/1-YK_RG49/2013			Das,S.R.; Halpin,R.A.; Lin,X.; Simenauer,A.; Akopov,A.; Fedorova,N.; Puri,V.; Stockwell,T.; Amedeo,P.; Bishop,B.; Katzel,D.; Schobel,S.; Shrivastava,S.; Neumann,G.; Bao,Y.; Sanders,R.; Zhdanov,S.; Kiryutin,B.; Lipman,D.J.; Tatusova,T.; Kawaoka,Y.
EPI637023	NA	China	2013-Jan-01	EPI_ISL_194297	A/Anhui/1-YK_RG50/2013			Das,S.R.; Halpin,R.A.; Lin,X.; Simenauer,A.; Akopov,A.; Fedorova,N.; Puri,V.; Stockwell,T.; Amedeo,P.; Bishop,B.; Katzel,D.; Schobel,S.; Shrivastava,S.; Neumann,G.; Bao,Y.; Sanders,R.; Zhdanov,S.; Kiryutin,B.; Lipman,D.J.; Tatusova,T.; Kawaoka,Y.
EPI637030	NA	China	2013-Jan-01	EPI_ISL_194298	A/Anhui/1-YK_RG51/2013			Das,S.R.; Halpin,R.A.; Lin,X.; Simenauer,A.; Akopov,A.; Fedorova,N.; Puri,V.; Stockwell,T.; Amedeo,P.; Bishop,B.; Katzel,D.; Schobel,S.; Shrivastava,S.; Neumann,G.; Bao,Y.; Sanders,R.; Zhdanov,S.; Kiryutin,B.; Lipman,D.J.; Tatusova,T.; Kawaoka,Y.
EPI637037	NA	China	2013-Jan-01	EPI_ISL_194299	A/Anhui/1-YK_RG52/2013			Das,S.R.; Halpin,R.A.; Lin,X.; Simenauer,A.; Akopov,A.; Fedorova,N.; Puri,V.; Stockwell,T.; Amedeo,P.; Bishop,B.; Katzel,D.; Schobel,S.; Shrivastava,S.; Neumann,G.; Bao,Y.; Sanders,R.; Zhdanov,S.; Kiryutin,B.; Lipman,D.J.; Tatusova,T.; Kawaoka,Y.
EPI637044	NA	China	2013-Jan-01	EPI_ISL_194300	A/Anhui/1-YK_RG53/2013			Das,S.R.; Halpin,R.A.; Lin,X.; Simenauer,A.; Akopov,A.; Fedorova,N.; Puri,V.; Stockwell,T.; Amedeo,P.; Bishop,B.; Katzel,D.; Schobel,S.; Shrivastava,S.; Neumann,G.; Bao,Y.; Sanders,R.; Zhdanov,S.; Kiryutin,B.; Lipman,D.J.; Tatusova,T.; Kawaoka,Y.
EPI637051	NA	China	2013-Jan-01	EPI_ISL_194301	A/Anhui/1-YK_RG54/2013			Das,S.R.; Halpin,R.A.; Lin,X.; Simenauer,A.; Akopov,A.; Fedorova,N.; Puri,V.; Stockwell,T.; Amedeo,P.; Bishop,B.; Katzel,D.; Schobel,S.; Shrivastava,S.; Neumann,G.; Bao,Y.; Sanders,R.; Zhdanov,S.; Kiryutin,B.; Lipman,D.J.; Tatusova,T.; Kawaoka,Y.
EPI637002	NA	China	2013-Jan-01	EPI_ISL_194302	A/Anhui/1-YK_RG47/2013			Das,S.R.; Halpin,R.A.; Lin,X.; Simenauer,A.; Akopov,A.; Fedorova,N.; Puri,V.; Stockwell,T.; Amedeo,P.; Bishop,B.; Katzel,D.; Schobel,S.; Shrivastava,S.; Neumann,G.; Bao,Y.; Sanders,R.; Zhdanov,S.; Kiryutin,B.; Lipman,D.J.; Tatusova,T.; Kawaoka,Y.
EPI637058	NA	China	2013-Jan-01	EPI_ISL_194303	A/Anhui/1-YK_RG55/2013			Das,S.R.; Halpin,R.A.; Lin,X.; Simenauer,A.; Akopov,A.; Fedorova,N.; Puri,V.; Stockwell,T.; Amedeo,P.; Bishop,B.; Katzel,D.; Schobel,S.; Shrivastava,S.; Neumann,G.; Bao,Y.; Sanders,R.; Zhdanov,S.; Kiryutin,B.; Lipman,D.J.; Tatusova,T.; Kawaoka,Y.
EPI637072	NA	China	2013-Jan-01	EPI_ISL_194304	A/Anhui/1-YK_RG57/2013			Das,S.R.; Halpin,R.A.; Lin,X.; Simenauer,A.; Akopov,A.; Fedorova,N.; Puri,V.; Stockwell,T.; Amedeo,P.; Bishop,B.; Katzel,D.; Schobel,S.; Shrivastava,S.; Neumann,G.; Bao,Y.; Sanders,R.; Zhdanov,S.; Kiryutin,B.; Lipman,D.J.; Tatusova,T.; Kawaoka,Y.
EPI637079	NA	China	2013-Jan-01	EPI_ISL_194305	A/Anhui/1-YK_RG58/2013			Das,S.R.; Halpin,R.A.; Lin,X.; Simenauer,A.; Akopov,A.; Fedorova,N.; Puri,V.; Stockwell,T.; Amedeo,P.; Bishop,B.; Katzel,D.; Schobel,S.; Shrivastava,S.; Neumann,G.; Bao,Y.; Sanders,R.; Zhdanov,S.; Kiryutin,B.; Lipman,D.J.; Tatusova,T.; Kawaoka,Y.
EPI637086	NA	China	2013-Jan-01	EPI_ISL_194306	A/Anhui/1-YK_RG59/2013			Das,S.R.; Halpin,R.A.; Lin,X.; Simenauer,A.; Akopov,A.; Fedorova,N.; Puri,V.; Stockwell,T.; Amedeo,P.; Bishop,B.; Katzel,D.; Schobel,S.; Shrivastava,S.; Neumann,G.; Bao,Y.; Sanders,R.; Zhdanov,S.; Kiryutin,B.; Lipman,D.J.; Tatusova,T.; Kawaoka,Y.
EPI637093	NA	China	2013-Jan-01	EPI_ISL_194307	A/Anhui/1-YK_RG60/2013			Das,S.R.; Halpin,R.A.; Lin,X.; Simenauer,A.; Akopov,A.; Fedorova,N.; Puri,V.; Stockwell,T.; Amedeo,P.; Bishop,B.; Katzel,D.; Schobel,S.; Shrivastava,S.; Neumann,G.; Bao,Y.; Sanders,R.; Zhdanov,S.; Kiryutin,B.; Lipman,D.J.; Tatusova,T.; Kawaoka,Y.
EPI637100	NA	China	2013-Jan-01	EPI_ISL_194308	A/Anhui/1-YK_RG61/2013			Das,S.R.; Halpin,R.A.; Lin,X.; Simenauer,A.; Akopov,A.; Fedorova,N.; Puri,V.; Stockwell,T.; Amedeo,P.; Bishop,B.; Katzel,D.; Schobel,S.; Shrivastava,S.; Neumann,G.; Bao,Y.; Sanders,R.; Zhdanov,S.; Kiryutin,B.; Lipman,D.J.; Tatusova,T.; Kawaoka,Y.
EPI637107	NA	China	2013-Jan-01	EPI_ISL_194309	A/Anhui/1-YK_RG62/2013			Das,S.R.; Halpin,R.A.; Lin,X.; Simenauer,A.; Akopov,A.; Fedorova,N.; Puri,V.; Stockwell,T.; Amedeo,P.; Bishop,B.; Katzel,D.; Schobel,S.; Shrivastava,S.; Neumann,G.; Bao,Y.; Sanders,R.; Zhdanov,S.; Kiryutin,B.; Lipman,D.J.; Tatusova,T.; Kawaoka,Y.
EPI637114	NA	China	2013-Jan-01	EPI_ISL_194310	A/Anhui/1-YK_RG63/2013			Das,S.R.; Halpin,R.A.; Lin,X.; Simenauer,A.; Akopov,A.; Fedorova,N.; Puri,V.; Stockwell,T.; Amedeo,P.; Bishop,B.; Katzel,D.; Schobel,S.; Shrivastava,S.; Neumann,G.; Bao,Y.; Sanders,R.; Zhdanov,S.; Kiryutin,B.; Lipman,D.J.; Tatusova,T.; Kawaoka,Y.
EPI637121	NA	China	2013-Jan-01	EPI_ISL_194311	A/Anhui/1-YK_RG64/2013			Das,S.R.; Halpin,R.A.; Lin,X.; Simenauer,A.; Akopov,A.; Fedorova,N.; Puri,V.; Stockwell,T.; Amedeo,P.; Bishop,B.; Katzel,D.; Schobel,S.; Shrivastava,S.; Neumann,G.; Bao,Y.; Sanders,R.; Zhdanov,S.; Kiryutin,B.; Lipman,D.J.; Tatusova,T.; Kawaoka,Y.
EPI637128	NA	China	2013-Jan-01	EPI_ISL_194312	A/Anhui/1-YK_RG65/2013			Das,S.R.; Halpin,R.A.; Lin,X.; Simenauer,A.; Akopov,A.; Fedorova,N.; Puri,V.; Stockwell,T.; Amedeo,P.; Bishop,B.; Katzel,D.; Schobel,S.; Shrivastava,S.; Neumann,G.; Bao,Y.; Sanders,R.; Zhdanov,S.; Kiryutin,B.; Lipman,D.J.; Tatusova,T.; Kawaoka,Y.
EPI637135	NA	China	2013-Jan-01	EPI_ISL_194313	A/Anhui/1-YK_RG66/2013			Das,S.R.; Halpin,R.A.; Lin,X.; Simenauer,A.; Akopov,A.; Fedorova,N.; Puri,V.; Stockwell,T.; Amedeo,P.; Bishop,B.; Katzel,D.; Schobel,S.; Shrivastava,S.; Neumann,G.; Bao,Y.; Sanders,R.; Zhdanov,S.; Kiryutin,B.; Lipman,D.J.; Tatusova,T.; Kawaoka,Y.
EPI637142	NA	China	2013-Jan-01	EPI_ISL_194314	A/Anhui/1-YK_RG67/2013			Das,S.R.; Halpin,R.A.; Lin,X.; Simenauer,A.; Akopov,A.; Fedorova,N.; Puri,V.; Stockwell,T.; Amedeo,P.; Bishop,B.; Katzel,D.; Schobel,S.; Shrivastava,S.; Neumann,G.; Bao,Y.; Sanders,R.; Zhdanov,S.; Kiryutin,B.; Lipman,D.J.; Tatusova,T.; Kawaoka,Y.
EPI637149	NA	China	2013-Jan-01	EPI_ISL_194315	A/Anhui/1-YK_RG68/2013			Das,S.R.; Halpin,R.A.; Lin,X.; Simenauer,A.; Akopov,A.; Fedorova,N.; Puri,V.; Stockwell,T.; Amedeo,P.; Bishop,B.; Katzel,D.; Schobel,S.; Shrivastava,S.; Neumann,G.; Bao,Y.; Sanders,R.; Zhdanov,S.; Kiryutin,B.; Lipman,D.J.; Tatusova,T.; Kawaoka,Y.
EPI637156	NA	China	2013-Jan-01	EPI_ISL_194316	A/Anhui/1-YK_RG69/2013			Das,S.R.; Halpin,R.A.; Lin,X.; Simenauer,A.; Akopov,A.; Fedorova,N.; Puri,V.; Stockwell,T.; Amedeo,P.; Bishop,B.; Katzel,D.; Schobel,S.; Shrivastava,S.; Neumann,G.; Bao,Y.; Sanders,R.; Zhdanov,S.; Kiryutin,B.; Lipman,D.J.; Tatusova,T.; Kawaoka,Y.
EPI637164	NA	China	2013-Jan-01	EPI_ISL_194317	A/Anhui/1-YK_RG70/2013			Das,S.R.; Halpin,R.A.; Lin,X.; Simenauer,A.; Akopov,A.; Fedorova,N.; Puri,V.; Stockwell,T.; Amedeo,P.; Bishop,B.; Katzel,D.; Schobel,S.; Shrivastava,S.; Neumann,G.; Bao,Y.; Sanders,R.; Zhdanov,S.; Kiryutin,B.; Lipman,D.J.; Tatusova,T.; Kawaoka,Y.
EPI637171	NA	China	2013-Jan-01	EPI_ISL_194318	A/Anhui/1-YK_RG71/2013			Das,S.R.; Halpin,R.A.; Lin,X.; Simenauer,A.; Akopov,A.; Fedorova,N.; Puri,V.; Stockwell,T.; Amedeo,P.; Bishop,B.; Katzel,D.; Schobel,S.; Shrivastava,S.; Neumann,G.; Bao,Y.; Sanders,R.; Zhdanov,S.; Kiryutin,B.; Lipman,D.J.; Tatusova,T.; Kawaoka,Y.
EPI637179	NA	China	2013-Jan-01	EPI_ISL_194319	A/Anhui/1-YK_RG72/2013			Das,S.R.; Halpin,R.A.; Lin,X.; Simenauer,A.; Akopov,A.; Fedorova,N.; Puri,V.; Stockwell,T.; Amedeo,P.; Bishop,B.; Katzel,D.; Schobel,S.; Shrivastava,S.; Neumann,G.; Bao,Y.; Sanders,R.; Zhdanov,S.; Kiryutin,B.; Lipman,D.J.; Tatusova,T.; Kawaoka,Y.
EPI637065	NA	China	2015-Aug-27	EPI_ISL_194320	A/Anhui/1-YK_RG56/2013			Das,S.R.; Halpin,R.A.; Lin,X.; Simenauer,A.; Akopov,A.; Fedorova,N.; Puri,V.; Stockwell,T.; Amedeo,P.; Bishop,B.; Katzel,D.; Schobel,S.; Shrivastava,S.; Neumann,G.; Bao,Y.; Sanders,R.; Zhdanov,S.; Kiryutin,B.; Lipman,D.J.; Tatusova,T.; Kawaoka,Y.
EPI637193	NA	China	2013-Jan-01	EPI_ISL_194321	A/Anhui/1-YK_RG74/2013			Das,S.R.; Halpin,R.A.; Lin,X.; Simenauer,A.; Akopov,A.; Fedorova,N.; Puri,V.; Stockwell,T.; Amedeo,P.; Bishop,B.; Katzel,D.; Schobel,S.; Shrivastava,S.; Neumann,G.; Bao,Y.; Sanders,R.; Zhdanov,S.; Kiryutin,B.; Lipman,D.J.; Tatusova,T.; Kawaoka,Y.
EPI637186	NA	China	2013-Jan-01	EPI_ISL_194322	A/Anhui/1-YK_RG73/2013			Das,S.R.; Halpin,R.A.; Lin,X.; Simenauer,A.; Akopov,A.; Fedorova,N.; Puri,V.; Stockwell,T.; Amedeo,P.; Bishop,B.; Katzel,D.; Schobel,S.; Shrivastava,S.; Neumann,G.; Bao,Y.; Sanders,R.; Zhdanov,S.; Kiryutin,B.; Lipman,D.J.; Tatusova,T.; Kawaoka,Y.
EPI637200	NA	China	2013-Jan-01	EPI_ISL_194323	A/Anhui/1-YK_RG75/2013			Das,S.R.; Halpin,R.A.; Lin,X.; Simenauer,A.; Akopov,A.; Fedorova,N.; Puri,V.; Stockwell,T.; Amedeo,P.; Bishop,B.; Katzel,D.; Schobel,S.; Shrivastava,S.; Neumann,G.; Bao,Y.; Sanders,R.; Zhdanov,S.; Kiryutin,B.; Lipman,D.J.; Tatusova,T.; Kawaoka,Y.
EPI637226	NA	China	2013-Jan-01	EPI_ISL_194324	A/Anhui/1-YK_RG77/2013			Das,S.R.; Halpin,R.A.; Lin,X.; Simenauer,A.; Akopov,A.; Fedorova,N.; Puri,V.; Stockwell,T.; Amedeo,P.; Bishop,B.; Katzel,D.; Schobel,S.; Shrivastava,S.; Neumann,G.; Bao,Y.; Sanders,R.; Zhdanov,S.; Kiryutin,B.; Lipman,D.J.; Tatusova,T.; Kawaoka,Y.
EPI637233	NA	China	2013-Jan-01	EPI_ISL_194325	A/Anhui/1-YK_RG78/2013			Das,S.R.; Halpin,R.A.; Lin,X.; Simenauer,A.; Akopov,A.; Fedorova,N.; Puri,V.; Stockwell,T.; Amedeo,P.; Bishop,B.; Katzel,D.; Schobel,S.; Shrivastava,S.; Neumann,G.; Bao,Y.; Sanders,R.; Zhdanov,S.; Kiryutin,B.; Lipman,D.J.; Tatusova,T.; Kawaoka,Y.
EPI637240	NA	China	2013-Jan-01	EPI_ISL_194326	A/Anhui/1-YK_RG79/2013			Das,S.R.; Halpin,R.A.; Lin,X.; Simenauer,A.; Akopov,A.; Fedorova,N.; Puri,V.; Stockwell,T.; Amedeo,P.; Bishop,B.; Katzel,D.; Schobel,S.; Shrivastava,S.; Neumann,G.; Bao,Y.; Sanders,R.; Zhdanov,S.; Kiryutin,B.; Lipman,D.J.; Tatusova,T.; Kawaoka,Y.
EPI637247	NA	China	2013-Jan-01	EPI_ISL_194327	A/Anhui/1-YK_RG80/2013			Das,S.R.; Halpin,R.A.; Lin,X.; Simenauer,A.; Akopov,A.; Fedorova,N.; Puri,V.; Stockwell,T.; Amedeo,P.; Bishop,B.; Katzel,D.; Schobel,S.; Shrivastava,S.; Neumann,G.; Bao,Y.; Sanders,R.; Zhdanov,S.; Kiryutin,B.; Lipman,D.J.; Tatusova,T.; Kawaoka,Y.
EPI637254	NA	China	2013-Jan-01	EPI_ISL_194328	A/Anhui/1-YK_RG81/2013			Das,S.R.; Halpin,R.A.; Lin,X.; Simenauer,A.; Akopov,A.; Fedorova,N.; Puri,V.; Stockwell,T.; Amedeo,P.; Bishop,B.; Katzel,D.; Schobel,S.; Shrivastava,S.; Neumann,G.; Bao,Y.; Sanders,R.; Zhdanov,S.; Kiryutin,B.; Lipman,D.J.; Tatusova,T.; Kawaoka,Y.
EPI637263	NA	China	2013-Jan-01	EPI_ISL_194329	A/Anhui/1-YK_RG82/2013			Das,S.R.; Halpin,R.A.; Lin,X.; Simenauer,A.; Akopov,A.; Fedorova,N.; Puri,V.; Stockwell,T.; Amedeo,P.; Bishop,B.; Katzel,D.; Schobel,S.; Shrivastava,S.; Neumann,G.; Bao,Y.; Sanders,R.; Zhdanov,S.; Kiryutin,B.; Lipman,D.J.; Tatusova,T.; Kawaoka,Y.
EPI637270	NA	China	2013-Jan-01	EPI_ISL_194330	A/Anhui/1-YK_RG83/2013			Das,S.R.; Halpin,R.A.; Lin,X.; Simenauer,A.; Akopov,A.; Fedorova,N.; Puri,V.; Stockwell,T.; Amedeo,P.; Bishop,B.; Katzel,D.; Schobel,S.; Shrivastava,S.; Neumann,G.; Bao,Y.; Sanders,R.; Zhdanov,S.; Kiryutin,B.; Lipman,D.J.; Tatusova,T.; Kawaoka,Y.
EPI637277	NA	China	2013-Jan-01	EPI_ISL_194331	A/Anhui/1-YK_RG84/2013			Das,S.R.; Halpin,R.A.; Lin,X.; Simenauer,A.; Akopov,A.; Fedorova,N.; Puri,V.; Stockwell,T.; Amedeo,P.; Bishop,B.; Katzel,D.; Schobel,S.; Shrivastava,S.; Neumann,G.; Bao,Y.; Sanders,R.; Zhdanov,S.; Kiryutin,B.; Lipman,D.J.; Tatusova,T.; Kawaoka,Y.
EPI637285	NA	China	2013-Jan-01	EPI_ISL_194332	A/Anhui/1-YK_RG85/2013			Das,S.R.; Halpin,R.A.; Lin,X.; Simenauer,A.; Akopov,A.; Fedorova,N.; Puri,V.; Stockwell,T.; Amedeo,P.; Bishop,B.; Katzel,D.; Schobel,S.; Shrivastava,S.; Neumann,G.; Bao,Y.; Sanders,R.; Zhdanov,S.; Kiryutin,B.; Lipman,D.J.; Tatusova,T.; Kawaoka,Y.
EPI637292	NA	China	2013-Jan-01	EPI_ISL_194333	A/Anhui/1-YK_RG86/2013			Das,S.R.; Halpin,R.A.; Lin,X.; Simenauer,A.; Akopov,A.; Fedorova,N.; Puri,V.; Stockwell,T.; Amedeo,P.; Bishop,B.; Katzel,D.; Schobel,S.; Shrivastava,S.; Neumann,G.; Bao,Y.; Sanders,R.; Zhdanov,S.; Kiryutin,B.; Lipman,D.J.; Tatusova,T.; Kawaoka,Y.
EPI637299	NA	China	2013-Jan-01	EPI_ISL_194334	A/Anhui/1-YK_RG87/2013			Das,S.R.; Halpin,R.A.; Lin,X.; Simenauer,A.; Akopov,A.; Fedorova,N.; Puri,V.; Stockwell,T.; Amedeo,P.; Bishop,B.; Katzel,D.; Schobel,S.; Shrivastava,S.; Neumann,G.; Bao,Y.; Sanders,R.; Zhdanov,S.; Kiryutin,B.; Lipman,D.J.; Tatusova,T.; Kawaoka,Y.
EPI637307	NA	China	2013-Jan-01	EPI_ISL_194335	A/Anhui/1-YK_RG88/2013			Das,S.R.; Halpin,R.A.; Lin,X.; Simenauer,A.; Akopov,A.; Fedorova,N.; Puri,V.; Stockwell,T.; Amedeo,P.; Bishop,B.; Katzel,D.; Schobel,S.; Shrivastava,S.; Neumann,G.; Bao,Y.; Sanders,R.; Zhdanov,S.; Kiryutin,B.; Lipman,D.J.; Tatusova,T.; Kawaoka,Y.
EPI637314	NA	China	2013-Jan-01	EPI_ISL_194336	A/Anhui/1-YK_RG89/2013			Das,S.R.; Halpin,R.A.; Lin,X.; Simenauer,A.; Akopov,A.; Fedorova,N.; Puri,V.; Stockwell,T.; Amedeo,P.; Bishop,B.; Katzel,D.; Schobel,S.; Shrivastava,S.; Neumann,G.; Bao,Y.; Sanders,R.; Zhdanov,S.; Kiryutin,B.; Lipman,D.J.; Tatusova,T.; Kawaoka,Y.
EPI637321	NA	China	2013-Jan-01	EPI_ISL_194337	A/Anhui/1-YK_RG90/2013			Das,S.R.; Halpin,R.A.; Lin,X.; Simenauer,A.; Akopov,A.; Fedorova,N.; Puri,V.; Stockwell,T.; Amedeo,P.; Bishop,B.; Katzel,D.; Schobel,S.; Shrivastava,S.; Neumann,G.; Bao,Y.; Sanders,R.; Zhdanov,S.; Kiryutin,B.; Lipman,D.J.; Tatusova,T.; Kawaoka,Y.
EPI637328	NA	China	2013-Jan-01	EPI_ISL_194338	A/Anhui/1-YK_RG91/2013			Das,S.R.; Halpin,R.A.; Lin,X.; Simenauer,A.; Akopov,A.; Fedorova,N.; Puri,V.; Stockwell,T.; Amedeo,P.; Bishop,B.; Katzel,D.; Schobel,S.; Shrivastava,S.; Neumann,G.; Bao,Y.; Sanders,R.; Zhdanov,S.; Kiryutin,B.; Lipman,D.J.; Tatusova,T.; Kawaoka,Y.
EPI637335	NA	China	2013-Jan-01	EPI_ISL_194339	A/Anhui/1-YK_RG92/2013			Das,S.R.; Halpin,R.A.; Lin,X.; Simenauer,A.; Akopov,A.; Fedorova,N.; Puri,V.; Stockwell,T.; Amedeo,P.; Bishop,B.; Katzel,D.; Schobel,S.; Shrivastava,S.; Neumann,G.; Bao,Y.; Sanders,R.; Zhdanov,S.; Kiryutin,B.; Lipman,D.J.; Tatusova,T.; Kawaoka,Y.
EPI637342	NA	China	2013-Jan-01	EPI_ISL_194340	A/Anhui/1-YK_RG93/2013			Das,S.R.; Halpin,R.A.; Lin,X.; Simenauer,A.; Akopov,A.; Fedorova,N.; Puri,V.; Stockwell,T.; Amedeo,P.; Bishop,B.; Katzel,D.; Schobel,S.; Shrivastava,S.; Neumann,G.; Bao,Y.; Sanders,R.; Zhdanov,S.; Kiryutin,B.; Lipman,D.J.; Tatusova,T.; Kawaoka,Y.
EPI637349	NA	China	2013-Jan-01	EPI_ISL_194341	A/Anhui/1-YK_RG94/2013			Das,S.R.; Halpin,R.A.; Lin,X.; Simenauer,A.; Akopov,A.; Fedorova,N.; Puri,V.; Stockwell,T.; Amedeo,P.; Bishop,B.; Katzel,D.; Schobel,S.; Shrivastava,S.; Neumann,G.; Bao,Y.; Sanders,R.; Zhdanov,S.; Kiryutin,B.; Lipman,D.J.; Tatusova,T.; Kawaoka,Y.
EPI637357	NA	China	2013-Jan-01	EPI_ISL_194342	A/Anhui/1-YK_RG95/2013			Das,S.R.; Halpin,R.A.; Lin,X.; Simenauer,A.; Akopov,A.; Fedorova,N.; Puri,V.; Stockwell,T.; Amedeo,P.; Bishop,B.; Katzel,D.; Schobel,S.; Shrivastava,S.; Neumann,G.; Bao,Y.; Sanders,R.; Zhdanov,S.; Kiryutin,B.; Lipman,D.J.; Tatusova,T.; Kawaoka,Y.
EPI637364	NA	China	2013-Jan-01	EPI_ISL_194343	A/Anhui/1-YK_RG96/2013			Das,S.R.; Halpin,R.A.; Lin,X.; Simenauer,A.; Akopov,A.; Fedorova,N.; Puri,V.; Stockwell,T.; Amedeo,P.; Bishop,B.; Katzel,D.; Schobel,S.; Shrivastava,S.; Neumann,G.; Bao,Y.; Sanders,R.; Zhdanov,S.; Kiryutin,B.; Lipman,D.J.; Tatusova,T.; Kawaoka,Y.
EPI637371	NA	China	2013-Jan-01	EPI_ISL_194344	A/Anhui/1-YK_RG97/2013			Das,S.R.; Halpin,R.A.; Lin,X.; Simenauer,A.; Akopov,A.; Fedorova,N.; Puri,V.; Stockwell,T.; Amedeo,P.; Bishop,B.; Katzel,D.; Schobel,S.; Shrivastava,S.; Neumann,G.; Bao,Y.; Sanders,R.; Zhdanov,S.; Kiryutin,B.; Lipman,D.J.; Tatusova,T.; Kawaoka,Y.
EPI637378	NA	China	2013-Jan-01	EPI_ISL_194345	A/Anhui/1-YK_RG98/2013			Das,S.R.; Halpin,R.A.; Lin,X.; Simenauer,A.; Akopov,A.; Fedorova,N.; Puri,V.; Stockwell,T.; Amedeo,P.; Bishop,B.; Katzel,D.; Schobel,S.; Shrivastava,S.; Neumann,G.; Bao,Y.; Sanders,R.; Zhdanov,S.; Kiryutin,B.; Lipman,D.J.; Tatusova,T.; Kawaoka,Y.
EPI637385	NA	China	2013-Jan-01	EPI_ISL_194346	A/Anhui/1-YK_RG99/2013			Das,S.R.; Halpin,R.A.; Lin,X.; Simenauer,A.; Akopov,A.; Fedorova,N.; Puri,V.; Stockwell,T.; Amedeo,P.; Bishop,B.; Katzel,D.; Schobel,S.; Shrivastava,S.; Neumann,G.; Bao,Y.; Sanders,R.; Zhdanov,S.; Kiryutin,B.; Lipman,D.J.; Tatusova,T.; Kawaoka,Y.
EPI637392	NA	China	2013-Jan-01	EPI_ISL_194347	A/Anhui/1-YK_RG100/2013			Das,S.R.; Halpin,R.A.; Lin,X.; Simenauer,A.; Akopov,A.; Fedorova,N.; Puri,V.; Stockwell,T.; Amedeo,P.; Bishop,B.; Katzel,D.; Schobel,S.; Shrivastava,S.; Neumann,G.; Bao,Y.; Sanders,R.; Zhdanov,S.; Kiryutin,B.; Lipman,D.J.; Tatusova,T.; Kawaoka,Y.
EPI637399	NA	China	2013-Jan-01	EPI_ISL_194348	A/Anhui/1-YK_RG101/2013			Das,S.R.; Halpin,R.A.; Lin,X.; Simenauer,A.; Akopov,A.; Fedorova,N.; Puri,V.; Stockwell,T.; Amedeo,P.; Bishop,B.; Katzel,D.; Schobel,S.; Shrivastava,S.; Neumann,G.; Bao,Y.; Sanders,R.; Zhdanov,S.; Kiryutin,B.; Lipman,D.J.; Tatusova,T.; Kawaoka,Y.
EPI637406	NA	China	2013-Jan-01	EPI_ISL_194349	A/Anhui/1-YK_RG102/2013			Das,S.R.; Halpin,R.A.; Lin,X.; Simenauer,A.; Akopov,A.; Fedorova,N.; Puri,V.; Stockwell,T.; Amedeo,P.; Bishop,B.; Katzel,D.; Schobel,S.; Shrivastava,S.; Neumann,G.; Bao,Y.; Sanders,R.; Zhdanov,S.; Kiryutin,B.; Lipman,D.J.; Tatusova,T.; Kawaoka,Y.
EPI637413	NA	China	2013-Jan-01	EPI_ISL_194350	A/Anhui/1-YK_RG103/2013			Das,S.R.; Halpin,R.A.; Lin,X.; Simenauer,A.; Akopov,A.; Fedorova,N.; Puri,V.; Stockwell,T.; Amedeo,P.; Bishop,B.; Katzel,D.; Schobel,S.; Shrivastava,S.; Neumann,G.; Bao,Y.; Sanders,R.; Zhdanov,S.; Kiryutin,B.; Lipman,D.J.; Tatusova,T.; Kawaoka,Y.
EPI637420	NA	China	2013-Jan-01	EPI_ISL_194351	A/Anhui/1-YK_RG104/2013			Das,S.R.; Halpin,R.A.; Lin,X.; Simenauer,A.; Akopov,A.; Fedorova,N.; Puri,V.; Stockwell,T.; Amedeo,P.; Bishop,B.; Katzel,D.; Schobel,S.; Shrivastava,S.; Neumann,G.; Bao,Y.; Sanders,R.; Zhdanov,S.; Kiryutin,B.; Lipman,D.J.; Tatusova,T.; Kawaoka,Y.
EPI637219	NA	China	2013-Jan-01	EPI_ISL_194352	A/Anhui/1-YK_RG76/2013			Das,S.R.; Halpin,R.A.; Lin,X.; Simenauer,A.; Akopov,A.; Fedorova,N.; Puri,V.; Stockwell,T.; Amedeo,P.; Bishop,B.; Katzel,D.; Schobel,S.; Shrivastava,S.; Neumann,G.; Bao,Y.; Sanders,R.; Zhdanov,S.; Kiryutin,B.; Lipman,D.J.; Tatusova,T.; Kawaoka,Y.
EPI637434	NA	China	2013-Jan-01	EPI_ISL_194353	A/Anhui/1-YK_RG106/2013			Das,S.R.; Halpin,R.A.; Lin,X.; Simenauer,A.; Akopov,A.; Fedorova,N.; Puri,V.; Stockwell,T.; Amedeo,P.; Bishop,B.; Katzel,D.; Schobel,S.; Shrivastava,S.; Neumann,G.; Bao,Y.; Sanders,R.; Zhdanov,S.; Kiryutin,B.; Lipman,D.J.; Tatusova,T.; Kawaoka,Y.
EPI637441	NA	China	2013-Jan-01	EPI_ISL_194354	A/Anhui/1-YK_RG107/2013			Das,S.R.; Halpin,R.A.; Lin,X.; Simenauer,A.; Akopov,A.; Fedorova,N.; Puri,V.; Stockwell,T.; Amedeo,P.; Bishop,B.; Katzel,D.; Schobel,S.; Shrivastava,S.; Neumann,G.; Bao,Y.; Sanders,R.; Zhdanov,S.; Kiryutin,B.; Lipman,D.J.; Tatusova,T.; Kawaoka,Y.
EPI637448	NA	China	2013-Jan-01	EPI_ISL_194355	A/Anhui/1-YK_RG108/2013			Das,S.R.; Halpin,R.A.; Lin,X.; Simenauer,A.; Akopov,A.; Fedorova,N.; Puri,V.; Stockwell,T.; Amedeo,P.; Bishop,B.; Katzel,D.; Schobel,S.; Shrivastava,S.; Neumann,G.; Bao,Y.; Sanders,R.; Zhdanov,S.; Kiryutin,B.; Lipman,D.J.; Tatusova,T.; Kawaoka,Y.
EPI637455	NA	China	2013-Jan-01	EPI_ISL_194356	A/Anhui/1-YK_RG109/2013			Das,S.R.; Halpin,R.A.; Lin,X.; Simenauer,A.; Akopov,A.; Fedorova,N.; Puri,V.; Stockwell,T.; Amedeo,P.; Bishop,B.; Katzel,D.; Schobel,S.; Shrivastava,S.; Neumann,G.; Bao,Y.; Sanders,R.; Zhdanov,S.; Kiryutin,B.; Lipman,D.J.; Tatusova,T.; Kawaoka,Y.
EPI637462	NA	China	2013-Jan-01	EPI_ISL_194357	A/Anhui/1-YK_RG110/2013			Das,S.R.; Halpin,R.A.; Lin,X.; Simenauer,A.; Akopov,A.; Fedorova,N.; Puri,V.; Stockwell,T.; Amedeo,P.; Bishop,B.; Katzel,D.; Schobel,S.; Shrivastava,S.; Neumann,G.; Bao,Y.; Sanders,R.; Zhdanov,S.; Kiryutin,B.; Lipman,D.J.; Tatusova,T.; Kawaoka,Y.
EPI637469	NA	China	2013-Jan-01	EPI_ISL_194358	A/Anhui/1-YK_RG111/2013			Das,S.R.; Halpin,R.A.; Lin,X.; Simenauer,A.; Akopov,A.; Fedorova,N.; Puri,V.; Stockwell,T.; Amedeo,P.; Bishop,B.; Katzel,D.; Schobel,S.; Shrivastava,S.; Neumann,G.; Bao,Y.; Sanders,R.; Zhdanov,S.; Kiryutin,B.; Lipman,D.J.; Tatusova,T.; Kawaoka,Y.
EPI637476	NA	China	2013-Jan-01	EPI_ISL_194359	A/Anhui/1-YK_RG112/2013			Das,S.R.; Halpin,R.A.; Lin,X.; Simenauer,A.; Akopov,A.; Fedorova,N.; Puri,V.; Stockwell,T.; Amedeo,P.; Bishop,B.; Katzel,D.; Schobel,S.; Shrivastava,S.; Neumann,G.; Bao,Y.; Sanders,R.; Zhdanov,S.; Kiryutin,B.; Lipman,D.J.; Tatusova,T.; Kawaoka,Y.
EPI637483	NA	China	2013-Jan-01	EPI_ISL_194360	A/Anhui/1-YK_RG113/2013			Das,S.R.; Halpin,R.A.; Lin,X.; Simenauer,A.; Akopov,A.; Fedorova,N.; Puri,V.; Stockwell,T.; Amedeo,P.; Bishop,B.; Katzel,D.; Schobel,S.; Shrivastava,S.; Neumann,G.; Bao,Y.; Sanders,R.; Zhdanov,S.; Kiryutin,B.; Lipman,D.J.; Tatusova,T.; Kawaoka,Y.
EPI637495	NA	China	2013-Jan-01	EPI_ISL_194361	A/Anhui/1-YK_RG114/2013			Das,S.R.; Halpin,R.A.; Lin,X.; Simenauer,A.; Akopov,A.; Fedorova,N.; Puri,V.; Stockwell,T.; Amedeo,P.; Bishop,B.; Katzel,D.; Schobel,S.; Shrivastava,S.; Neumann,G.; Bao,Y.; Sanders,R.; Zhdanov,S.; Kiryutin,B.; Lipman,D.J.; Tatusova,T.; Kawaoka,Y.
EPI637502	NA	China	2013-Jan-01	EPI_ISL_194362	A/Anhui/1-YK_RG115/2013			Das,S.R.; Halpin,R.A.; Lin,X.; Simenauer,A.; Akopov,A.; Fedorova,N.; Puri,V.; Stockwell,T.; Amedeo,P.; Bishop,B.; Katzel,D.; Schobel,S.; Shrivastava,S.; Neumann,G.; Bao,Y.; Sanders,R.; Zhdanov,S.; Kiryutin,B.; Lipman,D.J.; Tatusova,T.; Kawaoka,Y.
EPI637509	NA	China	2013-Jan-01	EPI_ISL_194363	A/Anhui/1-YK_RG116/2013			Das,S.R.; Halpin,R.A.; Lin,X.; Simenauer,A.; Akopov,A.; Fedorova,N.; Puri,V.; Stockwell,T.; Amedeo,P.; Bishop,B.; Katzel,D.; Schobel,S.; Shrivastava,S.; Neumann,G.; Bao,Y.; Sanders,R.; Zhdanov,S.; Kiryutin,B.; Lipman,D.J.; Tatusova,T.; Kawaoka,Y.
EPI637516	NA	China	2013-Jan-01	EPI_ISL_194364	A/Anhui/1-YK_RG117/2013			Das,S.R.; Halpin,R.A.; Lin,X.; Simenauer,A.; Akopov,A.; Fedorova,N.; Puri,V.; Stockwell,T.; Amedeo,P.; Bishop,B.; Katzel,D.; Schobel,S.; Shrivastava,S.; Neumann,G.; Bao,Y.; Sanders,R.; Zhdanov,S.; Kiryutin,B.; Lipman,D.J.; Tatusova,T.; Kawaoka,Y.
EPI637523	NA	China	2013-Jan-01	EPI_ISL_194365	A/Anhui/1-YK_RG118/2013			Das,S.R.; Halpin,R.A.; Lin,X.; Simenauer,A.; Akopov,A.; Fedorova,N.; Puri,V.; Stockwell,T.; Amedeo,P.; Bishop,B.; Katzel,D.; Schobel,S.; Shrivastava,S.; Neumann,G.; Bao,Y.; Sanders,R.; Zhdanov,S.; Kiryutin,B.; Lipman,D.J.; Tatusova,T.; Kawaoka,Y.
EPI637530	NA	China	2013-Jan-01	EPI_ISL_194366	A/Anhui/1-YK_RG119/2013			Das,S.R.; Halpin,R.A.; Lin,X.; Simenauer,A.; Akopov,A.; Fedorova,N.; Puri,V.; Stockwell,T.; Amedeo,P.; Bishop,B.; Katzel,D.; Schobel,S.; Shrivastava,S.; Neumann,G.; Bao,Y.; Sanders,R.; Zhdanov,S.; Kiryutin,B.; Lipman,D.J.; Tatusova,T.; Kawaoka,Y.
EPI637537	NA	China	2013-Jan-01	EPI_ISL_194367	A/Anhui/1-YK_RG120/2013			Das,S.R.; Halpin,R.A.; Lin,X.; Simenauer,A.; Akopov,A.; Fedorova,N.; Puri,V.; Stockwell,T.; Amedeo,P.; Bishop,B.; Katzel,D.; Schobel,S.; Shrivastava,S.; Neumann,G.; Bao,Y.; Sanders,R.; Zhdanov,S.; Kiryutin,B.; Lipman,D.J.; Tatusova,T.; Kawaoka,Y.
EPI637544	NA	China	2013-Jan-01	EPI_ISL_194368	A/Anhui/1-YK_RG121/2013			Das,S.R.; Halpin,R.A.; Lin,X.; Simenauer,A.; Akopov,A.; Fedorova,N.; Puri,V.; Stockwell,T.; Amedeo,P.; Bishop,B.; Katzel,D.; Schobel,S.; Shrivastava,S.; Neumann,G.; Bao,Y.; Sanders,R.; Zhdanov,S.; Kiryutin,B.; Lipman,D.J.; Tatusova,T.; Kawaoka,Y.
EPI637551	NA	China	2013-Jan-01	EPI_ISL_194369	A/Anhui/1-YK_RG122/2013			Das,S.R.; Halpin,R.A.; Lin,X.; Simenauer,A.; Akopov,A.; Fedorova,N.; Puri,V.; Stockwell,T.; Amedeo,P.; Bishop,B.; Katzel,D.; Schobel,S.; Shrivastava,S.; Neumann,G.; Bao,Y.; Sanders,R.; Zhdanov,S.; Kiryutin,B.; Lipman,D.J.; Tatusova,T.; Kawaoka,Y.
EPI637558	NA	China	2013-Jan-01	EPI_ISL_194370	A/Anhui/1-YK_RG123/2013			Das,S.R.; Halpin,R.A.; Lin,X.; Simenauer,A.; Akopov,A.; Fedorova,N.; Puri,V.; Stockwell,T.; Amedeo,P.; Bishop,B.; Katzel,D.; Schobel,S.; Shrivastava,S.; Neumann,G.; Bao,Y.; Sanders,R.; Zhdanov,S.; Kiryutin,B.; Lipman,D.J.; Tatusova,T.; Kawaoka,Y.
EPI637565	NA	China	2013-Jan-01	EPI_ISL_194371	A/Anhui/1-YK_RG124/2013			Das,S.R.; Halpin,R.A.; Lin,X.; Simenauer,A.; Akopov,A.; Fedorova,N.; Puri,V.; Stockwell,T.; Amedeo,P.; Bishop,B.; Katzel,D.; Schobel,S.; Shrivastava,S.; Neumann,G.; Bao,Y.; Sanders,R.; Zhdanov,S.; Kiryutin,B.; Lipman,D.J.; Tatusova,T.; Kawaoka,Y.
EPI637427	NA	China	2013-Jan-01	EPI_ISL_194372	A/Anhui/1-YK_RG105/2013			Das,S.R.; Halpin,R.A.; Lin,X.; Simenauer,A.; Akopov,A.; Fedorova,N.; Puri,V.; Stockwell,T.; Amedeo,P.; Bishop,B.; Katzel,D.; Schobel,S.; Shrivastava,S.; Neumann,G.; Bao,Y.; Sanders,R.; Zhdanov,S.; Kiryutin,B.; Lipman,D.J.; Tatusova,T.; Kawaoka,Y.
EPI637572	NA	China	2013-Jan-01	EPI_ISL_194373	A/Anhui/1-YK_RG125/2013			Das,S.R.; Halpin,R.A.; Lin,X.; Simenauer,A.; Akopov,A.; Fedorova,N.; Puri,V.; Stockwell,T.; Amedeo,P.; Bishop,B.; Katzel,D.; Schobel,S.; Shrivastava,S.; Neumann,G.; Bao,Y.; Sanders,R.; Zhdanov,S.; Kiryutin,B.; Lipman,D.J.; Tatusova,T.; Kawaoka,Y.
EPI637586	NA	China	2013-Jan-01	EPI_ISL_194374	A/Anhui/1-YK_RG127/2013			Das,S.R.; Halpin,R.A.; Lin,X.; Simenauer,A.; Akopov,A.; Fedorova,N.; Puri,V.; Stockwell,T.; Amedeo,P.; Bishop,B.; Katzel,D.; Schobel,S.; Shrivastava,S.; Neumann,G.; Bao,Y.; Sanders,R.; Zhdanov,S.; Kiryutin,B.; Lipman,D.J.; Tatusova,T.; Kawaoka,Y.
EPI637593	NA	China	2013-Jan-01	EPI_ISL_194375	A/Anhui/1-YK_RG128/2013			Das,S.R.; Halpin,R.A.; Lin,X.; Simenauer,A.; Akopov,A.; Fedorova,N.; Puri,V.; Stockwell,T.; Amedeo,P.; Bishop,B.; Katzel,D.; Schobel,S.; Shrivastava,S.; Neumann,G.; Bao,Y.; Sanders,R.; Zhdanov,S.; Kiryutin,B.; Lipman,D.J.; Tatusova,T.; Kawaoka,Y.
EPI637600	NA	China	2013-Jan-01	EPI_ISL_194376	A/Anhui/1-YK_RG129/2013			Das,S.R.; Halpin,R.A.; Lin,X.; Simenauer,A.; Akopov,A.; Fedorova,N.; Puri,V.; Stockwell,T.; Amedeo,P.; Bishop,B.; Katzel,D.; Schobel,S.; Shrivastava,S.; Neumann,G.; Bao,Y.; Sanders,R.; Zhdanov,S.; Kiryutin,B.; Lipman,D.J.; Tatusova,T.; Kawaoka,Y.
EPI637607	NA	China	2013-Jan-01	EPI_ISL_194377	A/Anhui/1-YK_RG130/2013			Das,S.R.; Halpin,R.A.; Lin,X.; Simenauer,A.; Akopov,A.; Fedorova,N.; Puri,V.; Stockwell,T.; Amedeo,P.; Bishop,B.; Katzel,D.; Schobel,S.; Shrivastava,S.; Neumann,G.; Bao,Y.; Sanders,R.; Zhdanov,S.; Kiryutin,B.; Lipman,D.J.; Tatusova,T.; Kawaoka,Y.
EPI637614	NA	China	2013-Jan-01	EPI_ISL_194378	A/Anhui/1-YK_RG131/2013			Das,S.R.; Halpin,R.A.; Lin,X.; Simenauer,A.; Akopov,A.; Fedorova,N.; Puri,V.; Stockwell,T.; Amedeo,P.; Bishop,B.; Katzel,D.; Schobel,S.; Shrivastava,S.; Neumann,G.; Bao,Y.; Sanders,R.; Zhdanov,S.; Kiryutin,B.; Lipman,D.J.; Tatusova,T.; Kawaoka,Y.
EPI637621	NA	China	2013-Jan-01	EPI_ISL_194379	A/Anhui/1-YK_RG132/2013			Das,S.R.; Halpin,R.A.; Lin,X.; Simenauer,A.; Akopov,A.; Fedorova,N.; Puri,V.; Stockwell,T.; Amedeo,P.; Bishop,B.; Katzel,D.; Schobel,S.; Shrivastava,S.; Neumann,G.; Bao,Y.; Sanders,R.; Zhdanov,S.; Kiryutin,B.; Lipman,D.J.; Tatusova,T.; Kawaoka,Y.
EPI637628	NA	China	2013-Jan-01	EPI_ISL_194380	A/Anhui/1-YK_RG133/2013			Das,S.R.; Halpin,R.A.; Lin,X.; Simenauer,A.; Akopov,A.; Fedorova,N.; Puri,V.; Stockwell,T.; Amedeo,P.; Bishop,B.; Katzel,D.; Schobel,S.; Shrivastava,S.; Neumann,G.; Bao,Y.; Sanders,R.; Zhdanov,S.; Kiryutin,B.; Lipman,D.J.; Tatusova,T.; Kawaoka,Y.
EPI637579	NA	China	2013-Jan-01	EPI_ISL_194381	A/Anhui/1-YK_RG126/2013			Das,S.R.; Halpin,R.A.; Lin,X.; Simenauer,A.; Akopov,A.; Fedorova,N.; Puri,V.; Stockwell,T.; Amedeo,P.; Bishop,B.; Katzel,D.; Schobel,S.; Shrivastava,S.; Neumann,G.; Bao,Y.; Sanders,R.; Zhdanov,S.; Kiryutin,B.; Lipman,D.J.; Tatusova,T.; Kawaoka,Y.
EPI637642	NA	China	2013-Jan-01	EPI_ISL_194382	A/Anhui/1-YK_RG135/2013			Das,S.R.; Halpin,R.A.; Lin,X.; Simenauer,A.; Akopov,A.; Fedorova,N.; Puri,V.; Stockwell,T.; Amedeo,P.; Bishop,B.; Katzel,D.; Schobel,S.; Shrivastava,S.; Neumann,G.; Bao,Y.; Sanders,R.; Zhdanov,S.; Kiryutin,B.; Lipman,D.J.; Tatusova,T.; Kawaoka,Y.
EPI637635	NA	China	2013-Jan-01	EPI_ISL_194383	A/Anhui/1-YK_RG134/2013			Das,S.R.; Halpin,R.A.; Lin,X.; Simenauer,A.; Akopov,A.; Fedorova,N.; Puri,V.; Stockwell,T.; Amedeo,P.; Bishop,B.; Katzel,D.; Schobel,S.; Shrivastava,S.; Neumann,G.; Bao,Y.; Sanders,R.; Zhdanov,S.; Kiryutin,B.; Lipman,D.J.; Tatusova,T.; Kawaoka,Y.
EPI637656	NA	China	2013-Jan-01	EPI_ISL_194384	A/Anhui/1-YK_RG137/2013			Das,S.R.; Halpin,R.A.; Lin,X.; Simenauer,A.; Akopov,A.; Fedorova,N.; Puri,V.; Stockwell,T.; Amedeo,P.; Bishop,B.; Katzel,D.; Schobel,S.; Shrivastava,S.; Neumann,G.; Bao,Y.; Sanders,R.; Zhdanov,S.; Kiryutin,B.; Lipman,D.J.; Tatusova,T.; Kawaoka,Y.
EPI637663	NA	China	2013-Jan-01	EPI_ISL_194385	A/Anhui/1-YK_RG138/2013			Das,S.R.; Halpin,R.A.; Lin,X.; Simenauer,A.; Akopov,A.; Fedorova,N.; Puri,V.; Stockwell,T.; Amedeo,P.; Bishop,B.; Katzel,D.; Schobel,S.; Shrivastava,S.; Neumann,G.; Bao,Y.; Sanders,R.; Zhdanov,S.; Kiryutin,B.; Lipman,D.J.; Tatusova,T.; Kawaoka,Y.
EPI637670	NA	China	2013-Jan-01	EPI_ISL_194386	A/Anhui/1-YK_RG139/2013			Das,S.R.; Halpin,R.A.; Lin,X.; Simenauer,A.; Akopov,A.; Fedorova,N.; Puri,V.; Stockwell,T.; Amedeo,P.; Bishop,B.; Katzel,D.; Schobel,S.; Shrivastava,S.; Neumann,G.; Bao,Y.; Sanders,R.; Zhdanov,S.; Kiryutin,B.; Lipman,D.J.; Tatusova,T.; Kawaoka,Y.
EPI637677	NA	China	2013-Jan-01	EPI_ISL_194387	A/Anhui/1-YK_RG140/2013			Das,S.R.; Halpin,R.A.; Lin,X.; Simenauer,A.; Akopov,A.; Fedorova,N.; Puri,V.; Stockwell,T.; Amedeo,P.; Bishop,B.; Katzel,D.; Schobel,S.; Shrivastava,S.; Neumann,G.; Bao,Y.; Sanders,R.; Zhdanov,S.; Kiryutin,B.; Lipman,D.J.; Tatusova,T.; Kawaoka,Y.
EPI637684	NA	China	2013-Jan-01	EPI_ISL_194388	A/Anhui/1-YK_RG141/2013			Das,S.R.; Halpin,R.A.; Lin,X.; Simenauer,A.; Akopov,A.; Fedorova,N.; Puri,V.; Stockwell,T.; Amedeo,P.; Bishop,B.; Katzel,D.; Schobel,S.; Shrivastava,S.; Neumann,G.; Bao,Y.; Sanders,R.; Zhdanov,S.; Kiryutin,B.; Lipman,D.J.; Tatusova,T.; Kawaoka,Y.
EPI637691	NA	China	2013-Jan-01	EPI_ISL_194389	A/Anhui/1-YK_RG142/2013			Das,S.R.; Halpin,R.A.; Lin,X.; Simenauer,A.; Akopov,A.; Fedorova,N.; Puri,V.; Stockwell,T.; Amedeo,P.; Bishop,B.; Katzel,D.; Schobel,S.; Shrivastava,S.; Neumann,G.; Bao,Y.; Sanders,R.; Zhdanov,S.; Kiryutin,B.; Lipman,D.J.; Tatusova,T.; Kawaoka,Y.
EPI637649	NA	China	2013-Jan-01	EPI_ISL_194390	A/Anhui/1-YK_RG136/2013			Das,S.R.; Halpin,R.A.; Lin,X.; Simenauer,A.; Akopov,A.; Fedorova,N.; Puri,V.; Stockwell,T.; Amedeo,P.; Bishop,B.; Katzel,D.; Schobel,S.; Shrivastava,S.; Neumann,G.; Bao,Y.; Sanders,R.; Zhdanov,S.; Kiryutin,B.; Lipman,D.J.; Tatusova,T.; Kawaoka,Y.
EPI637705	NA	China	2013-Jan-01	EPI_ISL_194391	A/Anhui/1-YK_RG144/2013			Das,S.R.; Halpin,R.A.; Lin,X.; Simenauer,A.; Akopov,A.; Fedorova,N.; Puri,V.; Stockwell,T.; Amedeo,P.; Bishop,B.; Katzel,D.; Schobel,S.; Shrivastava,S.; Neumann,G.; Bao,Y.; Sanders,R.; Zhdanov,S.; Kiryutin,B.; Lipman,D.J.; Tatusova,T.; Kawaoka,Y.
EPI637712	NA	China	2013-Jan-01	EPI_ISL_194392	A/Anhui/1-YK_RG145/2013			Das,S.R.; Halpin,R.A.; Lin,X.; Simenauer,A.; Akopov,A.; Fedorova,N.; Puri,V.; Stockwell,T.; Amedeo,P.; Bishop,B.; Katzel,D.; Schobel,S.; Shrivastava,S.; Neumann,G.; Bao,Y.; Sanders,R.; Zhdanov,S.; Kiryutin,B.; Lipman,D.J.; Tatusova,T.; Kawaoka,Y.
EPI637719	NA	China	2013-Jan-01	EPI_ISL_194393	A/Anhui/1-YK_RG146/2013			Das,S.R.; Halpin,R.A.; Lin,X.; Simenauer,A.; Akopov,A.; Fedorova,N.; Puri,V.; Stockwell,T.; Amedeo,P.; Bishop,B.; Katzel,D.; Schobel,S.; Shrivastava,S.; Neumann,G.; Bao,Y.; Sanders,R.; Zhdanov,S.; Kiryutin,B.; Lipman,D.J.; Tatusova,T.; Kawaoka,Y.
EPI637726	NA	China	2013-Jan-01	EPI_ISL_194394	A/Anhui/1-YK_RG147/2013			Das,S.R.; Halpin,R.A.; Lin,X.; Simenauer,A.; Akopov,A.; Fedorova,N.; Puri,V.; Stockwell,T.; Amedeo,P.; Bishop,B.; Katzel,D.; Schobel,S.; Shrivastava,S.; Neumann,G.; Bao,Y.; Sanders,R.; Zhdanov,S.; Kiryutin,B.; Lipman,D.J.; Tatusova,T.; Kawaoka,Y.
EPI637733	NA	China	2013-Jan-01	EPI_ISL_194395	A/Anhui/1-YK_RG148/2013			Das,S.R.; Halpin,R.A.; Lin,X.; Simenauer,A.; Akopov,A.; Fedorova,N.; Puri,V.; Stockwell,T.; Amedeo,P.; Bishop,B.; Katzel,D.; Schobel,S.; Shrivastava,S.; Neumann,G.; Bao,Y.; Sanders,R.; Zhdanov,S.; Kiryutin,B.; Lipman,D.J.; Tatusova,T.; Kawaoka,Y.
EPI637740	NA	China	2013-Jan-01	EPI_ISL_194396	A/Anhui/1-YK_RG149/2013			Das,S.R.; Halpin,R.A.; Lin,X.; Simenauer,A.; Akopov,A.; Fedorova,N.; Puri,V.; Stockwell,T.; Amedeo,P.; Bishop,B.; Katzel,D.; Schobel,S.; Shrivastava,S.; Neumann,G.; Bao,Y.; Sanders,R.; Zhdanov,S.; Kiryutin,B.; Lipman,D.J.; Tatusova,T.; Kawaoka,Y.
EPI637747	NA	China	2013-Jan-01	EPI_ISL_194397	A/Anhui/1-YK_RG150/2013			Das,S.R.; Halpin,R.A.; Lin,X.; Simenauer,A.; Akopov,A.; Fedorova,N.; Puri,V.; Stockwell,T.; Amedeo,P.; Bishop,B.; Katzel,D.; Schobel,S.; Shrivastava,S.; Neumann,G.; Bao,Y.; Sanders,R.; Zhdanov,S.; Kiryutin,B.; Lipman,D.J.; Tatusova,T.; Kawaoka,Y.
EPI637754	NA	China	2013-Jan-01	EPI_ISL_194398	A/Anhui/1-YK_RG151/2013			Das,S.R.; Halpin,R.A.; Lin,X.; Simenauer,A.; Akopov,A.; Fedorova,N.; Puri,V.; Stockwell,T.; Amedeo,P.; Bishop,B.; Katzel,D.; Schobel,S.; Shrivastava,S.; Neumann,G.; Bao,Y.; Sanders,R.; Zhdanov,S.; Kiryutin,B.; Lipman,D.J.; Tatusova,T.; Kawaoka,Y.
EPI637761	NA	China	2013-Jan-01	EPI_ISL_194399	A/Anhui/1-YK_RG152/2013			Das,S.R.; Halpin,R.A.; Lin,X.; Simenauer,A.; Akopov,A.; Fedorova,N.; Puri,V.; Stockwell,T.; Amedeo,P.; Bishop,B.; Katzel,D.; Schobel,S.; Shrivastava,S.; Neumann,G.; Bao,Y.; Sanders,R.; Zhdanov,S.; Kiryutin,B.; Lipman,D.J.; Tatusova,T.; Kawaoka,Y.
EPI637768	NA	China	2013-Jan-01	EPI_ISL_194400	A/Anhui/1-YK_RG153/2013			Das,S.R.; Halpin,R.A.; Lin,X.; Simenauer,A.; Akopov,A.; Fedorova,N.; Puri,V.; Stockwell,T.; Amedeo,P.; Bishop,B.; Katzel,D.; Schobel,S.; Shrivastava,S.; Neumann,G.; Bao,Y.; Sanders,R.; Zhdanov,S.; Kiryutin,B.; Lipman,D.J.; Tatusova,T.; Kawaoka,Y.
EPI637775	NA	China	2013-Jan-01	EPI_ISL_194401	A/Anhui/1-YK_RG154/2013			Das,S.R.; Halpin,R.A.; Lin,X.; Simenauer,A.; Akopov,A.; Fedorova,N.; Puri,V.; Stockwell,T.; Amedeo,P.; Bishop,B.; Katzel,D.; Schobel,S.; Shrivastava,S.; Neumann,G.; Bao,Y.; Sanders,R.; Zhdanov,S.; Kiryutin,B.; Lipman,D.J.; Tatusova,T.; Kawaoka,Y.
EPI637782	NA	China	2013-Jan-01	EPI_ISL_194402	A/Anhui/1-YK_RG155/2013			Das,S.R.; Halpin,R.A.; Lin,X.; Simenauer,A.; Akopov,A.; Fedorova,N.; Puri,V.; Stockwell,T.; Amedeo,P.; Bishop,B.; Katzel,D.; Schobel,S.; Shrivastava,S.; Neumann,G.; Bao,Y.; Sanders,R.; Zhdanov,S.; Kiryutin,B.; Lipman,D.J.; Tatusova,T.; Kawaoka,Y.
EPI637789	NA	China	2013-Jan-01	EPI_ISL_194403	A/Anhui/1-YK_RG156/2013			Das,S.R.; Halpin,R.A.; Lin,X.; Simenauer,A.; Akopov,A.; Fedorova,N.; Puri,V.; Stockwell,T.; Amedeo,P.; Bishop,B.; Katzel,D.; Schobel,S.; Shrivastava,S.; Neumann,G.; Bao,Y.; Sanders,R.; Zhdanov,S.; Kiryutin,B.; Lipman,D.J.; Tatusova,T.; Kawaoka,Y.
EPI637796	NA	China	2013-Jan-01	EPI_ISL_194404	A/Anhui/1-YK_RG157/2013			Das,S.R.; Halpin,R.A.; Lin,X.; Simenauer,A.; Akopov,A.; Fedorova,N.; Puri,V.; Stockwell,T.; Amedeo,P.; Bishop,B.; Katzel,D.; Schobel,S.; Shrivastava,S.; Neumann,G.; Bao,Y.; Sanders,R.; Zhdanov,S.; Kiryutin,B.; Lipman,D.J.; Tatusova,T.; Kawaoka,Y.
EPI637803	NA	China	2013-Jan-01	EPI_ISL_194405	A/Anhui/1-YK_RG158/2013			Das,S.R.; Halpin,R.A.; Lin,X.; Simenauer,A.; Akopov,A.; Fedorova,N.; Puri,V.; Stockwell,T.; Amedeo,P.; Bishop,B.; Katzel,D.; Schobel,S.; Shrivastava,S.; Neumann,G.; Bao,Y.; Sanders,R.; Zhdanov,S.; Kiryutin,B.; Lipman,D.J.; Tatusova,T.; Kawaoka,Y.
EPI637810	NA	China	2013-Jan-01	EPI_ISL_194406	A/Anhui/1-YK_RG159/2013			Das,S.R.; Halpin,R.A.; Lin,X.; Simenauer,A.; Akopov,A.; Fedorova,N.; Puri,V.; Stockwell,T.; Amedeo,P.; Bishop,B.; Katzel,D.; Schobel,S.; Shrivastava,S.; Neumann,G.; Bao,Y.; Sanders,R.; Zhdanov,S.; Kiryutin,B.; Lipman,D.J.; Tatusova,T.; Kawaoka,Y.
EPI637817	NA	China	2013-Jan-01	EPI_ISL_194407	A/Anhui/1-YK_RG160/2013			Das,S.R.; Halpin,R.A.; Lin,X.; Simenauer,A.; Akopov,A.; Fedorova,N.; Puri,V.; Stockwell,T.; Amedeo,P.; Bishop,B.; Katzel,D.; Schobel,S.; Shrivastava,S.; Neumann,G.; Bao,Y.; Sanders,R.; Zhdanov,S.; Kiryutin,B.; Lipman,D.J.; Tatusova,T.; Kawaoka,Y.
EPI637824	NA	China	2013-Jan-01	EPI_ISL_194408	A/Anhui/1-YK_RG161/2013			Das,S.R.; Halpin,R.A.; Lin,X.; Simenauer,A.; Akopov,A.; Fedorova,N.; Puri,V.; Stockwell,T.; Amedeo,P.; Bishop,B.; Katzel,D.; Schobel,S.; Shrivastava,S.; Neumann,G.; Bao,Y.; Sanders,R.; Zhdanov,S.; Kiryutin,B.; Lipman,D.J.; Tatusova,T.; Kawaoka,Y.
EPI637831	NA	China	2013-Jan-01	EPI_ISL_194409	A/Anhui/1-YK_RG162/2013			Das,S.R.; Halpin,R.A.; Lin,X.; Simenauer,A.; Akopov,A.; Fedorova,N.; Puri,V.; Stockwell,T.; Amedeo,P.; Bishop,B.; Katzel,D.; Schobel,S.; Shrivastava,S.; Neumann,G.; Bao,Y.; Sanders,R.; Zhdanov,S.; Kiryutin,B.; Lipman,D.J.; Tatusova,T.; Kawaoka,Y.
EPI637838	NA	China	2013-Jan-01	EPI_ISL_194410	A/Anhui/1-YK_RG163/2013			Das,S.R.; Halpin,R.A.; Lin,X.; Simenauer,A.; Akopov,A.; Fedorova,N.; Puri,V.; Stockwell,T.; Amedeo,P.; Bishop,B.; Katzel,D.; Schobel,S.; Shrivastava,S.; Neumann,G.; Bao,Y.; Sanders,R.; Zhdanov,S.; Kiryutin,B.; Lipman,D.J.; Tatusova,T.; Kawaoka,Y.
EPI637845	NA	China	2013-Jan-01	EPI_ISL_194411	A/Anhui/1-YK_RG164/2013			Das,S.R.; Halpin,R.A.; Lin,X.; Simenauer,A.; Akopov,A.; Fedorova,N.; Puri,V.; Stockwell,T.; Amedeo,P.; Bishop,B.; Katzel,D.; Schobel,S.; Shrivastava,S.; Neumann,G.; Bao,Y.; Sanders,R.; Zhdanov,S.; Kiryutin,B.; Lipman,D.J.; Tatusova,T.; Kawaoka,Y.
EPI637852	NA	China	2013-Jan-01	EPI_ISL_194412	A/Anhui/1-YK_RG165/2013			Das,S.R.; Halpin,R.A.; Lin,X.; Simenauer,A.; Akopov,A.; Fedorova,N.; Puri,V.; Stockwell,T.; Amedeo,P.; Bishop,B.; Katzel,D.; Schobel,S.; Shrivastava,S.; Neumann,G.; Bao,Y.; Sanders,R.; Zhdanov,S.; Kiryutin,B.; Lipman,D.J.; Tatusova,T.; Kawaoka,Y.
EPI637859	NA	China	2013-Jan-01	EPI_ISL_194413	A/Anhui/1-YK_RG166/2013			Das,S.R.; Halpin,R.A.; Lin,X.; Simenauer,A.; Akopov,A.; Fedorova,N.; Puri,V.; Stockwell,T.; Amedeo,P.; Bishop,B.; Katzel,D.; Schobel,S.; Shrivastava,S.; Neumann,G.; Bao,Y.; Sanders,R.; Zhdanov,S.; Kiryutin,B.; Lipman,D.J.; Tatusova,T.; Kawaoka,Y.
EPI637866	NA	China	2013-Jan-01	EPI_ISL_194414	A/Anhui/1-YK_RG167/2013			Das,S.R.; Halpin,R.A.; Lin,X.; Simenauer,A.; Akopov,A.; Fedorova,N.; Puri,V.; Stockwell,T.; Amedeo,P.; Bishop,B.; Katzel,D.; Schobel,S.; Shrivastava,S.; Neumann,G.; Bao,Y.; Sanders,R.; Zhdanov,S.; Kiryutin,B.; Lipman,D.J.; Tatusova,T.; Kawaoka,Y.
EPI637873	NA	China	2013-Jan-01	EPI_ISL_194415	A/Anhui/1-YK_RG168/2013			Das,S.R.; Halpin,R.A.; Lin,X.; Simenauer,A.; Akopov,A.; Fedorova,N.; Puri,V.; Stockwell,T.; Amedeo,P.; Bishop,B.; Katzel,D.; Schobel,S.; Shrivastava,S.; Neumann,G.; Bao,Y.; Sanders,R.; Zhdanov,S.; Kiryutin,B.; Lipman,D.J.; Tatusova,T.; Kawaoka,Y.
EPI637880	NA	China	2013-Jan-01	EPI_ISL_194416	A/Anhui/1-YK_RG169/2013			Das,S.R.; Halpin,R.A.; Lin,X.; Simenauer,A.; Akopov,A.; Fedorova,N.; Puri,V.; Stockwell,T.; Amedeo,P.; Bishop,B.; Katzel,D.; Schobel,S.; Shrivastava,S.; Neumann,G.; Bao,Y.; Sanders,R.; Zhdanov,S.; Kiryutin,B.; Lipman,D.J.; Tatusova,T.; Kawaoka,Y.
EPI637887	NA	China	2013-Jan-01	EPI_ISL_194417	A/Anhui/1-YK_RG170/2013			Das,S.R.; Halpin,R.A.; Lin,X.; Simenauer,A.; Akopov,A.; Fedorova,N.; Puri,V.; Stockwell,T.; Amedeo,P.; Bishop,B.; Katzel,D.; Schobel,S.; Shrivastava,S.; Neumann,G.; Bao,Y.; Sanders,R.; Zhdanov,S.; Kiryutin,B.; Lipman,D.J.; Tatusova,T.; Kawaoka,Y.
EPI637894	NA	China	2013-Jan-01	EPI_ISL_194418	A/Anhui/1-YK_RG171/2013			Das,S.R.; Halpin,R.A.; Lin,X.; Simenauer,A.; Akopov,A.; Fedorova,N.; Puri,V.; Stockwell,T.; Amedeo,P.; Bishop,B.; Katzel,D.; Schobel,S.; Shrivastava,S.; Neumann,G.; Bao,Y.; Sanders,R.; Zhdanov,S.; Kiryutin,B.; Lipman,D.J.; Tatusova,T.; Kawaoka,Y.
EPI637901	NA	China	2013-Jan-01	EPI_ISL_194419	A/Anhui/1-YK_RG172/2013			Das,S.R.; Halpin,R.A.; Lin,X.; Simenauer,A.; Akopov,A.; Fedorova,N.; Puri,V.; Stockwell,T.; Amedeo,P.; Bishop,B.; Katzel,D.; Schobel,S.; Shrivastava,S.; Neumann,G.; Bao,Y.; Sanders,R.; Zhdanov,S.; Kiryutin,B.; Lipman,D.J.; Tatusova,T.; Kawaoka,Y.
EPI637908	NA	China	2013-Jan-01	EPI_ISL_194420	A/Anhui/1-YK_RG173/2013			Das,S.R.; Halpin,R.A.; Lin,X.; Simenauer,A.; Akopov,A.; Fedorova,N.; Puri,V.; Stockwell,T.; Amedeo,P.; Bishop,B.; Katzel,D.; Schobel,S.; Shrivastava,S.; Neumann,G.; Bao,Y.; Sanders,R.; Zhdanov,S.; Kiryutin,B.; Lipman,D.J.; Tatusova,T.; Kawaoka,Y.
EPI637915	NA	China	2013-Jan-01	EPI_ISL_194421	A/Anhui/1-YK_RG174/2013			Das,S.R.; Halpin,R.A.; Lin,X.; Simenauer,A.; Akopov,A.; Fedorova,N.; Puri,V.; Stockwell,T.; Amedeo,P.; Bishop,B.; Katzel,D.; Schobel,S.; Shrivastava,S.; Neumann,G.; Bao,Y.; Sanders,R.; Zhdanov,S.; Kiryutin,B.; Lipman,D.J.; Tatusova,T.; Kawaoka,Y.
EPI637922	NA	China	2013-Jan-01	EPI_ISL_194422	A/Anhui/1-YK_RG176/2013			Das,S.R.; Halpin,R.A.; Lin,X.; Simenauer,A.; Akopov,A.; Fedorova,N.; Puri,V.; Stockwell,T.; Amedeo,P.; Bishop,B.; Katzel,D.; Schobel,S.; Shrivastava,S.; Neumann,G.; Bao,Y.; Sanders,R.; Zhdanov,S.; Kiryutin,B.; Lipman,D.J.; Tatusova,T.; Kawaoka,Y.
EPI637929	NA	China	2013-Jan-01	EPI_ISL_194423	A/Anhui/1-YK_RG177/2013			Das,S.R.; Halpin,R.A.; Lin,X.; Simenauer,A.; Akopov,A.; Fedorova,N.; Puri,V.; Stockwell,T.; Amedeo,P.; Bishop,B.; Katzel,D.; Schobel,S.; Shrivastava,S.; Neumann,G.; Bao,Y.; Sanders,R.; Zhdanov,S.; Kiryutin,B.; Lipman,D.J.; Tatusova,T.; Kawaoka,Y.
EPI637936	NA	China	2013-Jan-01	EPI_ISL_194424	A/Anhui/1-YK_RG178/2013			Das,S.R.; Halpin,R.A.; Lin,X.; Simenauer,A.; Akopov,A.; Fedorova,N.; Puri,V.; Stockwell,T.; Amedeo,P.; Bishop,B.; Katzel,D.; Schobel,S.; Shrivastava,S.; Neumann,G.; Bao,Y.; Sanders,R.; Zhdanov,S.; Kiryutin,B.; Lipman,D.J.; Tatusova,T.; Kawaoka,Y.
EPI637943	NA	China	2013-Jan-01	EPI_ISL_194425	A/Anhui/1-YK_RG179/2013			Das,S.R.; Halpin,R.A.; Lin,X.; Simenauer,A.; Akopov,A.; Fedorova,N.; Puri,V.; Stockwell,T.; Amedeo,P.; Bishop,B.; Katzel,D.; Schobel,S.; Shrivastava,S.; Neumann,G.; Bao,Y.; Sanders,R.; Zhdanov,S.; Kiryutin,B.; Lipman,D.J.; Tatusova,T.; Kawaoka,Y.
EPI637950	NA	China	2013-Jan-01	EPI_ISL_194426	A/Anhui/1-YK_RG180/2013			Das,S.R.; Halpin,R.A.; Lin,X.; Simenauer,A.; Akopov,A.; Fedorova,N.; Puri,V.; Stockwell,T.; Amedeo,P.; Bishop,B.; Katzel,D.; Schobel,S.; Shrivastava,S.; Neumann,G.; Bao,Y.; Sanders,R.; Zhdanov,S.; Kiryutin,B.; Lipman,D.J.; Tatusova,T.; Kawaoka,Y.
EPI637698	NA	China	2013-Jan-01	EPI_ISL_194427	A/Anhui/1-YK_RG143/2013			Das,S.R.; Halpin,R.A.; Lin,X.; Simenauer,A.; Akopov,A.; Fedorova,N.; Puri,V.; Stockwell,T.; Amedeo,P.; Bishop,B.; Katzel,D.; Schobel,S.; Shrivastava,S.; Neumann,G.; Bao,Y.; Sanders,R.; Zhdanov,S.; Kiryutin,B.; Lipman,D.J.; Tatusova,T.; Kawaoka,Y.
EPI637957	NA	China	2013-Jan-01	EPI_ISL_194428	A/Anhui/1-YK_RG181/2013			Das,S.R.; Halpin,R.A.; Lin,X.; Simenauer,A.; Akopov,A.; Fedorova,N.; Puri,V.; Stockwell,T.; Amedeo,P.; Bishop,B.; Katzel,D.; Schobel,S.; Shrivastava,S.; Neumann,G.; Bao,Y.; Sanders,R.; Zhdanov,S.; Kiryutin,B.; Lipman,D.J.; Tatusova,T.; Kawaoka,Y.
EPI637971	NA	China	2013-Jan-01	EPI_ISL_194429	A/Anhui/1-YK_RG183/2013			Das,S.R.; Halpin,R.A.; Lin,X.; Simenauer,A.; Akopov,A.; Fedorova,N.; Puri,V.; Stockwell,T.; Amedeo,P.; Bishop,B.; Katzel,D.; Schobel,S.; Shrivastava,S.; Neumann,G.; Bao,Y.; Sanders,R.; Zhdanov,S.; Kiryutin,B.; Lipman,D.J.; Tatusova,T.; Kawaoka,Y.
EPI637978	NA	China	2013-Jan-01	EPI_ISL_194430	A/Anhui/1-YK_RG184/2013			Das,S.R.; Halpin,R.A.; Lin,X.; Simenauer,A.; Akopov,A.; Fedorova,N.; Puri,V.; Stockwell,T.; Amedeo,P.; Bishop,B.; Katzel,D.; Schobel,S.; Shrivastava,S.; Neumann,G.; Bao,Y.; Sanders,R.; Zhdanov,S.; Kiryutin,B.; Lipman,D.J.; Tatusova,T.; Kawaoka,Y.
EPI637985	NA	China	2013-Jan-01	EPI_ISL_194431	A/Anhui/1-YK_RG185/2013			Das,S.R.; Halpin,R.A.; Lin,X.; Simenauer,A.; Akopov,A.; Fedorova,N.; Puri,V.; Stockwell,T.; Amedeo,P.; Bishop,B.; Katzel,D.; Schobel,S.; Shrivastava,S.; Neumann,G.; Bao,Y.; Sanders,R.; Zhdanov,S.; Kiryutin,B.; Lipman,D.J.; Tatusova,T.; Kawaoka,Y.
EPI637992	NA	China	2013-Jan-01	EPI_ISL_194432	A/Anhui/1-YK_RG186/2013			Das,S.R.; Halpin,R.A.; Lin,X.; Simenauer,A.; Akopov,A.; Fedorova,N.; Puri,V.; Stockwell,T.; Amedeo,P.; Bishop,B.; Katzel,D.; Schobel,S.; Shrivastava,S.; Neumann,G.; Bao,Y.; Sanders,R.; Zhdanov,S.; Kiryutin,B.; Lipman,D.J.; Tatusova,T.; Kawaoka,Y.
EPI637999	NA	China	2013-Jan-01	EPI_ISL_194433	A/Anhui/1-YK_RG187/2013			Das,S.R.; Halpin,R.A.; Lin,X.; Simenauer,A.; Akopov,A.; Fedorova,N.; Puri,V.; Stockwell,T.; Amedeo,P.; Bishop,B.; Katzel,D.; Schobel,S.; Shrivastava,S.; Neumann,G.; Bao,Y.; Sanders,R.; Zhdanov,S.; Kiryutin,B.; Lipman,D.J.; Tatusova,T.; Kawaoka,Y.
EPI638006	NA	China	2013-Jan-01	EPI_ISL_194434	A/Anhui/1-YK_RG188/2013			Das,S.R.; Halpin,R.A.; Lin,X.; Simenauer,A.; Akopov,A.; Fedorova,N.; Puri,V.; Stockwell,T.; Amedeo,P.; Bishop,B.; Katzel,D.; Schobel,S.; Shrivastava,S.; Neumann,G.; Bao,Y.; Sanders,R.; Zhdanov,S.; Kiryutin,B.; Lipman,D.J.; Tatusova,T.; Kawaoka,Y.
EPI638013	NA	China	2013-Jan-01	EPI_ISL_194435	A/Anhui/1-YK_RG189/2013			Das,S.R.; Halpin,R.A.; Lin,X.; Simenauer,A.; Akopov,A.; Fedorova,N.; Puri,V.; Stockwell,T.; Amedeo,P.; Bishop,B.; Katzel,D.; Schobel,S.; Shrivastava,S.; Neumann,G.; Bao,Y.; Sanders,R.; Zhdanov,S.; Kiryutin,B.; Lipman,D.J.; Tatusova,T.; Kawaoka,Y.
EPI638020	NA	China	2013-Jan-01	EPI_ISL_194436	A/Anhui/1-YK_RG190/2013			Das,S.R.; Halpin,R.A.; Lin,X.; Simenauer,A.; Akopov,A.; Fedorova,N.; Puri,V.; Stockwell,T.; Amedeo,P.; Bishop,B.; Katzel,D.; Schobel,S.; Shrivastava,S.; Neumann,G.; Bao,Y.; Sanders,R.; Zhdanov,S.; Kiryutin,B.; Lipman,D.J.; Tatusova,T.; Kawaoka,Y.
EPI638027	NA	China	2013-Jan-01	EPI_ISL_194437	A/Anhui/1-YK_RG191/2013			Das,S.R.; Halpin,R.A.; Lin,X.; Simenauer,A.; Akopov,A.; Fedorova,N.; Puri,V.; Stockwell,T.; Amedeo,P.; Bishop,B.; Katzel,D.; Schobel,S.; Shrivastava,S.; Neumann,G.; Bao,Y.; Sanders,R.; Zhdanov,S.; Kiryutin,B.; Lipman,D.J.; Tatusova,T.; Kawaoka,Y.
EPI638034	NA	China	2013-Jan-01	EPI_ISL_194438	A/Anhui/1-YK_RG192/2013			Das,S.R.; Halpin,R.A.; Lin,X.; Simenauer,A.; Akopov,A.; Fedorova,N.; Puri,V.; Stockwell,T.; Amedeo,P.; Bishop,B.; Katzel,D.; Schobel,S.; Shrivastava,S.; Neumann,G.; Bao,Y.; Sanders,R.; Zhdanov,S.; Kiryutin,B.; Lipman,D.J.; Tatusova,T.; Kawaoka,Y.
EPI638041	NA	China	2013-Jan-01	EPI_ISL_194439	A/Anhui/1-YK_RG193/2013			Das,S.R.; Halpin,R.A.; Lin,X.; Simenauer,A.; Akopov,A.; Fedorova,N.; Puri,V.; Stockwell,T.; Amedeo,P.; Bishop,B.; Katzel,D.; Schobel,S.; Shrivastava,S.; Neumann,G.; Bao,Y.; Sanders,R.; Zhdanov,S.; Kiryutin,B.; Lipman,D.J.; Tatusova,T.; Kawaoka,Y.
EPI638048	NA	China	2013-Jan-01	EPI_ISL_194440	A/Anhui/1-YK_RG194/2013			Das,S.R.; Halpin,R.A.; Lin,X.; Simenauer,A.; Akopov,A.; Fedorova,N.; Puri,V.; Stockwell,T.; Amedeo,P.; Bishop,B.; Katzel,D.; Schobel,S.; Shrivastava,S.; Neumann,G.; Bao,Y.; Sanders,R.; Zhdanov,S.; Kiryutin,B.; Lipman,D.J.; Tatusova,T.; Kawaoka,Y.
EPI638055	NA	China	2013-Jan-01	EPI_ISL_194441	A/Anhui/1-YK_RG195/2013			Das,S.R.; Halpin,R.A.; Lin,X.; Simenauer,A.; Akopov,A.; Fedorova,N.; Puri,V.; Stockwell,T.; Amedeo,P.; Bishop,B.; Katzel,D.; Schobel,S.; Shrivastava,S.; Neumann,G.; Bao,Y.; Sanders,R.; Zhdanov,S.; Kiryutin,B.; Lipman,D.J.; Tatusova,T.; Kawaoka,Y.
EPI638062	NA	China	2013-Jan-01	EPI_ISL_194442	A/Anhui/1-YK_RG196/2013			Das,S.R.; Halpin,R.A.; Lin,X.; Simenauer,A.; Akopov,A.; Fedorova,N.; Puri,V.; Stockwell,T.; Amedeo,P.; Bishop,B.; Katzel,D.; Schobel,S.; Shrivastava,S.; Neumann,G.; Bao,Y.; Sanders,R.; Zhdanov,S.; Kiryutin,B.; Lipman,D.J.; Tatusova,T.; Kawaoka,Y.
EPI638069	NA	China	2013-Jan-01	EPI_ISL_194443	A/Anhui/1-YK_RG197/2013			Das,S.R.; Halpin,R.A.; Lin,X.; Simenauer,A.; Akopov,A.; Fedorova,N.; Puri,V.; Stockwell,T.; Amedeo,P.; Bishop,B.; Katzel,D.; Schobel,S.; Shrivastava,S.; Neumann,G.; Bao,Y.; Sanders,R.; Zhdanov,S.; Kiryutin,B.; Lipman,D.J.; Tatusova,T.; Kawaoka,Y.
EPI638076	NA	China	2013-Jan-01	EPI_ISL_194444	A/Anhui/1-YK_RG198/2013			Das,S.R.; Halpin,R.A.; Lin,X.; Simenauer,A.; Akopov,A.; Fedorova,N.; Puri,V.; Stockwell,T.; Amedeo,P.; Bishop,B.; Katzel,D.; Schobel,S.; Shrivastava,S.; Neumann,G.; Bao,Y.; Sanders,R.; Zhdanov,S.; Kiryutin,B.; Lipman,D.J.; Tatusova,T.; Kawaoka,Y.
EPI638083	NA	China	2013-Jan-01	EPI_ISL_194445	A/Anhui/1-YK_RG199/2013			Das,S.R.; Halpin,R.A.; Lin,X.; Simenauer,A.; Akopov,A.; Fedorova,N.; Puri,V.; Stockwell,T.; Amedeo,P.; Bishop,B.; Katzel,D.; Schobel,S.; Shrivastava,S.; Neumann,G.; Bao,Y.; Sanders,R.; Zhdanov,S.; Kiryutin,B.; Lipman,D.J.; Tatusova,T.; Kawaoka,Y.
EPI638090	NA	China	2013-Jan-01	EPI_ISL_194446	A/Anhui/1-YK_RG200/2013			Das,S.R.; Halpin,R.A.; Lin,X.; Simenauer,A.; Akopov,A.; Fedorova,N.; Puri,V.; Stockwell,T.; Amedeo,P.; Bishop,B.; Katzel,D.; Schobel,S.; Shrivastava,S.; Neumann,G.; Bao,Y.; Sanders,R.; Zhdanov,S.; Kiryutin,B.; Lipman,D.J.; Tatusova,T.; Kawaoka,Y.
EPI638097	NA	China	2013-Jan-01	EPI_ISL_194447	A/Anhui/1-YK_RG201/2013			Das,S.R.; Halpin,R.A.; Lin,X.; Simenauer,A.; Akopov,A.; Fedorova,N.; Puri,V.; Stockwell,T.; Amedeo,P.; Bishop,B.; Katzel,D.; Schobel,S.; Shrivastava,S.; Neumann,G.; Bao,Y.; Sanders,R.; Zhdanov,S.; Kiryutin,B.; Lipman,D.J.; Tatusova,T.; Kawaoka,Y.
EPI638104	NA	China	2013-Jan-01	EPI_ISL_194448	A/Anhui/1-YK_RG202/2013			Das,S.R.; Halpin,R.A.; Lin,X.; Simenauer,A.; Akopov,A.; Fedorova,N.; Puri,V.; Stockwell,T.; Amedeo,P.; Bishop,B.; Katzel,D.; Schobel,S.; Shrivastava,S.; Neumann,G.; Bao,Y.; Sanders,R.; Zhdanov,S.; Kiryutin,B.; Lipman,D.J.; Tatusova,T.; Kawaoka,Y.
EPI637964	NA	China	2013-Jan-01	EPI_ISL_194449	A/Anhui/1-YK_RG182/2013			Das,S.R.; Halpin,R.A.; Lin,X.; Simenauer,A.; Akopov,A.; Fedorova,N.; Puri,V.; Stockwell,T.; Amedeo,P.; Bishop,B.; Katzel,D.; Schobel,S.; Shrivastava,S.; Neumann,G.; Bao,Y.; Sanders,R.; Zhdanov,S.; Kiryutin,B.; Lipman,D.J.; Tatusova,T.; Kawaoka,Y.
EPI692616	NA	China	2015-Feb-03	EPI_ISL_206848	A/Huai'an/002/2015			Yang,P.; Yan,Q.; Zhang,M.; Liu,C.; Shi,Y.; Yao,H.; He,N.
EPI692618	NA	China	2014-Mar-02	EPI_ISL_206850	A/Huai'an/074/2014			Yang,P.; Yan,Q.; Zhang,M.; Liu,C.; Shi,Y.; Yao,H.; He,N.
EPI692619	NA	China	2015-Jan-23	EPI_ISL_206851	A/Huai'an/001/2015			Yang,P.; Yan,Q.; Zhang,M.; Liu,C.; Shi,Y.; Yao,H.; He,N.
EPI692621	NA	China	2014-Feb-14	EPI_ISL_206853	A/Huai'an/062/2014			Yang,P.; Yan,Q.; Zhang,M.; Liu,C.; Shi,Y.; Yao,H.; He,N.
EPI692630	NA	China	2014-Feb-24	EPI_ISL_206855	A/Huai'an/065/2014			Yang,P.; Yan,Q.; Zhang,M.; Liu,C.; Shi,Y.; Yao,H.; He,N.
EPI712925	NA	Hong Kong (SAR)	2016-Feb-12	EPI_ISL_212471	A/Hong Kong/VB16021618/2016	Hong Kong Department of Health	Hong Kong Department of Health	Mak,G.C.; Lo,J.Y.C.
EPI729453	NA	Taiwan	2014-Apr-24	EPI_ISL_215533	A/Taiwan/4-CGMH1/2014			Chen,G.W.; Kuo,S.M.; Yang,S.L.; Gong,Y.N.; Hsiao,M.R.; Liu,Y.C.; Shih,S.R.; Tsao,K.C.; Tsao,K.-C.; Shih,S.-R.; Chen,G.-W.; Yang,S.-L.; Hsiao,M.-J.; Kuo,S.-M.; Liu,Y.-C.
EPI729461	NA	Taiwan	2014-Apr-24	EPI_ISL_215534	A/Taiwan/4-CGMH2/2014			Chen,G.W.; Kuo,S.M.; Yang,S.L.; Gong,Y.N.; Hsiao,M.R.; Liu,Y.C.; Shih,S.R.; Tsao,K.C.; Tsao,K.-C.; Shih,S.-R.; Chen,G.-W.; Yang,S.-L.; Hsiao,M.-J.; Kuo,S.-M.; Liu,Y.-C.
EPI730494	NA	Hong Kong (SAR)	2016-Mar-24	EPI_ISL_215688	A/Hong Kong/VB16049808/2016	Hong Kong Department of Health	Hong Kong Department of Health	Mak,G.C.; Lo,J.Y.C.
EPI740737	NA	Hong Kong (SAR)	2016-Apr-19	EPI_ISL_217947	A/Hong Kong/VB16064646/2016	Hong Kong Department of Health	Hong Kong Department of Health	Mak,G.C.; Lo,J.Y.C.
EPI756016	NA	China	2013-Apr-26	EPI_ISL_220945	A/Jiangsu/Wuxi04/2013	Beijing Institute of Microbiology and Epidemiology	Beijing Institute of Microbiology and Epidemiology	Maijuan,Ma;Guangyuan,Ma;Shanhui,Chen
EPI759823	NA	China	2015-Jan-01	EPI_ISL_221667	A/Shanghai/BS01/2015	Shanghai Municipal Center for Disease Control and Prevention	Shanghai Municipal Center for Disease Control and Prevention	Wei, X.; Baihui, Z.; Shenghua, M.; Xue, Z.; Zheng, T.; Jian, C.; Hao, P.; Huan yu, W.; Xi, Z.;; Fan, W.
EPI759846	NA	China	2015-Jan-01	EPI_ISL_221671	A/Shanghai/PD04/2015	Shanghai Municipal Center for Disease Control and Prevention	Shanghai Municipal Center for Disease Control and Prevention	Wei, X.; Baihui, Z.; Shenghua, M.; Xue, Z.; Zheng, T.; Jian, C.; Hao, P.; Huan yu, W.; Xi, Z.;; Fan, W.
EPI759854	NA	China	2015-Jan-01	EPI_ISL_221672	A/Shanghai/LH01/2015	Shanghai Municipal Center for Disease Control and Prevention	Shanghai Municipal Center for Disease Control and Prevention	Wei, X.; Baihui, Z.; Shenghua, M.; Xue, Z.; Zheng, T.; Jian, C.; Hao, P.; Huan yu, W.; Xi, Z.;; Fan, W.
EPI759867	NA	China	2015-Jan-01	EPI_ISL_221674	A/Shanghai/JS03/2015	Shanghai Municipal Center for Disease Control and Prevention	Shanghai Municipal Center for Disease Control and Prevention	Wei, X.; Baihui, Z.; Shenghua, M.; Xue, Z.; Zheng, T.; Jian, C.; Hao, P.; Huan yu, W.; Xi, Z.;; Fan, W.
EPI769569	NA		2015-Jan-14	EPI_ISL_223670	A/Fujian/10/2015	Fujian Provincial Center for Disease Control and Prevention	Fujian Center for Disease Control and Prevention
EPI769577	NA		2015-Jan-15	EPI_ISL_223672	A/Fujian/16/2015		Fujian Center for Disease Control and Prevention
EPI769585	NA	China	2015-Jan-15	EPI_ISL_223673	A/Fujian/18/2015		Fujian Center for Disease Control and Prevention
EPI769641	NA	China	2015-Jan-17	EPI_ISL_223680	A/Fujian/22/2015		Fujian Center for Disease Control and Prevention
EPI833707	NA	China	2016-Jan-13	EPI_ISL_233628	A/Fujian/1/2016	Fujian Provincial Center for Disease Control and Prevention	Fujian Center for Disease Control and Prevention
EPI833716	NA	China	2016-Jan-15	EPI_ISL_233629	A/Fujian/3/2016	Fujian Provincial Center for Disease Control and Prevention	Fujian Center for Disease Control and Prevention
EPI869672	NA	Hong Kong (SAR)	2016-Dec-19	EPI_ISL_239994	A/Hong Kong/VB16184091/2016	Hong Kong Department of Health	Hong Kong Department of Health	Mak,G.C.; Lo,J.Y.C.
EPI872957	NA	Hong Kong (SAR)	2016-Dec-28	EPI_ISL_240520	A/Hong Kong/VB16189623/2016	Hong Kong Department of Health	Hong Kong Department of Health	Mak,G.C.; Lo,J.Y.C.
EPI874337	NA	Hong Kong (SAR)	2017-Jan-05	EPI_ISL_240829	A/Hong Kong/VB17002884/2017	Hong Kong Department of Health	Hong Kong Department of Health	Mak,G.C.; Lo,J.Y.C.
EPI884221	NA	Hong Kong (SAR)	2017-Jan-09	EPI_ISL_242275	A/Hong Kong/214/2017	Hong Kong Department of Health	Hong Kong Department of Health	Mak,G.C.; Lo,J.Y.C.
EPI887611	NA	China	2017-Jan-01	EPI_ISL_242842	A/Fujian/02151/2017	Fujian Provincial Center for Disease Control and Prevention	WHO Chinese National Influenza Center	Wang,Dayan;Zhou,Shumei;Li,Xiyan;Li,Xiaodan;Zhang,Ye;Bo,Hong;Shu,Yuelong
EPI887619	NA	China	2017-Jan-06	EPI_ISL_242843	A/Fujian/02152/2017	Fujian Provincial Center for Disease Control and Prevention	WHO Chinese National Influenza Center	Wang,Dayan;Zhou,Shumei;Li,Xiyan;Li,Xiaodan;Zhang,Ye;Bo,Hong;Shu,Yuelong
EPI887635	NA	China	2017-Jan-11	EPI_ISL_242845	A/Hunan/02287/2017		WHO Chinese National Influenza Center	Wang,Dayan;Zhou,Shumei;Li,Xiyan;Li,Xiaodan;Zhang,Ye;Bo,Hong;Shu,Yuelong
EPI887643	NA	China	2017-Jan-08	EPI_ISL_242846	A/Hunan/02285/2017		WHO Chinese National Influenza Center	Wang,Dayan;Zhou,Shumei;Li,Xiyan;Li,Xiaodan;Zhang,Ye;Bo,Hong;Shu,Yuelong
EPI887651	NA	China	2017-Jan-05	EPI_ISL_242847	A/Zhejiang/6/2017	Zhejiang Provincial Center for Disease Control and Prevention	WHO Chinese National Influenza Center	Wang,Dayan;Zhou,Shumei;Li,Xiyan;Li,Xiaodan;Zhang,Ye;Bo,Hong;Shu,Yuelong
EPI887659	NA	China	2017-Jan-02	EPI_ISL_242848	A/Zhejiang/5/2017	Zhejiang Provincial Center for Disease Control and Prevention	WHO Chinese National Influenza Center	Wang,Dayan;Zhou,Shumei;Li,Xiyan;Li,Xiaodan;Zhang,Ye;Bo,Hong;Shu,Yuelong
EPI887667	NA	China	2016-Dec-30	EPI_ISL_242849	A/Zhejiang/20/2016	Zhejiang Provincial Center for Disease Control and Prevention	WHO Chinese National Influenza Center	Wang,Dayan;Zhou,Shumei;Li,Xiyan;Li,Xiaodan;Zhang,Ye;Bo,Hong;Shu,Yuelong
EPI887675	NA	China	2016-Dec-28	EPI_ISL_242850	A/Zhejiang/19/2016	Zhejiang Provincial Center for Disease Control and Prevention	WHO Chinese National Influenza Center	Wang,Dayan;Zhou,Shumei;Li,Xiyan;Li,Xiaodan;Zhang,Ye;Bo,Hong;Shu,Yuelong
EPI887683	NA	China	2017-Jan-05	EPI_ISL_242851	A/Zhejiang/4/2017	Zhejiang Provincial Center for Disease Control and Prevention	WHO Chinese National Influenza Center	Wang,Dayan;Zhou,Shumei;Li,Xiyan;Li,Xiaodan;Zhang,Ye;Bo,Hong;Shu,Yuelong
EPI887691	NA	China	2016-Dec-27	EPI_ISL_242852	A/Zhejiang/18/2016	Zhejiang Provincial Center for Disease Control and Prevention	WHO Chinese National Influenza Center	Wang,Dayan;Zhou,Shumei;Li,Xiyan;Li,Xiaodan;Zhang,Ye;Bo,Hong;Shu,Yuelong
EPI887699	NA	China	2016-Dec-31	EPI_ISL_242853	A/Zhejiang/17/2016	Zhejiang Provincial Center for Disease Control and Prevention	WHO Chinese National Influenza Center	Wang,Dayan;Zhou,Shumei;Li,Xiyan;Li,Xiaodan;Zhang,Ye;Bo,Hong;Shu,Yuelong
EPI887707	NA	China	2016-Dec-05	EPI_ISL_242854	A/Zhejiang/7/2016	Zhejiang Provincial Center for Disease Control and Prevention	WHO Chinese National Influenza Center	Wang,Dayan;Zhou,Shumei;Li,Xiyan;Li,Xiaodan;Zhang,Ye;Bo,Hong;Shu,Yuelong
EPI887715	NA	China	2017-Jan-04	EPI_ISL_242855	A/Zhejiang/2/2017	Zhejiang Provincial Center for Disease Control and Prevention	WHO Chinese National Influenza Center	Wang,Dayan;Zhou,Shumei;Li,Xiyan;Li,Xiaodan;Zhang,Ye;Bo,Hong;Shu,Yuelong
EPI887723	NA	China	2017-Jan-07	EPI_ISL_242856	A/Zhejiang/1/2017	Zhejiang Provincial Center for Disease Control and Prevention	WHO Chinese National Influenza Center	Wang,Dayan;Zhou,Shumei;Li,Xiyan;Li,Xiaodan;Zhang,Ye;Bo,Hong;Shu,Yuelong
EPI887731	NA	China	2016-Dec-21	EPI_ISL_242857	A/Zhejiang/16/2016	Zhejiang Provincial Center for Disease Control and Prevention	WHO Chinese National Influenza Center	Wang,Dayan;Zhou,Shumei;Li,Xiyan;Li,Xiaodan;Zhang,Ye;Bo,Hong;Shu,Yuelong
EPI887739	NA	China	2016-Dec-21	EPI_ISL_242858	A/Zhejiang/15/2016	Zhejiang Provincial Center for Disease Control and Prevention	WHO Chinese National Influenza Center	Wang,Dayan;Zhou,Shumei;Li,Xiyan;Li,Xiaodan;Zhang,Ye;Bo,Hong;Shu,Yuelong
EPI887747	NA	China	2016-Dec-23	EPI_ISL_242859	A/Zhejiang/14/2016	Zhejiang Provincial Center for Disease Control and Prevention	WHO Chinese National Influenza Center	Wang,Dayan;Zhou,Shumei;Li,Xiyan;Li,Xiaodan;Zhang,Ye;Bo,Hong;Shu,Yuelong
EPI887755	NA	China	2016-Dec-24	EPI_ISL_242860	A/Zhejiang/13/2016	Zhejiang Provincial Center for Disease Control and Prevention	WHO Chinese National Influenza Center	Wang,Dayan;Zhou,Shumei;Li,Xiyan;Li,Xiaodan;Zhang,Ye;Bo,Hong;Shu,Yuelong
EPI887763	NA	China	2016-Dec-25	EPI_ISL_242861	A/Zhejiang/12/2016	Zhejiang Provincial Center for Disease Control and Prevention	WHO Chinese National Influenza Center	Wang,Dayan;Zhou,Shumei;Li,Xiyan;Li,Xiaodan;Zhang,Ye;Bo,Hong;Shu,Yuelong
EPI887771	NA	China	2016-Dec-21	EPI_ISL_242862	A/Zhejiang/11/2016	Zhejiang Provincial Center for Disease Control and Prevention	WHO Chinese National Influenza Center	Wang,Dayan;Zhou,Shumei;Li,Xiyan;Li,Xiaodan;Zhang,Ye;Bo,Hong;Shu,Yuelong
EPI887779	NA	China	2016-Dec-18	EPI_ISL_242863	A/Zhejiang/10/2016	Zhejiang Provincial Center for Disease Control and Prevention	WHO Chinese National Influenza Center	Wang,Dayan;Zhou,Shumei;Li,Xiyan;Li,Xiaodan;Zhang,Ye;Bo,Hong;Shu,Yuelong
EPI887787	NA	China	2016-Dec-12	EPI_ISL_242864	A/Zhejiang/9/2016	Zhejiang Provincial Center for Disease Control and Prevention	WHO Chinese National Influenza Center	Wang,Dayan;Zhou,Shumei;Li,Xiyan;Li,Xiaodan;Zhang,Ye;Bo,Hong;Shu,Yuelong
EPI887795	NA	China	2016-Dec-11	EPI_ISL_242865	A/Zhejiang/8/2016	Zhejiang Provincial Center for Disease Control and Prevention	WHO Chinese National Influenza Center	Wang,Dayan;Zhou,Shumei;Li,Xiyan;Li,Xiaodan;Zhang,Ye;Bo,Hong;Shu,Yuelong
EPI887803	NA	China	2016-Oct-07	EPI_ISL_242866	A/Zhejiang/6/2016	Zhejiang Provincial Center for Disease Control and Prevention	WHO Chinese National Influenza Center	Wang,Dayan;Zhou,Shumei;Li,Xiyan;Li,Xiaodan;Zhang,Ye;Bo,Hong;Shu,Yuelong
EPI887811	NA	China	2017-Jan-01	EPI_ISL_242867	A/Zhejiang/3/2017	Zhejiang Provincial Center for Disease Control and Prevention	WHO Chinese National Influenza Center	Wang,Dayan;Zhou,Shumei;Li,Xiyan;Li,Xiaodan;Zhang,Ye;Bo,Hong;Shu,Yuelong
EPI887819	NA	China	2016-Dec-27	EPI_ISL_242868	A/Hunan/00001/2016		WHO Chinese National Influenza Center	Wang,Dayan;Zhou,Shumei;Li,Xiyan;Li,Xiaodan;Zhang,Ye;Bo,Hong;Shu,Yuelong
EPI887827	NA	China	2016-Nov-21	EPI_ISL_242869	A/Jiangsu/60466/2016		WHO Chinese National Influenza Center	Wang,Dayan;Zhou,Shumei;Li,Xiyan;Li,Xiaodan;Zhang,Ye;Bo,Hong;Shu,Yuelong
EPI887835	NA	China	2016-Dec-28	EPI_ISL_242870	A/Guangdong/60923/2016	Guangdong Provincial Center for Disease Control and Prevention	WHO Chinese National Influenza Center	Wang,Dayan;Zhou,Shumei;Li,Xiyan;Li,Xiaodan;Zhang,Ye;Bo,Hong;Shu,Yuelong
EPI887843	NA	China	2016-Dec-09	EPI_ISL_242871	A/Guangdong/60060/2016	Guangdong Provincial Center for Disease Control and Prevention	WHO Chinese National Influenza Center	Wang,Dayan;Zhou,Shumei;Li,Xiyan;Li,Xiaodan;Zhang,Ye;Bo,Hong;Shu,Yuelong
EPI887859	NA	China	2016-Oct-26	EPI_ISL_242873	A/Jiangsu/60467/2016		WHO Chinese National Influenza Center	Wang,Dayan;Zhou,Shumei;Li,Xiyan;Li,Xiaodan;Zhang,Ye;Bo,Hong;Shu,Yuelong
EPI887867	NA	China	2016-Dec-09	EPI_ISL_242874	A/Jiangsu/60465/2016		WHO Chinese National Influenza Center	Wang,Dayan;Zhou,Shumei;Li,Xiyan;Li,Xiaodan;Zhang,Ye;Bo,Hong;Shu,Yuelong
EPI887883	NA	China	2016-Dec-16	EPI_ISL_242876	A/Jiangsu/60462/2016		WHO Chinese National Influenza Center	Wang,Dayan;Zhou,Shumei;Li,Xiyan;Li,Xiaodan;Zhang,Ye;Bo,Hong;Shu,Yuelong
EPI887891	NA	China	2016-Dec-20	EPI_ISL_242877	A/Jiangsu/60461/2016		WHO Chinese National Influenza Center	Wang,Dayan;Zhou,Shumei;Li,Xiyan;Li,Xiaodan;Zhang,Ye;Bo,Hong;Shu,Yuelong
EPI887899	NA	China	2016-Dec-13	EPI_ISL_242878	A/Jiangsu/60460/2016		WHO Chinese National Influenza Center	Wang,Dayan;Zhou,Shumei;Li,Xiyan;Li,Xiaodan;Zhang,Ye;Bo,Hong;Shu,Yuelong
EPI887907	NA	China	2016-Dec-12	EPI_ISL_242879	A/Jiangsu/60459/2016		WHO Chinese National Influenza Center	Wang,Dayan;Zhou,Shumei;Li,Xiyan;Li,Xiaodan;Zhang,Ye;Bo,Hong;Shu,Yuelong
EPI887915	NA	China	2016-Dec-10	EPI_ISL_242880	A/Jiangsu/60458/2016		WHO Chinese National Influenza Center	Wang,Dayan;Zhou,Shumei;Li,Xiyan;Li,Xiaodan;Zhang,Ye;Bo,Hong;Shu,Yuelong
EPI887923	NA	China	2016-Dec-06	EPI_ISL_242881	A/Jiangsu/60457/2016		WHO Chinese National Influenza Center	Wang,Dayan;Zhou,Shumei;Li,Xiyan;Li,Xiaodan;Zhang,Ye;Bo,Hong;Shu,Yuelong
EPI887931	NA	China	2016-Dec-02	EPI_ISL_242882	A/Jiangsu/60456/2016		WHO Chinese National Influenza Center	Wang,Dayan;Zhou,Shumei;Li,Xiyan;Li,Xiaodan;Zhang,Ye;Bo,Hong;Shu,Yuelong
EPI887939	NA	China	2016-Nov-25	EPI_ISL_242883	A/Jiangsu/60454/2016		WHO Chinese National Influenza Center	Wang,Dayan;Zhou,Shumei;Li,Xiyan;Li,Xiaodan;Zhang,Ye;Bo,Hong;Shu,Yuelong
EPI887947	NA	China	2016-Dec-16	EPI_ISL_242884	A/Anhui/60936/2016		WHO Chinese National Influenza Center	Wang,Dayan;Zhou,Shumei;Li,Xiyan;Li,Xiaodan;Zhang,Ye;Bo,Hong;Shu,Yuelong
EPI887955	NA	China	2016-Dec-19	EPI_ISL_242885	A/Jiangsu/60451/2016		WHO Chinese National Influenza Center	Wang,Dayan;Zhou,Shumei;Li,Xiyan;Li,Xiaodan;Zhang,Ye;Bo,Hong;Shu,Yuelong
EPI887963	NA	China	2016-Dec-19	EPI_ISL_242886	A/Jiangsu/60450/2016		WHO Chinese National Influenza Center	Wang,Dayan;Zhou,Shumei;Li,Xiyan;Li,Xiaodan;Zhang,Ye;Bo,Hong;Shu,Yuelong
EPI887971	NA	China	2016-Dec-16	EPI_ISL_242887	A/Jiangsu/60447/2016		WHO Chinese National Influenza Center	Wang,Dayan;Zhou,Shumei;Li,Xiyan;Li,Xiaodan;Zhang,Ye;Bo,Hong;Shu,Yuelong
EPI887979	NA	China	2016-Dec-13	EPI_ISL_242888	A/Guangdong/60061/2016	Guangdong Provincial Center for Disease Control and Prevention	WHO Chinese National Influenza Center	Wang,Dayan;Zhou,Shumei;Li,Xiyan;Li,Xiaodan;Zhang,Ye;Bo,Hong;Shu,Yuelong
EPI887987	NA	China	2016-Dec-18	EPI_ISL_242889	A/Anhui/60927/2016		WHO Chinese National Influenza Center	Wang,Dayan;Zhou,Shumei;Li,Xiyan;Li,Xiaodan;Zhang,Ye;Bo,Hong;Shu,Yuelong
EPI887995	NA	China	2016-Dec-22	EPI_ISL_242890	A/Anhui/60924/2016	Anhui Provincial Center for Disease Control and Prevention	WHO Chinese National Influenza Center	Wang,Dayan;Zhou,Shumei;Li,Xiyan;Li,Xiaodan;Zhang,Ye;Bo,Hong;Shu,Yuelong
EPI888003	NA	China	2016-Dec-21	EPI_ISL_242891	A/Anhui/60925/2016		WHO Chinese National Influenza Center	Wang,Dayan;Zhou,Shumei;Li,Xiyan;Li,Xiaodan;Zhang,Ye;Bo,Hong;Shu,Yuelong
EPI888011	NA	China	2016-Dec-15	EPI_ISL_242892	A/Anhui/60928/2016		WHO Chinese National Influenza Center	Wang,Dayan;Zhou,Shumei;Li,Xiyan;Li,Xiaodan;Zhang,Ye;Bo,Hong;Shu,Yuelong
EPI888019	NA	China	2016-Dec-15	EPI_ISL_242893	A/Anhui/60929/2016		WHO Chinese National Influenza Center	Wang,Dayan;Zhou,Shumei;Li,Xiyan;Li,Xiaodan;Zhang,Ye;Bo,Hong;Shu,Yuelong
EPI888027	NA	China	2016-Dec-19	EPI_ISL_242894	A/Anhui/60932/2016		WHO Chinese National Influenza Center	Wang,Dayan;Zhou,Shumei;Li,Xiyan;Li,Xiaodan;Zhang,Ye;Bo,Hong;Shu,Yuelong
EPI888035	NA	China	2016-Dec-13	EPI_ISL_242895	A/Anhui/60931/2016	Anhui Provincial Center for Disease Control and Prevention	WHO Chinese National Influenza Center	Wang,Dayan;Zhou,Shumei;Li,Xiyan;Li,Xiaodan;Zhang,Ye;Bo,Hong;Shu,Yuelong
EPI888043	NA	China	2016-Dec-19	EPI_ISL_242896	A/Anhui/60933/2016	Anhui Provincial Center for Disease Control and Prevention	WHO Chinese National Influenza Center	Wang,Dayan;Zhou,Shumei;Li,Xiyan;Li,Xiaodan;Zhang,Ye;Bo,Hong;Shu,Yuelong
EPI888051	NA	China	2016-Dec-19	EPI_ISL_242897	A/Anhui/60934/2016	Anhui Provincial Center for Disease Control and Prevention	WHO Chinese National Influenza Center	Wang,Dayan;Zhou,Shumei;Li,Xiyan;Li,Xiaodan;Zhang,Ye;Bo,Hong;Shu,Yuelong
EPI888059	NA	China	2016-Dec-19	EPI_ISL_242898	A/Anhui/60935/2016		WHO Chinese National Influenza Center	Wang,Dayan;Zhou,Shumei;Li,Xiyan;Li,Xiaodan;Zhang,Ye;Bo,Hong;Shu,Yuelong
EPI888067	NA	China	2016-Dec-19	EPI_ISL_242899	A/Jiangsu/60452/2016		WHO Chinese National Influenza Center	Wang,Dayan;Zhou,Shumei;Li,Xiyan;Li,Xiaodan;Zhang,Ye;Bo,Hong;Shu,Yuelong
EPI888075	NA	China	2016-Dec-21	EPI_ISL_242900	A/Anhui/60926/2016		WHO Chinese National Influenza Center	Wang,Dayan;Zhou,Shumei;Li,Xiyan;Li,Xiaodan;Zhang,Ye;Bo,Hong;Shu,Yuelong
EPI888083	NA	China	2016-Nov-16	EPI_ISL_242901	A/Fujian/54840/2016		WHO Chinese National Influenza Center	Wang,Dayan;Zhou,Shumei;Li,Xiyan;Li,Xiaodan;Zhang,Ye;Bo,Hong;Shu,Yuelong
EPI912958	NA		2016-Dec-02	EPI_ISL_248313	A/Suzhou/56/2016		Jiangsu Provincial Center for Disease Control & Prevention
EPI912950	NA	China	2016-Dec-13	EPI_ISL_248314	A/Suzhou/60/2016	Jiangsu Provincial Center for Disease Control & Prevention	Jiangsu Provincial Center for Disease Control & Prevention
EPI917067	NA	Taiwan	2017-Feb-03	EPI_ISL_248778	A/Taiwan/1/2017		Centers for Disease Control, R.O.C. (Taiwan)
EPI917093	NA	China	2014-Apr-29	EPI_ISL_248792	A/Guangdong/GH074/2013(H7N9)	South China Agricultural University	South China Agricultural University	Wenbao,Qi;Bo,Li;Jiahao,Zhang;Guangjie,Lao;Guanming,Su;Weixin,Jia;Ming,Liao
EPI918738	NA	China	2017-Jan-14	EPI_ISL_249102	A/Qingyuan/GIRD1/2017	State Key Laboratory of Reipiratory Disease (Guangzhou Medical University)	Guangzhou Institute of Respiratory Diseases (GIRD)	Wenda Guan,PhD; Wenjun Song,PhD; Jianfeng He,MD; Changwen Ke,MD; Zifeng Yang,PhD; Haibo Zhou,MD; Qinhan Lin,MD; Yonghui Zhang,MD; Nanshan Zhong,MD
EPI919598	NA	China	2017-Jan-12	EPI_ISL_249308	A/Guangdong/17SF006/2017		WHO Chinese National Influenza Center
EPI919606	NA	China	2017-Jan-03	EPI_ISL_249309	A/Guangdong/17SF003/2016		WHO Chinese National Influenza Center
EPI921596	NA	China	2016-Dec-16	EPI_ISL_249600	A/suzhou/67/2016		Jiangsu Provincial Center for Disease Control & Prevention	Xian, Qi; Huiyan, Yu; Fei, Deng
EPI921814	NA	China	2016-Dec-20	EPI_ISL_249621	A/suzhou/73/2016	Jiangsu Provincial Center for Disease Control & Prevention	Jiangsu Provincial Center for Disease Control & Prevention
EPI922065	NA	China	2016-Dec-19	EPI_ISL_249638	A/suzhou/74/2016		Jiangsu Provincial Center for Disease Control & Prevention
EPI922210	NA	China	2016-Dec-26	EPI_ISL_249652	A/suzhou/ 78/2016		Jiangsu Provincial Center for Disease Control & Prevention
EPI1142575	NA	China	2016-Dec-27	EPI_ISL_249668	A/suzhou/ 79/2016		Jiangsu Provincial Center for Disease Control & Prevention
EPI926816	NA	China	2017-Jan-04	EPI_ISL_250311	A/Guangdong/Th008/2017_H7N9	CAS Key Laboratory of Pathogenic Microbiology and Immunology, Institute of Microbiology, Chinese Academy of Sciences	Institute of Microbiology, Chinese Academy of Sciences	Yuhai, Bi
EPI926824	NA	China	2017-Feb-01	EPI_ISL_250312	A/Guangdong/Th005/2017_H7N9	CAS Key Laboratory of Pathogenic Microbiology and Immunology, Institute of Microbiology, Chinese Academy of Sciences	Institute of Microbiology, Chinese Academy of Sciences	Yuhai, Bi
EPI926832	NA	China	2017-Jan-16	EPI_ISL_250313	A/Shenzhen/Th003/2017_H7N9	CAS Key Laboratory of Pathogenic Microbiology and Immunology, Institute of Microbiology, Chinese Academy of Sciences	Institute of Microbiology, Chinese Academy of Sciences	Yuhai, Bi
EPI926840	NA	China	2017-Jan-20	EPI_ISL_250314	A/Shenzhen/Th004/2017_H7N9	CAS Key Laboratory of Pathogenic Microbiology and Immunology, Institute of Microbiology, Chinese Academy of Sciences	Institute of Microbiology, Chinese Academy of Sciences	Yuhai, Bi
EPI926848	NA	China	2017-Feb-07	EPI_ISL_250315	A/Shenzhen/Th006/2017_H7N9	CAS Key Laboratory of Pathogenic Microbiology and Immunology, Institute of Microbiology, Chinese Academy of Sciences	Institute of Microbiology, Chinese Academy of Sciences	Yuhai, Bi
EPI926856	NA	China	2017-Feb-07	EPI_ISL_250316	A/Yunnan/YN001/2017_H7N9	CAS Key Laboratory of Pathogenic Microbiology and Immunology, Institute of Microbiology, Chinese Academy of Sciences	Institute of Microbiology, Chinese Academy of Sciences	Yuhai, Bi
EPI926864	NA	China	2017-Feb-09	EPI_ISL_250317	A/Yunnan/YN002/2017_H7N9	CAS Key Laboratory of Pathogenic Microbiology and Immunology, Institute of Microbiology, Chinese Academy of Sciences	Institute of Microbiology, Chinese Academy of Sciences	Yuhai, Bi
EPI930811	NA	China	2016-Dec-31	EPI_ISL_250424	A/Shenzhen/Th001/2016	CAS Key Laboratory of Pathogenic Microbiology and Immunology, Institute of Microbiology, Chinese Academy of Sciences	Institute of Microbiology, Chinese Academy of Sciences
EPI930817	NA	China	2016-Dec-30	EPI_ISL_250425	A/Shenzhen/Th002/2016_H7N9	CAS Key Laboratory of Pathogenic Microbiology and Immunology, Institute of Microbiology, Chinese Academy of Sciences	Institute of Microbiology, Chinese Academy of Sciences
EPI941041	NA	China	2013-Feb-27	EPI_ISL_252548	A/Minhang/S01/2013			Tang,H.; Zhao,P.; Xie,J.
EPI941049	NA	China	2015-Jan-23	EPI_ISL_252549	A/Fujian/S03/2015			Tang,H.; Zhao,P.; Xie,F.
EPI945070	NA	Hong Kong (SAR)	2017-Mar-06	EPI_ISL_253626	A/Hong Kong/VB17037915/2017	Hong Kong Department of Health	Hong Kong Department of Health	Mak,G.C.; Lo,J.Y.C.
EPI960364	NA	China	2017-Jan-04	EPI_ISL_256108	A/Guangdong/HP001/2017			Zhang,F.; Zhu,H.; Hu,F.; Wang,J.; He,X.; Zhang,Y.; Li,L.; Cheung,Y.M.; Leung,G.M.; Guan,Y.
EPI960365	NA	China	2017-Jan-04	EPI_ISL_256109	A/Guangdong/SP440/2017			Zhang,F.; Zhu,H.; Hu,F.; Wang,J.; He,X.; Zhang,Y.; Li,L.; Cheung,Y.M.; Leung,G.M.; Guan,Y.
EPI961189	NA	China	2016-Jan-26	EPI_ISL_256214	A/Hunan/02650/2016		WHO Chinese National Influenza Center
EPI965018	NA	China	2017-Jan-14	EPI_ISL_257022	A/Qingyuan/GIRD01/2017			Guan,W.; Song,W.; He,J.; Ke,C.; Yang,Z.; Zhou,H.; Lin,Q.; Zhang,Y.; Zhong,N.
EPI972231	NA	China	2017-Jan-19	EPI_ISL_258202	A/GD-CZ009/H7N9/2017-01-19	Guangdong Provincial Center for Disease Control and Prevention	Guangdong Provincial Center for Disease Control and Prevention	Jing, L; Jie, W; Changwen, K
EPI972233	NA	China	2017-Jan-13	EPI_ISL_258203	A/GD-FS010/H7N9/2017-01-13	Guangdong Provincial Center for Disease Control and Prevention	Guangdong Provincial Center for Disease Control and Prevention	Jing, L; Jie, W; Changwen, K
EPI972238	NA	China	2017-Jan-23	EPI_ISL_258206	A/GD-JY017/H7N9/2017-01-23	Guangdong Provincial Center for Disease Control and Prevention	Guangdong Provincial Center for Disease Control and Prevention	Jing, L; Jie, W; Changwen, K
EPI972240	NA	China	2016-Dec-31	EPI_ISL_258207	A/GD-JY203/H7N9/2016-12-31	Guangdong Provincial Center for Disease Control and Prevention	Guangdong Provincial Center for Disease Control and Prevention	Jing, L; Jie, W; Changwen, K
EPI972242	NA	China	2017-Jan-12	EPI_ISL_258208	A/GD-MZ011/H7N9/2017-01-12	Guangdong Provincial Center for Disease Control and Prevention	Guangdong Provincial Center for Disease Control and Prevention	Jing, L; Jie, W; Changwen, K
EPI972251	NA	China	2017-Jan-23	EPI_ISL_258213	A/GD-SG013/H7N9/2017-01-23	Guangdong Provincial Center for Disease Control and Prevention	Guangdong Provincial Center for Disease Control and Prevention	Jing, L; Jie, W; Changwen, K
EPI972254	NA	China	2017-Feb-07	EPI_ISL_258215	A/GD-ZS030/H7N9/2017-02-07	Guangdong Provincial Center for Disease Control and Prevention	Guangdong Provincial Center for Disease Control and Prevention	Jing, L; Jie, W; Changwen, K
EPI972256	NA	China	2017-Feb-09	EPI_ISL_258216	A/GD-ZS031/H7N9/2017-02-09	Guangdong Provincial Center for Disease Control and Prevention	Guangdong Provincial Center for Disease Control and Prevention	Jing, L; Jie, W; Changwen, K
EPI972258	NA	China	2016-Dec-30	EPI_ISL_258217	A/GD-ZS201/H7N9/2016-12-30	Guangdong Provincial Center for Disease Control and Prevention	Guangdong Provincial Center for Disease Control and Prevention	Jing, L; Jie, W; Changwen, K
EPI973365	NA	China	2017-Feb-18	EPI_ISL_258409	A/Guangxi/1/2017	Guangxi Zhuang Autonomous Region Center for Disease Prevention and Control	Guangxi Center for Disease Prevention and Control
EPI977394	NA	Hong Kong (SAR)	2017-Jan-05	EPI_ISL_259269	A/Hong Kong/125/2017	Government Virus Unit	Centers for Disease Control and Prevention
EPI979596	NA	China	2017-Mar-12	EPI_ISL_259757	A/Shenzhen/Th0007/2017	CAS Key Laboratory of Pathogenic Microbiology and Immunology, Institute of Microbiology, Chinese Academy of Sciences	Institute of Microbiology, Chinese Academy of Sciences	Yuhai, Bi
EPI985837	NA	China	2017-Feb-09	EPI_ISL_261072	A/Yunnan/0129/2017			Xia,X.; Feng,Y.; Dong,X.; Gao,L.; Miao,J.; Zhang,M.; Zhang,C.
EPI997219	NA	China	2017-Jan-04	EPI_ISL_263365	A/Guangdong/8H324/2017		Beijing Institute of Microbiology and Epidemiology
EPI1010101	NA	China	2017-Apr-27	EPI_ISL_266936	A/Shenzhen/Th008/2017(H7N9)	CAS Key Laboratory of Pathogenic Microbiology and Immunology, Institute of Microbiology, Chinese Academy of Sciences	Institute of Microbiology, Chinese Academy of Sciences
EPI1010187	NA	United Kingdom	2017-Jun-19	EPI_ISL_266964	A/Guangdong/17SF003/2016 NIBRG-375		National Institute for Biological Standards and Control (NIBSC)	Nicolson, Carolyn
EPI1013224	NA	China	2017-Jan-23	EPI_ISL_267758	A/Guangdong/17SF032/2017	Guangdong Provincial Center for Disease Control and Prevention	WHO Chinese National Influenza Center	Wang,Dayan;Zhou,Shumei;Li,Xiyan;Li,Xiaodan;Zhang,Ye;Bo,Hong;Shu,Yuelong
EPI1013240	NA	China	2017-Feb-09	EPI_ISL_267760	A/Guangdong/17SF037/2017	Guangdong Provincial Center for Disease Control and Prevention	WHO Chinese National Influenza Center	Wang,Dayan;Zhou,Shumei;Li,Xiyan;Li,Xiaodan;Zhang,Ye;Bo,Hong;Shu,Yuelong
EPI1013248	NA	China	2017-Feb-15	EPI_ISL_267761	A/Guangdong/17SF039/2017	Guangdong Provincial Center for Disease Control and Prevention	WHO Chinese National Influenza Center	Wang,Dayan;Zhou,Shumei;Li,Xiyan;Li,Xiaodan;Zhang,Ye;Bo,Hong;Shu,Yuelong
EPI1013256	NA	China	2017-Mar-06	EPI_ISL_267762	A/Guangdong/17SF059/2017	Guangdong Provincial Center for Disease Control and Prevention	WHO Chinese National Influenza Center	Wang,Dayan;Zhou,Shumei;Li,Xiyan;Li,Xiaodan;Zhang,Ye;Bo,Hong;Shu,Yuelong
EPI1013264	NA	China	2017-Mar-11	EPI_ISL_267763	A/Guangdong/17SF062/2017	Guangdong Provincial Center for Disease Control and Prevention	WHO Chinese National Influenza Center	Wang,Dayan;Zhou,Shumei;Li,Xiyan;Li,Xiaodan;Zhang,Ye;Bo,Hong;Shu,Yuelong
EPI1018087	NA	China	2017-Feb-23	EPI_ISL_268498	A/Guangxi/13450/2017	Guangxi Center for Disease Prevention and Control	WHO Chinese National Influenza Center	Wang,Dayan;Zhou,Shumei;Li,Xiyan;Li,Xiaodan;Zhang,Ye;Bo,Hong;Shu,Yuelong
EPI1018095	NA	China	2017-Feb-18	EPI_ISL_268499	A/Guangxi/13452/2017	Guangxi Center for Disease Prevention and Control	WHO Chinese National Influenza Center	Wang,Dayan;Zhou,Shumei;Li,Xiyan;Li,Xiaodan;Zhang,Ye;Bo,Hong;Shu,Yuelong
EPI1018103	NA	China	2017-Feb-28	EPI_ISL_268500	A/Guangxi/18888/2017	Guangxi Center for Disease Prevention and Control	WHO Chinese National Influenza Center	Wang,Dayan;Zhou,Shumei;Li,Xiyan;Li,Xiaodan;Zhang,Ye;Bo,Hong;Shu,Yuelong
EPI1018111	NA	China	2017-Feb-27	EPI_ISL_268501	A/Guangxi/18891/2017	Guangxi Center for Disease Prevention and Control	WHO Chinese National Influenza Center	Wang,Dayan;Zhou,Shumei;Li,Xiyan;Li,Xiaodan;Zhang,Ye;Bo,Hong;Shu,Yuelong
EPI1018119	NA	China	2017-Feb-27	EPI_ISL_268502	A/Guangxi/18892/2017	Guangxi Center for Disease Prevention and Control	WHO Chinese National Influenza Center	Wang,Dayan;Zhou,Shumei;Li,Xiyan;Li,Xiaodan;Zhang,Ye;Bo,Hong;Shu,Yuelong
EPI1018127	NA	China	2017-Mar-03	EPI_ISL_268503	A/Guangxi/18895/2017	Guangxi Center for Disease Prevention and Control	WHO Chinese National Influenza Center	Wang,Dayan;Zhou,Shumei;Li,Xiyan;Li,Xiaodan;Zhang,Ye;Bo,Hong;Shu,Yuelong
EPI1018135	NA	China	2017-Mar-04	EPI_ISL_268504	A/Guangxi/18897/2017	Guangxi Center for Disease Prevention and Control	WHO Chinese National Influenza Center	Wang,Dayan;Zhou,Shumei;Li,Xiyan;Li,Xiaodan;Zhang,Ye;Bo,Hong;Shu,Yuelong
EPI1018143	NA	China	2017-Mar-12	EPI_ISL_268505	A/Guangxi/18902/2017	Guangxi Center for Disease Prevention and Control	WHO Chinese National Influenza Center	Wang,Dayan;Zhou,Shumei;Li,Xiyan;Li,Xiaodan;Zhang,Ye;Bo,Hong;Shu,Yuelong
EPI1018151	NA	China	2017-Mar-14	EPI_ISL_268506	A/Guangxi/18906/2017	Guangxi Center for Disease Prevention and Control	WHO Chinese National Influenza Center	Wang,Dayan;Zhou,Shumei;Li,Xiyan;Li,Xiaodan;Zhang,Ye;Bo,Hong;Shu,Yuelong
EPI1018159	NA	China	2017-Mar-16	EPI_ISL_268507	A/Guangxi/18908/2017	Guangxi Center for Disease Prevention and Control	WHO Chinese National Influenza Center	Wang,Dayan;Zhou,Shumei;Li,Xiyan;Li,Xiaodan;Zhang,Ye;Bo,Hong;Shu,Yuelong
EPI1018167	NA	China	2017-Mar-18	EPI_ISL_268508	A/Guangxi/18910/2017	Guangxi Center for Disease Prevention and Control	WHO Chinese National Influenza Center	Wang,Dayan;Zhou,Shumei;Li,Xiyan;Li,Xiaodan;Zhang,Ye;Bo,Hong;Shu,Yuelong
EPI1018175	NA	China	2017-Mar-18	EPI_ISL_268509	A/Guangxi/18911/2017	Guangxi Center for Disease Prevention and Control	WHO Chinese National Influenza Center	Wang,Dayan;Zhou,Shumei;Li,Xiyan;Li,Xiaodan;Zhang,Ye;Bo,Hong;Shu,Yuelong
EPI1018201	NA	China	2017-Feb-22	EPI_ISL_268512	A/Guangxi/3/2017		Guangxi Center for Disease Prevention and Control
EPI1018237	NA	China	2017-Feb-28	EPI_ISL_268523	A/Guangxi/5/2017		Guangxi Center for Disease Prevention and Control
EPI1018258	NA	China	2017-Mar-03	EPI_ISL_268525	A/Guangxi/6/2017		Guangxi Center for Disease Prevention and Control
EPI1018265	NA	China	2017-Mar-04	EPI_ISL_268526	A/Guangxi/7/2017		Guangxi Center for Disease Prevention and Control
EPI1022624	NA	China	2017-Mar-06	EPI_ISL_269512	A/Hunan/17874/2017		WHO Chinese National Influenza Center	Wang,Dayan;Zhou,Shumei;Li,Xiyan;Li,Xiaodan;Zhang,Ye;Bo,Hong;Shu,Yuelong
EPI1022632	NA	China	2017-Feb-28	EPI_ISL_269513	A/Hunan/17875/2017		WHO Chinese National Influenza Center	Wang,Dayan;Zhou,Shumei;Li,Xiyan;Li,Xiaodan;Zhang,Ye;Bo,Hong;Shu,Yuelong
EPI1022656	NA	China	2017-May-13	EPI_ISL_269516	A/Hebei/27407/2017		WHO Chinese National Influenza Center	Wang,Dayan;Zhou,Shumei;Li,Xiyan;Li,Xiaodan;Zhang,Ye;Bo,Hong;Shu,Yuelong
EPI1022664	NA	China	2017-Apr-11	EPI_ISL_269517	A/Hunan/25351/2017		WHO Chinese National Influenza Center	Wang,Dayan;Zhou,Shumei;Li,Xiyan;Li,Xiaodan;Zhang,Ye;Bo,Hong;Shu,Yuelong
EPI1022672	NA	China	2017-May-05	EPI_ISL_269518	A/Shaanxi/29412/2017		WHO Chinese National Influenza Center	Wang,Dayan;Zhou,Shumei;Li,Xiyan;Li,Xiaodan;Zhang,Ye;Bo,Hong;Shu,Yuelong
EPI1036691	NA	China	2017-Mar-12	EPI_ISL_273351	A/Changsha/41/2017			Huang,Z.; Ou,X.
EPI1036695	NA	China	2017-Mar-14	EPI_ISL_273352	A/Changsha/44/2017			Huang,Z.; Ou,X.
EPI1036703	NA	China	2017-Apr-13	EPI_ISL_273354	A/Changsha/70/2017			Huang,Z.; Ou,X.
EPI1054101	NA	China	2017-May-15	EPI_ISL_276781	A/Fujian/QZ-Th002/2017	CAS Key Laboratory of Pathogenic Microbiology and Immunology, Institute of Microbiology, Chinese Academy of Sciences	Institute of Microbiology, Chinese Academy of Sciences	Yuhai, Bi
EPI1054109	NA	China	2017-May-15	EPI_ISL_276782	A/Fujian/QZ-Th005/2017	CAS Key Laboratory of Pathogenic Microbiology and Immunology, Institute of Microbiology, Chinese Academy of Sciences	Institute of Microbiology, Chinese Academy of Sciences	Yuhai, Bi
EPI1054149	NA	China	2017-May-15	EPI_ISL_276787	A/Fujian/QZ-Th001/2017	CAS Key Laboratory of Pathogenic Microbiology and Immunology, Institute of Microbiology, Chinese Academy of Sciences	Institute of Microbiology, Chinese Academy of Sciences	Yuhai, Bi
EPI1057927	NA	China	2015-Nov-21	EPI_ISL_277447	A/Guangdong/MZ828/2015	Guangdong Provincial Center for Disease Control and Prevention	WHO Chinese National Influenza Center	Wang,Dayan;Zhou,Shumei;Li,Xiyan;Li,Xiaodan;Zhang,Ye;Bo,Hong;Shu,Yuelong
EPI1057935	NA	China	2015-Jan-21	EPI_ISL_277448	A/Guangdong/15SF052/2015	Guangdong Provincial Center for Disease Control and Prevention	WHO Chinese National Influenza Center	Wang,Dayan;Zhou,Shumei;Li,Xiyan;Li,Xiaodan;Zhang,Ye;Bo,Hong;Shu,Yuelong
EPI1075370	NA	Taiwan	2017-Feb-03	EPI_ISL_280900	A/Taiwan/1/2017/-1	National Institute of Animal Health	National Institute of Animal Health	Uchida,Y
EPI1075378	NA	China	2017-Jan-03	EPI_ISL_280901	A/Guangdong/17SF003/2016/-1	National Institute of Animal Health	National Institute of Animal Health	Uchida,Y
EPI1082006	NA	China	2017-Feb-03	EPI_ISL_282152	A/Hubei/09910/2017		Wuhan Institute of Virology, CAS.
EPI1082014	NA	China	2017-Feb-04	EPI_ISL_282153	A/Hubei/09911/2017		Wuhan Institute of Virology, CAS.
EPI1082022	NA	China	2017-Feb-04	EPI_ISL_282154	A/Hubei/09912/2017		Wuhan Institute of Virology, CAS.
EPI1082030	NA	China	2017-Feb-06	EPI_ISL_282155	A/Hubei/09913/2017		Wuhan Institute of Virology, CAS.
EPI1082038	NA	China	2017-Feb-06	EPI_ISL_282156	A/Hubei/09914/2017		Wuhan Institute of Virology, CAS.
EPI1082046	NA	China	2017-Jan-26	EPI_ISL_282157	A/Hubei/09929/2017		Wuhan Institute of Virology, CAS.
EPI1082054	NA	China	2017-Feb-04	EPI_ISL_282158	A/Hubei/09937/2017		Wuhan Institute of Virology, CAS.
EPI1082135	NA	China	2016-Mar-13	EPI_ISL_282169	A/Hubei/1/2016		Wuhan Institute of Virology, CAS.
EPI1082143	NA	China	2017-Jan-24	EPI_ISL_282170	A/Hubei/09906/2017		Wuhan Institute of Virology, CAS.
EPI1100414	NA	China	2017-Jan-14	EPI_ISL_284978	A/Anhui/13420/2017	Anhui Provincial Center for Disease Control and Prevention	WHO Chinese National Influenza Center	Wang,Dayan;Zhou,Shumei;Li,Xiyan;Li,Xiaodan;Zhang,Ye;Bo,Hong;Shu,Yuelong
EPI1100422	NA	China	2017-Feb-20	EPI_ISL_284979	A/Anhui/13422/2017	Anhui Provincial Center for Disease Control and Prevention	WHO Chinese National Influenza Center	Wang,Dayan;Zhou,Shumei;Li,Xiyan;Li,Xiaodan;Zhang,Ye;Bo,Hong;Shu,Yuelong
EPI1100430	NA	China	2017-Jan-13	EPI_ISL_284980	A/Anhui/13443/2017	Anhui Provincial Center for Disease Control and Prevention	WHO Chinese National Influenza Center	Wang,Dayan;Zhou,Shumei;Li,Xiyan;Li,Xiaodan;Zhang,Ye;Bo,Hong;Shu,Yuelong
EPI1100438	NA	China	2016-Mar-25	EPI_ISL_284981	A/Anhui/26835/2016	Anhui Provincial Center for Disease Control and Prevention	WHO Chinese National Influenza Center	Wang,Dayan;Zhou,Shumei;Li,Xiyan;Li,Xiaodan;Zhang,Ye;Bo,Hong;Shu,Yuelong
EPI1100446	NA	China	2016-Feb-29	EPI_ISL_284982	A/Anhui/26836/2016	Anhui Provincial Center for Disease Control and Prevention	WHO Chinese National Influenza Center	Wang,Dayan;Zhou,Shumei;Li,Xiyan;Li,Xiaodan;Zhang,Ye;Bo,Hong;Shu,Yuelong
EPI1100470	NA	China	2017-Feb-28	EPI_ISL_284985	A/Anhui/29171/2017	Anhui Provincial Center for Disease Control and Prevention	WHO Chinese National Influenza Center	Wang,Dayan;Zhou,Shumei;Li,Xiyan;Li,Xiaodan;Zhang,Ye;Bo,Hong;Shu,Yuelong
EPI1100478	NA	China	2017-Mar-02	EPI_ISL_284986	A/Anhui/29172/2017	Anhui Provincial Center for Disease Control and Prevention	WHO Chinese National Influenza Center	Wang,Dayan;Zhou,Shumei;Li,Xiyan;Li,Xiaodan;Zhang,Ye;Bo,Hong;Shu,Yuelong
EPI1100486	NA	China	2017-May-31	EPI_ISL_284987	A/Anhui/29173/2017	Anhui Provincial Center for Disease Control and Prevention	WHO Chinese National Influenza Center	Wang,Dayan;Zhou,Shumei;Li,Xiyan;Li,Xiaodan;Zhang,Ye;Bo,Hong;Shu,Yuelong
EPI1100502	NA	China	2017-Jan-10	EPI_ISL_284989	A/Anhui/29176/2017	Anhui Provincial Center for Disease Control and Prevention	WHO Chinese National Influenza Center	Wang,Dayan;Zhou,Shumei;Li,Xiyan;Li,Xiaodan;Zhang,Ye;Bo,Hong;Shu,Yuelong
EPI1100510	NA	China	2017-Jan-17	EPI_ISL_284990	A/Anhui/29177/2017	Anhui Provincial Center for Disease Control and Prevention	WHO Chinese National Influenza Center	Wang,Dayan;Zhou,Shumei;Li,Xiyan;Li,Xiaodan;Zhang,Ye;Bo,Hong;Shu,Yuelong
EPI1100518	NA	China	2015-Jun-24	EPI_ISL_284991	A/Anhui/42444/2015	Anhui Provincial Center for Disease Control and Prevention	WHO Chinese National Influenza Center	Wang,Dayan;Zhou,Shumei;Li,Xiyan;Li,Xiaodan;Zhang,Ye;Bo,Hong;Shu,Yuelong
EPI1100526	NA	China	2016-Jun-09	EPI_ISL_284992	A/Anhui/45322/2016	Anhui Provincial Center for Disease Control and Prevention	WHO Chinese National Influenza Center	Wang,Dayan;Zhou,Shumei;Li,Xiyan;Li,Xiaodan;Zhang,Ye;Bo,Hong;Shu,Yuelong
EPI1100534	NA	China	2017-Feb-14	EPI_ISL_284993	A/Beijing/10934/2017		WHO Chinese National Influenza Center	Wang,Dayan;Zhou,Shumei;Li,Xiyan;Li,Xiaodan;Zhang,Ye;Bo,Hong;Shu,Yuelong
EPI1100542	NA	China	2017-Mar-31	EPI_ISL_284994	A/Beijing/19067/2017		WHO Chinese National Influenza Center	Wang,Dayan;Zhou,Shumei;Li,Xiyan;Li,Xiaodan;Zhang,Ye;Bo,Hong;Shu,Yuelong
EPI1100550	NA	China	2017-Apr-05	EPI_ISL_284995	A/Beijing/19955/2017		WHO Chinese National Influenza Center	Wang,Dayan;Zhou,Shumei;Li,Xiyan;Li,Xiaodan;Zhang,Ye;Bo,Hong;Shu,Yuelong
EPI1100566	NA	China	2017-Apr-15	EPI_ISL_284997	A/Beijing/21564/2017		WHO Chinese National Influenza Center	Wang,Dayan;Zhou,Shumei;Li,Xiyan;Li,Xiaodan;Zhang,Ye;Bo,Hong;Shu,Yuelong
EPI1100574	NA	China	2017-Apr-14	EPI_ISL_284998	A/Beijing/21566/2017		WHO Chinese National Influenza Center	Wang,Dayan;Zhou,Shumei;Li,Xiyan;Li,Xiaodan;Zhang,Ye;Bo,Hong;Shu,Yuelong
EPI1100590	NA	China	2017-Apr-19	EPI_ISL_285000	A/Beijing/22136/2017		WHO Chinese National Influenza Center	Wang,Dayan;Zhou,Shumei;Li,Xiyan;Li,Xiaodan;Zhang,Ye;Bo,Hong;Shu,Yuelong
EPI1100598	NA	China	2017-Apr-17	EPI_ISL_285001	A/Beijing/22137/2017		WHO Chinese National Influenza Center	Wang,Dayan;Zhou,Shumei;Li,Xiyan;Li,Xiaodan;Zhang,Ye;Bo,Hong;Shu,Yuelong
EPI1100606	NA	China	2017-Apr-23	EPI_ISL_285002	A/Beijing/22669/2017		WHO Chinese National Influenza Center	Wang,Dayan;Zhou,Shumei;Li,Xiyan;Li,Xiaodan;Zhang,Ye;Bo,Hong;Shu,Yuelong
EPI1100614	NA	China	2017-Apr-23	EPI_ISL_285003	A/Beijing/22670/2017		WHO Chinese National Influenza Center	Wang,Dayan;Zhou,Shumei;Li,Xiyan;Li,Xiaodan;Zhang,Ye;Bo,Hong;Shu,Yuelong
EPI1100622	NA	China	2017-May-05	EPI_ISL_285004	A/Beijing/25686/2017		WHO Chinese National Influenza Center	Wang,Dayan;Zhou,Shumei;Li,Xiyan;Li,Xiaodan;Zhang,Ye;Bo,Hong;Shu,Yuelong
EPI1100630	NA	China	2017-May-09	EPI_ISL_285005	A/Beijing/25687/2017		WHO Chinese National Influenza Center	Wang,Dayan;Zhou,Shumei;Li,Xiyan;Li,Xiaodan;Zhang,Ye;Bo,Hong;Shu,Yuelong
EPI1100638	NA	China	2017-May-18	EPI_ISL_285006	A/Beijing/27154/2017		WHO Chinese National Influenza Center	Wang,Dayan;Zhou,Shumei;Li,Xiyan;Li,Xiaodan;Zhang,Ye;Bo,Hong;Shu,Yuelong
EPI1100646	NA	China	2017-May-28	EPI_ISL_285007	A/Beijing/27869/2017		WHO Chinese National Influenza Center	Wang,Dayan;Zhou,Shumei;Li,Xiyan;Li,Xiaodan;Zhang,Ye;Bo,Hong;Shu,Yuelong
EPI1100654	NA	China	2017-May-28	EPI_ISL_285008	A/Beijing/27870/2017		WHO Chinese National Influenza Center	Wang,Dayan;Zhou,Shumei;Li,Xiyan;Li,Xiaodan;Zhang,Ye;Bo,Hong;Shu,Yuelong
EPI1100662	NA	China	2017-Jun-05	EPI_ISL_285009	A/Beijing/28244/2017		WHO Chinese National Influenza Center	Wang,Dayan;Zhou,Shumei;Li,Xiyan;Li,Xiaodan;Zhang,Ye;Bo,Hong;Shu,Yuelong
EPI1100670	NA	China	2017-Jun-07	EPI_ISL_285010	A/Beijing/28707/2017		WHO Chinese National Influenza Center	Wang,Dayan;Zhou,Shumei;Li,Xiyan;Li,Xiaodan;Zhang,Ye;Bo,Hong;Shu,Yuelong
EPI1100678	NA	China	2017-Jun-07	EPI_ISL_285011	A/Beijing/28708/2017		WHO Chinese National Influenza Center	Wang,Dayan;Zhou,Shumei;Li,Xiyan;Li,Xiaodan;Zhang,Ye;Bo,Hong;Shu,Yuelong
EPI1100686	NA	China	2017-May-10	EPI_ISL_285012	A/Beijing/28933/2017		WHO Chinese National Influenza Center	Wang,Dayan;Zhou,Shumei;Li,Xiyan;Li,Xiaodan;Zhang,Ye;Bo,Hong;Shu,Yuelong
EPI1100694	NA	China	2017-Jun-16	EPI_ISL_285013	A/Beijing/29275/2017		WHO Chinese National Influenza Center	Wang,Dayan;Zhou,Shumei;Li,Xiyan;Li,Xiaodan;Zhang,Ye;Bo,Hong;Shu,Yuelong
EPI1100702	NA	China	2016-May-26	EPI_ISL_285014	A/Beijing/39450/2016		WHO Chinese National Influenza Center	Wang,Dayan;Zhou,Shumei;Li,Xiyan;Li,Xiaodan;Zhang,Ye;Bo,Hong;Shu,Yuelong
EPI1100710	NA	China	2016-Jun-15	EPI_ISL_285015	A/Beijing/44066/2016		WHO Chinese National Influenza Center	Wang,Dayan;Zhou,Shumei;Li,Xiyan;Li,Xiaodan;Zhang,Ye;Bo,Hong;Shu,Yuelong
EPI1100718	NA	China	2016-Jul-26	EPI_ISL_285016	A/Beijing/46530/2016		WHO Chinese National Influenza Center	Wang,Dayan;Zhou,Shumei;Li,Xiyan;Li,Xiaodan;Zhang,Ye;Bo,Hong;Shu,Yuelong
EPI1100726	NA	China	2017-May-01	EPI_ISL_285017	A/Chongqing-dianjiang/61/2017	Chongqing Municipal Center for Disease Control and Prevention	WHO Chinese National Influenza Center	Wang,Dayan;Zhou,Shumei;Li,Xiyan;Li,Xiaodan;Zhang,Ye;Bo,Hong;Shu,Yuelong
EPI1100734	NA	China	2017-Mar-04	EPI_ISL_285018	A/Chongqing-Fengjie/51/2017	Chongqing Municipal Center for Disease Control and Prevention	WHO Chinese National Influenza Center	Wang,Dayan;Zhou,Shumei;Li,Xiyan;Li,Xiaodan;Zhang,Ye;Bo,Hong;Shu,Yuelong
EPI1100742	NA	China	2017-Apr-25	EPI_ISL_285019	A/Chongqing-jiangbei/61/2017	Chongqing Municipal Center for Disease Control and Prevention	WHO Chinese National Influenza Center	Wang,Dayan;Zhou,Shumei;Li,Xiyan;Li,Xiaodan;Zhang,Ye;Bo,Hong;Shu,Yuelong
EPI1100750	NA	China	2017-Jun-03	EPI_ISL_285020	A/Chongqing-Kaixian/61/2017	Chongqing Municipal Center for Disease Control and Prevention	WHO Chinese National Influenza Center	Wang,Dayan;Zhou,Shumei;Li,Xiyan;Li,Xiaodan;Zhang,Ye;Bo,Hong;Shu,Yuelong
EPI1100758	NA	China	2017-May-15	EPI_ISL_285021	A/Chongqing-shapingba/61/2017	Chongqing Municipal Center for Disease Control and Prevention	WHO Chinese National Influenza Center	Wang,Dayan;Zhou,Shumei;Li,Xiyan;Li,Xiaodan;Zhang,Ye;Bo,Hong;Shu,Yuelong
EPI1100766	NA	China	2017-Jun-06	EPI_ISL_285022	A/Chongqing-Shapingba/62/2017	Chongqing Municipal Center for Disease Control and Prevention	WHO Chinese National Influenza Center	Wang,Dayan;Zhou,Shumei;Li,Xiyan;Li,Xiaodan;Zhang,Ye;Bo,Hong;Shu,Yuelong
EPI1100774	NA	China	2017-Mar-13	EPI_ISL_285023	A/Chongqing-Wanzhou/67/2017	Chongqing Municipal Center for Disease Control and Prevention	WHO Chinese National Influenza Center	Wang,Dayan;Zhou,Shumei;Li,Xiyan;Li,Xiaodan;Zhang,Ye;Bo,Hong;Shu,Yuelong
EPI1100782	NA	China	2017-Mar-22	EPI_ISL_285024	A/Chongqing-Yuzhong/1500/2017	Chongqing Municipal Center for Disease Control and Prevention	WHO Chinese National Influenza Center	Wang,Dayan;Zhou,Shumei;Li,Xiyan;Li,Xiaodan;Zhang,Ye;Bo,Hong;Shu,Yuelong
EPI692613	NA	China	2014-May-27	EPI_ISL_206846	A/Huai'an/083/2014			Yang,P.; Yan,Q.; Zhang,M.; Liu,C.; Shi,Y.; Yao,H.; He,N.
EPI620041	NA	China	2013-Jan-01	EPI_ISL_190417	A/Anhui/1-BALF_RG5/2013			Wentworth,D.E.; Halpin,R.A.; Lin,X.; Bera,J.; Akopov,A.; Ransier,A.; Mohan,M.; Fedorova,N.; Tsitrin,T.; Puri,V.; Stockwell,T.; Amedeo,P.; Appalla,L.; Bishop,B.; Edworthy,P.; Gupta,N.; Hoover,J.; Katzel,D.; Schobel,S.; Shrivastava,S.; Thovarai,V.; Wang,S.; Bao,Y.; Sanders,R.; Zhdanov,S.; Kiryutin,B.; Lipman,D.J.; Tatusova,T.; Richt,J.A.
EPI620034	NA	China	2013-Jan-01	EPI_ISL_190416	A/Anhui/1-BALF_RG4/2013			Wentworth,D.E.; Halpin,R.A.; Lin,X.; Bera,J.; Akopov,A.; Ransier,A.; Mohan,M.; Fedorova,N.; Tsitrin,T.; Puri,V.; Stockwell,T.; Amedeo,P.; Appalla,L.; Bishop,B.; Edworthy,P.; Gupta,N.; Hoover,J.; Katzel,D.; Schobel,S.; Shrivastava,S.; Thovarai,V.; Wang,S.; Bao,Y.; Sanders,R.; Zhdanov,S.; Kiryutin,B.; Lipman,D.J.; Tatusova,T.; Richt,J.A.
EPI620073	NA	China	2013-Jan-01	EPI_ISL_190415	A/Anhui/1-BALF_RG41/2013			Wentworth,D.E.; Halpin,R.A.; Lin,X.; Bera,J.; Akopov,A.; Ransier,A.; Mohan,M.; Fedorova,N.; Tsitrin,T.; Puri,V.; Stockwell,T.; Amedeo,P.; Appalla,L.; Bishop,B.; Edworthy,P.; Gupta,N.; Hoover,J.; Katzel,D.; Schobel,S.; Shrivastava,S.; Thovarai,V.; Wang,S.; Bao,Y.; Sanders,R.; Zhdanov,S.; Kiryutin,B.; Lipman,D.J.; Tatusova,T.; Richt,J.A.
EPI620055	NA	China	2013-Jan-01	EPI_ISL_190414	A/Anhui/1-BALF_RG1/2013			Wentworth,D.E.; Halpin,R.A.; Lin,X.; Bera,J.; Akopov,A.; Ransier,A.; Mohan,M.; Fedorova,N.; Tsitrin,T.; Puri,V.; Stockwell,T.; Amedeo,P.; Appalla,L.; Bishop,B.; Edworthy,P.; Gupta,N.; Hoover,J.; Katzel,D.; Schobel,S.; Shrivastava,S.; Thovarai,V.; Wang,S.; Bao,Y.; Sanders,R.; Zhdanov,S.; Kiryutin,B.; Lipman,D.J.; Tatusova,T.; Richt,J.A.
EPI620027	NA	China	2013-Jan-01	EPI_ISL_190413	A/Anhui/1-BALF_RG3/2013			Wentworth,D.E.; Halpin,R.A.; Lin,X.; Bera,J.; Akopov,A.; Ransier,A.; Mohan,M.; Fedorova,N.; Tsitrin,T.; Puri,V.; Stockwell,T.; Amedeo,P.; Appalla,L.; Bishop,B.; Edworthy,P.; Gupta,N.; Hoover,J.; Katzel,D.; Schobel,S.; Shrivastava,S.; Thovarai,V.; Wang,S.; Bao,Y.; Sanders,R.; Zhdanov,S.; Kiryutin,B.; Lipman,D.J.; Tatusova,T.; Richt,J.A.
EPI620062	NA	China	2013-Jan-01	EPI_ISL_190412	A/Anhui/1-BALF_RG2/2013			Wentworth,D.E.; Halpin,R.A.; Lin,X.; Bera,J.; Akopov,A.; Ransier,A.; Mohan,M.; Fedorova,N.; Tsitrin,T.; Puri,V.; Stockwell,T.; Amedeo,P.; Appalla,L.; Bishop,B.; Edworthy,P.; Gupta,N.; Hoover,J.; Katzel,D.; Schobel,S.; Shrivastava,S.; Thovarai,V.; Wang,S.; Bao,Y.; Sanders,R.; Zhdanov,S.; Kiryutin,B.; Lipman,D.J.; Tatusova,T.; Richt,J.A.
EPI620094	NA	China	2013-Jan-01	EPI_ISL_190411	A/Anhui/1-BALF_RG44/2013			Wentworth,D.E.; Halpin,R.A.; Lin,X.; Bera,J.; Akopov,A.; Ransier,A.; Mohan,M.; Fedorova,N.; Tsitrin,T.; Puri,V.; Stockwell,T.; Amedeo,P.; Appalla,L.; Bishop,B.; Edworthy,P.; Gupta,N.; Hoover,J.; Katzel,D.; Schobel,S.; Shrivastava,S.; Thovarai,V.; Wang,S.; Bao,Y.; Sanders,R.; Zhdanov,S.; Kiryutin,B.; Lipman,D.J.; Tatusova,T.; Richt,J.A.
EPI620080	NA	China	2013-Jan-01	EPI_ISL_190410	A/Anhui/1-BALF_RG42/2013			Wentworth,D.E.; Halpin,R.A.; Lin,X.; Bera,J.; Akopov,A.; Ransier,A.; Mohan,M.; Fedorova,N.; Tsitrin,T.; Puri,V.; Stockwell,T.; Amedeo,P.; Appalla,L.; Bishop,B.; Edworthy,P.; Gupta,N.; Hoover,J.; Katzel,D.; Schobel,S.; Shrivastava,S.; Thovarai,V.; Wang,S.; Bao,Y.; Sanders,R.; Zhdanov,S.; Kiryutin,B.; Lipman,D.J.; Tatusova,T.; Richt,J.A.
EPI620048	NA	China	2013-Jan-01	EPI_ISL_190409	A/Anhui/1-BALF_RG45/2013			Wentworth,D.E.; Halpin,R.A.; Lin,X.; Bera,J.; Akopov,A.; Ransier,A.; Mohan,M.; Fedorova,N.; Tsitrin,T.; Puri,V.; Stockwell,T.; Amedeo,P.; Appalla,L.; Bishop,B.; Edworthy,P.; Gupta,N.; Hoover,J.; Katzel,D.; Schobel,S.; Shrivastava,S.; Thovarai,V.; Wang,S.; Bao,Y.; Sanders,R.; Zhdanov,S.; Kiryutin,B.; Lipman,D.J.; Tatusova,T.; Richt,J.A.
EPI620087	NA	China	2013-Jan-01	EPI_ISL_190408	A/Anhui/1-BALF_RG43/2013			Wentworth,D.E.; Halpin,R.A.; Lin,X.; Bera,J.; Akopov,A.; Ransier,A.; Mohan,M.; Fedorova,N.; Tsitrin,T.; Puri,V.; Stockwell,T.; Amedeo,P.; Appalla,L.; Bishop,B.; Edworthy,P.; Gupta,N.; Hoover,J.; Katzel,D.; Schobel,S.; Shrivastava,S.; Thovarai,V.; Wang,S.; Bao,Y.; Sanders,R.; Zhdanov,S.; Kiryutin,B.; Lipman,D.J.; Tatusova,T.; Richt,J.A.
EPI620066	NA	China	2013-Jan-01	EPI_ISL_190407	A/Anhui/1-BALF_RG40/2013			Wentworth,D.E.; Halpin,R.A.; Lin,X.; Bera,J.; Akopov,A.; Ransier,A.; Mohan,M.; Fedorova,N.; Tsitrin,T.; Puri,V.; Stockwell,T.; Amedeo,P.; Appalla,L.; Bishop,B.; Edworthy,P.; Gupta,N.; Hoover,J.; Katzel,D.; Schobel,S.; Shrivastava,S.; Thovarai,V.; Wang,S.; Bao,Y.; Sanders,R.; Zhdanov,S.; Kiryutin,B.; Lipman,D.J.; Tatusova,T.; Richt,J.A.
EPI620120	NA	China	2013-Jan-01	EPI_ISL_190406	A/Anhui/1-BALF_RG32/2013			Wentworth,D.E.; Halpin,R.A.; Lin,X.; Bera,J.; Akopov,A.; Ransier,A.; Mohan,M.; Fedorova,N.; Tsitrin,T.; Puri,V.; Stockwell,T.; Amedeo,P.; Appalla,L.; Bishop,B.; Edworthy,P.; Gupta,N.; Hoover,J.; Katzel,D.; Schobel,S.; Shrivastava,S.; Thovarai,V.; Wang,S.; Bao,Y.; Sanders,R.; Zhdanov,S.; Kiryutin,B.; Lipman,D.J.; Tatusova,T.; Richt,J.A.
EPI620113	NA	China	2013-Jan-01	EPI_ISL_190405	A/Anhui/1-BALF_RG31/2013			Wentworth,D.E.; Halpin,R.A.; Lin,X.; Bera,J.; Akopov,A.; Ransier,A.; Mohan,M.; Fedorova,N.; Tsitrin,T.; Puri,V.; Stockwell,T.; Amedeo,P.; Appalla,L.; Bishop,B.; Edworthy,P.; Gupta,N.; Hoover,J.; Katzel,D.; Schobel,S.; Shrivastava,S.; Thovarai,V.; Wang,S.; Bao,Y.; Sanders,R.; Zhdanov,S.; Kiryutin,B.; Lipman,D.J.; Tatusova,T.; Richt,J.A.
EPI620106	NA	China	2013-Jan-01	EPI_ISL_190404	A/Anhui/1-BALF_RG29/2013			Wentworth,D.E.; Halpin,R.A.; Lin,X.; Bera,J.; Akopov,A.; Ransier,A.; Mohan,M.; Fedorova,N.; Tsitrin,T.; Puri,V.; Stockwell,T.; Amedeo,P.; Appalla,L.; Bishop,B.; Edworthy,P.; Gupta,N.; Hoover,J.; Katzel,D.; Schobel,S.; Shrivastava,S.; Thovarai,V.; Wang,S.; Bao,Y.; Sanders,R.; Zhdanov,S.; Kiryutin,B.; Lipman,D.J.; Tatusova,T.; Richt,J.A.
EPI620144	NA	China	2013-Jan-01	EPI_ISL_190403	A/Anhui/1-BALF_RG20/2013			Wentworth,D.E.; Halpin,R.A.; Lin,X.; Bera,J.; Akopov,A.; Ransier,A.; Mohan,M.; Fedorova,N.; Tsitrin,T.; Puri,V.; Stockwell,T.; Amedeo,P.; Appalla,L.; Bishop,B.; Edworthy,P.; Gupta,N.; Hoover,J.; Katzel,D.; Schobel,S.; Shrivastava,S.; Thovarai,V.; Wang,S.; Bao,Y.; Sanders,R.; Zhdanov,S.; Kiryutin,B.; Lipman,D.J.; Tatusova,T.; Richt,J.A.
EPI620099	NA	China	2013-Jan-01	EPI_ISL_190402	A/Anhui/1-BALF_RG21/2013			Wentworth,D.E.; Halpin,R.A.; Lin,X.; Bera,J.; Akopov,A.; Ransier,A.; Mohan,M.; Fedorova,N.; Tsitrin,T.; Puri,V.; Stockwell,T.; Amedeo,P.; Appalla,L.; Bishop,B.; Edworthy,P.; Gupta,N.; Hoover,J.; Katzel,D.; Schobel,S.; Shrivastava,S.; Thovarai,V.; Wang,S.; Bao,Y.; Sanders,R.; Zhdanov,S.; Kiryutin,B.; Lipman,D.J.; Tatusova,T.; Richt,J.A.
EPI620137	NA	China	2013-Jan-01	EPI_ISL_190401	A/Anhui/1-BALF_RG19/2013			Wentworth,D.E.; Halpin,R.A.; Lin,X.; Bera,J.; Akopov,A.; Ransier,A.; Mohan,M.; Fedorova,N.; Tsitrin,T.; Puri,V.; Stockwell,T.; Amedeo,P.; Appalla,L.; Bishop,B.; Edworthy,P.; Gupta,N.; Hoover,J.; Katzel,D.; Schobel,S.; Shrivastava,S.; Thovarai,V.; Wang,S.; Bao,Y.; Sanders,R.; Zhdanov,S.; Kiryutin,B.; Lipman,D.J.; Tatusova,T.; Richt,J.A.
EPI620130	NA	China	2013-Jan-01	EPI_ISL_190400	A/Anhui/1-BALF_RG18/2013			Wentworth,D.E.; Halpin,R.A.; Lin,X.; Bera,J.; Akopov,A.; Ransier,A.; Mohan,M.; Fedorova,N.; Tsitrin,T.; Puri,V.; Stockwell,T.; Amedeo,P.; Appalla,L.; Bishop,B.; Edworthy,P.; Gupta,N.; Hoover,J.; Katzel,D.; Schobel,S.; Shrivastava,S.; Thovarai,V.; Wang,S.; Bao,Y.; Sanders,R.; Zhdanov,S.; Kiryutin,B.; Lipman,D.J.; Tatusova,T.; Richt,J.A.
EPI620176	NA	China	2013-Jan-01	EPI_ISL_190399	A/Anhui/1-BALF_RG17/2013			Wentworth,D.E.; Halpin,R.A.; Lin,X.; Bera,J.; Akopov,A.; Ransier,A.; Mohan,M.; Fedorova,N.; Tsitrin,T.; Puri,V.; Stockwell,T.; Amedeo,P.; Appalla,L.; Bishop,B.; Edworthy,P.; Gupta,N.; Hoover,J.; Katzel,D.; Schobel,S.; Shrivastava,S.; Thovarai,V.; Wang,S.; Bao,Y.; Sanders,R.; Zhdanov,S.; Kiryutin,B.; Lipman,D.J.; Tatusova,T.; Richt,J.A.
EPI620169	NA	China	2013-Jan-01	EPI_ISL_190398	A/Anhui/1-BALF_RG9/2013			Wentworth,D.E.; Halpin,R.A.; Lin,X.; Bera,J.; Akopov,A.; Ransier,A.; Mohan,M.; Fedorova,N.; Tsitrin,T.; Puri,V.; Stockwell,T.; Amedeo,P.; Appalla,L.; Bishop,B.; Edworthy,P.; Gupta,N.; Hoover,J.; Katzel,D.; Schobel,S.; Shrivastava,S.; Thovarai,V.; Wang,S.; Bao,Y.; Sanders,R.; Zhdanov,S.; Kiryutin,B.; Lipman,D.J.; Tatusova,T.; Richt,J.A.
EPI620162	NA	China	2013-Jan-01	EPI_ISL_190397	A/Anhui/1-BALF_RG8/2013			Wentworth,D.E.; Halpin,R.A.; Lin,X.; Bera,J.; Akopov,A.; Ransier,A.; Mohan,M.; Fedorova,N.; Tsitrin,T.; Puri,V.; Stockwell,T.; Amedeo,P.; Appalla,L.; Bishop,B.; Edworthy,P.; Gupta,N.; Hoover,J.; Katzel,D.; Schobel,S.; Shrivastava,S.; Thovarai,V.; Wang,S.; Bao,Y.; Sanders,R.; Zhdanov,S.; Kiryutin,B.; Lipman,D.J.; Tatusova,T.; Richt,J.A.
EPI620155	NA	China	2013-Jan-01	EPI_ISL_190396	A/Anhui/1-BALF_RG7/2013			Wentworth,D.E.; Halpin,R.A.; Lin,X.; Bera,J.; Akopov,A.; Ransier,A.; Mohan,M.; Fedorova,N.; Tsitrin,T.; Puri,V.; Stockwell,T.; Amedeo,P.; Appalla,L.; Bishop,B.; Edworthy,P.; Gupta,N.; Hoover,J.; Katzel,D.; Schobel,S.; Shrivastava,S.; Thovarai,V.; Wang,S.; Bao,Y.; Sanders,R.; Zhdanov,S.; Kiryutin,B.; Lipman,D.J.; Tatusova,T.; Richt,J.A.
EPI620187	NA	China	2013-Jan-01	EPI_ISL_190393	A/Anhui/1-JCVI1_RG2/2013			Wentworth,D.E.; Halpin,R.A.; Lin,X.; Bera,J.; Akopov,A.; Ransier,A.; Mohan,M.; Fedorova,N.; Tsitrin,T.; Puri,V.; Stockwell,T.; Amedeo,P.; Appalla,L.; Bishop,B.; Edworthy,P.; Gupta,N.; Hoover,J.; Katzel,D.; Schobel,S.; Shrivastava,S.; Thovarai,V.; Wang,S.; Bao,Y.; Sanders,R.; Zhdanov,S.; Kiryutin,B.; Lipman,D.J.; Tatusova,T.; Richt,J.A.
EPI628831	NA	China	2015-Feb-25	EPI_ISL_192505	A/Zhejiang/9/2015	WHO Chinese National Influenza Center	WHO Chinese National Influenza Center	Wang,Dayan;Gao,Rongbao;Yang,Lei;Zhou,Shumei;Li,Xiyan;Zhou,Jianfang;Zhu,Wenfei;Guo,Junfeng;Li,Xiaodan;Dong,Jie;Huang,Weijuan;Zhang,Ye;Dong,Libo;Zhao,Xiang;Lu,Jian;Lan,Yu;Shu,Yuelong
EPI628823	NA	China	2015-Feb-12	EPI_ISL_192504	A/Zhejiang/10/2015	WHO Chinese National Influenza Center	WHO Chinese National Influenza Center	Wang,Dayan;Gao,Rongbao;Yang,Lei;Zhou,Shumei;Li,Xiyan;Zhou,Jianfang;Zhu,Wenfei;Guo,Junfeng;Li,Xiaodan;Dong,Jie;Huang,Weijuan;Zhang,Ye;Dong,Libo;Zhao,Xiang;Lu,Jian;Lan,Yu;Shu,Yuelong
EPI628815	NA	China	2015-Mar-03	EPI_ISL_192503	A/Zhejiang/11/2015	WHO Chinese National Influenza Center	WHO Chinese National Influenza Center	Wang,Dayan;Gao,Rongbao;Yang,Lei;Zhou,Shumei;Li,Xiyan;Zhou,Jianfang;Zhu,Wenfei;Guo,Junfeng;Li,Xiaodan;Dong,Jie;Huang,Weijuan;Zhang,Ye;Dong,Libo;Zhao,Xiang;Lu,Jian;Lan,Yu;Shu,Yuelong
EPI628807	NA	China	2015-Feb-02	EPI_ISL_192502	A/Fujian/27/2015	WHO Chinese National Influenza Center	WHO Chinese National Influenza Center	Wang,Dayan;Gao,Rongbao;Yang,Lei;Zhou,Shumei;Li,Xiyan;Zhou,Jianfang;Zhu,Wenfei;Guo,Junfeng;Li,Xiaodan;Dong,Jie;Huang,Weijuan;Zhang,Ye;Dong,Libo;Zhao,Xiang;Lu,Jian;Lan,Yu;Shu,Yuelong
EPI628799	NA	China	2015-Mar-15	EPI_ISL_192501	A/Fujian/28/2015	WHO Chinese National Influenza Center	WHO Chinese National Influenza Center	Wang,Dayan;Gao,Rongbao;Yang,Lei;Zhou,Shumei;Li,Xiyan;Zhou,Jianfang;Zhu,Wenfei;Guo,Junfeng;Li,Xiaodan;Dong,Jie;Huang,Weijuan;Zhang,Ye;Dong,Libo;Zhao,Xiang;Lu,Jian;Lan,Yu;Shu,Yuelong
EPI628783	NA	China	2015-Mar-07	EPI_ISL_192499	A/Shandong-Taian/01/2015	WHO Chinese National Influenza Center	WHO Chinese National Influenza Center	Wang,Dayan;Gao,Rongbao;Yang,Lei;Zhou,Shumei;Li,Xiyan;Zhou,Jianfang;Zhu,Wenfei;Guo,Junfeng;Li,Xiaodan;Dong,Jie;Huang,Weijuan;Zhang,Ye;Dong,Libo;Zhao,Xiang;Lu,Jian;Lan,Yu;Shu,Yuelong
EPI628775	NA	China	2015-Feb-04	EPI_ISL_192498	A/Zhejiang/7/2015	WHO Chinese National Influenza Center	WHO Chinese National Influenza Center	Wang,Dayan;Gao,Rongbao;Yang,Lei;Zhou,Shumei;Li,Xiyan;Zhou,Jianfang;Zhu,Wenfei;Guo,Junfeng;Li,Xiaodan;Dong,Jie;Huang,Weijuan;Zhang,Ye;Dong,Libo;Zhao,Xiang;Lu,Jian;Lan,Yu;Shu,Yuelong
EPI628767	NA	China	2015-Feb-02	EPI_ISL_192497	A/Zhejiang/8/2015	WHO Chinese National Influenza Center	WHO Chinese National Influenza Center	Wang,Dayan;Gao,Rongbao;Yang,Lei;Zhou,Shumei;Li,Xiyan;Zhou,Jianfang;Zhu,Wenfei;Guo,Junfeng;Li,Xiaodan;Dong,Jie;Huang,Weijuan;Zhang,Ye;Dong,Libo;Zhao,Xiang;Lu,Jian;Lan,Yu;Shu,Yuelong
EPI628751	NA	China	2015-Feb-26	EPI_ISL_192495	A/Anhui/33225/2015	WHO Chinese National Influenza Center	WHO Chinese National Influenza Center	Wang,Dayan;Gao,Rongbao;Yang,Lei;Zhou,Shumei;Li,Xiyan;Zhou,Jianfang;Zhu,Wenfei;Guo,Junfeng;Li,Xiaodan;Dong,Jie;Huang,Weijuan;Zhang,Ye;Dong,Libo;Zhao,Xiang;Lu,Jian;Lan,Yu;Shu,Yuelong
EPI628743	NA	China	2015-Mar-05	EPI_ISL_192494	A/Anhui/33224/2015	WHO Chinese National Influenza Center	WHO Chinese National Influenza Center	Wang,Dayan;Gao,Rongbao;Yang,Lei;Zhou,Shumei;Li,Xiyan;Zhou,Jianfang;Zhu,Wenfei;Guo,Junfeng;Li,Xiaodan;Dong,Jie;Huang,Weijuan;Zhang,Ye;Dong,Libo;Zhao,Xiang;Lu,Jian;Lan,Yu;Shu,Yuelong
EPI628735	NA	China	2015-Mar-02	EPI_ISL_192493	A/Anhui/33223/2015	WHO Chinese National Influenza Center	WHO Chinese National Influenza Center	Wang,Dayan;Gao,Rongbao;Yang,Lei;Zhou,Shumei;Li,Xiyan;Zhou,Jianfang;Zhu,Wenfei;Guo,Junfeng;Li,Xiaodan;Dong,Jie;Huang,Weijuan;Zhang,Ye;Dong,Libo;Zhao,Xiang;Lu,Jian;Lan,Yu;Shu,Yuelong
EPI628727	NA	China	2015-Apr-08	EPI_ISL_192492	A/Anhui/33228/2015	WHO Chinese National Influenza Center	WHO Chinese National Influenza Center	Wang,Dayan;Gao,Rongbao;Yang,Lei;Zhou,Shumei;Li,Xiyan;Zhou,Jianfang;Zhu,Wenfei;Guo,Junfeng;Li,Xiaodan;Dong,Jie;Huang,Weijuan;Zhang,Ye;Dong,Libo;Zhao,Xiang;Lu,Jian;Lan,Yu;Shu,Yuelong
EPI628695	NA	China	2015-Jan-25	EPI_ISL_192488	A/Guangdong/15SF055/2015	WHO Chinese National Influenza Center	WHO Chinese National Influenza Center	Wang,Dayan;Gao,Rongbao;Yang,Lei;Zhou,Shumei;Li,Xiyan;Zhou,Jianfang;Zhu,Wenfei;Guo,Junfeng;Li,Xiaodan;Dong,Jie;Huang,Weijuan;Zhang,Ye;Dong,Libo;Zhao,Xiang;Lu,Jian;Lan,Yu;Shu,Yuelong
EPI628687	NA	China	2015-Jan-22	EPI_ISL_192487	A/Guangdong/15SF054/2015	WHO Chinese National Influenza Center	WHO Chinese National Influenza Center	Wang,Dayan;Gao,Rongbao;Yang,Lei;Zhou,Shumei;Li,Xiyan;Zhou,Jianfang;Zhu,Wenfei;Guo,Junfeng;Li,Xiaodan;Dong,Jie;Huang,Weijuan;Zhang,Ye;Dong,Libo;Zhao,Xiang;Lu,Jian;Lan,Yu;Shu,Yuelong
EPI628663	NA	China	2015-Feb-23	EPI_ISL_192484	A/Anhui/33227/2015	WHO Chinese National Influenza Center	WHO Chinese National Influenza Center	Wang,Dayan;Gao,Rongbao;Yang,Lei;Zhou,Shumei;Li,Xiyan;Zhou,Jianfang;Zhu,Wenfei;Guo,Junfeng;Li,Xiaodan;Dong,Jie;Huang,Weijuan;Zhang,Ye;Dong,Libo;Zhao,Xiang;Lu,Jian;Lan,Yu;Shu,Yuelong
EPI628615	NA	China	2015-Apr-22	EPI_ISL_192478	A/Hubei/34007/2015	WHO Chinese National Influenza Center	WHO Chinese National Influenza Center	Wang,Dayan;Gao,Rongbao;Yang,Lei;Zhou,Shumei;Li,Xiyan;Zhou,Jianfang;Zhu,Wenfei;Guo,Junfeng;Li,Xiaodan;Dong,Jie;Huang,Weijuan;Zhang,Ye;Dong,Libo;Zhao,Xiang;Lu,Jian;Lan,Yu;Shu,Yuelong
EPI628567	NA	China	2015-May-23	EPI_ISL_192472	A/Anhui/40095/2015	WHO Chinese National Influenza Center	WHO Chinese National Influenza Center	Wang,Dayan;Gao,Rongbao;Yang,Lei;Zhou,Shumei;Li,Xiyan;Zhou,Jianfang;Zhu,Wenfei;Guo,Junfeng;Li,Xiaodan;Dong,Jie;Huang,Weijuan;Zhang,Ye;Dong,Libo;Zhao,Xiang;Lu,Jian;Lan,Yu;Shu,Yuelong
EPI628559	NA	China	2015-May-23	EPI_ISL_192471	A/Anhui/40094/2015	WHO Chinese National Influenza Center	WHO Chinese National Influenza Center	Wang,Dayan;Gao,Rongbao;Yang,Lei;Zhou,Shumei;Li,Xiyan;Zhou,Jianfang;Zhu,Wenfei;Guo,Junfeng;Li,Xiaodan;Dong,Jie;Huang,Weijuan;Zhang,Ye;Dong,Libo;Zhao,Xiang;Lu,Jian;Lan,Yu;Shu,Yuelong
EPI628519	NA	China	2013-Nov-30	EPI_ISL_192466	A/Guangdong/24997/2013	WHO Chinese National Influenza Center	WHO Chinese National Influenza Center	Wang,Dayan;Gao,Rongbao;Yang,Lei;Zhou,Shumei;Li,Xiyan;Zhou,Jianfang;Zhu,Wenfei;Guo,Junfeng;Li,Xiaodan;Dong,Jie;Huang,Weijuan;Zhang,Ye;Dong,Libo;Zhao,Xiang;Lu,Jian;Lan,Yu;Shu,Yuelong
EPI628511	NA	China	2013-Dec-16	EPI_ISL_192465	A/Guangdong/24999/2013	WHO Chinese National Influenza Center	WHO Chinese National Influenza Center	Wang,Dayan;Gao,Rongbao;Yang,Lei;Zhou,Shumei;Li,Xiyan;Zhou,Jianfang;Zhu,Wenfei;Guo,Junfeng;Li,Xiaodan;Dong,Jie;Huang,Weijuan;Zhang,Ye;Dong,Libo;Zhao,Xiang;Lu,Jian;Lan,Yu;Shu,Yuelong
EPI628503	NA	China	2014-Jan-08	EPI_ISL_192464	A/Guangdong/02620/2014	WHO Chinese National Influenza Center	WHO Chinese National Influenza Center	Wang,Dayan;Gao,Rongbao;Yang,Lei;Zhou,Shumei;Li,Xiyan;Zhou,Jianfang;Zhu,Wenfei;Guo,Junfeng;Li,Xiaodan;Dong,Jie;Huang,Weijuan;Zhang,Ye;Dong,Libo;Zhao,Xiang;Lu,Jian;Lan,Yu;Shu,Yuelong
EPI628495	NA	China	2014-Jan-04	EPI_ISL_192463	A/Guangdong/02124/2014	WHO Chinese National Influenza Center	WHO Chinese National Influenza Center	Wang,Dayan;Gao,Rongbao;Yang,Lei;Zhou,Shumei;Li,Xiyan;Zhou,Jianfang;Zhu,Wenfei;Guo,Junfeng;Li,Xiaodan;Dong,Jie;Huang,Weijuan;Zhang,Ye;Dong,Libo;Zhao,Xiang;Lu,Jian;Lan,Yu;Shu,Yuelong
EPI628487	NA	China	2014-Jan-08	EPI_ISL_192462	A/Guangdong/02125/2014	WHO Chinese National Influenza Center	WHO Chinese National Influenza Center	Wang,Dayan;Gao,Rongbao;Yang,Lei;Zhou,Shumei;Li,Xiyan;Zhou,Jianfang;Zhu,Wenfei;Guo,Junfeng;Li,Xiaodan;Dong,Jie;Huang,Weijuan;Zhang,Ye;Dong,Libo;Zhao,Xiang;Lu,Jian;Lan,Yu;Shu,Yuelong
EPI628479	NA	China	2014-Jan-13	EPI_ISL_192461	A/Guangdong/033/2014	WHO Chinese National Influenza Center	WHO Chinese National Influenza Center	Wang,Dayan;Gao,Rongbao;Yang,Lei;Zhou,Shumei;Li,Xiyan;Zhou,Jianfang;Zhu,Wenfei;Guo,Junfeng;Li,Xiaodan;Dong,Jie;Huang,Weijuan;Zhang,Ye;Dong,Libo;Zhao,Xiang;Lu,Jian;Lan,Yu;Shu,Yuelong
EPI628471	NA	China	2014-Jan-13	EPI_ISL_192460	A/Guangdong/035/2014	WHO Chinese National Influenza Center	WHO Chinese National Influenza Center	Wang,Dayan;Gao,Rongbao;Yang,Lei;Zhou,Shumei;Li,Xiyan;Zhou,Jianfang;Zhu,Wenfei;Guo,Junfeng;Li,Xiaodan;Dong,Jie;Huang,Weijuan;Zhang,Ye;Dong,Libo;Zhao,Xiang;Lu,Jian;Lan,Yu;Shu,Yuelong
EPI628463	NA	China	2014-Jan-13	EPI_ISL_192459	A/Guangdong/036/2014	WHO Chinese National Influenza Center	WHO Chinese National Influenza Center	Wang,Dayan;Gao,Rongbao;Yang,Lei;Zhou,Shumei;Li,Xiyan;Zhou,Jianfang;Zhu,Wenfei;Guo,Junfeng;Li,Xiaodan;Dong,Jie;Huang,Weijuan;Zhang,Ye;Dong,Libo;Zhao,Xiang;Lu,Jian;Lan,Yu;Shu,Yuelong
EPI628455	NA	China	2014-Jan-13	EPI_ISL_192458	A/Guangdong/034/2014	WHO Chinese National Influenza Center	WHO Chinese National Influenza Center	Wang,Dayan;Gao,Rongbao;Yang,Lei;Zhou,Shumei;Li,Xiyan;Zhou,Jianfang;Zhu,Wenfei;Guo,Junfeng;Li,Xiaodan;Dong,Jie;Huang,Weijuan;Zhang,Ye;Dong,Libo;Zhao,Xiang;Lu,Jian;Lan,Yu;Shu,Yuelong
EPI628431	NA	China	2014-Jan-03	EPI_ISL_192455	A/Shanghai/02619/2014	WHO Chinese National Influenza Center	WHO Chinese National Influenza Center	Wang,Dayan;Gao,Rongbao;Yang,Lei;Zhou,Shumei;Li,Xiyan;Zhou,Jianfang;Zhu,Wenfei;Guo,Junfeng;Li,Xiaodan;Dong,Jie;Huang,Weijuan;Zhang,Ye;Dong,Libo;Zhao,Xiang;Lu,Jian;Lan,Yu;Shu,Yuelong
EPI628423	NA	China	2014-Jan-14	EPI_ISL_192454	A/Guangdong/037/2014	WHO Chinese National Influenza Center	WHO Chinese National Influenza Center	Wang,Dayan;Gao,Rongbao;Yang,Lei;Zhou,Shumei;Li,Xiyan;Zhou,Jianfang;Zhu,Wenfei;Guo,Junfeng;Li,Xiaodan;Dong,Jie;Huang,Weijuan;Zhang,Ye;Dong,Libo;Zhao,Xiang;Lu,Jian;Lan,Yu;Shu,Yuelong
EPI628399	NA	China	2014-Jan-14	EPI_ISL_192451	A/Fujian/1/2014	WHO Chinese National Influenza Center	WHO Chinese National Influenza Center	Wang,Dayan;Gao,Rongbao;Yang,Lei;Zhou,Shumei;Li,Xiyan;Zhou,Jianfang;Zhu,Wenfei;Guo,Junfeng;Li,Xiaodan;Dong,Jie;Huang,Weijuan;Zhang,Ye;Dong,Libo;Zhao,Xiang;Lu,Jian;Lan,Yu;Shu,Yuelong
EPI628391	NA	China	2014-Jan-15	EPI_ISL_192450	A/Fujian/2/2014	WHO Chinese National Influenza Center	WHO Chinese National Influenza Center	Wang,Dayan;Gao,Rongbao;Yang,Lei;Zhou,Shumei;Li,Xiyan;Zhou,Jianfang;Zhu,Wenfei;Guo,Junfeng;Li,Xiaodan;Dong,Jie;Huang,Weijuan;Zhang,Ye;Dong,Libo;Zhao,Xiang;Lu,Jian;Lan,Yu;Shu,Yuelong
EPI628319	NA	China	2014-Jan-20	EPI_ISL_192441	A/Zhejiang/07802/2014	WHO Chinese National Influenza Center	WHO Chinese National Influenza Center	Wang,Dayan;Gao,Rongbao;Yang,Lei;Zhou,Shumei;Li,Xiyan;Zhou,Jianfang;Zhu,Wenfei;Guo,Junfeng;Li,Xiaodan;Dong,Jie;Huang,Weijuan;Zhang,Ye;Dong,Libo;Zhao,Xiang;Lu,Jian;Lan,Yu;Shu,Yuelong
EPI971275	NA	China	2017-Jan-23	EPI_ISL_258005	A/Jiangsu/11550/2017	Jiangsu Provincial Center for Disease Control and Prevention	WHO Chinese National Influenza Center	Wang,Dayan;Zhou,Shumei;Li,Xiyan;Li,Xiaodan;Zhang,Ye;Bo,Hong;Shu,Yuelong
EPI971267	NA	China	2017-Jan-29	EPI_ISL_258004	A/Jiangsu/11553/2017	Jiangsu Provincial Center for Disease Control and Prevention	WHO Chinese National Influenza Center	Wang,Dayan;Zhou,Shumei;Li,Xiyan;Li,Xiaodan;Zhang,Ye;Bo,Hong;Shu,Yuelong
EPI971243	NA	China	2017-Feb-07	EPI_ISL_258001	A/Jiangsu/11557/2017	Jiangsu Provincial Center for Disease Control and Prevention	WHO Chinese National Influenza Center	Wang,Dayan;Zhou,Shumei;Li,Xiyan;Li,Xiaodan;Zhang,Ye;Bo,Hong;Shu,Yuelong
EPI971227	NA	China	2017-Feb-03	EPI_ISL_257999	A/Jiangsu/11554/2017	Jiangsu Provincial Center for Disease Control and Prevention	WHO Chinese National Influenza Center	Wang,Dayan;Zhou,Shumei;Li,Xiyan;Li,Xiaodan;Zhang,Ye;Bo,Hong;Shu,Yuelong
EPI971219	NA	China	2017-Jan-29	EPI_ISL_257998	A/Jiangsu/11583/2017	Jiangsu Provincial Center for Disease Control and Prevention	WHO Chinese National Influenza Center	Wang,Dayan;Zhou,Shumei;Li,Xiyan;Li,Xiaodan;Zhang,Ye;Bo,Hong;Shu,Yuelong
EPI971211	NA	China	2017-Feb-03	EPI_ISL_257997	A/Jiangsu/11586/2017	Jiangsu Provincial Center for Disease Control and Prevention	WHO Chinese National Influenza Center	Wang,Dayan;Zhou,Shumei;Li,Xiyan;Li,Xiaodan;Zhang,Ye;Bo,Hong;Shu,Yuelong
EPI971203	NA	China	2017-Feb-03	EPI_ISL_257996	A/Jiangsu/11588/2017	Jiangsu Provincial Center for Disease Control and Prevention	WHO Chinese National Influenza Center	Wang,Dayan;Zhou,Shumei;Li,Xiyan;Li,Xiaodan;Zhang,Ye;Bo,Hong;Shu,Yuelong
EPI971195	NA	China	2017-Feb-07	EPI_ISL_257995	A/Jiangsu/11590/2017	Jiangsu Provincial Center for Disease Control and Prevention	WHO Chinese National Influenza Center	Wang,Dayan;Zhou,Shumei;Li,Xiyan;Li,Xiaodan;Zhang,Ye;Bo,Hong;Shu,Yuelong
EPI971179	NA	China	2017-Feb-06	EPI_ISL_257993	A/Jiangsu/11589/2017	Jiangsu Provincial Center for Disease Control and Prevention	WHO Chinese National Influenza Center	Wang,Dayan;Zhou,Shumei;Li,Xiyan;Li,Xiaodan;Zhang,Ye;Bo,Hong;Shu,Yuelong
EPI971163	NA	China	2017-Jan-31	EPI_ISL_257991	A/Jiangsu/11585/2017	Jiangsu Provincial Center for Disease Control and Prevention	WHO Chinese National Influenza Center	Wang,Dayan;Zhou,Shumei;Li,Xiyan;Li,Xiaodan;Zhang,Ye;Bo,Hong;Shu,Yuelong
EPI971467	NA	China	2017-Feb-05	EPI_ISL_258029	A/Anhui/13449/2017	Anhui Provincial Center for Disease Control and Prevention	WHO Chinese National Influenza Center	Wang,Dayan;Zhou,Shumei;Li,Xiyan;Li,Xiaodan;Zhang,Ye;Bo,Hong;Shu,Yuelong
EPI971459	NA	China	2017-Jan-27	EPI_ISL_258028	A/Anhui/13447/2017	Anhui Provincial Center for Disease Control and Prevention	WHO Chinese National Influenza Center	Wang,Dayan;Zhou,Shumei;Li,Xiyan;Li,Xiaodan;Zhang,Ye;Bo,Hong;Shu,Yuelong
EPI971451	NA	China	2017-Jan-20	EPI_ISL_258027	A/Anhui/13446/2017	Anhui Provincial Center for Disease Control and Prevention	WHO Chinese National Influenza Center	Wang,Dayan;Zhou,Shumei;Li,Xiyan;Li,Xiaodan;Zhang,Ye;Bo,Hong;Shu,Yuelong
EPI971443	NA	China	2017-Feb-20	EPI_ISL_258026	A/Anhui/13444/2017	Anhui Provincial Center for Disease Control and Prevention	WHO Chinese National Influenza Center	Wang,Dayan;Zhou,Shumei;Li,Xiyan;Li,Xiaodan;Zhang,Ye;Bo,Hong;Shu,Yuelong
EPI971435	NA	China	2017-Jan-13	EPI_ISL_258025	A/Anhui/13442/2017	Anhui Provincial Center for Disease Control and Prevention	WHO Chinese National Influenza Center	Wang,Dayan;Zhou,Shumei;Li,Xiyan;Li,Xiaodan;Zhang,Ye;Bo,Hong;Shu,Yuelong
EPI971427	NA	China	2017-Jan-13	EPI_ISL_258024	A/Anhui/13441/2017	Anhui Provincial Center for Disease Control and Prevention	WHO Chinese National Influenza Center	Wang,Dayan;Zhou,Shumei;Li,Xiyan;Li,Xiaodan;Zhang,Ye;Bo,Hong;Shu,Yuelong
EPI971395	NA	China	2017-Jan-17	EPI_ISL_258020	A/Anhui/13433/2017	Anhui Provincial Center for Disease Control and Prevention	WHO Chinese National Influenza Center	Wang,Dayan;Zhou,Shumei;Li,Xiyan;Li,Xiaodan;Zhang,Ye;Bo,Hong;Shu,Yuelong
EPI971379	NA	China	2017-Jan-13	EPI_ISL_258018	A/Anhui/13431/2017	Anhui Provincial Center for Disease Control and Prevention	WHO Chinese National Influenza Center	Wang,Dayan;Zhou,Shumei;Li,Xiyan;Li,Xiaodan;Zhang,Ye;Bo,Hong;Shu,Yuelong
EPI971371	NA	China	2017-Feb-15	EPI_ISL_258017	A/Anhui/13428/2017	Anhui Provincial Center for Disease Control and Prevention	WHO Chinese National Influenza Center	Wang,Dayan;Zhou,Shumei;Li,Xiyan;Li,Xiaodan;Zhang,Ye;Bo,Hong;Shu,Yuelong
EPI971363	NA	China	2017-Feb-14	EPI_ISL_258016	A/Anhui/13427/2017	Anhui Provincial Center for Disease Control and Prevention	WHO Chinese National Influenza Center	Wang,Dayan;Zhou,Shumei;Li,Xiyan;Li,Xiaodan;Zhang,Ye;Bo,Hong;Shu,Yuelong
EPI971355	NA	China	2017-Feb-14	EPI_ISL_258015	A/Anhui/13426/2017	Anhui Provincial Center for Disease Control and Prevention	WHO Chinese National Influenza Center	Wang,Dayan;Zhou,Shumei;Li,Xiyan;Li,Xiaodan;Zhang,Ye;Bo,Hong;Shu,Yuelong
EPI971339	NA	China	2017-Feb-14	EPI_ISL_258013	A/Anhui/13424/2017	Anhui Provincial Center for Disease Control and Prevention	WHO Chinese National Influenza Center	Wang,Dayan;Zhou,Shumei;Li,Xiyan;Li,Xiaodan;Zhang,Ye;Bo,Hong;Shu,Yuelong
EPI971331	NA	China	2017-Jan-13	EPI_ISL_258012	A/Anhui/13423/2017	Anhui Provincial Center for Disease Control and Prevention	WHO Chinese National Influenza Center	Wang,Dayan;Zhou,Shumei;Li,Xiyan;Li,Xiaodan;Zhang,Ye;Bo,Hong;Shu,Yuelong
EPI971323	NA	China	2017-Jan-20	EPI_ISL_258011	A/Anhui/13421/2017	Anhui Provincial Center for Disease Control and Prevention	WHO Chinese National Influenza Center	Wang,Dayan;Zhou,Shumei;Li,Xiyan;Li,Xiaodan;Zhang,Ye;Bo,Hong;Shu,Yuelong
EPI971155	NA	China	2017-Feb-20	EPI_ISL_257990	A/Hubei/11951/2017	Hubei Provincial Center for Disease Control and Prevention	WHO Chinese National Influenza Center	Wang,Dayan;Zhou,Shumei;Li,Xiyan;Li,Xiaodan;Zhang,Ye;Bo,Hong;Shu,Yuelong
EPI971147	NA	China	2017-Feb-20	EPI_ISL_257989	A/Hubei/11950/2017	Hubei Provincial Center for Disease Control and Prevention	WHO Chinese National Influenza Center	Wang,Dayan;Zhou,Shumei;Li,Xiyan;Li,Xiaodan;Zhang,Ye;Bo,Hong;Shu,Yuelong
EPI971139	NA	China	2017-Feb-20	EPI_ISL_257988	A/Hubei/11944/2017	Hubei Provincial Center for Disease Control and Prevention	WHO Chinese National Influenza Center	Wang,Dayan;Zhou,Shumei;Li,Xiyan;Li,Xiaodan;Zhang,Ye;Bo,Hong;Shu,Yuelong
EPI971499	NA	China	2017-Feb-16	EPI_ISL_258033	A/Fujian/13558/2017	Fujian Provincial Center for Disease Control and Prevention	WHO Chinese National Influenza Center	Wang,Dayan;Zhou,Shumei;Li,Xiyan;Li,Xiaodan;Zhang,Ye;Bo,Hong;Shu,Yuelong
EPI971115	NA	China	2017-Jan-23	EPI_ISL_257985	A/Fujian/8/2017	Fujian Provincial Center for Disease Control and Prevention	WHO Chinese National Influenza Center	Wang,Dayan;Zhou,Shumei;Li,Xiyan;Li,Xiaodan;Zhang,Ye;Bo,Hong;Shu,Yuelong
EPI971107	NA	China	2017-Feb-03	EPI_ISL_257984	A/Fujian/11/2017	Fujian Provincial Center for Disease Control and Prevention	WHO Chinese National Influenza Center	Wang,Dayan;Zhou,Shumei;Li,Xiyan;Li,Xiaodan;Zhang,Ye;Bo,Hong;Shu,Yuelong
EPI971099	NA	China	2017-Feb-04	EPI_ISL_257983	A/Fujian/12/2017	Fujian Provincial Center for Disease Control and Prevention	WHO Chinese National Influenza Center	Wang,Dayan;Zhou,Shumei;Li,Xiyan;Li,Xiaodan;Zhang,Ye;Bo,Hong;Shu,Yuelong
EPI971083	NA	China	2017-Feb-16	EPI_ISL_257981	A/Fujian/17/2017	Fujian Provincial Center for Disease Control and Prevention	WHO Chinese National Influenza Center	Wang,Dayan;Zhou,Shumei;Li,Xiyan;Li,Xiaodan;Zhang,Ye;Bo,Hong;Shu,Yuelong
EPI971523	NA	China	2017-Mar-04	EPI_ISL_258036	A/Henan/14905/2017		WHO Chinese National Influenza Center	Wang,Dayan;Zhou,Shumei;Li,Xiyan;Li,Xiaodan;Zhang,Ye;Bo,Hong;Shu,Yuelong
EPI971515	NA	China	2017-Mar-04	EPI_ISL_258035	A/Henan/15337/2017		WHO Chinese National Influenza Center	Wang,Dayan;Zhou,Shumei;Li,Xiyan;Li,Xiaodan;Zhang,Ye;Bo,Hong;Shu,Yuelong
EPI971491	NA	China	2017-Feb-09	EPI_ISL_258032	A/Yunnan/13500/2017		WHO Chinese National Influenza Center	Wang,Dayan;Zhou,Shumei;Li,Xiyan;Li,Xiaodan;Zhang,Ye;Bo,Hong;Shu,Yuelong
EPI971483	NA	China	2017-Feb-21	EPI_ISL_258031	A/Henan/13706/2017		WHO Chinese National Influenza Center	Wang,Dayan;Zhou,Shumei;Li,Xiyan;Li,Xiaodan;Zhang,Ye;Bo,Hong;Shu,Yuelong
EPI971475	NA	China	2017-Feb-21	EPI_ISL_258030	A/Henan/13705/2017		WHO Chinese National Influenza Center	Wang,Dayan;Zhou,Shumei;Li,Xiyan;Li,Xiaodan;Zhang,Ye;Bo,Hong;Shu,Yuelong
EPI971315	NA	China	2017-Jan-27	EPI_ISL_258010	A/Liaoning/13454/2017		WHO Chinese National Influenza Center	Wang,Dayan;Zhou,Shumei;Li,Xiyan;Li,Xiaodan;Zhang,Ye;Bo,Hong;Shu,Yuelong
EPI971307	NA	China	2017-Feb-07	EPI_ISL_258009	A/Henan/11158/2017		WHO Chinese National Influenza Center	Wang,Dayan;Zhou,Shumei;Li,Xiyan;Li,Xiaodan;Zhang,Ye;Bo,Hong;Shu,Yuelong
EPI971299	NA	China	2017-Feb-08	EPI_ISL_258008	A/Henan/11159/2017		WHO Chinese National Influenza Center	Wang,Dayan;Zhou,Shumei;Li,Xiyan;Li,Xiaodan;Zhang,Ye;Bo,Hong;Shu,Yuelong
EPI971291	NA	China	2017-Jan-21	EPI_ISL_258007	A/Henan/11156/2017		WHO Chinese National Influenza Center	Wang,Dayan;Zhou,Shumei;Li,Xiyan;Li,Xiaodan;Zhang,Ye;Bo,Hong;Shu,Yuelong
EPI971187	NA	China	2017-Jan-14	EPI_ISL_257994	A/Yunnan/13501/2017		WHO Chinese National Influenza Center	Wang,Dayan;Zhou,Shumei;Li,Xiyan;Li,Xiaodan;Zhang,Ye;Bo,Hong;Shu,Yuelong
EPI971131	NA	China	2017-Feb-19	EPI_ISL_257987	A/Sichuan/12219/2017		WHO Chinese National Influenza Center	Wang,Dayan;Zhou,Shumei;Li,Xiyan;Li,Xiaodan;Zhang,Ye;Bo,Hong;Shu,Yuelong
EPI971123	NA	China	2017-Feb-19	EPI_ISL_257986	A/Sichuan/12218/2017		WHO Chinese National Influenza Center	Wang,Dayan;Zhou,Shumei;Li,Xiyan;Li,Xiaodan;Zhang,Ye;Bo,Hong;Shu,Yuelong
EPI1360560	NA	China	2017-Aug-31	EPI_ISL_339477	A/Yunnan/wenshan01/2017	Yunnan center for disease control and prevention	Yunnan Provincial Center for Disease Control and Prevention	Duo,Li; Xiaonan,Zhao; Wen,Xu; Li,Jiang
EPI1727719	NA	China	2015-Mar-06	EPI_ISL_426185	A/Souzhou/SZ24/2015	Suzhou Center for Disease Control and Prevention	Suzhou Center for Disease Prevention and Control
EPI1727709	NA	China	2014-Dec-11	EPI_ISL_426184	A/Suzhou/SZ19/2014	Suzhou Center for Disease Control and Prevention	Suzhou Center for Disease Prevention and Control
EPI1145174	NA	China	2017-May-26	EPI_ISL_292347	A/Ordos, Inner Mongolia/0526/2017	WHO Chinese National Influenza Center	Inner Mongolia Agricultural University	Jirintai S, Haiyan Bao
EPI1817597	NA	China	2017-Jun-30	EPI_ISL_697599	A/China/Influenza A virus/2017			Wu,x.
EPI1634788	NA	China	2014-Feb-19	EPI_ISL_399682	A/wuhu/1/2014			Wang,G.F.
EPI1555482	NA	China	2013-Apr-02	EPI_ISL_379594	A/WuXi/0402/2013			Zhu,Y.; Ma,G.; Guo,H.
EPI1555481	NA	China	2016-Feb-19	EPI_ISL_379593	A/WuXi/0219/2016			Zhu,Y.; Ma,G.; Guo,H.
EPI1555480	NA	China	2014-Jan-26	EPI_ISL_379592	A/WuXi/0126/2014			Zhu,Y.; Ma,G.; Guo,H.
EPI1555479	NA	China	2014-Apr-23	EPI_ISL_379591	A/WuXi/0423/2014			Zhu,Y.; Ma,G.; Guo,H.
EPI1555478	NA	China	2014-Apr-09	EPI_ISL_379590	A/WuXi/0409/2014			Zhu,Y.; Ma,G.; Guo,H.
EPI1555477	NA	China	2014-Mar-17	EPI_ISL_379589	A/WuXi/0317/2014			Zhu,Y.; Ma,G.; Guo,H.
EPI1555476	NA	China	2015-May-06	EPI_ISL_379588	A/WuXi/0506/2015			Zhu,Y.; Ma,G.; Guo,H.
EPI1555475	NA	China	2014-Apr-10	EPI_ISL_379587	A/WuXi/0410/2014			Zhu,Y.; Ma,G.; Guo,H.
EPI1555474	NA	China	2016-Jan-13	EPI_ISL_379586	A/WuXi/0213/2016			Zhu,Y.; Ma,G.; Guo,H.
EPI1551293	NA	China	2017-Apr-20	EPI_ISL_378706	A/Changsha/72/2017			Huang,Z.; Ou,X.
EPI1528950	NA	China	2018-Apr-26	EPI_ISL_372783	A/China/LN/2018			Guo,L.; Li,N.; Hou,M.; Liu,L.
EPI1302539	NA	China	2017-Jan-01	EPI_ISL_327792	A/Guangdong/GZ8H001/2017			Zhang,F.-C.; Jiang,T.; Wang,J.; Qin,C.-F.; Hu,F.-Y.; Li,F.
EPI1302547	NA	China	2017-Mar-01	EPI_ISL_327778	A/Guangdong/GZ8H002/2017			Li,F.; Zhang,F.-C.; Li,Y.-P.; Hu,F.-Y.; Gao,M.; Wang,J.
EPI1160159	NA	China	2017-Jun-14	EPI_ISL_295549	A/Inner Mongolia/Tongliao29169/2017			Suljid,J.; Bao,H.
EPI1154775	NA	China	2017-Mar-02	EPI_ISL_294203	A/Kunming/KMCDC-YHY/2017			Guo,L.; Hou,M.; Ning,R.; Li,W.; Wang,J.; Li,H.; Liu,L.
EPI1103934	NA	China	2017-Jan-01	EPI_ISL_285563	A/Jiangsu/06462/2017	Jiangsu Provincial Center for Disease Control and Prevention	WHO Chinese National Influenza Center	Wang,Dayan;Zhou,Shumei;Li,Xiyan;Li,Xiaodan;Zhang,Ye;Bo,Hong;Shu,Yuelong
EPI1103926	NA	China	2017-Jan-09	EPI_ISL_285562	A/Jiangsu/06456/2017	Jiangsu Provincial Center for Disease Control and Prevention	WHO Chinese National Influenza Center	Wang,Dayan;Zhou,Shumei;Li,Xiyan;Li,Xiaodan;Zhang,Ye;Bo,Hong;Shu,Yuelong
EPI1103918	NA	China	2016-Dec-13	EPI_ISL_285561	A/Jiangsu/06455/2016	Jiangsu Provincial Center for Disease Control and Prevention	WHO Chinese National Influenza Center	Wang,Dayan;Zhou,Shumei;Li,Xiyan;Li,Xiaodan;Zhang,Ye;Bo,Hong;Shu,Yuelong
EPI1103910	NA	China	2017-Jan-06	EPI_ISL_285560	A/Jiangsu/06454/2017	Jiangsu Provincial Center for Disease Control and Prevention	WHO Chinese National Influenza Center	Wang,Dayan;Zhou,Shumei;Li,Xiyan;Li,Xiaodan;Zhang,Ye;Bo,Hong;Shu,Yuelong
EPI1103902	NA	China	2016-Feb-06	EPI_ISL_285559	A/Jiangsu/05155/2016	Jiangsu Provincial Center for Disease Control and Prevention	WHO Chinese National Influenza Center	Wang,Dayan;Zhou,Shumei;Li,Xiyan;Li,Xiaodan;Zhang,Ye;Bo,Hong;Shu,Yuelong
EPI1103894	NA	China	2016-Jan-12	EPI_ISL_285558	A/Jiangsu/03756/2016	Jiangsu Provincial Center for Disease Control and Prevention	WHO Chinese National Influenza Center	Wang,Dayan;Zhou,Shumei;Li,Xiyan;Li,Xiaodan;Zhang,Ye;Bo,Hong;Shu,Yuelong
EPI1103886	NA	China	2016-Jan-20	EPI_ISL_285557	A/Jiangsu/03753/2016	Jiangsu Provincial Center for Disease Control and Prevention	WHO Chinese National Influenza Center	Wang,Dayan;Zhou,Shumei;Li,Xiyan;Li,Xiaodan;Zhang,Ye;Bo,Hong;Shu,Yuelong
EPI1103870	NA	China	2016-Dec-28	EPI_ISL_285555	A/Jiangsu/08184/2016	Jiangsu Provincial Center for Disease Control and Prevention	WHO Chinese National Influenza Center	Wang,Dayan;Zhou,Shumei;Li,Xiyan;Li,Xiaodan;Zhang,Ye;Bo,Hong;Shu,Yuelong
EPI1103862	NA	China	2016-Dec-26	EPI_ISL_285554	A/Jiangsu/08180/2016	Jiangsu Provincial Center for Disease Control and Prevention	WHO Chinese National Influenza Center	Wang,Dayan;Zhou,Shumei;Li,Xiyan;Li,Xiaodan;Zhang,Ye;Bo,Hong;Shu,Yuelong
EPI1103854	NA	China	2016-Dec-27	EPI_ISL_285553	A/Jiangsu/08179/2016	Jiangsu Provincial Center for Disease Control and Prevention	WHO Chinese National Influenza Center	Wang,Dayan;Zhou,Shumei;Li,Xiyan;Li,Xiaodan;Zhang,Ye;Bo,Hong;Shu,Yuelong
EPI1103846	NA	China	2016-Dec-26	EPI_ISL_285552	A/Jiangsu/08178/2016	Jiangsu Provincial Center for Disease Control and Prevention	WHO Chinese National Influenza Center	Wang,Dayan;Zhou,Shumei;Li,Xiyan;Li,Xiaodan;Zhang,Ye;Bo,Hong;Shu,Yuelong
EPI1103838	NA	China	2016-Dec-19	EPI_ISL_285551	A/Jiangsu/08174/2016	Jiangsu Provincial Center for Disease Control and Prevention	WHO Chinese National Influenza Center	Wang,Dayan;Zhou,Shumei;Li,Xiyan;Li,Xiaodan;Zhang,Ye;Bo,Hong;Shu,Yuelong
EPI1103830	NA	China	2016-Dec-20	EPI_ISL_285550	A/Jiangsu/08173/2016	Jiangsu Provincial Center for Disease Control and Prevention	WHO Chinese National Influenza Center	Wang,Dayan;Zhou,Shumei;Li,Xiyan;Li,Xiaodan;Zhang,Ye;Bo,Hong;Shu,Yuelong
EPI1103822	NA	China	2016-Dec-16	EPI_ISL_285549	A/Jiangsu/08167/2016	Jiangsu Provincial Center for Disease Control and Prevention	WHO Chinese National Influenza Center	Wang,Dayan;Zhou,Shumei;Li,Xiyan;Li,Xiaodan;Zhang,Ye;Bo,Hong;Shu,Yuelong
EPI1103814	NA	China	2017-Jan-12	EPI_ISL_285548	A/Jiangsu/06464/2017	Jiangsu Provincial Center for Disease Control and Prevention	WHO Chinese National Influenza Center	Wang,Dayan;Zhou,Shumei;Li,Xiyan;Li,Xiaodan;Zhang,Ye;Bo,Hong;Shu,Yuelong
EPI1103806	NA	China	2017-Jan-07	EPI_ISL_285547	A/Jiangsu/06463/2017	Jiangsu Provincial Center for Disease Control and Prevention	WHO Chinese National Influenza Center	Wang,Dayan;Zhou,Shumei;Li,Xiyan;Li,Xiaodan;Zhang,Ye;Bo,Hong;Shu,Yuelong
EPI1103404	NA	China	2016-Feb-24	EPI_ISL_285416	A/Jiangsu/15028/2016	Jiangsu Provincial Center for Disease Control and Prevention	WHO Chinese National Influenza Center	Wang,Dayan;Zhou,Shumei;Li,Xiyan;Li,Xiaodan;Zhang,Ye;Bo,Hong;Shu,Yuelong
EPI1103393	NA	China	2016-Mar-05	EPI_ISL_285414	A/Jiangsu/15027/2016	Jiangsu Provincial Center for Disease Control and Prevention	WHO Chinese National Influenza Center	Wang,Dayan;Zhou,Shumei;Li,Xiyan;Li,Xiaodan;Zhang,Ye;Bo,Hong;Shu,Yuelong
EPI1103383	NA	China	2016-Jan-26	EPI_ISL_285412	A/Jiangsu/15026/2016	Jiangsu Provincial Center for Disease Control and Prevention	WHO Chinese National Influenza Center	Wang,Dayan;Zhou,Shumei;Li,Xiyan;Li,Xiaodan;Zhang,Ye;Bo,Hong;Shu,Yuelong
EPI1103373	NA	China	2017-Jan-11	EPI_ISL_285410	A/Jiangsu/11582/2017	Jiangsu Provincial Center for Disease Control and Prevention	WHO Chinese National Influenza Center	Wang,Dayan;Zhou,Shumei;Li,Xiyan;Li,Xiaodan;Zhang,Ye;Bo,Hong;Shu,Yuelong
EPI1103363	NA	China	2016-Dec-30	EPI_ISL_285407	A/Jiangsu/08207/2016	Jiangsu Provincial Center for Disease Control and Prevention	WHO Chinese National Influenza Center	Wang,Dayan;Zhou,Shumei;Li,Xiyan;Li,Xiaodan;Zhang,Ye;Bo,Hong;Shu,Yuelong
EPI1103346	NA	China	2016-Dec-23	EPI_ISL_285405	A/Jiangsu/08204/2016	Jiangsu Provincial Center for Disease Control and Prevention	WHO Chinese National Influenza Center	Wang,Dayan;Zhou,Shumei;Li,Xiyan;Li,Xiaodan;Zhang,Ye;Bo,Hong;Shu,Yuelong
EPI1103338	NA	China	2016-Dec-28	EPI_ISL_285404	A/Jiangsu/08203/2016	Jiangsu Provincial Center for Disease Control and Prevention	WHO Chinese National Influenza Center	Wang,Dayan;Zhou,Shumei;Li,Xiyan;Li,Xiaodan;Zhang,Ye;Bo,Hong;Shu,Yuelong
EPI1103330	NA	China	2016-Dec-19	EPI_ISL_285403	A/Jiangsu/08202/2016	Jiangsu Provincial Center for Disease Control and Prevention	WHO Chinese National Influenza Center	Wang,Dayan;Zhou,Shumei;Li,Xiyan;Li,Xiaodan;Zhang,Ye;Bo,Hong;Shu,Yuelong
EPI1103322	NA	China	2017-Jan-14	EPI_ISL_285402	A/Jiangsu/08201/2017	Jiangsu Provincial Center for Disease Control and Prevention	WHO Chinese National Influenza Center	Wang,Dayan;Zhou,Shumei;Li,Xiyan;Li,Xiaodan;Zhang,Ye;Bo,Hong;Shu,Yuelong
EPI1103313	NA	China	2016-Dec-24	EPI_ISL_285398	A/Jiangsu/08200/2016	Jiangsu Provincial Center for Disease Control and Prevention	WHO Chinese National Influenza Center	Wang,Dayan;Zhou,Shumei;Li,Xiyan;Li,Xiaodan;Zhang,Ye;Bo,Hong;Shu,Yuelong
EPI1103301	NA	China	2017-Jan-09	EPI_ISL_285394	A/Jiangsu/08197/2017	Jiangsu Provincial Center for Disease Control and Prevention	WHO Chinese National Influenza Center	Wang,Dayan;Zhou,Shumei;Li,Xiyan;Li,Xiaodan;Zhang,Ye;Bo,Hong;Shu,Yuelong
EPI1103291	NA	China	2017-Jan-06	EPI_ISL_285390	A/Jiangsu/08196/2017	Jiangsu Provincial Center for Disease Control and Prevention	WHO Chinese National Influenza Center	Wang,Dayan;Zhou,Shumei;Li,Xiyan;Li,Xiaodan;Zhang,Ye;Bo,Hong;Shu,Yuelong
EPI1103279	NA	China	2017-Jan-06	EPI_ISL_285386	A/Jiangsu/08195/2017	Jiangsu Provincial Center for Disease Control and Prevention	WHO Chinese National Influenza Center	Wang,Dayan;Zhou,Shumei;Li,Xiyan;Li,Xiaodan;Zhang,Ye;Bo,Hong;Shu,Yuelong
EPI1103269	NA	China	2017-Jan-04	EPI_ISL_285384	A/Jiangsu/08193/2017	Jiangsu Provincial Center for Disease Control and Prevention	WHO Chinese National Influenza Center	Wang,Dayan;Zhou,Shumei;Li,Xiyan;Li,Xiaodan;Zhang,Ye;Bo,Hong;Shu,Yuelong
EPI1103259	NA	China	2017-Jan-04	EPI_ISL_285383	A/Jiangsu/08192/2017	Jiangsu Provincial Center for Disease Control and Prevention	WHO Chinese National Influenza Center	Wang,Dayan;Zhou,Shumei;Li,Xiyan;Li,Xiaodan;Zhang,Ye;Bo,Hong;Shu,Yuelong
EPI1103248	NA	China	2017-Jan-03	EPI_ISL_285382	A/Jiangsu/08191/2017	Jiangsu Provincial Center for Disease Control and Prevention	WHO Chinese National Influenza Center	Wang,Dayan;Zhou,Shumei;Li,Xiyan;Li,Xiaodan;Zhang,Ye;Bo,Hong;Shu,Yuelong
EPI1103237	NA	China	2017-Jan-02	EPI_ISL_285380	A/Jiangsu/08190/2017	Jiangsu Provincial Center for Disease Control and Prevention	WHO Chinese National Influenza Center	Wang,Dayan;Zhou,Shumei;Li,Xiyan;Li,Xiaodan;Zhang,Ye;Bo,Hong;Shu,Yuelong
EPI1103225	NA	China	2016-Dec-31	EPI_ISL_285379	A/Jiangsu/08189/2016	Jiangsu Provincial Center for Disease Control and Prevention	WHO Chinese National Influenza Center	Wang,Dayan;Zhou,Shumei;Li,Xiyan;Li,Xiaodan;Zhang,Ye;Bo,Hong;Shu,Yuelong
EPI1103215	NA	China	2016-Dec-31	EPI_ISL_285378	A/Jiangsu/08188/2016	Jiangsu Provincial Center for Disease Control and Prevention	WHO Chinese National Influenza Center	Wang,Dayan;Zhou,Shumei;Li,Xiyan;Li,Xiaodan;Zhang,Ye;Bo,Hong;Shu,Yuelong
EPI1103204	NA	China	2016-Dec-30	EPI_ISL_285377	A/Jiangsu/08187/2016	Jiangsu Provincial Center for Disease Control and Prevention	WHO Chinese National Influenza Center	Wang,Dayan;Zhou,Shumei;Li,Xiyan;Li,Xiaodan;Zhang,Ye;Bo,Hong;Shu,Yuelong
EPI1102332	NA	China	2016-Dec-24	EPI_ISL_285229	A/jiangsu/JT530/2016	Jiangsu Provincial Center for Disease Control and Prevention	WHO Chinese National Influenza Center	Wang,Dayan;Zhou,Shumei;Li,Xiyan;Li,Xiaodan;Zhang,Ye;Bo,Hong;Shu,Yuelong
EPI1102324	NA	China	2016-Dec-15	EPI_ISL_285228	A/jiangsu/HM16001/2016	Jiangsu Provincial Center for Disease Control and Prevention	WHO Chinese National Influenza Center	Wang,Dayan;Zhou,Shumei;Li,Xiyan;Li,Xiaodan;Zhang,Ye;Bo,Hong;Shu,Yuelong
EPI1102316	NA	China	2016-Dec-16	EPI_ISL_285227	A/jiangsu/FF16068/2016	Jiangsu Provincial Center for Disease Control and Prevention	WHO Chinese National Influenza Center	Wang,Dayan;Zhou,Shumei;Li,Xiyan;Li,Xiaodan;Zhang,Ye;Bo,Hong;Shu,Yuelong
EPI1102308	NA	China	2015-Feb-01	EPI_ISL_285226	A/Jiangsu/33446/2015	Jiangsu Provincial Center for Disease Control and Prevention	WHO Chinese National Influenza Center	Wang,Dayan;Zhou,Shumei;Li,Xiyan;Li,Xiaodan;Zhang,Ye;Bo,Hong;Shu,Yuelong
EPI1102292	NA	China	2017-Jan-18	EPI_ISL_285224	A/Jiangsu/24159/2017	Jiangsu Provincial Center for Disease Control and Prevention	WHO Chinese National Influenza Center	Wang,Dayan;Zhou,Shumei;Li,Xiyan;Li,Xiaodan;Zhang,Ye;Bo,Hong;Shu,Yuelong
EPI1102284	NA	China	2017-Apr-06	EPI_ISL_285223	A/Jiangsu/24154/2017	Jiangsu Provincial Center for Disease Control and Prevention	WHO Chinese National Influenza Center	Wang,Dayan;Zhou,Shumei;Li,Xiyan;Li,Xiaodan;Zhang,Ye;Bo,Hong;Shu,Yuelong
EPI1102276	NA	China	2017-Jan-31	EPI_ISL_285222	A/Jiangsu/24150/2017	Jiangsu Provincial Center for Disease Control and Prevention	WHO Chinese National Influenza Center	Wang,Dayan;Zhou,Shumei;Li,Xiyan;Li,Xiaodan;Zhang,Ye;Bo,Hong;Shu,Yuelong
EPI1102268	NA	China	2017-Mar-22	EPI_ISL_285221	A/Jiangsu/24149/2017	Jiangsu Provincial Center for Disease Control and Prevention	WHO Chinese National Influenza Center	Wang,Dayan;Zhou,Shumei;Li,Xiyan;Li,Xiaodan;Zhang,Ye;Bo,Hong;Shu,Yuelong
EPI1102260	NA	China	2017-Feb-26	EPI_ISL_285220	A/Jiangsu/24147/2017	Jiangsu Provincial Center for Disease Control and Prevention	WHO Chinese National Influenza Center	Wang,Dayan;Zhou,Shumei;Li,Xiyan;Li,Xiaodan;Zhang,Ye;Bo,Hong;Shu,Yuelong
EPI1103108	NA	China	2017-Jan-05	EPI_ISL_285326	A/Zhejiang/38/2017	Zhejiang Provincial Center for Disease Control and Prevention	WHO Chinese National Influenza Center	Wang,Dayan;Zhou,Shumei;Li,Xiyan;Li,Xiaodan;Zhang,Ye;Bo,Hong;Shu,Yuelong
EPI1103100	NA	China	2017-Jan-24	EPI_ISL_285325	A/Zhejiang/37/2017	Zhejiang Provincial Center for Disease Control and Prevention	WHO Chinese National Influenza Center	Wang,Dayan;Zhou,Shumei;Li,Xiyan;Li,Xiaodan;Zhang,Ye;Bo,Hong;Shu,Yuelong
EPI1103092	NA	China	2017-Feb-04	EPI_ISL_285324	A/Zhejiang/36/2017	Zhejiang Provincial Center for Disease Control and Prevention	WHO Chinese National Influenza Center	Wang,Dayan;Zhou,Shumei;Li,Xiyan;Li,Xiaodan;Zhang,Ye;Bo,Hong;Shu,Yuelong
EPI1103084	NA	China	2017-Feb-04	EPI_ISL_285323	A/Zhejiang/35/2017	Zhejiang Provincial Center for Disease Control and Prevention	WHO Chinese National Influenza Center	Wang,Dayan;Zhou,Shumei;Li,Xiyan;Li,Xiaodan;Zhang,Ye;Bo,Hong;Shu,Yuelong
EPI1103076	NA	China	2017-Feb-06	EPI_ISL_285322	A/Zhejiang/34/2017	Zhejiang Provincial Center for Disease Control and Prevention	WHO Chinese National Influenza Center	Wang,Dayan;Zhou,Shumei;Li,Xiyan;Li,Xiaodan;Zhang,Ye;Bo,Hong;Shu,Yuelong
EPI1103068	NA	China	2017-Feb-06	EPI_ISL_285321	A/Zhejiang/33/2017	Zhejiang Provincial Center for Disease Control and Prevention	WHO Chinese National Influenza Center	Wang,Dayan;Zhou,Shumei;Li,Xiyan;Li,Xiaodan;Zhang,Ye;Bo,Hong;Shu,Yuelong
EPI1103060	NA	China	2017-Feb-06	EPI_ISL_285320	A/Zhejiang/32/2017	Zhejiang Provincial Center for Disease Control and Prevention	WHO Chinese National Influenza Center	Wang,Dayan;Zhou,Shumei;Li,Xiyan;Li,Xiaodan;Zhang,Ye;Bo,Hong;Shu,Yuelong
EPI1103044	NA	China	2017-Jan-08	EPI_ISL_285318	A/Zhejiang/29/2017	Zhejiang Provincial Center for Disease Control and Prevention	WHO Chinese National Influenza Center	Wang,Dayan;Zhou,Shumei;Li,Xiyan;Li,Xiaodan;Zhang,Ye;Bo,Hong;Shu,Yuelong
EPI1103036	NA	China	2017-Jan-13	EPI_ISL_285317	A/zhejiang/28/2017	Zhejiang Provincial Center for Disease Control and Prevention	WHO Chinese National Influenza Center	Wang,Dayan;Zhou,Shumei;Li,Xiyan;Li,Xiaodan;Zhang,Ye;Bo,Hong;Shu,Yuelong
EPI1103028	NA	China	2017-Jan-13	EPI_ISL_285316	A/Zhejiang/27/2017	Zhejiang Provincial Center for Disease Control and Prevention	WHO Chinese National Influenza Center	Wang,Dayan;Zhou,Shumei;Li,Xiyan;Li,Xiaodan;Zhang,Ye;Bo,Hong;Shu,Yuelong
EPI1103020	NA	China	2017-Jan-18	EPI_ISL_285315	A/Zhejiang/26/2017	Zhejiang Provincial Center for Disease Control and Prevention	WHO Chinese National Influenza Center	Wang,Dayan;Zhou,Shumei;Li,Xiyan;Li,Xiaodan;Zhang,Ye;Bo,Hong;Shu,Yuelong
EPI1103012	NA	China	2017-Jan-08	EPI_ISL_285314	A/Zhejiang/25/2017	Zhejiang Provincial Center for Disease Control and Prevention	WHO Chinese National Influenza Center	Wang,Dayan;Zhou,Shumei;Li,Xiyan;Li,Xiaodan;Zhang,Ye;Bo,Hong;Shu,Yuelong
EPI1103004	NA	China	2017-Jan-05	EPI_ISL_285313	A/zhejiang/24/2017	Zhejiang Provincial Center for Disease Control and Prevention	WHO Chinese National Influenza Center	Wang,Dayan;Zhou,Shumei;Li,Xiyan;Li,Xiaodan;Zhang,Ye;Bo,Hong;Shu,Yuelong
EPI1102996	NA	China	2017-Jan-13	EPI_ISL_285312	A/zhejiang/23/2017	Zhejiang Provincial Center for Disease Control and Prevention	WHO Chinese National Influenza Center	Wang,Dayan;Zhou,Shumei;Li,Xiyan;Li,Xiaodan;Zhang,Ye;Bo,Hong;Shu,Yuelong
EPI1102988	NA	China	2017-Jan-08	EPI_ISL_285311	A/Zhejiang/22/2017	Zhejiang Provincial Center for Disease Control and Prevention	WHO Chinese National Influenza Center	Wang,Dayan;Zhou,Shumei;Li,Xiyan;Li,Xiaodan;Zhang,Ye;Bo,Hong;Shu,Yuelong
EPI1102980	NA	China	2017-Jan-04	EPI_ISL_285310	A/Zhejiang/21/2017	Zhejiang Provincial Center for Disease Control and Prevention	WHO Chinese National Influenza Center	Wang,Dayan;Zhou,Shumei;Li,Xiyan;Li,Xiaodan;Zhang,Ye;Bo,Hong;Shu,Yuelong
EPI1102972	NA	China	2016-Mar-07	EPI_ISL_285309	A/Zhejiang/1/2016	Zhejiang Provincial Center for Disease Control and Prevention	WHO Chinese National Influenza Center	Wang,Dayan;Zhou,Shumei;Li,Xiyan;Li,Xiaodan;Zhang,Ye;Bo,Hong;Shu,Yuelong
EPI1355647	NA	China	2017-Aug-23	EPI_ISL_338377	A/Jiangsu/35344/2017	Jiangsu Provincial Center for Disease Control & Prevention	WHO Chinese National Influenza Center
EPI1101678	NA	China	2017-Jan-19	EPI_ISL_285136	A/Guangdong/17SF061/2017	Guangdong Provincial Center for Disease Control and Prevention	WHO Chinese National Influenza Center	Wang,Dayan;Zhou,Shumei;Li,Xiyan;Li,Xiaodan;Zhang,Ye;Bo,Hong;Shu,Yuelong
EPI1101670	NA	China	2017-Jan-13	EPI_ISL_285135	A/Guangdong/17SF060/2017	Guangdong Provincial Center for Disease Control and Prevention	WHO Chinese National Influenza Center	Wang,Dayan;Zhou,Shumei;Li,Xiyan;Li,Xiaodan;Zhang,Ye;Bo,Hong;Shu,Yuelong
EPI1101662	NA	China	2017-Mar-01	EPI_ISL_285134	A/Guangdong/17SF042/2017	Guangdong Provincial Center for Disease Control and Prevention	WHO Chinese National Influenza Center	Wang,Dayan;Zhou,Shumei;Li,Xiyan;Li,Xiaodan;Zhang,Ye;Bo,Hong;Shu,Yuelong
EPI1101654	NA	China	2017-Feb-25	EPI_ISL_285133	A/Guangdong/17SF036/2017	Guangdong Provincial Center for Disease Control and Prevention	WHO Chinese National Influenza Center	Wang,Dayan;Zhou,Shumei;Li,Xiyan;Li,Xiaodan;Zhang,Ye;Bo,Hong;Shu,Yuelong
EPI1101646	NA	China	2017-Feb-09	EPI_ISL_285132	A/guangdong/17SF031/2017	Guangdong Provincial Center for Disease Control and Prevention	WHO Chinese National Influenza Center	Wang,Dayan;Zhou,Shumei;Li,Xiyan;Li,Xiaodan;Zhang,Ye;Bo,Hong;Shu,Yuelong
EPI1101638	NA	China	2017-Feb-07	EPI_ISL_285131	A/guangdong/17SF030/2017	Guangdong Provincial Center for Disease Control and Prevention	WHO Chinese National Influenza Center	Wang,Dayan;Zhou,Shumei;Li,Xiyan;Li,Xiaodan;Zhang,Ye;Bo,Hong;Shu,Yuelong
EPI1101630	NA	China	2016-Dec-30	EPI_ISL_285130	A/guangdong/17SF028/2017	Guangdong Provincial Center for Disease Control and Prevention	WHO Chinese National Influenza Center	Wang,Dayan;Zhou,Shumei;Li,Xiyan;Li,Xiaodan;Zhang,Ye;Bo,Hong;Shu,Yuelong
EPI1101622	NA	China	2017-Feb-07	EPI_ISL_285129	A/guangdong/17SF027/2017	Guangdong Provincial Center for Disease Control and Prevention	WHO Chinese National Influenza Center	Wang,Dayan;Zhou,Shumei;Li,Xiyan;Li,Xiaodan;Zhang,Ye;Bo,Hong;Shu,Yuelong
EPI1101606	NA	China	2017-Jan-22	EPI_ISL_285127	A/guangdong/17SF011/2017	Guangdong Provincial Center for Disease Control and Prevention	WHO Chinese National Influenza Center	Wang,Dayan;Zhou,Shumei;Li,Xiyan;Li,Xiaodan;Zhang,Ye;Bo,Hong;Shu,Yuelong
EPI1101598	NA	China	2017-Jan-12	EPI_ISL_285126	A/guangdong/17SF010/2017	Guangdong Provincial Center for Disease Control and Prevention	WHO Chinese National Influenza Center	Wang,Dayan;Zhou,Shumei;Li,Xiyan;Li,Xiaodan;Zhang,Ye;Bo,Hong;Shu,Yuelong
EPI1101590	NA	China	2017-Jan-16	EPI_ISL_285125	A/Guangdong/17SF009/2017	Guangdong Provincial Center for Disease Control and Prevention	WHO Chinese National Influenza Center	Wang,Dayan;Zhou,Shumei;Li,Xiyan;Li,Xiaodan;Zhang,Ye;Bo,Hong;Shu,Yuelong
EPI1101582	NA	China	2017-Jan-06	EPI_ISL_285124	A/guangdong/17SF004/2017	Guangdong Provincial Center for Disease Control and Prevention	WHO Chinese National Influenza Center	Wang,Dayan;Zhou,Shumei;Li,Xiyan;Li,Xiaodan;Zhang,Ye;Bo,Hong;Shu,Yuelong
EPI1101574	NA	China	2016-Dec-28	EPI_ISL_285123	A/Guangdong/17SF001/2016	Guangdong Provincial Center for Disease Control and Prevention	WHO Chinese National Influenza Center	Wang,Dayan;Zhou,Shumei;Li,Xiyan;Li,Xiaodan;Zhang,Ye;Bo,Hong;Shu,Yuelong
EPI1101558	NA	China	2016-Dec-30	EPI_ISL_285121	A/guangdong/16SF202/2016	Guangdong Provincial Center for Disease Control and Prevention	WHO Chinese National Influenza Center	Wang,Dayan;Zhou,Shumei;Li,Xiyan;Li,Xiaodan;Zhang,Ye;Bo,Hong;Shu,Yuelong
EPI1101550	NA	China	2016-Jan-12	EPI_ISL_285120	A/Guangdong/16SF007/2016	Guangdong Provincial Center for Disease Control and Prevention	WHO Chinese National Influenza Center	Wang,Dayan;Zhou,Shumei;Li,Xiyan;Li,Xiaodan;Zhang,Ye;Bo,Hong;Shu,Yuelong
EPI1101542	NA	China	2015-Dec-22	EPI_ISL_285119	A/Guangdong/15SF871/2015	Guangdong Provincial Center for Disease Control and Prevention	WHO Chinese National Influenza Center	Wang,Dayan;Zhou,Shumei;Li,Xiyan;Li,Xiaodan;Zhang,Ye;Bo,Hong;Shu,Yuelong
EPI1101534	NA	China	2015-Feb-04	EPI_ISL_285118	A/Guangdong/15SF057/2015	Guangdong Provincial Center for Disease Control and Prevention	WHO Chinese National Influenza Center	Wang,Dayan;Zhou,Shumei;Li,Xiyan;Li,Xiaodan;Zhang,Ye;Bo,Hong;Shu,Yuelong
EPI1104102	NA	China	2017-Feb-07	EPI_ISL_285584	A/Hubei/09909/2017	Hubei Provincial Center for Disease Control and Prevention	WHO Chinese National Influenza Center	Wang,Dayan;Zhou,Shumei;Li,Xiyan;Li,Xiaodan;Zhang,Ye;Bo,Hong;Shu,Yuelong
EPI1102030	NA	China	2016-Mar-14	EPI_ISL_285180	A/Hubei/39269/2016	Hubei Provincial Center for Disease Control and Prevention	WHO Chinese National Influenza Center	Wang,Dayan;Zhou,Shumei;Li,Xiyan;Li,Xiaodan;Zhang,Ye;Bo,Hong;Shu,Yuelong
EPI1101510	NA	China	2017-Jan-21	EPI_ISL_285115	A/Fujian/6/2017	Fujian Provincial Center for Disease Control and Prevention	WHO Chinese National Influenza Center	Wang,Dayan;Zhou,Shumei;Li,Xiyan;Li,Xiaodan;Zhang,Ye;Bo,Hong;Shu,Yuelong
EPI1101502	NA	China	2016-Jun-30	EPI_ISL_285114	A/Fujian/45970/2016	Fujian Provincial Center for Disease Control and Prevention	WHO Chinese National Influenza Center	Wang,Dayan;Zhou,Shumei;Li,Xiyan;Li,Xiaodan;Zhang,Ye;Bo,Hong;Shu,Yuelong
EPI1101494	NA	China	2016-Feb-22	EPI_ISL_285113	A/Fujian/30767/2016	Fujian Provincial Center for Disease Control and Prevention	WHO Chinese National Influenza Center	Wang,Dayan;Zhou,Shumei;Li,Xiyan;Li,Xiaodan;Zhang,Ye;Bo,Hong;Shu,Yuelong
EPI1101486	NA	China	2016-Mar-15	EPI_ISL_285112	A/Fujian/30766/2016	Fujian Provincial Center for Disease Control and Prevention	WHO Chinese National Influenza Center	Wang,Dayan;Zhou,Shumei;Li,Xiyan;Li,Xiaodan;Zhang,Ye;Bo,Hong;Shu,Yuelong
EPI1101478	NA	China	2017-May-11	EPI_ISL_285111	A/Fujian/27871/2017	Fujian Provincial Center for Disease Control and Prevention	WHO Chinese National Influenza Center	Wang,Dayan;Zhou,Shumei;Li,Xiyan;Li,Xiaodan;Zhang,Ye;Bo,Hong;Shu,Yuelong
EPI1101470	NA	China	2016-Feb-26	EPI_ISL_285110	A/Fujian/17527/2016	Fujian Provincial Center for Disease Control and Prevention	WHO Chinese National Influenza Center	Wang,Dayan;Zhou,Shumei;Li,Xiyan;Li,Xiaodan;Zhang,Ye;Bo,Hong;Shu,Yuelong
EPI1101462	NA	China	2017-Feb-05	EPI_ISL_285109	A/Fujian/10953/2017	Fujian Provincial Center for Disease Control and Prevention	WHO Chinese National Influenza Center	Wang,Dayan;Zhou,Shumei;Li,Xiyan;Li,Xiaodan;Zhang,Ye;Bo,Hong;Shu,Yuelong
EPI1101454	NA	China	2016-Jan-15	EPI_ISL_285108	A/Fujian/06198/2016	Fujian Provincial Center for Disease Control and Prevention	WHO Chinese National Influenza Center	Wang,Dayan;Zhou,Shumei;Li,Xiyan;Li,Xiaodan;Zhang,Ye;Bo,Hong;Shu,Yuelong
EPI1101446	NA	China	2016-Dec-27	EPI_ISL_285107	A/Fujian/02150/2016	Fujian Provincial Center for Disease Control and Prevention	WHO Chinese National Influenza Center	Wang,Dayan;Zhou,Shumei;Li,Xiyan;Li,Xiaodan;Zhang,Ye;Bo,Hong;Shu,Yuelong
EPI1252150	NA	China	2017-Aug-01	EPI_ISL_314056	A/Fujian/33845/2017	Fujian Center for Disease Control and Prevention	WHO Chinese National Influenza Center	Liu,Jia;Li,Xiyan;Zhang,Ye;Wang,Dayan
EPI1101710	NA	China	2017-Mar-14	EPI_ISL_285140	A/Guangxi/18907/2017	Guangxi Center for Disease Prevention and Control	WHO Chinese National Influenza Center	Wang,Dayan;Zhou,Shumei;Li,Xiyan;Li,Xiaodan;Zhang,Ye;Bo,Hong;Shu,Yuelong
EPI1101702	NA	China	2017-Mar-12	EPI_ISL_285139	A/Guangxi/18905/2017	Guangxi Center for Disease Prevention and Control	WHO Chinese National Influenza Center	Wang,Dayan;Zhou,Shumei;Li,Xiyan;Li,Xiaodan;Zhang,Ye;Bo,Hong;Shu,Yuelong
EPI1101694	NA	China	2017-Mar-12	EPI_ISL_285138	A/Guangxi/18903/2017	Guangxi Center for Disease Prevention and Control	WHO Chinese National Influenza Center	Wang,Dayan;Zhou,Shumei;Li,Xiyan;Li,Xiaodan;Zhang,Ye;Bo,Hong;Shu,Yuelong
EPI1101686	NA	China	2017-Mar-06	EPI_ISL_285137	A/Guangxi/18899/2017	Guangxi Center for Disease Prevention and Control	WHO Chinese National Influenza Center	Wang,Dayan;Zhou,Shumei;Li,Xiyan;Li,Xiaodan;Zhang,Ye;Bo,Hong;Shu,Yuelong
EPI1431607	NA	China	2019-Apr-03	EPI_ISL_353999	A/Gansu/23275/2019	Gansu Provincial Centre for Disease Control and Prevention	WHO Chinese National Influenza Center	Wang, Dayan; Yu, Deshan; Liu, Jia; Li, Xiyan
EPI1431599	NA	China	2019-Apr-03	EPI_ISL_353998	A/Gansu/23276/2019	Gansu Provincial Centre for Disease Control and Prevention	WHO Chinese National Influenza Center	Wang, Dayan; Yu, Deshan; Liu, Jia; Li, Xiyan
EPI1431591	NA	China	2019-Apr-01	EPI_ISL_353997	A/Gansu/23277/2019	Gansu Provincial Centre for Disease Control and Prevention	WHO Chinese National Influenza Center	Wang, Dayan; Yu, Deshan; Liu, Jia; Li, Xiyan
EPI1431567	NA	China	2019-Apr-04	EPI_ISL_353994	A/Gansu/23453/2019	Gansu Provincial Centre for Disease Control and Prevention	WHO Chinese National Influenza Center	Wang, Dayan; Yu, Deshan; Liu, Jia; Li, Xiyan
EPI1352844	NA	China	2017-Nov-29	EPI_ISL_337278	A/Yunnan/40430/2017		WHO Chinese National Influenza Center	Wang,Dayan;Zhou,Shumei;Li,Xiyan;Liu,Jia;Zhang,Ye;Bo,Hong;Shu,Yuelong
EPI1104022	NA	China	2017-Feb-28	EPI_ISL_285574	A/Hunan/27316/2017		WHO Chinese National Influenza Center	Wang,Dayan;Zhou,Shumei;Li,Xiyan;Li,Xiaodan;Zhang,Ye;Bo,Hong;Shu,Yuelong
EPI1104014	NA	China	2017-Mar-21	EPI_ISL_285573	A/Hunan/25365/2017		WHO Chinese National Influenza Center	Wang,Dayan;Zhou,Shumei;Li,Xiyan;Li,Xiaodan;Zhang,Ye;Bo,Hong;Shu,Yuelong
EPI1104006	NA	China	2017-Mar-19	EPI_ISL_285572	A/Hunan/25364/2017		WHO Chinese National Influenza Center	Wang,Dayan;Zhou,Shumei;Li,Xiyan;Li,Xiaodan;Zhang,Ye;Bo,Hong;Shu,Yuelong
EPI1103998	NA	China	2017-Mar-16	EPI_ISL_285571	A/Hunan/25363/2017		WHO Chinese National Influenza Center	Wang,Dayan;Zhou,Shumei;Li,Xiyan;Li,Xiaodan;Zhang,Ye;Bo,Hong;Shu,Yuelong
EPI1103990	NA	China	2017-Mar-14	EPI_ISL_285570	A/Hunan/25362/2017		WHO Chinese National Influenza Center	Wang,Dayan;Zhou,Shumei;Li,Xiyan;Li,Xiaodan;Zhang,Ye;Bo,Hong;Shu,Yuelong
EPI1103982	NA	China	2017-Feb-04	EPI_ISL_285569	A/Hunan/25360/2017		WHO Chinese National Influenza Center	Wang,Dayan;Zhou,Shumei;Li,Xiyan;Li,Xiaodan;Zhang,Ye;Bo,Hong;Shu,Yuelong
EPI1103974	NA	China	2017-Mar-24	EPI_ISL_285568	A/Hunan/25358/2017		WHO Chinese National Influenza Center	Wang,Dayan;Zhou,Shumei;Li,Xiyan;Li,Xiaodan;Zhang,Ye;Bo,Hong;Shu,Yuelong
EPI1103966	NA	China	2017-Mar-23	EPI_ISL_285567	A/Hunan/25356/2017		WHO Chinese National Influenza Center	Wang,Dayan;Zhou,Shumei;Li,Xiyan;Li,Xiaodan;Zhang,Ye;Bo,Hong;Shu,Yuelong
EPI1103958	NA	China	2017-Mar-29	EPI_ISL_285566	A/Hunan/25355/2017		WHO Chinese National Influenza Center	Wang,Dayan;Zhou,Shumei;Li,Xiyan;Li,Xiaodan;Zhang,Ye;Bo,Hong;Shu,Yuelong
EPI1103950	NA	China	2017-Mar-14	EPI_ISL_285565	A/Hunan/25353/2017		WHO Chinese National Influenza Center	Wang,Dayan;Zhou,Shumei;Li,Xiyan;Li,Xiaodan;Zhang,Ye;Bo,Hong;Shu,Yuelong
EPI1103942	NA	China	2017-Mar-29	EPI_ISL_285564	A/Hunan/25350/2017		WHO Chinese National Influenza Center	Wang,Dayan;Zhou,Shumei;Li,Xiyan;Li,Xiaodan;Zhang,Ye;Bo,Hong;Shu,Yuelong
EPI1103878	NA	China	2017-Jun-14	EPI_ISL_285556	A/Inner Mongolia/29169/2017		WHO Chinese National Influenza Center	Wang,Dayan;Zhou,Shumei;Li,Xiyan;Li,Xiaodan;Zhang,Ye;Bo,Hong;Shu,Yuelong
EPI1102964	NA	China	2017-Jun-28	EPI_ISL_285308	A/Yunnan/32294/2017		WHO Chinese National Influenza Center	Wang,Dayan;Zhou,Shumei;Li,Xiyan;Li,Xiaodan;Zhang,Ye;Bo,Hong;Shu,Yuelong
EPI1102956	NA	China	2017-Jun-25	EPI_ISL_285307	A/Yunnan/32293/2017		WHO Chinese National Influenza Center	Wang,Dayan;Zhou,Shumei;Li,Xiyan;Li,Xiaodan;Zhang,Ye;Bo,Hong;Shu,Yuelong
EPI1102948	NA	China	2017-Jun-13	EPI_ISL_285306	A/Yunnan/32291/2017		WHO Chinese National Influenza Center	Wang,Dayan;Zhou,Shumei;Li,Xiyan;Li,Xiaodan;Zhang,Ye;Bo,Hong;Shu,Yuelong
EPI1102940	NA	China	2017-Feb-07	EPI_ISL_285305	A/Yunnan/09678/2017		WHO Chinese National Influenza Center	Wang,Dayan;Zhou,Shumei;Li,Xiyan;Li,Xiaodan;Zhang,Ye;Bo,Hong;Shu,Yuelong
EPI1102932	NA	China	2016-Jun-12	EPI_ISL_285304	A/Tianjin/43917/2016		WHO Chinese National Influenza Center	Wang,Dayan;Zhou,Shumei;Li,Xiyan;Li,Xiaodan;Zhang,Ye;Bo,Hong;Shu,Yuelong
EPI1102924	NA	China	2017-Jun-20	EPI_ISL_285303	A/Tianjin/31940/2017		WHO Chinese National Influenza Center	Wang,Dayan;Zhou,Shumei;Li,Xiyan;Li,Xiaodan;Zhang,Ye;Bo,Hong;Shu,Yuelong
EPI1102916	NA	China	2017-Apr-13	EPI_ISL_285302	A/Tianjin/22164/2017		WHO Chinese National Influenza Center	Wang,Dayan;Zhou,Shumei;Li,Xiyan;Li,Xiaodan;Zhang,Ye;Bo,Hong;Shu,Yuelong
EPI1102908	NA	China	2017-Apr-13	EPI_ISL_285301	A/Tianjin/22163/2017		WHO Chinese National Influenza Center	Wang,Dayan;Zhou,Shumei;Li,Xiyan;Li,Xiaodan;Zhang,Ye;Bo,Hong;Shu,Yuelong
EPI1102900	NA	China	2017-May-31	EPI_ISL_285300	A/Sichuan/29765/2017		WHO Chinese National Influenza Center	Wang,Dayan;Zhou,Shumei;Li,Xiyan;Li,Xiaodan;Zhang,Ye;Bo,Hong;Shu,Yuelong
EPI1102884	NA	China	2017-Jun-16	EPI_ISL_285298	A/Sichuan/29763/2017		WHO Chinese National Influenza Center	Wang,Dayan;Zhou,Shumei;Li,Xiyan;Li,Xiaodan;Zhang,Ye;Bo,Hong;Shu,Yuelong
EPI1102876	NA	China	2017-May-22	EPI_ISL_285297	A/Sichuan/27873/2017		WHO Chinese National Influenza Center	Wang,Dayan;Zhou,Shumei;Li,Xiyan;Li,Xiaodan;Zhang,Ye;Bo,Hong;Shu,Yuelong
EPI1102868	NA	China	2017-May-24	EPI_ISL_285296	A/Sichuan/27872/2017		WHO Chinese National Influenza Center	Wang,Dayan;Zhou,Shumei;Li,Xiyan;Li,Xiaodan;Zhang,Ye;Bo,Hong;Shu,Yuelong
EPI1102852	NA	China	2017-May-19	EPI_ISL_285294	A/Sichuan/27183/2017		WHO Chinese National Influenza Center	Wang,Dayan;Zhou,Shumei;Li,Xiyan;Li,Xiaodan;Zhang,Ye;Bo,Hong;Shu,Yuelong
EPI1102844	NA	China	2017-May-07	EPI_ISL_285293	A/Sichuan/27182/2017		WHO Chinese National Influenza Center	Wang,Dayan;Zhou,Shumei;Li,Xiyan;Li,Xiaodan;Zhang,Ye;Bo,Hong;Shu,Yuelong
EPI1102836	NA	China	2017-May-06	EPI_ISL_285292	A/Sichuan/27181/2017		WHO Chinese National Influenza Center	Wang,Dayan;Zhou,Shumei;Li,Xiyan;Li,Xiaodan;Zhang,Ye;Bo,Hong;Shu,Yuelong
EPI1102828	NA	China	2017-May-04	EPI_ISL_285291	A/Sichuan/27180/2017		WHO Chinese National Influenza Center	Wang,Dayan;Zhou,Shumei;Li,Xiyan;Li,Xiaodan;Zhang,Ye;Bo,Hong;Shu,Yuelong
EPI1102820	NA	China	2017-Apr-30	EPI_ISL_285290	A/Sichuan/24989/2017		WHO Chinese National Influenza Center	Wang,Dayan;Zhou,Shumei;Li,Xiyan;Li,Xiaodan;Zhang,Ye;Bo,Hong;Shu,Yuelong
EPI1102812	NA	China	2017-Apr-22	EPI_ISL_285289	A/Sichuan/24987/2017		WHO Chinese National Influenza Center	Wang,Dayan;Zhou,Shumei;Li,Xiyan;Li,Xiaodan;Zhang,Ye;Bo,Hong;Shu,Yuelong
EPI1102804	NA	China	2017-Apr-07	EPI_ISL_285288	A/Sichuan/24986/2017		WHO Chinese National Influenza Center	Wang,Dayan;Zhou,Shumei;Li,Xiyan;Li,Xiaodan;Zhang,Ye;Bo,Hong;Shu,Yuelong
EPI1102796	NA	China	2017-Apr-19	EPI_ISL_285287	A/Sichuan/24985/2017		WHO Chinese National Influenza Center	Wang,Dayan;Zhou,Shumei;Li,Xiyan;Li,Xiaodan;Zhang,Ye;Bo,Hong;Shu,Yuelong
EPI1102788	NA	China	2017-May-01	EPI_ISL_285286	A/Sichuan/24984/2017		WHO Chinese National Influenza Center	Wang,Dayan;Zhou,Shumei;Li,Xiyan;Li,Xiaodan;Zhang,Ye;Bo,Hong;Shu,Yuelong
EPI1102780	NA	China	2017-Apr-30	EPI_ISL_285285	A/Sichuan/24983/2017		WHO Chinese National Influenza Center	Wang,Dayan;Zhou,Shumei;Li,Xiyan;Li,Xiaodan;Zhang,Ye;Bo,Hong;Shu,Yuelong
EPI1102772	NA	China	2017-Apr-26	EPI_ISL_285284	A/Sichuan/24982/2017		WHO Chinese National Influenza Center	Wang,Dayan;Zhou,Shumei;Li,Xiyan;Li,Xiaodan;Zhang,Ye;Bo,Hong;Shu,Yuelong
EPI1102764	NA	China	2017-Apr-21	EPI_ISL_285283	A/Sichuan/24981/2017		WHO Chinese National Influenza Center	Wang,Dayan;Zhou,Shumei;Li,Xiyan;Li,Xiaodan;Zhang,Ye;Bo,Hong;Shu,Yuelong
EPI1102756	NA	China	2017-Apr-19	EPI_ISL_285282	A/Sichuan/24980/2017		WHO Chinese National Influenza Center	Wang,Dayan;Zhou,Shumei;Li,Xiyan;Li,Xiaodan;Zhang,Ye;Bo,Hong;Shu,Yuelong
EPI1102748	NA	China	2017-Apr-13	EPI_ISL_285281	A/Sichuan/24977/2017		WHO Chinese National Influenza Center	Wang,Dayan;Zhou,Shumei;Li,Xiyan;Li,Xiaodan;Zhang,Ye;Bo,Hong;Shu,Yuelong
EPI1102740	NA	China	2017-Apr-27	EPI_ISL_285280	A/Sichuan/24976/2017		WHO Chinese National Influenza Center	Wang,Dayan;Zhou,Shumei;Li,Xiyan;Li,Xiaodan;Zhang,Ye;Bo,Hong;Shu,Yuelong
EPI1102732	NA	China	2017-Apr-07	EPI_ISL_285279	A/Sichuan/24974/2017		WHO Chinese National Influenza Center	Wang,Dayan;Zhou,Shumei;Li,Xiyan;Li,Xiaodan;Zhang,Ye;Bo,Hong;Shu,Yuelong
EPI1102724	NA	China	2017-Mar-06	EPI_ISL_285278	A/Sichuan/17267/2017		WHO Chinese National Influenza Center	Wang,Dayan;Zhou,Shumei;Li,Xiyan;Li,Xiaodan;Zhang,Ye;Bo,Hong;Shu,Yuelong
EPI1102716	NA	China	2017-Feb-11	EPI_ISL_285277	A/Sichuan/11022/2017		WHO Chinese National Influenza Center	Wang,Dayan;Zhou,Shumei;Li,Xiyan;Li,Xiaodan;Zhang,Ye;Bo,Hong;Shu,Yuelong
EPI1102708	NA	China	2017-Feb-09	EPI_ISL_285276	A/Sichuan/11021/2017		WHO Chinese National Influenza Center	Wang,Dayan;Zhou,Shumei;Li,Xiyan;Li,Xiaodan;Zhang,Ye;Bo,Hong;Shu,Yuelong
EPI1102700	NA	China	2017-Feb-07	EPI_ISL_285275	A/Sichuan/11020/2017		WHO Chinese National Influenza Center	Wang,Dayan;Zhou,Shumei;Li,Xiyan;Li,Xiaodan;Zhang,Ye;Bo,Hong;Shu,Yuelong
EPI1102692	NA	China	2017-Jan-25	EPI_ISL_285274	A/Sichuan/09680/2017		WHO Chinese National Influenza Center	Wang,Dayan;Zhou,Shumei;Li,Xiyan;Li,Xiaodan;Zhang,Ye;Bo,Hong;Shu,Yuelong
EPI1102684	NA	China	2017-Feb-03	EPI_ISL_285273	A/Sichuan/09679/2017		WHO Chinese National Influenza Center	Wang,Dayan;Zhou,Shumei;Li,Xiyan;Li,Xiaodan;Zhang,Ye;Bo,Hong;Shu,Yuelong
EPI1102676	NA	China	2017-Jan-24	EPI_ISL_285272	A/Sichuan/08606/2017		WHO Chinese National Influenza Center	Wang,Dayan;Zhou,Shumei;Li,Xiyan;Li,Xiaodan;Zhang,Ye;Bo,Hong;Shu,Yuelong
EPI1102668	NA	China	2017-May-14	EPI_ISL_285271	A/Shanxi/26571/2017		WHO Chinese National Influenza Center	Wang,Dayan;Zhou,Shumei;Li,Xiyan;Li,Xiaodan;Zhang,Ye;Bo,Hong;Shu,Yuelong
EPI1102660	NA	China	2017-May-14	EPI_ISL_285270	A/Shanxi/26570/2017		WHO Chinese National Influenza Center	Wang,Dayan;Zhou,Shumei;Li,Xiyan;Li,Xiaodan;Zhang,Ye;Bo,Hong;Shu,Yuelong
EPI1102652	NA	China	2017-May-14	EPI_ISL_285269	A/Shanxi/26569/2017		WHO Chinese National Influenza Center	Wang,Dayan;Zhou,Shumei;Li,Xiyan;Li,Xiaodan;Zhang,Ye;Bo,Hong;Shu,Yuelong
EPI1102612	NA	China	2017-Jan-07	EPI_ISL_285264	A/Shandong/21077/2017		WHO Chinese National Influenza Center	Wang,Dayan;Zhou,Shumei;Li,Xiyan;Li,Xiaodan;Zhang,Ye;Bo,Hong;Shu,Yuelong
EPI1102604	NA	China	2017-Feb-24	EPI_ISL_285263	A/Shandong/19419/2017		WHO Chinese National Influenza Center	Wang,Dayan;Zhou,Shumei;Li,Xiyan;Li,Xiaodan;Zhang,Ye;Bo,Hong;Shu,Yuelong
EPI1102596	NA	China	2017-Jun-06	EPI_ISL_285262	A/Shaanxi/32287/2017		WHO Chinese National Influenza Center	Wang,Dayan;Zhou,Shumei;Li,Xiyan;Li,Xiaodan;Zhang,Ye;Bo,Hong;Shu,Yuelong
EPI1102588	NA	China	2017-May-13	EPI_ISL_285261	A/Shaanxi/32285/2017		WHO Chinese National Influenza Center	Wang,Dayan;Zhou,Shumei;Li,Xiyan;Li,Xiaodan;Zhang,Ye;Bo,Hong;Shu,Yuelong
EPI1102572	NA	China	2017-May-02	EPI_ISL_285259	A/Shaanxi/32282/2017		WHO Chinese National Influenza Center	Wang,Dayan;Zhou,Shumei;Li,Xiyan;Li,Xiaodan;Zhang,Ye;Bo,Hong;Shu,Yuelong
EPI1102540	NA	China	2016-Jun-13	EPI_ISL_285255	A/Liaoning/44068/2016		WHO Chinese National Influenza Center	Wang,Dayan;Zhou,Shumei;Li,Xiyan;Li,Xiaodan;Zhang,Ye;Bo,Hong;Shu,Yuelong
EPI1102532	NA	China	2017-Apr-19	EPI_ISL_285254	A/Liaoning/28252/2017		WHO Chinese National Influenza Center	Wang,Dayan;Zhou,Shumei;Li,Xiyan;Li,Xiaodan;Zhang,Ye;Bo,Hong;Shu,Yuelong
EPI1102524	NA	China	2017-Jan-27	EPI_ISL_285253	A/Liaoning/14358/2017		WHO Chinese National Influenza Center	Wang,Dayan;Zhou,Shumei;Li,Xiyan;Li,Xiaodan;Zhang,Ye;Bo,Hong;Shu,Yuelong
EPI1102516	NA	China	2017-Jan-27	EPI_ISL_285252	A/Liaoning/14356/2017		WHO Chinese National Influenza Center	Wang,Dayan;Zhou,Shumei;Li,Xiyan;Li,Xiaodan;Zhang,Ye;Bo,Hong;Shu,Yuelong
EPI1102508	NA	China	2017-Jan-27	EPI_ISL_285251	A/Liaoning/13453/2017		WHO Chinese National Influenza Center	Wang,Dayan;Zhou,Shumei;Li,Xiyan;Li,Xiaodan;Zhang,Ye;Bo,Hong;Shu,Yuelong
EPI1102500	NA	China	2017-Apr-20	EPI_ISL_285250	A/Jilin/24141/2017		WHO Chinese National Influenza Center	Wang,Dayan;Zhou,Shumei;Li,Xiyan;Li,Xiaodan;Zhang,Ye;Bo,Hong;Shu,Yuelong
EPI1102492	NA	China	2017-Feb-04	EPI_ISL_285249	A/Jiangxi/10682/2017		WHO Chinese National Influenza Center	Wang,Dayan;Zhou,Shumei;Li,Xiyan;Li,Xiaodan;Zhang,Ye;Bo,Hong;Shu,Yuelong
EPI1102484	NA	China	2017-Feb-02	EPI_ISL_285248	A/Jiangxi/10680/2017		WHO Chinese National Influenza Center	Wang,Dayan;Zhou,Shumei;Li,Xiyan;Li,Xiaodan;Zhang,Ye;Bo,Hong;Shu,Yuelong
EPI1102476	NA	China	2017-Feb-01	EPI_ISL_285247	A/Jiangxi/10679/2017		WHO Chinese National Influenza Center	Wang,Dayan;Zhou,Shumei;Li,Xiyan;Li,Xiaodan;Zhang,Ye;Bo,Hong;Shu,Yuelong
EPI1102468	NA	China	2017-Jan-27	EPI_ISL_285246	A/Jiangxi/10678/2017		WHO Chinese National Influenza Center	Wang,Dayan;Zhou,Shumei;Li,Xiyan;Li,Xiaodan;Zhang,Ye;Bo,Hong;Shu,Yuelong
EPI1102460	NA	China	2017-Jan-24	EPI_ISL_285245	A/Jiangxi/10676/2017		WHO Chinese National Influenza Center	Wang,Dayan;Zhou,Shumei;Li,Xiyan;Li,Xiaodan;Zhang,Ye;Bo,Hong;Shu,Yuelong
EPI1102452	NA	China	2017-Jan-24	EPI_ISL_285244	A/Jiangxi/10675/2017		WHO Chinese National Influenza Center	Wang,Dayan;Zhou,Shumei;Li,Xiyan;Li,Xiaodan;Zhang,Ye;Bo,Hong;Shu,Yuelong
EPI1102444	NA	China	2017-Jan-23	EPI_ISL_285243	A/Jiangxi/10674/2017		WHO Chinese National Influenza Center	Wang,Dayan;Zhou,Shumei;Li,Xiyan;Li,Xiaodan;Zhang,Ye;Bo,Hong;Shu,Yuelong
EPI1102436	NA	China	2017-Jan-22	EPI_ISL_285242	A/Jiangxi/10673/2017		WHO Chinese National Influenza Center	Wang,Dayan;Zhou,Shumei;Li,Xiyan;Li,Xiaodan;Zhang,Ye;Bo,Hong;Shu,Yuelong
EPI1102428	NA	China	2017-Jan-20	EPI_ISL_285241	A/Jiangxi/10672/2017		WHO Chinese National Influenza Center	Wang,Dayan;Zhou,Shumei;Li,Xiyan;Li,Xiaodan;Zhang,Ye;Bo,Hong;Shu,Yuelong
EPI1102420	NA	China	2017-Jan-19	EPI_ISL_285240	A/Jiangxi/10671/2017		WHO Chinese National Influenza Center	Wang,Dayan;Zhou,Shumei;Li,Xiyan;Li,Xiaodan;Zhang,Ye;Bo,Hong;Shu,Yuelong
EPI1102404	NA	China	2017-Jan-10	EPI_ISL_285238	A/Jiangxi/10669/2017		WHO Chinese National Influenza Center	Wang,Dayan;Zhou,Shumei;Li,Xiyan;Li,Xiaodan;Zhang,Ye;Bo,Hong;Shu,Yuelong
EPI1102396	NA	China	2017-Jan-07	EPI_ISL_285237	A/Jiangxi/10668/2017		WHO Chinese National Influenza Center	Wang,Dayan;Zhou,Shumei;Li,Xiyan;Li,Xiaodan;Zhang,Ye;Bo,Hong;Shu,Yuelong
EPI1102388	NA	China	2017-Jan-10	EPI_ISL_285236	A/Jiangxi/10667/2017		WHO Chinese National Influenza Center	Wang,Dayan;Zhou,Shumei;Li,Xiyan;Li,Xiaodan;Zhang,Ye;Bo,Hong;Shu,Yuelong
EPI1102380	NA	China	2017-Jan-10	EPI_ISL_285235	A/Jiangxi/10666/2017		WHO Chinese National Influenza Center	Wang,Dayan;Zhou,Shumei;Li,Xiyan;Li,Xiaodan;Zhang,Ye;Bo,Hong;Shu,Yuelong
EPI1102372	NA	China	2017-Jan-07	EPI_ISL_285234	A/Jiangxi/10665/2017		WHO Chinese National Influenza Center	Wang,Dayan;Zhou,Shumei;Li,Xiyan;Li,Xiaodan;Zhang,Ye;Bo,Hong;Shu,Yuelong
EPI1102364	NA	China	2017-Jan-05	EPI_ISL_285233	A/Jiangxi/10663/2017		WHO Chinese National Influenza Center	Wang,Dayan;Zhou,Shumei;Li,Xiyan;Li,Xiaodan;Zhang,Ye;Bo,Hong;Shu,Yuelong
EPI1102356	NA	China	2017-Jan-06	EPI_ISL_285232	A/Jiangxi/10662/2017		WHO Chinese National Influenza Center	Wang,Dayan;Zhou,Shumei;Li,Xiyan;Li,Xiaodan;Zhang,Ye;Bo,Hong;Shu,Yuelong
EPI1102348	NA	China	2017-Jan-03	EPI_ISL_285231	A/Jiangxi/10661/2017		WHO Chinese National Influenza Center	Wang,Dayan;Zhou,Shumei;Li,Xiyan;Li,Xiaodan;Zhang,Ye;Bo,Hong;Shu,Yuelong
EPI1102252	NA	China	2017-Apr-13	EPI_ISL_285219	A/Hunan/25349/2017		WHO Chinese National Influenza Center	Wang,Dayan;Zhou,Shumei;Li,Xiyan;Li,Xiaodan;Zhang,Ye;Bo,Hong;Shu,Yuelong
EPI1102244	NA	China	2017-Mar-04	EPI_ISL_285218	A/Hunan/17873/2017		WHO Chinese National Influenza Center	Wang,Dayan;Zhou,Shumei;Li,Xiyan;Li,Xiaodan;Zhang,Ye;Bo,Hong;Shu,Yuelong
EPI1102236	NA	China	2017-Mar-21	EPI_ISL_285217	A/Hunan/17872/2017		WHO Chinese National Influenza Center	Wang,Dayan;Zhou,Shumei;Li,Xiyan;Li,Xiaodan;Zhang,Ye;Bo,Hong;Shu,Yuelong
EPI1102228	NA	China	2017-Mar-12	EPI_ISL_285216	A/Hunan/17869/2017		WHO Chinese National Influenza Center	Wang,Dayan;Zhou,Shumei;Li,Xiyan;Li,Xiaodan;Zhang,Ye;Bo,Hong;Shu,Yuelong
EPI1102212	NA	China	2017-Feb-10	EPI_ISL_285214	A/Hunan/11025/2017		WHO Chinese National Influenza Center	Wang,Dayan;Zhou,Shumei;Li,Xiyan;Li,Xiaodan;Zhang,Ye;Bo,Hong;Shu,Yuelong
EPI1102204	NA	China	2017-Jan-23	EPI_ISL_285213	A/Hunan/09922/2017		WHO Chinese National Influenza Center	Wang,Dayan;Zhou,Shumei;Li,Xiyan;Li,Xiaodan;Zhang,Ye;Bo,Hong;Shu,Yuelong
EPI1102195	NA	China	2017-Jan-25	EPI_ISL_285211	A/Hunan/09921/2017		WHO Chinese National Influenza Center	Wang,Dayan;Zhou,Shumei;Li,Xiyan;Li,Xiaodan;Zhang,Ye;Bo,Hong;Shu,Yuelong
EPI1102183	NA	China	2017-Jan-31	EPI_ISL_285208	A/Hunan/09920/2017		WHO Chinese National Influenza Center	Wang,Dayan;Zhou,Shumei;Li,Xiyan;Li,Xiaodan;Zhang,Ye;Bo,Hong;Shu,Yuelong
EPI1102160	NA	China	2017-Feb-06	EPI_ISL_285203	A/Hunan/09917/2017		WHO Chinese National Influenza Center	Wang,Dayan;Zhou,Shumei;Li,Xiyan;Li,Xiaodan;Zhang,Ye;Bo,Hong;Shu,Yuelong
EPI1102125	NA	China	2017-Jan-18	EPI_ISL_285194	A/Hunan/06949/2017		WHO Chinese National Influenza Center	Wang,Dayan;Zhou,Shumei;Li,Xiyan;Li,Xiaodan;Zhang,Ye;Bo,Hong;Shu,Yuelong
EPI1102102	NA	China	2017-Jan-09	EPI_ISL_285189	A/Hunan/06947/2017		WHO Chinese National Influenza Center	Wang,Dayan;Zhou,Shumei;Li,Xiyan;Li,Xiaodan;Zhang,Ye;Bo,Hong;Shu,Yuelong
EPI1102094	NA	China	2017-Jan-16	EPI_ISL_285188	A/Hunan/06946/2017		WHO Chinese National Influenza Center	Wang,Dayan;Zhou,Shumei;Li,Xiyan;Li,Xiaodan;Zhang,Ye;Bo,Hong;Shu,Yuelong
EPI1102086	NA	China	2017-Jan-15	EPI_ISL_285187	A/Hunan/06945/2017		WHO Chinese National Influenza Center	Wang,Dayan;Zhou,Shumei;Li,Xiyan;Li,Xiaodan;Zhang,Ye;Bo,Hong;Shu,Yuelong
EPI1102078	NA	China	2017-Jan-13	EPI_ISL_285186	A/Hunan/06944/2017		WHO Chinese National Influenza Center	Wang,Dayan;Zhou,Shumei;Li,Xiyan;Li,Xiaodan;Zhang,Ye;Bo,Hong;Shu,Yuelong
EPI1102070	NA	China	2017-Jan-13	EPI_ISL_285185	A/Hunan/06943/2017		WHO Chinese National Influenza Center	Wang,Dayan;Zhou,Shumei;Li,Xiyan;Li,Xiaodan;Zhang,Ye;Bo,Hong;Shu,Yuelong
EPI1102054	NA	China	2016-Feb-03	EPI_ISL_285183	A/Hunan/06196/2016		WHO Chinese National Influenza Center	Wang,Dayan;Zhou,Shumei;Li,Xiyan;Li,Xiaodan;Zhang,Ye;Bo,Hong;Shu,Yuelong
EPI1102046	NA	China	2016-Jan-02	EPI_ISL_285182	A/Hunan/04137/2016		WHO Chinese National Influenza Center	Wang,Dayan;Zhou,Shumei;Li,Xiyan;Li,Xiaodan;Zhang,Ye;Bo,Hong;Shu,Yuelong
EPI1102038	NA	China	2016-Jan-01	EPI_ISL_285181	A/Hunan/04135/2016		WHO Chinese National Influenza Center	Wang,Dayan;Zhou,Shumei;Li,Xiyan;Li,Xiaodan;Zhang,Ye;Bo,Hong;Shu,Yuelong
EPI1102022	NA	China	2017-Jun-06	EPI_ISL_285179	A/Henan/32240/2017		WHO Chinese National Influenza Center	Wang,Dayan;Zhou,Shumei;Li,Xiyan;Li,Xiaodan;Zhang,Ye;Bo,Hong;Shu,Yuelong
EPI1102014	NA	China	2017-Jun-05	EPI_ISL_285178	A/Henan/29263/2017		WHO Chinese National Influenza Center	Wang,Dayan;Zhou,Shumei;Li,Xiyan;Li,Xiaodan;Zhang,Ye;Bo,Hong;Shu,Yuelong
EPI1102006	NA	China	2017-May-10	EPI_ISL_285177	A/Henan/27456/2017		WHO Chinese National Influenza Center	Wang,Dayan;Zhou,Shumei;Li,Xiyan;Li,Xiaodan;Zhang,Ye;Bo,Hong;Shu,Yuelong
EPI1101998	NA	China	2017-May-02	EPI_ISL_285176	A/Henan/27454/2017		WHO Chinese National Influenza Center	Wang,Dayan;Zhou,Shumei;Li,Xiyan;Li,Xiaodan;Zhang,Ye;Bo,Hong;Shu,Yuelong
EPI1101990	NA	China	2017-Apr-11	EPI_ISL_285175	A/Henan/22190/2017		WHO Chinese National Influenza Center	Wang,Dayan;Zhou,Shumei;Li,Xiyan;Li,Xiaodan;Zhang,Ye;Bo,Hong;Shu,Yuelong
EPI1101982	NA	China	2017-Apr-08	EPI_ISL_285174	A/Henan/21080/2017		WHO Chinese National Influenza Center	Wang,Dayan;Zhou,Shumei;Li,Xiyan;Li,Xiaodan;Zhang,Ye;Bo,Hong;Shu,Yuelong
EPI1101974	NA	China	2017-Mar-18	EPI_ISL_285173	A/Henan/17867/2017		WHO Chinese National Influenza Center	Wang,Dayan;Zhou,Shumei;Li,Xiyan;Li,Xiaodan;Zhang,Ye;Bo,Hong;Shu,Yuelong
EPI1101966	NA	China	2017-Mar-10	EPI_ISL_285172	A/Henan/15339/2017		WHO Chinese National Influenza Center	Wang,Dayan;Zhou,Shumei;Li,Xiyan;Li,Xiaodan;Zhang,Ye;Bo,Hong;Shu,Yuelong
EPI1101958	NA	China	2017-Mar-13	EPI_ISL_285171	A/Henan/15338/2017		WHO Chinese National Influenza Center	Wang,Dayan;Zhou,Shumei;Li,Xiyan;Li,Xiaodan;Zhang,Ye;Bo,Hong;Shu,Yuelong
EPI1101942	NA	China	2017-Mar-01	EPI_ISL_285169	A/Henan/14903/2017		WHO Chinese National Influenza Center	Wang,Dayan;Zhou,Shumei;Li,Xiyan;Li,Xiaodan;Zhang,Ye;Bo,Hong;Shu,Yuelong
EPI1101934	NA	China	2016-Jul-28	EPI_ISL_285168	A/Hebei/46587/2016		WHO Chinese National Influenza Center	Wang,Dayan;Zhou,Shumei;Li,Xiyan;Li,Xiaodan;Zhang,Ye;Bo,Hong;Shu,Yuelong
EPI1101926	NA	China	2016-Jul-27	EPI_ISL_285167	A/Hebei/46586/2016		WHO Chinese National Influenza Center	Wang,Dayan;Zhou,Shumei;Li,Xiyan;Li,Xiaodan;Zhang,Ye;Bo,Hong;Shu,Yuelong
EPI1101918	NA	China	2016-May-16	EPI_ISL_285166	A/Hebei/38604/2016		WHO Chinese National Influenza Center	Wang,Dayan;Zhou,Shumei;Li,Xiyan;Li,Xiaodan;Zhang,Ye;Bo,Hong;Shu,Yuelong
EPI1101910	NA	China	2017-May-27	EPI_ISL_285165	A/Hebei/28940/2017		WHO Chinese National Influenza Center	Wang,Dayan;Zhou,Shumei;Li,Xiyan;Li,Xiaodan;Zhang,Ye;Bo,Hong;Shu,Yuelong
EPI1101894	NA	China	2017-May-15	EPI_ISL_285163	A/Hebei/27408/2017		WHO Chinese National Influenza Center	Wang,Dayan;Zhou,Shumei;Li,Xiyan;Li,Xiaodan;Zhang,Ye;Bo,Hong;Shu,Yuelong
EPI1101886	NA	China	2017-May-08	EPI_ISL_285162	A/Hebei/27404/2017		WHO Chinese National Influenza Center	Wang,Dayan;Zhou,Shumei;Li,Xiyan;Li,Xiaodan;Zhang,Ye;Bo,Hong;Shu,Yuelong
EPI1101878	NA	China	2017-May-07	EPI_ISL_285161	A/Hebei/27403/2017		WHO Chinese National Influenza Center	Wang,Dayan;Zhou,Shumei;Li,Xiyan;Li,Xiaodan;Zhang,Ye;Bo,Hong;Shu,Yuelong
EPI1101870	NA	China	2017-May-06	EPI_ISL_285160	A/Hebei/27402/2017		WHO Chinese National Influenza Center	Wang,Dayan;Zhou,Shumei;Li,Xiyan;Li,Xiaodan;Zhang,Ye;Bo,Hong;Shu,Yuelong
EPI1101862	NA	China	2017-May-04	EPI_ISL_285159	A/Hebei/27401/2017		WHO Chinese National Influenza Center	Wang,Dayan;Zhou,Shumei;Li,Xiyan;Li,Xiaodan;Zhang,Ye;Bo,Hong;Shu,Yuelong
EPI1101854	NA	China	2017-May-05	EPI_ISL_285158	A/Hebei/27400/2017		WHO Chinese National Influenza Center	Wang,Dayan;Zhou,Shumei;Li,Xiyan;Li,Xiaodan;Zhang,Ye;Bo,Hong;Shu,Yuelong
EPI1101846	NA	China	2017-Apr-29	EPI_ISL_285157	A/Hebei/24997/2017		WHO Chinese National Influenza Center	Wang,Dayan;Zhou,Shumei;Li,Xiyan;Li,Xiaodan;Zhang,Ye;Bo,Hong;Shu,Yuelong
EPI1101838	NA	China	2017-Apr-30	EPI_ISL_285156	A/Hebei/24995/2017		WHO Chinese National Influenza Center	Wang,Dayan;Zhou,Shumei;Li,Xiyan;Li,Xiaodan;Zhang,Ye;Bo,Hong;Shu,Yuelong
EPI1101830	NA	China	2017-Apr-29	EPI_ISL_285155	A/Hebei/24994/2017		WHO Chinese National Influenza Center	Wang,Dayan;Zhou,Shumei;Li,Xiyan;Li,Xiaodan;Zhang,Ye;Bo,Hong;Shu,Yuelong
EPI1101822	NA	China	2017-Apr-27	EPI_ISL_285154	A/Hebei/24992/2017		WHO Chinese National Influenza Center	Wang,Dayan;Zhou,Shumei;Li,Xiyan;Li,Xiaodan;Zhang,Ye;Bo,Hong;Shu,Yuelong
EPI1101814	NA	China	2017-Apr-22	EPI_ISL_285153	A/Hebei/24991/2017		WHO Chinese National Influenza Center	Wang,Dayan;Zhou,Shumei;Li,Xiyan;Li,Xiaodan;Zhang,Ye;Bo,Hong;Shu,Yuelong
EPI1101806	NA	China	2017-Apr-13	EPI_ISL_285152	A/Hebei/22045/2017		WHO Chinese National Influenza Center	Wang,Dayan;Zhou,Shumei;Li,Xiyan;Li,Xiaodan;Zhang,Ye;Bo,Hong;Shu,Yuelong
EPI1101798	NA	China	2017-Apr-14	EPI_ISL_285151	A/Hebei/22044/2017		WHO Chinese National Influenza Center	Wang,Dayan;Zhou,Shumei;Li,Xiyan;Li,Xiaodan;Zhang,Ye;Bo,Hong;Shu,Yuelong
EPI1101790	NA	China	2017-Apr-15	EPI_ISL_285150	A/Hebei/22042/2017		WHO Chinese National Influenza Center	Wang,Dayan;Zhou,Shumei;Li,Xiyan;Li,Xiaodan;Zhang,Ye;Bo,Hong;Shu,Yuelong
EPI1101782	NA	China	2017-Mar-01	EPI_ISL_285149	A/Guizhou/21078/2017		WHO Chinese National Influenza Center	Wang,Dayan;Zhou,Shumei;Li,Xiyan;Li,Xiaodan;Zhang,Ye;Bo,Hong;Shu,Yuelong
EPI1101766	NA	China	2017-Mar-10	EPI_ISL_285147	A/Guizhou/18978/2017		WHO Chinese National Influenza Center	Wang,Dayan;Zhou,Shumei;Li,Xiyan;Li,Xiaodan;Zhang,Ye;Bo,Hong;Shu,Yuelong
EPI1101750	NA	China	2017-Mar-25	EPI_ISL_285145	A/Guizhou/18976/2017		WHO Chinese National Influenza Center	Wang,Dayan;Zhou,Shumei;Li,Xiyan;Li,Xiaodan;Zhang,Ye;Bo,Hong;Shu,Yuelong
EPI1101742	NA	China	2017-Mar-25	EPI_ISL_285144	A/Guizhou/18975/2017		WHO Chinese National Influenza Center	Wang,Dayan;Zhou,Shumei;Li,Xiyan;Li,Xiaodan;Zhang,Ye;Bo,Hong;Shu,Yuelong
EPI1101726	NA	China	2017-Jan-07	EPI_ISL_285142	A/Guizhou/07734/2017		WHO Chinese National Influenza Center	Wang,Dayan;Zhou,Shumei;Li,Xiyan;Li,Xiaodan;Zhang,Ye;Bo,Hong;Shu,Yuelong
EPI1101718	NA	China	2017-Jan-10	EPI_ISL_285141	A/Guizhou/07733/2017		WHO Chinese National Influenza Center	Wang,Dayan;Zhou,Shumei;Li,Xiyan;Li,Xiaodan;Zhang,Ye;Bo,Hong;Shu,Yuelong
EPI1101526	NA	China	2017-Apr-21	EPI_ISL_285117	A/Gansu/27151/2017		WHO Chinese National Influenza Center	Wang,Dayan;Zhou,Shumei;Li,Xiyan;Li,Xiaodan;Zhang,Ye;Bo,Hong;Shu,Yuelong
EPI1101518	NA	China	2017-Apr-03	EPI_ISL_285116	A/Gansu/19545/2017		WHO Chinese National Influenza Center	Wang,Dayan;Zhou,Shumei;Li,Xiyan;Li,Xiaodan;Zhang,Ye;Bo,Hong;Shu,Yuelong
EPI1355663	NA	China	2017-Aug-18	EPI_ISL_338379	A/Xinjiang/35341/2017		WHO Chinese National Influenza Center
EPI1355655	NA	China	2017-Aug-17	EPI_ISL_338378	A/Xinjiang/35340/2017		WHO Chinese National Influenza Center
EPI1295342	NA	China	2018-Jan-10	EPI_ISL_325939	A/Xinjiang/04062/2018		WHO Chinese National Influenza Center
EPI1102644	NA	China	2017-Feb-16	EPI_ISL_285268	A/Shandong-Rizhao/04/2017		WHO Chinese National Influenza Center	Wang,Dayan;Zhou,Shumei;Li,Xiyan;Li,Xiaodan;Zhang,Ye;Bo,Hong;Shu,Yuelong
EPI1102636	NA	China	2017-Jan-02	EPI_ISL_285267	A/Shandong-Rizhao/01/2017		WHO Chinese National Influenza Center	Wang,Dayan;Zhou,Shumei;Li,Xiyan;Li,Xiaodan;Zhang,Ye;Bo,Hong;Shu,Yuelong
EPI1102620	NA	China	2017-Jan-06	EPI_ISL_285265	A/Shandong-Laiwu/02/2017		WHO Chinese National Influenza Center	Wang,Dayan;Zhou,Shumei;Li,Xiyan;Li,Xiaodan;Zhang,Ye;Bo,Hong;Shu,Yuelong
EPI1102564	NA	China	2017-May-05	EPI_ISL_285258	A/Shaanxi/29410/2017		WHO Chinese National Influenza Center	Wang,Dayan;Zhou,Shumei;Li,Xiyan;Li,Xiaodan;Zhang,Ye;Bo,Hong;Shu,Yuelong
EPI1102556	NA	China	2016-Apr-28	EPI_ISL_285257	A/SDYT/02/2016		WHO Chinese National Influenza Center	Wang,Dayan;Zhou,Shumei;Li,Xiyan;Li,Xiaodan;Zhang,Ye;Bo,Hong;Shu,Yuelong
EPI1102548	NA	China	2016-Feb-17	EPI_ISL_285256	A/SDYT/01/2016		WHO Chinese National Influenza Center	Wang,Dayan;Zhou,Shumei;Li,Xiyan;Li,Xiaodan;Zhang,Ye;Bo,Hong;Shu,Yuelong
EPI1489676	NA	Hong Kong (SAR)	2015-Jan-10	EPI_ISL_364317	A/Hong Kong/56/2015	Government Virus Unit	Centers for Disease Control and Prevention
EPI1335767	NA	Hong Kong (SAR)	2016-Dec-28	EPI_ISL_333972	A/Hong Kong/61/2016	Government Virus Unit	Centers for Disease Control and Prevention
EPI1335759	NA	Hong Kong (SAR)	2016-Dec-19	EPI_ISL_333971	A/Hong Kong/4553/2016	Government Virus Unit	Centers for Disease Control and Prevention
EPI1815509	NA	Hong Kong (SAR)	2016-Feb-12	EPI_ISL_694043	A/Hong Kong/793/2016	Hong Kong Department of Health	Centers for Disease Control and Prevention
