# Supplementary material for: Locations and structures of influenza A virus packaging-associated signals and other functional elements via an in silico pipeline for predicting constrained features in RNA viruses
Source: PLoS Comput Biol. 2024 Apr 22;20(4):e1012009. doi: 10.1371/journal.pcbi.1012009 (PMC11034665; doi:10.1371/journal.pcbi.1012009)
Supplement: S97 Table — (XLSX) [file pcbi.1012009.s098.xlsx]

## Sheet: Acknowledge Table
We gratefully acknowledge the authors, originating and submitting laboratories of the sequences from GISAID’s EpiFlu Database on which this research is based. The list is detailed below.
All submitters of data may be contacted directly via www.gisaid.org
Segment ID	Segment	Country	Collection date	Isolate-ID	Isolate name	Originating Lab	Submitting Lab	Authors
EPI439493	MP	China	2013-Feb-26	EPI_ISL_138737	A/Shanghai/1/2013		WHO Chinese National Influenza Center
EPI439497	MP	China	2013-Mar-05	EPI_ISL_138738	A/Shanghai/2/2013		WHO Chinese National Influenza Center
EPI439506	MP	China	2013-Mar-20	EPI_ISL_138739	A/Anhui/1/2013		WHO Chinese National Influenza Center
EPI440097	MP	China	2013-Mar-24	EPI_ISL_138977	A/Hangzhou/1/2013	Hangzhou Center for Disease Control and Prevention	Hangzhou Center for Disease Control and Prevention	Li,J; Sun,YX; Pu,XY; Yu,XF; Chen,QJ; Kou,Y; Ding,SJ; Zhou,YY; Pan,JC
EPI446454	MP	China	2013-Mar-25	EPI_ISL_139498	A/Hangzhou/2/2013	Hangzhou Center for Disease Control and Prevention	Hangzhou Center for Disease Control and Prevention	Jing-Cao, Pan
EPI446459	MP	China	2013-Apr-02	EPI_ISL_139499	A/Hangzhou/3/2013	Hangzhou Center for Disease Control and Prevention	Hangzhou Center for Disease Control and Prevention	Jing-Cao, Pan
EPI443024	MP	China	2013-Feb-27	EPI_ISL_139649	A/Shanghai/3/2013		WHO Chinese National Influenza Center	Wang,Dayan;Gao,Rongbao;Yang,Lei;Zhou,Shumei;Li,Xiyan;Zhou,Jianfang;Zhu,Wenfei;Guo,Junfeng;Li,Xiaodan;Dong,Jie;Huang,Weijuan;Zhang,Ye;Dong,Libo;Zhao,Xiang;Lu,Jian;Lan,Yu;Shu,Yuelong
EPI443027	MP	China	2013-Mar-09	EPI_ISL_139650	A/Shanghai/4/2013		WHO Chinese National Influenza Center	Wang,Dayan;Gao,Rongbao;Yang,Lei;Zhou,Shumei;Li,Xiyan;Zhou,Jianfang;Zhu,Wenfei;Guo,Junfeng;Li,Xiaodan;Dong,Jie;Huang,Weijuan;Zhang,Ye;Dong,Libo;Zhao,Xiang;Lu,Jian;Lan,Yu;Shu,Yuelong
EPI443030	MP	China	2013-Mar-25	EPI_ISL_139651	A/Zhejiang/01/2013		WHO Chinese National Influenza Center	Wang,Dayan;Gao,Rongbao;Yang,Lei;Zhou,Shumei;Li,Xiyan;Zhou,Jianfang;Zhu,Wenfei;Guo,Junfeng;Li,Xiaodan;Dong,Jie;Huang,Weijuan;Zhang,Ye;Dong,Libo;Zhao,Xiang;Lu,Jian;Lan,Yu;Shu,Yuelong
EPI443037	MP	China	2013-Mar-24	EPI_ISL_139652	A/Zhejiang/1/2013	Zhejiang Provincial Center for Disease Control and Prevention	Zhejiang Provincial Center for Disease Control and Prevention	Sun, Y; Zhang, YJ
EPI443045	MP	China	2013-Apr-03	EPI_ISL_139653	A/Zhejiang/2/2013	Zhejiang Provincial Center for Disease Control and Prevention	Zhejiang Provincial Center for Disease Control and Prevention	Sun, Y; Zhang, YJ
EPI443638	MP	China	2013-Apr-11	EPI_ISL_139903	A/Hangzhou/169/2013	Hangzhou Center for Disease Control and Prevention	Hangzhou Center for Disease Control and Prevention	Li,J;Yu,XF;Pu,XY;Xie,L;Sun,YX;Xiao,HX;Wang,FJ;Din,H;Wu,Y;Liu,D;Zhao,GQ;Liu,J;Pan,JC
EPI443646	MP	China	2013-Apr-11	EPI_ISL_139904	A/Hangzhou/173/2013	Hangzhou Center for Disease Control and Prevention	Hangzhou Center for Disease Control and Prevention	Li,J;Yu,XF;Pu,XY;Xie,L;Sun,YX;Xiao,HX;Wang,FJ;Din,H;Wu,Y;Liu,D;Zhao,GQ;Liu,J;Pan,JC
EPI445915	MP	Taiwan	2013-Apr-24	EPI_ISL_140356	A/Taiwan/1/2013	National Influenza Center, Centers for Disease Control	Centers for Disease Control, R.O.C. (Taiwan)	Ji-Rong, Yang; Ming-Tsan, Liu; Ho-Sheng, Wu
EPI446748	MP	China	2013-Apr-24	EPI_ISL_140881	A/Fujian/1/2013			Weng,Y.; Zhang,Y.; Xie,J.; Huang,M.; Chen,W.; He,W.; Wu,B.; Wang,J.; Yang,S.; Zheng,K.; Yan,Y.
EPI446961	MP	China	2013-Mar-05	EPI_ISL_140924	A/Shanghai/4664T/2013			Hu,Y.
EPI447915	MP	China	2013-Mar-30	EPI_ISL_141158	A/Jiangsu/01/2013		WHO Chinese National Influenza Center	Wang,Dayan;Gao,Rongbao;Yang,Lei;Zhou,Shumei;Li,Xiyan;Zhou,Jianfang;Zhu,Wenfei;Guo,Junfeng;Li,Xiaodan;Dong,Jie;Huang,Weijuan;Zhang,Ye;Dong,Libo;Zhao,Xiang;Lu,Jian;Lan,Yu;Shu,Yuelong
EPI447901	MP	China	2013-Apr-02	EPI_ISL_141159	A/shanghai/05/2013		WHO Chinese National Influenza Center	Wang,Dayan;Gao,Rongbao;Yang,Lei;Zhou,Shumei;Li,Xiyan;Zhou,Jianfang;Zhu,Wenfei;Guo,Junfeng;Li,Xiaodan;Dong,Jie;Huang,Weijuan;Zhang,Ye;Dong,Libo;Zhao,Xiang;Lu,Jian;Lan,Yu;Shu,Yuelong
EPI447892	MP	China	2013-Mar-18	EPI_ISL_141160	A/Shanghai/07/2013		WHO Chinese National Influenza Center	Wang,Dayan;Gao,Rongbao;Yang,Lei;Zhou,Shumei;Li,Xiyan;Zhou,Jianfang;Zhu,Wenfei;Guo,Junfeng;Li,Xiaodan;Dong,Jie;Huang,Weijuan;Zhang,Ye;Dong,Libo;Zhao,Xiang;Lu,Jian;Lan,Yu;Shu,Yuelong
EPI447868	MP	China	2013-Mar-31	EPI_ISL_141162	A/Jiangsu/02/2013		WHO Chinese National Influenza Center	Wang,Dayan;Gao,Rongbao;Yang,Lei;Zhou,Shumei;Li,Xiyan;Zhou,Jianfang;Zhu,Wenfei;Guo,Junfeng;Li,Xiaodan;Dong,Jie;Huang,Weijuan;Zhang,Ye;Dong,Libo;Zhao,Xiang;Lu,Jian;Lan,Yu;Shu,Yuelong
EPI447855	MP	China	2013-Apr-06	EPI_ISL_141163	A/jiangsu/03/2013		WHO Chinese National Influenza Center	Wang,Dayan;Gao,Rongbao;Yang,Lei;Zhou,Shumei;Li,Xiyan;Zhou,Jianfang;Zhu,Wenfei;Guo,Junfeng;Li,Xiaodan;Dong,Jie;Huang,Weijuan;Zhang,Ye;Dong,Libo;Zhao,Xiang;Lu,Jian;Lan,Yu;Shu,Yuelong
EPI447841	MP	China	2013-Apr-05	EPI_ISL_141164	A/Jiangsu/04/2013		WHO Chinese National Influenza Center	Wang,Dayan;Gao,Rongbao;Yang,Lei;Zhou,Shumei;Li,Xiyan;Zhou,Jianfang;Zhu,Wenfei;Guo,Junfeng;Li,Xiaodan;Dong,Jie;Huang,Weijuan;Zhang,Ye;Dong,Libo;Zhao,Xiang;Lu,Jian;Lan,Yu;Shu,Yuelong
EPI447827	MP	China	2013-Apr-12	EPI_ISL_141165	A/Beijing/01-A/2013		WHO Chinese National Influenza Center	Wang,Dayan;Gao,Rongbao;Yang,Lei;Zhou,Shumei;Li,Xiyan;Zhou,Jianfang;Zhu,Wenfei;Guo,Junfeng;Li,Xiaodan;Dong,Jie;Huang,Weijuan;Zhang,Ye;Dong,Libo;Zhao,Xiang;Lu,Jian;Lan,Yu;Shu,Yuelong
EPI447813	MP	China	2013-Apr-10	EPI_ISL_141166	A/Shanghai/06-A/2013		WHO Chinese National Influenza Center	Wang,Dayan;Gao,Rongbao;Yang,Lei;Zhou,Shumei;Li,Xiyan;Zhou,Jianfang;Zhu,Wenfei;Guo,Junfeng;Li,Xiaodan;Dong,Jie;Huang,Weijuan;Zhang,Ye;Dong,Libo;Zhao,Xiang;Lu,Jian;Lan,Yu;Shu,Yuelong
EPI447803	MP	China	2013-Apr-09	EPI_ISL_141167	A/Shanghai/10/2013		WHO Chinese National Influenza Center	Wang,Dayan;Gao,Rongbao;Yang,Lei;Zhou,Shumei;Li,Xiyan;Zhou,Jianfang;Zhu,Wenfei;Guo,Junfeng;Li,Xiaodan;Dong,Jie;Huang,Weijuan;Zhang,Ye;Dong,Libo;Zhao,Xiang;Lu,Jian;Lan,Yu;Shu,Yuelong
EPI447796	MP	China	2013-Apr-10	EPI_ISL_141168	A/Shanghai/11/2013		WHO Chinese National Influenza Center	Wang,Dayan;Gao,Rongbao;Yang,Lei;Zhou,Shumei;Li,Xiyan;Zhou,Jianfang;Zhu,Wenfei;Guo,Junfeng;Li,Xiaodan;Dong,Jie;Huang,Weijuan;Zhang,Ye;Dong,Libo;Zhao,Xiang;Lu,Jian;Lan,Yu;Shu,Yuelong
EPI447786	MP	China	2013-Apr-10	EPI_ISL_141169	A/Shanghai/12/2013		WHO Chinese National Influenza Center	Wang,Dayan;Gao,Rongbao;Yang,Lei;Zhou,Shumei;Li,Xiyan;Zhou,Jianfang;Zhu,Wenfei;Guo,Junfeng;Li,Xiaodan;Dong,Jie;Huang,Weijuan;Zhang,Ye;Dong,Libo;Zhao,Xiang;Lu,Jian;Lan,Yu;Shu,Yuelong
EPI447779	MP	China	2013-Apr-10	EPI_ISL_141170	A/Shanghai/13/2013		WHO Chinese National Influenza Center	Wang,Dayan;Gao,Rongbao;Yang,Lei;Zhou,Shumei;Li,Xiyan;Zhou,Jianfang;Zhu,Wenfei;Guo,Junfeng;Li,Xiaodan;Dong,Jie;Huang,Weijuan;Zhang,Ye;Dong,Libo;Zhao,Xiang;Lu,Jian;Lan,Yu;Shu,Yuelong
EPI447771	MP	China	2013-Apr-10	EPI_ISL_141171	A/Shanghai/14/2013		WHO Chinese National Influenza Center	Wang,Dayan;Gao,Rongbao;Yang,Lei;Zhou,Shumei;Li,Xiyan;Zhou,Jianfang;Zhu,Wenfei;Guo,Junfeng;Li,Xiaodan;Dong,Jie;Huang,Weijuan;Zhang,Ye;Dong,Libo;Zhao,Xiang;Lu,Jian;Lan,Yu;Shu,Yuelong
EPI447764	MP	China	2013-Apr-03	EPI_ISL_141172	A/Shanghai/17/2013		WHO Chinese National Influenza Center	Wang,Dayan;Gao,Rongbao;Yang,Lei;Zhou,Shumei;Li,Xiyan;Zhou,Jianfang;Zhu,Wenfei;Guo,Junfeng;Li,Xiaodan;Dong,Jie;Huang,Weijuan;Zhang,Ye;Dong,Libo;Zhao,Xiang;Lu,Jian;Lan,Yu;Shu,Yuelong
EPI447757	MP	China	2013-Apr-07	EPI_ISL_141173	A/Shanghai/8/2013		WHO Chinese National Influenza Center	Wang,Dayan;Gao,Rongbao;Yang,Lei;Zhou,Shumei;Li,Xiyan;Zhou,Jianfang;Zhu,Wenfei;Guo,Junfeng;Li,Xiaodan;Dong,Jie;Huang,Weijuan;Zhang,Ye;Dong,Libo;Zhao,Xiang;Lu,Jian;Lan,Yu;Shu,Yuelong
EPI447750	MP	China	2013-Apr-08	EPI_ISL_141174	A/Shanghai/9/2013		WHO Chinese National Influenza Center	Wang,Dayan;Gao,Rongbao;Yang,Lei;Zhou,Shumei;Li,Xiyan;Zhou,Jianfang;Zhu,Wenfei;Guo,Junfeng;Li,Xiaodan;Dong,Jie;Huang,Weijuan;Zhang,Ye;Dong,Libo;Zhao,Xiang;Lu,Jian;Lan,Yu;Shu,Yuelong
EPI447743	MP	China	2013-Apr-03	EPI_ISL_141175	A/Zhejiang/02/2013		WHO Chinese National Influenza Center	Wang,Dayan;Gao,Rongbao;Yang,Lei;Zhou,Shumei;Li,Xiyan;Zhou,Jianfang;Zhu,Wenfei;Guo,Junfeng;Li,Xiaodan;Dong,Jie;Huang,Weijuan;Zhang,Ye;Dong,Libo;Zhao,Xiang;Lu,Jian;Lan,Yu;Shu,Yuelong
EPI447736	MP	China	2013-Apr-09	EPI_ISL_141176	A/Shanghai/15/2013		WHO Chinese National Influenza Center	Wang,Dayan;Gao,Rongbao;Yang,Lei;Zhou,Shumei;Li,Xiyan;Zhou,Jianfang;Zhu,Wenfei;Guo,Junfeng;Li,Xiaodan;Dong,Jie;Huang,Weijuan;Zhang,Ye;Dong,Libo;Zhao,Xiang;Lu,Jian;Lan,Yu;Shu,Yuelong
EPI447729	MP	China	2013-Apr-10	EPI_ISL_141177	A/Shanghai/16/2013		WHO Chinese National Influenza Center	Wang,Dayan;Gao,Rongbao;Yang,Lei;Zhou,Shumei;Li,Xiyan;Zhou,Jianfang;Zhu,Wenfei;Guo,Junfeng;Li,Xiaodan;Dong,Jie;Huang,Weijuan;Zhang,Ye;Dong,Libo;Zhao,Xiang;Lu,Jian;Lan,Yu;Shu,Yuelong
EPI447722	MP	China	2013-Apr-16	EPI_ISL_141178	A/Henan/01/2013		WHO Chinese National Influenza Center	Wang,Dayan;Gao,Rongbao;Yang,Lei;Zhou,Shumei;Li,Xiyan;Zhou,Jianfang;Zhu,Wenfei;Guo,Junfeng;Li,Xiaodan;Dong,Jie;Huang,Weijuan;Zhang,Ye;Dong,Libo;Zhao,Xiang;Lu,Jian;Lan,Yu;Shu,Yuelong
EPI447715	MP	China	2013-Apr-21	EPI_ISL_141179	A/Shandong/01/2013		WHO Chinese National Influenza Center	Wang,Dayan;Gao,Rongbao;Yang,Lei;Zhou,Shumei;Li,Xiyan;Zhou,Jianfang;Zhu,Wenfei;Guo,Junfeng;Li,Xiaodan;Dong,Jie;Huang,Weijuan;Zhang,Ye;Dong,Libo;Zhao,Xiang;Lu,Jian;Lan,Yu;Shu,Yuelong
EPI447708	MP	China	2013-Apr-23	EPI_ISL_141180	A/Fujian/01/2013		WHO Chinese National Influenza Center	Wang,Dayan;Gao,Rongbao;Yang,Lei;Zhou,Shumei;Li,Xiyan;Zhou,Jianfang;Zhu,Wenfei;Guo,Junfeng;Li,Xiaodan;Dong,Jie;Huang,Weijuan;Zhang,Ye;Dong,Libo;Zhao,Xiang;Lu,Jian;Lan,Yu;Shu,Yuelong
EPI447701	MP	China	2013-Apr-24	EPI_ISL_141181	A/Jiangxi/01/2013		WHO Chinese National Influenza Center	Wang,Dayan;Gao,Rongbao;Yang,Lei;Zhou,Shumei;Li,Xiyan;Zhou,Jianfang;Zhu,Wenfei;Guo,Junfeng;Li,Xiaodan;Dong,Jie;Huang,Weijuan;Zhang,Ye;Dong,Libo;Zhao,Xiang;Lu,Jian;Lan,Yu;Shu,Yuelong
EPI447694	MP	China	2013-Apr-24	EPI_ISL_141182	A/Hunan/01/2013		WHO Chinese National Influenza Center	Wang,Dayan;Gao,Rongbao;Yang,Lei;Zhou,Shumei;Li,Xiyan;Zhou,Jianfang;Zhu,Wenfei;Guo,Junfeng;Li,Xiaodan;Dong,Jie;Huang,Weijuan;Zhang,Ye;Dong,Libo;Zhao,Xiang;Lu,Jian;Lan,Yu;Shu,Yuelong
EPI447687	MP	China	2013-Apr-25	EPI_ISL_141183	A/Hunan/02/2013		WHO Chinese National Influenza Center	Wang,Dayan;Gao,Rongbao;Yang,Lei;Zhou,Shumei;Li,Xiyan;Zhou,Jianfang;Zhu,Wenfei;Guo,Junfeng;Li,Xiaodan;Dong,Jie;Huang,Weijuan;Zhang,Ye;Dong,Libo;Zhao,Xiang;Lu,Jian;Lan,Yu;Shu,Yuelong
EPI447680	MP	China	2013-Apr-08	EPI_ISL_141184	A/Jiangsu/05/2013		WHO Chinese National Influenza Center	Wang,Dayan;Gao,Rongbao;Yang,Lei;Zhou,Shumei;Li,Xiyan;Zhou,Jianfang;Zhu,Wenfei;Guo,Junfeng;Li,Xiaodan;Dong,Jie;Huang,Weijuan;Zhang,Ye;Dong,Libo;Zhao,Xiang;Lu,Jian;Lan,Yu;Shu,Yuelong
EPI447673	MP	China	2013-Apr-10	EPI_ISL_141185	A/Jiangsu/06/2013		WHO Chinese National Influenza Center	Wang,Dayan;Gao,Rongbao;Yang,Lei;Zhou,Shumei;Li,Xiyan;Zhou,Jianfang;Zhu,Wenfei;Guo,Junfeng;Li,Xiaodan;Dong,Jie;Huang,Weijuan;Zhang,Ye;Dong,Libo;Zhao,Xiang;Lu,Jian;Lan,Yu;Shu,Yuelong
EPI447666	MP	China	2013-Apr-03	EPI_ISL_141186	A/Jiangsu/07/2013		WHO Chinese National Influenza Center	Wang,Dayan;Gao,Rongbao;Yang,Lei;Zhou,Shumei;Li,Xiyan;Zhou,Jianfang;Zhu,Wenfei;Guo,Junfeng;Li,Xiaodan;Dong,Jie;Huang,Weijuan;Zhang,Ye;Dong,Libo;Zhao,Xiang;Lu,Jian;Lan,Yu;Shu,Yuelong
EPI447659	MP	China	2013-Apr-11	EPI_ISL_141187	A/Jiangsu/08/2013		WHO Chinese National Influenza Center	Wang,Dayan;Gao,Rongbao;Yang,Lei;Zhou,Shumei;Li,Xiyan;Zhou,Jianfang;Zhu,Wenfei;Guo,Junfeng;Li,Xiaodan;Dong,Jie;Huang,Weijuan;Zhang,Ye;Dong,Libo;Zhao,Xiang;Lu,Jian;Lan,Yu;Shu,Yuelong
EPI447652	MP	China	2013-Apr-09	EPI_ISL_141188	A/Jiangsu/09/2013		WHO Chinese National Influenza Center	Wang,Dayan;Gao,Rongbao;Yang,Lei;Zhou,Shumei;Li,Xiyan;Zhou,Jianfang;Zhu,Wenfei;Guo,Junfeng;Li,Xiaodan;Dong,Jie;Huang,Weijuan;Zhang,Ye;Dong,Libo;Zhao,Xiang;Lu,Jian;Lan,Yu;Shu,Yuelong
EPI447638	MP	China	2013-Apr-14	EPI_ISL_141190	A/Anhui/02/2013		WHO Chinese National Influenza Center	Wang,Dayan;Gao,Rongbao;Yang,Lei;Zhou,Shumei;Li,Xiyan;Zhou,Jianfang;Zhu,Wenfei;Guo,Junfeng;Li,Xiaodan;Dong,Jie;Huang,Weijuan;Zhang,Ye;Dong,Libo;Zhao,Xiang;Lu,Jian;Lan,Yu;Shu,Yuelong
EPI447631	MP	China	2013-Apr-21	EPI_ISL_141191	A/Anhui/03/2013		WHO Chinese National Influenza Center	Wang,Dayan;Gao,Rongbao;Yang,Lei;Zhou,Shumei;Li,Xiyan;Zhou,Jianfang;Zhu,Wenfei;Guo,Junfeng;Li,Xiaodan;Dong,Jie;Huang,Weijuan;Zhang,Ye;Dong,Libo;Zhao,Xiang;Lu,Jian;Lan,Yu;Shu,Yuelong
EPI453651	MP	China	2013-Apr-26	EPI_ISL_141601	A/Nanjing/M2/2013	Jiangsu Provincial Center for Disease Control and Prevention	Jiangsu Provincial Center for Disease Control & Prevention
EPI450845	MP	China	2013-Apr-17	EPI_ISL_141775	A/Hangzhou/254/2013	Hangzhou Center for Disease Control and Prevention	Hangzhou Center for Disease Control and Prevention	Li,J;Jin,T;Yu,XF;Pu,XY;Liu,J;Pan,JC
EPI450853	MP	China	2013-Apr-19	EPI_ISL_141776	A/Hangzhou/327/2013	Hangzhou Center for Disease Control and Prevention	Hangzhou Center for Disease Control and Prevention	Li,J;Jin,T;Yu,XF;Pu,XY;Liu,J;Pan,JC
EPI450957	MP	China	2013-Mar-05	EPI_ISL_141856	A/Shanghai/4664T/2013(H7N9)	Shanghai public health clinical center	Shanghai Public Health Clinical Center
EPI451019	MP		2013-May-01	EPI_ISL_141911	A/Shanghai/patient1/2013	Shanghai public health clinical center	Institut Pasteur of Shanghai, CAS	Yunwen, Hu; Zhenghong, Yuan
EPI451257	MP	China	2013-May-01	EPI_ISL_142041	A/Shanghai/Patient2/2013	Shanghai public health clinical center	Institut Pasteur of Shanghai, CAS
EPI451268	MP	China	2013-May-01	EPI_ISL_142043	A/Shanghai/Patient4/2013	Shanghai public health clinical center	Institut Pasteur of Shanghai, CAS
EPI451275	MP	China	2013-May-01	EPI_ISL_142044	A/Shanghai/Patient6/2013	Shanghai public health clinical center	Institut Pasteur of Shanghai, CAS
EPI451326	MP	China	2013-May-01	EPI_ISL_142045	A/Shanghai/Patient3/2013	Shanghai public health clinical center	Institut Pasteur of Shanghai, CAS
EPI451334	MP	China	2013-May-01	EPI_ISL_142073	A/Shanghai/Patient5/2013	Shanghai public health clinical center	Institut Pasteur of Shanghai, CAS
EPI452263	MP	Taiwan	2013-Apr-22	EPI_ISL_142187	A/Taiwan/S02076/2013			Chang,S.-C.; Chang,S.-Y.
EPI453481	MP	China	2013-Apr-01	EPI_ISL_142231	A/Zhejiang/HZ1/2013			Wu,H.; Wu,N.; Guo,C.; Li,L.
EPI453607	MP	China	2013-Mar-28	EPI_ISL_142305	A/Nanjing/1/2013			Bao,C.; Cui,L.; Zhou,M.; Guo,X.; Hong,L.; Gao,G.F.; Wang,H.; Qi,X.; Ge,Y.; Zhao,K.; Li,W.; Tang,F.; Shi,Z.; Li,Y.
EPI457434	MP	China	2013-Apr-28	EPI_ISL_142858	A/Shandong/0068A/2013		WHO Chinese National Influenza Center	Wang,Dayan;Gao,Rongbao;Yang,Lei;Li,Xiyan;Cheng,Yanhui;Zou,Shumei;Zhou,Jianfang;Zhu,Wenfei;Guo,Junfeng;Dong,Jie;Zhang,Ye;Liu,Liqi;Bo,Hong;Xin,Li;Huang,Weijuan;Dong,Libo;Zhao,Xiang;Lan,Yu;Li,Xiaodan;Shu,Yuelong
EPI457441	MP	China	2013-Apr-01	EPI_ISL_142859	A/Hunan/0070A/2013		WHO Chinese National Influenza Center
EPI461480	MP	China	2013-Apr-24	EPI_ISL_143556	A/Nanchang/1/2013			Zhou,X.; Xia,W.; Ni,X.; Fan,G.; Li,H.; Chen,H.
EPI460754	MP	China	2013-Apr-09	EPI_ISL_143658	A/Nanjing/f0874/2013	Jiangsu Provincial Center for Disease Control and Prevention	Jiangsu Provincial Center for Disease Control & Prevention
EPI460770	MP	China	2013-Apr-19	EPI_ISL_143663	A/Nanjing/3/2013	Jiangsu Provincial Center for Disease Control and Prevention	Jiangsu Provincial Center for Disease Control & Prevention
EPI460778	MP	China	2013-Apr-25	EPI_ISL_143664	A/Nanjing/5/2013		Jiangsu Provincial Center for Disease Control & Prevention
EPI467308	MP	China	2013-Mar-31	EPI_ISL_145651	A/Wuxi/1/2013			Qi,X.; Qian,Y.H.; Bao,C.J.; Guo,X.L.; Cui,L.B.; Tang,F.Y.; Ji,H.; Huang,Y.; Cai,P.Q.; Lu,B.; Xu,K.; Shi,C.; Zhu,F.C.; Zhou,M.H.; Wang,H.; Zhao,K.; Yu,H.; Deng,F.; Qin,Y.; Shi,Z.
EPI467316	MP	China	2013-Mar-31	EPI_ISL_145652	A/Wuxi/2/2013			Qi,X.; Qian,Y.H.; Bao,C.J.; Guo,X.L.; Cui,L.B.; Tang,F.Y.; Ji,H.; Huang,Y.; Cai,P.Q.; Lu,B.; Xu,K.; Shi,C.; Zhu,F.C.; Zhou,M.H.; Wang,H.; Zhao,K.; Yu,H.; Deng,F.; Qin,Y.; Shi,Z.
EPI467339	MP	China	2013-Apr-02	EPI_ISL_145654	A/environment/Wuxi/1/2013			Qi,X.; Qian,Y.H.; Bao,C.J.; Guo,X.L.; Cui,L.B.; Tang,F.Y.; Ji,H.; Huang,Y.; Cai,P.Q.; Lu,B.; Xu,K.; Shi,C.; Zhu,F.C.; Zhou,M.H.; Wang,H.; Zhao,K.; Yu,H.; Shi,Z.; Ge,Y.
EPI469533	MP	China	2013-Apr-20	EPI_ISL_146437	A/Jiangsu/1/2013			Ren,X.; Yang,F.; Hu,Y.; Zhang,T.; Liu,L.; Dong,J.; Sun,L.; Zhu,Y.; Xiao,Y.; Li,L.; Yang,J.; Wang,J.; Jin,Q.
EPI476481	MP	China	2013-Apr-01	EPI_ISL_148299	A/Zhejiang/32/2013			Chen,Y.; Gao,J.; Li,Z.; Xu,C.; Feng,Y.; Wang,X.; Yan,J.; Mao,H.; Zhang,Y.; Lu,Y.
EPI476704	MP	China	2013-Aug-10	EPI_ISL_148417	A/Guangdong/1/2013			Guan,W.; Li,X.; Zhang,X.; Ni,H.; Ke,C.; Yang,Z.; Ding,G.; He,J.; Pan,S.; Huang,J.; Lin,J.; Wu,S.; Zheng,K.; Li,R.; Wang,Y.; Lin,Y.; Chen,L.; Zhou,R.; Li,Y.; Chen,R.; Zhang,Y.; Zhong,N.
EPI477311	MP	China	2013-Mar-22	EPI_ISL_148696	A/Changsha/1/2013			Zhang,R.S.; Ou,X.H.; Yuan,J.; Chen,J.F.
EPI477312	MP	China	2013-Apr-29	EPI_ISL_148697	A/Changsha/2/2013			Zhang,R.S.; Ou,X.H.; Yuan,J.; Chen,J.F.
EPI477405	MP	China	2013-Apr-24	EPI_ISL_148727	A/Zhejiang/20/2013	Zhejiang Provincial Center for Disease Control and Prevention	Zhejiang Provincial Center for Disease Control and Prevention	Sun, Y; Zhang, YJ
EPI477413	MP	China	2013-Oct-14	EPI_ISL_148728	A/Zhejiang/22/2013	Zhejiang Provincial Center for Disease Control and Prevention	Zhejiang Provincial Center for Disease Control and Prevention	Sun, Y; Zhang, YJ
EPI477452	MP	China	2013-Oct-14	EPI_ISL_148744	A/Zhejiang/DTID-ZJU10/2013	The First Affiliated Hospital, College of Medicine, Zhejiang University	Shanghai Zhijiang Biotechnology Co.,Ltd	Chen,Yu; Cui,Da-wei; Zheng,Shu-fa; Yu,Fei; Yang,Shi-gui; Yao,Hang-ping; Chen,Hong-lin; Yuen,Kwok-yung; Li,Lan-juan
EPI490877	MP	Hong Kong (SAR)	2013-Nov-30	EPI_ISL_151417	A/Hong Kong/5942/2013	Hong Kong Department of Health	Hong Kong Department of Health	Mak,G.C.; Cheng,P.K.C.; Lo,J.Y.C.
EPI497817	MP	China	2013-Apr-05	EPI_ISL_153003	A/Nanjing/2/2013			Guo,X.; Cui,L.; Zhao,K.; Qi,X.; Zhu,Y.; Shi,Z.; Tang,F.; Zhou,M.; Wang,H.
EPI497852	MP	China	2013-Apr-07	EPI_ISL_153004	A/Nanjing/4/2013			Guo,X.; Cui,L.; Zhao,K.; Qi,X.; Zhu,Y.; Shi,Z.; Tang,F.; Zhou,M.; Wang,H.
EPI497860	MP	China	2013-Apr-07	EPI_ISL_153007	A/Zhenjiang/1/2013			Guo,X.; Cui,L.; Zhao,K.; Qi,X.; Zhu,Y.; Shi,Z.; Tang,F.; Zhou,M.; Wang,H.
EPI497868	MP	China	2013-Apr-07	EPI_ISL_153008	A/Wuxi/3/2013			Guo,X.; Cui,L.; Zhao,K.; Qi,X.; Zhu,Y.; Shi,Z.; Tang,F.; Zhou,M.; Wang,H.
EPI497876	MP	China	2013-Apr-07	EPI_ISL_153009	A/Wuxi/4/2013			Guo,X.; Cui,L.; Zhao,K.; Qi,X.; Zhu,Y.; Shi,Z.; Tang,F.; Zhou,M.; Wang,H.
EPI497897	MP	China	2013-Apr-09	EPI_ISL_153010	A/Suzhou/3/2013			Guo,X.; Cui,L.; Zhao,K.; Qi,X.; Zhu,Y.; Shi,Z.; Tang,F.; Zhou,M.; Wang,H.
EPI497905	MP	China	2013-Apr-11	EPI_ISL_153011	A/Nanjing/6/2013			Guo,X.; Cui,L.; Zhao,K.; Qi,X.; Zhu,Y.; Shi,Z.; Tang,F.; Zhou,M.; Wang,H.
EPI497913	MP	China	2013-Apr-12	EPI_ISL_153012	A/Suzhou/5/2013			Guo,X.; Cui,L.; Zhao,K.; Qi,X.; Zhu,Y.; Shi,Z.; Tang,F.; Zhou,M.; Wang,H.
EPI497921	MP	China	2013-Apr-13	EPI_ISL_153013	A/Nanjing/7/2013			Guo,X.; Cui,L.; Zhao,K.; Qi,X.; Zhu,Y.; Shi,Z.; Tang,F.; Zhou,M.; Wang,H.
EPI498101	MP	China	2013-Apr-25	EPI_ISL_153078	A/Xuzhou/1/2013			Guo,X.; Cui,L.; Zhao,K.; Qi,X.; Yu,H.; Zhou,M.; Shi,Z.; Ge,Y.; Wang,H.; Tang,F.
EPI498795	MP	Hong Kong (SAR)	2014-Jan-07	EPI_ISL_153338	A/Hong Kong/734/2014	Hong Kong Department of Health	Hong Kong Department of Health	Mak,G.C.; Cheng,P.K.C.; Lo,J.Y.C.
EPI500785	MP	China	2014-Jan-20	EPI_ISL_154131	A/Zhejiang/KLED-XS01/2014	Zhejiang Provincial Center for Disease Control and Prevention	Zhejiang Provincial Center for Disease Control and Prevention	Chen,Yin;Gao, Jian;Mao, Haiyan;Li, Zhen;Lou, Xiuyu;Zhou, Bian;Zhang, Yanjun;Xu, Changping;Feng, Yan;Sun, Yi;Yan, Juying;Lu, Yiyu;Chen, Zhiping
EPI500793	MP	China	2014-Jan-23	EPI_ISL_154132	A/Zhejiang/KLED-XS02T/2014	Zhejiang Provincial Center for Disease Control and Prevention	Zhejiang Provincial Center for Disease Control and Prevention	Chen,Yin;Gao, Jian;Mao, Haiyan;Li, Zhen;Lou, Xiuyu;Zhou, Bian;Zhang, Yanjun;Xu, Changping;Feng, Yan;Sun, Yi;Yan, Juying;Lu, Yiyu;Chen, Zhiping
EPI500801	MP	China	2014-Jan-23	EPI_ISL_154133	A/Zhejiang/KLED-XS02S/2014	Zhejiang Provincial Center for Disease Control and Prevention	Zhejiang Provincial Center for Disease Control and Prevention	Chen,Yin;Gao, Jian;Mao, Haiyan;Li, Zhen;Lou, Xiuyu;Zhou, Bian;Zhang, Yanjun;Xu, Changping;Feng, Yan;Sun, Yi;Yan, Juying;Lu, Yiyu;Chen, Zhiping
EPI500809	MP	China	2014-Jan-23	EPI_ISL_154134	A/Zhejiang/KLED-XS03/2014	Zhejiang Provincial Center for Disease Control and Prevention	Zhejiang Provincial Center for Disease Control and Prevention	Chen,Yin;Gao, Jian;Mao, Haiyan;Li, Zhen;Lou, Xiuyu;Zhou, Bian;Zhang, Yanjun;Xu, Changping;Feng, Yan;Sun, Yi;Yan, Juying;Lu, Yiyu;Chen, Zhiping
EPI502368	MP	Hong Kong (SAR)	2014-Jan-28	EPI_ISL_154553	A/Hong Kong/2212982/2014	Hong Kong Department of Health	Hong Kong Department of Health	Mak,G.C.; Cheng,P.K.C.; Lo,J.Y.C.
EPI503502	MP	China	2013-Aug-08	EPI_ISL_154827	A/Huizhou/01/2013			Guan,D.; Zhang,X.; Zou,L.; Wu,J.; Xiao,H.; Ni,H.; Liang,L.; Zeng,X.; Ke,C.
EPI504717	MP	China	2013-May-01	EPI_ISL_155653	A/Shanghai/5190T/2013			Hu,Y.
EPI506221	MP	China	2013-Dec-15	EPI_ISL_156300	A/Guangdong/03/2013			Guan,D.; Xiao,H.; Zeng,X.; Wu,J.; Ni,H.; Zhang,X.; Zou,L.; Liang,L.; Ke,C.; Lin,J.; Zhang,Y.
EPI506228	MP	China	2013-Dec-16	EPI_ISL_156302	A/Guangdong/04/2013			Guan,D.; Xiao,H.; Zeng,X.; Wu,J.; Ni,H.; Zhang,X.; Zou,L.; Liang,L.; Ke,C.; Lin,J.; Zhang,Y.
EPI506236	MP	China	2013-Dec-17	EPI_ISL_156304	A/Guangdong/05/2013			Guan,D.; Xiao,H.; Zeng,X.; Wu,J.; Ni,H.; Zhang,X.; Zou,L.; Liang,L.; Ke,C.; Lin,J.; Zhang,Y.
EPI507082	MP	Hong Kong (SAR)	2014-Feb-12	EPI_ISL_156471	A/Hong Kong/3263/2014	Hong Kong Department of Health	Hong Kong Department of Health	Mak,G.C.; Cheng,P.K.C.; Lo,J.Y.C.
EPI509061	MP	China	2013-Apr-23	EPI_ISL_157284	A/Henan/02/2013		WHO Chinese National Influenza Center	Wang,Dayan;Gao,Rongbao;Yang,Lei;Li,Xiyan;Cheng,Yanhui;Zou,Shumei;Zhou,Jianfang;Zhu,Wenfei;Guo,Junfeng;Dong,Jie;Zhang,Ye;Liu,Liqi;Bo,Hong;Xin,Li;Huang,Weijuan;Dong,Libo;Zhao,Xiang;Lan,Yu;Li,Xiaodan;Shu,Yuelong
EPI509069	MP	China	2013-Apr-29	EPI_ISL_157285	A/Hunan/0070/2013		WHO Chinese National Influenza Center	Wang,Dayan;Gao,Rongbao;Yang,Lei;Li,Xiyan;Cheng,Yanhui;Zou,Shumei;Zhou,Jianfang;Zhu,Wenfei;Guo,Junfeng;Dong,Jie;Zhang,Ye;Liu,Liqi;Bo,Hong;Xin,Li;Huang,Weijuan;Dong,Libo;Zhao,Xiang;Lan,Yu;Li,Xiaodan;Shu,Yuelong
EPI509072	MP	China	2013-May-27	EPI_ISL_157286	A/Beijing/02/2013		WHO Chinese National Influenza Center	Wang,Dayan;Gao,Rongbao;Yang,Lei;Li,Xiyan;Cheng,Yanhui;Zou,Shumei;Zhou,Jianfang;Zhu,Wenfei;Guo,Junfeng;Dong,Jie;Zhang,Ye;Liu,Liqi;Bo,Hong;Xin,Li;Huang,Weijuan;Dong,Libo;Zhao,Xiang;Lan,Yu;Li,Xiaodan;Shu,Yuelong
EPI509085	MP	China	2013-Apr-01	EPI_ISL_157287	A/Anhui/04/2013		WHO Chinese National Influenza Center	Wang,Dayan;Gao,Rongbao;Yang,Lei;Li,Xiyan;Cheng,Yanhui;Zou,Shumei;Zhou,Jianfang;Zhu,Wenfei;Guo,Junfeng;Dong,Jie;Zhang,Ye;Liu,Liqi;Bo,Hong;Xin,Li;Huang,Weijuan;Dong,Libo;Zhao,Xiang;Lan,Yu;Li,Xiaodan;Shu,Yuelong
EPI509088	MP	China	2013-Apr-27	EPI_ISL_157288	A/Fujian/02/2013		WHO Chinese National Influenza Center	Wang,Dayan;Gao,Rongbao;Yang,Lei;Li,Xiyan;Cheng,Yanhui;Zou,Shumei;Zhou,Jianfang;Zhu,Wenfei;Guo,Junfeng;Dong,Jie;Zhang,Ye;Liu,Liqi;Bo,Hong;Xin,Li;Huang,Weijuan;Dong,Libo;Zhao,Xiang;Lan,Yu;Li,Xiaodan;Shu,Yuelong
EPI509101	MP	China	2013-Apr-29	EPI_ISL_157289	A/Fujian/03/2013		WHO Chinese National Influenza Center	Wang,Dayan;Gao,Rongbao;Yang,Lei;Li,Xiyan;Cheng,Yanhui;Zou,Shumei;Zhou,Jianfang;Zhu,Wenfei;Guo,Junfeng;Dong,Jie;Zhang,Ye;Liu,Liqi;Bo,Hong;Xin,Li;Huang,Weijuan;Dong,Libo;Zhao,Xiang;Lan,Yu;Li,Xiaodan;Shu,Yuelong
EPI509104	MP	China	2013-May-02	EPI_ISL_157290	A/Fujian/04/2013		WHO Chinese National Influenza Center	Wang,Dayan;Gao,Rongbao;Yang,Lei;Li,Xiyan;Cheng,Yanhui;Zou,Shumei;Zhou,Jianfang;Zhu,Wenfei;Guo,Junfeng;Dong,Jie;Zhang,Ye;Liu,Liqi;Bo,Hong;Xin,Li;Huang,Weijuan;Dong,Libo;Zhao,Xiang;Lan,Yu;Li,Xiaodan;Shu,Yuelong
EPI509117	MP	China	2013-Apr-27	EPI_ISL_157292	A/Fujian/05/2013		WHO Chinese National Influenza Center	Wang,Dayan;Gao,Rongbao;Yang,Lei;Li,Xiyan;Cheng,Yanhui;Zou,Shumei;Zhou,Jianfang;Zhu,Wenfei;Guo,Junfeng;Dong,Jie;Zhang,Ye;Liu,Liqi;Bo,Hong;Xin,Li;Huang,Weijuan;Dong,Libo;Zhao,Xiang;Lan,Yu;Li,Xiaodan;Shu,Yuelong
EPI509121	MP	China	2013-Jul-19	EPI_ISL_157293	A/Hebei/01/2013		WHO Chinese National Influenza Center	Wang,Dayan;Gao,Rongbao;Yang,Lei;Li,Xiyan;Cheng,Yanhui;Zou,Shumei;Zhou,Jianfang;Zhu,Wenfei;Guo,Junfeng;Dong,Jie;Zhang,Ye;Liu,Liqi;Bo,Hong;Xin,Li;Huang,Weijuan;Dong,Libo;Zhao,Xiang;Lan,Yu;Li,Xiaodan;Shu,Yuelong
EPI509134	MP	China	2014-Feb-03	EPI_ISL_157294	A/Guangxi/08970/2014		WHO Chinese National Influenza Center	Wang,Dayan;Gao,Rongbao;Yang,Lei;Li,Xiyan;Cheng,Yanhui;Zou,Shumei;Zhou,Jianfang;Zhu,Wenfei;Guo,Junfeng;Dong,Jie;Zhang,Ye;Liu,Liqi;Bo,Hong;Xin,Li;Huang,Weijuan;Dong,Libo;Zhao,Xiang;Lan,Yu;Li,Xiaodan;Shu,Yuelong
EPI509137	MP	China	2014-Feb-05	EPI_ISL_157295	A/Guangxi/08971/2014		WHO Chinese National Influenza Center	Wang,Dayan;Gao,Rongbao;Yang,Lei;Li,Xiyan;Cheng,Yanhui;Zou,Shumei;Zhou,Jianfang;Zhu,Wenfei;Guo,Junfeng;Dong,Jie;Zhang,Ye;Liu,Liqi;Bo,Hong;Xin,Li;Huang,Weijuan;Dong,Libo;Zhao,Xiang;Lan,Yu;Li,Xiaodan;Shu,Yuelong
EPI509150	MP	China	2014-Jan-27	EPI_ISL_157296	A/Guangxi/08309/2014		WHO Chinese National Influenza Center	Wang,Dayan;Gao,Rongbao;Yang,Lei;Li,Xiyan;Cheng,Yanhui;Zou,Shumei;Zhou,Jianfang;Zhu,Wenfei;Guo,Junfeng;Dong,Jie;Zhang,Ye;Liu,Liqi;Bo,Hong;Xin,Li;Huang,Weijuan;Dong,Libo;Zhao,Xiang;Lan,Yu;Li,Xiaodan;Shu,Yuelong
EPI509505	MP	Hong Kong (SAR)	2013-Nov-30	EPI_ISL_157487	A/Hong Kong/470129/2013			Kai-Wang To,K.; Song,W.; Lau,S.Y.; Que,T.L.; Lung,D.C.; Fan-Ngai Hung,I.; Chen,H.; Yuen,K.Y.; To,K.K.W.; Lau,S.-Y.; Que,T.-L.; Chan,J.F.W.; Chan,K.-H.; Yuen,K.-Y.
EPI509875	MP	Hong Kong (SAR)	2014-Mar-01	EPI_ISL_157702	A/Hong Kong/4495/2014	Hong Kong Department of Health	Hong Kong Department of Health	Mak,G.C.; Cheng,P.K.C.; Lo,J.Y.C.
EPI509883	MP	Hong Kong (SAR)	2014-Mar-17	EPI_ISL_157703	A/Hong Kong/8113530/2014	Hong Kong Department of Health	Hong Kong Department of Health	Mak,G.C.; Cheng,P.K.C.; Lo,J.Y.C.
EPI510156	MP	China	2014-Jan-08	EPI_ISL_157771	A/Guizhou/01502/2014		WHO Chinese National Influenza Center
EPI515856	MP	China	2013-Nov-01	EPI_ISL_159070	A/Guangdong/DG-02/2013	Guangdong Provincial Center for Disease Control and Prevention	Guangdong Provincial Center for Disease Control and Prevention	Jing, L
EPI515864	MP	China	2013-Dec-01	EPI_ISL_159071	A/Guangdong/DG-03/2013	Guangdong Provincial Center for Disease Control and Prevention	Guangdong Provincial Center for Disease Control and Prevention	Jing, L
EPI515872	MP	China	2013-Dec-01	EPI_ISL_159072	A/Guangdong/YJ-04/2013	Guangdong Provincial Center for Disease Control and Prevention	Guangdong Provincial Center for Disease Control and Prevention	Jing, L
EPI515880	MP	China	2013-Dec-01	EPI_ISL_159073	A/Guangdong/YJ-05/2013	Guangdong Provincial Center for Disease Control and Prevention	Guangdong Provincial Center for Disease Control and Prevention	Jing, L
EPI516593	MP	Hong Kong (SAR)	2014-Apr-03	EPI_ISL_159477	A/Hong Kong/5581/2014	Hong Kong Department of Health	Hong Kong Department of Health	Mak,G.C.; Cheng,P.K.C.; Lo,J.Y.C.
EPI516601	MP	Hong Kong (SAR)	2014-Apr-13	EPI_ISL_159478	A/Hong Kong/8122430/2014	Hong Kong Department of Health	Hong Kong Department of Health	Mak,G.C.; Cheng,P.K.C.; Lo,J.Y.C.
EPI520859	MP	Hong Kong (SAR)	2014-Apr-08	EPI_ISL_160290	A/Hong Kong/5731/2014	Hong Kong Department of Health	Hong Kong Department of Health	Mak,G.C.; Cheng,P.K.C.; Lo,J.Y.C.
EPI531798	MP	Taiwan	2014-Apr-21	EPI_ISL_160435	A/Taiwan/1/2014	Centers for Disease Control	Centers for Disease Control, R.O.C. (Taiwan)
EPI531804	MP	Taiwan	2014-Apr-24	EPI_ISL_160436	A/Taiwan/2/2014	Centers for Disease Control	Centers for Disease Control, R.O.C. (Taiwan)
EPI528293	MP	China	2014-Feb-19	EPI_ISL_161665	A/Jilin/10117/2014	WHO Chinese National Influenza Center	WHO Chinese National Influenza Center	Wang,Dayan;Gao,Rongbao;Yang,Lei;Zhou,Shumei;Li,Xiyan;Zhou,Jianfang;Zhu,Wenfei;Guo,Junfeng;Li,Xiaodan;Dong,Jie;Huang,Weijuan;Zhang,Ye;Dong,Libo;Zhao,Xiang;Lu,Jian;Lan,Yu;Shu,Yuelong
EPI531119	MP	China	2013-Jan-01	EPI_ISL_162351	A/Anhui/1-DEWH730/2013			Wentworth,D.E.; Halpin,R.A.; Lin,X.; Bera,J.; Akopov,A.; Ransier,A.; Mohan,M.; Fedorova,N.; Tsitrin,T.; Puri,V.; Stockwell,T.; Amedeo,P.; Appalla,L.; Bishop,B.; Edworthy,P.; Gupta,N.; Hoover,J.; Katzel,D.; Schobel,S.; Shrivastava,S.; Thovarai,V.; Wang,S.; Bao,Y.; Sanders,R.; Zhdanov,S.; Kiryutin,B.; Lipman,D.J.; Tatusova,T.; Richt,J.A.
EPI531469	MP	China	2014-Jan-03	EPI_ISL_162470	A/Shanghai/01/2014			Zhang,W.; Xu,L.; Tian,D.; Liu,Y.; Hu,Y.
EPI531764	MP	China	2014-Mar-10	EPI_ISL_162618	A/Shantou/1001/2014	Shantou University Medical College	Shantou University Medical College
EPI531772	MP	China	2014-Mar-23	EPI_ISL_162619	A/Shantou/1002/2014	Shantou University Medical College	Shantou University Medical College
EPI531780	MP	China	2014-Apr-11	EPI_ISL_162620	A/Shantou/1003/2014	Shantou University Medical College	Shantou University Medical College
EPI531788	MP	China	2014-Apr-19	EPI_ISL_162621	A/Shantou/1004/2014	Shantou University Medical College	Shantou University Medical College
EPI534101	MP	China	2013-Apr-12	EPI_ISL_163692	A/Zhejiang/3/2013	Zhejiang Provincial Center for Disease Control and Prevention	Zhejiang Provincial Center for Disease Control and Prevention	Sun, Y; Zhang, YJ
EPI534109	MP	China	2013-Apr-03	EPI_ISL_163693	A/Zhejiang/4/2013	Zhejiang Provincial Center for Disease Control and Prevention	Zhejiang Provincial Center for Disease Control and Prevention	Sun, Y; Zhang, YJ
EPI534117	MP	China	2013-Apr-12	EPI_ISL_163694	A/Zhejiang/5/2013	Zhejiang Provincial Center for Disease Control and Prevention	Zhejiang Provincial Center for Disease Control and Prevention	Sun, Y; Zhang, YJ
EPI534125	MP	China	2013-Apr-13	EPI_ISL_163695	A/Zhejiang/6/2013	Zhejiang Provincial Center for Disease Control and Prevention	Zhejiang Provincial Center for Disease Control and Prevention	Sun, Y; Zhang, YJ
EPI534133	MP	China	2013-Apr-06	EPI_ISL_163696	A/Zhejiang/7/2013	Zhejiang Provincial Center for Disease Control and Prevention	Zhejiang Provincial Center for Disease Control and Prevention	Sun, Y; Zhang, YJ
EPI534141	MP	China	2013-Apr-12	EPI_ISL_163697	A/Zhejiang/8/2013	Zhejiang Provincial Center for Disease Control and Prevention	Zhejiang Provincial Center for Disease Control and Prevention	Sun, Y; Zhang, YJ
EPI534149	MP	China	2013-Apr-02	EPI_ISL_163698	A/Zhejiang/9/2013	Zhejiang Provincial Center for Disease Control and Prevention	Zhejiang Provincial Center for Disease Control and Prevention	Sun, Y; Zhang, YJ
EPI534157	MP	China	2013-Apr-06	EPI_ISL_163699	A/Zhejiang/10/2013	Zhejiang Provincial Center for Disease Control and Prevention	Zhejiang Provincial Center for Disease Control and Prevention	Sun, Y; Zhang, YJ
EPI534165	MP	China	2013-Apr-11	EPI_ISL_163700	A/Zhejiang/11/2013	Zhejiang Provincial Center for Disease Control and Prevention	Zhejiang Provincial Center for Disease Control and Prevention	Sun, Y; Zhang, YJ
EPI534173	MP	China	2013-Apr-06	EPI_ISL_163701	A/Zhejiang/12/2013	Zhejiang Provincial Center for Disease Control and Prevention	Zhejiang Provincial Center for Disease Control and Prevention	Sun, Y; Zhang, YJ
EPI534181	MP	China	2013-Apr-11	EPI_ISL_163702	A/Zhejiang/13/2013	Zhejiang Provincial Center for Disease Control and Prevention	Zhejiang Provincial Center for Disease Control and Prevention	Sun, Y; Zhang, YJ
EPI534189	MP	China	2013-Mar-23	EPI_ISL_163703	A/Zhejiang/14/2013	Zhejiang Provincial Center for Disease Control and Prevention	Zhejiang Provincial Center for Disease Control and Prevention	Sun, Y; Zhang, YJ
EPI534197	MP	China	2013-Apr-08	EPI_ISL_163704	A/Zhejiang/15/2013	Zhejiang Provincial Center for Disease Control and Prevention	Zhejiang Provincial Center for Disease Control and Prevention	Sun, Y; Zhang, YJ
EPI534205	MP	China	2013-Apr-01	EPI_ISL_163705	A/Zhejiang/16/2013	Zhejiang Provincial Center for Disease Control and Prevention	Zhejiang Provincial Center for Disease Control and Prevention	Sun, Y; Zhang, YJ
EPI534220	MP	China	2013-Apr-16	EPI_ISL_163707	A/Zhejiang/18/2013	Zhejiang Provincial Center for Disease Control and Prevention	Zhejiang Provincial Center for Disease Control and Prevention	Sun, Y; Zhang, YJ
EPI534228	MP	China	2013-Apr-24	EPI_ISL_163708	A/Zhejiang/19/2013	Zhejiang Provincial Center for Disease Control and Prevention	Zhejiang Provincial Center for Disease Control and Prevention	Sun, Y; Zhang, YJ
EPI534236	MP	China	2013-Apr-16	EPI_ISL_163709	A/Zhejiang/21/2013	Zhejiang Provincial Center for Disease Control and Prevention	Zhejiang Provincial Center for Disease Control and Prevention	Sun, Y; Zhang, YJ
EPI534243	MP	China	2013-Nov-20	EPI_ISL_163710	A/Zhejiang/23/2013	Zhejiang Provincial Center for Disease Control and Prevention	Zhejiang Provincial Center for Disease Control and Prevention	Sun, Y; Zhang, YJ
EPI534250	MP	China	2013-Nov-30	EPI_ISL_163711	A/Zhejiang/24/2013	Zhejiang Provincial Center for Disease Control and Prevention	Zhejiang Provincial Center for Disease Control and Prevention	Sun, Y; Zhang, YJ
EPI534266	MP	China	2013-Oct-21	EPI_ISL_163713	A/Zhejiang/26/2013	Zhejiang Provincial Center for Disease Control and Prevention	Zhejiang Provincial Center for Disease Control and Prevention	Sun, Y; Zhang, YJ
EPI534274	MP	China	2014-Jan-02	EPI_ISL_163714	A/Zhejiang/1/2014	Zhejiang Provincial Center for Disease Control and Prevention	Zhejiang Provincial Center for Disease Control and Prevention	Sun, Y; Zhang, YJ
EPI534282	MP	China	2014-Jan-09	EPI_ISL_163715	A/Zhejiang/2/2014	Zhejiang Provincial Center for Disease Control and Prevention	Zhejiang Provincial Center for Disease Control and Prevention	Sun, Y; Zhang, YJ
EPI534290	MP	China	2014-Jan-02	EPI_ISL_163716	A/Zhejiang/3/2014	Zhejiang Provincial Center for Disease Control and Prevention	Zhejiang Provincial Center for Disease Control and Prevention	Sun, Y; Zhang, YJ
EPI534298	MP	China	2014-Jan-03	EPI_ISL_163717	A/Zhejiang/4/2014	Zhejiang Provincial Center for Disease Control and Prevention	Zhejiang Provincial Center for Disease Control and Prevention	Sun, Y; Zhang, YJ
EPI534306	MP	China	2014-Jan-01	EPI_ISL_163718	A/Zhejiang/5/2014	Zhejiang Provincial Center for Disease Control and Prevention	Zhejiang Provincial Center for Disease Control and Prevention	Sun, Y; Zhang, YJ
EPI534321	MP	China	2014-Jan-18	EPI_ISL_163720	A/Zhejiang/xs01/2014	Zhejiang Provincial Center for Disease Control and Prevention	Zhejiang Provincial Center for Disease Control and Prevention	Sun, Y; Zhang, YJ
EPI534329	MP	China	2014-Jan-22	EPI_ISL_163721	A/Zhejiang/xs02/2014	Zhejiang Provincial Center for Disease Control and Prevention	Zhejiang Provincial Center for Disease Control and Prevention	Sun, Y; Zhang, YJ
EPI534337	MP	China	2014-Jan-23	EPI_ISL_163722	A/Zhejiang/xs03/2014	Zhejiang Provincial Center for Disease Control and Prevention	Zhejiang Provincial Center for Disease Control and Prevention	Sun, Y; Zhang, YJ
EPI534349	MP	China	2014-Feb-27	EPI_ISL_163724	A/Zhejiang/9-2/2014	Zhejiang Provincial Center for Disease Control and Prevention	Zhejiang Provincial Center for Disease Control and Prevention	Sun, Y; Zhang, YJ
EPI534357	MP	China	2014-Jan-23	EPI_ISL_163725	A/Zhejiang/10/2014	Zhejiang Provincial Center for Disease Control and Prevention	Zhejiang Provincial Center for Disease Control and Prevention	Sun, Y; Zhang, YJ
EPI534365	MP	China	2014-Jan-23	EPI_ISL_163726	A/Zhejiang/11/2014	Zhejiang Provincial Center for Disease Control and Prevention	Zhejiang Provincial Center for Disease Control and Prevention	Sun, Y; Zhang, YJ
EPI534373	MP	China	2014-Jan-20	EPI_ISL_163727	A/Zhejiang/12/2014	Zhejiang Provincial Center for Disease Control and Prevention	Zhejiang Provincial Center for Disease Control and Prevention	Sun, Y; Zhang, YJ
EPI534381	MP	China	2014-Jan-23	EPI_ISL_163728	A/Zhejiang/13/2014	Zhejiang Provincial Center for Disease Control and Prevention	Zhejiang Provincial Center for Disease Control and Prevention	Sun, Y; Zhang, YJ
EPI534389	MP	China	2014-Jan-19	EPI_ISL_163729	A/Zhejiang/14/2014	Zhejiang Provincial Center for Disease Control and Prevention	Zhejiang Provincial Center for Disease Control and Prevention	Sun, Y; Zhang, YJ
EPI534397	MP	China	2014-Jan-21	EPI_ISL_163730	A/Zhejiang/15/2014	Zhejiang Provincial Center for Disease Control and Prevention	Zhejiang Provincial Center for Disease Control and Prevention	Sun, Y; Zhang, YJ
EPI535118	MP	China	2014-Jan-18	EPI_ISL_163997	A/Hangzhou/19/2014	Hangzhou Center for Disease Control and Prevention	Hangzhou Center for Disease Control and Prevention	Pu,XY;Li,J;Yu,XF;Kou,Y;Zhou,YY;Qian,X;Pan,JC
EPI535126	MP	China	2014-Jan-18	EPI_ISL_163998	A/Jiaxing/20/2014	Hangzhou Center for Disease Control and Prevention	Hangzhou Center for Disease Control and Prevention	Pu,XY;Li,J;Yu,XF;Kou,Y;Zhou,YY;Qian,X;Pan,JC
EPI535134	MP	China	2014-Jan-20	EPI_ISL_163999	A/Hangzhou/30/2014	Hangzhou Center for Disease Control and Prevention	Hangzhou Center for Disease Control and Prevention	Pu,XY;Li,J;Yu,XF;Kou,Y;Zhou,YY;Qian,X;Pan,JC
EPI535142	MP	China	2014-Jan-23	EPI_ISL_164000	A/Hangzhou/35/2014	Hangzhou Center for Disease Control and Prevention	Hangzhou Center for Disease Control and Prevention	Pu,XY;Li,J;Yu,XF;Kou,Y;Zhou,YY;Qian,X;Pan,JC
EPI535150	MP	China	2014-Jan-23	EPI_ISL_164001	A/Hangzhou/38/2014	Hangzhou Center for Disease Control and Prevention	Hangzhou Center for Disease Control and Prevention	Pu,XY;Li,J;Yu,XF;Kou,Y;Zhou,YY;Qian,X;Pan,JC
EPI535158	MP	China	2014-Jan-23	EPI_ISL_164002	A/Hangzhou/39/2014	Hangzhou Center for Disease Control and Prevention	Hangzhou Center for Disease Control and Prevention	Pu,XY;Li,J;Yu,XF;Kou,Y;Zhou,YY;Qian,X;Pan,JC
EPI535166	MP	China	2014-Jan-24	EPI_ISL_164003	A/Hangzhou/40/2014	Hangzhou Center for Disease Control and Prevention	Hangzhou Center for Disease Control and Prevention	Pu,XY;Li,J;Yu,XF;Kou,Y;Zhou,YY;Qian,X;Pan,JC
EPI535174	MP	China	2014-Jan-29	EPI_ISL_164004	A/Hangzhou/49/2014	Hangzhou Center for Disease Control and Prevention	Hangzhou Center for Disease Control and Prevention	Pu,XY;Li,J;Yu,XF;Kou,Y;Zhou,YY;Qian,X;Pan,JC
EPI535182	MP	China	2014-Feb-03	EPI_ISL_164005	A/Shaoxing/70/2014	Hangzhou Center for Disease Control and Prevention	Hangzhou Center for Disease Control and Prevention	Pu,XY;Li,J;Yu,XF;Kou,Y;Zhou,YY;Qian,X;Pan,JC
EPI535190	MP	China	2014-Feb-09	EPI_ISL_164006	A/Hangzhou/112/2014	Hangzhou Center for Disease Control and Prevention	Hangzhou Center for Disease Control and Prevention	Pu,XY;Li,J;Yu,XF;Kou,Y;Zhou,YY;Qian,X;Pan,JC
EPI535198	MP	China	2014-Feb-10	EPI_ISL_164007	A/Hangzhou/118/2014	Hangzhou Center for Disease Control and Prevention	Hangzhou Center for Disease Control and Prevention	Pu,XY;Li,J;Yu,XF;Kou,Y;Zhou,YY;Qian,X;Pan,JC
EPI541777	MP	Taiwan	2013-Dec-27	EPI_ISL_166324	A/Taiwan/3/2013	Centers for Disease Control	Centers for Disease Control, R.O.C. (Taiwan)
EPI542096	MP	China	2014-Feb-08	EPI_ISL_166435	A/Zhejiang/LS01/2014			Lei,Y.L.; Wang,X.G.; Mao,H.Y.
EPI542314	MP	China	2013-Apr-17	EPI_ISL_166490	A/Shanghai/MH01/2013			Zhao,B.H.; Zhang,X.; Pei,E.L.; Teng,Z.; Yu,X.L.; Shen,J.R.; Gao,Y.; Yuan,Z.G.; Wu,F.
EPI587894	MP	China	2014-Nov-25	EPI_ISL_169131	A/Zhejiang/17/2014	Zhejiang Provincial Center for Disease Control and Prevention	Zhejiang Provincial Center for Disease Control and Prevention	Sun, Y; Zhang, YJ
EPI553465	MP	Hong Kong (SAR)	2014-Dec-25	EPI_ISL_169442	A/Hong Kong/8194273/2014	Hong Kong Department of Health	Hong Kong Department of Health	Mak,G.C.; Lo,J.Y.C.
EPI556452	MP	China	2014-Jan-05	EPI_ISL_170080	A/Nanjing/105/2014(H7N9)		Jiangsu Provincial Center for Disease Control & Prevention
EPI556827	MP	China	2014-Apr-19	EPI_ISL_170151	A/Wuxi/419/2014(H7N9)		Jiangsu Provincial Center for Disease Control & Prevention
EPI556835	MP	China	2014-Apr-16	EPI_ISL_170152	A/Changzhou/416/2014(H7N9)		Jiangsu Provincial Center for Disease Control & Prevention
EPI557127	MP	China	2014-Nov-21	EPI_ISL_170237	A/Yancheng/1121/2014		Jiangsu Provincial Center for Disease Control & Prevention
EPI559412	MP	Hong Kong (SAR)	2015-Jan-23	EPI_ISL_170981	A/Hong Kong/2550/2015	Hong Kong Department of Health	Hong Kong Department of Health	Mak,G.C.; Cheng,P.K.C.; Lo,J.Y.C.
EPI560401	MP	Canada	2015-Jan-16	EPI_ISL_171342	A/British Columbia/1/2015	B.C. Centre for Disease Control	Public Health Agency of Canada (PHAC)	Bastien,Nathalie; Krajden,Mel; Tang,Patrick; Li,Yan
EPI566031	MP	China	2015-Jan-12	EPI_ISL_172816	A/Guangdong/15SF018/2015		WHO Chinese National Influenza Center	Wang,Dayan;Gao,Rongbao;Yang,Lei;Chen,Wenbing;Zou,Shumei;Li,Xiyan;Guo,Junfeng;Dong,Jie;Xin,Li;Huang,Weijuan;Zhang,Ye;Bo,Hong;Wei,Hejiang;Zhou,Jianfang;Shu,Yuelong
EPI566039	MP	China	2015-Jan-06	EPI_ISL_172817	A/Guangdong/15SF010/2015		WHO Chinese National Influenza Center	Wang,Dayan;Gao,Rongbao;Yang,Lei;Chen,Wenbing;Zou,Shumei;Li,Xiyan;Guo,Junfeng;Dong,Jie;Xin,Li;Huang,Weijuan;Zhang,Ye;Bo,Hong;Wei,Hejiang;Zhou,Jianfang;Shu,Yuelong
EPI566047	MP	China	2014-Dec-25	EPI_ISL_172818	A/Xinjiang/05916/2014		WHO Chinese National Influenza Center	Wang,Dayan;Gao,Rongbao;Yang,Lei;Chen,Wenbing;Zou,Shumei;Li,Xiyan;Guo,Junfeng;Dong,Jie;Xin,Li;Huang,Weijuan;Zhang,Ye;Bo,Hong;Wei,Hejiang;Zhou,Jianfang;Shu,Yuelong
EPI566055	MP	China	2014-Nov-28	EPI_ISL_172819	A/Environment/Xinjiang/98679/2014		WHO Chinese National Influenza Center	Wang,Dayan;Gao,Rongbao;Yang,Lei;Chen,Wenbing;Zou,Shumei;Li,Xiyan;Guo,Junfeng;Dong,Jie;Xin,Li;Huang,Weijuan;Zhang,Ye;Bo,Hong;Wei,Hejiang;Zhou,Jianfang;Shu,Yuelong
EPI566063	MP	China	2015-Jan-08	EPI_ISL_172820	A/Xinjiang/05845/2015		WHO Chinese National Influenza Center	Wang,Dayan;Gao,Rongbao;Yang,Lei;Chen,Wenbing;Zou,Shumei;Li,Xiyan;Guo,Junfeng;Dong,Jie;Xin,Li;Huang,Weijuan;Zhang,Ye;Bo,Hong;Wei,Hejiang;Zhou,Jianfang;Shu,Yuelong
EPI566071	MP	China	2014-Dec-27	EPI_ISL_172821	A/Jiangsu/06306/2014		WHO Chinese National Influenza Center	Wang,Dayan;Gao,Rongbao;Yang,Lei;Chen,Wenbing;Zou,Shumei;Li,Xiyan;Guo,Junfeng;Dong,Jie;Xin,Li;Huang,Weijuan;Zhang,Ye;Bo,Hong;Wei,Hejiang;Zhou,Jianfang;Shu,Yuelong
EPI566079	MP	China	2015-Jan-09	EPI_ISL_172822	A/Guizhou/03240/2015		WHO Chinese National Influenza Center	Wang,Dayan;Gao,Rongbao;Yang,Lei;Chen,Wenbing;Zou,Shumei;Li,Xiyan;Guo,Junfeng;Dong,Jie;Xin,Li;Huang,Weijuan;Zhang,Ye;Bo,Hong;Wei,Hejiang;Zhou,Jianfang;Shu,Yuelong
EPI566087	MP	China	2014-Nov-27	EPI_ISL_172823	A/Guangdong/02496/2014		WHO Chinese National Influenza Center	Wang,Dayan;Gao,Rongbao;Yang,Lei;Chen,Wenbing;Zou,Shumei;Li,Xiyan;Guo,Junfeng;Dong,Jie;Xin,Li;Huang,Weijuan;Zhang,Ye;Bo,Hong;Wei,Hejiang;Zhou,Jianfang;Shu,Yuelong
EPI566095	MP	China	2014-Oct-25	EPI_ISL_172824	A/XinjiangBintuan/99117/2014		WHO Chinese National Influenza Center	Wang,Dayan;Gao,Rongbao;Yang,Lei;Chen,Wenbing;Zou,Shumei;Li,Xiyan;Guo,Junfeng;Dong,Jie;Xin,Li;Huang,Weijuan;Zhang,Ye;Bo,Hong;Wei,Hejiang;Zhou,Jianfang;Shu,Yuelong
EPI566103	MP	China	2014-Nov-20	EPI_ISL_172825	A/XinjiangBintuan/99118/2014		WHO Chinese National Influenza Center	Wang,Dayan;Gao,Rongbao;Yang,Lei;Chen,Wenbing;Zou,Shumei;Li,Xiyan;Guo,Junfeng;Dong,Jie;Xin,Li;Huang,Weijuan;Zhang,Ye;Bo,Hong;Wei,Hejiang;Zhou,Jianfang;Shu,Yuelong
EPI566119	MP	China	2014-Nov-17	EPI_ISL_172827	A/Jiangsu/98342/2014		WHO Chinese National Influenza Center	Wang,Dayan;Gao,Rongbao;Yang,Lei;Chen,Wenbing;Zou,Shumei;Li,Xiyan;Guo,Junfeng;Dong,Jie;Xin,Li;Huang,Weijuan;Zhang,Ye;Bo,Hong;Wei,Hejiang;Zhou,Jianfang;Shu,Yuelong
EPI566126	MP	China	2015-Jan-12	EPI_ISL_172828	A/Fujian/09273/2015		WHO Chinese National Influenza Center	Wang,Dayan;Gao,Rongbao;Yang,Lei;Chen,Wenbing;Zou,Shumei;Li,Xiyan;Guo,Junfeng;Dong,Jie;Xin,Li;Huang,Weijuan;Zhang,Ye;Bo,Hong;Wei,Hejiang;Zhou,Jianfang;Shu,Yuelong
EPI566134	MP	China	2014-Dec-29	EPI_ISL_172829	A/Jiangsu/06307/2014		WHO Chinese National Influenza Center	Wang,Dayan;Gao,Rongbao;Yang,Lei;Chen,Wenbing;Zou,Shumei;Li,Xiyan;Guo,Junfeng;Dong,Jie;Xin,Li;Huang,Weijuan;Zhang,Ye;Bo,Hong;Wei,Hejiang;Zhou,Jianfang;Shu,Yuelong
EPI566667	MP	Hong Kong (SAR)	2015-Feb-22	EPI_ISL_173033	A/Hong Kong/8130773/2015	Hong Kong Department of Health	Hong Kong Department of Health	Mak,G.C.; Lo,J.Y.C.
EPI568650	MP	China	2013-Mar-05	EPI_ISL_173625	A/Shanghai/02/2013			Zhu,H.; Wang,D.; Kelvin,D.J.; Li,L.; Zheng,Z.; Yoon,S.W.; Wong,S.S.; Farooqui,A.; Wang,J.; Banner,D.; Chen,R.; Zheng,R.; Zhou,J.; Zhang,Y.; Hong,W.; Dong,W.; Cai,Q.; Roehrl,M.H.; Huang,S.S.; Kelvin,A.A.; Yao,T.; Zhou,B.; Chen,X.; Leung,G.M.; Poon,L.L.; Webster,R.G.; Webby,R.J.; Peiris,J.S.; Guan,Y.; Shu,Y.; Roehrl,M.A.; Huang,S.H.; Calvin,A.A.
EPI576545	MP	China	2014-Jan-17	EPI_ISL_175596	A/Shanghai/PD-01/2014			Pan,H.; Chen,J.; Wu,F.; Zhao,B.; Zhang,X.; Teng,Z.; Yu,X.; Zhu,Z.
EPI583224	MP	China	2014-Jan-11	EPI_ISL_175829	A/Shenzhen/SP-Z93/2014			Lam,T.Y.; Zhou,B.; Wang,J.; Chai,Y.; Shen,Y.; Chen,X.; Ma,C.; Hong,W.; Chen,Y.; Zhang,Y.; Duan,L.; Chen,P.; Jiang,J.; Li,L.; Poon,L.M.; Webby,R.J.; Smith,D.K.; Leung,G.M.; Peiris,J.M.; Holmes,E.C.; Guan,Y.; Zhu,H.
EPI583231	MP	China	2014-Jan-16	EPI_ISL_175830	A/Shenzhen/SP4/2014			Lam,T.Y.; Zhou,B.; Wang,J.; Chai,Y.; Shen,Y.; Chen,X.; Ma,C.; Hong,W.; Chen,Y.; Zhang,Y.; Duan,L.; Chen,P.; Jiang,J.; Li,L.; Poon,L.M.; Webby,R.J.; Smith,D.K.; Leung,G.M.; Peiris,J.M.; Holmes,E.C.; Guan,Y.; Zhu,H.
EPI583238	MP	China	2014-Jan-20	EPI_ISL_175831	A/Shenzhen/SP17/2014			Lam,T.Y.; Zhou,B.; Wang,J.; Chai,Y.; Shen,Y.; Chen,X.; Ma,C.; Hong,W.; Chen,Y.; Zhang,Y.; Duan,L.; Chen,P.; Jiang,J.; Li,L.; Poon,L.M.; Webby,R.J.; Smith,D.K.; Leung,G.M.; Peiris,J.M.; Holmes,E.C.; Guan,Y.; Zhu,H.
EPI583245	MP	China	2014-Jan-20	EPI_ISL_175832	A/Shenzhen/SP26/2014			Lam,T.Y.; Zhou,B.; Wang,J.; Chai,Y.; Shen,Y.; Chen,X.; Ma,C.; Hong,W.; Chen,Y.; Zhang,Y.; Duan,L.; Chen,P.; Jiang,J.; Li,L.; Poon,L.M.; Webby,R.J.; Smith,D.K.; Leung,G.M.; Peiris,J.M.; Holmes,E.C.; Guan,Y.; Zhu,H.
EPI583252	MP	China	2014-Jan-14	EPI_ISL_175833	A/Shenzhen/SP-W1/2014			Lam,T.Y.; Zhou,B.; Wang,J.; Chai,Y.; Shen,Y.; Chen,X.; Ma,C.; Hong,W.; Chen,Y.; Zhang,Y.; Duan,L.; Chen,P.; Jiang,J.; Li,L.; Poon,L.M.; Webby,R.J.; Smith,D.K.; Leung,G.M.; Peiris,J.M.; Holmes,E.C.; Guan,Y.; Zhu,H.
EPI583259	MP	China	2014-Jan-18	EPI_ISL_175834	A/Shenzhen/SP16/2014			Lam,T.Y.; Zhou,B.; Wang,J.; Chai,Y.; Shen,Y.; Chen,X.; Ma,C.; Hong,W.; Chen,Y.; Zhang,Y.; Duan,L.; Chen,P.; Jiang,J.; Li,L.; Poon,L.M.; Webby,R.J.; Smith,D.K.; Leung,G.M.; Peiris,J.M.; Holmes,E.C.; Guan,Y.; Zhu,H.
EPI583273	MP	China	2014-Jan-23	EPI_ISL_175835	A/Shenzhen/SP44/2014			Lam,T.Y.; Zhou,B.; Wang,J.; Chai,Y.; Shen,Y.; Chen,X.; Ma,C.; Hong,W.; Chen,Y.; Zhang,Y.; Duan,L.; Chen,P.; Jiang,J.; Li,L.; Poon,L.M.; Webby,R.J.; Smith,D.K.; Leung,G.M.; Peiris,J.M.; Holmes,E.C.; Guan,Y.; Zhu,H.
EPI583266	MP	China	2014-Jan-22	EPI_ISL_175836	A/Shenzhen/SP38/2014			Lam,T.Y.; Zhou,B.; Wang,J.; Chai,Y.; Shen,Y.; Chen,X.; Ma,C.; Hong,W.; Chen,Y.; Zhang,Y.; Duan,L.; Chen,P.; Jiang,J.; Li,L.; Poon,L.M.; Webby,R.J.; Smith,D.K.; Leung,G.M.; Peiris,J.M.; Holmes,E.C.; Guan,Y.; Zhu,H.
EPI583280	MP	China	2014-Jan-23	EPI_ISL_175837	A/Shenzhen/SP48/2014			Lam,T.Y.; Zhou,B.; Wang,J.; Chai,Y.; Shen,Y.; Chen,X.; Ma,C.; Hong,W.; Chen,Y.; Zhang,Y.; Duan,L.; Chen,P.; Jiang,J.; Li,L.; Poon,L.M.; Webby,R.J.; Smith,D.K.; Leung,G.M.; Peiris,J.M.; Holmes,E.C.; Guan,Y.; Zhu,H.
EPI583287	MP	China	2014-Jan-25	EPI_ISL_175838	A/Shenzhen/SP49/2014			Lam,T.Y.; Zhou,B.; Wang,J.; Chai,Y.; Shen,Y.; Chen,X.; Ma,C.; Hong,W.; Chen,Y.; Zhang,Y.; Duan,L.; Chen,P.; Jiang,J.; Li,L.; Poon,L.M.; Webby,R.J.; Smith,D.K.; Leung,G.M.; Peiris,J.M.; Holmes,E.C.; Guan,Y.; Zhu,H.
EPI577990	MP	China	2014-Jan-25	EPI_ISL_176436	A/Shenzhen/SP58/2014			Lam,T.Y.; Zhou,B.; Wang,J.; Chai,Y.; Shen,Y.; Chen,X.; Ma,C.; Hong,W.; Chen,Y.; Zhang,Y.; Duan,L.; Chen,P.; Jiang,J.; Li,L.; Poon,L.M.; Webby,R.J.; Smith,D.K.; Leung,G.M.; Peiris,J.M.; Holmes,E.C.; Guan,Y.; Zhu,H.
EPI577997	MP	China	2014-Jan-30	EPI_ISL_176437	A/Shenzhen/SP60/2014			Lam,T.Y.; Zhou,B.; Wang,J.; Chai,Y.; Shen,Y.; Chen,X.; Ma,C.; Hong,W.; Chen,Y.; Zhang,Y.; Duan,L.; Chen,P.; Jiang,J.; Li,L.; Poon,L.M.; Webby,R.J.; Smith,D.K.; Leung,G.M.; Peiris,J.M.; Holmes,E.C.; Guan,Y.; Zhu,H.
EPI578004	MP	China	2014-Feb-15	EPI_ISL_176438	A/Shenzhen/SP75/2014			Lam,T.Y.; Zhou,B.; Wang,J.; Chai,Y.; Shen,Y.; Chen,X.; Ma,C.; Hong,W.; Chen,Y.; Zhang,Y.; Duan,L.; Chen,P.; Jiang,J.; Li,L.; Poon,L.M.; Webby,R.J.; Smith,D.K.; Leung,G.M.; Peiris,J.M.; Holmes,E.C.; Guan,Y.; Zhu,H.
EPI578011	MP	China	2014-Feb-05	EPI_ISL_176439	A/Shenzhen/SP62/2014			Lam,T.Y.; Zhou,B.; Wang,J.; Chai,Y.; Shen,Y.; Chen,X.; Ma,C.; Hong,W.; Chen,Y.; Zhang,Y.; Duan,L.; Chen,P.; Jiang,J.; Li,L.; Poon,L.M.; Webby,R.J.; Smith,D.K.; Leung,G.M.; Peiris,J.M.; Holmes,E.C.; Guan,Y.; Zhu,H.
EPI578018	MP	China	2014-Mar-12	EPI_ISL_176440	A/Shenzhen/SP113/2014			Lam,T.Y.; Zhou,B.; Wang,J.; Chai,Y.; Shen,Y.; Chen,X.; Ma,C.; Hong,W.; Chen,Y.; Zhang,Y.; Duan,L.; Chen,P.; Jiang,J.; Li,L.; Poon,L.M.; Webby,R.J.; Smith,D.K.; Leung,G.M.; Peiris,J.M.; Holmes,E.C.; Guan,Y.; Zhu,H.
EPI578025	MP	China	2014-Mar-15	EPI_ISL_176441	A/Shenzhen/SP116/2014			Lam,T.Y.; Zhou,B.; Wang,J.; Chai,Y.; Shen,Y.; Chen,X.; Ma,C.; Hong,W.; Chen,Y.; Zhang,Y.; Duan,L.; Chen,P.; Jiang,J.; Li,L.; Poon,L.M.; Webby,R.J.; Smith,D.K.; Leung,G.M.; Peiris,J.M.; Holmes,E.C.; Guan,Y.; Zhu,H.
EPI578032	MP	China	2014-Mar-18	EPI_ISL_176442	A/Shenzhen/SP118/2014			Lam,T.Y.; Zhou,B.; Wang,J.; Chai,Y.; Shen,Y.; Chen,X.; Ma,C.; Hong,W.; Chen,Y.; Zhang,Y.; Duan,L.; Chen,P.; Jiang,J.; Li,L.; Poon,L.M.; Webby,R.J.; Smith,D.K.; Leung,G.M.; Peiris,J.M.; Holmes,E.C.; Guan,Y.; Zhu,H.
EPI585985	MP	China	2013-Apr-04	EPI_ISL_177875	A/Shanghai/ION/2013			Hu,Y.; Ren,X.; Yang,F.; Jin,Q.
EPI592196	MP	China	2014-Apr-02	EPI_ISL_179906	A/Shenzhen/SP139/2014			Lam,T.Y.; Zhou,B.; Wang,J.; Chai,Y.; Shen,Y.; Chen,X.; Ma,C.; Hong,W.; Chen,Y.; Zhang,Y.; Duan,L.; Chen,P.; Jiang,J.; Li,L.; Poon,L.M.; Webby,R.J.; Smith,D.K.; Leung,G.M.; Peiris,J.M.; Holmes,E.C.; Guan,Y.; Zhu,H.
EPI592189	MP	China	2014-Mar-23	EPI_ISL_179907	A/Shenzhen/SP126/2014			Lam,T.Y.; Zhou,B.; Wang,J.; Chai,Y.; Shen,Y.; Chen,X.; Ma,C.; Hong,W.; Chen,Y.; Zhang,Y.; Duan,L.; Chen,P.; Jiang,J.; Li,L.; Poon,L.M.; Webby,R.J.; Smith,D.K.; Leung,G.M.; Peiris,J.M.; Holmes,E.C.; Guan,Y.; Zhu,H.
EPI613808	MP	China	2013-Jan-01	EPI_ISL_188971	A/Anhui/DEWH72-01/2013			Wentworth,D.E.; Halpin,R.A.; Lin,X.; Bera,J.; Akopov,A.; Ransier,A.; Mohan,M.; Fedorova,N.; Tsitrin,T.; Puri,V.; Stockwell,T.; Amedeo,P.; Appalla,L.; Bishop,B.; Edworthy,P.; Gupta,N.; Hoover,J.; Katzel,D.; Schobel,S.; Shrivastava,S.; Thovarai,V.; Wang,S.; Bao,Y.; Sanders,R.; Zhdanov,S.; Kiryutin,B.; Lipman,D.J.; Tatusova,T.; Fouchier,R.A.M.
EPI613815	MP	China	2013-Jan-01	EPI_ISL_188972	A/Anhui/DEWH72-02/2013			Wentworth,D.E.; Halpin,R.A.; Lin,X.; Bera,J.; Akopov,A.; Ransier,A.; Mohan,M.; Fedorova,N.; Tsitrin,T.; Puri,V.; Stockwell,T.; Amedeo,P.; Appalla,L.; Bishop,B.; Edworthy,P.; Gupta,N.; Hoover,J.; Katzel,D.; Schobel,S.; Shrivastava,S.; Thovarai,V.; Wang,S.; Bao,Y.; Sanders,R.; Zhdanov,S.; Kiryutin,B.; Lipman,D.J.; Tatusova,T.; Fouchier,R.A.M.
EPI613822	MP	China	2013-Jan-01	EPI_ISL_188973	A/Anhui/DEWH72-03/2013			Wentworth,D.E.; Halpin,R.A.; Lin,X.; Bera,J.; Akopov,A.; Ransier,A.; Mohan,M.; Fedorova,N.; Tsitrin,T.; Puri,V.; Stockwell,T.; Amedeo,P.; Appalla,L.; Bishop,B.; Edworthy,P.; Gupta,N.; Hoover,J.; Katzel,D.; Schobel,S.; Shrivastava,S.; Thovarai,V.; Wang,S.; Bao,Y.; Sanders,R.; Zhdanov,S.; Kiryutin,B.; Lipman,D.J.; Tatusova,T.; Fouchier,R.A.M.
EPI613829	MP	China	2013-Jan-01	EPI_ISL_188974	A/Anhui/DEWH72-04/2013			Wentworth,D.E.; Halpin,R.A.; Lin,X.; Bera,J.; Akopov,A.; Ransier,A.; Mohan,M.; Fedorova,N.; Tsitrin,T.; Puri,V.; Stockwell,T.; Amedeo,P.; Appalla,L.; Bishop,B.; Edworthy,P.; Gupta,N.; Hoover,J.; Katzel,D.; Schobel,S.; Shrivastava,S.; Thovarai,V.; Wang,S.; Bao,Y.; Sanders,R.; Zhdanov,S.; Kiryutin,B.; Lipman,D.J.; Tatusova,T.; Fouchier,R.A.M.
EPI613836	MP	China	2013-Jan-01	EPI_ISL_188975	A/Anhui/DEWH72-05/2013			Wentworth,D.E.; Halpin,R.A.; Lin,X.; Bera,J.; Akopov,A.; Ransier,A.; Mohan,M.; Fedorova,N.; Tsitrin,T.; Puri,V.; Stockwell,T.; Amedeo,P.; Appalla,L.; Bishop,B.; Edworthy,P.; Gupta,N.; Hoover,J.; Katzel,D.; Schobel,S.; Shrivastava,S.; Thovarai,V.; Wang,S.; Bao,Y.; Sanders,R.; Zhdanov,S.; Kiryutin,B.; Lipman,D.J.; Tatusova,T.; Fouchier,R.A.M.
EPI613770	MP	China	2013-Jan-01	EPI_ISL_188976	A/Anhui/DEWH72-06/2013			Wentworth,D.E.; Halpin,R.A.; Lin,X.; Bera,J.; Akopov,A.; Ransier,A.; Mohan,M.; Fedorova,N.; Tsitrin,T.; Puri,V.; Stockwell,T.; Amedeo,P.; Appalla,L.; Bishop,B.; Edworthy,P.; Gupta,N.; Hoover,J.; Katzel,D.; Schobel,S.; Shrivastava,S.; Thovarai,V.; Wang,S.; Bao,Y.; Sanders,R.; Zhdanov,S.; Kiryutin,B.; Lipman,D.J.; Tatusova,T.; Fouchier,R.A.M.
EPI613777	MP	China	2013-Jan-01	EPI_ISL_188977	A/Anhui/DEWH72-07/2013			Wentworth,D.E.; Halpin,R.A.; Lin,X.; Bera,J.; Akopov,A.; Ransier,A.; Mohan,M.; Fedorova,N.; Tsitrin,T.; Puri,V.; Stockwell,T.; Amedeo,P.; Appalla,L.; Bishop,B.; Edworthy,P.; Gupta,N.; Hoover,J.; Katzel,D.; Schobel,S.; Shrivastava,S.; Thovarai,V.; Wang,S.; Bao,Y.; Sanders,R.; Zhdanov,S.; Kiryutin,B.; Lipman,D.J.; Tatusova,T.; Fouchier,R.A.M.
EPI613784	MP	China	2013-Jan-01	EPI_ISL_188978	A/Anhui/DEWH72-08/2013			Wentworth,D.E.; Halpin,R.A.; Lin,X.; Bera,J.; Akopov,A.; Ransier,A.; Mohan,M.; Fedorova,N.; Tsitrin,T.; Puri,V.; Stockwell,T.; Amedeo,P.; Appalla,L.; Bishop,B.; Edworthy,P.; Gupta,N.; Hoover,J.; Katzel,D.; Schobel,S.; Shrivastava,S.; Thovarai,V.; Wang,S.; Bao,Y.; Sanders,R.; Zhdanov,S.; Kiryutin,B.; Lipman,D.J.; Tatusova,T.; Fouchier,R.A.M.
EPI613791	MP	China	2013-Jan-01	EPI_ISL_188979	A/Anhui/DEWH72-09/2013			Wentworth,D.E.; Halpin,R.A.; Lin,X.; Bera,J.; Akopov,A.; Ransier,A.; Mohan,M.; Fedorova,N.; Tsitrin,T.; Puri,V.; Stockwell,T.; Amedeo,P.; Appalla,L.; Bishop,B.; Edworthy,P.; Gupta,N.; Hoover,J.; Katzel,D.; Schobel,S.; Shrivastava,S.; Thovarai,V.; Wang,S.; Bao,Y.; Sanders,R.; Zhdanov,S.; Kiryutin,B.; Lipman,D.J.; Tatusova,T.; Fouchier,R.A.M.
EPI619986	MP	China	2013-Jan-01	EPI_ISL_190391	A/Anhui/1-BALF_RG33/2013			Wentworth,D.E.; Halpin,R.A.; Lin,X.; Bera,J.; Akopov,A.; Ransier,A.; Mohan,M.; Fedorova,N.; Tsitrin,T.; Puri,V.; Stockwell,T.; Amedeo,P.; Appalla,L.; Bishop,B.; Edworthy,P.; Gupta,N.; Hoover,J.; Katzel,D.; Schobel,S.; Shrivastava,S.; Thovarai,V.; Wang,S.; Bao,Y.; Sanders,R.; Zhdanov,S.; Kiryutin,B.; Lipman,D.J.; Tatusova,T.; Richt,J.A.
EPI620179	MP	China	2013-Jan-01	EPI_ISL_190392	A/Anhui/1-JCVI1_RG1/2013			Wentworth,D.E.; Halpin,R.A.; Lin,X.; Bera,J.; Akopov,A.; Ransier,A.; Mohan,M.; Fedorova,N.; Tsitrin,T.; Puri,V.; Stockwell,T.; Amedeo,P.; Appalla,L.; Bishop,B.; Edworthy,P.; Gupta,N.; Hoover,J.; Katzel,D.; Schobel,S.; Shrivastava,S.; Thovarai,V.; Wang,S.; Bao,Y.; Sanders,R.; Zhdanov,S.; Kiryutin,B.; Lipman,D.J.; Tatusova,T.; Richt,J.A.
EPI620193	MP	China	2013-Jan-01	EPI_ISL_190394	A/Anhui/1-JCVI1_RG3/2013			Wentworth,D.E.; Halpin,R.A.; Lin,X.; Bera,J.; Akopov,A.; Ransier,A.; Mohan,M.; Fedorova,N.; Tsitrin,T.; Puri,V.; Stockwell,T.; Amedeo,P.; Appalla,L.; Bishop,B.; Edworthy,P.; Gupta,N.; Hoover,J.; Katzel,D.; Schobel,S.; Shrivastava,S.; Thovarai,V.; Wang,S.; Bao,Y.; Sanders,R.; Zhdanov,S.; Kiryutin,B.; Lipman,D.J.; Tatusova,T.; Richt,J.A.
EPI620200	MP	China	2013-Jan-01	EPI_ISL_190395	A/Anhui/1-BALF_RG6/2013			Wentworth,D.E.; Halpin,R.A.; Lin,X.; Bera,J.; Akopov,A.; Ransier,A.; Mohan,M.; Fedorova,N.; Tsitrin,T.; Puri,V.; Stockwell,T.; Amedeo,P.; Appalla,L.; Bishop,B.; Edworthy,P.; Gupta,N.; Hoover,J.; Katzel,D.; Schobel,S.; Shrivastava,S.; Thovarai,V.; Wang,S.; Bao,Y.; Sanders,R.; Zhdanov,S.; Kiryutin,B.; Lipman,D.J.; Tatusova,T.; Richt,J.A.
EPI621122	MP	China	2015-Apr-25	EPI_ISL_190691	A/Quzhou/1/2015			Cao,W.-C.; Fang,C.-F.; Ma,M.-J.; Zhan,B.-D.; Lai,S.-M.; Hu,Y.; Yang,X.-X.; Li,J.; Cao,G.-P.; Zhou,J.-J.; Zhang,J.-M.; Wang,S.-Q.; Hu,X.-L.; Chen,E.-F.; Li,Y.-J.; Yao,H.-W.; Li,X.-L.; Jiang,J.-F.; Yi,H.-M.; Xu,W.-D.; Gray,G.C.; Fang,L.-Q.
EPI621129	MP	China	2015-Apr-23	EPI_ISL_190692	A/Quzhou/2/2015			Cao,W.-C.; Fang,C.-F.; Ma,M.-J.; Zhan,B.-D.; Lai,S.-M.; Hu,Y.; Yang,X.-X.; Li,J.; Cao,G.-P.; Zhou,J.-J.; Zhang,J.-M.; Wang,S.-Q.; Hu,X.-L.; Chen,E.-F.; Li,Y.-J.; Yao,H.-W.; Li,X.-L.; Jiang,J.-F.; Yi,H.-M.; Xu,W.-D.; Gray,G.C.; Fang,L.-Q.
EPI626980	MP	China	2015-Jan-16	EPI_ISL_192274	A/Jiangsu/22184/2015	WHO Chinese National Influenza Center	WHO Chinese National Influenza Center	Wang,Dayan;Gao,Rongbao;Yang,Lei;Zhou,Shumei;Li,Xiyan;Zhou,Jianfang;Zhu,Wenfei;Guo,Junfeng;Li,Xiaodan;Dong,Jie;Huang,Weijuan;Zhang,Ye;Dong,Libo;Zhao,Xiang;Lu,Jian;Lan,Yu;Shu,Yuelong
EPI626988	MP	China	2015-Feb-06	EPI_ISL_192275	A/Guangdong/15SF082/2015	WHO Chinese National Influenza Center	WHO Chinese National Influenza Center	Wang,Dayan;Gao,Rongbao;Yang,Lei;Zhou,Shumei;Li,Xiyan;Zhou,Jianfang;Zhu,Wenfei;Guo,Junfeng;Li,Xiaodan;Dong,Jie;Huang,Weijuan;Zhang,Ye;Dong,Libo;Zhao,Xiang;Lu,Jian;Lan,Yu;Shu,Yuelong
EPI626996	MP	China	2015-Feb-10	EPI_ISL_192276	A/Guangdong/15SF080/2015	WHO Chinese National Influenza Center	WHO Chinese National Influenza Center	Wang,Dayan;Gao,Rongbao;Yang,Lei;Zhou,Shumei;Li,Xiyan;Zhou,Jianfang;Zhu,Wenfei;Guo,Junfeng;Li,Xiaodan;Dong,Jie;Huang,Weijuan;Zhang,Ye;Dong,Libo;Zhao,Xiang;Lu,Jian;Lan,Yu;Shu,Yuelong
EPI627004	MP	China	2015-Jan-23	EPI_ISL_192277	A/Jiangsu/19757/2015	WHO Chinese National Influenza Center	WHO Chinese National Influenza Center	Wang,Dayan;Gao,Rongbao;Yang,Lei;Zhou,Shumei;Li,Xiyan;Zhou,Jianfang;Zhu,Wenfei;Guo,Junfeng;Li,Xiaodan;Dong,Jie;Huang,Weijuan;Zhang,Ye;Dong,Libo;Zhao,Xiang;Lu,Jian;Lan,Yu;Shu,Yuelong
EPI627012	MP	China	2014-Dec-31	EPI_ISL_192278	A/Jiangsu/18828/2014	WHO Chinese National Influenza Center	WHO Chinese National Influenza Center	Wang,Dayan;Gao,Rongbao;Yang,Lei;Zhou,Shumei;Li,Xiyan;Zhou,Jianfang;Zhu,Wenfei;Guo,Junfeng;Li,Xiaodan;Dong,Jie;Huang,Weijuan;Zhang,Ye;Dong,Libo;Zhao,Xiang;Lu,Jian;Lan,Yu;Shu,Yuelong
EPI627020	MP	China	2015-Jan-21	EPI_ISL_192279	A/Guangdong/15SF027/2015	WHO Chinese National Influenza Center	WHO Chinese National Influenza Center	Wang,Dayan;Gao,Rongbao;Yang,Lei;Zhou,Shumei;Li,Xiyan;Zhou,Jianfang;Zhu,Wenfei;Guo,Junfeng;Li,Xiaodan;Dong,Jie;Huang,Weijuan;Zhang,Ye;Dong,Libo;Zhao,Xiang;Lu,Jian;Lan,Yu;Shu,Yuelong
EPI627028	MP	China	2015-Jan-28	EPI_ISL_192280	A/Zhejiang/6/2015	WHO Chinese National Influenza Center	WHO Chinese National Influenza Center	Wang,Dayan;Gao,Rongbao;Yang,Lei;Zhou,Shumei;Li,Xiyan;Zhou,Jianfang;Zhu,Wenfei;Guo,Junfeng;Li,Xiaodan;Dong,Jie;Huang,Weijuan;Zhang,Ye;Dong,Libo;Zhao,Xiang;Lu,Jian;Lan,Yu;Shu,Yuelong
EPI627036	MP	China	2015-Jan-10	EPI_ISL_192281	A/Fujian/6/2015	WHO Chinese National Influenza Center	WHO Chinese National Influenza Center	Wang,Dayan;Gao,Rongbao;Yang,Lei;Zhou,Shumei;Li,Xiyan;Zhou,Jianfang;Zhu,Wenfei;Guo,Junfeng;Li,Xiaodan;Dong,Jie;Huang,Weijuan;Zhang,Ye;Dong,Libo;Zhao,Xiang;Lu,Jian;Lan,Yu;Shu,Yuelong
EPI627044	MP	China	2015-Feb-10	EPI_ISL_192282	A/Guangdong/15SF081/2015	WHO Chinese National Influenza Center	WHO Chinese National Influenza Center	Wang,Dayan;Gao,Rongbao;Yang,Lei;Zhou,Shumei;Li,Xiyan;Zhou,Jianfang;Zhu,Wenfei;Guo,Junfeng;Li,Xiaodan;Dong,Jie;Huang,Weijuan;Zhang,Ye;Dong,Libo;Zhao,Xiang;Lu,Jian;Lan,Yu;Shu,Yuelong
EPI627052	MP	China	2015-Jan-31	EPI_ISL_192283	A/Guangdong/15SF051/2015	WHO Chinese National Influenza Center	WHO Chinese National Influenza Center	Wang,Dayan;Gao,Rongbao;Yang,Lei;Zhou,Shumei;Li,Xiyan;Zhou,Jianfang;Zhu,Wenfei;Guo,Junfeng;Li,Xiaodan;Dong,Jie;Huang,Weijuan;Zhang,Ye;Dong,Libo;Zhao,Xiang;Lu,Jian;Lan,Yu;Shu,Yuelong
EPI627060	MP	China	2015-Feb-04	EPI_ISL_192284	A/Guangdong/15SF053/2015	WHO Chinese National Influenza Center	WHO Chinese National Influenza Center	Wang,Dayan;Gao,Rongbao;Yang,Lei;Zhou,Shumei;Li,Xiyan;Zhou,Jianfang;Zhu,Wenfei;Guo,Junfeng;Li,Xiaodan;Dong,Jie;Huang,Weijuan;Zhang,Ye;Dong,Libo;Zhao,Xiang;Lu,Jian;Lan,Yu;Shu,Yuelong
EPI627068	MP	China	2015-Jan-28	EPI_ISL_192285	A/Guangdong/15SF050/2015	WHO Chinese National Influenza Center	WHO Chinese National Influenza Center	Wang,Dayan;Gao,Rongbao;Yang,Lei;Zhou,Shumei;Li,Xiyan;Zhou,Jianfang;Zhu,Wenfei;Guo,Junfeng;Li,Xiaodan;Dong,Jie;Huang,Weijuan;Zhang,Ye;Dong,Libo;Zhao,Xiang;Lu,Jian;Lan,Yu;Shu,Yuelong
EPI627076	MP	China	2015-Feb-10	EPI_ISL_192286	A/Hunan/19762/2015	WHO Chinese National Influenza Center	WHO Chinese National Influenza Center	Wang,Dayan;Gao,Rongbao;Yang,Lei;Zhou,Shumei;Li,Xiyan;Zhou,Jianfang;Zhu,Wenfei;Guo,Junfeng;Li,Xiaodan;Dong,Jie;Huang,Weijuan;Zhang,Ye;Dong,Libo;Zhao,Xiang;Lu,Jian;Lan,Yu;Shu,Yuelong
EPI627084	MP	China	2015-Feb-10	EPI_ISL_192287	A/Hunan/19763/2015	WHO Chinese National Influenza Center	WHO Chinese National Influenza Center	Wang,Dayan;Gao,Rongbao;Yang,Lei;Zhou,Shumei;Li,Xiyan;Zhou,Jianfang;Zhu,Wenfei;Guo,Junfeng;Li,Xiaodan;Dong,Jie;Huang,Weijuan;Zhang,Ye;Dong,Libo;Zhao,Xiang;Lu,Jian;Lan,Yu;Shu,Yuelong
EPI627092	MP	China	2015-Jan-23	EPI_ISL_192288	A/Jiangsu/19758/2015	WHO Chinese National Influenza Center	WHO Chinese National Influenza Center	Wang,Dayan;Gao,Rongbao;Yang,Lei;Zhou,Shumei;Li,Xiyan;Zhou,Jianfang;Zhu,Wenfei;Guo,Junfeng;Li,Xiaodan;Dong,Jie;Huang,Weijuan;Zhang,Ye;Dong,Libo;Zhao,Xiang;Lu,Jian;Lan,Yu;Shu,Yuelong
EPI627100	MP	China	2015-Jan-15	EPI_ISL_192289	A/Fujian/17/2015	WHO Chinese National Influenza Center	WHO Chinese National Influenza Center	Wang,Dayan;Gao,Rongbao;Yang,Lei;Zhou,Shumei;Li,Xiyan;Zhou,Jianfang;Zhu,Wenfei;Guo,Junfeng;Li,Xiaodan;Dong,Jie;Huang,Weijuan;Zhang,Ye;Dong,Libo;Zhao,Xiang;Lu,Jian;Lan,Yu;Shu,Yuelong
EPI627108	MP	China	2015-Jan-23	EPI_ISL_192290	A/Guangdong/15SF043/2015	WHO Chinese National Influenza Center	WHO Chinese National Influenza Center	Wang,Dayan;Gao,Rongbao;Yang,Lei;Zhou,Shumei;Li,Xiyan;Zhou,Jianfang;Zhu,Wenfei;Guo,Junfeng;Li,Xiaodan;Dong,Jie;Huang,Weijuan;Zhang,Ye;Dong,Libo;Zhao,Xiang;Lu,Jian;Lan,Yu;Shu,Yuelong
EPI627116	MP	China	2015-Jan-22	EPI_ISL_192291	A/Guangdong/15SF030/2015	WHO Chinese National Influenza Center	WHO Chinese National Influenza Center	Wang,Dayan;Gao,Rongbao;Yang,Lei;Zhou,Shumei;Li,Xiyan;Zhou,Jianfang;Zhu,Wenfei;Guo,Junfeng;Li,Xiaodan;Dong,Jie;Huang,Weijuan;Zhang,Ye;Dong,Libo;Zhao,Xiang;Lu,Jian;Lan,Yu;Shu,Yuelong
EPI627124	MP	China	2014-Dec-28	EPI_ISL_192292	A/Zhejiang/36/2014	WHO Chinese National Influenza Center	WHO Chinese National Influenza Center	Wang,Dayan;Gao,Rongbao;Yang,Lei;Zhou,Shumei;Li,Xiyan;Zhou,Jianfang;Zhu,Wenfei;Guo,Junfeng;Li,Xiaodan;Dong,Jie;Huang,Weijuan;Zhang,Ye;Dong,Libo;Zhao,Xiang;Lu,Jian;Lan,Yu;Shu,Yuelong
EPI627132	MP	China	2015-Jan-13	EPI_ISL_192293	A/Zhejiang/1/2015	WHO Chinese National Influenza Center	WHO Chinese National Influenza Center	Wang,Dayan;Gao,Rongbao;Yang,Lei;Zhou,Shumei;Li,Xiyan;Zhou,Jianfang;Zhu,Wenfei;Guo,Junfeng;Li,Xiaodan;Dong,Jie;Huang,Weijuan;Zhang,Ye;Dong,Libo;Zhao,Xiang;Lu,Jian;Lan,Yu;Shu,Yuelong
EPI627140	MP	China	2014-Dec-26	EPI_ISL_192294	A/Zhejiang/35/2014	WHO Chinese National Influenza Center	WHO Chinese National Influenza Center	Wang,Dayan;Gao,Rongbao;Yang,Lei;Zhou,Shumei;Li,Xiyan;Zhou,Jianfang;Zhu,Wenfei;Guo,Junfeng;Li,Xiaodan;Dong,Jie;Huang,Weijuan;Zhang,Ye;Dong,Libo;Zhao,Xiang;Lu,Jian;Lan,Yu;Shu,Yuelong
EPI627148	MP	China	2014-Dec-25	EPI_ISL_192295	A/Zhejiang/34/2014	WHO Chinese National Influenza Center	WHO Chinese National Influenza Center	Wang,Dayan;Gao,Rongbao;Yang,Lei;Zhou,Shumei;Li,Xiyan;Zhou,Jianfang;Zhu,Wenfei;Guo,Junfeng;Li,Xiaodan;Dong,Jie;Huang,Weijuan;Zhang,Ye;Dong,Libo;Zhao,Xiang;Lu,Jian;Lan,Yu;Shu,Yuelong
EPI627156	MP	China	2015-Jan-19	EPI_ISL_192296	A/Zhejiang/3/2015	WHO Chinese National Influenza Center	WHO Chinese National Influenza Center	Wang,Dayan;Gao,Rongbao;Yang,Lei;Zhou,Shumei;Li,Xiyan;Zhou,Jianfang;Zhu,Wenfei;Guo,Junfeng;Li,Xiaodan;Dong,Jie;Huang,Weijuan;Zhang,Ye;Dong,Libo;Zhao,Xiang;Lu,Jian;Lan,Yu;Shu,Yuelong
EPI627164	MP	China	2015-Jan-23	EPI_ISL_192297	A/Zhejiang/4/2015	WHO Chinese National Influenza Center	WHO Chinese National Influenza Center	Wang,Dayan;Gao,Rongbao;Yang,Lei;Zhou,Shumei;Li,Xiyan;Zhou,Jianfang;Zhu,Wenfei;Guo,Junfeng;Li,Xiaodan;Dong,Jie;Huang,Weijuan;Zhang,Ye;Dong,Libo;Zhao,Xiang;Lu,Jian;Lan,Yu;Shu,Yuelong
EPI627172	MP	China	2015-Jan-26	EPI_ISL_192298	A/Zhejiang/5/2015	WHO Chinese National Influenza Center	WHO Chinese National Influenza Center	Wang,Dayan;Gao,Rongbao;Yang,Lei;Zhou,Shumei;Li,Xiyan;Zhou,Jianfang;Zhu,Wenfei;Guo,Junfeng;Li,Xiaodan;Dong,Jie;Huang,Weijuan;Zhang,Ye;Dong,Libo;Zhao,Xiang;Lu,Jian;Lan,Yu;Shu,Yuelong
EPI627180	MP	China	2014-Nov-27	EPI_ISL_192299	A/Zhejiang/33/2014	WHO Chinese National Influenza Center	WHO Chinese National Influenza Center	Wang,Dayan;Gao,Rongbao;Yang,Lei;Zhou,Shumei;Li,Xiyan;Zhou,Jianfang;Zhu,Wenfei;Guo,Junfeng;Li,Xiaodan;Dong,Jie;Huang,Weijuan;Zhang,Ye;Dong,Libo;Zhao,Xiang;Lu,Jian;Lan,Yu;Shu,Yuelong
EPI627188	MP	China	2015-Jan-13	EPI_ISL_192300	A/Guangdong/15SF020/2015	WHO Chinese National Influenza Center	WHO Chinese National Influenza Center	Wang,Dayan;Gao,Rongbao;Yang,Lei;Zhou,Shumei;Li,Xiyan;Zhou,Jianfang;Zhu,Wenfei;Guo,Junfeng;Li,Xiaodan;Dong,Jie;Huang,Weijuan;Zhang,Ye;Dong,Libo;Zhao,Xiang;Lu,Jian;Lan,Yu;Shu,Yuelong
EPI627196	MP	China	2015-Jan-15	EPI_ISL_192301	A/Guangdong/15SF017/2015	WHO Chinese National Influenza Center	WHO Chinese National Influenza Center	Wang,Dayan;Gao,Rongbao;Yang,Lei;Zhou,Shumei;Li,Xiyan;Zhou,Jianfang;Zhu,Wenfei;Guo,Junfeng;Li,Xiaodan;Dong,Jie;Huang,Weijuan;Zhang,Ye;Dong,Libo;Zhao,Xiang;Lu,Jian;Lan,Yu;Shu,Yuelong
EPI627212	MP	China	2015-Jan-22	EPI_ISL_192303	A/Fujian/25/2015	WHO Chinese National Influenza Center	WHO Chinese National Influenza Center	Wang,Dayan;Gao,Rongbao;Yang,Lei;Zhou,Shumei;Li,Xiyan;Zhou,Jianfang;Zhu,Wenfei;Guo,Junfeng;Li,Xiaodan;Dong,Jie;Huang,Weijuan;Zhang,Ye;Dong,Libo;Zhao,Xiang;Lu,Jian;Lan,Yu;Shu,Yuelong
EPI627220	MP	China	2015-Jan-18	EPI_ISL_192304	A/Fujian/24/2015	WHO Chinese National Influenza Center	WHO Chinese National Influenza Center	Wang,Dayan;Gao,Rongbao;Yang,Lei;Zhou,Shumei;Li,Xiyan;Zhou,Jianfang;Zhu,Wenfei;Guo,Junfeng;Li,Xiaodan;Dong,Jie;Huang,Weijuan;Zhang,Ye;Dong,Libo;Zhao,Xiang;Lu,Jian;Lan,Yu;Shu,Yuelong
EPI627228	MP	China	2015-Jan-19	EPI_ISL_192305	A/Fujian/23/2015	WHO Chinese National Influenza Center	WHO Chinese National Influenza Center	Wang,Dayan;Gao,Rongbao;Yang,Lei;Zhou,Shumei;Li,Xiyan;Zhou,Jianfang;Zhu,Wenfei;Guo,Junfeng;Li,Xiaodan;Dong,Jie;Huang,Weijuan;Zhang,Ye;Dong,Libo;Zhao,Xiang;Lu,Jian;Lan,Yu;Shu,Yuelong
EPI627236	MP	China	2015-Jan-17	EPI_ISL_192306	A/Fujian/21/2015	WHO Chinese National Influenza Center	WHO Chinese National Influenza Center	Wang,Dayan;Gao,Rongbao;Yang,Lei;Zhou,Shumei;Li,Xiyan;Zhou,Jianfang;Zhu,Wenfei;Guo,Junfeng;Li,Xiaodan;Dong,Jie;Huang,Weijuan;Zhang,Ye;Dong,Libo;Zhao,Xiang;Lu,Jian;Lan,Yu;Shu,Yuelong
EPI627244	MP	China	2015-Jan-11	EPI_ISL_192307	A/Fujian/14/2015	WHO Chinese National Influenza Center	WHO Chinese National Influenza Center	Wang,Dayan;Gao,Rongbao;Yang,Lei;Zhou,Shumei;Li,Xiyan;Zhou,Jianfang;Zhu,Wenfei;Guo,Junfeng;Li,Xiaodan;Dong,Jie;Huang,Weijuan;Zhang,Ye;Dong,Libo;Zhao,Xiang;Lu,Jian;Lan,Yu;Shu,Yuelong
EPI627252	MP	China	2015-Jan-12	EPI_ISL_192308	A/Fujian/7/2015	WHO Chinese National Influenza Center	WHO Chinese National Influenza Center	Wang,Dayan;Gao,Rongbao;Yang,Lei;Zhou,Shumei;Li,Xiyan;Zhou,Jianfang;Zhu,Wenfei;Guo,Junfeng;Li,Xiaodan;Dong,Jie;Huang,Weijuan;Zhang,Ye;Dong,Libo;Zhao,Xiang;Lu,Jian;Lan,Yu;Shu,Yuelong
EPI627260	MP	China	2015-Jan-17	EPI_ISL_192309	A/Guangdong/15SF021/2015	WHO Chinese National Influenza Center	WHO Chinese National Influenza Center	Wang,Dayan;Gao,Rongbao;Yang,Lei;Zhou,Shumei;Li,Xiyan;Zhou,Jianfang;Zhu,Wenfei;Guo,Junfeng;Li,Xiaodan;Dong,Jie;Huang,Weijuan;Zhang,Ye;Dong,Libo;Zhao,Xiang;Lu,Jian;Lan,Yu;Shu,Yuelong
EPI627268	MP	China	2015-Jan-04	EPI_ISL_192310	A/Guangdong/15SF001/2015	WHO Chinese National Influenza Center	WHO Chinese National Influenza Center	Wang,Dayan;Gao,Rongbao;Yang,Lei;Zhou,Shumei;Li,Xiyan;Zhou,Jianfang;Zhu,Wenfei;Guo,Junfeng;Li,Xiaodan;Dong,Jie;Huang,Weijuan;Zhang,Ye;Dong,Libo;Zhao,Xiang;Lu,Jian;Lan,Yu;Shu,Yuelong
EPI627276	MP	China	2015-Jan-13	EPI_ISL_192311	A/Fujian/9/2015	WHO Chinese National Influenza Center	WHO Chinese National Influenza Center	Wang,Dayan;Gao,Rongbao;Yang,Lei;Zhou,Shumei;Li,Xiyan;Zhou,Jianfang;Zhu,Wenfei;Guo,Junfeng;Li,Xiaodan;Dong,Jie;Huang,Weijuan;Zhang,Ye;Dong,Libo;Zhao,Xiang;Lu,Jian;Lan,Yu;Shu,Yuelong
EPI627284	MP	China	2015-Jan-16	EPI_ISL_192312	A/Fujian/20/2015	WHO Chinese National Influenza Center	WHO Chinese National Influenza Center	Wang,Dayan;Gao,Rongbao;Yang,Lei;Zhou,Shumei;Li,Xiyan;Zhou,Jianfang;Zhu,Wenfei;Guo,Junfeng;Li,Xiaodan;Dong,Jie;Huang,Weijuan;Zhang,Ye;Dong,Libo;Zhao,Xiang;Lu,Jian;Lan,Yu;Shu,Yuelong
EPI627292	MP	China	2015-Jan-16	EPI_ISL_192313	A/Fujian/19/2015	WHO Chinese National Influenza Center	WHO Chinese National Influenza Center	Wang,Dayan;Gao,Rongbao;Yang,Lei;Zhou,Shumei;Li,Xiyan;Zhou,Jianfang;Zhu,Wenfei;Guo,Junfeng;Li,Xiaodan;Dong,Jie;Huang,Weijuan;Zhang,Ye;Dong,Libo;Zhao,Xiang;Lu,Jian;Lan,Yu;Shu,Yuelong
EPI627300	MP	China	2015-Jan-15	EPI_ISL_192314	A/Fujian/11/2015	WHO Chinese National Influenza Center	WHO Chinese National Influenza Center	Wang,Dayan;Gao,Rongbao;Yang,Lei;Zhou,Shumei;Li,Xiyan;Zhou,Jianfang;Zhu,Wenfei;Guo,Junfeng;Li,Xiaodan;Dong,Jie;Huang,Weijuan;Zhang,Ye;Dong,Libo;Zhao,Xiang;Lu,Jian;Lan,Yu;Shu,Yuelong
EPI627308	MP	China	2015-Jan-12	EPI_ISL_192315	A/Fujian/8/2015	WHO Chinese National Influenza Center	WHO Chinese National Influenza Center	Wang,Dayan;Gao,Rongbao;Yang,Lei;Zhou,Shumei;Li,Xiyan;Zhou,Jianfang;Zhu,Wenfei;Guo,Junfeng;Li,Xiaodan;Dong,Jie;Huang,Weijuan;Zhang,Ye;Dong,Libo;Zhao,Xiang;Lu,Jian;Lan,Yu;Shu,Yuelong
EPI627316	MP	China	2015-Jan-08	EPI_ISL_192316	A/Xinjiang/05914/2015	WHO Chinese National Influenza Center	WHO Chinese National Influenza Center	Wang,Dayan;Gao,Rongbao;Yang,Lei;Zhou,Shumei;Li,Xiyan;Zhou,Jianfang;Zhu,Wenfei;Guo,Junfeng;Li,Xiaodan;Dong,Jie;Huang,Weijuan;Zhang,Ye;Dong,Libo;Zhao,Xiang;Lu,Jian;Lan,Yu;Shu,Yuelong
EPI627324	MP	China	2014-Dec-25	EPI_ISL_192317	A/Xinjiang/05915/2014	WHO Chinese National Influenza Center	WHO Chinese National Influenza Center	Wang,Dayan;Gao,Rongbao;Yang,Lei;Zhou,Shumei;Li,Xiyan;Zhou,Jianfang;Zhu,Wenfei;Guo,Junfeng;Li,Xiaodan;Dong,Jie;Huang,Weijuan;Zhang,Ye;Dong,Libo;Zhao,Xiang;Lu,Jian;Lan,Yu;Shu,Yuelong
EPI627332	MP	China	2015-Jan-05	EPI_ISL_192318	A/Fujian/4/2015	WHO Chinese National Influenza Center	WHO Chinese National Influenza Center	Wang,Dayan;Gao,Rongbao;Yang,Lei;Zhou,Shumei;Li,Xiyan;Zhou,Jianfang;Zhu,Wenfei;Guo,Junfeng;Li,Xiaodan;Dong,Jie;Huang,Weijuan;Zhang,Ye;Dong,Libo;Zhao,Xiang;Lu,Jian;Lan,Yu;Shu,Yuelong
EPI627356	MP	China	2015-Jan-07	EPI_ISL_192321	A/Fujian/5/2015	WHO Chinese National Influenza Center	WHO Chinese National Influenza Center	Wang,Dayan;Gao,Rongbao;Yang,Lei;Zhou,Shumei;Li,Xiyan;Zhou,Jianfang;Zhu,Wenfei;Guo,Junfeng;Li,Xiaodan;Dong,Jie;Huang,Weijuan;Zhang,Ye;Dong,Libo;Zhao,Xiang;Lu,Jian;Lan,Yu;Shu,Yuelong
EPI627364	MP	China	2014-Dec-29	EPI_ISL_192322	A/Fujian/22/2014	WHO Chinese National Influenza Center	WHO Chinese National Influenza Center	Wang,Dayan;Gao,Rongbao;Yang,Lei;Zhou,Shumei;Li,Xiyan;Zhou,Jianfang;Zhu,Wenfei;Guo,Junfeng;Li,Xiaodan;Dong,Jie;Huang,Weijuan;Zhang,Ye;Dong,Libo;Zhao,Xiang;Lu,Jian;Lan,Yu;Shu,Yuelong
EPI627372	MP	China	2014-Dec-29	EPI_ISL_192323	A/Fujian/21/2014	WHO Chinese National Influenza Center	WHO Chinese National Influenza Center	Wang,Dayan;Gao,Rongbao;Yang,Lei;Zhou,Shumei;Li,Xiyan;Zhou,Jianfang;Zhu,Wenfei;Guo,Junfeng;Li,Xiaodan;Dong,Jie;Huang,Weijuan;Zhang,Ye;Dong,Libo;Zhao,Xiang;Lu,Jian;Lan,Yu;Shu,Yuelong
EPI627380	MP	China	2014-Dec-03	EPI_ISL_192324	A/Guangdong/02497/2014	WHO Chinese National Influenza Center	WHO Chinese National Influenza Center	Wang,Dayan;Gao,Rongbao;Yang,Lei;Zhou,Shumei;Li,Xiyan;Zhou,Jianfang;Zhu,Wenfei;Guo,Junfeng;Li,Xiaodan;Dong,Jie;Huang,Weijuan;Zhang,Ye;Dong,Libo;Zhao,Xiang;Lu,Jian;Lan,Yu;Shu,Yuelong
EPI627388	MP	China	2014-Feb-19	EPI_ISL_192325	A/Anhui/01872/2014	WHO Chinese National Influenza Center	WHO Chinese National Influenza Center	Wang,Dayan;Gao,Rongbao;Yang,Lei;Zhou,Shumei;Li,Xiyan;Zhou,Jianfang;Zhu,Wenfei;Guo,Junfeng;Li,Xiaodan;Dong,Jie;Huang,Weijuan;Zhang,Ye;Dong,Libo;Zhao,Xiang;Lu,Jian;Lan,Yu;Shu,Yuelong
EPI627396	MP	China	2014-Mar-10	EPI_ISL_192326	A/Anhui/01876/2014	WHO Chinese National Influenza Center	WHO Chinese National Influenza Center	Wang,Dayan;Gao,Rongbao;Yang,Lei;Zhou,Shumei;Li,Xiyan;Zhou,Jianfang;Zhu,Wenfei;Guo,Junfeng;Li,Xiaodan;Dong,Jie;Huang,Weijuan;Zhang,Ye;Dong,Libo;Zhao,Xiang;Lu,Jian;Lan,Yu;Shu,Yuelong
EPI627404	MP	China	2014-Apr-02	EPI_ISL_192327	A/Anhui/01878/2014	WHO Chinese National Influenza Center	WHO Chinese National Influenza Center	Wang,Dayan;Gao,Rongbao;Yang,Lei;Zhou,Shumei;Li,Xiyan;Zhou,Jianfang;Zhu,Wenfei;Guo,Junfeng;Li,Xiaodan;Dong,Jie;Huang,Weijuan;Zhang,Ye;Dong,Libo;Zhao,Xiang;Lu,Jian;Lan,Yu;Shu,Yuelong
EPI627412	MP	China	2014-Apr-13	EPI_ISL_192328	A/Anhui/01881/2014	WHO Chinese National Influenza Center	WHO Chinese National Influenza Center	Wang,Dayan;Gao,Rongbao;Yang,Lei;Zhou,Shumei;Li,Xiyan;Zhou,Jianfang;Zhu,Wenfei;Guo,Junfeng;Li,Xiaodan;Dong,Jie;Huang,Weijuan;Zhang,Ye;Dong,Libo;Zhao,Xiang;Lu,Jian;Lan,Yu;Shu,Yuelong
EPI627420	MP	China	2014-Apr-26	EPI_ISL_192329	A/Anhui/01882/2014	WHO Chinese National Influenza Center	WHO Chinese National Influenza Center	Wang,Dayan;Gao,Rongbao;Yang,Lei;Zhou,Shumei;Li,Xiyan;Zhou,Jianfang;Zhu,Wenfei;Guo,Junfeng;Li,Xiaodan;Dong,Jie;Huang,Weijuan;Zhang,Ye;Dong,Libo;Zhao,Xiang;Lu,Jian;Lan,Yu;Shu,Yuelong
EPI627428	MP	China	2014-Apr-26	EPI_ISL_192330	A/Anhui/01883/2014	WHO Chinese National Influenza Center	WHO Chinese National Influenza Center	Wang,Dayan;Gao,Rongbao;Yang,Lei;Zhou,Shumei;Li,Xiyan;Zhou,Jianfang;Zhu,Wenfei;Guo,Junfeng;Li,Xiaodan;Dong,Jie;Huang,Weijuan;Zhang,Ye;Dong,Libo;Zhao,Xiang;Lu,Jian;Lan,Yu;Shu,Yuelong
EPI627436	MP	China	2014-May-20	EPI_ISL_192331	A/Anhui/01887/2014	WHO Chinese National Influenza Center	WHO Chinese National Influenza Center	Wang,Dayan;Gao,Rongbao;Yang,Lei;Zhou,Shumei;Li,Xiyan;Zhou,Jianfang;Zhu,Wenfei;Guo,Junfeng;Li,Xiaodan;Dong,Jie;Huang,Weijuan;Zhang,Ye;Dong,Libo;Zhao,Xiang;Lu,Jian;Lan,Yu;Shu,Yuelong
EPI627444	MP	China	2014-Apr-02	EPI_ISL_192332	A/Anhui/01879/2014	WHO Chinese National Influenza Center	WHO Chinese National Influenza Center	Wang,Dayan;Gao,Rongbao;Yang,Lei;Zhou,Shumei;Li,Xiyan;Zhou,Jianfang;Zhu,Wenfei;Guo,Junfeng;Li,Xiaodan;Dong,Jie;Huang,Weijuan;Zhang,Ye;Dong,Libo;Zhao,Xiang;Lu,Jian;Lan,Yu;Shu,Yuelong
EPI627452	MP	China	2015-Jan-04	EPI_ISL_192333	A/Fujian/3/2015	WHO Chinese National Influenza Center	WHO Chinese National Influenza Center	Wang,Dayan;Gao,Rongbao;Yang,Lei;Zhou,Shumei;Li,Xiyan;Zhou,Jianfang;Zhu,Wenfei;Guo,Junfeng;Li,Xiaodan;Dong,Jie;Huang,Weijuan;Zhang,Ye;Dong,Libo;Zhao,Xiang;Lu,Jian;Lan,Yu;Shu,Yuelong
EPI627460	MP	China	2015-Jan-03	EPI_ISL_192334	A/Fujian/2/2015	WHO Chinese National Influenza Center	WHO Chinese National Influenza Center	Wang,Dayan;Gao,Rongbao;Yang,Lei;Zhou,Shumei;Li,Xiyan;Zhou,Jianfang;Zhu,Wenfei;Guo,Junfeng;Li,Xiaodan;Dong,Jie;Huang,Weijuan;Zhang,Ye;Dong,Libo;Zhao,Xiang;Lu,Jian;Lan,Yu;Shu,Yuelong
EPI627468	MP	China	2015-Jan-01	EPI_ISL_192335	A/Fujian/1/2015	WHO Chinese National Influenza Center	WHO Chinese National Influenza Center	Wang,Dayan;Gao,Rongbao;Yang,Lei;Zhou,Shumei;Li,Xiyan;Zhou,Jianfang;Zhu,Wenfei;Guo,Junfeng;Li,Xiaodan;Dong,Jie;Huang,Weijuan;Zhang,Ye;Dong,Libo;Zhao,Xiang;Lu,Jian;Lan,Yu;Shu,Yuelong
EPI627476	MP	China	2014-Dec-02	EPI_ISL_192336	A/Fujian/17/2014	WHO Chinese National Influenza Center	WHO Chinese National Influenza Center	Wang,Dayan;Gao,Rongbao;Yang,Lei;Zhou,Shumei;Li,Xiyan;Zhou,Jianfang;Zhu,Wenfei;Guo,Junfeng;Li,Xiaodan;Dong,Jie;Huang,Weijuan;Zhang,Ye;Dong,Libo;Zhao,Xiang;Lu,Jian;Lan,Yu;Shu,Yuelong
EPI627484	MP	China	2014-Dec-21	EPI_ISL_192337	A/Fujian/19/2014	WHO Chinese National Influenza Center	WHO Chinese National Influenza Center	Wang,Dayan;Gao,Rongbao;Yang,Lei;Zhou,Shumei;Li,Xiyan;Zhou,Jianfang;Zhu,Wenfei;Guo,Junfeng;Li,Xiaodan;Dong,Jie;Huang,Weijuan;Zhang,Ye;Dong,Libo;Zhao,Xiang;Lu,Jian;Lan,Yu;Shu,Yuelong
EPI627492	MP	China	2014-Dec-23	EPI_ISL_192338	A/Fujian/20/2014	WHO Chinese National Influenza Center	WHO Chinese National Influenza Center	Wang,Dayan;Gao,Rongbao;Yang,Lei;Zhou,Shumei;Li,Xiyan;Zhou,Jianfang;Zhu,Wenfei;Guo,Junfeng;Li,Xiaodan;Dong,Jie;Huang,Weijuan;Zhang,Ye;Dong,Libo;Zhao,Xiang;Lu,Jian;Lan,Yu;Shu,Yuelong
EPI627500	MP	China	2014-Nov-29	EPI_ISL_192339	A/Xinjiang/98691/2014	WHO Chinese National Influenza Center	WHO Chinese National Influenza Center	Wang,Dayan;Gao,Rongbao;Yang,Lei;Zhou,Shumei;Li,Xiyan;Zhou,Jianfang;Zhu,Wenfei;Guo,Junfeng;Li,Xiaodan;Dong,Jie;Huang,Weijuan;Zhang,Ye;Dong,Libo;Zhao,Xiang;Lu,Jian;Lan,Yu;Shu,Yuelong
EPI627516	MP	China	2014-Mar-28	EPI_ISL_192341	A/fujian/16/2014	WHO Chinese National Influenza Center	WHO Chinese National Influenza Center	Wang,Dayan;Gao,Rongbao;Yang,Lei;Zhou,Shumei;Li,Xiyan;Zhou,Jianfang;Zhu,Wenfei;Guo,Junfeng;Li,Xiaodan;Dong,Jie;Huang,Weijuan;Zhang,Ye;Dong,Libo;Zhao,Xiang;Lu,Jian;Lan,Yu;Shu,Yuelong
EPI627524	MP	China	2014-Jan-24	EPI_ISL_192342	A/Zhejiang/24/2014	WHO Chinese National Influenza Center	WHO Chinese National Influenza Center	Wang,Dayan;Gao,Rongbao;Yang,Lei;Zhou,Shumei;Li,Xiyan;Zhou,Jianfang;Zhu,Wenfei;Guo,Junfeng;Li,Xiaodan;Dong,Jie;Huang,Weijuan;Zhang,Ye;Dong,Libo;Zhao,Xiang;Lu,Jian;Lan,Yu;Shu,Yuelong
EPI627532	MP	China	2014-Feb-09	EPI_ISL_192343	A/Zhejiang/23/2014	WHO Chinese National Influenza Center	WHO Chinese National Influenza Center	Wang,Dayan;Gao,Rongbao;Yang,Lei;Zhou,Shumei;Li,Xiyan;Zhou,Jianfang;Zhu,Wenfei;Guo,Junfeng;Li,Xiaodan;Dong,Jie;Huang,Weijuan;Zhang,Ye;Dong,Libo;Zhao,Xiang;Lu,Jian;Lan,Yu;Shu,Yuelong
EPI627540	MP	China	2014-Feb-08	EPI_ISL_192344	A/Zhejiang/22/2014	WHO Chinese National Influenza Center	WHO Chinese National Influenza Center	Wang,Dayan;Gao,Rongbao;Yang,Lei;Zhou,Shumei;Li,Xiyan;Zhou,Jianfang;Zhu,Wenfei;Guo,Junfeng;Li,Xiaodan;Dong,Jie;Huang,Weijuan;Zhang,Ye;Dong,Libo;Zhao,Xiang;Lu,Jian;Lan,Yu;Shu,Yuelong
EPI627548	MP	China	2014-Feb-10	EPI_ISL_192345	A/Zhejiang/21/2014	WHO Chinese National Influenza Center	WHO Chinese National Influenza Center	Wang,Dayan;Gao,Rongbao;Yang,Lei;Zhou,Shumei;Li,Xiyan;Zhou,Jianfang;Zhu,Wenfei;Guo,Junfeng;Li,Xiaodan;Dong,Jie;Huang,Weijuan;Zhang,Ye;Dong,Libo;Zhao,Xiang;Lu,Jian;Lan,Yu;Shu,Yuelong
EPI627564	MP	China	2014-Jan-23	EPI_ISL_192347	A/Zhejiang/19/2014	WHO Chinese National Influenza Center	WHO Chinese National Influenza Center	Wang,Dayan;Gao,Rongbao;Yang,Lei;Zhou,Shumei;Li,Xiyan;Zhou,Jianfang;Zhu,Wenfei;Guo,Junfeng;Li,Xiaodan;Dong,Jie;Huang,Weijuan;Zhang,Ye;Dong,Libo;Zhao,Xiang;Lu,Jian;Lan,Yu;Shu,Yuelong
EPI627572	MP	China	2014-Feb-03	EPI_ISL_192348	A/Zhejiang/16/2014	WHO Chinese National Influenza Center	WHO Chinese National Influenza Center	Wang,Dayan;Gao,Rongbao;Yang,Lei;Zhou,Shumei;Li,Xiyan;Zhou,Jianfang;Zhu,Wenfei;Guo,Junfeng;Li,Xiaodan;Dong,Jie;Huang,Weijuan;Zhang,Ye;Dong,Libo;Zhao,Xiang;Lu,Jian;Lan,Yu;Shu,Yuelong
EPI627596	MP	China	2014-Feb-03	EPI_ISL_192351	A/Zhejiang/20/2014	WHO Chinese National Influenza Center	WHO Chinese National Influenza Center	Wang,Dayan;Gao,Rongbao;Yang,Lei;Zhou,Shumei;Li,Xiyan;Zhou,Jianfang;Zhu,Wenfei;Guo,Junfeng;Li,Xiaodan;Dong,Jie;Huang,Weijuan;Zhang,Ye;Dong,Libo;Zhao,Xiang;Lu,Jian;Lan,Yu;Shu,Yuelong
EPI627620	MP	China	2014-Apr-04	EPI_ISL_192354	A/Guangdong-Guangzhou/XN14670/2014	WHO Chinese National Influenza Center	WHO Chinese National Influenza Center	Wang,Dayan;Gao,Rongbao;Yang,Lei;Zhou,Shumei;Li,Xiyan;Zhou,Jianfang;Zhu,Wenfei;Guo,Junfeng;Li,Xiaodan;Dong,Jie;Huang,Weijuan;Zhang,Ye;Dong,Libo;Zhao,Xiang;Lu,Jian;Lan,Yu;Shu,Yuelong
EPI627628	MP	China	2014-Mar-31	EPI_ISL_192355	A/Guangdong-Guangzhou/XN14050/2014	WHO Chinese National Influenza Center	WHO Chinese National Influenza Center	Wang,Dayan;Gao,Rongbao;Yang,Lei;Zhou,Shumei;Li,Xiyan;Zhou,Jianfang;Zhu,Wenfei;Guo,Junfeng;Li,Xiaodan;Dong,Jie;Huang,Weijuan;Zhang,Ye;Dong,Libo;Zhao,Xiang;Lu,Jian;Lan,Yu;Shu,Yuelong
EPI627636	MP	China	2014-Feb-24	EPI_ISL_192356	A/Guangdong-Guangzhou/XN09086/2014	WHO Chinese National Influenza Center	WHO Chinese National Influenza Center	Wang,Dayan;Gao,Rongbao;Yang,Lei;Zhou,Shumei;Li,Xiyan;Zhou,Jianfang;Zhu,Wenfei;Guo,Junfeng;Li,Xiaodan;Dong,Jie;Huang,Weijuan;Zhang,Ye;Dong,Libo;Zhao,Xiang;Lu,Jian;Lan,Yu;Shu,Yuelong
EPI627644	MP	China	2014-Feb-19	EPI_ISL_192357	A/Guangdong-Guangzhou/XN08423/2014	WHO Chinese National Influenza Center	WHO Chinese National Influenza Center	Wang,Dayan;Gao,Rongbao;Yang,Lei;Zhou,Shumei;Li,Xiyan;Zhou,Jianfang;Zhu,Wenfei;Guo,Junfeng;Li,Xiaodan;Dong,Jie;Huang,Weijuan;Zhang,Ye;Dong,Libo;Zhao,Xiang;Lu,Jian;Lan,Yu;Shu,Yuelong
EPI627652	MP	China	2014-Feb-16	EPI_ISL_192358	A/Guangdong-Guangzhou/XN00588/2014	WHO Chinese National Influenza Center	WHO Chinese National Influenza Center	Wang,Dayan;Gao,Rongbao;Yang,Lei;Zhou,Shumei;Li,Xiyan;Zhou,Jianfang;Zhu,Wenfei;Guo,Junfeng;Li,Xiaodan;Dong,Jie;Huang,Weijuan;Zhang,Ye;Dong,Libo;Zhao,Xiang;Lu,Jian;Lan,Yu;Shu,Yuelong
EPI627660	MP	China	2014-Feb-10	EPI_ISL_192359	A/Guangdong-Guangzhou/XN00509/2014	WHO Chinese National Influenza Center	WHO Chinese National Influenza Center	Wang,Dayan;Gao,Rongbao;Yang,Lei;Zhou,Shumei;Li,Xiyan;Zhou,Jianfang;Zhu,Wenfei;Guo,Junfeng;Li,Xiaodan;Dong,Jie;Huang,Weijuan;Zhang,Ye;Dong,Libo;Zhao,Xiang;Lu,Jian;Lan,Yu;Shu,Yuelong
EPI627668	MP	China	2014-Jan-15	EPI_ISL_192360	A/Guangdong-Guangzhou/XN02778/2014	WHO Chinese National Influenza Center	WHO Chinese National Influenza Center	Wang,Dayan;Gao,Rongbao;Yang,Lei;Zhou,Shumei;Li,Xiyan;Zhou,Jianfang;Zhu,Wenfei;Guo,Junfeng;Li,Xiaodan;Dong,Jie;Huang,Weijuan;Zhang,Ye;Dong,Libo;Zhao,Xiang;Lu,Jian;Lan,Yu;Shu,Yuelong
EPI627676	MP	China	2014-Feb-05	EPI_ISL_192361	A/Guangdong-Guangzhou/XN00392/2014	WHO Chinese National Influenza Center	WHO Chinese National Influenza Center	Wang,Dayan;Gao,Rongbao;Yang,Lei;Zhou,Shumei;Li,Xiyan;Zhou,Jianfang;Zhu,Wenfei;Guo,Junfeng;Li,Xiaodan;Dong,Jie;Huang,Weijuan;Zhang,Ye;Dong,Libo;Zhao,Xiang;Lu,Jian;Lan,Yu;Shu,Yuelong
EPI627684	MP	China	2014-Apr-10	EPI_ISL_192362	A/Guangdong-Guangzhou/XN15122/2014	WHO Chinese National Influenza Center	WHO Chinese National Influenza Center	Wang,Dayan;Gao,Rongbao;Yang,Lei;Zhou,Shumei;Li,Xiyan;Zhou,Jianfang;Zhu,Wenfei;Guo,Junfeng;Li,Xiaodan;Dong,Jie;Huang,Weijuan;Zhang,Ye;Dong,Libo;Zhao,Xiang;Lu,Jian;Lan,Yu;Shu,Yuelong
EPI627692	MP	China	2014-Mar-24	EPI_ISL_192363	A/Guangdong-Guangzhou/XN13392/2014	WHO Chinese National Influenza Center	WHO Chinese National Influenza Center	Wang,Dayan;Gao,Rongbao;Yang,Lei;Zhou,Shumei;Li,Xiyan;Zhou,Jianfang;Zhu,Wenfei;Guo,Junfeng;Li,Xiaodan;Dong,Jie;Huang,Weijuan;Zhang,Ye;Dong,Libo;Zhao,Xiang;Lu,Jian;Lan,Yu;Shu,Yuelong
EPI627700	MP	China	2014-Feb-21	EPI_ISL_192364	A/Guangdong-Guangzhou/XN08763/2014	WHO Chinese National Influenza Center	WHO Chinese National Influenza Center	Wang,Dayan;Gao,Rongbao;Yang,Lei;Zhou,Shumei;Li,Xiyan;Zhou,Jianfang;Zhu,Wenfei;Guo,Junfeng;Li,Xiaodan;Dong,Jie;Huang,Weijuan;Zhang,Ye;Dong,Libo;Zhao,Xiang;Lu,Jian;Lan,Yu;Shu,Yuelong
EPI627708	MP	China	2014-Feb-21	EPI_ISL_192365	A/Guangdong-Guangzhou/XN08747/2014	WHO Chinese National Influenza Center	WHO Chinese National Influenza Center	Wang,Dayan;Gao,Rongbao;Yang,Lei;Zhou,Shumei;Li,Xiyan;Zhou,Jianfang;Zhu,Wenfei;Guo,Junfeng;Li,Xiaodan;Dong,Jie;Huang,Weijuan;Zhang,Ye;Dong,Libo;Zhao,Xiang;Lu,Jian;Lan,Yu;Shu,Yuelong
EPI627716	MP	China	2014-Feb-21	EPI_ISL_192366	A/Guangdong-Guangzhou/XN08664/2014	WHO Chinese National Influenza Center	WHO Chinese National Influenza Center	Wang,Dayan;Gao,Rongbao;Yang,Lei;Zhou,Shumei;Li,Xiyan;Zhou,Jianfang;Zhu,Wenfei;Guo,Junfeng;Li,Xiaodan;Dong,Jie;Huang,Weijuan;Zhang,Ye;Dong,Libo;Zhao,Xiang;Lu,Jian;Lan,Yu;Shu,Yuelong
EPI627724	MP	China	2014-Jan-10	EPI_ISL_192367	A/Guangdong/0024/2014	WHO Chinese National Influenza Center	WHO Chinese National Influenza Center	Wang,Dayan;Gao,Rongbao;Yang,Lei;Zhou,Shumei;Li,Xiyan;Zhou,Jianfang;Zhu,Wenfei;Guo,Junfeng;Li,Xiaodan;Dong,Jie;Huang,Weijuan;Zhang,Ye;Dong,Libo;Zhao,Xiang;Lu,Jian;Lan,Yu;Shu,Yuelong
EPI627732	MP	China	2014-Feb-10	EPI_ISL_192368	A/Guangdong-Guangzhou/XN06587/2014	WHO Chinese National Influenza Center	WHO Chinese National Influenza Center	Wang,Dayan;Gao,Rongbao;Yang,Lei;Zhou,Shumei;Li,Xiyan;Zhou,Jianfang;Zhu,Wenfei;Guo,Junfeng;Li,Xiaodan;Dong,Jie;Huang,Weijuan;Zhang,Ye;Dong,Libo;Zhao,Xiang;Lu,Jian;Lan,Yu;Shu,Yuelong
EPI627740	MP	China	2014-Jan-03	EPI_ISL_192369	A/Guangdong/0010/2014	WHO Chinese National Influenza Center	WHO Chinese National Influenza Center	Wang,Dayan;Gao,Rongbao;Yang,Lei;Zhou,Shumei;Li,Xiyan;Zhou,Jianfang;Zhu,Wenfei;Guo,Junfeng;Li,Xiaodan;Dong,Jie;Huang,Weijuan;Zhang,Ye;Dong,Libo;Zhao,Xiang;Lu,Jian;Lan,Yu;Shu,Yuelong
EPI627748	MP	China	2014-Feb-07	EPI_ISL_192370	A/Guangdong-Guangzhou/XN00457/2014	WHO Chinese National Influenza Center	WHO Chinese National Influenza Center	Wang,Dayan;Gao,Rongbao;Yang,Lei;Zhou,Shumei;Li,Xiyan;Zhou,Jianfang;Zhu,Wenfei;Guo,Junfeng;Li,Xiaodan;Dong,Jie;Huang,Weijuan;Zhang,Ye;Dong,Libo;Zhao,Xiang;Lu,Jian;Lan,Yu;Shu,Yuelong
EPI627756	MP	China	2014-Feb-05	EPI_ISL_192371	A/Guangdong-Guangzhou/XN00429/2014	WHO Chinese National Influenza Center	WHO Chinese National Influenza Center	Wang,Dayan;Gao,Rongbao;Yang,Lei;Zhou,Shumei;Li,Xiyan;Zhou,Jianfang;Zhu,Wenfei;Guo,Junfeng;Li,Xiaodan;Dong,Jie;Huang,Weijuan;Zhang,Ye;Dong,Libo;Zhao,Xiang;Lu,Jian;Lan,Yu;Shu,Yuelong
EPI627764	MP	China	2014-Feb-02	EPI_ISL_192372	A/Guangdong-Guangzhou/XN00298/2014	WHO Chinese National Influenza Center	WHO Chinese National Influenza Center	Wang,Dayan;Gao,Rongbao;Yang,Lei;Zhou,Shumei;Li,Xiyan;Zhou,Jianfang;Zhu,Wenfei;Guo,Junfeng;Li,Xiaodan;Dong,Jie;Huang,Weijuan;Zhang,Ye;Dong,Libo;Zhao,Xiang;Lu,Jian;Lan,Yu;Shu,Yuelong
EPI627772	MP	China	2014-Jan-29	EPI_ISL_192373	A/Guangdong-Guangzhou/XN05586/2014	WHO Chinese National Influenza Center	WHO Chinese National Influenza Center	Wang,Dayan;Gao,Rongbao;Yang,Lei;Zhou,Shumei;Li,Xiyan;Zhou,Jianfang;Zhu,Wenfei;Guo,Junfeng;Li,Xiaodan;Dong,Jie;Huang,Weijuan;Zhang,Ye;Dong,Libo;Zhao,Xiang;Lu,Jian;Lan,Yu;Shu,Yuelong
EPI627780	MP	China	2014-Jan-29	EPI_ISL_192374	A/Guangdong-Guangzhou/XN00175/2014	WHO Chinese National Influenza Center	WHO Chinese National Influenza Center	Wang,Dayan;Gao,Rongbao;Yang,Lei;Zhou,Shumei;Li,Xiyan;Zhou,Jianfang;Zhu,Wenfei;Guo,Junfeng;Li,Xiaodan;Dong,Jie;Huang,Weijuan;Zhang,Ye;Dong,Libo;Zhao,Xiang;Lu,Jian;Lan,Yu;Shu,Yuelong
EPI627787	MP	China	2014-Jan-16	EPI_ISL_192375	A/Guangdong-Guangzhou/XN02933/2014	WHO Chinese National Influenza Center	WHO Chinese National Influenza Center	Wang,Dayan;Gao,Rongbao;Yang,Lei;Zhou,Shumei;Li,Xiyan;Zhou,Jianfang;Zhu,Wenfei;Guo,Junfeng;Li,Xiaodan;Dong,Jie;Huang,Weijuan;Zhang,Ye;Dong,Libo;Zhao,Xiang;Lu,Jian;Lan,Yu;Shu,Yuelong
EPI627795	MP	China	2014-Feb-11	EPI_ISL_192376	A/Guangdong-Guangzhou/XN06839/2014	WHO Chinese National Influenza Center	WHO Chinese National Influenza Center	Wang,Dayan;Gao,Rongbao;Yang,Lei;Zhou,Shumei;Li,Xiyan;Zhou,Jianfang;Zhu,Wenfei;Guo,Junfeng;Li,Xiaodan;Dong,Jie;Huang,Weijuan;Zhang,Ye;Dong,Libo;Zhao,Xiang;Lu,Jian;Lan,Yu;Shu,Yuelong
EPI627803	MP	China	2014-May-22	EPI_ISL_192377	A/Shandong/01/2014	WHO Chinese National Influenza Center	WHO Chinese National Influenza Center	Wang,Dayan;Gao,Rongbao;Yang,Lei;Zhou,Shumei;Li,Xiyan;Zhou,Jianfang;Zhu,Wenfei;Guo,Junfeng;Li,Xiaodan;Dong,Jie;Huang,Weijuan;Zhang,Ye;Dong,Libo;Zhao,Xiang;Lu,Jian;Lan,Yu;Shu,Yuelong
EPI627827	MP	China	2014-Aug-15	EPI_ISL_192380	A/Xinjiang/75802/2014	WHO Chinese National Influenza Center	WHO Chinese National Influenza Center	Wang,Dayan;Gao,Rongbao;Yang,Lei;Zhou,Shumei;Li,Xiyan;Zhou,Jianfang;Zhu,Wenfei;Guo,Junfeng;Li,Xiaodan;Dong,Jie;Huang,Weijuan;Zhang,Ye;Dong,Libo;Zhao,Xiang;Lu,Jian;Lan,Yu;Shu,Yuelong
EPI627835	MP	China	2014-Apr-21	EPI_ISL_192381	A/Jiangxi/27569/2014	WHO Chinese National Influenza Center	WHO Chinese National Influenza Center	Wang,Dayan;Gao,Rongbao;Yang,Lei;Zhou,Shumei;Li,Xiyan;Zhou,Jianfang;Zhu,Wenfei;Guo,Junfeng;Li,Xiaodan;Dong,Jie;Huang,Weijuan;Zhang,Ye;Dong,Libo;Zhao,Xiang;Lu,Jian;Lan,Yu;Shu,Yuelong
EPI627843	MP	China	2014-Apr-19	EPI_ISL_192382	A/Hunan/26937/2014	WHO Chinese National Influenza Center	WHO Chinese National Influenza Center	Wang,Dayan;Gao,Rongbao;Yang,Lei;Zhou,Shumei;Li,Xiyan;Zhou,Jianfang;Zhu,Wenfei;Guo,Junfeng;Li,Xiaodan;Dong,Jie;Huang,Weijuan;Zhang,Ye;Dong,Libo;Zhao,Xiang;Lu,Jian;Lan,Yu;Shu,Yuelong
EPI627851	MP	China	2014-Apr-19	EPI_ISL_192383	A/Hunan/26938/2014	WHO Chinese National Influenza Center	WHO Chinese National Influenza Center	Wang,Dayan;Gao,Rongbao;Yang,Lei;Zhou,Shumei;Li,Xiyan;Zhou,Jianfang;Zhu,Wenfei;Guo,Junfeng;Li,Xiaodan;Dong,Jie;Huang,Weijuan;Zhang,Ye;Dong,Libo;Zhao,Xiang;Lu,Jian;Lan,Yu;Shu,Yuelong
EPI627859	MP	China	2014-Mar-04	EPI_ISL_192384	A/Shandong/02/2014	WHO Chinese National Influenza Center	WHO Chinese National Influenza Center	Wang,Dayan;Gao,Rongbao;Yang,Lei;Zhou,Shumei;Li,Xiyan;Zhou,Jianfang;Zhu,Wenfei;Guo,Junfeng;Li,Xiaodan;Dong,Jie;Huang,Weijuan;Zhang,Ye;Dong,Libo;Zhao,Xiang;Lu,Jian;Lan,Yu;Shu,Yuelong
EPI627915	MP	China	2014-Jul-25	EPI_ISL_192391	A/Xinjiang/73030/2014	WHO Chinese National Influenza Center	WHO Chinese National Influenza Center	Wang,Dayan;Gao,Rongbao;Yang,Lei;Zhou,Shumei;Li,Xiyan;Zhou,Jianfang;Zhu,Wenfei;Guo,Junfeng;Li,Xiaodan;Dong,Jie;Huang,Weijuan;Zhang,Ye;Dong,Libo;Zhao,Xiang;Lu,Jian;Lan,Yu;Shu,Yuelong
EPI627923	MP	China	2014-Feb-26	EPI_ISL_192392	A/Fujian/15/2014	WHO Chinese National Influenza Center	WHO Chinese National Influenza Center	Wang,Dayan;Gao,Rongbao;Yang,Lei;Zhou,Shumei;Li,Xiyan;Zhou,Jianfang;Zhu,Wenfei;Guo,Junfeng;Li,Xiaodan;Dong,Jie;Huang,Weijuan;Zhang,Ye;Dong,Libo;Zhao,Xiang;Lu,Jian;Lan,Yu;Shu,Yuelong
EPI627931	MP	China	2014-Jan-17	EPI_ISL_192393	A/Guangdong/0046/2014	WHO Chinese National Influenza Center	WHO Chinese National Influenza Center	Wang,Dayan;Gao,Rongbao;Yang,Lei;Zhou,Shumei;Li,Xiyan;Zhou,Jianfang;Zhu,Wenfei;Guo,Junfeng;Li,Xiaodan;Dong,Jie;Huang,Weijuan;Zhang,Ye;Dong,Libo;Zhao,Xiang;Lu,Jian;Lan,Yu;Shu,Yuelong
EPI627939	MP	China	2014-Jan-29	EPI_ISL_192394	A/Guangdong/0066/2014	WHO Chinese National Influenza Center	WHO Chinese National Influenza Center	Wang,Dayan;Gao,Rongbao;Yang,Lei;Zhou,Shumei;Li,Xiyan;Zhou,Jianfang;Zhu,Wenfei;Guo,Junfeng;Li,Xiaodan;Dong,Jie;Huang,Weijuan;Zhang,Ye;Dong,Libo;Zhao,Xiang;Lu,Jian;Lan,Yu;Shu,Yuelong
EPI627947	MP	China	2014-Jan-30	EPI_ISL_192395	A/Guangdong/0069/2014	WHO Chinese National Influenza Center	WHO Chinese National Influenza Center	Wang,Dayan;Gao,Rongbao;Yang,Lei;Zhou,Shumei;Li,Xiyan;Zhou,Jianfang;Zhu,Wenfei;Guo,Junfeng;Li,Xiaodan;Dong,Jie;Huang,Weijuan;Zhang,Ye;Dong,Libo;Zhao,Xiang;Lu,Jian;Lan,Yu;Shu,Yuelong
EPI627963	MP	China	2014-Jan-30	EPI_ISL_192397	A/Guangdong/0074/2014	WHO Chinese National Influenza Center	WHO Chinese National Influenza Center	Wang,Dayan;Gao,Rongbao;Yang,Lei;Zhou,Shumei;Li,Xiyan;Zhou,Jianfang;Zhu,Wenfei;Guo,Junfeng;Li,Xiaodan;Dong,Jie;Huang,Weijuan;Zhang,Ye;Dong,Libo;Zhao,Xiang;Lu,Jian;Lan,Yu;Shu,Yuelong
EPI627971	MP	China	2014-Jan-31	EPI_ISL_192398	A/Guangdong/0081/2014	WHO Chinese National Influenza Center	WHO Chinese National Influenza Center	Wang,Dayan;Gao,Rongbao;Yang,Lei;Zhou,Shumei;Li,Xiyan;Zhou,Jianfang;Zhu,Wenfei;Guo,Junfeng;Li,Xiaodan;Dong,Jie;Huang,Weijuan;Zhang,Ye;Dong,Libo;Zhao,Xiang;Lu,Jian;Lan,Yu;Shu,Yuelong
EPI627987	MP	China	2014-Jan-30	EPI_ISL_192400	A/Guangdong/0071/2014	WHO Chinese National Influenza Center	WHO Chinese National Influenza Center	Wang,Dayan;Gao,Rongbao;Yang,Lei;Zhou,Shumei;Li,Xiyan;Zhou,Jianfang;Zhu,Wenfei;Guo,Junfeng;Li,Xiaodan;Dong,Jie;Huang,Weijuan;Zhang,Ye;Dong,Libo;Zhao,Xiang;Lu,Jian;Lan,Yu;Shu,Yuelong
EPI627995	MP	China	2014-Jan-29	EPI_ISL_192401	A/Guangdong/0065/2014	WHO Chinese National Influenza Center	WHO Chinese National Influenza Center	Wang,Dayan;Gao,Rongbao;Yang,Lei;Zhou,Shumei;Li,Xiyan;Zhou,Jianfang;Zhu,Wenfei;Guo,Junfeng;Li,Xiaodan;Dong,Jie;Huang,Weijuan;Zhang,Ye;Dong,Libo;Zhao,Xiang;Lu,Jian;Lan,Yu;Shu,Yuelong
EPI628003	MP	China	2014-Jan-20	EPI_ISL_192402	A/Guangdong/0048/2014	WHO Chinese National Influenza Center	WHO Chinese National Influenza Center	Wang,Dayan;Gao,Rongbao;Yang,Lei;Zhou,Shumei;Li,Xiyan;Zhou,Jianfang;Zhu,Wenfei;Guo,Junfeng;Li,Xiaodan;Dong,Jie;Huang,Weijuan;Zhang,Ye;Dong,Libo;Zhao,Xiang;Lu,Jian;Lan,Yu;Shu,Yuelong
EPI628011	MP	China	2014-Jan-30	EPI_ISL_192403	A/Guangdong/0075/2014	WHO Chinese National Influenza Center	WHO Chinese National Influenza Center	Wang,Dayan;Gao,Rongbao;Yang,Lei;Zhou,Shumei;Li,Xiyan;Zhou,Jianfang;Zhu,Wenfei;Guo,Junfeng;Li,Xiaodan;Dong,Jie;Huang,Weijuan;Zhang,Ye;Dong,Libo;Zhao,Xiang;Lu,Jian;Lan,Yu;Shu,Yuelong
EPI628027	MP	China	2014-Feb-07	EPI_ISL_192405	A/Anhui/09186/2014	WHO Chinese National Influenza Center	WHO Chinese National Influenza Center	Wang,Dayan;Gao,Rongbao;Yang,Lei;Zhou,Shumei;Li,Xiyan;Zhou,Jianfang;Zhu,Wenfei;Guo,Junfeng;Li,Xiaodan;Dong,Jie;Huang,Weijuan;Zhang,Ye;Dong,Libo;Zhao,Xiang;Lu,Jian;Lan,Yu;Shu,Yuelong
EPI628035	MP	China	2014-Feb-15	EPI_ISL_192406	A/Anhui/09214/2014	WHO Chinese National Influenza Center	WHO Chinese National Influenza Center	Wang,Dayan;Gao,Rongbao;Yang,Lei;Zhou,Shumei;Li,Xiyan;Zhou,Jianfang;Zhu,Wenfei;Guo,Junfeng;Li,Xiaodan;Dong,Jie;Huang,Weijuan;Zhang,Ye;Dong,Libo;Zhao,Xiang;Lu,Jian;Lan,Yu;Shu,Yuelong
EPI628043	MP	China	2014-Feb-13	EPI_ISL_192407	A/Anhui/09212/2014	WHO Chinese National Influenza Center	WHO Chinese National Influenza Center	Wang,Dayan;Gao,Rongbao;Yang,Lei;Zhou,Shumei;Li,Xiyan;Zhou,Jianfang;Zhu,Wenfei;Guo,Junfeng;Li,Xiaodan;Dong,Jie;Huang,Weijuan;Zhang,Ye;Dong,Libo;Zhao,Xiang;Lu,Jian;Lan,Yu;Shu,Yuelong
EPI628051	MP	China	2014-Feb-07	EPI_ISL_192408	A/Jiangsu/09387/2014	WHO Chinese National Influenza Center	WHO Chinese National Influenza Center	Wang,Dayan;Gao,Rongbao;Yang,Lei;Zhou,Shumei;Li,Xiyan;Zhou,Jianfang;Zhu,Wenfei;Guo,Junfeng;Li,Xiaodan;Dong,Jie;Huang,Weijuan;Zhang,Ye;Dong,Libo;Zhao,Xiang;Lu,Jian;Lan,Yu;Shu,Yuelong
EPI628059	MP	China	2014-Feb-11	EPI_ISL_192409	A/Hunan/09191/2014	WHO Chinese National Influenza Center	WHO Chinese National Influenza Center	Wang,Dayan;Gao,Rongbao;Yang,Lei;Zhou,Shumei;Li,Xiyan;Zhou,Jianfang;Zhu,Wenfei;Guo,Junfeng;Li,Xiaodan;Dong,Jie;Huang,Weijuan;Zhang,Ye;Dong,Libo;Zhao,Xiang;Lu,Jian;Lan,Yu;Shu,Yuelong
EPI628067	MP	China	2014-Feb-07	EPI_ISL_192410	A/Anhui/09188/2014	WHO Chinese National Influenza Center	WHO Chinese National Influenza Center	Wang,Dayan;Gao,Rongbao;Yang,Lei;Zhou,Shumei;Li,Xiyan;Zhou,Jianfang;Zhu,Wenfei;Guo,Junfeng;Li,Xiaodan;Dong,Jie;Huang,Weijuan;Zhang,Ye;Dong,Libo;Zhao,Xiang;Lu,Jian;Lan,Yu;Shu,Yuelong
EPI628075	MP	China	2014-Jan-24	EPI_ISL_192411	A/Fujian/5/2014	WHO Chinese National Influenza Center	WHO Chinese National Influenza Center	Wang,Dayan;Gao,Rongbao;Yang,Lei;Zhou,Shumei;Li,Xiyan;Zhou,Jianfang;Zhu,Wenfei;Guo,Junfeng;Li,Xiaodan;Dong,Jie;Huang,Weijuan;Zhang,Ye;Dong,Libo;Zhao,Xiang;Lu,Jian;Lan,Yu;Shu,Yuelong
EPI628083	MP	China	2014-Feb-06	EPI_ISL_192412	A/Beijing/09149/2014	WHO Chinese National Influenza Center	WHO Chinese National Influenza Center	Wang,Dayan;Gao,Rongbao;Yang,Lei;Zhou,Shumei;Li,Xiyan;Zhou,Jianfang;Zhu,Wenfei;Guo,Junfeng;Li,Xiaodan;Dong,Jie;Huang,Weijuan;Zhang,Ye;Dong,Libo;Zhao,Xiang;Lu,Jian;Lan,Yu;Shu,Yuelong
EPI628091	MP	China	2014-Jan-04	EPI_ISL_192413	A/Guangdong/0012/2014	WHO Chinese National Influenza Center	WHO Chinese National Influenza Center	Wang,Dayan;Gao,Rongbao;Yang,Lei;Zhou,Shumei;Li,Xiyan;Zhou,Jianfang;Zhu,Wenfei;Guo,Junfeng;Li,Xiaodan;Dong,Jie;Huang,Weijuan;Zhang,Ye;Dong,Libo;Zhao,Xiang;Lu,Jian;Lan,Yu;Shu,Yuelong
EPI628099	MP	China	2014-Jan-08	EPI_ISL_192414	A/Guangdong/0019/2014	WHO Chinese National Influenza Center	WHO Chinese National Influenza Center	Wang,Dayan;Gao,Rongbao;Yang,Lei;Zhou,Shumei;Li,Xiyan;Zhou,Jianfang;Zhu,Wenfei;Guo,Junfeng;Li,Xiaodan;Dong,Jie;Huang,Weijuan;Zhang,Ye;Dong,Libo;Zhao,Xiang;Lu,Jian;Lan,Yu;Shu,Yuelong
EPI628107	MP	China	2014-Jan-11	EPI_ISL_192415	A/Guangdong/0026/2014	WHO Chinese National Influenza Center	WHO Chinese National Influenza Center	Wang,Dayan;Gao,Rongbao;Yang,Lei;Zhou,Shumei;Li,Xiyan;Zhou,Jianfang;Zhu,Wenfei;Guo,Junfeng;Li,Xiaodan;Dong,Jie;Huang,Weijuan;Zhang,Ye;Dong,Libo;Zhao,Xiang;Lu,Jian;Lan,Yu;Shu,Yuelong
EPI628115	MP	China	2014-Jan-09	EPI_ISL_192416	A/Guangdong/0029/2014	WHO Chinese National Influenza Center	WHO Chinese National Influenza Center	Wang,Dayan;Gao,Rongbao;Yang,Lei;Zhou,Shumei;Li,Xiyan;Zhou,Jianfang;Zhu,Wenfei;Guo,Junfeng;Li,Xiaodan;Dong,Jie;Huang,Weijuan;Zhang,Ye;Dong,Libo;Zhao,Xiang;Lu,Jian;Lan,Yu;Shu,Yuelong
EPI628123	MP	China	2014-Jan-12	EPI_ISL_192417	A/Guangdong/0031/2014	WHO Chinese National Influenza Center	WHO Chinese National Influenza Center	Wang,Dayan;Gao,Rongbao;Yang,Lei;Zhou,Shumei;Li,Xiyan;Zhou,Jianfang;Zhu,Wenfei;Guo,Junfeng;Li,Xiaodan;Dong,Jie;Huang,Weijuan;Zhang,Ye;Dong,Libo;Zhao,Xiang;Lu,Jian;Lan,Yu;Shu,Yuelong
EPI628131	MP	China	2014-Feb-16	EPI_ISL_192418	A/Hunan/12172/2014	WHO Chinese National Influenza Center	WHO Chinese National Influenza Center	Wang,Dayan;Gao,Rongbao;Yang,Lei;Zhou,Shumei;Li,Xiyan;Zhou,Jianfang;Zhu,Wenfei;Guo,Junfeng;Li,Xiaodan;Dong,Jie;Huang,Weijuan;Zhang,Ye;Dong,Libo;Zhao,Xiang;Lu,Jian;Lan,Yu;Shu,Yuelong
EPI628139	MP	China	2014-Feb-17	EPI_ISL_192419	A/Hunan/12173/2014	WHO Chinese National Influenza Center	WHO Chinese National Influenza Center	Wang,Dayan;Gao,Rongbao;Yang,Lei;Zhou,Shumei;Li,Xiyan;Zhou,Jianfang;Zhu,Wenfei;Guo,Junfeng;Li,Xiaodan;Dong,Jie;Huang,Weijuan;Zhang,Ye;Dong,Libo;Zhao,Xiang;Lu,Jian;Lan,Yu;Shu,Yuelong
EPI628147	MP	China	2014-Feb-05	EPI_ISL_192420	A/Fujian/14/2014	WHO Chinese National Influenza Center	WHO Chinese National Influenza Center	Wang,Dayan;Gao,Rongbao;Yang,Lei;Zhou,Shumei;Li,Xiyan;Zhou,Jianfang;Zhu,Wenfei;Guo,Junfeng;Li,Xiaodan;Dong,Jie;Huang,Weijuan;Zhang,Ye;Dong,Libo;Zhao,Xiang;Lu,Jian;Lan,Yu;Shu,Yuelong
EPI628155	MP	China	2014-Feb-02	EPI_ISL_192421	A/Fujian/13/2014	WHO Chinese National Influenza Center	WHO Chinese National Influenza Center	Wang,Dayan;Gao,Rongbao;Yang,Lei;Zhou,Shumei;Li,Xiyan;Zhou,Jianfang;Zhu,Wenfei;Guo,Junfeng;Li,Xiaodan;Dong,Jie;Huang,Weijuan;Zhang,Ye;Dong,Libo;Zhao,Xiang;Lu,Jian;Lan,Yu;Shu,Yuelong
EPI628163	MP	China	2014-Jan-31	EPI_ISL_192422	A/Fujian/12/2014	WHO Chinese National Influenza Center	WHO Chinese National Influenza Center	Wang,Dayan;Gao,Rongbao;Yang,Lei;Zhou,Shumei;Li,Xiyan;Zhou,Jianfang;Zhu,Wenfei;Guo,Junfeng;Li,Xiaodan;Dong,Jie;Huang,Weijuan;Zhang,Ye;Dong,Libo;Zhao,Xiang;Lu,Jian;Lan,Yu;Shu,Yuelong
EPI628171	MP	China	2014-Jan-26	EPI_ISL_192423	A/Fujian/11/2014	WHO Chinese National Influenza Center	WHO Chinese National Influenza Center	Wang,Dayan;Gao,Rongbao;Yang,Lei;Zhou,Shumei;Li,Xiyan;Zhou,Jianfang;Zhu,Wenfei;Guo,Junfeng;Li,Xiaodan;Dong,Jie;Huang,Weijuan;Zhang,Ye;Dong,Libo;Zhao,Xiang;Lu,Jian;Lan,Yu;Shu,Yuelong
EPI628179	MP	China	2014-Feb-05	EPI_ISL_192424	A/Hunan/09193/2014	WHO Chinese National Influenza Center	WHO Chinese National Influenza Center	Wang,Dayan;Gao,Rongbao;Yang,Lei;Zhou,Shumei;Li,Xiyan;Zhou,Jianfang;Zhu,Wenfei;Guo,Junfeng;Li,Xiaodan;Dong,Jie;Huang,Weijuan;Zhang,Ye;Dong,Libo;Zhao,Xiang;Lu,Jian;Lan,Yu;Shu,Yuelong
EPI628187	MP	China	2014-Jan-07	EPI_ISL_192425	A/Jiangsu/09389/2014	WHO Chinese National Influenza Center	WHO Chinese National Influenza Center	Wang,Dayan;Gao,Rongbao;Yang,Lei;Zhou,Shumei;Li,Xiyan;Zhou,Jianfang;Zhu,Wenfei;Guo,Junfeng;Li,Xiaodan;Dong,Jie;Huang,Weijuan;Zhang,Ye;Dong,Libo;Zhao,Xiang;Lu,Jian;Lan,Yu;Shu,Yuelong
EPI628195	MP	China	2014-Jan-13	EPI_ISL_192426	A/Fujian/9/2014	WHO Chinese National Influenza Center	WHO Chinese National Influenza Center	Wang,Dayan;Gao,Rongbao;Yang,Lei;Zhou,Shumei;Li,Xiyan;Zhou,Jianfang;Zhu,Wenfei;Guo,Junfeng;Li,Xiaodan;Dong,Jie;Huang,Weijuan;Zhang,Ye;Dong,Libo;Zhao,Xiang;Lu,Jian;Lan,Yu;Shu,Yuelong
EPI628203	MP	China	2014-Feb-03	EPI_ISL_192427	A/Fujian/8/2014	WHO Chinese National Influenza Center	WHO Chinese National Influenza Center	Wang,Dayan;Gao,Rongbao;Yang,Lei;Zhou,Shumei;Li,Xiyan;Zhou,Jianfang;Zhu,Wenfei;Guo,Junfeng;Li,Xiaodan;Dong,Jie;Huang,Weijuan;Zhang,Ye;Dong,Libo;Zhao,Xiang;Lu,Jian;Lan,Yu;Shu,Yuelong
EPI628211	MP	China	2014-Jan-27	EPI_ISL_192428	A/Fujian/7/2014	WHO Chinese National Influenza Center	WHO Chinese National Influenza Center	Wang,Dayan;Gao,Rongbao;Yang,Lei;Zhou,Shumei;Li,Xiyan;Zhou,Jianfang;Zhu,Wenfei;Guo,Junfeng;Li,Xiaodan;Dong,Jie;Huang,Weijuan;Zhang,Ye;Dong,Libo;Zhao,Xiang;Lu,Jian;Lan,Yu;Shu,Yuelong
EPI628219	MP	China	2014-Jan-26	EPI_ISL_192429	A/Fujian/6/2014	WHO Chinese National Influenza Center	WHO Chinese National Influenza Center	Wang,Dayan;Gao,Rongbao;Yang,Lei;Zhou,Shumei;Li,Xiyan;Zhou,Jianfang;Zhu,Wenfei;Guo,Junfeng;Li,Xiaodan;Dong,Jie;Huang,Weijuan;Zhang,Ye;Dong,Libo;Zhao,Xiang;Lu,Jian;Lan,Yu;Shu,Yuelong
EPI628227	MP	China	2014-Feb-05	EPI_ISL_192430	A/Jiangsu/09049/2014	WHO Chinese National Influenza Center	WHO Chinese National Influenza Center	Wang,Dayan;Gao,Rongbao;Yang,Lei;Zhou,Shumei;Li,Xiyan;Zhou,Jianfang;Zhu,Wenfei;Guo,Junfeng;Li,Xiaodan;Dong,Jie;Huang,Weijuan;Zhang,Ye;Dong,Libo;Zhao,Xiang;Lu,Jian;Lan,Yu;Shu,Yuelong
EPI628235	MP	China	2014-Jan-26	EPI_ISL_192431	A/Jiangsu/09043/2014	WHO Chinese National Influenza Center	WHO Chinese National Influenza Center	Wang,Dayan;Gao,Rongbao;Yang,Lei;Zhou,Shumei;Li,Xiyan;Zhou,Jianfang;Zhu,Wenfei;Guo,Junfeng;Li,Xiaodan;Dong,Jie;Huang,Weijuan;Zhang,Ye;Dong,Libo;Zhao,Xiang;Lu,Jian;Lan,Yu;Shu,Yuelong
EPI628243	MP	China	2014-Jan-20	EPI_ISL_192432	A/Jiangsu/09041/2014	WHO Chinese National Influenza Center	WHO Chinese National Influenza Center	Wang,Dayan;Gao,Rongbao;Yang,Lei;Zhou,Shumei;Li,Xiyan;Zhou,Jianfang;Zhu,Wenfei;Guo,Junfeng;Li,Xiaodan;Dong,Jie;Huang,Weijuan;Zhang,Ye;Dong,Libo;Zhao,Xiang;Lu,Jian;Lan,Yu;Shu,Yuelong
EPI628267	MP	China	2014-Jan-16	EPI_ISL_192435	A/Fujian/3/2014	WHO Chinese National Influenza Center	WHO Chinese National Influenza Center	Wang,Dayan;Gao,Rongbao;Yang,Lei;Zhou,Shumei;Li,Xiyan;Zhou,Jianfang;Zhu,Wenfei;Guo,Junfeng;Li,Xiaodan;Dong,Jie;Huang,Weijuan;Zhang,Ye;Dong,Libo;Zhao,Xiang;Lu,Jian;Lan,Yu;Shu,Yuelong
EPI628275	MP	China	2014-Jan-27	EPI_ISL_192436	A/Hunan/07833/2014	WHO Chinese National Influenza Center	WHO Chinese National Influenza Center	Wang,Dayan;Gao,Rongbao;Yang,Lei;Zhou,Shumei;Li,Xiyan;Zhou,Jianfang;Zhu,Wenfei;Guo,Junfeng;Li,Xiaodan;Dong,Jie;Huang,Weijuan;Zhang,Ye;Dong,Libo;Zhao,Xiang;Lu,Jian;Lan,Yu;Shu,Yuelong
EPI628291	MP	China	2014-Feb-02	EPI_ISL_192438	A/Hunan/08963/2014	WHO Chinese National Influenza Center	WHO Chinese National Influenza Center	Wang,Dayan;Gao,Rongbao;Yang,Lei;Zhou,Shumei;Li,Xiyan;Zhou,Jianfang;Zhu,Wenfei;Guo,Junfeng;Li,Xiaodan;Dong,Jie;Huang,Weijuan;Zhang,Ye;Dong,Libo;Zhao,Xiang;Lu,Jian;Lan,Yu;Shu,Yuelong
EPI628299	MP	China	2014-Jan-19	EPI_ISL_192439	A/Zhejiang/07807/2014	WHO Chinese National Influenza Center	WHO Chinese National Influenza Center	Wang,Dayan;Gao,Rongbao;Yang,Lei;Zhou,Shumei;Li,Xiyan;Zhou,Jianfang;Zhu,Wenfei;Guo,Junfeng;Li,Xiaodan;Dong,Jie;Huang,Weijuan;Zhang,Ye;Dong,Libo;Zhao,Xiang;Lu,Jian;Lan,Yu;Shu,Yuelong
EPI628307	MP	China	2014-Jan-23	EPI_ISL_192440	A/Zhejiang/07803/2014	WHO Chinese National Influenza Center	WHO Chinese National Influenza Center	Wang,Dayan;Gao,Rongbao;Yang,Lei;Zhou,Shumei;Li,Xiyan;Zhou,Jianfang;Zhu,Wenfei;Guo,Junfeng;Li,Xiaodan;Dong,Jie;Huang,Weijuan;Zhang,Ye;Dong,Libo;Zhao,Xiang;Lu,Jian;Lan,Yu;Shu,Yuelong
EPI628323	MP	China	2014-Jan-23	EPI_ISL_192442	A/Zhejiang/07801/2014	WHO Chinese National Influenza Center	WHO Chinese National Influenza Center	Wang,Dayan;Gao,Rongbao;Yang,Lei;Zhou,Shumei;Li,Xiyan;Zhou,Jianfang;Zhu,Wenfei;Guo,Junfeng;Li,Xiaodan;Dong,Jie;Huang,Weijuan;Zhang,Ye;Dong,Libo;Zhao,Xiang;Lu,Jian;Lan,Yu;Shu,Yuelong
EPI628331	MP	China	2014-Jan-23	EPI_ISL_192443	A/Zhejiang/07800/2014	WHO Chinese National Influenza Center	WHO Chinese National Influenza Center	Wang,Dayan;Gao,Rongbao;Yang,Lei;Zhou,Shumei;Li,Xiyan;Zhou,Jianfang;Zhu,Wenfei;Guo,Junfeng;Li,Xiaodan;Dong,Jie;Huang,Weijuan;Zhang,Ye;Dong,Libo;Zhao,Xiang;Lu,Jian;Lan,Yu;Shu,Yuelong
EPI632074	MP	China	2013-Dec-01	EPI_ISL_192898	A/Human/Shenzhen/1/2013	Shenzhen center for disease control and prevention	Beijing Genomics Institute (BGI)	Jinquan,Cheng; Renli,Zhang; Shisong,Fang
EPI632067	MP	China	2014-Jan-01	EPI_ISL_192899	A/Human/Shenzhen/2/2014	Shenzhen center for disease control and prevention	Beijing Genomics Institute (BGI)	Jinquan,Cheng; Renli,Zhang; Shisong,Fang
EPI632060	MP	China	2014-Jan-01	EPI_ISL_192900	A/Human/Shenzhen/3/2014	Shenzhen center for disease control and prevention	Beijing Genomics Institute (BGI)	Jinquan,Cheng; Renli,Zhang; Shisong,Fang
EPI632053	MP	China	2014-Jan-01	EPI_ISL_192901	A/Human/Shenzhen/4/2014	Shenzhen center for disease control and prevention	Beijing Genomics Institute (BGI)	Jinquan,Cheng; Renli,Zhang; Shisong,Fang
EPI632046	MP	China	2014-Jan-01	EPI_ISL_192902	A/Human/Shenzhen/5/2014	Shenzhen center for disease control and prevention	Beijing Genomics Institute (BGI)	Jinquan,Cheng; Renli,Zhang; Shisong,Fang
EPI632039	MP	China	2014-Jan-01	EPI_ISL_192903	A/Human/Shenzhen/6/2014	Shenzhen center for disease control and prevention	Beijing Genomics Institute (BGI)	Jinquan,Cheng; Renli,Zhang; Shisong,Fang
EPI632032	MP	China	2014-Jan-01	EPI_ISL_192904	A/Human/Shenzhen/7/2014	Shenzhen center for disease control and prevention	Beijing Genomics Institute (BGI)	Jinquan,Cheng; Renli,Zhang; Shisong,Fang
EPI632025	MP	China	2014-Jan-01	EPI_ISL_192905	A/Human/Shenzhen/8/2014	Shenzhen center for disease control and prevention	Beijing Genomics Institute (BGI)	Jinquan,Cheng; Renli,Zhang; Shisong,Fang
EPI632018	MP	China	2014-Jan-01	EPI_ISL_192906	A/Human/Shenzhen/9/2014	Shenzhen center for disease control and prevention	Beijing Genomics Institute (BGI)	Jinquan,Cheng; Renli,Zhang; Shisong,Fang
EPI632011	MP	China	2014-Jan-01	EPI_ISL_192907	A/Human/Shenzhen/16/2014	Shenzhen center for disease control and prevention	Beijing Genomics Institute (BGI)	Jinquan,Cheng; Renli,Zhang; Shisong,Fang
EPI632004	MP	China	2014-Jan-01	EPI_ISL_192908	A/Human/Shenzhen/17/2014	Shenzhen center for disease control and prevention	Beijing Genomics Institute (BGI)	Jinquan,Cheng; Renli,Zhang; Shisong,Fang
EPI631997	MP	China	2014-Dec-01	EPI_ISL_192909	A/Human/Shenzhen/1/2015	Shenzhen center for disease control and prevention	Beijing Genomics Institute (BGI)	Jinquan,Cheng; Renli,Zhang; Shisong,Fang
EPI631990	MP	China	2015-Jan-01	EPI_ISL_192910	A/Human/Shenzhen/3/2015	Shenzhen center for disease control and prevention	Beijing Genomics Institute (BGI)	Jinquan,Cheng; Renli,Zhang; Shisong,Fang
EPI631983	MP	China	2015-Jan-01	EPI_ISL_192911	A/Human/Shenzhen/4/2015	Shenzhen center for disease control and prevention	Beijing Genomics Institute (BGI)	Jinquan,Cheng; Renli,Zhang; Shisong,Fang
EPI631976	MP	China	2015-Jan-01	EPI_ISL_192912	A/Human/Shenzhen/5/2015	Shenzhen center for disease control and prevention	Beijing Genomics Institute (BGI)	Jinquan,Cheng; Renli,Zhang; Shisong,Fang
EPI631969	MP	China	2015-Jan-01	EPI_ISL_192913	A/Human/Shenzhen/6/2015	Shenzhen center for disease control and prevention	Beijing Genomics Institute (BGI)	Jinquan,Cheng; Renli,Zhang; Shisong,Fang
EPI636674	MP	China	2013-Jan-01	EPI_ISL_194250	A/Anhui/1-YK_RG01/2013			Das,S.R.; Halpin,R.A.; Lin,X.; Simenauer,A.; Akopov,A.; Fedorova,N.; Puri,V.; Stockwell,T.; Amedeo,P.; Bishop,B.; Katzel,D.; Schobel,S.; Shrivastava,S.; Neumann,G.; Bao,Y.; Sanders,R.; Zhdanov,S.; Kiryutin,B.; Lipman,D.J.; Tatusova,T.; Kawaoka,Y.
EPI636688	MP	China	2013-Jan-01	EPI_ISL_194251	A/Anhui/1-YK_RG03/2013			Das,S.R.; Halpin,R.A.; Lin,X.; Simenauer,A.; Akopov,A.; Fedorova,N.; Puri,V.; Stockwell,T.; Amedeo,P.; Bishop,B.; Katzel,D.; Schobel,S.; Shrivastava,S.; Neumann,G.; Bao,Y.; Sanders,R.; Zhdanov,S.; Kiryutin,B.; Lipman,D.J.; Tatusova,T.; Kawaoka,Y.
EPI636681	MP	China	2013-Jan-01	EPI_ISL_194252	A/Anhui/1-YK_RG02/2013			Das,S.R.; Halpin,R.A.; Lin,X.; Simenauer,A.; Akopov,A.; Fedorova,N.; Puri,V.; Stockwell,T.; Amedeo,P.; Bishop,B.; Katzel,D.; Schobel,S.; Shrivastava,S.; Neumann,G.; Bao,Y.; Sanders,R.; Zhdanov,S.; Kiryutin,B.; Lipman,D.J.; Tatusova,T.; Kawaoka,Y.
EPI636695	MP	China	2013-Jan-01	EPI_ISL_194253	A/Anhui/1-YK_RG04/2013			Das,S.R.; Halpin,R.A.; Lin,X.; Simenauer,A.; Akopov,A.; Fedorova,N.; Puri,V.; Stockwell,T.; Amedeo,P.; Bishop,B.; Katzel,D.; Schobel,S.; Shrivastava,S.; Neumann,G.; Bao,Y.; Sanders,R.; Zhdanov,S.; Kiryutin,B.; Lipman,D.J.; Tatusova,T.; Kawaoka,Y.
EPI636709	MP	China	2013-Jan-01	EPI_ISL_194254	A/Anhui/1-YK_RG06/2013			Das,S.R.; Halpin,R.A.; Lin,X.; Simenauer,A.; Akopov,A.; Fedorova,N.; Puri,V.; Stockwell,T.; Amedeo,P.; Bishop,B.; Katzel,D.; Schobel,S.; Shrivastava,S.; Neumann,G.; Bao,Y.; Sanders,R.; Zhdanov,S.; Kiryutin,B.; Lipman,D.J.; Tatusova,T.; Kawaoka,Y.
EPI636716	MP	China	2013-Jan-01	EPI_ISL_194255	A/Anhui/1-YK_RG07/2013			Das,S.R.; Halpin,R.A.; Lin,X.; Simenauer,A.; Akopov,A.; Fedorova,N.; Puri,V.; Stockwell,T.; Amedeo,P.; Bishop,B.; Katzel,D.; Schobel,S.; Shrivastava,S.; Neumann,G.; Bao,Y.; Sanders,R.; Zhdanov,S.; Kiryutin,B.; Lipman,D.J.; Tatusova,T.; Kawaoka,Y.
EPI636702	MP	China	2013-Jan-01	EPI_ISL_194256	A/Anhui/1-YK_RG05/2013			Das,S.R.; Halpin,R.A.; Lin,X.; Simenauer,A.; Akopov,A.; Fedorova,N.; Puri,V.; Stockwell,T.; Amedeo,P.; Bishop,B.; Katzel,D.; Schobel,S.; Shrivastava,S.; Neumann,G.; Bao,Y.; Sanders,R.; Zhdanov,S.; Kiryutin,B.; Lipman,D.J.; Tatusova,T.; Kawaoka,Y.
EPI636731	MP	China	2013-Jan-01	EPI_ISL_194257	A/Anhui/1-YK_RG09/2013			Das,S.R.; Halpin,R.A.; Lin,X.; Simenauer,A.; Akopov,A.; Fedorova,N.; Puri,V.; Stockwell,T.; Amedeo,P.; Bishop,B.; Katzel,D.; Schobel,S.; Shrivastava,S.; Neumann,G.; Bao,Y.; Sanders,R.; Zhdanov,S.; Kiryutin,B.; Lipman,D.J.; Tatusova,T.; Kawaoka,Y.
EPI636723	MP	China	2013-Jan-01	EPI_ISL_194258	A/Anhui/1-YK_RG08/2013			Das,S.R.; Halpin,R.A.; Lin,X.; Simenauer,A.; Akopov,A.; Fedorova,N.; Puri,V.; Stockwell,T.; Amedeo,P.; Bishop,B.; Katzel,D.; Schobel,S.; Shrivastava,S.; Neumann,G.; Bao,Y.; Sanders,R.; Zhdanov,S.; Kiryutin,B.; Lipman,D.J.; Tatusova,T.; Kawaoka,Y.
EPI636746	MP	China	2013-Jan-01	EPI_ISL_194259	A/Anhui/1-YK_RG12/2013			Das,S.R.; Halpin,R.A.; Lin,X.; Simenauer,A.; Akopov,A.; Fedorova,N.; Puri,V.; Stockwell,T.; Amedeo,P.; Bishop,B.; Katzel,D.; Schobel,S.; Shrivastava,S.; Neumann,G.; Bao,Y.; Sanders,R.; Zhdanov,S.; Kiryutin,B.; Lipman,D.J.; Tatusova,T.; Kawaoka,Y.
EPI636738	MP	China	2013-Jan-01	EPI_ISL_194260	A/Anhui/1-YK_RG10/2013			Das,S.R.; Halpin,R.A.; Lin,X.; Simenauer,A.; Akopov,A.; Fedorova,N.; Puri,V.; Stockwell,T.; Amedeo,P.; Bishop,B.; Katzel,D.; Schobel,S.; Shrivastava,S.; Neumann,G.; Bao,Y.; Sanders,R.; Zhdanov,S.; Kiryutin,B.; Lipman,D.J.; Tatusova,T.; Kawaoka,Y.
EPI636753	MP	China	2013-Jan-01	EPI_ISL_194261	A/Anhui/1-YK_RG13/2013			Das,S.R.; Halpin,R.A.; Lin,X.; Simenauer,A.; Akopov,A.; Fedorova,N.; Puri,V.; Stockwell,T.; Amedeo,P.; Bishop,B.; Katzel,D.; Schobel,S.; Shrivastava,S.; Neumann,G.; Bao,Y.; Sanders,R.; Zhdanov,S.; Kiryutin,B.; Lipman,D.J.; Tatusova,T.; Kawaoka,Y.
EPI636767	MP	China	2013-Jan-01	EPI_ISL_194262	A/Anhui/1-YK_RG15/2013			Das,S.R.; Halpin,R.A.; Lin,X.; Simenauer,A.; Akopov,A.; Fedorova,N.; Puri,V.; Stockwell,T.; Amedeo,P.; Bishop,B.; Katzel,D.; Schobel,S.; Shrivastava,S.; Neumann,G.; Bao,Y.; Sanders,R.; Zhdanov,S.; Kiryutin,B.; Lipman,D.J.; Tatusova,T.; Kawaoka,Y.
EPI636760	MP	China	2013-Jan-01	EPI_ISL_194263	A/Anhui/1-YK_RG14/2013			Das,S.R.; Halpin,R.A.; Lin,X.; Simenauer,A.; Akopov,A.; Fedorova,N.; Puri,V.; Stockwell,T.; Amedeo,P.; Bishop,B.; Katzel,D.; Schobel,S.; Shrivastava,S.; Neumann,G.; Bao,Y.; Sanders,R.; Zhdanov,S.; Kiryutin,B.; Lipman,D.J.; Tatusova,T.; Kawaoka,Y.
EPI636774	MP	China	2013-Jan-01	EPI_ISL_194264	A/Anhui/1-YK_RG16/2013			Das,S.R.; Halpin,R.A.; Lin,X.; Simenauer,A.; Akopov,A.; Fedorova,N.; Puri,V.; Stockwell,T.; Amedeo,P.; Bishop,B.; Katzel,D.; Schobel,S.; Shrivastava,S.; Neumann,G.; Bao,Y.; Sanders,R.; Zhdanov,S.; Kiryutin,B.; Lipman,D.J.; Tatusova,T.; Kawaoka,Y.
EPI636781	MP	China	2013-Jan-01	EPI_ISL_194265	A/Anhui/1-YK_RG17/2013			Das,S.R.; Halpin,R.A.; Lin,X.; Simenauer,A.; Akopov,A.; Fedorova,N.; Puri,V.; Stockwell,T.; Amedeo,P.; Bishop,B.; Katzel,D.; Schobel,S.; Shrivastava,S.; Neumann,G.; Bao,Y.; Sanders,R.; Zhdanov,S.; Kiryutin,B.; Lipman,D.J.; Tatusova,T.; Kawaoka,Y.
EPI636788	MP	China	2013-Jan-01	EPI_ISL_194266	A/Anhui/1-YK_RG18/2013			Das,S.R.; Halpin,R.A.; Lin,X.; Simenauer,A.; Akopov,A.; Fedorova,N.; Puri,V.; Stockwell,T.; Amedeo,P.; Bishop,B.; Katzel,D.; Schobel,S.; Shrivastava,S.; Neumann,G.; Bao,Y.; Sanders,R.; Zhdanov,S.; Kiryutin,B.; Lipman,D.J.; Tatusova,T.; Kawaoka,Y.
EPI636805	MP	China	2013-Jan-01	EPI_ISL_194267	A/Anhui/1-YK_RG20/2013			Das,S.R.; Halpin,R.A.; Lin,X.; Simenauer,A.; Akopov,A.; Fedorova,N.; Puri,V.; Stockwell,T.; Amedeo,P.; Bishop,B.; Katzel,D.; Schobel,S.; Shrivastava,S.; Neumann,G.; Bao,Y.; Sanders,R.; Zhdanov,S.; Kiryutin,B.; Lipman,D.J.; Tatusova,T.; Kawaoka,Y.
EPI636813	MP	China	2013-Jan-01	EPI_ISL_194268	A/Anhui/1-YK_RG21/2013			Das,S.R.; Halpin,R.A.; Lin,X.; Simenauer,A.; Akopov,A.; Fedorova,N.; Puri,V.; Stockwell,T.; Amedeo,P.; Bishop,B.; Katzel,D.; Schobel,S.; Shrivastava,S.; Neumann,G.; Bao,Y.; Sanders,R.; Zhdanov,S.; Kiryutin,B.; Lipman,D.J.; Tatusova,T.; Kawaoka,Y.
EPI636820	MP	China	2013-Jan-01	EPI_ISL_194269	A/Anhui/1-YK_RG22/2013			Das,S.R.; Halpin,R.A.; Lin,X.; Simenauer,A.; Akopov,A.; Fedorova,N.; Puri,V.; Stockwell,T.; Amedeo,P.; Bishop,B.; Katzel,D.; Schobel,S.; Shrivastava,S.; Neumann,G.; Bao,Y.; Sanders,R.; Zhdanov,S.; Kiryutin,B.; Lipman,D.J.; Tatusova,T.; Kawaoka,Y.
EPI636827	MP	China	2013-Jan-01	EPI_ISL_194270	A/Anhui/1-YK_RG23/2013			Das,S.R.; Halpin,R.A.; Lin,X.; Simenauer,A.; Akopov,A.; Fedorova,N.; Puri,V.; Stockwell,T.; Amedeo,P.; Bishop,B.; Katzel,D.; Schobel,S.; Shrivastava,S.; Neumann,G.; Bao,Y.; Sanders,R.; Zhdanov,S.; Kiryutin,B.; Lipman,D.J.; Tatusova,T.; Kawaoka,Y.
EPI636834	MP	China	2013-Jan-01	EPI_ISL_194271	A/Anhui/1-YK_RG24/2013			Das,S.R.; Halpin,R.A.; Lin,X.; Simenauer,A.; Akopov,A.; Fedorova,N.; Puri,V.; Stockwell,T.; Amedeo,P.; Bishop,B.; Katzel,D.; Schobel,S.; Shrivastava,S.; Neumann,G.; Bao,Y.; Sanders,R.; Zhdanov,S.; Kiryutin,B.; Lipman,D.J.; Tatusova,T.; Kawaoka,Y.
EPI636795	MP	China	2013-Jan-01	EPI_ISL_194272	A/Anhui/1-YK_RG19/2013			Das,S.R.; Halpin,R.A.; Lin,X.; Simenauer,A.; Akopov,A.; Fedorova,N.; Puri,V.; Stockwell,T.; Amedeo,P.; Bishop,B.; Katzel,D.; Schobel,S.; Shrivastava,S.; Neumann,G.; Bao,Y.; Sanders,R.; Zhdanov,S.; Kiryutin,B.; Lipman,D.J.; Tatusova,T.; Kawaoka,Y.
EPI636841	MP	China	2013-Jan-01	EPI_ISL_194273	A/Anhui/1-YK_RG25/2013			Das,S.R.; Halpin,R.A.; Lin,X.; Simenauer,A.; Akopov,A.; Fedorova,N.; Puri,V.; Stockwell,T.; Amedeo,P.; Bishop,B.; Katzel,D.; Schobel,S.; Shrivastava,S.; Neumann,G.; Bao,Y.; Sanders,R.; Zhdanov,S.; Kiryutin,B.; Lipman,D.J.; Tatusova,T.; Kawaoka,Y.
EPI636850	MP	China	2013-Jan-01	EPI_ISL_194274	A/Anhui/1-YK_RG26/2013			Das,S.R.; Halpin,R.A.; Lin,X.; Simenauer,A.; Akopov,A.; Fedorova,N.; Puri,V.; Stockwell,T.; Amedeo,P.; Bishop,B.; Katzel,D.; Schobel,S.; Shrivastava,S.; Neumann,G.; Bao,Y.; Sanders,R.; Zhdanov,S.; Kiryutin,B.; Lipman,D.J.; Tatusova,T.; Kawaoka,Y.
EPI636857	MP	China	2013-Jan-01	EPI_ISL_194275	A/Anhui/1-YK_RG27/2013			Das,S.R.; Halpin,R.A.; Lin,X.; Simenauer,A.; Akopov,A.; Fedorova,N.; Puri,V.; Stockwell,T.; Amedeo,P.; Bishop,B.; Katzel,D.; Schobel,S.; Shrivastava,S.; Neumann,G.; Bao,Y.; Sanders,R.; Zhdanov,S.; Kiryutin,B.; Lipman,D.J.; Tatusova,T.; Kawaoka,Y.
EPI636871	MP	China	2013-Jan-01	EPI_ISL_194276	A/Anhui/1-YK_RG29/2013			Das,S.R.; Halpin,R.A.; Lin,X.; Simenauer,A.; Akopov,A.; Fedorova,N.; Puri,V.; Stockwell,T.; Amedeo,P.; Bishop,B.; Katzel,D.; Schobel,S.; Shrivastava,S.; Neumann,G.; Bao,Y.; Sanders,R.; Zhdanov,S.; Kiryutin,B.; Lipman,D.J.; Tatusova,T.; Kawaoka,Y.
EPI636878	MP	China	2013-Jan-01	EPI_ISL_194277	A/Anhui/1-YK_RG30/2013			Das,S.R.; Halpin,R.A.; Lin,X.; Simenauer,A.; Akopov,A.; Fedorova,N.; Puri,V.; Stockwell,T.; Amedeo,P.; Bishop,B.; Katzel,D.; Schobel,S.; Shrivastava,S.; Neumann,G.; Bao,Y.; Sanders,R.; Zhdanov,S.; Kiryutin,B.; Lipman,D.J.; Tatusova,T.; Kawaoka,Y.
EPI636885	MP	China	2013-Jan-01	EPI_ISL_194278	A/Anhui/1-YK_RG31/2013			Das,S.R.; Halpin,R.A.; Lin,X.; Simenauer,A.; Akopov,A.; Fedorova,N.; Puri,V.; Stockwell,T.; Amedeo,P.; Bishop,B.; Katzel,D.; Schobel,S.; Shrivastava,S.; Neumann,G.; Bao,Y.; Sanders,R.; Zhdanov,S.; Kiryutin,B.; Lipman,D.J.; Tatusova,T.; Kawaoka,Y.
EPI636864	MP	China	2013-Jan-01	EPI_ISL_194279	A/Anhui/1-YK_RG28/2013			Das,S.R.; Halpin,R.A.; Lin,X.; Simenauer,A.; Akopov,A.; Fedorova,N.; Puri,V.; Stockwell,T.; Amedeo,P.; Bishop,B.; Katzel,D.; Schobel,S.; Shrivastava,S.; Neumann,G.; Bao,Y.; Sanders,R.; Zhdanov,S.; Kiryutin,B.; Lipman,D.J.; Tatusova,T.; Kawaoka,Y.
EPI636893	MP	China	2013-Jan-01	EPI_ISL_194280	A/Anhui/1-YK_RG32/2013			Das,S.R.; Halpin,R.A.; Lin,X.; Simenauer,A.; Akopov,A.; Fedorova,N.; Puri,V.; Stockwell,T.; Amedeo,P.; Bishop,B.; Katzel,D.; Schobel,S.; Shrivastava,S.; Neumann,G.; Bao,Y.; Sanders,R.; Zhdanov,S.; Kiryutin,B.; Lipman,D.J.; Tatusova,T.; Kawaoka,Y.
EPI636901	MP	China	2013-Jan-01	EPI_ISL_194281	A/Anhui/1-YK_RG33/2013			Das,S.R.; Halpin,R.A.; Lin,X.; Simenauer,A.; Akopov,A.; Fedorova,N.; Puri,V.; Stockwell,T.; Amedeo,P.; Bishop,B.; Katzel,D.; Schobel,S.; Shrivastava,S.; Neumann,G.; Bao,Y.; Sanders,R.; Zhdanov,S.; Kiryutin,B.; Lipman,D.J.; Tatusova,T.; Kawaoka,Y.
EPI636908	MP	China	2013-Jan-01	EPI_ISL_194282	A/Anhui/1-YK_RG34/2013			Das,S.R.; Halpin,R.A.; Lin,X.; Simenauer,A.; Akopov,A.; Fedorova,N.; Puri,V.; Stockwell,T.; Amedeo,P.; Bishop,B.; Katzel,D.; Schobel,S.; Shrivastava,S.; Neumann,G.; Bao,Y.; Sanders,R.; Zhdanov,S.; Kiryutin,B.; Lipman,D.J.; Tatusova,T.; Kawaoka,Y.
EPI636923	MP	China	2013-Jan-01	EPI_ISL_194283	A/Anhui/1-YK_RG36/2013			Das,S.R.; Halpin,R.A.; Lin,X.; Simenauer,A.; Akopov,A.; Fedorova,N.; Puri,V.; Stockwell,T.; Amedeo,P.; Bishop,B.; Katzel,D.; Schobel,S.; Shrivastava,S.; Neumann,G.; Bao,Y.; Sanders,R.; Zhdanov,S.; Kiryutin,B.; Lipman,D.J.; Tatusova,T.; Kawaoka,Y.
EPI636915	MP	China	2013-Jan-01	EPI_ISL_194284	A/Anhui/1-YK_RG35/2013			Das,S.R.; Halpin,R.A.; Lin,X.; Simenauer,A.; Akopov,A.; Fedorova,N.; Puri,V.; Stockwell,T.; Amedeo,P.; Bishop,B.; Katzel,D.; Schobel,S.; Shrivastava,S.; Neumann,G.; Bao,Y.; Sanders,R.; Zhdanov,S.; Kiryutin,B.; Lipman,D.J.; Tatusova,T.; Kawaoka,Y.
EPI636938	MP	China	2013-Jan-01	EPI_ISL_194285	A/Anhui/1-YK_RG38/2013			Das,S.R.; Halpin,R.A.; Lin,X.; Simenauer,A.; Akopov,A.; Fedorova,N.; Puri,V.; Stockwell,T.; Amedeo,P.; Bishop,B.; Katzel,D.; Schobel,S.; Shrivastava,S.; Neumann,G.; Bao,Y.; Sanders,R.; Zhdanov,S.; Kiryutin,B.; Lipman,D.J.; Tatusova,T.; Kawaoka,Y.
EPI636945	MP	China	2013-Jan-01	EPI_ISL_194286	A/Anhui/1-YK_RG39/2013			Das,S.R.; Halpin,R.A.; Lin,X.; Simenauer,A.; Akopov,A.; Fedorova,N.; Puri,V.; Stockwell,T.; Amedeo,P.; Bishop,B.; Katzel,D.; Schobel,S.; Shrivastava,S.; Neumann,G.; Bao,Y.; Sanders,R.; Zhdanov,S.; Kiryutin,B.; Lipman,D.J.; Tatusova,T.; Kawaoka,Y.
EPI636952	MP	China	2013-Jan-01	EPI_ISL_194287	A/Anhui/1-YK_RG40/2013			Das,S.R.; Halpin,R.A.; Lin,X.; Simenauer,A.; Akopov,A.; Fedorova,N.; Puri,V.; Stockwell,T.; Amedeo,P.; Bishop,B.; Katzel,D.; Schobel,S.; Shrivastava,S.; Neumann,G.; Bao,Y.; Sanders,R.; Zhdanov,S.; Kiryutin,B.; Lipman,D.J.; Tatusova,T.; Kawaoka,Y.
EPI636959	MP	China	2013-Jan-01	EPI_ISL_194288	A/Anhui/1-YK_RG41/2013			Das,S.R.; Halpin,R.A.; Lin,X.; Simenauer,A.; Akopov,A.; Fedorova,N.; Puri,V.; Stockwell,T.; Amedeo,P.; Bishop,B.; Katzel,D.; Schobel,S.; Shrivastava,S.; Neumann,G.; Bao,Y.; Sanders,R.; Zhdanov,S.; Kiryutin,B.; Lipman,D.J.; Tatusova,T.; Kawaoka,Y.
EPI636966	MP	China	2013-Jan-01	EPI_ISL_194289	A/Anhui/1-YK_RG42/2013			Das,S.R.; Halpin,R.A.; Lin,X.; Simenauer,A.; Akopov,A.; Fedorova,N.; Puri,V.; Stockwell,T.; Amedeo,P.; Bishop,B.; Katzel,D.; Schobel,S.; Shrivastava,S.; Neumann,G.; Bao,Y.; Sanders,R.; Zhdanov,S.; Kiryutin,B.; Lipman,D.J.; Tatusova,T.; Kawaoka,Y.
EPI636973	MP	China	2013-Jan-01	EPI_ISL_194290	A/Anhui/1-YK_RG43/2013			Das,S.R.; Halpin,R.A.; Lin,X.; Simenauer,A.; Akopov,A.; Fedorova,N.; Puri,V.; Stockwell,T.; Amedeo,P.; Bishop,B.; Katzel,D.; Schobel,S.; Shrivastava,S.; Neumann,G.; Bao,Y.; Sanders,R.; Zhdanov,S.; Kiryutin,B.; Lipman,D.J.; Tatusova,T.; Kawaoka,Y.
EPI636980	MP	China	2013-Jan-01	EPI_ISL_194291	A/Anhui/1-YK_RG44/2013			Das,S.R.; Halpin,R.A.; Lin,X.; Simenauer,A.; Akopov,A.; Fedorova,N.; Puri,V.; Stockwell,T.; Amedeo,P.; Bishop,B.; Katzel,D.; Schobel,S.; Shrivastava,S.; Neumann,G.; Bao,Y.; Sanders,R.; Zhdanov,S.; Kiryutin,B.; Lipman,D.J.; Tatusova,T.; Kawaoka,Y.
EPI636931	MP	China	2013-Jan-01	EPI_ISL_194292	A/Anhui/1-YK_RG37/2013			Das,S.R.; Halpin,R.A.; Lin,X.; Simenauer,A.; Akopov,A.; Fedorova,N.; Puri,V.; Stockwell,T.; Amedeo,P.; Bishop,B.; Katzel,D.; Schobel,S.; Shrivastava,S.; Neumann,G.; Bao,Y.; Sanders,R.; Zhdanov,S.; Kiryutin,B.; Lipman,D.J.; Tatusova,T.; Kawaoka,Y.
EPI636987	MP	China	2013-Jan-01	EPI_ISL_194293	A/Anhui/1-YK_RG45/2013			Das,S.R.; Halpin,R.A.; Lin,X.; Simenauer,A.; Akopov,A.; Fedorova,N.; Puri,V.; Stockwell,T.; Amedeo,P.; Bishop,B.; Katzel,D.; Schobel,S.; Shrivastava,S.; Neumann,G.; Bao,Y.; Sanders,R.; Zhdanov,S.; Kiryutin,B.; Lipman,D.J.; Tatusova,T.; Kawaoka,Y.
EPI636994	MP	China	2013-Jan-01	EPI_ISL_194294	A/Anhui/1-YK_RG46/2013			Das,S.R.; Halpin,R.A.; Lin,X.; Simenauer,A.; Akopov,A.; Fedorova,N.; Puri,V.; Stockwell,T.; Amedeo,P.; Bishop,B.; Katzel,D.; Schobel,S.; Shrivastava,S.; Neumann,G.; Bao,Y.; Sanders,R.; Zhdanov,S.; Kiryutin,B.; Lipman,D.J.; Tatusova,T.; Kawaoka,Y.
EPI637008	MP	China	2013-Jan-01	EPI_ISL_194295	A/Anhui/1-YK_RG48/2013			Das,S.R.; Halpin,R.A.; Lin,X.; Simenauer,A.; Akopov,A.; Fedorova,N.; Puri,V.; Stockwell,T.; Amedeo,P.; Bishop,B.; Katzel,D.; Schobel,S.; Shrivastava,S.; Neumann,G.; Bao,Y.; Sanders,R.; Zhdanov,S.; Kiryutin,B.; Lipman,D.J.; Tatusova,T.; Kawaoka,Y.
EPI637015	MP	China	2013-Jan-01	EPI_ISL_194296	A/Anhui/1-YK_RG49/2013			Das,S.R.; Halpin,R.A.; Lin,X.; Simenauer,A.; Akopov,A.; Fedorova,N.; Puri,V.; Stockwell,T.; Amedeo,P.; Bishop,B.; Katzel,D.; Schobel,S.; Shrivastava,S.; Neumann,G.; Bao,Y.; Sanders,R.; Zhdanov,S.; Kiryutin,B.; Lipman,D.J.; Tatusova,T.; Kawaoka,Y.
EPI637022	MP	China	2013-Jan-01	EPI_ISL_194297	A/Anhui/1-YK_RG50/2013			Das,S.R.; Halpin,R.A.; Lin,X.; Simenauer,A.; Akopov,A.; Fedorova,N.; Puri,V.; Stockwell,T.; Amedeo,P.; Bishop,B.; Katzel,D.; Schobel,S.; Shrivastava,S.; Neumann,G.; Bao,Y.; Sanders,R.; Zhdanov,S.; Kiryutin,B.; Lipman,D.J.; Tatusova,T.; Kawaoka,Y.
EPI637029	MP	China	2013-Jan-01	EPI_ISL_194298	A/Anhui/1-YK_RG51/2013			Das,S.R.; Halpin,R.A.; Lin,X.; Simenauer,A.; Akopov,A.; Fedorova,N.; Puri,V.; Stockwell,T.; Amedeo,P.; Bishop,B.; Katzel,D.; Schobel,S.; Shrivastava,S.; Neumann,G.; Bao,Y.; Sanders,R.; Zhdanov,S.; Kiryutin,B.; Lipman,D.J.; Tatusova,T.; Kawaoka,Y.
EPI637036	MP	China	2013-Jan-01	EPI_ISL_194299	A/Anhui/1-YK_RG52/2013			Das,S.R.; Halpin,R.A.; Lin,X.; Simenauer,A.; Akopov,A.; Fedorova,N.; Puri,V.; Stockwell,T.; Amedeo,P.; Bishop,B.; Katzel,D.; Schobel,S.; Shrivastava,S.; Neumann,G.; Bao,Y.; Sanders,R.; Zhdanov,S.; Kiryutin,B.; Lipman,D.J.; Tatusova,T.; Kawaoka,Y.
EPI637043	MP	China	2013-Jan-01	EPI_ISL_194300	A/Anhui/1-YK_RG53/2013			Das,S.R.; Halpin,R.A.; Lin,X.; Simenauer,A.; Akopov,A.; Fedorova,N.; Puri,V.; Stockwell,T.; Amedeo,P.; Bishop,B.; Katzel,D.; Schobel,S.; Shrivastava,S.; Neumann,G.; Bao,Y.; Sanders,R.; Zhdanov,S.; Kiryutin,B.; Lipman,D.J.; Tatusova,T.; Kawaoka,Y.
EPI637050	MP	China	2013-Jan-01	EPI_ISL_194301	A/Anhui/1-YK_RG54/2013			Das,S.R.; Halpin,R.A.; Lin,X.; Simenauer,A.; Akopov,A.; Fedorova,N.; Puri,V.; Stockwell,T.; Amedeo,P.; Bishop,B.; Katzel,D.; Schobel,S.; Shrivastava,S.; Neumann,G.; Bao,Y.; Sanders,R.; Zhdanov,S.; Kiryutin,B.; Lipman,D.J.; Tatusova,T.; Kawaoka,Y.
EPI637001	MP	China	2013-Jan-01	EPI_ISL_194302	A/Anhui/1-YK_RG47/2013			Das,S.R.; Halpin,R.A.; Lin,X.; Simenauer,A.; Akopov,A.; Fedorova,N.; Puri,V.; Stockwell,T.; Amedeo,P.; Bishop,B.; Katzel,D.; Schobel,S.; Shrivastava,S.; Neumann,G.; Bao,Y.; Sanders,R.; Zhdanov,S.; Kiryutin,B.; Lipman,D.J.; Tatusova,T.; Kawaoka,Y.
EPI637057	MP	China	2013-Jan-01	EPI_ISL_194303	A/Anhui/1-YK_RG55/2013			Das,S.R.; Halpin,R.A.; Lin,X.; Simenauer,A.; Akopov,A.; Fedorova,N.; Puri,V.; Stockwell,T.; Amedeo,P.; Bishop,B.; Katzel,D.; Schobel,S.; Shrivastava,S.; Neumann,G.; Bao,Y.; Sanders,R.; Zhdanov,S.; Kiryutin,B.; Lipman,D.J.; Tatusova,T.; Kawaoka,Y.
EPI637071	MP	China	2013-Jan-01	EPI_ISL_194304	A/Anhui/1-YK_RG57/2013			Das,S.R.; Halpin,R.A.; Lin,X.; Simenauer,A.; Akopov,A.; Fedorova,N.; Puri,V.; Stockwell,T.; Amedeo,P.; Bishop,B.; Katzel,D.; Schobel,S.; Shrivastava,S.; Neumann,G.; Bao,Y.; Sanders,R.; Zhdanov,S.; Kiryutin,B.; Lipman,D.J.; Tatusova,T.; Kawaoka,Y.
EPI637078	MP	China	2013-Jan-01	EPI_ISL_194305	A/Anhui/1-YK_RG58/2013			Das,S.R.; Halpin,R.A.; Lin,X.; Simenauer,A.; Akopov,A.; Fedorova,N.; Puri,V.; Stockwell,T.; Amedeo,P.; Bishop,B.; Katzel,D.; Schobel,S.; Shrivastava,S.; Neumann,G.; Bao,Y.; Sanders,R.; Zhdanov,S.; Kiryutin,B.; Lipman,D.J.; Tatusova,T.; Kawaoka,Y.
EPI637085	MP	China	2013-Jan-01	EPI_ISL_194306	A/Anhui/1-YK_RG59/2013			Das,S.R.; Halpin,R.A.; Lin,X.; Simenauer,A.; Akopov,A.; Fedorova,N.; Puri,V.; Stockwell,T.; Amedeo,P.; Bishop,B.; Katzel,D.; Schobel,S.; Shrivastava,S.; Neumann,G.; Bao,Y.; Sanders,R.; Zhdanov,S.; Kiryutin,B.; Lipman,D.J.; Tatusova,T.; Kawaoka,Y.
EPI637092	MP	China	2013-Jan-01	EPI_ISL_194307	A/Anhui/1-YK_RG60/2013			Das,S.R.; Halpin,R.A.; Lin,X.; Simenauer,A.; Akopov,A.; Fedorova,N.; Puri,V.; Stockwell,T.; Amedeo,P.; Bishop,B.; Katzel,D.; Schobel,S.; Shrivastava,S.; Neumann,G.; Bao,Y.; Sanders,R.; Zhdanov,S.; Kiryutin,B.; Lipman,D.J.; Tatusova,T.; Kawaoka,Y.
EPI637099	MP	China	2013-Jan-01	EPI_ISL_194308	A/Anhui/1-YK_RG61/2013			Das,S.R.; Halpin,R.A.; Lin,X.; Simenauer,A.; Akopov,A.; Fedorova,N.; Puri,V.; Stockwell,T.; Amedeo,P.; Bishop,B.; Katzel,D.; Schobel,S.; Shrivastava,S.; Neumann,G.; Bao,Y.; Sanders,R.; Zhdanov,S.; Kiryutin,B.; Lipman,D.J.; Tatusova,T.; Kawaoka,Y.
EPI637106	MP	China	2013-Jan-01	EPI_ISL_194309	A/Anhui/1-YK_RG62/2013			Das,S.R.; Halpin,R.A.; Lin,X.; Simenauer,A.; Akopov,A.; Fedorova,N.; Puri,V.; Stockwell,T.; Amedeo,P.; Bishop,B.; Katzel,D.; Schobel,S.; Shrivastava,S.; Neumann,G.; Bao,Y.; Sanders,R.; Zhdanov,S.; Kiryutin,B.; Lipman,D.J.; Tatusova,T.; Kawaoka,Y.
EPI637113	MP	China	2013-Jan-01	EPI_ISL_194310	A/Anhui/1-YK_RG63/2013			Das,S.R.; Halpin,R.A.; Lin,X.; Simenauer,A.; Akopov,A.; Fedorova,N.; Puri,V.; Stockwell,T.; Amedeo,P.; Bishop,B.; Katzel,D.; Schobel,S.; Shrivastava,S.; Neumann,G.; Bao,Y.; Sanders,R.; Zhdanov,S.; Kiryutin,B.; Lipman,D.J.; Tatusova,T.; Kawaoka,Y.
EPI637120	MP	China	2013-Jan-01	EPI_ISL_194311	A/Anhui/1-YK_RG64/2013			Das,S.R.; Halpin,R.A.; Lin,X.; Simenauer,A.; Akopov,A.; Fedorova,N.; Puri,V.; Stockwell,T.; Amedeo,P.; Bishop,B.; Katzel,D.; Schobel,S.; Shrivastava,S.; Neumann,G.; Bao,Y.; Sanders,R.; Zhdanov,S.; Kiryutin,B.; Lipman,D.J.; Tatusova,T.; Kawaoka,Y.
EPI637127	MP	China	2013-Jan-01	EPI_ISL_194312	A/Anhui/1-YK_RG65/2013			Das,S.R.; Halpin,R.A.; Lin,X.; Simenauer,A.; Akopov,A.; Fedorova,N.; Puri,V.; Stockwell,T.; Amedeo,P.; Bishop,B.; Katzel,D.; Schobel,S.; Shrivastava,S.; Neumann,G.; Bao,Y.; Sanders,R.; Zhdanov,S.; Kiryutin,B.; Lipman,D.J.; Tatusova,T.; Kawaoka,Y.
EPI637134	MP	China	2013-Jan-01	EPI_ISL_194313	A/Anhui/1-YK_RG66/2013			Das,S.R.; Halpin,R.A.; Lin,X.; Simenauer,A.; Akopov,A.; Fedorova,N.; Puri,V.; Stockwell,T.; Amedeo,P.; Bishop,B.; Katzel,D.; Schobel,S.; Shrivastava,S.; Neumann,G.; Bao,Y.; Sanders,R.; Zhdanov,S.; Kiryutin,B.; Lipman,D.J.; Tatusova,T.; Kawaoka,Y.
EPI637141	MP	China	2013-Jan-01	EPI_ISL_194314	A/Anhui/1-YK_RG67/2013			Das,S.R.; Halpin,R.A.; Lin,X.; Simenauer,A.; Akopov,A.; Fedorova,N.; Puri,V.; Stockwell,T.; Amedeo,P.; Bishop,B.; Katzel,D.; Schobel,S.; Shrivastava,S.; Neumann,G.; Bao,Y.; Sanders,R.; Zhdanov,S.; Kiryutin,B.; Lipman,D.J.; Tatusova,T.; Kawaoka,Y.
EPI637148	MP	China	2013-Jan-01	EPI_ISL_194315	A/Anhui/1-YK_RG68/2013			Das,S.R.; Halpin,R.A.; Lin,X.; Simenauer,A.; Akopov,A.; Fedorova,N.; Puri,V.; Stockwell,T.; Amedeo,P.; Bishop,B.; Katzel,D.; Schobel,S.; Shrivastava,S.; Neumann,G.; Bao,Y.; Sanders,R.; Zhdanov,S.; Kiryutin,B.; Lipman,D.J.; Tatusova,T.; Kawaoka,Y.
EPI637155	MP	China	2013-Jan-01	EPI_ISL_194316	A/Anhui/1-YK_RG69/2013			Das,S.R.; Halpin,R.A.; Lin,X.; Simenauer,A.; Akopov,A.; Fedorova,N.; Puri,V.; Stockwell,T.; Amedeo,P.; Bishop,B.; Katzel,D.; Schobel,S.; Shrivastava,S.; Neumann,G.; Bao,Y.; Sanders,R.; Zhdanov,S.; Kiryutin,B.; Lipman,D.J.; Tatusova,T.; Kawaoka,Y.
EPI637163	MP	China	2013-Jan-01	EPI_ISL_194317	A/Anhui/1-YK_RG70/2013			Das,S.R.; Halpin,R.A.; Lin,X.; Simenauer,A.; Akopov,A.; Fedorova,N.; Puri,V.; Stockwell,T.; Amedeo,P.; Bishop,B.; Katzel,D.; Schobel,S.; Shrivastava,S.; Neumann,G.; Bao,Y.; Sanders,R.; Zhdanov,S.; Kiryutin,B.; Lipman,D.J.; Tatusova,T.; Kawaoka,Y.
EPI637170	MP	China	2013-Jan-01	EPI_ISL_194318	A/Anhui/1-YK_RG71/2013			Das,S.R.; Halpin,R.A.; Lin,X.; Simenauer,A.; Akopov,A.; Fedorova,N.; Puri,V.; Stockwell,T.; Amedeo,P.; Bishop,B.; Katzel,D.; Schobel,S.; Shrivastava,S.; Neumann,G.; Bao,Y.; Sanders,R.; Zhdanov,S.; Kiryutin,B.; Lipman,D.J.; Tatusova,T.; Kawaoka,Y.
EPI637178	MP	China	2013-Jan-01	EPI_ISL_194319	A/Anhui/1-YK_RG72/2013			Das,S.R.; Halpin,R.A.; Lin,X.; Simenauer,A.; Akopov,A.; Fedorova,N.; Puri,V.; Stockwell,T.; Amedeo,P.; Bishop,B.; Katzel,D.; Schobel,S.; Shrivastava,S.; Neumann,G.; Bao,Y.; Sanders,R.; Zhdanov,S.; Kiryutin,B.; Lipman,D.J.; Tatusova,T.; Kawaoka,Y.
EPI637064	MP	China	2015-Aug-27	EPI_ISL_194320	A/Anhui/1-YK_RG56/2013			Das,S.R.; Halpin,R.A.; Lin,X.; Simenauer,A.; Akopov,A.; Fedorova,N.; Puri,V.; Stockwell,T.; Amedeo,P.; Bishop,B.; Katzel,D.; Schobel,S.; Shrivastava,S.; Neumann,G.; Bao,Y.; Sanders,R.; Zhdanov,S.; Kiryutin,B.; Lipman,D.J.; Tatusova,T.; Kawaoka,Y.
EPI637192	MP	China	2013-Jan-01	EPI_ISL_194321	A/Anhui/1-YK_RG74/2013			Das,S.R.; Halpin,R.A.; Lin,X.; Simenauer,A.; Akopov,A.; Fedorova,N.; Puri,V.; Stockwell,T.; Amedeo,P.; Bishop,B.; Katzel,D.; Schobel,S.; Shrivastava,S.; Neumann,G.; Bao,Y.; Sanders,R.; Zhdanov,S.; Kiryutin,B.; Lipman,D.J.; Tatusova,T.; Kawaoka,Y.
EPI637185	MP	China	2013-Jan-01	EPI_ISL_194322	A/Anhui/1-YK_RG73/2013			Das,S.R.; Halpin,R.A.; Lin,X.; Simenauer,A.; Akopov,A.; Fedorova,N.; Puri,V.; Stockwell,T.; Amedeo,P.; Bishop,B.; Katzel,D.; Schobel,S.; Shrivastava,S.; Neumann,G.; Bao,Y.; Sanders,R.; Zhdanov,S.; Kiryutin,B.; Lipman,D.J.; Tatusova,T.; Kawaoka,Y.
EPI637199	MP	China	2013-Jan-01	EPI_ISL_194323	A/Anhui/1-YK_RG75/2013			Das,S.R.; Halpin,R.A.; Lin,X.; Simenauer,A.; Akopov,A.; Fedorova,N.; Puri,V.; Stockwell,T.; Amedeo,P.; Bishop,B.; Katzel,D.; Schobel,S.; Shrivastava,S.; Neumann,G.; Bao,Y.; Sanders,R.; Zhdanov,S.; Kiryutin,B.; Lipman,D.J.; Tatusova,T.; Kawaoka,Y.
EPI637225	MP	China	2013-Jan-01	EPI_ISL_194324	A/Anhui/1-YK_RG77/2013			Das,S.R.; Halpin,R.A.; Lin,X.; Simenauer,A.; Akopov,A.; Fedorova,N.; Puri,V.; Stockwell,T.; Amedeo,P.; Bishop,B.; Katzel,D.; Schobel,S.; Shrivastava,S.; Neumann,G.; Bao,Y.; Sanders,R.; Zhdanov,S.; Kiryutin,B.; Lipman,D.J.; Tatusova,T.; Kawaoka,Y.
EPI637232	MP	China	2013-Jan-01	EPI_ISL_194325	A/Anhui/1-YK_RG78/2013			Das,S.R.; Halpin,R.A.; Lin,X.; Simenauer,A.; Akopov,A.; Fedorova,N.; Puri,V.; Stockwell,T.; Amedeo,P.; Bishop,B.; Katzel,D.; Schobel,S.; Shrivastava,S.; Neumann,G.; Bao,Y.; Sanders,R.; Zhdanov,S.; Kiryutin,B.; Lipman,D.J.; Tatusova,T.; Kawaoka,Y.
EPI637239	MP	China	2013-Jan-01	EPI_ISL_194326	A/Anhui/1-YK_RG79/2013			Das,S.R.; Halpin,R.A.; Lin,X.; Simenauer,A.; Akopov,A.; Fedorova,N.; Puri,V.; Stockwell,T.; Amedeo,P.; Bishop,B.; Katzel,D.; Schobel,S.; Shrivastava,S.; Neumann,G.; Bao,Y.; Sanders,R.; Zhdanov,S.; Kiryutin,B.; Lipman,D.J.; Tatusova,T.; Kawaoka,Y.
EPI637246	MP	China	2013-Jan-01	EPI_ISL_194327	A/Anhui/1-YK_RG80/2013			Das,S.R.; Halpin,R.A.; Lin,X.; Simenauer,A.; Akopov,A.; Fedorova,N.; Puri,V.; Stockwell,T.; Amedeo,P.; Bishop,B.; Katzel,D.; Schobel,S.; Shrivastava,S.; Neumann,G.; Bao,Y.; Sanders,R.; Zhdanov,S.; Kiryutin,B.; Lipman,D.J.; Tatusova,T.; Kawaoka,Y.
EPI637253	MP	China	2013-Jan-01	EPI_ISL_194328	A/Anhui/1-YK_RG81/2013			Das,S.R.; Halpin,R.A.; Lin,X.; Simenauer,A.; Akopov,A.; Fedorova,N.; Puri,V.; Stockwell,T.; Amedeo,P.; Bishop,B.; Katzel,D.; Schobel,S.; Shrivastava,S.; Neumann,G.; Bao,Y.; Sanders,R.; Zhdanov,S.; Kiryutin,B.; Lipman,D.J.; Tatusova,T.; Kawaoka,Y.
EPI637260	MP	China	2013-Jan-01	EPI_ISL_194329	A/Anhui/1-YK_RG82/2013			Das,S.R.; Halpin,R.A.; Lin,X.; Simenauer,A.; Akopov,A.; Fedorova,N.; Puri,V.; Stockwell,T.; Amedeo,P.; Bishop,B.; Katzel,D.; Schobel,S.; Shrivastava,S.; Neumann,G.; Bao,Y.; Sanders,R.; Zhdanov,S.; Kiryutin,B.; Lipman,D.J.; Tatusova,T.; Kawaoka,Y.
EPI637269	MP	China	2013-Jan-01	EPI_ISL_194330	A/Anhui/1-YK_RG83/2013			Das,S.R.; Halpin,R.A.; Lin,X.; Simenauer,A.; Akopov,A.; Fedorova,N.; Puri,V.; Stockwell,T.; Amedeo,P.; Bishop,B.; Katzel,D.; Schobel,S.; Shrivastava,S.; Neumann,G.; Bao,Y.; Sanders,R.; Zhdanov,S.; Kiryutin,B.; Lipman,D.J.; Tatusova,T.; Kawaoka,Y.
EPI637276	MP	China	2013-Jan-01	EPI_ISL_194331	A/Anhui/1-YK_RG84/2013			Das,S.R.; Halpin,R.A.; Lin,X.; Simenauer,A.; Akopov,A.; Fedorova,N.; Puri,V.; Stockwell,T.; Amedeo,P.; Bishop,B.; Katzel,D.; Schobel,S.; Shrivastava,S.; Neumann,G.; Bao,Y.; Sanders,R.; Zhdanov,S.; Kiryutin,B.; Lipman,D.J.; Tatusova,T.; Kawaoka,Y.
EPI637284	MP	China	2013-Jan-01	EPI_ISL_194332	A/Anhui/1-YK_RG85/2013			Das,S.R.; Halpin,R.A.; Lin,X.; Simenauer,A.; Akopov,A.; Fedorova,N.; Puri,V.; Stockwell,T.; Amedeo,P.; Bishop,B.; Katzel,D.; Schobel,S.; Shrivastava,S.; Neumann,G.; Bao,Y.; Sanders,R.; Zhdanov,S.; Kiryutin,B.; Lipman,D.J.; Tatusova,T.; Kawaoka,Y.
EPI637291	MP	China	2013-Jan-01	EPI_ISL_194333	A/Anhui/1-YK_RG86/2013			Das,S.R.; Halpin,R.A.; Lin,X.; Simenauer,A.; Akopov,A.; Fedorova,N.; Puri,V.; Stockwell,T.; Amedeo,P.; Bishop,B.; Katzel,D.; Schobel,S.; Shrivastava,S.; Neumann,G.; Bao,Y.; Sanders,R.; Zhdanov,S.; Kiryutin,B.; Lipman,D.J.; Tatusova,T.; Kawaoka,Y.
EPI637298	MP	China	2013-Jan-01	EPI_ISL_194334	A/Anhui/1-YK_RG87/2013			Das,S.R.; Halpin,R.A.; Lin,X.; Simenauer,A.; Akopov,A.; Fedorova,N.; Puri,V.; Stockwell,T.; Amedeo,P.; Bishop,B.; Katzel,D.; Schobel,S.; Shrivastava,S.; Neumann,G.; Bao,Y.; Sanders,R.; Zhdanov,S.; Kiryutin,B.; Lipman,D.J.; Tatusova,T.; Kawaoka,Y.
EPI637306	MP	China	2013-Jan-01	EPI_ISL_194335	A/Anhui/1-YK_RG88/2013			Das,S.R.; Halpin,R.A.; Lin,X.; Simenauer,A.; Akopov,A.; Fedorova,N.; Puri,V.; Stockwell,T.; Amedeo,P.; Bishop,B.; Katzel,D.; Schobel,S.; Shrivastava,S.; Neumann,G.; Bao,Y.; Sanders,R.; Zhdanov,S.; Kiryutin,B.; Lipman,D.J.; Tatusova,T.; Kawaoka,Y.
EPI637313	MP	China	2013-Jan-01	EPI_ISL_194336	A/Anhui/1-YK_RG89/2013			Das,S.R.; Halpin,R.A.; Lin,X.; Simenauer,A.; Akopov,A.; Fedorova,N.; Puri,V.; Stockwell,T.; Amedeo,P.; Bishop,B.; Katzel,D.; Schobel,S.; Shrivastava,S.; Neumann,G.; Bao,Y.; Sanders,R.; Zhdanov,S.; Kiryutin,B.; Lipman,D.J.; Tatusova,T.; Kawaoka,Y.
EPI637320	MP	China	2013-Jan-01	EPI_ISL_194337	A/Anhui/1-YK_RG90/2013			Das,S.R.; Halpin,R.A.; Lin,X.; Simenauer,A.; Akopov,A.; Fedorova,N.; Puri,V.; Stockwell,T.; Amedeo,P.; Bishop,B.; Katzel,D.; Schobel,S.; Shrivastava,S.; Neumann,G.; Bao,Y.; Sanders,R.; Zhdanov,S.; Kiryutin,B.; Lipman,D.J.; Tatusova,T.; Kawaoka,Y.
EPI637327	MP	China	2013-Jan-01	EPI_ISL_194338	A/Anhui/1-YK_RG91/2013			Das,S.R.; Halpin,R.A.; Lin,X.; Simenauer,A.; Akopov,A.; Fedorova,N.; Puri,V.; Stockwell,T.; Amedeo,P.; Bishop,B.; Katzel,D.; Schobel,S.; Shrivastava,S.; Neumann,G.; Bao,Y.; Sanders,R.; Zhdanov,S.; Kiryutin,B.; Lipman,D.J.; Tatusova,T.; Kawaoka,Y.
EPI637334	MP	China	2013-Jan-01	EPI_ISL_194339	A/Anhui/1-YK_RG92/2013			Das,S.R.; Halpin,R.A.; Lin,X.; Simenauer,A.; Akopov,A.; Fedorova,N.; Puri,V.; Stockwell,T.; Amedeo,P.; Bishop,B.; Katzel,D.; Schobel,S.; Shrivastava,S.; Neumann,G.; Bao,Y.; Sanders,R.; Zhdanov,S.; Kiryutin,B.; Lipman,D.J.; Tatusova,T.; Kawaoka,Y.
EPI637341	MP	China	2013-Jan-01	EPI_ISL_194340	A/Anhui/1-YK_RG93/2013			Das,S.R.; Halpin,R.A.; Lin,X.; Simenauer,A.; Akopov,A.; Fedorova,N.; Puri,V.; Stockwell,T.; Amedeo,P.; Bishop,B.; Katzel,D.; Schobel,S.; Shrivastava,S.; Neumann,G.; Bao,Y.; Sanders,R.; Zhdanov,S.; Kiryutin,B.; Lipman,D.J.; Tatusova,T.; Kawaoka,Y.
EPI637348	MP	China	2013-Jan-01	EPI_ISL_194341	A/Anhui/1-YK_RG94/2013			Das,S.R.; Halpin,R.A.; Lin,X.; Simenauer,A.; Akopov,A.; Fedorova,N.; Puri,V.; Stockwell,T.; Amedeo,P.; Bishop,B.; Katzel,D.; Schobel,S.; Shrivastava,S.; Neumann,G.; Bao,Y.; Sanders,R.; Zhdanov,S.; Kiryutin,B.; Lipman,D.J.; Tatusova,T.; Kawaoka,Y.
EPI637356	MP	China	2013-Jan-01	EPI_ISL_194342	A/Anhui/1-YK_RG95/2013			Das,S.R.; Halpin,R.A.; Lin,X.; Simenauer,A.; Akopov,A.; Fedorova,N.; Puri,V.; Stockwell,T.; Amedeo,P.; Bishop,B.; Katzel,D.; Schobel,S.; Shrivastava,S.; Neumann,G.; Bao,Y.; Sanders,R.; Zhdanov,S.; Kiryutin,B.; Lipman,D.J.; Tatusova,T.; Kawaoka,Y.
EPI637363	MP	China	2013-Jan-01	EPI_ISL_194343	A/Anhui/1-YK_RG96/2013			Das,S.R.; Halpin,R.A.; Lin,X.; Simenauer,A.; Akopov,A.; Fedorova,N.; Puri,V.; Stockwell,T.; Amedeo,P.; Bishop,B.; Katzel,D.; Schobel,S.; Shrivastava,S.; Neumann,G.; Bao,Y.; Sanders,R.; Zhdanov,S.; Kiryutin,B.; Lipman,D.J.; Tatusova,T.; Kawaoka,Y.
EPI637370	MP	China	2013-Jan-01	EPI_ISL_194344	A/Anhui/1-YK_RG97/2013			Das,S.R.; Halpin,R.A.; Lin,X.; Simenauer,A.; Akopov,A.; Fedorova,N.; Puri,V.; Stockwell,T.; Amedeo,P.; Bishop,B.; Katzel,D.; Schobel,S.; Shrivastava,S.; Neumann,G.; Bao,Y.; Sanders,R.; Zhdanov,S.; Kiryutin,B.; Lipman,D.J.; Tatusova,T.; Kawaoka,Y.
EPI637377	MP	China	2013-Jan-01	EPI_ISL_194345	A/Anhui/1-YK_RG98/2013			Das,S.R.; Halpin,R.A.; Lin,X.; Simenauer,A.; Akopov,A.; Fedorova,N.; Puri,V.; Stockwell,T.; Amedeo,P.; Bishop,B.; Katzel,D.; Schobel,S.; Shrivastava,S.; Neumann,G.; Bao,Y.; Sanders,R.; Zhdanov,S.; Kiryutin,B.; Lipman,D.J.; Tatusova,T.; Kawaoka,Y.
EPI637384	MP	China	2013-Jan-01	EPI_ISL_194346	A/Anhui/1-YK_RG99/2013			Das,S.R.; Halpin,R.A.; Lin,X.; Simenauer,A.; Akopov,A.; Fedorova,N.; Puri,V.; Stockwell,T.; Amedeo,P.; Bishop,B.; Katzel,D.; Schobel,S.; Shrivastava,S.; Neumann,G.; Bao,Y.; Sanders,R.; Zhdanov,S.; Kiryutin,B.; Lipman,D.J.; Tatusova,T.; Kawaoka,Y.
EPI637391	MP	China	2013-Jan-01	EPI_ISL_194347	A/Anhui/1-YK_RG100/2013			Das,S.R.; Halpin,R.A.; Lin,X.; Simenauer,A.; Akopov,A.; Fedorova,N.; Puri,V.; Stockwell,T.; Amedeo,P.; Bishop,B.; Katzel,D.; Schobel,S.; Shrivastava,S.; Neumann,G.; Bao,Y.; Sanders,R.; Zhdanov,S.; Kiryutin,B.; Lipman,D.J.; Tatusova,T.; Kawaoka,Y.
EPI637398	MP	China	2013-Jan-01	EPI_ISL_194348	A/Anhui/1-YK_RG101/2013			Das,S.R.; Halpin,R.A.; Lin,X.; Simenauer,A.; Akopov,A.; Fedorova,N.; Puri,V.; Stockwell,T.; Amedeo,P.; Bishop,B.; Katzel,D.; Schobel,S.; Shrivastava,S.; Neumann,G.; Bao,Y.; Sanders,R.; Zhdanov,S.; Kiryutin,B.; Lipman,D.J.; Tatusova,T.; Kawaoka,Y.
EPI637405	MP	China	2013-Jan-01	EPI_ISL_194349	A/Anhui/1-YK_RG102/2013			Das,S.R.; Halpin,R.A.; Lin,X.; Simenauer,A.; Akopov,A.; Fedorova,N.; Puri,V.; Stockwell,T.; Amedeo,P.; Bishop,B.; Katzel,D.; Schobel,S.; Shrivastava,S.; Neumann,G.; Bao,Y.; Sanders,R.; Zhdanov,S.; Kiryutin,B.; Lipman,D.J.; Tatusova,T.; Kawaoka,Y.
EPI637412	MP	China	2013-Jan-01	EPI_ISL_194350	A/Anhui/1-YK_RG103/2013			Das,S.R.; Halpin,R.A.; Lin,X.; Simenauer,A.; Akopov,A.; Fedorova,N.; Puri,V.; Stockwell,T.; Amedeo,P.; Bishop,B.; Katzel,D.; Schobel,S.; Shrivastava,S.; Neumann,G.; Bao,Y.; Sanders,R.; Zhdanov,S.; Kiryutin,B.; Lipman,D.J.; Tatusova,T.; Kawaoka,Y.
EPI637419	MP	China	2013-Jan-01	EPI_ISL_194351	A/Anhui/1-YK_RG104/2013			Das,S.R.; Halpin,R.A.; Lin,X.; Simenauer,A.; Akopov,A.; Fedorova,N.; Puri,V.; Stockwell,T.; Amedeo,P.; Bishop,B.; Katzel,D.; Schobel,S.; Shrivastava,S.; Neumann,G.; Bao,Y.; Sanders,R.; Zhdanov,S.; Kiryutin,B.; Lipman,D.J.; Tatusova,T.; Kawaoka,Y.
EPI637218	MP	China	2013-Jan-01	EPI_ISL_194352	A/Anhui/1-YK_RG76/2013			Das,S.R.; Halpin,R.A.; Lin,X.; Simenauer,A.; Akopov,A.; Fedorova,N.; Puri,V.; Stockwell,T.; Amedeo,P.; Bishop,B.; Katzel,D.; Schobel,S.; Shrivastava,S.; Neumann,G.; Bao,Y.; Sanders,R.; Zhdanov,S.; Kiryutin,B.; Lipman,D.J.; Tatusova,T.; Kawaoka,Y.
EPI637433	MP	China	2013-Jan-01	EPI_ISL_194353	A/Anhui/1-YK_RG106/2013			Das,S.R.; Halpin,R.A.; Lin,X.; Simenauer,A.; Akopov,A.; Fedorova,N.; Puri,V.; Stockwell,T.; Amedeo,P.; Bishop,B.; Katzel,D.; Schobel,S.; Shrivastava,S.; Neumann,G.; Bao,Y.; Sanders,R.; Zhdanov,S.; Kiryutin,B.; Lipman,D.J.; Tatusova,T.; Kawaoka,Y.
EPI637440	MP	China	2013-Jan-01	EPI_ISL_194354	A/Anhui/1-YK_RG107/2013			Das,S.R.; Halpin,R.A.; Lin,X.; Simenauer,A.; Akopov,A.; Fedorova,N.; Puri,V.; Stockwell,T.; Amedeo,P.; Bishop,B.; Katzel,D.; Schobel,S.; Shrivastava,S.; Neumann,G.; Bao,Y.; Sanders,R.; Zhdanov,S.; Kiryutin,B.; Lipman,D.J.; Tatusova,T.; Kawaoka,Y.
EPI637447	MP	China	2013-Jan-01	EPI_ISL_194355	A/Anhui/1-YK_RG108/2013			Das,S.R.; Halpin,R.A.; Lin,X.; Simenauer,A.; Akopov,A.; Fedorova,N.; Puri,V.; Stockwell,T.; Amedeo,P.; Bishop,B.; Katzel,D.; Schobel,S.; Shrivastava,S.; Neumann,G.; Bao,Y.; Sanders,R.; Zhdanov,S.; Kiryutin,B.; Lipman,D.J.; Tatusova,T.; Kawaoka,Y.
EPI637454	MP	China	2013-Jan-01	EPI_ISL_194356	A/Anhui/1-YK_RG109/2013			Das,S.R.; Halpin,R.A.; Lin,X.; Simenauer,A.; Akopov,A.; Fedorova,N.; Puri,V.; Stockwell,T.; Amedeo,P.; Bishop,B.; Katzel,D.; Schobel,S.; Shrivastava,S.; Neumann,G.; Bao,Y.; Sanders,R.; Zhdanov,S.; Kiryutin,B.; Lipman,D.J.; Tatusova,T.; Kawaoka,Y.
EPI637461	MP	China	2013-Jan-01	EPI_ISL_194357	A/Anhui/1-YK_RG110/2013			Das,S.R.; Halpin,R.A.; Lin,X.; Simenauer,A.; Akopov,A.; Fedorova,N.; Puri,V.; Stockwell,T.; Amedeo,P.; Bishop,B.; Katzel,D.; Schobel,S.; Shrivastava,S.; Neumann,G.; Bao,Y.; Sanders,R.; Zhdanov,S.; Kiryutin,B.; Lipman,D.J.; Tatusova,T.; Kawaoka,Y.
EPI637468	MP	China	2013-Jan-01	EPI_ISL_194358	A/Anhui/1-YK_RG111/2013			Das,S.R.; Halpin,R.A.; Lin,X.; Simenauer,A.; Akopov,A.; Fedorova,N.; Puri,V.; Stockwell,T.; Amedeo,P.; Bishop,B.; Katzel,D.; Schobel,S.; Shrivastava,S.; Neumann,G.; Bao,Y.; Sanders,R.; Zhdanov,S.; Kiryutin,B.; Lipman,D.J.; Tatusova,T.; Kawaoka,Y.
EPI637475	MP	China	2013-Jan-01	EPI_ISL_194359	A/Anhui/1-YK_RG112/2013			Das,S.R.; Halpin,R.A.; Lin,X.; Simenauer,A.; Akopov,A.; Fedorova,N.; Puri,V.; Stockwell,T.; Amedeo,P.; Bishop,B.; Katzel,D.; Schobel,S.; Shrivastava,S.; Neumann,G.; Bao,Y.; Sanders,R.; Zhdanov,S.; Kiryutin,B.; Lipman,D.J.; Tatusova,T.; Kawaoka,Y.
EPI637482	MP	China	2013-Jan-01	EPI_ISL_194360	A/Anhui/1-YK_RG113/2013			Das,S.R.; Halpin,R.A.; Lin,X.; Simenauer,A.; Akopov,A.; Fedorova,N.; Puri,V.; Stockwell,T.; Amedeo,P.; Bishop,B.; Katzel,D.; Schobel,S.; Shrivastava,S.; Neumann,G.; Bao,Y.; Sanders,R.; Zhdanov,S.; Kiryutin,B.; Lipman,D.J.; Tatusova,T.; Kawaoka,Y.
EPI637494	MP	China	2013-Jan-01	EPI_ISL_194361	A/Anhui/1-YK_RG114/2013			Das,S.R.; Halpin,R.A.; Lin,X.; Simenauer,A.; Akopov,A.; Fedorova,N.; Puri,V.; Stockwell,T.; Amedeo,P.; Bishop,B.; Katzel,D.; Schobel,S.; Shrivastava,S.; Neumann,G.; Bao,Y.; Sanders,R.; Zhdanov,S.; Kiryutin,B.; Lipman,D.J.; Tatusova,T.; Kawaoka,Y.
EPI637501	MP	China	2013-Jan-01	EPI_ISL_194362	A/Anhui/1-YK_RG115/2013			Das,S.R.; Halpin,R.A.; Lin,X.; Simenauer,A.; Akopov,A.; Fedorova,N.; Puri,V.; Stockwell,T.; Amedeo,P.; Bishop,B.; Katzel,D.; Schobel,S.; Shrivastava,S.; Neumann,G.; Bao,Y.; Sanders,R.; Zhdanov,S.; Kiryutin,B.; Lipman,D.J.; Tatusova,T.; Kawaoka,Y.
EPI637508	MP	China	2013-Jan-01	EPI_ISL_194363	A/Anhui/1-YK_RG116/2013			Das,S.R.; Halpin,R.A.; Lin,X.; Simenauer,A.; Akopov,A.; Fedorova,N.; Puri,V.; Stockwell,T.; Amedeo,P.; Bishop,B.; Katzel,D.; Schobel,S.; Shrivastava,S.; Neumann,G.; Bao,Y.; Sanders,R.; Zhdanov,S.; Kiryutin,B.; Lipman,D.J.; Tatusova,T.; Kawaoka,Y.
EPI637515	MP	China	2013-Jan-01	EPI_ISL_194364	A/Anhui/1-YK_RG117/2013			Das,S.R.; Halpin,R.A.; Lin,X.; Simenauer,A.; Akopov,A.; Fedorova,N.; Puri,V.; Stockwell,T.; Amedeo,P.; Bishop,B.; Katzel,D.; Schobel,S.; Shrivastava,S.; Neumann,G.; Bao,Y.; Sanders,R.; Zhdanov,S.; Kiryutin,B.; Lipman,D.J.; Tatusova,T.; Kawaoka,Y.
EPI637522	MP	China	2013-Jan-01	EPI_ISL_194365	A/Anhui/1-YK_RG118/2013			Das,S.R.; Halpin,R.A.; Lin,X.; Simenauer,A.; Akopov,A.; Fedorova,N.; Puri,V.; Stockwell,T.; Amedeo,P.; Bishop,B.; Katzel,D.; Schobel,S.; Shrivastava,S.; Neumann,G.; Bao,Y.; Sanders,R.; Zhdanov,S.; Kiryutin,B.; Lipman,D.J.; Tatusova,T.; Kawaoka,Y.
EPI637529	MP	China	2013-Jan-01	EPI_ISL_194366	A/Anhui/1-YK_RG119/2013			Das,S.R.; Halpin,R.A.; Lin,X.; Simenauer,A.; Akopov,A.; Fedorova,N.; Puri,V.; Stockwell,T.; Amedeo,P.; Bishop,B.; Katzel,D.; Schobel,S.; Shrivastava,S.; Neumann,G.; Bao,Y.; Sanders,R.; Zhdanov,S.; Kiryutin,B.; Lipman,D.J.; Tatusova,T.; Kawaoka,Y.
EPI637536	MP	China	2013-Jan-01	EPI_ISL_194367	A/Anhui/1-YK_RG120/2013			Das,S.R.; Halpin,R.A.; Lin,X.; Simenauer,A.; Akopov,A.; Fedorova,N.; Puri,V.; Stockwell,T.; Amedeo,P.; Bishop,B.; Katzel,D.; Schobel,S.; Shrivastava,S.; Neumann,G.; Bao,Y.; Sanders,R.; Zhdanov,S.; Kiryutin,B.; Lipman,D.J.; Tatusova,T.; Kawaoka,Y.
EPI637543	MP	China	2013-Jan-01	EPI_ISL_194368	A/Anhui/1-YK_RG121/2013			Das,S.R.; Halpin,R.A.; Lin,X.; Simenauer,A.; Akopov,A.; Fedorova,N.; Puri,V.; Stockwell,T.; Amedeo,P.; Bishop,B.; Katzel,D.; Schobel,S.; Shrivastava,S.; Neumann,G.; Bao,Y.; Sanders,R.; Zhdanov,S.; Kiryutin,B.; Lipman,D.J.; Tatusova,T.; Kawaoka,Y.
EPI637550	MP	China	2013-Jan-01	EPI_ISL_194369	A/Anhui/1-YK_RG122/2013			Das,S.R.; Halpin,R.A.; Lin,X.; Simenauer,A.; Akopov,A.; Fedorova,N.; Puri,V.; Stockwell,T.; Amedeo,P.; Bishop,B.; Katzel,D.; Schobel,S.; Shrivastava,S.; Neumann,G.; Bao,Y.; Sanders,R.; Zhdanov,S.; Kiryutin,B.; Lipman,D.J.; Tatusova,T.; Kawaoka,Y.
EPI637557	MP	China	2013-Jan-01	EPI_ISL_194370	A/Anhui/1-YK_RG123/2013			Das,S.R.; Halpin,R.A.; Lin,X.; Simenauer,A.; Akopov,A.; Fedorova,N.; Puri,V.; Stockwell,T.; Amedeo,P.; Bishop,B.; Katzel,D.; Schobel,S.; Shrivastava,S.; Neumann,G.; Bao,Y.; Sanders,R.; Zhdanov,S.; Kiryutin,B.; Lipman,D.J.; Tatusova,T.; Kawaoka,Y.
EPI637564	MP	China	2013-Jan-01	EPI_ISL_194371	A/Anhui/1-YK_RG124/2013			Das,S.R.; Halpin,R.A.; Lin,X.; Simenauer,A.; Akopov,A.; Fedorova,N.; Puri,V.; Stockwell,T.; Amedeo,P.; Bishop,B.; Katzel,D.; Schobel,S.; Shrivastava,S.; Neumann,G.; Bao,Y.; Sanders,R.; Zhdanov,S.; Kiryutin,B.; Lipman,D.J.; Tatusova,T.; Kawaoka,Y.
EPI637426	MP	China	2013-Jan-01	EPI_ISL_194372	A/Anhui/1-YK_RG105/2013			Das,S.R.; Halpin,R.A.; Lin,X.; Simenauer,A.; Akopov,A.; Fedorova,N.; Puri,V.; Stockwell,T.; Amedeo,P.; Bishop,B.; Katzel,D.; Schobel,S.; Shrivastava,S.; Neumann,G.; Bao,Y.; Sanders,R.; Zhdanov,S.; Kiryutin,B.; Lipman,D.J.; Tatusova,T.; Kawaoka,Y.
EPI637571	MP	China	2013-Jan-01	EPI_ISL_194373	A/Anhui/1-YK_RG125/2013			Das,S.R.; Halpin,R.A.; Lin,X.; Simenauer,A.; Akopov,A.; Fedorova,N.; Puri,V.; Stockwell,T.; Amedeo,P.; Bishop,B.; Katzel,D.; Schobel,S.; Shrivastava,S.; Neumann,G.; Bao,Y.; Sanders,R.; Zhdanov,S.; Kiryutin,B.; Lipman,D.J.; Tatusova,T.; Kawaoka,Y.
EPI637585	MP	China	2013-Jan-01	EPI_ISL_194374	A/Anhui/1-YK_RG127/2013			Das,S.R.; Halpin,R.A.; Lin,X.; Simenauer,A.; Akopov,A.; Fedorova,N.; Puri,V.; Stockwell,T.; Amedeo,P.; Bishop,B.; Katzel,D.; Schobel,S.; Shrivastava,S.; Neumann,G.; Bao,Y.; Sanders,R.; Zhdanov,S.; Kiryutin,B.; Lipman,D.J.; Tatusova,T.; Kawaoka,Y.
EPI637592	MP	China	2013-Jan-01	EPI_ISL_194375	A/Anhui/1-YK_RG128/2013			Das,S.R.; Halpin,R.A.; Lin,X.; Simenauer,A.; Akopov,A.; Fedorova,N.; Puri,V.; Stockwell,T.; Amedeo,P.; Bishop,B.; Katzel,D.; Schobel,S.; Shrivastava,S.; Neumann,G.; Bao,Y.; Sanders,R.; Zhdanov,S.; Kiryutin,B.; Lipman,D.J.; Tatusova,T.; Kawaoka,Y.
EPI637599	MP	China	2013-Jan-01	EPI_ISL_194376	A/Anhui/1-YK_RG129/2013			Das,S.R.; Halpin,R.A.; Lin,X.; Simenauer,A.; Akopov,A.; Fedorova,N.; Puri,V.; Stockwell,T.; Amedeo,P.; Bishop,B.; Katzel,D.; Schobel,S.; Shrivastava,S.; Neumann,G.; Bao,Y.; Sanders,R.; Zhdanov,S.; Kiryutin,B.; Lipman,D.J.; Tatusova,T.; Kawaoka,Y.
EPI637606	MP	China	2013-Jan-01	EPI_ISL_194377	A/Anhui/1-YK_RG130/2013			Das,S.R.; Halpin,R.A.; Lin,X.; Simenauer,A.; Akopov,A.; Fedorova,N.; Puri,V.; Stockwell,T.; Amedeo,P.; Bishop,B.; Katzel,D.; Schobel,S.; Shrivastava,S.; Neumann,G.; Bao,Y.; Sanders,R.; Zhdanov,S.; Kiryutin,B.; Lipman,D.J.; Tatusova,T.; Kawaoka,Y.
EPI637613	MP	China	2013-Jan-01	EPI_ISL_194378	A/Anhui/1-YK_RG131/2013			Das,S.R.; Halpin,R.A.; Lin,X.; Simenauer,A.; Akopov,A.; Fedorova,N.; Puri,V.; Stockwell,T.; Amedeo,P.; Bishop,B.; Katzel,D.; Schobel,S.; Shrivastava,S.; Neumann,G.; Bao,Y.; Sanders,R.; Zhdanov,S.; Kiryutin,B.; Lipman,D.J.; Tatusova,T.; Kawaoka,Y.
EPI637620	MP	China	2013-Jan-01	EPI_ISL_194379	A/Anhui/1-YK_RG132/2013			Das,S.R.; Halpin,R.A.; Lin,X.; Simenauer,A.; Akopov,A.; Fedorova,N.; Puri,V.; Stockwell,T.; Amedeo,P.; Bishop,B.; Katzel,D.; Schobel,S.; Shrivastava,S.; Neumann,G.; Bao,Y.; Sanders,R.; Zhdanov,S.; Kiryutin,B.; Lipman,D.J.; Tatusova,T.; Kawaoka,Y.
EPI637627	MP	China	2013-Jan-01	EPI_ISL_194380	A/Anhui/1-YK_RG133/2013			Das,S.R.; Halpin,R.A.; Lin,X.; Simenauer,A.; Akopov,A.; Fedorova,N.; Puri,V.; Stockwell,T.; Amedeo,P.; Bishop,B.; Katzel,D.; Schobel,S.; Shrivastava,S.; Neumann,G.; Bao,Y.; Sanders,R.; Zhdanov,S.; Kiryutin,B.; Lipman,D.J.; Tatusova,T.; Kawaoka,Y.
EPI637578	MP	China	2013-Jan-01	EPI_ISL_194381	A/Anhui/1-YK_RG126/2013			Das,S.R.; Halpin,R.A.; Lin,X.; Simenauer,A.; Akopov,A.; Fedorova,N.; Puri,V.; Stockwell,T.; Amedeo,P.; Bishop,B.; Katzel,D.; Schobel,S.; Shrivastava,S.; Neumann,G.; Bao,Y.; Sanders,R.; Zhdanov,S.; Kiryutin,B.; Lipman,D.J.; Tatusova,T.; Kawaoka,Y.
EPI637641	MP	China	2013-Jan-01	EPI_ISL_194382	A/Anhui/1-YK_RG135/2013			Das,S.R.; Halpin,R.A.; Lin,X.; Simenauer,A.; Akopov,A.; Fedorova,N.; Puri,V.; Stockwell,T.; Amedeo,P.; Bishop,B.; Katzel,D.; Schobel,S.; Shrivastava,S.; Neumann,G.; Bao,Y.; Sanders,R.; Zhdanov,S.; Kiryutin,B.; Lipman,D.J.; Tatusova,T.; Kawaoka,Y.
EPI637634	MP	China	2013-Jan-01	EPI_ISL_194383	A/Anhui/1-YK_RG134/2013			Das,S.R.; Halpin,R.A.; Lin,X.; Simenauer,A.; Akopov,A.; Fedorova,N.; Puri,V.; Stockwell,T.; Amedeo,P.; Bishop,B.; Katzel,D.; Schobel,S.; Shrivastava,S.; Neumann,G.; Bao,Y.; Sanders,R.; Zhdanov,S.; Kiryutin,B.; Lipman,D.J.; Tatusova,T.; Kawaoka,Y.
EPI637655	MP	China	2013-Jan-01	EPI_ISL_194384	A/Anhui/1-YK_RG137/2013			Das,S.R.; Halpin,R.A.; Lin,X.; Simenauer,A.; Akopov,A.; Fedorova,N.; Puri,V.; Stockwell,T.; Amedeo,P.; Bishop,B.; Katzel,D.; Schobel,S.; Shrivastava,S.; Neumann,G.; Bao,Y.; Sanders,R.; Zhdanov,S.; Kiryutin,B.; Lipman,D.J.; Tatusova,T.; Kawaoka,Y.
EPI637662	MP	China	2013-Jan-01	EPI_ISL_194385	A/Anhui/1-YK_RG138/2013			Das,S.R.; Halpin,R.A.; Lin,X.; Simenauer,A.; Akopov,A.; Fedorova,N.; Puri,V.; Stockwell,T.; Amedeo,P.; Bishop,B.; Katzel,D.; Schobel,S.; Shrivastava,S.; Neumann,G.; Bao,Y.; Sanders,R.; Zhdanov,S.; Kiryutin,B.; Lipman,D.J.; Tatusova,T.; Kawaoka,Y.
EPI637669	MP	China	2013-Jan-01	EPI_ISL_194386	A/Anhui/1-YK_RG139/2013			Das,S.R.; Halpin,R.A.; Lin,X.; Simenauer,A.; Akopov,A.; Fedorova,N.; Puri,V.; Stockwell,T.; Amedeo,P.; Bishop,B.; Katzel,D.; Schobel,S.; Shrivastava,S.; Neumann,G.; Bao,Y.; Sanders,R.; Zhdanov,S.; Kiryutin,B.; Lipman,D.J.; Tatusova,T.; Kawaoka,Y.
EPI637676	MP	China	2013-Jan-01	EPI_ISL_194387	A/Anhui/1-YK_RG140/2013			Das,S.R.; Halpin,R.A.; Lin,X.; Simenauer,A.; Akopov,A.; Fedorova,N.; Puri,V.; Stockwell,T.; Amedeo,P.; Bishop,B.; Katzel,D.; Schobel,S.; Shrivastava,S.; Neumann,G.; Bao,Y.; Sanders,R.; Zhdanov,S.; Kiryutin,B.; Lipman,D.J.; Tatusova,T.; Kawaoka,Y.
EPI637683	MP	China	2013-Jan-01	EPI_ISL_194388	A/Anhui/1-YK_RG141/2013			Das,S.R.; Halpin,R.A.; Lin,X.; Simenauer,A.; Akopov,A.; Fedorova,N.; Puri,V.; Stockwell,T.; Amedeo,P.; Bishop,B.; Katzel,D.; Schobel,S.; Shrivastava,S.; Neumann,G.; Bao,Y.; Sanders,R.; Zhdanov,S.; Kiryutin,B.; Lipman,D.J.; Tatusova,T.; Kawaoka,Y.
EPI637690	MP	China	2013-Jan-01	EPI_ISL_194389	A/Anhui/1-YK_RG142/2013			Das,S.R.; Halpin,R.A.; Lin,X.; Simenauer,A.; Akopov,A.; Fedorova,N.; Puri,V.; Stockwell,T.; Amedeo,P.; Bishop,B.; Katzel,D.; Schobel,S.; Shrivastava,S.; Neumann,G.; Bao,Y.; Sanders,R.; Zhdanov,S.; Kiryutin,B.; Lipman,D.J.; Tatusova,T.; Kawaoka,Y.
EPI637648	MP	China	2013-Jan-01	EPI_ISL_194390	A/Anhui/1-YK_RG136/2013			Das,S.R.; Halpin,R.A.; Lin,X.; Simenauer,A.; Akopov,A.; Fedorova,N.; Puri,V.; Stockwell,T.; Amedeo,P.; Bishop,B.; Katzel,D.; Schobel,S.; Shrivastava,S.; Neumann,G.; Bao,Y.; Sanders,R.; Zhdanov,S.; Kiryutin,B.; Lipman,D.J.; Tatusova,T.; Kawaoka,Y.
EPI637704	MP	China	2013-Jan-01	EPI_ISL_194391	A/Anhui/1-YK_RG144/2013			Das,S.R.; Halpin,R.A.; Lin,X.; Simenauer,A.; Akopov,A.; Fedorova,N.; Puri,V.; Stockwell,T.; Amedeo,P.; Bishop,B.; Katzel,D.; Schobel,S.; Shrivastava,S.; Neumann,G.; Bao,Y.; Sanders,R.; Zhdanov,S.; Kiryutin,B.; Lipman,D.J.; Tatusova,T.; Kawaoka,Y.
EPI637711	MP	China	2013-Jan-01	EPI_ISL_194392	A/Anhui/1-YK_RG145/2013			Das,S.R.; Halpin,R.A.; Lin,X.; Simenauer,A.; Akopov,A.; Fedorova,N.; Puri,V.; Stockwell,T.; Amedeo,P.; Bishop,B.; Katzel,D.; Schobel,S.; Shrivastava,S.; Neumann,G.; Bao,Y.; Sanders,R.; Zhdanov,S.; Kiryutin,B.; Lipman,D.J.; Tatusova,T.; Kawaoka,Y.
EPI637718	MP	China	2013-Jan-01	EPI_ISL_194393	A/Anhui/1-YK_RG146/2013			Das,S.R.; Halpin,R.A.; Lin,X.; Simenauer,A.; Akopov,A.; Fedorova,N.; Puri,V.; Stockwell,T.; Amedeo,P.; Bishop,B.; Katzel,D.; Schobel,S.; Shrivastava,S.; Neumann,G.; Bao,Y.; Sanders,R.; Zhdanov,S.; Kiryutin,B.; Lipman,D.J.; Tatusova,T.; Kawaoka,Y.
EPI637725	MP	China	2013-Jan-01	EPI_ISL_194394	A/Anhui/1-YK_RG147/2013			Das,S.R.; Halpin,R.A.; Lin,X.; Simenauer,A.; Akopov,A.; Fedorova,N.; Puri,V.; Stockwell,T.; Amedeo,P.; Bishop,B.; Katzel,D.; Schobel,S.; Shrivastava,S.; Neumann,G.; Bao,Y.; Sanders,R.; Zhdanov,S.; Kiryutin,B.; Lipman,D.J.; Tatusova,T.; Kawaoka,Y.
EPI637732	MP	China	2013-Jan-01	EPI_ISL_194395	A/Anhui/1-YK_RG148/2013			Das,S.R.; Halpin,R.A.; Lin,X.; Simenauer,A.; Akopov,A.; Fedorova,N.; Puri,V.; Stockwell,T.; Amedeo,P.; Bishop,B.; Katzel,D.; Schobel,S.; Shrivastava,S.; Neumann,G.; Bao,Y.; Sanders,R.; Zhdanov,S.; Kiryutin,B.; Lipman,D.J.; Tatusova,T.; Kawaoka,Y.
EPI637739	MP	China	2013-Jan-01	EPI_ISL_194396	A/Anhui/1-YK_RG149/2013			Das,S.R.; Halpin,R.A.; Lin,X.; Simenauer,A.; Akopov,A.; Fedorova,N.; Puri,V.; Stockwell,T.; Amedeo,P.; Bishop,B.; Katzel,D.; Schobel,S.; Shrivastava,S.; Neumann,G.; Bao,Y.; Sanders,R.; Zhdanov,S.; Kiryutin,B.; Lipman,D.J.; Tatusova,T.; Kawaoka,Y.
EPI637746	MP	China	2013-Jan-01	EPI_ISL_194397	A/Anhui/1-YK_RG150/2013			Das,S.R.; Halpin,R.A.; Lin,X.; Simenauer,A.; Akopov,A.; Fedorova,N.; Puri,V.; Stockwell,T.; Amedeo,P.; Bishop,B.; Katzel,D.; Schobel,S.; Shrivastava,S.; Neumann,G.; Bao,Y.; Sanders,R.; Zhdanov,S.; Kiryutin,B.; Lipman,D.J.; Tatusova,T.; Kawaoka,Y.
EPI637753	MP	China	2013-Jan-01	EPI_ISL_194398	A/Anhui/1-YK_RG151/2013			Das,S.R.; Halpin,R.A.; Lin,X.; Simenauer,A.; Akopov,A.; Fedorova,N.; Puri,V.; Stockwell,T.; Amedeo,P.; Bishop,B.; Katzel,D.; Schobel,S.; Shrivastava,S.; Neumann,G.; Bao,Y.; Sanders,R.; Zhdanov,S.; Kiryutin,B.; Lipman,D.J.; Tatusova,T.; Kawaoka,Y.
EPI637760	MP	China	2013-Jan-01	EPI_ISL_194399	A/Anhui/1-YK_RG152/2013			Das,S.R.; Halpin,R.A.; Lin,X.; Simenauer,A.; Akopov,A.; Fedorova,N.; Puri,V.; Stockwell,T.; Amedeo,P.; Bishop,B.; Katzel,D.; Schobel,S.; Shrivastava,S.; Neumann,G.; Bao,Y.; Sanders,R.; Zhdanov,S.; Kiryutin,B.; Lipman,D.J.; Tatusova,T.; Kawaoka,Y.
EPI637767	MP	China	2013-Jan-01	EPI_ISL_194400	A/Anhui/1-YK_RG153/2013			Das,S.R.; Halpin,R.A.; Lin,X.; Simenauer,A.; Akopov,A.; Fedorova,N.; Puri,V.; Stockwell,T.; Amedeo,P.; Bishop,B.; Katzel,D.; Schobel,S.; Shrivastava,S.; Neumann,G.; Bao,Y.; Sanders,R.; Zhdanov,S.; Kiryutin,B.; Lipman,D.J.; Tatusova,T.; Kawaoka,Y.
EPI637774	MP	China	2013-Jan-01	EPI_ISL_194401	A/Anhui/1-YK_RG154/2013			Das,S.R.; Halpin,R.A.; Lin,X.; Simenauer,A.; Akopov,A.; Fedorova,N.; Puri,V.; Stockwell,T.; Amedeo,P.; Bishop,B.; Katzel,D.; Schobel,S.; Shrivastava,S.; Neumann,G.; Bao,Y.; Sanders,R.; Zhdanov,S.; Kiryutin,B.; Lipman,D.J.; Tatusova,T.; Kawaoka,Y.
EPI637781	MP	China	2013-Jan-01	EPI_ISL_194402	A/Anhui/1-YK_RG155/2013			Das,S.R.; Halpin,R.A.; Lin,X.; Simenauer,A.; Akopov,A.; Fedorova,N.; Puri,V.; Stockwell,T.; Amedeo,P.; Bishop,B.; Katzel,D.; Schobel,S.; Shrivastava,S.; Neumann,G.; Bao,Y.; Sanders,R.; Zhdanov,S.; Kiryutin,B.; Lipman,D.J.; Tatusova,T.; Kawaoka,Y.
EPI637788	MP	China	2013-Jan-01	EPI_ISL_194403	A/Anhui/1-YK_RG156/2013			Das,S.R.; Halpin,R.A.; Lin,X.; Simenauer,A.; Akopov,A.; Fedorova,N.; Puri,V.; Stockwell,T.; Amedeo,P.; Bishop,B.; Katzel,D.; Schobel,S.; Shrivastava,S.; Neumann,G.; Bao,Y.; Sanders,R.; Zhdanov,S.; Kiryutin,B.; Lipman,D.J.; Tatusova,T.; Kawaoka,Y.
EPI637795	MP	China	2013-Jan-01	EPI_ISL_194404	A/Anhui/1-YK_RG157/2013			Das,S.R.; Halpin,R.A.; Lin,X.; Simenauer,A.; Akopov,A.; Fedorova,N.; Puri,V.; Stockwell,T.; Amedeo,P.; Bishop,B.; Katzel,D.; Schobel,S.; Shrivastava,S.; Neumann,G.; Bao,Y.; Sanders,R.; Zhdanov,S.; Kiryutin,B.; Lipman,D.J.; Tatusova,T.; Kawaoka,Y.
EPI637802	MP	China	2013-Jan-01	EPI_ISL_194405	A/Anhui/1-YK_RG158/2013			Das,S.R.; Halpin,R.A.; Lin,X.; Simenauer,A.; Akopov,A.; Fedorova,N.; Puri,V.; Stockwell,T.; Amedeo,P.; Bishop,B.; Katzel,D.; Schobel,S.; Shrivastava,S.; Neumann,G.; Bao,Y.; Sanders,R.; Zhdanov,S.; Kiryutin,B.; Lipman,D.J.; Tatusova,T.; Kawaoka,Y.
EPI637809	MP	China	2013-Jan-01	EPI_ISL_194406	A/Anhui/1-YK_RG159/2013			Das,S.R.; Halpin,R.A.; Lin,X.; Simenauer,A.; Akopov,A.; Fedorova,N.; Puri,V.; Stockwell,T.; Amedeo,P.; Bishop,B.; Katzel,D.; Schobel,S.; Shrivastava,S.; Neumann,G.; Bao,Y.; Sanders,R.; Zhdanov,S.; Kiryutin,B.; Lipman,D.J.; Tatusova,T.; Kawaoka,Y.
EPI637816	MP	China	2013-Jan-01	EPI_ISL_194407	A/Anhui/1-YK_RG160/2013			Das,S.R.; Halpin,R.A.; Lin,X.; Simenauer,A.; Akopov,A.; Fedorova,N.; Puri,V.; Stockwell,T.; Amedeo,P.; Bishop,B.; Katzel,D.; Schobel,S.; Shrivastava,S.; Neumann,G.; Bao,Y.; Sanders,R.; Zhdanov,S.; Kiryutin,B.; Lipman,D.J.; Tatusova,T.; Kawaoka,Y.
EPI637823	MP	China	2013-Jan-01	EPI_ISL_194408	A/Anhui/1-YK_RG161/2013			Das,S.R.; Halpin,R.A.; Lin,X.; Simenauer,A.; Akopov,A.; Fedorova,N.; Puri,V.; Stockwell,T.; Amedeo,P.; Bishop,B.; Katzel,D.; Schobel,S.; Shrivastava,S.; Neumann,G.; Bao,Y.; Sanders,R.; Zhdanov,S.; Kiryutin,B.; Lipman,D.J.; Tatusova,T.; Kawaoka,Y.
EPI637830	MP	China	2013-Jan-01	EPI_ISL_194409	A/Anhui/1-YK_RG162/2013			Das,S.R.; Halpin,R.A.; Lin,X.; Simenauer,A.; Akopov,A.; Fedorova,N.; Puri,V.; Stockwell,T.; Amedeo,P.; Bishop,B.; Katzel,D.; Schobel,S.; Shrivastava,S.; Neumann,G.; Bao,Y.; Sanders,R.; Zhdanov,S.; Kiryutin,B.; Lipman,D.J.; Tatusova,T.; Kawaoka,Y.
EPI637837	MP	China	2013-Jan-01	EPI_ISL_194410	A/Anhui/1-YK_RG163/2013			Das,S.R.; Halpin,R.A.; Lin,X.; Simenauer,A.; Akopov,A.; Fedorova,N.; Puri,V.; Stockwell,T.; Amedeo,P.; Bishop,B.; Katzel,D.; Schobel,S.; Shrivastava,S.; Neumann,G.; Bao,Y.; Sanders,R.; Zhdanov,S.; Kiryutin,B.; Lipman,D.J.; Tatusova,T.; Kawaoka,Y.
EPI637844	MP	China	2013-Jan-01	EPI_ISL_194411	A/Anhui/1-YK_RG164/2013			Das,S.R.; Halpin,R.A.; Lin,X.; Simenauer,A.; Akopov,A.; Fedorova,N.; Puri,V.; Stockwell,T.; Amedeo,P.; Bishop,B.; Katzel,D.; Schobel,S.; Shrivastava,S.; Neumann,G.; Bao,Y.; Sanders,R.; Zhdanov,S.; Kiryutin,B.; Lipman,D.J.; Tatusova,T.; Kawaoka,Y.
EPI637851	MP	China	2013-Jan-01	EPI_ISL_194412	A/Anhui/1-YK_RG165/2013			Das,S.R.; Halpin,R.A.; Lin,X.; Simenauer,A.; Akopov,A.; Fedorova,N.; Puri,V.; Stockwell,T.; Amedeo,P.; Bishop,B.; Katzel,D.; Schobel,S.; Shrivastava,S.; Neumann,G.; Bao,Y.; Sanders,R.; Zhdanov,S.; Kiryutin,B.; Lipman,D.J.; Tatusova,T.; Kawaoka,Y.
EPI637858	MP	China	2013-Jan-01	EPI_ISL_194413	A/Anhui/1-YK_RG166/2013			Das,S.R.; Halpin,R.A.; Lin,X.; Simenauer,A.; Akopov,A.; Fedorova,N.; Puri,V.; Stockwell,T.; Amedeo,P.; Bishop,B.; Katzel,D.; Schobel,S.; Shrivastava,S.; Neumann,G.; Bao,Y.; Sanders,R.; Zhdanov,S.; Kiryutin,B.; Lipman,D.J.; Tatusova,T.; Kawaoka,Y.
EPI637865	MP	China	2013-Jan-01	EPI_ISL_194414	A/Anhui/1-YK_RG167/2013			Das,S.R.; Halpin,R.A.; Lin,X.; Simenauer,A.; Akopov,A.; Fedorova,N.; Puri,V.; Stockwell,T.; Amedeo,P.; Bishop,B.; Katzel,D.; Schobel,S.; Shrivastava,S.; Neumann,G.; Bao,Y.; Sanders,R.; Zhdanov,S.; Kiryutin,B.; Lipman,D.J.; Tatusova,T.; Kawaoka,Y.
EPI637872	MP	China	2013-Jan-01	EPI_ISL_194415	A/Anhui/1-YK_RG168/2013			Das,S.R.; Halpin,R.A.; Lin,X.; Simenauer,A.; Akopov,A.; Fedorova,N.; Puri,V.; Stockwell,T.; Amedeo,P.; Bishop,B.; Katzel,D.; Schobel,S.; Shrivastava,S.; Neumann,G.; Bao,Y.; Sanders,R.; Zhdanov,S.; Kiryutin,B.; Lipman,D.J.; Tatusova,T.; Kawaoka,Y.
EPI637879	MP	China	2013-Jan-01	EPI_ISL_194416	A/Anhui/1-YK_RG169/2013			Das,S.R.; Halpin,R.A.; Lin,X.; Simenauer,A.; Akopov,A.; Fedorova,N.; Puri,V.; Stockwell,T.; Amedeo,P.; Bishop,B.; Katzel,D.; Schobel,S.; Shrivastava,S.; Neumann,G.; Bao,Y.; Sanders,R.; Zhdanov,S.; Kiryutin,B.; Lipman,D.J.; Tatusova,T.; Kawaoka,Y.
EPI637886	MP	China	2013-Jan-01	EPI_ISL_194417	A/Anhui/1-YK_RG170/2013			Das,S.R.; Halpin,R.A.; Lin,X.; Simenauer,A.; Akopov,A.; Fedorova,N.; Puri,V.; Stockwell,T.; Amedeo,P.; Bishop,B.; Katzel,D.; Schobel,S.; Shrivastava,S.; Neumann,G.; Bao,Y.; Sanders,R.; Zhdanov,S.; Kiryutin,B.; Lipman,D.J.; Tatusova,T.; Kawaoka,Y.
EPI637893	MP	China	2013-Jan-01	EPI_ISL_194418	A/Anhui/1-YK_RG171/2013			Das,S.R.; Halpin,R.A.; Lin,X.; Simenauer,A.; Akopov,A.; Fedorova,N.; Puri,V.; Stockwell,T.; Amedeo,P.; Bishop,B.; Katzel,D.; Schobel,S.; Shrivastava,S.; Neumann,G.; Bao,Y.; Sanders,R.; Zhdanov,S.; Kiryutin,B.; Lipman,D.J.; Tatusova,T.; Kawaoka,Y.
EPI637900	MP	China	2013-Jan-01	EPI_ISL_194419	A/Anhui/1-YK_RG172/2013			Das,S.R.; Halpin,R.A.; Lin,X.; Simenauer,A.; Akopov,A.; Fedorova,N.; Puri,V.; Stockwell,T.; Amedeo,P.; Bishop,B.; Katzel,D.; Schobel,S.; Shrivastava,S.; Neumann,G.; Bao,Y.; Sanders,R.; Zhdanov,S.; Kiryutin,B.; Lipman,D.J.; Tatusova,T.; Kawaoka,Y.
EPI637907	MP	China	2013-Jan-01	EPI_ISL_194420	A/Anhui/1-YK_RG173/2013			Das,S.R.; Halpin,R.A.; Lin,X.; Simenauer,A.; Akopov,A.; Fedorova,N.; Puri,V.; Stockwell,T.; Amedeo,P.; Bishop,B.; Katzel,D.; Schobel,S.; Shrivastava,S.; Neumann,G.; Bao,Y.; Sanders,R.; Zhdanov,S.; Kiryutin,B.; Lipman,D.J.; Tatusova,T.; Kawaoka,Y.
EPI637914	MP	China	2013-Jan-01	EPI_ISL_194421	A/Anhui/1-YK_RG174/2013			Das,S.R.; Halpin,R.A.; Lin,X.; Simenauer,A.; Akopov,A.; Fedorova,N.; Puri,V.; Stockwell,T.; Amedeo,P.; Bishop,B.; Katzel,D.; Schobel,S.; Shrivastava,S.; Neumann,G.; Bao,Y.; Sanders,R.; Zhdanov,S.; Kiryutin,B.; Lipman,D.J.; Tatusova,T.; Kawaoka,Y.
EPI637921	MP	China	2013-Jan-01	EPI_ISL_194422	A/Anhui/1-YK_RG176/2013			Das,S.R.; Halpin,R.A.; Lin,X.; Simenauer,A.; Akopov,A.; Fedorova,N.; Puri,V.; Stockwell,T.; Amedeo,P.; Bishop,B.; Katzel,D.; Schobel,S.; Shrivastava,S.; Neumann,G.; Bao,Y.; Sanders,R.; Zhdanov,S.; Kiryutin,B.; Lipman,D.J.; Tatusova,T.; Kawaoka,Y.
EPI637928	MP	China	2013-Jan-01	EPI_ISL_194423	A/Anhui/1-YK_RG177/2013			Das,S.R.; Halpin,R.A.; Lin,X.; Simenauer,A.; Akopov,A.; Fedorova,N.; Puri,V.; Stockwell,T.; Amedeo,P.; Bishop,B.; Katzel,D.; Schobel,S.; Shrivastava,S.; Neumann,G.; Bao,Y.; Sanders,R.; Zhdanov,S.; Kiryutin,B.; Lipman,D.J.; Tatusova,T.; Kawaoka,Y.
EPI637935	MP	China	2013-Jan-01	EPI_ISL_194424	A/Anhui/1-YK_RG178/2013			Das,S.R.; Halpin,R.A.; Lin,X.; Simenauer,A.; Akopov,A.; Fedorova,N.; Puri,V.; Stockwell,T.; Amedeo,P.; Bishop,B.; Katzel,D.; Schobel,S.; Shrivastava,S.; Neumann,G.; Bao,Y.; Sanders,R.; Zhdanov,S.; Kiryutin,B.; Lipman,D.J.; Tatusova,T.; Kawaoka,Y.
EPI637942	MP	China	2013-Jan-01	EPI_ISL_194425	A/Anhui/1-YK_RG179/2013			Das,S.R.; Halpin,R.A.; Lin,X.; Simenauer,A.; Akopov,A.; Fedorova,N.; Puri,V.; Stockwell,T.; Amedeo,P.; Bishop,B.; Katzel,D.; Schobel,S.; Shrivastava,S.; Neumann,G.; Bao,Y.; Sanders,R.; Zhdanov,S.; Kiryutin,B.; Lipman,D.J.; Tatusova,T.; Kawaoka,Y.
EPI637949	MP	China	2013-Jan-01	EPI_ISL_194426	A/Anhui/1-YK_RG180/2013			Das,S.R.; Halpin,R.A.; Lin,X.; Simenauer,A.; Akopov,A.; Fedorova,N.; Puri,V.; Stockwell,T.; Amedeo,P.; Bishop,B.; Katzel,D.; Schobel,S.; Shrivastava,S.; Neumann,G.; Bao,Y.; Sanders,R.; Zhdanov,S.; Kiryutin,B.; Lipman,D.J.; Tatusova,T.; Kawaoka,Y.
EPI637697	MP	China	2013-Jan-01	EPI_ISL_194427	A/Anhui/1-YK_RG143/2013			Das,S.R.; Halpin,R.A.; Lin,X.; Simenauer,A.; Akopov,A.; Fedorova,N.; Puri,V.; Stockwell,T.; Amedeo,P.; Bishop,B.; Katzel,D.; Schobel,S.; Shrivastava,S.; Neumann,G.; Bao,Y.; Sanders,R.; Zhdanov,S.; Kiryutin,B.; Lipman,D.J.; Tatusova,T.; Kawaoka,Y.
EPI637956	MP	China	2013-Jan-01	EPI_ISL_194428	A/Anhui/1-YK_RG181/2013			Das,S.R.; Halpin,R.A.; Lin,X.; Simenauer,A.; Akopov,A.; Fedorova,N.; Puri,V.; Stockwell,T.; Amedeo,P.; Bishop,B.; Katzel,D.; Schobel,S.; Shrivastava,S.; Neumann,G.; Bao,Y.; Sanders,R.; Zhdanov,S.; Kiryutin,B.; Lipman,D.J.; Tatusova,T.; Kawaoka,Y.
EPI637970	MP	China	2013-Jan-01	EPI_ISL_194429	A/Anhui/1-YK_RG183/2013			Das,S.R.; Halpin,R.A.; Lin,X.; Simenauer,A.; Akopov,A.; Fedorova,N.; Puri,V.; Stockwell,T.; Amedeo,P.; Bishop,B.; Katzel,D.; Schobel,S.; Shrivastava,S.; Neumann,G.; Bao,Y.; Sanders,R.; Zhdanov,S.; Kiryutin,B.; Lipman,D.J.; Tatusova,T.; Kawaoka,Y.
EPI637977	MP	China	2013-Jan-01	EPI_ISL_194430	A/Anhui/1-YK_RG184/2013			Das,S.R.; Halpin,R.A.; Lin,X.; Simenauer,A.; Akopov,A.; Fedorova,N.; Puri,V.; Stockwell,T.; Amedeo,P.; Bishop,B.; Katzel,D.; Schobel,S.; Shrivastava,S.; Neumann,G.; Bao,Y.; Sanders,R.; Zhdanov,S.; Kiryutin,B.; Lipman,D.J.; Tatusova,T.; Kawaoka,Y.
EPI637984	MP	China	2013-Jan-01	EPI_ISL_194431	A/Anhui/1-YK_RG185/2013			Das,S.R.; Halpin,R.A.; Lin,X.; Simenauer,A.; Akopov,A.; Fedorova,N.; Puri,V.; Stockwell,T.; Amedeo,P.; Bishop,B.; Katzel,D.; Schobel,S.; Shrivastava,S.; Neumann,G.; Bao,Y.; Sanders,R.; Zhdanov,S.; Kiryutin,B.; Lipman,D.J.; Tatusova,T.; Kawaoka,Y.
EPI637991	MP	China	2013-Jan-01	EPI_ISL_194432	A/Anhui/1-YK_RG186/2013			Das,S.R.; Halpin,R.A.; Lin,X.; Simenauer,A.; Akopov,A.; Fedorova,N.; Puri,V.; Stockwell,T.; Amedeo,P.; Bishop,B.; Katzel,D.; Schobel,S.; Shrivastava,S.; Neumann,G.; Bao,Y.; Sanders,R.; Zhdanov,S.; Kiryutin,B.; Lipman,D.J.; Tatusova,T.; Kawaoka,Y.
EPI637998	MP	China	2013-Jan-01	EPI_ISL_194433	A/Anhui/1-YK_RG187/2013			Das,S.R.; Halpin,R.A.; Lin,X.; Simenauer,A.; Akopov,A.; Fedorova,N.; Puri,V.; Stockwell,T.; Amedeo,P.; Bishop,B.; Katzel,D.; Schobel,S.; Shrivastava,S.; Neumann,G.; Bao,Y.; Sanders,R.; Zhdanov,S.; Kiryutin,B.; Lipman,D.J.; Tatusova,T.; Kawaoka,Y.
EPI638005	MP	China	2013-Jan-01	EPI_ISL_194434	A/Anhui/1-YK_RG188/2013			Das,S.R.; Halpin,R.A.; Lin,X.; Simenauer,A.; Akopov,A.; Fedorova,N.; Puri,V.; Stockwell,T.; Amedeo,P.; Bishop,B.; Katzel,D.; Schobel,S.; Shrivastava,S.; Neumann,G.; Bao,Y.; Sanders,R.; Zhdanov,S.; Kiryutin,B.; Lipman,D.J.; Tatusova,T.; Kawaoka,Y.
EPI638012	MP	China	2013-Jan-01	EPI_ISL_194435	A/Anhui/1-YK_RG189/2013			Das,S.R.; Halpin,R.A.; Lin,X.; Simenauer,A.; Akopov,A.; Fedorova,N.; Puri,V.; Stockwell,T.; Amedeo,P.; Bishop,B.; Katzel,D.; Schobel,S.; Shrivastava,S.; Neumann,G.; Bao,Y.; Sanders,R.; Zhdanov,S.; Kiryutin,B.; Lipman,D.J.; Tatusova,T.; Kawaoka,Y.
EPI638019	MP	China	2013-Jan-01	EPI_ISL_194436	A/Anhui/1-YK_RG190/2013			Das,S.R.; Halpin,R.A.; Lin,X.; Simenauer,A.; Akopov,A.; Fedorova,N.; Puri,V.; Stockwell,T.; Amedeo,P.; Bishop,B.; Katzel,D.; Schobel,S.; Shrivastava,S.; Neumann,G.; Bao,Y.; Sanders,R.; Zhdanov,S.; Kiryutin,B.; Lipman,D.J.; Tatusova,T.; Kawaoka,Y.
EPI638026	MP	China	2013-Jan-01	EPI_ISL_194437	A/Anhui/1-YK_RG191/2013			Das,S.R.; Halpin,R.A.; Lin,X.; Simenauer,A.; Akopov,A.; Fedorova,N.; Puri,V.; Stockwell,T.; Amedeo,P.; Bishop,B.; Katzel,D.; Schobel,S.; Shrivastava,S.; Neumann,G.; Bao,Y.; Sanders,R.; Zhdanov,S.; Kiryutin,B.; Lipman,D.J.; Tatusova,T.; Kawaoka,Y.
EPI638033	MP	China	2013-Jan-01	EPI_ISL_194438	A/Anhui/1-YK_RG192/2013			Das,S.R.; Halpin,R.A.; Lin,X.; Simenauer,A.; Akopov,A.; Fedorova,N.; Puri,V.; Stockwell,T.; Amedeo,P.; Bishop,B.; Katzel,D.; Schobel,S.; Shrivastava,S.; Neumann,G.; Bao,Y.; Sanders,R.; Zhdanov,S.; Kiryutin,B.; Lipman,D.J.; Tatusova,T.; Kawaoka,Y.
EPI638040	MP	China	2013-Jan-01	EPI_ISL_194439	A/Anhui/1-YK_RG193/2013			Das,S.R.; Halpin,R.A.; Lin,X.; Simenauer,A.; Akopov,A.; Fedorova,N.; Puri,V.; Stockwell,T.; Amedeo,P.; Bishop,B.; Katzel,D.; Schobel,S.; Shrivastava,S.; Neumann,G.; Bao,Y.; Sanders,R.; Zhdanov,S.; Kiryutin,B.; Lipman,D.J.; Tatusova,T.; Kawaoka,Y.
EPI638047	MP	China	2013-Jan-01	EPI_ISL_194440	A/Anhui/1-YK_RG194/2013			Das,S.R.; Halpin,R.A.; Lin,X.; Simenauer,A.; Akopov,A.; Fedorova,N.; Puri,V.; Stockwell,T.; Amedeo,P.; Bishop,B.; Katzel,D.; Schobel,S.; Shrivastava,S.; Neumann,G.; Bao,Y.; Sanders,R.; Zhdanov,S.; Kiryutin,B.; Lipman,D.J.; Tatusova,T.; Kawaoka,Y.
EPI638054	MP	China	2013-Jan-01	EPI_ISL_194441	A/Anhui/1-YK_RG195/2013			Das,S.R.; Halpin,R.A.; Lin,X.; Simenauer,A.; Akopov,A.; Fedorova,N.; Puri,V.; Stockwell,T.; Amedeo,P.; Bishop,B.; Katzel,D.; Schobel,S.; Shrivastava,S.; Neumann,G.; Bao,Y.; Sanders,R.; Zhdanov,S.; Kiryutin,B.; Lipman,D.J.; Tatusova,T.; Kawaoka,Y.
EPI638061	MP	China	2013-Jan-01	EPI_ISL_194442	A/Anhui/1-YK_RG196/2013			Das,S.R.; Halpin,R.A.; Lin,X.; Simenauer,A.; Akopov,A.; Fedorova,N.; Puri,V.; Stockwell,T.; Amedeo,P.; Bishop,B.; Katzel,D.; Schobel,S.; Shrivastava,S.; Neumann,G.; Bao,Y.; Sanders,R.; Zhdanov,S.; Kiryutin,B.; Lipman,D.J.; Tatusova,T.; Kawaoka,Y.
EPI638068	MP	China	2013-Jan-01	EPI_ISL_194443	A/Anhui/1-YK_RG197/2013			Das,S.R.; Halpin,R.A.; Lin,X.; Simenauer,A.; Akopov,A.; Fedorova,N.; Puri,V.; Stockwell,T.; Amedeo,P.; Bishop,B.; Katzel,D.; Schobel,S.; Shrivastava,S.; Neumann,G.; Bao,Y.; Sanders,R.; Zhdanov,S.; Kiryutin,B.; Lipman,D.J.; Tatusova,T.; Kawaoka,Y.
EPI638075	MP	China	2013-Jan-01	EPI_ISL_194444	A/Anhui/1-YK_RG198/2013			Das,S.R.; Halpin,R.A.; Lin,X.; Simenauer,A.; Akopov,A.; Fedorova,N.; Puri,V.; Stockwell,T.; Amedeo,P.; Bishop,B.; Katzel,D.; Schobel,S.; Shrivastava,S.; Neumann,G.; Bao,Y.; Sanders,R.; Zhdanov,S.; Kiryutin,B.; Lipman,D.J.; Tatusova,T.; Kawaoka,Y.
EPI638082	MP	China	2013-Jan-01	EPI_ISL_194445	A/Anhui/1-YK_RG199/2013			Das,S.R.; Halpin,R.A.; Lin,X.; Simenauer,A.; Akopov,A.; Fedorova,N.; Puri,V.; Stockwell,T.; Amedeo,P.; Bishop,B.; Katzel,D.; Schobel,S.; Shrivastava,S.; Neumann,G.; Bao,Y.; Sanders,R.; Zhdanov,S.; Kiryutin,B.; Lipman,D.J.; Tatusova,T.; Kawaoka,Y.
EPI638089	MP	China	2013-Jan-01	EPI_ISL_194446	A/Anhui/1-YK_RG200/2013			Das,S.R.; Halpin,R.A.; Lin,X.; Simenauer,A.; Akopov,A.; Fedorova,N.; Puri,V.; Stockwell,T.; Amedeo,P.; Bishop,B.; Katzel,D.; Schobel,S.; Shrivastava,S.; Neumann,G.; Bao,Y.; Sanders,R.; Zhdanov,S.; Kiryutin,B.; Lipman,D.J.; Tatusova,T.; Kawaoka,Y.
EPI638096	MP	China	2013-Jan-01	EPI_ISL_194447	A/Anhui/1-YK_RG201/2013			Das,S.R.; Halpin,R.A.; Lin,X.; Simenauer,A.; Akopov,A.; Fedorova,N.; Puri,V.; Stockwell,T.; Amedeo,P.; Bishop,B.; Katzel,D.; Schobel,S.; Shrivastava,S.; Neumann,G.; Bao,Y.; Sanders,R.; Zhdanov,S.; Kiryutin,B.; Lipman,D.J.; Tatusova,T.; Kawaoka,Y.
EPI638103	MP	China	2013-Jan-01	EPI_ISL_194448	A/Anhui/1-YK_RG202/2013			Das,S.R.; Halpin,R.A.; Lin,X.; Simenauer,A.; Akopov,A.; Fedorova,N.; Puri,V.; Stockwell,T.; Amedeo,P.; Bishop,B.; Katzel,D.; Schobel,S.; Shrivastava,S.; Neumann,G.; Bao,Y.; Sanders,R.; Zhdanov,S.; Kiryutin,B.; Lipman,D.J.; Tatusova,T.; Kawaoka,Y.
EPI637963	MP	China	2013-Jan-01	EPI_ISL_194449	A/Anhui/1-YK_RG182/2013			Das,S.R.; Halpin,R.A.; Lin,X.; Simenauer,A.; Akopov,A.; Fedorova,N.; Puri,V.; Stockwell,T.; Amedeo,P.; Bishop,B.; Katzel,D.; Schobel,S.; Shrivastava,S.; Neumann,G.; Bao,Y.; Sanders,R.; Zhdanov,S.; Kiryutin,B.; Lipman,D.J.; Tatusova,T.; Kawaoka,Y.
EPI655865	MP	China	2014-Jan-03	EPI_ISL_198670	A/GD-10/2014/H7N9/2014-01-03	Guangdong Provincial Center for Disease Control and Prevention	Guangdong Provincial Center for Disease Control and Prevention
EPI655873	MP	China	2014-Jan-03	EPI_ISL_198671	A/GD-12/2014/H7N9/2014-01-03	Guangdong Provincial Center for Disease Control and Prevention	Guangdong Provincial Center for Disease Control and Prevention
EPI655881	MP	China	2014-Jan-03	EPI_ISL_198672	A/GD-13/2014/H7N9/2014-01-03	Guangdong Provincial Center for Disease Control and Prevention	Guangdong Provincial Center for Disease Control and Prevention
EPI655889	MP	China	2014-Jan-07	EPI_ISL_198673	A/GD-18/2014/H7N9/2014-01-07	Guangdong Provincial Center for Disease Control and Prevention	Guangdong Provincial Center for Disease Control and Prevention
EPI655897	MP	China	2014-Jan-07	EPI_ISL_198674	A/GD-19/2014/H7N9/2014-01-07	Guangdong Provincial Center for Disease Control and Prevention	Guangdong Provincial Center for Disease Control and Prevention
EPI655905	MP	China	2014-Jan-10	EPI_ISL_198675	A/GD-24/2014/H7N9/2014-01-10	Guangdong Provincial Center for Disease Control and Prevention	Guangdong Provincial Center for Disease Control and Prevention
EPI655921	MP	China	2014-Jan-11	EPI_ISL_198677	A/GD-29/2014/H7N9/2014-01-11	Guangdong Provincial Center for Disease Control and Prevention	Guangdong Provincial Center for Disease Control and Prevention
EPI655929	MP	China	2014-Jan-11	EPI_ISL_198678	A/GD-31/2014/H7N9/2014-01-11	Guangdong Provincial Center for Disease Control and Prevention	Guangdong Provincial Center for Disease Control and Prevention
EPI655937	MP	China	2014-Jan-12	EPI_ISL_198679	A/GD-33/2014/H7N9/2014-01-12	Guangdong Provincial Center for Disease Control and Prevention	Guangdong Provincial Center for Disease Control and Prevention
EPI655945	MP	China	2014-Jan-12	EPI_ISL_198680	A/GD-34/2014/H7N9/2014-01-12	Guangdong Provincial Center for Disease Control and Prevention	Guangdong Provincial Center for Disease Control and Prevention
EPI655953	MP	China	2014-Jan-12	EPI_ISL_198681	A/GD-36/2014/H7N9/2014-01-12	Guangdong Provincial Center for Disease Control and Prevention	Guangdong Provincial Center for Disease Control and Prevention
EPI655961	MP	China	2014-Jan-12	EPI_ISL_198682	A/GD-35/2014/H7N9/2014-01-12	Guangdong Provincial Center for Disease Control and Prevention	Guangdong Provincial Center for Disease Control and Prevention
EPI655969	MP	China	2014-Jan-15	EPI_ISL_198683	A/GD-43/2014/H7N9/2014-01-15	Guangdong Provincial Center for Disease Control and Prevention	Guangdong Provincial Center for Disease Control and Prevention
EPI655977	MP	China	2014-Jan-16	EPI_ISL_198684	A/GD-46/2014/H7N9/2014-01-16	Guangdong Provincial Center for Disease Control and Prevention	Guangdong Provincial Center for Disease Control and Prevention
EPI655985	MP	China	2014-Jan-19	EPI_ISL_198685	A/GD-48/2014/H7N9/2014-01-19	Guangdong Provincial Center for Disease Control and Prevention	Guangdong Provincial Center for Disease Control and Prevention
EPI655993	MP	China	2014-Jan-27	EPI_ISL_198686	A/GD-62/2014/H7N9/2014-01-27	Guangdong Provincial Center for Disease Control and Prevention	Guangdong Provincial Center for Disease Control and Prevention
EPI656001	MP	China	2014-Jan-29	EPI_ISL_198687	A/GD-65/2014/H7N9/2014-01-29	Guangdong Provincial Center for Disease Control and Prevention	Guangdong Provincial Center for Disease Control and Prevention
EPI656009	MP	China	2014-Jan-29	EPI_ISL_198688	A/GD-66/2014/H7N9/2014-01-29	Guangdong Provincial Center for Disease Control and Prevention	Guangdong Provincial Center for Disease Control and Prevention
EPI656017	MP	China	2014-Jan-30	EPI_ISL_198689	A/GD-69/2014/H7N9/2014-01-30	Guangdong Provincial Center for Disease Control and Prevention	Guangdong Provincial Center for Disease Control and Prevention
EPI656025	MP	China	2014-Jan-30	EPI_ISL_198690	A/GD-81/2014/H7N9/2014-01-30	Guangdong Provincial Center for Disease Control and Prevention	Guangdong Provincial Center for Disease Control and Prevention
EPI656033	MP	China	2014-Jan-30	EPI_ISL_198691	A/GD-71/2014/H7N9/2014-01-30	Guangdong Provincial Center for Disease Control and Prevention	Guangdong Provincial Center for Disease Control and Prevention
EPI656041	MP	China	2014-Jan-31	EPI_ISL_198692	A/GD-75/2014/H7N9/2014-01-31	Guangdong Provincial Center for Disease Control and Prevention	Guangdong Provincial Center for Disease Control and Prevention
EPI656049	MP	China	2014-Jan-31	EPI_ISL_198693	A/GD-74/2014/H7N9/2014-01-31	Guangdong Provincial Center for Disease Control and Prevention	Guangdong Provincial Center for Disease Control and Prevention
EPI656057	MP	China	2014-Feb-02	EPI_ISL_198694	A/GD-82/2014/H7N9/2014-02-02	Guangdong Provincial Center for Disease Control and Prevention	Guangdong Provincial Center for Disease Control and Prevention
EPI656065	MP	China	2014-Feb-06	EPI_ISL_198695	A/GD-98/2014/H7N9/2014-02-06	Guangdong Provincial Center for Disease Control and Prevention	Guangdong Provincial Center for Disease Control and Prevention
EPI656073	MP	China	2014-Feb-07	EPI_ISL_198696	A/GD-101/2014/H7N9/2014-02-07	Guangdong Provincial Center for Disease Control and Prevention	Guangdong Provincial Center for Disease Control and Prevention
EPI656081	MP	China	2014-Feb-10	EPI_ISL_198697	A/GD-103/2014/H7N9/2014-02-10	Guangdong Provincial Center for Disease Control and Prevention	Guangdong Provincial Center for Disease Control and Prevention
EPI656089	MP	China	2014-Feb-11	EPI_ISL_198698	A/GD-104/2014/H7N9/2014-02-11	Guangdong Provincial Center for Disease Control and Prevention	Guangdong Provincial Center for Disease Control and Prevention
EPI656097	MP	China	2014-Feb-11	EPI_ISL_198699	A/GD-105/2014/H7N9/2014-02-11	Guangdong Provincial Center for Disease Control and Prevention	Guangdong Provincial Center for Disease Control and Prevention
EPI656111	MP	China	2014-Feb-13	EPI_ISL_198701	A/GD-110/2014/H7N9/2014-02-13	Guangdong Provincial Center for Disease Control and Prevention	Guangdong Provincial Center for Disease Control and Prevention
EPI656119	MP	China	2014-Feb-18	EPI_ISL_198702	A/GD-112/2014/H7N9/2014-02-18	Guangdong Provincial Center for Disease Control and Prevention	Guangdong Provincial Center for Disease Control and Prevention
EPI656127	MP	China	2014-Feb-18	EPI_ISL_198703	A/GD-114/2014/H7N9/2014-02-18	Guangdong Provincial Center for Disease Control and Prevention	Guangdong Provincial Center for Disease Control and Prevention
EPI656135	MP	China	2014-Feb-19	EPI_ISL_198704	A/GD-119/2014/H7N9/2014-02-19	Guangdong Provincial Center for Disease Control and Prevention	Guangdong Provincial Center for Disease Control and Prevention
EPI656143	MP	China	2014-Feb-19	EPI_ISL_198705	A/GD-120/2014/H7N9/2014-02-19	Guangdong Provincial Center for Disease Control and Prevention	Guangdong Provincial Center for Disease Control and Prevention
EPI656151	MP	China	2014-Feb-19	EPI_ISL_198706	A/GD-121/2014/H7N9/2014-02-19	Guangdong Provincial Center for Disease Control and Prevention	Guangdong Provincial Center for Disease Control and Prevention
EPI656166	MP	China	2014-Feb-22	EPI_ISL_198708	A/GD-117/2014/H7N9/2014-02-22	Guangdong Provincial Center for Disease Control and Prevention	Guangdong Provincial Center for Disease Control and Prevention
EPI656174	MP	China	2014-Mar-01	EPI_ISL_198709	A/GD-123/2014/H7N9/2014-03-01	Guangdong Provincial Center for Disease Control and Prevention	Guangdong Provincial Center for Disease Control and Prevention
EPI656182	MP	China	2014-Mar-06	EPI_ISL_198710	A/GD-124/2014/H7N9/2014-03-06	Guangdong Provincial Center for Disease Control and Prevention	Guangdong Provincial Center for Disease Control and Prevention
EPI656190	MP	China	2014-Mar-09	EPI_ISL_198711	A/GD-125/2014/H7N9/2014-03-09	Guangdong Provincial Center for Disease Control and Prevention	Guangdong Provincial Center for Disease Control and Prevention
EPI656198	MP	China	2014-Mar-10	EPI_ISL_198712	A/GD-126/2014/H7N9/2014-03-10	Guangdong Provincial Center for Disease Control and Prevention	Guangdong Provincial Center for Disease Control and Prevention
EPI656206	MP	China	2014-Mar-29	EPI_ISL_198713	A/GD-136/2014/H7N9/2014-03-29	Guangdong Provincial Center for Disease Control and Prevention	Guangdong Provincial Center for Disease Control and Prevention
EPI656214	MP	China	2014-Apr-05	EPI_ISL_198714	A/GD-138/2014/H7N9/2014-04-05	Guangdong Provincial Center for Disease Control and Prevention	Guangdong Provincial Center for Disease Control and Prevention
EPI656221	MP	China	2014-Apr-06	EPI_ISL_198715	A/GD-139/2014/H7N9/2014-04-06	Guangdong Provincial Center for Disease Control and Prevention	Guangdong Provincial Center for Disease Control and Prevention
EPI656229	MP	China	2014-May-06	EPI_ISL_198716	A/GD-151/2014/H7N9/2014-05-06	Guangdong Provincial Center for Disease Control and Prevention	Guangdong Provincial Center for Disease Control and Prevention
EPI656237	MP	China	2014-May-08	EPI_ISL_198717	A/GD-153/2014/H7N9/2014-05-08	Guangdong Provincial Center for Disease Control and Prevention	Guangdong Provincial Center for Disease Control and Prevention
EPI656245	MP	China	2014-May-28	EPI_ISL_198718	A/GD-154/2014/H7N9/2014-05-28	Guangdong Provincial Center for Disease Control and Prevention	Guangdong Provincial Center for Disease Control and Prevention
EPI656253	MP	China	2014-Nov-19	EPI_ISL_198719	A/GD-155/2014/H7N9/2014-11-19	Guangdong Provincial Center for Disease Control and Prevention	Guangdong Provincial Center for Disease Control and Prevention
EPI656261	MP	China	2014-Nov-25	EPI_ISL_198720	A/GD-156/2014/H7N9/2014-11-25	Guangdong Provincial Center for Disease Control and Prevention	Guangdong Provincial Center for Disease Control and Prevention
EPI656269	MP	China	2015-Jan-03	EPI_ISL_198721	A/GD-1/2015/H7N9/2015-01-03	Guangdong Provincial Center for Disease Control and Prevention	Guangdong Provincial Center for Disease Control and Prevention
EPI656277	MP	China	2015-Jan-06	EPI_ISL_198722	A/GD-2/2015/H7N9/2015-01-06	Guangdong Provincial Center for Disease Control and Prevention	Guangdong Provincial Center for Disease Control and Prevention
EPI656285	MP	China	2015-Jan-06	EPI_ISL_198723	A/GD-10/2015/H7N9/2015-01-06	Guangdong Provincial Center for Disease Control and Prevention	Guangdong Provincial Center for Disease Control and Prevention
EPI656293	MP	China	2015-Jan-11	EPI_ISL_198724	A/GD-18/2015/H7N9/2015-01-11	Guangdong Provincial Center for Disease Control and Prevention	Guangdong Provincial Center for Disease Control and Prevention
EPI656301	MP	China	2015-Jan-11	EPI_ISL_198725	A/GD-17/2015/H7N9/2015-01-11	Guangdong Provincial Center for Disease Control and Prevention	Guangdong Provincial Center for Disease Control and Prevention
EPI656309	MP	China	2015-Jan-15	EPI_ISL_198726	A/GD-20/2015/H7N9/2015-01-15	Guangdong Provincial Center for Disease Control and Prevention	Guangdong Provincial Center for Disease Control and Prevention
EPI656317	MP	China	2015-Jan-16	EPI_ISL_198727	A/GD-21/2015/H7N9/2015-01-16	Guangdong Provincial Center for Disease Control and Prevention	Guangdong Provincial Center for Disease Control and Prevention
EPI656325	MP	China	2015-Jan-19	EPI_ISL_198728	A/GD-44/2015/H7N9/2015-01-19	Guangdong Provincial Center for Disease Control and Prevention	Guangdong Provincial Center for Disease Control and Prevention
EPI656333	MP	China	2015-Jan-21	EPI_ISL_198729	A/GD-27/2015/H7N9/2015-01-21	Guangdong Provincial Center for Disease Control and Prevention	Guangdong Provincial Center for Disease Control and Prevention
EPI656341	MP	China	2015-Jan-22	EPI_ISL_198730	A/GD-43/2015/H7N9/2015-01-22	Guangdong Provincial Center for Disease Control and Prevention	Guangdong Provincial Center for Disease Control and Prevention
EPI656349	MP	China	2015-Jan-22	EPI_ISL_198731	A/GD-30/2015/H7N9/2015-01-22	Guangdong Provincial Center for Disease Control and Prevention	Guangdong Provincial Center for Disease Control and Prevention
EPI656357	MP	China	2015-Jan-25	EPI_ISL_198732	A/GD-42/2015/H7N9/2015-01-25	Guangdong Provincial Center for Disease Control and Prevention	Guangdong Provincial Center for Disease Control and Prevention
EPI656365	MP	China	2015-Jan-26	EPI_ISL_198733	A/GD-45/2015/H7N9/2015-01-26	Guangdong Provincial Center for Disease Control and Prevention	Guangdong Provincial Center for Disease Control and Prevention
EPI656373	MP	China	2015-Jan-27	EPI_ISL_198734	A/GD-54/2015/H7N9/2015-01-27	Guangdong Provincial Center for Disease Control and Prevention	Guangdong Provincial Center for Disease Control and Prevention
EPI656381	MP	China	2015-Jan-27	EPI_ISL_198735	A/GD-55/2015/H7N9/2015-01-27	Guangdong Provincial Center for Disease Control and Prevention	Guangdong Provincial Center for Disease Control and Prevention
EPI656389	MP	China	2015-Jan-27	EPI_ISL_198736	A/GD-50/2015/H7N9/2015-01-27	Guangdong Provincial Center for Disease Control and Prevention	Guangdong Provincial Center for Disease Control and Prevention
EPI656397	MP	China	2015-Jan-30	EPI_ISL_198737	A/GD-51/2015/H7N9/2015-01-30	Guangdong Provincial Center for Disease Control and Prevention	Guangdong Provincial Center for Disease Control and Prevention
EPI656405	MP	China	2015-Feb-03	EPI_ISL_198738	A/GD-53/2015/H7N9/2015-02-03	Guangdong Provincial Center for Disease Control and Prevention	Guangdong Provincial Center for Disease Control and Prevention
EPI656413	MP	China	2015-Feb-03	EPI_ISL_198739	A/GD-57/2015/H7N9/2015-02-03	Guangdong Provincial Center for Disease Control and Prevention	Guangdong Provincial Center for Disease Control and Prevention
EPI656421	MP	China	2015-Feb-04	EPI_ISL_198740	A/GD-69/2015/H7N9/2015-02-04	Guangdong Provincial Center for Disease Control and Prevention	Guangdong Provincial Center for Disease Control and Prevention
EPI656429	MP	China	2015-Feb-07	EPI_ISL_198741	A/GD-72/2015/H7N9/2015-02-07	Guangdong Provincial Center for Disease Control and Prevention	Guangdong Provincial Center for Disease Control and Prevention
EPI656437	MP	China	2015-Feb-08	EPI_ISL_198742	A/GD-68/2015/H7N9/2015-02-08	Guangdong Provincial Center for Disease Control and Prevention	Guangdong Provincial Center for Disease Control and Prevention
EPI656445	MP	China	2015-Feb-10	EPI_ISL_198743	A/GD-80/2015/H7N9/2015-02-10	Guangdong Provincial Center for Disease Control and Prevention	Guangdong Provincial Center for Disease Control and Prevention
EPI656453	MP	China	2015-Feb-10	EPI_ISL_198744	A/GD-81/2015/H7N9/2015-02-10	Guangdong Provincial Center for Disease Control and Prevention	Guangdong Provincial Center for Disease Control and Prevention
EPI656461	MP	China	2015-Feb-10	EPI_ISL_198745	A/GD-76/2015/H7N9/2015-02-10	Guangdong Provincial Center for Disease Control and Prevention	Guangdong Provincial Center for Disease Control and Prevention
EPI656469	MP	China	2015-Feb-26	EPI_ISL_198746	A/GD-92/2015/H7N9/2015-02-26	Guangdong Provincial Center for Disease Control and Prevention	Guangdong Provincial Center for Disease Control and Prevention
EPI656477	MP	China	2015-Feb-26	EPI_ISL_198747	A/GD-91/2015/H7N9/2015-02-26	Guangdong Provincial Center for Disease Control and Prevention	Guangdong Provincial Center for Disease Control and Prevention
EPI656485	MP	China	2015-Feb-26	EPI_ISL_198748	A/GD-124/2015/H7N9/2015-02-26	Guangdong Provincial Center for Disease Control and Prevention	Guangdong Provincial Center for Disease Control and Prevention
EPI656493	MP	China	2015-Mar-05	EPI_ISL_198749	A/GD-95/2015/H7N9/2015-03-05	Guangdong Provincial Center for Disease Control and Prevention	Guangdong Provincial Center for Disease Control and Prevention
EPI656501	MP	China	2015-Mar-10	EPI_ISL_198750	A/GD-120/2015/H7N9/2015-03-10	Guangdong Provincial Center for Disease Control and Prevention	Guangdong Provincial Center for Disease Control and Prevention
EPI712921	MP	Hong Kong (SAR)	2016-Feb-12	EPI_ISL_212471	A/Hong Kong/VB16021618/2016	Hong Kong Department of Health	Hong Kong Department of Health	Mak,G.C.; Lo,J.Y.C.
EPI729454	MP	Taiwan	2014-Apr-24	EPI_ISL_215533	A/Taiwan/4-CGMH1/2014			Chen,G.W.; Kuo,S.M.; Yang,S.L.; Gong,Y.N.; Hsiao,M.R.; Liu,Y.C.; Shih,S.R.; Tsao,K.C.; Tsao,K.-C.; Shih,S.-R.; Chen,G.-W.; Yang,S.-L.; Hsiao,M.-J.; Kuo,S.-M.; Liu,Y.-C.
EPI729462	MP	Taiwan	2014-Apr-24	EPI_ISL_215534	A/Taiwan/4-CGMH2/2014			Chen,G.W.; Kuo,S.M.; Yang,S.L.; Gong,Y.N.; Hsiao,M.R.; Liu,Y.C.; Shih,S.R.; Tsao,K.C.; Tsao,K.-C.; Shih,S.-R.; Chen,G.-W.; Yang,S.-L.; Hsiao,M.-J.; Kuo,S.-M.; Liu,Y.-C.
EPI730490	MP	Hong Kong (SAR)	2016-Mar-24	EPI_ISL_215688	A/Hong Kong/VB16049808/2016	Hong Kong Department of Health	Hong Kong Department of Health	Mak,G.C.; Lo,J.Y.C.
EPI740733	MP	Hong Kong (SAR)	2016-Apr-19	EPI_ISL_217947	A/Hong Kong/VB16064646/2016	Hong Kong Department of Health	Hong Kong Department of Health	Mak,G.C.; Lo,J.Y.C.
EPI756019	MP	China	2013-Apr-26	EPI_ISL_220945	A/Jiangsu/Wuxi04/2013	Beijing Institute of Microbiology and Epidemiology	Beijing Institute of Microbiology and Epidemiology	Maijuan,Ma;Guangyuan,Ma;Shanhui,Chen
EPI759819	MP	China	2015-Jan-01	EPI_ISL_221667	A/Shanghai/BS01/2015	Shanghai Municipal Center for Disease Control and Prevention	Shanghai Municipal Center for Disease Control and Prevention	Wei, X.; Baihui, Z.; Shenghua, M.; Xue, Z.; Zheng, T.; Jian, C.; Hao, P.; Huan yu, W.; Xi, Z.;; Fan, W.
EPI759834	MP	China	2015-Jan-01	EPI_ISL_221669	A/Shanghai/JS02/2015	Shanghai Municipal Center for Disease Control and Prevention	Shanghai Municipal Center for Disease Control and Prevention	Wei, X.; Baihui, Z.; Shenghua, M.; Xue, Z.; Zheng, T.; Jian, C.; Hao, P.; Huan yu, W.; Xi, Z.;; Fan, W.
EPI759842	MP	China	2015-Jan-01	EPI_ISL_221671	A/Shanghai/PD04/2015	Shanghai Municipal Center for Disease Control and Prevention	Shanghai Municipal Center for Disease Control and Prevention	Wei, X.; Baihui, Z.; Shenghua, M.; Xue, Z.; Zheng, T.; Jian, C.; Hao, P.; Huan yu, W.; Xi, Z.;; Fan, W.
EPI759850	MP	China	2015-Jan-01	EPI_ISL_221672	A/Shanghai/LH01/2015	Shanghai Municipal Center for Disease Control and Prevention	Shanghai Municipal Center for Disease Control and Prevention	Wei, X.; Baihui, Z.; Shenghua, M.; Xue, Z.; Zheng, T.; Jian, C.; Hao, P.; Huan yu, W.; Xi, Z.;; Fan, W.
EPI759863	MP	China	2015-Jan-01	EPI_ISL_221674	A/Shanghai/JS03/2015	Shanghai Municipal Center for Disease Control and Prevention	Shanghai Municipal Center for Disease Control and Prevention	Wei, X.; Baihui, Z.; Shenghua, M.; Xue, Z.; Zheng, T.; Jian, C.; Hao, P.; Huan yu, W.; Xi, Z.;; Fan, W.
EPI769570	MP		2015-Jan-14	EPI_ISL_223670	A/Fujian/10/2015	Fujian Provincial Center for Disease Control and Prevention	Fujian Center for Disease Control and Prevention
EPI769578	MP		2015-Jan-15	EPI_ISL_223672	A/Fujian/16/2015		Fujian Center for Disease Control and Prevention
EPI769586	MP	China	2015-Jan-15	EPI_ISL_223673	A/Fujian/18/2015		Fujian Center for Disease Control and Prevention
EPI769642	MP	China	2015-Jan-17	EPI_ISL_223680	A/Fujian/22/2015		Fujian Center for Disease Control and Prevention
EPI833708	MP	China	2016-Jan-13	EPI_ISL_233628	A/Fujian/1/2016	Fujian Provincial Center for Disease Control and Prevention	Fujian Center for Disease Control and Prevention
EPI833717	MP	China	2016-Jan-15	EPI_ISL_233629	A/Fujian/3/2016	Fujian Provincial Center for Disease Control and Prevention	Fujian Center for Disease Control and Prevention
EPI866540	MP	China	2016-Feb-11	EPI_ISL_239329	A/Guangdong/CHN/871/2015	Guangdong Provincial Center for Disease Control and Prevention	Guangdong Provincial Center for Disease Control and Prevention	Jing, L
EPI866548	MP	China	2015-Nov-22	EPI_ISL_239330	A/Guangdong/CHN/ST051/2016	Guangdong Provincial Center for Disease Control and Prevention	Guangdong Provincial Center for Disease Control and Prevention	Jing, L
EPI866556	MP	China	2016-Jan-12	EPI_ISL_239331	A/GD-JY/007/2016	Guangdong Provincial Center for Disease Control and Prevention	Guangdong Provincial Center for Disease Control and Prevention	Jing, L
EPI869668	MP	Hong Kong (SAR)	2016-Dec-19	EPI_ISL_239994	A/Hong Kong/VB16184091/2016	Hong Kong Department of Health	Hong Kong Department of Health	Mak,G.C.; Lo,J.Y.C.
EPI872953	MP	Hong Kong (SAR)	2016-Dec-28	EPI_ISL_240520	A/Hong Kong/VB16189623/2016	Hong Kong Department of Health	Hong Kong Department of Health	Mak,G.C.; Lo,J.Y.C.
EPI874333	MP	Hong Kong (SAR)	2017-Jan-05	EPI_ISL_240829	A/Hong Kong/VB17002884/2017	Hong Kong Department of Health	Hong Kong Department of Health	Mak,G.C.; Lo,J.Y.C.
EPI884217	MP	Hong Kong (SAR)	2017-Jan-09	EPI_ISL_242275	A/Hong Kong/214/2017	Hong Kong Department of Health	Hong Kong Department of Health	Mak,G.C.; Lo,J.Y.C.
EPI887607	MP	China	2017-Jan-01	EPI_ISL_242842	A/Fujian/02151/2017	Fujian Provincial Center for Disease Control and Prevention	WHO Chinese National Influenza Center	Wang,Dayan;Zhou,Shumei;Li,Xiyan;Li,Xiaodan;Zhang,Ye;Bo,Hong;Shu,Yuelong
EPI887615	MP	China	2017-Jan-06	EPI_ISL_242843	A/Fujian/02152/2017	Fujian Provincial Center for Disease Control and Prevention	WHO Chinese National Influenza Center	Wang,Dayan;Zhou,Shumei;Li,Xiyan;Li,Xiaodan;Zhang,Ye;Bo,Hong;Shu,Yuelong
EPI887623	MP	China	2017-Jan-06	EPI_ISL_242844	A/Hunan/02286/2017		WHO Chinese National Influenza Center	Wang,Dayan;Zhou,Shumei;Li,Xiyan;Li,Xiaodan;Zhang,Ye;Bo,Hong;Shu,Yuelong
EPI887631	MP	China	2017-Jan-11	EPI_ISL_242845	A/Hunan/02287/2017		WHO Chinese National Influenza Center	Wang,Dayan;Zhou,Shumei;Li,Xiyan;Li,Xiaodan;Zhang,Ye;Bo,Hong;Shu,Yuelong
EPI887639	MP	China	2017-Jan-08	EPI_ISL_242846	A/Hunan/02285/2017		WHO Chinese National Influenza Center	Wang,Dayan;Zhou,Shumei;Li,Xiyan;Li,Xiaodan;Zhang,Ye;Bo,Hong;Shu,Yuelong
EPI887647	MP	China	2017-Jan-05	EPI_ISL_242847	A/Zhejiang/6/2017	Zhejiang Provincial Center for Disease Control and Prevention	WHO Chinese National Influenza Center	Wang,Dayan;Zhou,Shumei;Li,Xiyan;Li,Xiaodan;Zhang,Ye;Bo,Hong;Shu,Yuelong
EPI887655	MP	China	2017-Jan-02	EPI_ISL_242848	A/Zhejiang/5/2017	Zhejiang Provincial Center for Disease Control and Prevention	WHO Chinese National Influenza Center	Wang,Dayan;Zhou,Shumei;Li,Xiyan;Li,Xiaodan;Zhang,Ye;Bo,Hong;Shu,Yuelong
EPI887663	MP	China	2016-Dec-30	EPI_ISL_242849	A/Zhejiang/20/2016	Zhejiang Provincial Center for Disease Control and Prevention	WHO Chinese National Influenza Center	Wang,Dayan;Zhou,Shumei;Li,Xiyan;Li,Xiaodan;Zhang,Ye;Bo,Hong;Shu,Yuelong
EPI887679	MP	China	2017-Jan-05	EPI_ISL_242851	A/Zhejiang/4/2017	Zhejiang Provincial Center for Disease Control and Prevention	WHO Chinese National Influenza Center	Wang,Dayan;Zhou,Shumei;Li,Xiyan;Li,Xiaodan;Zhang,Ye;Bo,Hong;Shu,Yuelong
EPI887687	MP	China	2016-Dec-27	EPI_ISL_242852	A/Zhejiang/18/2016	Zhejiang Provincial Center for Disease Control and Prevention	WHO Chinese National Influenza Center	Wang,Dayan;Zhou,Shumei;Li,Xiyan;Li,Xiaodan;Zhang,Ye;Bo,Hong;Shu,Yuelong
EPI887695	MP	China	2016-Dec-31	EPI_ISL_242853	A/Zhejiang/17/2016	Zhejiang Provincial Center for Disease Control and Prevention	WHO Chinese National Influenza Center	Wang,Dayan;Zhou,Shumei;Li,Xiyan;Li,Xiaodan;Zhang,Ye;Bo,Hong;Shu,Yuelong
EPI887703	MP	China	2016-Dec-05	EPI_ISL_242854	A/Zhejiang/7/2016	Zhejiang Provincial Center for Disease Control and Prevention	WHO Chinese National Influenza Center	Wang,Dayan;Zhou,Shumei;Li,Xiyan;Li,Xiaodan;Zhang,Ye;Bo,Hong;Shu,Yuelong
EPI887711	MP	China	2017-Jan-04	EPI_ISL_242855	A/Zhejiang/2/2017	Zhejiang Provincial Center for Disease Control and Prevention	WHO Chinese National Influenza Center	Wang,Dayan;Zhou,Shumei;Li,Xiyan;Li,Xiaodan;Zhang,Ye;Bo,Hong;Shu,Yuelong
EPI887719	MP	China	2017-Jan-07	EPI_ISL_242856	A/Zhejiang/1/2017	Zhejiang Provincial Center for Disease Control and Prevention	WHO Chinese National Influenza Center	Wang,Dayan;Zhou,Shumei;Li,Xiyan;Li,Xiaodan;Zhang,Ye;Bo,Hong;Shu,Yuelong
EPI887727	MP	China	2016-Dec-21	EPI_ISL_242857	A/Zhejiang/16/2016	Zhejiang Provincial Center for Disease Control and Prevention	WHO Chinese National Influenza Center	Wang,Dayan;Zhou,Shumei;Li,Xiyan;Li,Xiaodan;Zhang,Ye;Bo,Hong;Shu,Yuelong
EPI887735	MP	China	2016-Dec-21	EPI_ISL_242858	A/Zhejiang/15/2016	Zhejiang Provincial Center for Disease Control and Prevention	WHO Chinese National Influenza Center	Wang,Dayan;Zhou,Shumei;Li,Xiyan;Li,Xiaodan;Zhang,Ye;Bo,Hong;Shu,Yuelong
EPI887743	MP	China	2016-Dec-23	EPI_ISL_242859	A/Zhejiang/14/2016	Zhejiang Provincial Center for Disease Control and Prevention	WHO Chinese National Influenza Center	Wang,Dayan;Zhou,Shumei;Li,Xiyan;Li,Xiaodan;Zhang,Ye;Bo,Hong;Shu,Yuelong
EPI887751	MP	China	2016-Dec-24	EPI_ISL_242860	A/Zhejiang/13/2016	Zhejiang Provincial Center for Disease Control and Prevention	WHO Chinese National Influenza Center	Wang,Dayan;Zhou,Shumei;Li,Xiyan;Li,Xiaodan;Zhang,Ye;Bo,Hong;Shu,Yuelong
EPI887759	MP	China	2016-Dec-25	EPI_ISL_242861	A/Zhejiang/12/2016	Zhejiang Provincial Center for Disease Control and Prevention	WHO Chinese National Influenza Center	Wang,Dayan;Zhou,Shumei;Li,Xiyan;Li,Xiaodan;Zhang,Ye;Bo,Hong;Shu,Yuelong
EPI887767	MP	China	2016-Dec-21	EPI_ISL_242862	A/Zhejiang/11/2016	Zhejiang Provincial Center for Disease Control and Prevention	WHO Chinese National Influenza Center	Wang,Dayan;Zhou,Shumei;Li,Xiyan;Li,Xiaodan;Zhang,Ye;Bo,Hong;Shu,Yuelong
EPI887775	MP	China	2016-Dec-18	EPI_ISL_242863	A/Zhejiang/10/2016	Zhejiang Provincial Center for Disease Control and Prevention	WHO Chinese National Influenza Center	Wang,Dayan;Zhou,Shumei;Li,Xiyan;Li,Xiaodan;Zhang,Ye;Bo,Hong;Shu,Yuelong
EPI887783	MP	China	2016-Dec-12	EPI_ISL_242864	A/Zhejiang/9/2016	Zhejiang Provincial Center for Disease Control and Prevention	WHO Chinese National Influenza Center	Wang,Dayan;Zhou,Shumei;Li,Xiyan;Li,Xiaodan;Zhang,Ye;Bo,Hong;Shu,Yuelong
EPI887791	MP	China	2016-Dec-11	EPI_ISL_242865	A/Zhejiang/8/2016	Zhejiang Provincial Center for Disease Control and Prevention	WHO Chinese National Influenza Center	Wang,Dayan;Zhou,Shumei;Li,Xiyan;Li,Xiaodan;Zhang,Ye;Bo,Hong;Shu,Yuelong
EPI887799	MP	China	2016-Oct-07	EPI_ISL_242866	A/Zhejiang/6/2016	Zhejiang Provincial Center for Disease Control and Prevention	WHO Chinese National Influenza Center	Wang,Dayan;Zhou,Shumei;Li,Xiyan;Li,Xiaodan;Zhang,Ye;Bo,Hong;Shu,Yuelong
EPI887807	MP	China	2017-Jan-01	EPI_ISL_242867	A/Zhejiang/3/2017	Zhejiang Provincial Center for Disease Control and Prevention	WHO Chinese National Influenza Center	Wang,Dayan;Zhou,Shumei;Li,Xiyan;Li,Xiaodan;Zhang,Ye;Bo,Hong;Shu,Yuelong
EPI887823	MP	China	2016-Nov-21	EPI_ISL_242869	A/Jiangsu/60466/2016		WHO Chinese National Influenza Center	Wang,Dayan;Zhou,Shumei;Li,Xiyan;Li,Xiaodan;Zhang,Ye;Bo,Hong;Shu,Yuelong
EPI887831	MP	China	2016-Dec-28	EPI_ISL_242870	A/Guangdong/60923/2016	Guangdong Provincial Center for Disease Control and Prevention	WHO Chinese National Influenza Center	Wang,Dayan;Zhou,Shumei;Li,Xiyan;Li,Xiaodan;Zhang,Ye;Bo,Hong;Shu,Yuelong
EPI887839	MP	China	2016-Dec-09	EPI_ISL_242871	A/Guangdong/60060/2016	Guangdong Provincial Center for Disease Control and Prevention	WHO Chinese National Influenza Center	Wang,Dayan;Zhou,Shumei;Li,Xiyan;Li,Xiaodan;Zhang,Ye;Bo,Hong;Shu,Yuelong
EPI887855	MP	China	2016-Oct-26	EPI_ISL_242873	A/Jiangsu/60467/2016		WHO Chinese National Influenza Center	Wang,Dayan;Zhou,Shumei;Li,Xiyan;Li,Xiaodan;Zhang,Ye;Bo,Hong;Shu,Yuelong
EPI887863	MP	China	2016-Dec-09	EPI_ISL_242874	A/Jiangsu/60465/2016		WHO Chinese National Influenza Center	Wang,Dayan;Zhou,Shumei;Li,Xiyan;Li,Xiaodan;Zhang,Ye;Bo,Hong;Shu,Yuelong
EPI887871	MP	China	2016-Nov-15	EPI_ISL_242875	A/Jiangsu/60463/2016		WHO Chinese National Influenza Center	Wang,Dayan;Zhou,Shumei;Li,Xiyan;Li,Xiaodan;Zhang,Ye;Bo,Hong;Shu,Yuelong
EPI887879	MP	China	2016-Dec-16	EPI_ISL_242876	A/Jiangsu/60462/2016		WHO Chinese National Influenza Center	Wang,Dayan;Zhou,Shumei;Li,Xiyan;Li,Xiaodan;Zhang,Ye;Bo,Hong;Shu,Yuelong
EPI887887	MP	China	2016-Dec-20	EPI_ISL_242877	A/Jiangsu/60461/2016		WHO Chinese National Influenza Center	Wang,Dayan;Zhou,Shumei;Li,Xiyan;Li,Xiaodan;Zhang,Ye;Bo,Hong;Shu,Yuelong
EPI887895	MP	China	2016-Dec-13	EPI_ISL_242878	A/Jiangsu/60460/2016		WHO Chinese National Influenza Center	Wang,Dayan;Zhou,Shumei;Li,Xiyan;Li,Xiaodan;Zhang,Ye;Bo,Hong;Shu,Yuelong
EPI887903	MP	China	2016-Dec-12	EPI_ISL_242879	A/Jiangsu/60459/2016		WHO Chinese National Influenza Center	Wang,Dayan;Zhou,Shumei;Li,Xiyan;Li,Xiaodan;Zhang,Ye;Bo,Hong;Shu,Yuelong
EPI887911	MP	China	2016-Dec-10	EPI_ISL_242880	A/Jiangsu/60458/2016		WHO Chinese National Influenza Center	Wang,Dayan;Zhou,Shumei;Li,Xiyan;Li,Xiaodan;Zhang,Ye;Bo,Hong;Shu,Yuelong
EPI887919	MP	China	2016-Dec-06	EPI_ISL_242881	A/Jiangsu/60457/2016		WHO Chinese National Influenza Center	Wang,Dayan;Zhou,Shumei;Li,Xiyan;Li,Xiaodan;Zhang,Ye;Bo,Hong;Shu,Yuelong
EPI887927	MP	China	2016-Dec-02	EPI_ISL_242882	A/Jiangsu/60456/2016		WHO Chinese National Influenza Center	Wang,Dayan;Zhou,Shumei;Li,Xiyan;Li,Xiaodan;Zhang,Ye;Bo,Hong;Shu,Yuelong
EPI887935	MP	China	2016-Nov-25	EPI_ISL_242883	A/Jiangsu/60454/2016		WHO Chinese National Influenza Center	Wang,Dayan;Zhou,Shumei;Li,Xiyan;Li,Xiaodan;Zhang,Ye;Bo,Hong;Shu,Yuelong
EPI887943	MP	China	2016-Dec-16	EPI_ISL_242884	A/Anhui/60936/2016		WHO Chinese National Influenza Center	Wang,Dayan;Zhou,Shumei;Li,Xiyan;Li,Xiaodan;Zhang,Ye;Bo,Hong;Shu,Yuelong
EPI887951	MP	China	2016-Dec-19	EPI_ISL_242885	A/Jiangsu/60451/2016		WHO Chinese National Influenza Center	Wang,Dayan;Zhou,Shumei;Li,Xiyan;Li,Xiaodan;Zhang,Ye;Bo,Hong;Shu,Yuelong
EPI887959	MP	China	2016-Dec-19	EPI_ISL_242886	A/Jiangsu/60450/2016		WHO Chinese National Influenza Center	Wang,Dayan;Zhou,Shumei;Li,Xiyan;Li,Xiaodan;Zhang,Ye;Bo,Hong;Shu,Yuelong
EPI887967	MP	China	2016-Dec-16	EPI_ISL_242887	A/Jiangsu/60447/2016		WHO Chinese National Influenza Center	Wang,Dayan;Zhou,Shumei;Li,Xiyan;Li,Xiaodan;Zhang,Ye;Bo,Hong;Shu,Yuelong
EPI887975	MP	China	2016-Dec-13	EPI_ISL_242888	A/Guangdong/60061/2016	Guangdong Provincial Center for Disease Control and Prevention	WHO Chinese National Influenza Center	Wang,Dayan;Zhou,Shumei;Li,Xiyan;Li,Xiaodan;Zhang,Ye;Bo,Hong;Shu,Yuelong
EPI887983	MP	China	2016-Dec-18	EPI_ISL_242889	A/Anhui/60927/2016		WHO Chinese National Influenza Center	Wang,Dayan;Zhou,Shumei;Li,Xiyan;Li,Xiaodan;Zhang,Ye;Bo,Hong;Shu,Yuelong
EPI887991	MP	China	2016-Dec-22	EPI_ISL_242890	A/Anhui/60924/2016	Anhui Provincial Center for Disease Control and Prevention	WHO Chinese National Influenza Center	Wang,Dayan;Zhou,Shumei;Li,Xiyan;Li,Xiaodan;Zhang,Ye;Bo,Hong;Shu,Yuelong
EPI887999	MP	China	2016-Dec-21	EPI_ISL_242891	A/Anhui/60925/2016		WHO Chinese National Influenza Center	Wang,Dayan;Zhou,Shumei;Li,Xiyan;Li,Xiaodan;Zhang,Ye;Bo,Hong;Shu,Yuelong
EPI888007	MP	China	2016-Dec-15	EPI_ISL_242892	A/Anhui/60928/2016		WHO Chinese National Influenza Center	Wang,Dayan;Zhou,Shumei;Li,Xiyan;Li,Xiaodan;Zhang,Ye;Bo,Hong;Shu,Yuelong
EPI888015	MP	China	2016-Dec-15	EPI_ISL_242893	A/Anhui/60929/2016		WHO Chinese National Influenza Center	Wang,Dayan;Zhou,Shumei;Li,Xiyan;Li,Xiaodan;Zhang,Ye;Bo,Hong;Shu,Yuelong
EPI888023	MP	China	2016-Dec-19	EPI_ISL_242894	A/Anhui/60932/2016		WHO Chinese National Influenza Center	Wang,Dayan;Zhou,Shumei;Li,Xiyan;Li,Xiaodan;Zhang,Ye;Bo,Hong;Shu,Yuelong
EPI888031	MP	China	2016-Dec-13	EPI_ISL_242895	A/Anhui/60931/2016	Anhui Provincial Center for Disease Control and Prevention	WHO Chinese National Influenza Center	Wang,Dayan;Zhou,Shumei;Li,Xiyan;Li,Xiaodan;Zhang,Ye;Bo,Hong;Shu,Yuelong
EPI888039	MP	China	2016-Dec-19	EPI_ISL_242896	A/Anhui/60933/2016	Anhui Provincial Center for Disease Control and Prevention	WHO Chinese National Influenza Center	Wang,Dayan;Zhou,Shumei;Li,Xiyan;Li,Xiaodan;Zhang,Ye;Bo,Hong;Shu,Yuelong
EPI888047	MP	China	2016-Dec-19	EPI_ISL_242897	A/Anhui/60934/2016	Anhui Provincial Center for Disease Control and Prevention	WHO Chinese National Influenza Center	Wang,Dayan;Zhou,Shumei;Li,Xiyan;Li,Xiaodan;Zhang,Ye;Bo,Hong;Shu,Yuelong
EPI888055	MP	China	2016-Dec-19	EPI_ISL_242898	A/Anhui/60935/2016		WHO Chinese National Influenza Center	Wang,Dayan;Zhou,Shumei;Li,Xiyan;Li,Xiaodan;Zhang,Ye;Bo,Hong;Shu,Yuelong
EPI888063	MP	China	2016-Dec-19	EPI_ISL_242899	A/Jiangsu/60452/2016		WHO Chinese National Influenza Center	Wang,Dayan;Zhou,Shumei;Li,Xiyan;Li,Xiaodan;Zhang,Ye;Bo,Hong;Shu,Yuelong
EPI888071	MP	China	2016-Dec-21	EPI_ISL_242900	A/Anhui/60926/2016		WHO Chinese National Influenza Center	Wang,Dayan;Zhou,Shumei;Li,Xiyan;Li,Xiaodan;Zhang,Ye;Bo,Hong;Shu,Yuelong
EPI888079	MP	China	2016-Nov-16	EPI_ISL_242901	A/Fujian/54840/2016		WHO Chinese National Influenza Center	Wang,Dayan;Zhou,Shumei;Li,Xiyan;Li,Xiaodan;Zhang,Ye;Bo,Hong;Shu,Yuelong
EPI912959	MP		2016-Dec-02	EPI_ISL_248313	A/Suzhou/56/2016		Jiangsu Provincial Center for Disease Control & Prevention
EPI912951	MP	China	2016-Dec-13	EPI_ISL_248314	A/Suzhou/60/2016	Jiangsu Provincial Center for Disease Control & Prevention	Jiangsu Provincial Center for Disease Control & Prevention
EPI917068	MP	Taiwan	2017-Feb-03	EPI_ISL_248778	A/Taiwan/1/2017		Centers for Disease Control, R.O.C. (Taiwan)
EPI917094	MP	China	2014-Apr-29	EPI_ISL_248792	A/Guangdong/GH074/2013(H7N9)	South China Agricultural University	South China Agricultural University	Wenbao,Qi;Bo,Li;Jiahao,Zhang;Guangjie,Lao;Guanming,Su;Weixin,Jia;Ming,Liao
EPI918739	MP	China	2017-Jan-14	EPI_ISL_249102	A/Qingyuan/GIRD1/2017	State Key Laboratory of Reipiratory Disease (Guangzhou Medical University)	Guangzhou Institute of Respiratory Diseases (GIRD)	Wenda Guan,PhD; Wenjun Song,PhD; Jianfeng He,MD; Changwen Ke,MD; Zifeng Yang,PhD; Haibo Zhou,MD; Qinhan Lin,MD; Yonghui Zhang,MD; Nanshan Zhong,MD
EPI919594	MP	China	2017-Jan-12	EPI_ISL_249308	A/Guangdong/17SF006/2017		WHO Chinese National Influenza Center
EPI919602	MP	China	2017-Jan-03	EPI_ISL_249309	A/Guangdong/17SF003/2016		WHO Chinese National Influenza Center
EPI921612	MP	China	2016-Dec-16	EPI_ISL_249600	A/suzhou/67/2016		Jiangsu Provincial Center for Disease Control & Prevention	Xian, Qi; Huiyan, Yu; Fei, Deng
EPI921893	MP	China	2016-Dec-20	EPI_ISL_249621	A/suzhou/73/2016	Jiangsu Provincial Center for Disease Control & Prevention	Jiangsu Provincial Center for Disease Control & Prevention
EPI922066	MP	China	2016-Dec-19	EPI_ISL_249638	A/suzhou/74/2016		Jiangsu Provincial Center for Disease Control & Prevention
EPI922226	MP	China	2016-Dec-26	EPI_ISL_249652	A/suzhou/ 78/2016		Jiangsu Provincial Center for Disease Control & Prevention
EPI922376	MP	China	2016-Dec-27	EPI_ISL_249668	A/suzhou/ 79/2016		Jiangsu Provincial Center for Disease Control & Prevention
EPI926812	MP	China	2017-Jan-04	EPI_ISL_250311	A/Guangdong/Th008/2017_H7N9	CAS Key Laboratory of Pathogenic Microbiology and Immunology, Institute of Microbiology, Chinese Academy of Sciences	Institute of Microbiology, Chinese Academy of Sciences	Yuhai, Bi
EPI926820	MP	China	2017-Feb-01	EPI_ISL_250312	A/Guangdong/Th005/2017_H7N9	CAS Key Laboratory of Pathogenic Microbiology and Immunology, Institute of Microbiology, Chinese Academy of Sciences	Institute of Microbiology, Chinese Academy of Sciences	Yuhai, Bi
EPI926828	MP	China	2017-Jan-16	EPI_ISL_250313	A/Shenzhen/Th003/2017_H7N9	CAS Key Laboratory of Pathogenic Microbiology and Immunology, Institute of Microbiology, Chinese Academy of Sciences	Institute of Microbiology, Chinese Academy of Sciences	Yuhai, Bi
EPI926836	MP	China	2017-Jan-20	EPI_ISL_250314	A/Shenzhen/Th004/2017_H7N9	CAS Key Laboratory of Pathogenic Microbiology and Immunology, Institute of Microbiology, Chinese Academy of Sciences	Institute of Microbiology, Chinese Academy of Sciences	Yuhai, Bi
EPI926844	MP	China	2017-Feb-07	EPI_ISL_250315	A/Shenzhen/Th006/2017_H7N9	CAS Key Laboratory of Pathogenic Microbiology and Immunology, Institute of Microbiology, Chinese Academy of Sciences	Institute of Microbiology, Chinese Academy of Sciences	Yuhai, Bi
EPI926852	MP	China	2017-Feb-07	EPI_ISL_250316	A/Yunnan/YN001/2017_H7N9	CAS Key Laboratory of Pathogenic Microbiology and Immunology, Institute of Microbiology, Chinese Academy of Sciences	Institute of Microbiology, Chinese Academy of Sciences	Yuhai, Bi
EPI926860	MP	China	2017-Feb-09	EPI_ISL_250317	A/Yunnan/YN002/2017_H7N9	CAS Key Laboratory of Pathogenic Microbiology and Immunology, Institute of Microbiology, Chinese Academy of Sciences	Institute of Microbiology, Chinese Academy of Sciences	Yuhai, Bi
EPI930809	MP	China	2016-Dec-31	EPI_ISL_250424	A/Shenzhen/Th001/2016	CAS Key Laboratory of Pathogenic Microbiology and Immunology, Institute of Microbiology, Chinese Academy of Sciences	Institute of Microbiology, Chinese Academy of Sciences
EPI930818	MP	China	2016-Dec-30	EPI_ISL_250425	A/Shenzhen/Th002/2016_H7N9	CAS Key Laboratory of Pathogenic Microbiology and Immunology, Institute of Microbiology, Chinese Academy of Sciences	Institute of Microbiology, Chinese Academy of Sciences
EPI941042	MP	China	2013-Feb-27	EPI_ISL_252548	A/Minhang/S01/2013			Tang,H.; Zhao,P.; Xie,J.
EPI941050	MP	China	2015-Jan-23	EPI_ISL_252549	A/Fujian/S03/2015			Tang,H.; Zhao,P.; Xie,F.
EPI945066	MP	Hong Kong (SAR)	2017-Mar-06	EPI_ISL_253626	A/Hong Kong/VB17037915/2017	Hong Kong Department of Health	Hong Kong Department of Health	Mak,G.C.; Lo,J.Y.C.
EPI960366	MP	China	2017-Jan-04	EPI_ISL_256108	A/Guangdong/HP001/2017			Zhang,F.; Zhu,H.; Hu,F.; Wang,J.; He,X.; Zhang,Y.; Li,L.; Cheung,Y.M.; Leung,G.M.; Guan,Y.
EPI960367	MP	China	2017-Jan-04	EPI_ISL_256109	A/Guangdong/SP440/2017			Zhang,F.; Zhu,H.; Hu,F.; Wang,J.; He,X.; Zhang,Y.; Li,L.; Cheung,Y.M.; Leung,G.M.; Guan,Y.
EPI961190	MP	China	2016-Jan-26	EPI_ISL_256214	A/Hunan/02650/2016		WHO Chinese National Influenza Center
EPI965019	MP	China	2017-Jan-14	EPI_ISL_257022	A/Qingyuan/GIRD01/2017			Guan,W.; Song,W.; He,J.; Ke,C.; Yang,Z.; Zhou,H.; Lin,Q.; Zhang,Y.; Zhong,N.
EPI895519	MP	China	2014-May-27	EPI_ISL_244618	A/Huai'an/083/2014			Yang,P.F.; Yan,Q.L.; Liu,C.C.; Xing,Y.D.; Zhang,M.H.; Gao,Q.; Yu,H.; Yao,H.B.; He,N.J.; Yang,P.-F.; Yan,Q.-L.; Liu,C.-C.; Xing,Y.-D.; Yao,H.-B.; He,N.-J.
EPI759839	MP	China	2015-Jan-01	EPI_ISL_221670	A/Shanghai/PD03/2015	Shanghai Municipal Center for Disease Control and Prevention	Shanghai Municipal Center for Disease Control and Prevention	Wei, X.; Baihui, Z.; Shenghua, M.; Xue, Z.; Zheng, T.; Jian, C.; Hao, P.; Huan yu, W.; Xi, Z.;; Fan, W.
EPI656105	MP	China	2014-Feb-13	EPI_ISL_198700	A/GD-109/2014/H7N9/2014-02-13	Guangdong Provincial Center for Disease Control and Prevention	Guangdong Provincial Center for Disease Control and Prevention
EPI895525	MP	China	2015-Feb-03	EPI_ISL_244624	A/Huai'an/002/2015			Yang,P.F.; Yan,Q.L.; Liu,C.C.; Xing,Y.D.; Zhang,M.H.; Gao,Q.; Yu,H.; Yao,H.B.; He,N.J.; Yang,P.-F.; Yan,Q.-L.; Liu,C.-C.; Xing,Y.-D.; Yao,H.-B.; He,N.-J.
EPI895524	MP	China	2015-Jan-23	EPI_ISL_244623	A/Huai'an/001/2015			Yang,P.F.; Yan,Q.L.; Liu,C.C.; Xing,Y.D.; Zhang,M.H.; Gao,Q.; Yu,H.; Yao,H.B.; He,N.J.; Yang,P.-F.; Yan,Q.-L.; Liu,C.-C.; Xing,Y.-D.; Yao,H.-B.; He,N.-J.
EPI895527	MP	China	2014-Feb-24	EPI_ISL_244626	A/Huai'an/065/2014			Yang,P.F.; Yan,Q.L.; Liu,C.C.; Xing,Y.D.; Zhang,M.H.; Gao,Q.; Yu,H.; Yao,H.B.; He,N.J.; Yang,P.-F.; Yan,Q.-L.; Liu,C.-C.; Xing,Y.-D.; Yao,H.-B.; He,N.-J.
EPI656159	MP	China	2014-Feb-22	EPI_ISL_198707	A/GD-116/2014/H7N9/2014-02-22	Guangdong Provincial Center for Disease Control and Prevention	Guangdong Provincial Center for Disease Control and Prevention
EPI895528	MP	China	2014-Mar-02	EPI_ISL_244627	A/Huai'an/074/2014			Yang,P.F.; Yan,Q.L.; Liu,C.C.; Xing,Y.D.; Zhang,M.H.; Gao,Q.; Yu,H.; Yao,H.B.; He,N.J.; Yang,P.-F.; Yan,Q.-L.; Liu,C.-C.; Xing,Y.-D.; Yao,H.-B.; He,N.-J.
EPI895526	MP	China	2014-Feb-14	EPI_ISL_244625	A/Huai'an/062/2014			Yang,P.F.; Yan,Q.L.; Liu,C.C.; Xing,Y.D.; Zhang,M.H.; Gao,Q.; Yu,H.; Yao,H.B.; He,N.J.; Yang,P.-F.; Yan,Q.-L.; Liu,C.-C.; Xing,Y.-D.; Yao,H.-B.; He,N.-J.
EPI499909	MP	China	2013-Nov-04	EPI_ISL_153848	A/Guangdong/02/2013			Guan,D.; Xiao,H.; Zeng,X.; Wu,J.; Ni,H.; Zhang,X.; Zou,L.; Liang,L.; Ke,C.; Lin,J.; Zhang,Y.
EPI620040	MP	China	2013-Jan-01	EPI_ISL_190417	A/Anhui/1-BALF_RG5/2013			Wentworth,D.E.; Halpin,R.A.; Lin,X.; Bera,J.; Akopov,A.; Ransier,A.; Mohan,M.; Fedorova,N.; Tsitrin,T.; Puri,V.; Stockwell,T.; Amedeo,P.; Appalla,L.; Bishop,B.; Edworthy,P.; Gupta,N.; Hoover,J.; Katzel,D.; Schobel,S.; Shrivastava,S.; Thovarai,V.; Wang,S.; Bao,Y.; Sanders,R.; Zhdanov,S.; Kiryutin,B.; Lipman,D.J.; Tatusova,T.; Richt,J.A.
EPI620033	MP	China	2013-Jan-01	EPI_ISL_190416	A/Anhui/1-BALF_RG4/2013			Wentworth,D.E.; Halpin,R.A.; Lin,X.; Bera,J.; Akopov,A.; Ransier,A.; Mohan,M.; Fedorova,N.; Tsitrin,T.; Puri,V.; Stockwell,T.; Amedeo,P.; Appalla,L.; Bishop,B.; Edworthy,P.; Gupta,N.; Hoover,J.; Katzel,D.; Schobel,S.; Shrivastava,S.; Thovarai,V.; Wang,S.; Bao,Y.; Sanders,R.; Zhdanov,S.; Kiryutin,B.; Lipman,D.J.; Tatusova,T.; Richt,J.A.
EPI620072	MP	China	2013-Jan-01	EPI_ISL_190415	A/Anhui/1-BALF_RG41/2013			Wentworth,D.E.; Halpin,R.A.; Lin,X.; Bera,J.; Akopov,A.; Ransier,A.; Mohan,M.; Fedorova,N.; Tsitrin,T.; Puri,V.; Stockwell,T.; Amedeo,P.; Appalla,L.; Bishop,B.; Edworthy,P.; Gupta,N.; Hoover,J.; Katzel,D.; Schobel,S.; Shrivastava,S.; Thovarai,V.; Wang,S.; Bao,Y.; Sanders,R.; Zhdanov,S.; Kiryutin,B.; Lipman,D.J.; Tatusova,T.; Richt,J.A.
EPI620054	MP	China	2013-Jan-01	EPI_ISL_190414	A/Anhui/1-BALF_RG1/2013			Wentworth,D.E.; Halpin,R.A.; Lin,X.; Bera,J.; Akopov,A.; Ransier,A.; Mohan,M.; Fedorova,N.; Tsitrin,T.; Puri,V.; Stockwell,T.; Amedeo,P.; Appalla,L.; Bishop,B.; Edworthy,P.; Gupta,N.; Hoover,J.; Katzel,D.; Schobel,S.; Shrivastava,S.; Thovarai,V.; Wang,S.; Bao,Y.; Sanders,R.; Zhdanov,S.; Kiryutin,B.; Lipman,D.J.; Tatusova,T.; Richt,J.A.
EPI620026	MP	China	2013-Jan-01	EPI_ISL_190413	A/Anhui/1-BALF_RG3/2013			Wentworth,D.E.; Halpin,R.A.; Lin,X.; Bera,J.; Akopov,A.; Ransier,A.; Mohan,M.; Fedorova,N.; Tsitrin,T.; Puri,V.; Stockwell,T.; Amedeo,P.; Appalla,L.; Bishop,B.; Edworthy,P.; Gupta,N.; Hoover,J.; Katzel,D.; Schobel,S.; Shrivastava,S.; Thovarai,V.; Wang,S.; Bao,Y.; Sanders,R.; Zhdanov,S.; Kiryutin,B.; Lipman,D.J.; Tatusova,T.; Richt,J.A.
EPI620061	MP	China	2013-Jan-01	EPI_ISL_190412	A/Anhui/1-BALF_RG2/2013			Wentworth,D.E.; Halpin,R.A.; Lin,X.; Bera,J.; Akopov,A.; Ransier,A.; Mohan,M.; Fedorova,N.; Tsitrin,T.; Puri,V.; Stockwell,T.; Amedeo,P.; Appalla,L.; Bishop,B.; Edworthy,P.; Gupta,N.; Hoover,J.; Katzel,D.; Schobel,S.; Shrivastava,S.; Thovarai,V.; Wang,S.; Bao,Y.; Sanders,R.; Zhdanov,S.; Kiryutin,B.; Lipman,D.J.; Tatusova,T.; Richt,J.A.
EPI620093	MP	China	2013-Jan-01	EPI_ISL_190411	A/Anhui/1-BALF_RG44/2013			Wentworth,D.E.; Halpin,R.A.; Lin,X.; Bera,J.; Akopov,A.; Ransier,A.; Mohan,M.; Fedorova,N.; Tsitrin,T.; Puri,V.; Stockwell,T.; Amedeo,P.; Appalla,L.; Bishop,B.; Edworthy,P.; Gupta,N.; Hoover,J.; Katzel,D.; Schobel,S.; Shrivastava,S.; Thovarai,V.; Wang,S.; Bao,Y.; Sanders,R.; Zhdanov,S.; Kiryutin,B.; Lipman,D.J.; Tatusova,T.; Richt,J.A.
EPI620079	MP	China	2013-Jan-01	EPI_ISL_190410	A/Anhui/1-BALF_RG42/2013			Wentworth,D.E.; Halpin,R.A.; Lin,X.; Bera,J.; Akopov,A.; Ransier,A.; Mohan,M.; Fedorova,N.; Tsitrin,T.; Puri,V.; Stockwell,T.; Amedeo,P.; Appalla,L.; Bishop,B.; Edworthy,P.; Gupta,N.; Hoover,J.; Katzel,D.; Schobel,S.; Shrivastava,S.; Thovarai,V.; Wang,S.; Bao,Y.; Sanders,R.; Zhdanov,S.; Kiryutin,B.; Lipman,D.J.; Tatusova,T.; Richt,J.A.
EPI620047	MP	China	2013-Jan-01	EPI_ISL_190409	A/Anhui/1-BALF_RG45/2013			Wentworth,D.E.; Halpin,R.A.; Lin,X.; Bera,J.; Akopov,A.; Ransier,A.; Mohan,M.; Fedorova,N.; Tsitrin,T.; Puri,V.; Stockwell,T.; Amedeo,P.; Appalla,L.; Bishop,B.; Edworthy,P.; Gupta,N.; Hoover,J.; Katzel,D.; Schobel,S.; Shrivastava,S.; Thovarai,V.; Wang,S.; Bao,Y.; Sanders,R.; Zhdanov,S.; Kiryutin,B.; Lipman,D.J.; Tatusova,T.; Richt,J.A.
EPI620086	MP	China	2013-Jan-01	EPI_ISL_190408	A/Anhui/1-BALF_RG43/2013			Wentworth,D.E.; Halpin,R.A.; Lin,X.; Bera,J.; Akopov,A.; Ransier,A.; Mohan,M.; Fedorova,N.; Tsitrin,T.; Puri,V.; Stockwell,T.; Amedeo,P.; Appalla,L.; Bishop,B.; Edworthy,P.; Gupta,N.; Hoover,J.; Katzel,D.; Schobel,S.; Shrivastava,S.; Thovarai,V.; Wang,S.; Bao,Y.; Sanders,R.; Zhdanov,S.; Kiryutin,B.; Lipman,D.J.; Tatusova,T.; Richt,J.A.
EPI620065	MP	China	2013-Jan-01	EPI_ISL_190407	A/Anhui/1-BALF_RG40/2013			Wentworth,D.E.; Halpin,R.A.; Lin,X.; Bera,J.; Akopov,A.; Ransier,A.; Mohan,M.; Fedorova,N.; Tsitrin,T.; Puri,V.; Stockwell,T.; Amedeo,P.; Appalla,L.; Bishop,B.; Edworthy,P.; Gupta,N.; Hoover,J.; Katzel,D.; Schobel,S.; Shrivastava,S.; Thovarai,V.; Wang,S.; Bao,Y.; Sanders,R.; Zhdanov,S.; Kiryutin,B.; Lipman,D.J.; Tatusova,T.; Richt,J.A.
EPI620119	MP	China	2013-Jan-01	EPI_ISL_190406	A/Anhui/1-BALF_RG32/2013			Wentworth,D.E.; Halpin,R.A.; Lin,X.; Bera,J.; Akopov,A.; Ransier,A.; Mohan,M.; Fedorova,N.; Tsitrin,T.; Puri,V.; Stockwell,T.; Amedeo,P.; Appalla,L.; Bishop,B.; Edworthy,P.; Gupta,N.; Hoover,J.; Katzel,D.; Schobel,S.; Shrivastava,S.; Thovarai,V.; Wang,S.; Bao,Y.; Sanders,R.; Zhdanov,S.; Kiryutin,B.; Lipman,D.J.; Tatusova,T.; Richt,J.A.
EPI620112	MP	China	2013-Jan-01	EPI_ISL_190405	A/Anhui/1-BALF_RG31/2013			Wentworth,D.E.; Halpin,R.A.; Lin,X.; Bera,J.; Akopov,A.; Ransier,A.; Mohan,M.; Fedorova,N.; Tsitrin,T.; Puri,V.; Stockwell,T.; Amedeo,P.; Appalla,L.; Bishop,B.; Edworthy,P.; Gupta,N.; Hoover,J.; Katzel,D.; Schobel,S.; Shrivastava,S.; Thovarai,V.; Wang,S.; Bao,Y.; Sanders,R.; Zhdanov,S.; Kiryutin,B.; Lipman,D.J.; Tatusova,T.; Richt,J.A.
EPI620105	MP	China	2013-Jan-01	EPI_ISL_190404	A/Anhui/1-BALF_RG29/2013			Wentworth,D.E.; Halpin,R.A.; Lin,X.; Bera,J.; Akopov,A.; Ransier,A.; Mohan,M.; Fedorova,N.; Tsitrin,T.; Puri,V.; Stockwell,T.; Amedeo,P.; Appalla,L.; Bishop,B.; Edworthy,P.; Gupta,N.; Hoover,J.; Katzel,D.; Schobel,S.; Shrivastava,S.; Thovarai,V.; Wang,S.; Bao,Y.; Sanders,R.; Zhdanov,S.; Kiryutin,B.; Lipman,D.J.; Tatusova,T.; Richt,J.A.
EPI620143	MP	China	2013-Jan-01	EPI_ISL_190403	A/Anhui/1-BALF_RG20/2013			Wentworth,D.E.; Halpin,R.A.; Lin,X.; Bera,J.; Akopov,A.; Ransier,A.; Mohan,M.; Fedorova,N.; Tsitrin,T.; Puri,V.; Stockwell,T.; Amedeo,P.; Appalla,L.; Bishop,B.; Edworthy,P.; Gupta,N.; Hoover,J.; Katzel,D.; Schobel,S.; Shrivastava,S.; Thovarai,V.; Wang,S.; Bao,Y.; Sanders,R.; Zhdanov,S.; Kiryutin,B.; Lipman,D.J.; Tatusova,T.; Richt,J.A.
EPI620150	MP	China	2013-Jan-01	EPI_ISL_190402	A/Anhui/1-BALF_RG21/2013			Wentworth,D.E.; Halpin,R.A.; Lin,X.; Bera,J.; Akopov,A.; Ransier,A.; Mohan,M.; Fedorova,N.; Tsitrin,T.; Puri,V.; Stockwell,T.; Amedeo,P.; Appalla,L.; Bishop,B.; Edworthy,P.; Gupta,N.; Hoover,J.; Katzel,D.; Schobel,S.; Shrivastava,S.; Thovarai,V.; Wang,S.; Bao,Y.; Sanders,R.; Zhdanov,S.; Kiryutin,B.; Lipman,D.J.; Tatusova,T.; Richt,J.A.
EPI620136	MP	China	2013-Jan-01	EPI_ISL_190401	A/Anhui/1-BALF_RG19/2013			Wentworth,D.E.; Halpin,R.A.; Lin,X.; Bera,J.; Akopov,A.; Ransier,A.; Mohan,M.; Fedorova,N.; Tsitrin,T.; Puri,V.; Stockwell,T.; Amedeo,P.; Appalla,L.; Bishop,B.; Edworthy,P.; Gupta,N.; Hoover,J.; Katzel,D.; Schobel,S.; Shrivastava,S.; Thovarai,V.; Wang,S.; Bao,Y.; Sanders,R.; Zhdanov,S.; Kiryutin,B.; Lipman,D.J.; Tatusova,T.; Richt,J.A.
EPI620129	MP	China	2013-Jan-01	EPI_ISL_190400	A/Anhui/1-BALF_RG18/2013			Wentworth,D.E.; Halpin,R.A.; Lin,X.; Bera,J.; Akopov,A.; Ransier,A.; Mohan,M.; Fedorova,N.; Tsitrin,T.; Puri,V.; Stockwell,T.; Amedeo,P.; Appalla,L.; Bishop,B.; Edworthy,P.; Gupta,N.; Hoover,J.; Katzel,D.; Schobel,S.; Shrivastava,S.; Thovarai,V.; Wang,S.; Bao,Y.; Sanders,R.; Zhdanov,S.; Kiryutin,B.; Lipman,D.J.; Tatusova,T.; Richt,J.A.
EPI620175	MP	China	2013-Jan-01	EPI_ISL_190399	A/Anhui/1-BALF_RG17/2013			Wentworth,D.E.; Halpin,R.A.; Lin,X.; Bera,J.; Akopov,A.; Ransier,A.; Mohan,M.; Fedorova,N.; Tsitrin,T.; Puri,V.; Stockwell,T.; Amedeo,P.; Appalla,L.; Bishop,B.; Edworthy,P.; Gupta,N.; Hoover,J.; Katzel,D.; Schobel,S.; Shrivastava,S.; Thovarai,V.; Wang,S.; Bao,Y.; Sanders,R.; Zhdanov,S.; Kiryutin,B.; Lipman,D.J.; Tatusova,T.; Richt,J.A.
EPI620168	MP	China	2013-Jan-01	EPI_ISL_190398	A/Anhui/1-BALF_RG9/2013			Wentworth,D.E.; Halpin,R.A.; Lin,X.; Bera,J.; Akopov,A.; Ransier,A.; Mohan,M.; Fedorova,N.; Tsitrin,T.; Puri,V.; Stockwell,T.; Amedeo,P.; Appalla,L.; Bishop,B.; Edworthy,P.; Gupta,N.; Hoover,J.; Katzel,D.; Schobel,S.; Shrivastava,S.; Thovarai,V.; Wang,S.; Bao,Y.; Sanders,R.; Zhdanov,S.; Kiryutin,B.; Lipman,D.J.; Tatusova,T.; Richt,J.A.
EPI620161	MP	China	2013-Jan-01	EPI_ISL_190397	A/Anhui/1-BALF_RG8/2013			Wentworth,D.E.; Halpin,R.A.; Lin,X.; Bera,J.; Akopov,A.; Ransier,A.; Mohan,M.; Fedorova,N.; Tsitrin,T.; Puri,V.; Stockwell,T.; Amedeo,P.; Appalla,L.; Bishop,B.; Edworthy,P.; Gupta,N.; Hoover,J.; Katzel,D.; Schobel,S.; Shrivastava,S.; Thovarai,V.; Wang,S.; Bao,Y.; Sanders,R.; Zhdanov,S.; Kiryutin,B.; Lipman,D.J.; Tatusova,T.; Richt,J.A.
EPI620154	MP	China	2013-Jan-01	EPI_ISL_190396	A/Anhui/1-BALF_RG7/2013			Wentworth,D.E.; Halpin,R.A.; Lin,X.; Bera,J.; Akopov,A.; Ransier,A.; Mohan,M.; Fedorova,N.; Tsitrin,T.; Puri,V.; Stockwell,T.; Amedeo,P.; Appalla,L.; Bishop,B.; Edworthy,P.; Gupta,N.; Hoover,J.; Katzel,D.; Schobel,S.; Shrivastava,S.; Thovarai,V.; Wang,S.; Bao,Y.; Sanders,R.; Zhdanov,S.; Kiryutin,B.; Lipman,D.J.; Tatusova,T.; Richt,J.A.
EPI620186	MP	China	2013-Jan-01	EPI_ISL_190393	A/Anhui/1-JCVI1_RG2/2013			Wentworth,D.E.; Halpin,R.A.; Lin,X.; Bera,J.; Akopov,A.; Ransier,A.; Mohan,M.; Fedorova,N.; Tsitrin,T.; Puri,V.; Stockwell,T.; Amedeo,P.; Appalla,L.; Bishop,B.; Edworthy,P.; Gupta,N.; Hoover,J.; Katzel,D.; Schobel,S.; Shrivastava,S.; Thovarai,V.; Wang,S.; Bao,Y.; Sanders,R.; Zhdanov,S.; Kiryutin,B.; Lipman,D.J.; Tatusova,T.; Richt,J.A.
EPI628827	MP	China	2015-Feb-25	EPI_ISL_192505	A/Zhejiang/9/2015	WHO Chinese National Influenza Center	WHO Chinese National Influenza Center	Wang,Dayan;Gao,Rongbao;Yang,Lei;Zhou,Shumei;Li,Xiyan;Zhou,Jianfang;Zhu,Wenfei;Guo,Junfeng;Li,Xiaodan;Dong,Jie;Huang,Weijuan;Zhang,Ye;Dong,Libo;Zhao,Xiang;Lu,Jian;Lan,Yu;Shu,Yuelong
EPI628819	MP	China	2015-Feb-12	EPI_ISL_192504	A/Zhejiang/10/2015	WHO Chinese National Influenza Center	WHO Chinese National Influenza Center	Wang,Dayan;Gao,Rongbao;Yang,Lei;Zhou,Shumei;Li,Xiyan;Zhou,Jianfang;Zhu,Wenfei;Guo,Junfeng;Li,Xiaodan;Dong,Jie;Huang,Weijuan;Zhang,Ye;Dong,Libo;Zhao,Xiang;Lu,Jian;Lan,Yu;Shu,Yuelong
EPI628811	MP	China	2015-Mar-03	EPI_ISL_192503	A/Zhejiang/11/2015	WHO Chinese National Influenza Center	WHO Chinese National Influenza Center	Wang,Dayan;Gao,Rongbao;Yang,Lei;Zhou,Shumei;Li,Xiyan;Zhou,Jianfang;Zhu,Wenfei;Guo,Junfeng;Li,Xiaodan;Dong,Jie;Huang,Weijuan;Zhang,Ye;Dong,Libo;Zhao,Xiang;Lu,Jian;Lan,Yu;Shu,Yuelong
EPI628803	MP	China	2015-Feb-02	EPI_ISL_192502	A/Fujian/27/2015	WHO Chinese National Influenza Center	WHO Chinese National Influenza Center	Wang,Dayan;Gao,Rongbao;Yang,Lei;Zhou,Shumei;Li,Xiyan;Zhou,Jianfang;Zhu,Wenfei;Guo,Junfeng;Li,Xiaodan;Dong,Jie;Huang,Weijuan;Zhang,Ye;Dong,Libo;Zhao,Xiang;Lu,Jian;Lan,Yu;Shu,Yuelong
EPI628795	MP	China	2015-Mar-15	EPI_ISL_192501	A/Fujian/28/2015	WHO Chinese National Influenza Center	WHO Chinese National Influenza Center	Wang,Dayan;Gao,Rongbao;Yang,Lei;Zhou,Shumei;Li,Xiyan;Zhou,Jianfang;Zhu,Wenfei;Guo,Junfeng;Li,Xiaodan;Dong,Jie;Huang,Weijuan;Zhang,Ye;Dong,Libo;Zhao,Xiang;Lu,Jian;Lan,Yu;Shu,Yuelong
EPI628779	MP	China	2015-Mar-07	EPI_ISL_192499	A/Shandong-Taian/01/2015	WHO Chinese National Influenza Center	WHO Chinese National Influenza Center	Wang,Dayan;Gao,Rongbao;Yang,Lei;Zhou,Shumei;Li,Xiyan;Zhou,Jianfang;Zhu,Wenfei;Guo,Junfeng;Li,Xiaodan;Dong,Jie;Huang,Weijuan;Zhang,Ye;Dong,Libo;Zhao,Xiang;Lu,Jian;Lan,Yu;Shu,Yuelong
EPI628771	MP	China	2015-Feb-04	EPI_ISL_192498	A/Zhejiang/7/2015	WHO Chinese National Influenza Center	WHO Chinese National Influenza Center	Wang,Dayan;Gao,Rongbao;Yang,Lei;Zhou,Shumei;Li,Xiyan;Zhou,Jianfang;Zhu,Wenfei;Guo,Junfeng;Li,Xiaodan;Dong,Jie;Huang,Weijuan;Zhang,Ye;Dong,Libo;Zhao,Xiang;Lu,Jian;Lan,Yu;Shu,Yuelong
EPI628763	MP	China	2015-Feb-02	EPI_ISL_192497	A/Zhejiang/8/2015	WHO Chinese National Influenza Center	WHO Chinese National Influenza Center	Wang,Dayan;Gao,Rongbao;Yang,Lei;Zhou,Shumei;Li,Xiyan;Zhou,Jianfang;Zhu,Wenfei;Guo,Junfeng;Li,Xiaodan;Dong,Jie;Huang,Weijuan;Zhang,Ye;Dong,Libo;Zhao,Xiang;Lu,Jian;Lan,Yu;Shu,Yuelong
EPI628747	MP	China	2015-Feb-26	EPI_ISL_192495	A/Anhui/33225/2015	WHO Chinese National Influenza Center	WHO Chinese National Influenza Center	Wang,Dayan;Gao,Rongbao;Yang,Lei;Zhou,Shumei;Li,Xiyan;Zhou,Jianfang;Zhu,Wenfei;Guo,Junfeng;Li,Xiaodan;Dong,Jie;Huang,Weijuan;Zhang,Ye;Dong,Libo;Zhao,Xiang;Lu,Jian;Lan,Yu;Shu,Yuelong
EPI628739	MP	China	2015-Mar-05	EPI_ISL_192494	A/Anhui/33224/2015	WHO Chinese National Influenza Center	WHO Chinese National Influenza Center	Wang,Dayan;Gao,Rongbao;Yang,Lei;Zhou,Shumei;Li,Xiyan;Zhou,Jianfang;Zhu,Wenfei;Guo,Junfeng;Li,Xiaodan;Dong,Jie;Huang,Weijuan;Zhang,Ye;Dong,Libo;Zhao,Xiang;Lu,Jian;Lan,Yu;Shu,Yuelong
EPI628731	MP	China	2015-Mar-02	EPI_ISL_192493	A/Anhui/33223/2015	WHO Chinese National Influenza Center	WHO Chinese National Influenza Center	Wang,Dayan;Gao,Rongbao;Yang,Lei;Zhou,Shumei;Li,Xiyan;Zhou,Jianfang;Zhu,Wenfei;Guo,Junfeng;Li,Xiaodan;Dong,Jie;Huang,Weijuan;Zhang,Ye;Dong,Libo;Zhao,Xiang;Lu,Jian;Lan,Yu;Shu,Yuelong
EPI628723	MP	China	2015-Apr-08	EPI_ISL_192492	A/Anhui/33228/2015	WHO Chinese National Influenza Center	WHO Chinese National Influenza Center	Wang,Dayan;Gao,Rongbao;Yang,Lei;Zhou,Shumei;Li,Xiyan;Zhou,Jianfang;Zhu,Wenfei;Guo,Junfeng;Li,Xiaodan;Dong,Jie;Huang,Weijuan;Zhang,Ye;Dong,Libo;Zhao,Xiang;Lu,Jian;Lan,Yu;Shu,Yuelong
EPI628691	MP	China	2015-Jan-25	EPI_ISL_192488	A/Guangdong/15SF055/2015	WHO Chinese National Influenza Center	WHO Chinese National Influenza Center	Wang,Dayan;Gao,Rongbao;Yang,Lei;Zhou,Shumei;Li,Xiyan;Zhou,Jianfang;Zhu,Wenfei;Guo,Junfeng;Li,Xiaodan;Dong,Jie;Huang,Weijuan;Zhang,Ye;Dong,Libo;Zhao,Xiang;Lu,Jian;Lan,Yu;Shu,Yuelong
EPI628659	MP	China	2015-Feb-23	EPI_ISL_192484	A/Anhui/33227/2015	WHO Chinese National Influenza Center	WHO Chinese National Influenza Center	Wang,Dayan;Gao,Rongbao;Yang,Lei;Zhou,Shumei;Li,Xiyan;Zhou,Jianfang;Zhu,Wenfei;Guo,Junfeng;Li,Xiaodan;Dong,Jie;Huang,Weijuan;Zhang,Ye;Dong,Libo;Zhao,Xiang;Lu,Jian;Lan,Yu;Shu,Yuelong
EPI628611	MP	China	2015-Apr-22	EPI_ISL_192478	A/Hubei/34007/2015	WHO Chinese National Influenza Center	WHO Chinese National Influenza Center	Wang,Dayan;Gao,Rongbao;Yang,Lei;Zhou,Shumei;Li,Xiyan;Zhou,Jianfang;Zhu,Wenfei;Guo,Junfeng;Li,Xiaodan;Dong,Jie;Huang,Weijuan;Zhang,Ye;Dong,Libo;Zhao,Xiang;Lu,Jian;Lan,Yu;Shu,Yuelong
EPI628563	MP	China	2015-May-23	EPI_ISL_192472	A/Anhui/40095/2015	WHO Chinese National Influenza Center	WHO Chinese National Influenza Center	Wang,Dayan;Gao,Rongbao;Yang,Lei;Zhou,Shumei;Li,Xiyan;Zhou,Jianfang;Zhu,Wenfei;Guo,Junfeng;Li,Xiaodan;Dong,Jie;Huang,Weijuan;Zhang,Ye;Dong,Libo;Zhao,Xiang;Lu,Jian;Lan,Yu;Shu,Yuelong
EPI628555	MP	China	2015-May-23	EPI_ISL_192471	A/Anhui/40094/2015	WHO Chinese National Influenza Center	WHO Chinese National Influenza Center	Wang,Dayan;Gao,Rongbao;Yang,Lei;Zhou,Shumei;Li,Xiyan;Zhou,Jianfang;Zhu,Wenfei;Guo,Junfeng;Li,Xiaodan;Dong,Jie;Huang,Weijuan;Zhang,Ye;Dong,Libo;Zhao,Xiang;Lu,Jian;Lan,Yu;Shu,Yuelong
EPI628539	MP	China	2015-May-26	EPI_ISL_192469	A/Beijing/40610/2015	WHO Chinese National Influenza Center	WHO Chinese National Influenza Center	Wang,Dayan;Gao,Rongbao;Yang,Lei;Zhou,Shumei;Li,Xiyan;Zhou,Jianfang;Zhu,Wenfei;Guo,Junfeng;Li,Xiaodan;Dong,Jie;Huang,Weijuan;Zhang,Ye;Dong,Libo;Zhao,Xiang;Lu,Jian;Lan,Yu;Shu,Yuelong
EPI628515	MP	China	2013-Nov-30	EPI_ISL_192466	A/Guangdong/24997/2013	WHO Chinese National Influenza Center	WHO Chinese National Influenza Center	Wang,Dayan;Gao,Rongbao;Yang,Lei;Zhou,Shumei;Li,Xiyan;Zhou,Jianfang;Zhu,Wenfei;Guo,Junfeng;Li,Xiaodan;Dong,Jie;Huang,Weijuan;Zhang,Ye;Dong,Libo;Zhao,Xiang;Lu,Jian;Lan,Yu;Shu,Yuelong
EPI628507	MP	China	2013-Dec-16	EPI_ISL_192465	A/Guangdong/24999/2013	WHO Chinese National Influenza Center	WHO Chinese National Influenza Center	Wang,Dayan;Gao,Rongbao;Yang,Lei;Zhou,Shumei;Li,Xiyan;Zhou,Jianfang;Zhu,Wenfei;Guo,Junfeng;Li,Xiaodan;Dong,Jie;Huang,Weijuan;Zhang,Ye;Dong,Libo;Zhao,Xiang;Lu,Jian;Lan,Yu;Shu,Yuelong
EPI628499	MP	China	2014-Jan-08	EPI_ISL_192464	A/Guangdong/02620/2014	WHO Chinese National Influenza Center	WHO Chinese National Influenza Center	Wang,Dayan;Gao,Rongbao;Yang,Lei;Zhou,Shumei;Li,Xiyan;Zhou,Jianfang;Zhu,Wenfei;Guo,Junfeng;Li,Xiaodan;Dong,Jie;Huang,Weijuan;Zhang,Ye;Dong,Libo;Zhao,Xiang;Lu,Jian;Lan,Yu;Shu,Yuelong
EPI628491	MP	China	2014-Jan-04	EPI_ISL_192463	A/Guangdong/02124/2014	WHO Chinese National Influenza Center	WHO Chinese National Influenza Center	Wang,Dayan;Gao,Rongbao;Yang,Lei;Zhou,Shumei;Li,Xiyan;Zhou,Jianfang;Zhu,Wenfei;Guo,Junfeng;Li,Xiaodan;Dong,Jie;Huang,Weijuan;Zhang,Ye;Dong,Libo;Zhao,Xiang;Lu,Jian;Lan,Yu;Shu,Yuelong
EPI628475	MP	China	2014-Jan-13	EPI_ISL_192461	A/Guangdong/033/2014	WHO Chinese National Influenza Center	WHO Chinese National Influenza Center	Wang,Dayan;Gao,Rongbao;Yang,Lei;Zhou,Shumei;Li,Xiyan;Zhou,Jianfang;Zhu,Wenfei;Guo,Junfeng;Li,Xiaodan;Dong,Jie;Huang,Weijuan;Zhang,Ye;Dong,Libo;Zhao,Xiang;Lu,Jian;Lan,Yu;Shu,Yuelong
EPI628467	MP	China	2014-Jan-13	EPI_ISL_192460	A/Guangdong/035/2014	WHO Chinese National Influenza Center	WHO Chinese National Influenza Center	Wang,Dayan;Gao,Rongbao;Yang,Lei;Zhou,Shumei;Li,Xiyan;Zhou,Jianfang;Zhu,Wenfei;Guo,Junfeng;Li,Xiaodan;Dong,Jie;Huang,Weijuan;Zhang,Ye;Dong,Libo;Zhao,Xiang;Lu,Jian;Lan,Yu;Shu,Yuelong
EPI628459	MP	China	2014-Jan-13	EPI_ISL_192459	A/Guangdong/036/2014	WHO Chinese National Influenza Center	WHO Chinese National Influenza Center	Wang,Dayan;Gao,Rongbao;Yang,Lei;Zhou,Shumei;Li,Xiyan;Zhou,Jianfang;Zhu,Wenfei;Guo,Junfeng;Li,Xiaodan;Dong,Jie;Huang,Weijuan;Zhang,Ye;Dong,Libo;Zhao,Xiang;Lu,Jian;Lan,Yu;Shu,Yuelong
EPI628451	MP	China	2014-Jan-13	EPI_ISL_192458	A/Guangdong/034/2014	WHO Chinese National Influenza Center	WHO Chinese National Influenza Center	Wang,Dayan;Gao,Rongbao;Yang,Lei;Zhou,Shumei;Li,Xiyan;Zhou,Jianfang;Zhu,Wenfei;Guo,Junfeng;Li,Xiaodan;Dong,Jie;Huang,Weijuan;Zhang,Ye;Dong,Libo;Zhao,Xiang;Lu,Jian;Lan,Yu;Shu,Yuelong
EPI628427	MP	China	2014-Jan-03	EPI_ISL_192455	A/Shanghai/02619/2014	WHO Chinese National Influenza Center	WHO Chinese National Influenza Center	Wang,Dayan;Gao,Rongbao;Yang,Lei;Zhou,Shumei;Li,Xiyan;Zhou,Jianfang;Zhu,Wenfei;Guo,Junfeng;Li,Xiaodan;Dong,Jie;Huang,Weijuan;Zhang,Ye;Dong,Libo;Zhao,Xiang;Lu,Jian;Lan,Yu;Shu,Yuelong
EPI628419	MP	China	2014-Jan-14	EPI_ISL_192454	A/Guangdong/037/2014	WHO Chinese National Influenza Center	WHO Chinese National Influenza Center	Wang,Dayan;Gao,Rongbao;Yang,Lei;Zhou,Shumei;Li,Xiyan;Zhou,Jianfang;Zhu,Wenfei;Guo,Junfeng;Li,Xiaodan;Dong,Jie;Huang,Weijuan;Zhang,Ye;Dong,Libo;Zhao,Xiang;Lu,Jian;Lan,Yu;Shu,Yuelong
EPI628395	MP	China	2014-Jan-14	EPI_ISL_192451	A/Fujian/1/2014	WHO Chinese National Influenza Center	WHO Chinese National Influenza Center	Wang,Dayan;Gao,Rongbao;Yang,Lei;Zhou,Shumei;Li,Xiyan;Zhou,Jianfang;Zhu,Wenfei;Guo,Junfeng;Li,Xiaodan;Dong,Jie;Huang,Weijuan;Zhang,Ye;Dong,Libo;Zhao,Xiang;Lu,Jian;Lan,Yu;Shu,Yuelong
EPI628387	MP	China	2014-Jan-15	EPI_ISL_192450	A/Fujian/2/2014	WHO Chinese National Influenza Center	WHO Chinese National Influenza Center	Wang,Dayan;Gao,Rongbao;Yang,Lei;Zhou,Shumei;Li,Xiyan;Zhou,Jianfang;Zhu,Wenfei;Guo,Junfeng;Li,Xiaodan;Dong,Jie;Huang,Weijuan;Zhang,Ye;Dong,Libo;Zhao,Xiang;Lu,Jian;Lan,Yu;Shu,Yuelong
EPI628339	MP	China	2014-Jan-15	EPI_ISL_192444	A/Zhejiang/6/2014	WHO Chinese National Influenza Center	WHO Chinese National Influenza Center	Wang,Dayan;Gao,Rongbao;Yang,Lei;Zhou,Shumei;Li,Xiyan;Zhou,Jianfang;Zhu,Wenfei;Guo,Junfeng;Li,Xiaodan;Dong,Jie;Huang,Weijuan;Zhang,Ye;Dong,Libo;Zhao,Xiang;Lu,Jian;Lan,Yu;Shu,Yuelong
EPI628315	MP	China	2014-Jan-20	EPI_ISL_192441	A/Zhejiang/07802/2014	WHO Chinese National Influenza Center	WHO Chinese National Influenza Center	Wang,Dayan;Gao,Rongbao;Yang,Lei;Zhou,Shumei;Li,Xiyan;Zhou,Jianfang;Zhu,Wenfei;Guo,Junfeng;Li,Xiaodan;Dong,Jie;Huang,Weijuan;Zhang,Ye;Dong,Libo;Zhao,Xiang;Lu,Jian;Lan,Yu;Shu,Yuelong
EPI971279	MP	China	2017-Feb-03	EPI_ISL_258006	A/Jiangxi/10683/2017	Jiangsu Provincial Center for Disease Control and Prevention	WHO Chinese National Influenza Center	Wang,Dayan;Zhou,Shumei;Li,Xiyan;Li,Xiaodan;Zhang,Ye;Bo,Hong;Shu,Yuelong
EPI971271	MP	China	2017-Jan-23	EPI_ISL_258005	A/Jiangsu/11550/2017	Jiangsu Provincial Center for Disease Control and Prevention	WHO Chinese National Influenza Center	Wang,Dayan;Zhou,Shumei;Li,Xiyan;Li,Xiaodan;Zhang,Ye;Bo,Hong;Shu,Yuelong
EPI971263	MP	China	2017-Jan-29	EPI_ISL_258004	A/Jiangsu/11553/2017	Jiangsu Provincial Center for Disease Control and Prevention	WHO Chinese National Influenza Center	Wang,Dayan;Zhou,Shumei;Li,Xiyan;Li,Xiaodan;Zhang,Ye;Bo,Hong;Shu,Yuelong
EPI971247	MP	China	2017-Jan-13	EPI_ISL_258002	A/Jiangsu/11581/2017	Jiangsu Provincial Center for Disease Control and Prevention	WHO Chinese National Influenza Center	Wang,Dayan;Zhou,Shumei;Li,Xiyan;Li,Xiaodan;Zhang,Ye;Bo,Hong;Shu,Yuelong
EPI971239	MP	China	2017-Feb-07	EPI_ISL_258001	A/Jiangsu/11557/2017	Jiangsu Provincial Center for Disease Control and Prevention	WHO Chinese National Influenza Center	Wang,Dayan;Zhou,Shumei;Li,Xiyan;Li,Xiaodan;Zhang,Ye;Bo,Hong;Shu,Yuelong
EPI971231	MP	China	2017-Feb-01	EPI_ISL_258000	A/Jiangsu/11556/2017	Jiangsu Provincial Center for Disease Control and Prevention	WHO Chinese National Influenza Center	Wang,Dayan;Zhou,Shumei;Li,Xiyan;Li,Xiaodan;Zhang,Ye;Bo,Hong;Shu,Yuelong
EPI971223	MP	China	2017-Feb-03	EPI_ISL_257999	A/Jiangsu/11554/2017	Jiangsu Provincial Center for Disease Control and Prevention	WHO Chinese National Influenza Center	Wang,Dayan;Zhou,Shumei;Li,Xiyan;Li,Xiaodan;Zhang,Ye;Bo,Hong;Shu,Yuelong
EPI971215	MP	China	2017-Jan-29	EPI_ISL_257998	A/Jiangsu/11583/2017	Jiangsu Provincial Center for Disease Control and Prevention	WHO Chinese National Influenza Center	Wang,Dayan;Zhou,Shumei;Li,Xiyan;Li,Xiaodan;Zhang,Ye;Bo,Hong;Shu,Yuelong
EPI971207	MP	China	2017-Feb-03	EPI_ISL_257997	A/Jiangsu/11586/2017	Jiangsu Provincial Center for Disease Control and Prevention	WHO Chinese National Influenza Center	Wang,Dayan;Zhou,Shumei;Li,Xiyan;Li,Xiaodan;Zhang,Ye;Bo,Hong;Shu,Yuelong
EPI971199	MP	China	2017-Feb-03	EPI_ISL_257996	A/Jiangsu/11588/2017	Jiangsu Provincial Center for Disease Control and Prevention	WHO Chinese National Influenza Center	Wang,Dayan;Zhou,Shumei;Li,Xiyan;Li,Xiaodan;Zhang,Ye;Bo,Hong;Shu,Yuelong
EPI971191	MP	China	2017-Feb-07	EPI_ISL_257995	A/Jiangsu/11590/2017	Jiangsu Provincial Center for Disease Control and Prevention	WHO Chinese National Influenza Center	Wang,Dayan;Zhou,Shumei;Li,Xiyan;Li,Xiaodan;Zhang,Ye;Bo,Hong;Shu,Yuelong
EPI971175	MP	China	2017-Feb-06	EPI_ISL_257993	A/Jiangsu/11589/2017	Jiangsu Provincial Center for Disease Control and Prevention	WHO Chinese National Influenza Center	Wang,Dayan;Zhou,Shumei;Li,Xiyan;Li,Xiaodan;Zhang,Ye;Bo,Hong;Shu,Yuelong
EPI971167	MP	China	2017-Feb-03	EPI_ISL_257992	A/Jiangsu/11587/2017	Jiangsu Provincial Center for Disease Control and Prevention	WHO Chinese National Influenza Center	Wang,Dayan;Zhou,Shumei;Li,Xiyan;Li,Xiaodan;Zhang,Ye;Bo,Hong;Shu,Yuelong
EPI971159	MP	China	2017-Jan-31	EPI_ISL_257991	A/Jiangsu/11585/2017	Jiangsu Provincial Center for Disease Control and Prevention	WHO Chinese National Influenza Center	Wang,Dayan;Zhou,Shumei;Li,Xiyan;Li,Xiaodan;Zhang,Ye;Bo,Hong;Shu,Yuelong
EPI971455	MP	China	2017-Jan-27	EPI_ISL_258028	A/Anhui/13447/2017	Anhui Provincial Center for Disease Control and Prevention	WHO Chinese National Influenza Center	Wang,Dayan;Zhou,Shumei;Li,Xiyan;Li,Xiaodan;Zhang,Ye;Bo,Hong;Shu,Yuelong
EPI971439	MP	China	2017-Feb-20	EPI_ISL_258026	A/Anhui/13444/2017	Anhui Provincial Center for Disease Control and Prevention	WHO Chinese National Influenza Center	Wang,Dayan;Zhou,Shumei;Li,Xiyan;Li,Xiaodan;Zhang,Ye;Bo,Hong;Shu,Yuelong
EPI971431	MP	China	2017-Jan-13	EPI_ISL_258025	A/Anhui/13442/2017	Anhui Provincial Center for Disease Control and Prevention	WHO Chinese National Influenza Center	Wang,Dayan;Zhou,Shumei;Li,Xiyan;Li,Xiaodan;Zhang,Ye;Bo,Hong;Shu,Yuelong
EPI971423	MP	China	2017-Jan-13	EPI_ISL_258024	A/Anhui/13441/2017	Anhui Provincial Center for Disease Control and Prevention	WHO Chinese National Influenza Center	Wang,Dayan;Zhou,Shumei;Li,Xiyan;Li,Xiaodan;Zhang,Ye;Bo,Hong;Shu,Yuelong
EPI971415	MP	China	2017-Jan-06	EPI_ISL_258023	A/Anhui/13439/2017	Anhui Provincial Center for Disease Control and Prevention	WHO Chinese National Influenza Center	Wang,Dayan;Zhou,Shumei;Li,Xiyan;Li,Xiaodan;Zhang,Ye;Bo,Hong;Shu,Yuelong
EPI971407	MP	China	2016-Dec-31	EPI_ISL_258022	A/Anhui/13436/2016	Anhui Provincial Center for Disease Control and Prevention	WHO Chinese National Influenza Center	Wang,Dayan;Zhou,Shumei;Li,Xiyan;Li,Xiaodan;Zhang,Ye;Bo,Hong;Shu,Yuelong
EPI971399	MP	China	2017-Jan-31	EPI_ISL_258021	A/Anhui/13434/2017	Anhui Provincial Center for Disease Control and Prevention	WHO Chinese National Influenza Center	Wang,Dayan;Zhou,Shumei;Li,Xiyan;Li,Xiaodan;Zhang,Ye;Bo,Hong;Shu,Yuelong
EPI971391	MP	China	2017-Jan-17	EPI_ISL_258020	A/Anhui/13433/2017	Anhui Provincial Center for Disease Control and Prevention	WHO Chinese National Influenza Center	Wang,Dayan;Zhou,Shumei;Li,Xiyan;Li,Xiaodan;Zhang,Ye;Bo,Hong;Shu,Yuelong
EPI971383	MP	China	2017-Jan-17	EPI_ISL_258019	A/Anhui/13432/2017	Anhui Provincial Center for Disease Control and Prevention	WHO Chinese National Influenza Center	Wang,Dayan;Zhou,Shumei;Li,Xiyan;Li,Xiaodan;Zhang,Ye;Bo,Hong;Shu,Yuelong
EPI971375	MP	China	2017-Jan-13	EPI_ISL_258018	A/Anhui/13431/2017	Anhui Provincial Center for Disease Control and Prevention	WHO Chinese National Influenza Center	Wang,Dayan;Zhou,Shumei;Li,Xiyan;Li,Xiaodan;Zhang,Ye;Bo,Hong;Shu,Yuelong
EPI971367	MP	China	2017-Feb-15	EPI_ISL_258017	A/Anhui/13428/2017	Anhui Provincial Center for Disease Control and Prevention	WHO Chinese National Influenza Center	Wang,Dayan;Zhou,Shumei;Li,Xiyan;Li,Xiaodan;Zhang,Ye;Bo,Hong;Shu,Yuelong
EPI971359	MP	China	2017-Feb-14	EPI_ISL_258016	A/Anhui/13427/2017	Anhui Provincial Center for Disease Control and Prevention	WHO Chinese National Influenza Center	Wang,Dayan;Zhou,Shumei;Li,Xiyan;Li,Xiaodan;Zhang,Ye;Bo,Hong;Shu,Yuelong
EPI971351	MP	China	2017-Feb-14	EPI_ISL_258015	A/Anhui/13426/2017	Anhui Provincial Center for Disease Control and Prevention	WHO Chinese National Influenza Center	Wang,Dayan;Zhou,Shumei;Li,Xiyan;Li,Xiaodan;Zhang,Ye;Bo,Hong;Shu,Yuelong
EPI971343	MP	China	2017-Feb-14	EPI_ISL_258014	A/Anhui/13425/2017	Anhui Provincial Center for Disease Control and Prevention	WHO Chinese National Influenza Center	Wang,Dayan;Zhou,Shumei;Li,Xiyan;Li,Xiaodan;Zhang,Ye;Bo,Hong;Shu,Yuelong
EPI971327	MP	China	2017-Jan-13	EPI_ISL_258012	A/Anhui/13423/2017	Anhui Provincial Center for Disease Control and Prevention	WHO Chinese National Influenza Center	Wang,Dayan;Zhou,Shumei;Li,Xiyan;Li,Xiaodan;Zhang,Ye;Bo,Hong;Shu,Yuelong
EPI971319	MP	China	2017-Jan-20	EPI_ISL_258011	A/Anhui/13421/2017	Anhui Provincial Center for Disease Control and Prevention	WHO Chinese National Influenza Center	Wang,Dayan;Zhou,Shumei;Li,Xiyan;Li,Xiaodan;Zhang,Ye;Bo,Hong;Shu,Yuelong
EPI971151	MP	China	2017-Feb-20	EPI_ISL_257990	A/Hubei/11951/2017	Hubei Provincial Center for Disease Control and Prevention	WHO Chinese National Influenza Center	Wang,Dayan;Zhou,Shumei;Li,Xiyan;Li,Xiaodan;Zhang,Ye;Bo,Hong;Shu,Yuelong
EPI971143	MP	China	2017-Feb-20	EPI_ISL_257989	A/Hubei/11950/2017	Hubei Provincial Center for Disease Control and Prevention	WHO Chinese National Influenza Center	Wang,Dayan;Zhou,Shumei;Li,Xiyan;Li,Xiaodan;Zhang,Ye;Bo,Hong;Shu,Yuelong
EPI971135	MP	China	2017-Feb-20	EPI_ISL_257988	A/Hubei/11944/2017	Hubei Provincial Center for Disease Control and Prevention	WHO Chinese National Influenza Center	Wang,Dayan;Zhou,Shumei;Li,Xiyan;Li,Xiaodan;Zhang,Ye;Bo,Hong;Shu,Yuelong
EPI971111	MP	China	2017-Jan-23	EPI_ISL_257985	A/Fujian/8/2017	Fujian Provincial Center for Disease Control and Prevention	WHO Chinese National Influenza Center	Wang,Dayan;Zhou,Shumei;Li,Xiyan;Li,Xiaodan;Zhang,Ye;Bo,Hong;Shu,Yuelong
EPI971103	MP	China	2017-Feb-03	EPI_ISL_257984	A/Fujian/11/2017	Fujian Provincial Center for Disease Control and Prevention	WHO Chinese National Influenza Center	Wang,Dayan;Zhou,Shumei;Li,Xiyan;Li,Xiaodan;Zhang,Ye;Bo,Hong;Shu,Yuelong
EPI971095	MP	China	2017-Feb-04	EPI_ISL_257983	A/Fujian/12/2017	Fujian Provincial Center for Disease Control and Prevention	WHO Chinese National Influenza Center	Wang,Dayan;Zhou,Shumei;Li,Xiyan;Li,Xiaodan;Zhang,Ye;Bo,Hong;Shu,Yuelong
EPI971087	MP	China	2017-Jan-24	EPI_ISL_257982	A/Fujian/14/2017	Fujian Provincial Center for Disease Control and Prevention	WHO Chinese National Influenza Center	Wang,Dayan;Zhou,Shumei;Li,Xiyan;Li,Xiaodan;Zhang,Ye;Bo,Hong;Shu,Yuelong
EPI971079	MP	China	2017-Feb-16	EPI_ISL_257981	A/Fujian/17/2017	Fujian Provincial Center for Disease Control and Prevention	WHO Chinese National Influenza Center	Wang,Dayan;Zhou,Shumei;Li,Xiyan;Li,Xiaodan;Zhang,Ye;Bo,Hong;Shu,Yuelong
EPI971311	MP	China	2017-Jan-27	EPI_ISL_258010	A/Liaoning/13454/2017		WHO Chinese National Influenza Center	Wang,Dayan;Zhou,Shumei;Li,Xiyan;Li,Xiaodan;Zhang,Ye;Bo,Hong;Shu,Yuelong
EPI971303	MP	China	2017-Feb-07	EPI_ISL_258009	A/Henan/11158/2017		WHO Chinese National Influenza Center	Wang,Dayan;Zhou,Shumei;Li,Xiyan;Li,Xiaodan;Zhang,Ye;Bo,Hong;Shu,Yuelong
EPI971295	MP	China	2017-Feb-08	EPI_ISL_258008	A/Henan/11159/2017		WHO Chinese National Influenza Center	Wang,Dayan;Zhou,Shumei;Li,Xiyan;Li,Xiaodan;Zhang,Ye;Bo,Hong;Shu,Yuelong
EPI971287	MP	China	2017-Jan-21	EPI_ISL_258007	A/Henan/11156/2017		WHO Chinese National Influenza Center	Wang,Dayan;Zhou,Shumei;Li,Xiyan;Li,Xiaodan;Zhang,Ye;Bo,Hong;Shu,Yuelong
EPI971183	MP	China	2017-Jan-14	EPI_ISL_257994	A/Yunnan/13501/2017		WHO Chinese National Influenza Center	Wang,Dayan;Zhou,Shumei;Li,Xiyan;Li,Xiaodan;Zhang,Ye;Bo,Hong;Shu,Yuelong
EPI971127	MP	China	2017-Feb-19	EPI_ISL_257987	A/Sichuan/12219/2017		WHO Chinese National Influenza Center	Wang,Dayan;Zhou,Shumei;Li,Xiyan;Li,Xiaodan;Zhang,Ye;Bo,Hong;Shu,Yuelong
EPI971119	MP	China	2017-Feb-19	EPI_ISL_257986	A/Sichuan/12218/2017		WHO Chinese National Influenza Center	Wang,Dayan;Zhou,Shumei;Li,Xiyan;Li,Xiaodan;Zhang,Ye;Bo,Hong;Shu,Yuelong
EPI1360561	MP	China	2017-Aug-31	EPI_ISL_339477	A/Yunnan/wenshan01/2017	Yunnan center for disease control and prevention	Yunnan Provincial Center for Disease Control and Prevention	Duo,Li; Xiaonan,Zhao; Wen,Xu; Li,Jiang
EPI1727720	MP	China	2015-Mar-06	EPI_ISL_426185	A/Souzhou/SZ24/2015	Suzhou Center for Disease Control and Prevention	Suzhou Center for Disease Prevention and Control
EPI1727710	MP	China	2014-Dec-11	EPI_ISL_426184	A/Suzhou/SZ19/2014	Suzhou Center for Disease Control and Prevention	Suzhou Center for Disease Prevention and Control
EPI973366	MP	China	2017-Feb-18	EPI_ISL_258409	A/Guangxi/1/2017	Guangxi Zhuang Autonomous Region Center for Disease Prevention and Control	Guangxi Center for Disease Prevention and Control
EPI1018261	MP	China	2017-Mar-04	EPI_ISL_268526	A/Guangxi/7/2017		Guangxi Center for Disease Prevention and Control
EPI1018256	MP	China	2017-Mar-03	EPI_ISL_268525	A/Guangxi/6/2017		Guangxi Center for Disease Prevention and Control
EPI1018236	MP	China	2017-Feb-28	EPI_ISL_268523	A/Guangxi/5/2017		Guangxi Center for Disease Prevention and Control
EPI1018219	MP	China	2017-Feb-03	EPI_ISL_268515	A/Guangxi/2/2017		Guangxi Center for Disease Prevention and Control
EPI1018193	MP	China	2017-Feb-22	EPI_ISL_268512	A/Guangxi/3/2017		Guangxi Center for Disease Prevention and Control
EPI997220	MP	China	2017-Jan-04	EPI_ISL_263365	A/Guangdong/8H324/2017		Beijing Institute of Microbiology and Epidemiology
EPI1145173	MP	China	2017-May-26	EPI_ISL_292347	A/Ordos, Inner Mongolia/0526/2017	WHO Chinese National Influenza Center	Inner Mongolia Agricultural University	Jirintai S, Haiyan Bao
EPI1054145	MP	China	2017-May-15	EPI_ISL_276787	A/Fujian/QZ-Th001/2017	CAS Key Laboratory of Pathogenic Microbiology and Immunology, Institute of Microbiology, Chinese Academy of Sciences	Institute of Microbiology, Chinese Academy of Sciences	Yuhai, Bi
EPI1054105	MP	China	2017-May-15	EPI_ISL_276782	A/Fujian/QZ-Th005/2017	CAS Key Laboratory of Pathogenic Microbiology and Immunology, Institute of Microbiology, Chinese Academy of Sciences	Institute of Microbiology, Chinese Academy of Sciences	Yuhai, Bi
EPI1054097	MP	China	2017-May-15	EPI_ISL_276781	A/Fujian/QZ-Th002/2017	CAS Key Laboratory of Pathogenic Microbiology and Immunology, Institute of Microbiology, Chinese Academy of Sciences	Institute of Microbiology, Chinese Academy of Sciences	Yuhai, Bi
EPI1010102	MP	China	2017-Apr-27	EPI_ISL_266936	A/Shenzhen/Th008/2017(H7N9)	CAS Key Laboratory of Pathogenic Microbiology and Immunology, Institute of Microbiology, Chinese Academy of Sciences	Institute of Microbiology, Chinese Academy of Sciences
EPI979592	MP	China	2017-Mar-12	EPI_ISL_259757	A/Shenzhen/Th0007/2017	CAS Key Laboratory of Pathogenic Microbiology and Immunology, Institute of Microbiology, Chinese Academy of Sciences	Institute of Microbiology, Chinese Academy of Sciences	Yuhai, Bi
EPI1075374	MP	China	2017-Jan-03	EPI_ISL_280901	A/Guangdong/17SF003/2016/-1	National Institute of Animal Health	National Institute of Animal Health	Uchida,Y
EPI1075366	MP	Taiwan	2017-Feb-03	EPI_ISL_280900	A/Taiwan/1/2017/-1	National Institute of Animal Health	National Institute of Animal Health	Uchida,Y
EPI1081991	MP	China	2017-Jan-31	EPI_ISL_282150	A/Hubei/09907/2017	Wuhan Institute of Virology, CAS	Wuhan Institute of Virology, CAS.
EPI1082144	MP	China	2017-Jan-24	EPI_ISL_282170	A/Hubei/09906/2017		Wuhan Institute of Virology, CAS.
EPI1082136	MP	China	2016-Mar-13	EPI_ISL_282169	A/Hubei/1/2016		Wuhan Institute of Virology, CAS.
EPI1082055	MP	China	2017-Feb-04	EPI_ISL_282158	A/Hubei/09937/2017		Wuhan Institute of Virology, CAS.
EPI1082047	MP	China	2017-Jan-26	EPI_ISL_282157	A/Hubei/09929/2017		Wuhan Institute of Virology, CAS.
EPI1082039	MP	China	2017-Feb-06	EPI_ISL_282156	A/Hubei/09914/2017		Wuhan Institute of Virology, CAS.
EPI1082031	MP	China	2017-Feb-06	EPI_ISL_282155	A/Hubei/09913/2017		Wuhan Institute of Virology, CAS.
EPI1082023	MP	China	2017-Feb-04	EPI_ISL_282154	A/Hubei/09912/2017		Wuhan Institute of Virology, CAS.
EPI1082015	MP	China	2017-Feb-04	EPI_ISL_282153	A/Hubei/09911/2017		Wuhan Institute of Virology, CAS.
EPI1082007	MP	China	2017-Feb-03	EPI_ISL_282152	A/Hubei/09910/2017		Wuhan Institute of Virology, CAS.
EPI1817599	MP	China	2017-Jun-30	EPI_ISL_697599	A/China/Influenza A virus/2017			Wu,x.
EPI1634787	MP	China	2014-Feb-19	EPI_ISL_399682	A/wuhu/1/2014			Wang,G.F.
EPI1555491	MP	China	2013-Apr-02	EPI_ISL_379594	A/WuXi/0402/2013			Zhu,Y.; Ma,G.; Guo,H.
EPI1555490	MP	China	2016-Feb-19	EPI_ISL_379593	A/WuXi/0219/2016			Zhu,Y.; Ma,G.; Guo,H.
EPI1555488	MP	China	2014-Apr-23	EPI_ISL_379591	A/WuXi/0423/2014			Zhu,Y.; Ma,G.; Guo,H.
EPI1555487	MP	China	2014-Apr-09	EPI_ISL_379590	A/WuXi/0409/2014			Zhu,Y.; Ma,G.; Guo,H.
EPI1555486	MP	China	2014-Mar-17	EPI_ISL_379589	A/WuXi/0317/2014			Zhu,Y.; Ma,G.; Guo,H.
EPI1555485	MP	China	2015-May-06	EPI_ISL_379588	A/WuXi/0506/2015			Zhu,Y.; Ma,G.; Guo,H.
EPI1555484	MP	China	2014-Apr-10	EPI_ISL_379587	A/WuXi/0410/2014			Zhu,Y.; Ma,G.; Guo,H.
EPI1555483	MP	China	2016-Jan-13	EPI_ISL_379586	A/WuXi/0213/2016			Zhu,Y.; Ma,G.; Guo,H.
EPI1551287	MP	China	2017-Mar-19	EPI_ISL_378705	A/Changsha/50/2017			Huang,Z.; Ou,X.
EPI1551279	MP	China	2017-Feb-13	EPI_ISL_378704	A/Changsha/34/2017			Huang,Z.; Ou,X.
EPI1528951	MP	China	2018-Apr-26	EPI_ISL_372783	A/China/LN/2018			Guo,L.; Li,N.; Hou,M.; Liu,L.
EPI1511111	MP	China	2014-Nov-01	EPI_ISL_368803	A/China/5/2014			Zheng,M.; Wang,P.; Huang,X.; Lau,S.-Y.; Yuen,K.-Y.; Chen,H.
EPI1302540	MP	China	2017-Jan-01	EPI_ISL_327792	A/Guangdong/GZ8H001/2017			Zhang,F.-C.; Jiang,T.; Wang,J.; Qin,C.-F.; Hu,F.-Y.; Li,F.
EPI1302548	MP	China	2017-Mar-01	EPI_ISL_327778	A/Guangdong/GZ8H002/2017			Li,F.; Zhang,F.-C.; Li,Y.-P.; Hu,F.-Y.; Gao,M.; Wang,J.
EPI1160160	MP	China	2017-Jun-14	EPI_ISL_295549	A/Inner Mongolia/Tongliao29169/2017			Suljid,J.; Bao,H.
EPI1154776	MP	China	2017-Mar-02	EPI_ISL_294203	A/Kunming/KMCDC-YHY/2017			Guo,L.; Hou,M.; Ning,R.; Li,W.; Wang,J.; Li,H.; Liu,L.
EPI1036696	MP	China	2017-Mar-14	EPI_ISL_273352	A/Changsha/44/2017			Huang,Z.; Ou,X.
EPI1036692	MP	China	2017-Mar-12	EPI_ISL_273351	A/Changsha/41/2017			Huang,Z.; Ou,X.
EPI985836	MP	China	2017-Feb-09	EPI_ISL_261072	A/Yunnan/0129/2017			Xia,X.; Feng,Y.; Dong,X.; Gao,L.; Miao,J.; Zhang,M.; Zhang,C.
EPI1007139	MP	China	2013-Apr-07	EPI_ISL_266458	A/Zhejiang/DTID-ZJU01/2013			Zheng,M.; Wang,P.; Huang,X.; Lau,S.-Y.; Song,W.; Yuen,K.-Y.; Chen,H.
EPI1103930	MP	China	2017-Jan-01	EPI_ISL_285563	A/Jiangsu/06462/2017	Jiangsu Provincial Center for Disease Control and Prevention	WHO Chinese National Influenza Center	Wang,Dayan;Zhou,Shumei;Li,Xiyan;Li,Xiaodan;Zhang,Ye;Bo,Hong;Shu,Yuelong
EPI1103922	MP	China	2017-Jan-09	EPI_ISL_285562	A/Jiangsu/06456/2017	Jiangsu Provincial Center for Disease Control and Prevention	WHO Chinese National Influenza Center	Wang,Dayan;Zhou,Shumei;Li,Xiyan;Li,Xiaodan;Zhang,Ye;Bo,Hong;Shu,Yuelong
EPI1103914	MP	China	2016-Dec-13	EPI_ISL_285561	A/Jiangsu/06455/2016	Jiangsu Provincial Center for Disease Control and Prevention	WHO Chinese National Influenza Center	Wang,Dayan;Zhou,Shumei;Li,Xiyan;Li,Xiaodan;Zhang,Ye;Bo,Hong;Shu,Yuelong
EPI1103906	MP	China	2017-Jan-06	EPI_ISL_285560	A/Jiangsu/06454/2017	Jiangsu Provincial Center for Disease Control and Prevention	WHO Chinese National Influenza Center	Wang,Dayan;Zhou,Shumei;Li,Xiyan;Li,Xiaodan;Zhang,Ye;Bo,Hong;Shu,Yuelong
EPI1103898	MP	China	2016-Feb-06	EPI_ISL_285559	A/Jiangsu/05155/2016	Jiangsu Provincial Center for Disease Control and Prevention	WHO Chinese National Influenza Center	Wang,Dayan;Zhou,Shumei;Li,Xiyan;Li,Xiaodan;Zhang,Ye;Bo,Hong;Shu,Yuelong
EPI1103890	MP	China	2016-Jan-12	EPI_ISL_285558	A/Jiangsu/03756/2016	Jiangsu Provincial Center for Disease Control and Prevention	WHO Chinese National Influenza Center	Wang,Dayan;Zhou,Shumei;Li,Xiyan;Li,Xiaodan;Zhang,Ye;Bo,Hong;Shu,Yuelong
EPI1103882	MP	China	2016-Jan-20	EPI_ISL_285557	A/Jiangsu/03753/2016	Jiangsu Provincial Center for Disease Control and Prevention	WHO Chinese National Influenza Center	Wang,Dayan;Zhou,Shumei;Li,Xiyan;Li,Xiaodan;Zhang,Ye;Bo,Hong;Shu,Yuelong
EPI1103866	MP	China	2016-Dec-28	EPI_ISL_285555	A/Jiangsu/08184/2016	Jiangsu Provincial Center for Disease Control and Prevention	WHO Chinese National Influenza Center	Wang,Dayan;Zhou,Shumei;Li,Xiyan;Li,Xiaodan;Zhang,Ye;Bo,Hong;Shu,Yuelong
EPI1103858	MP	China	2016-Dec-26	EPI_ISL_285554	A/Jiangsu/08180/2016	Jiangsu Provincial Center for Disease Control and Prevention	WHO Chinese National Influenza Center	Wang,Dayan;Zhou,Shumei;Li,Xiyan;Li,Xiaodan;Zhang,Ye;Bo,Hong;Shu,Yuelong
EPI1103850	MP	China	2016-Dec-27	EPI_ISL_285553	A/Jiangsu/08179/2016	Jiangsu Provincial Center for Disease Control and Prevention	WHO Chinese National Influenza Center	Wang,Dayan;Zhou,Shumei;Li,Xiyan;Li,Xiaodan;Zhang,Ye;Bo,Hong;Shu,Yuelong
EPI1103842	MP	China	2016-Dec-26	EPI_ISL_285552	A/Jiangsu/08178/2016	Jiangsu Provincial Center for Disease Control and Prevention	WHO Chinese National Influenza Center	Wang,Dayan;Zhou,Shumei;Li,Xiyan;Li,Xiaodan;Zhang,Ye;Bo,Hong;Shu,Yuelong
EPI1103834	MP	China	2016-Dec-19	EPI_ISL_285551	A/Jiangsu/08174/2016	Jiangsu Provincial Center for Disease Control and Prevention	WHO Chinese National Influenza Center	Wang,Dayan;Zhou,Shumei;Li,Xiyan;Li,Xiaodan;Zhang,Ye;Bo,Hong;Shu,Yuelong
EPI1103826	MP	China	2016-Dec-20	EPI_ISL_285550	A/Jiangsu/08173/2016	Jiangsu Provincial Center for Disease Control and Prevention	WHO Chinese National Influenza Center	Wang,Dayan;Zhou,Shumei;Li,Xiyan;Li,Xiaodan;Zhang,Ye;Bo,Hong;Shu,Yuelong
EPI1103818	MP	China	2016-Dec-16	EPI_ISL_285549	A/Jiangsu/08167/2016	Jiangsu Provincial Center for Disease Control and Prevention	WHO Chinese National Influenza Center	Wang,Dayan;Zhou,Shumei;Li,Xiyan;Li,Xiaodan;Zhang,Ye;Bo,Hong;Shu,Yuelong
EPI1103810	MP	China	2017-Jan-12	EPI_ISL_285548	A/Jiangsu/06464/2017	Jiangsu Provincial Center for Disease Control and Prevention	WHO Chinese National Influenza Center	Wang,Dayan;Zhou,Shumei;Li,Xiyan;Li,Xiaodan;Zhang,Ye;Bo,Hong;Shu,Yuelong
EPI1103802	MP	China	2017-Jan-07	EPI_ISL_285547	A/Jiangsu/06463/2017	Jiangsu Provincial Center for Disease Control and Prevention	WHO Chinese National Influenza Center	Wang,Dayan;Zhou,Shumei;Li,Xiyan;Li,Xiaodan;Zhang,Ye;Bo,Hong;Shu,Yuelong
EPI1103399	MP	China	2016-Feb-24	EPI_ISL_285416	A/Jiangsu/15028/2016	Jiangsu Provincial Center for Disease Control and Prevention	WHO Chinese National Influenza Center	Wang,Dayan;Zhou,Shumei;Li,Xiyan;Li,Xiaodan;Zhang,Ye;Bo,Hong;Shu,Yuelong
EPI1103388	MP	China	2016-Mar-05	EPI_ISL_285414	A/Jiangsu/15027/2016	Jiangsu Provincial Center for Disease Control and Prevention	WHO Chinese National Influenza Center	Wang,Dayan;Zhou,Shumei;Li,Xiyan;Li,Xiaodan;Zhang,Ye;Bo,Hong;Shu,Yuelong
EPI1103378	MP	China	2016-Jan-26	EPI_ISL_285412	A/Jiangsu/15026/2016	Jiangsu Provincial Center for Disease Control and Prevention	WHO Chinese National Influenza Center	Wang,Dayan;Zhou,Shumei;Li,Xiyan;Li,Xiaodan;Zhang,Ye;Bo,Hong;Shu,Yuelong
EPI1103368	MP	China	2017-Jan-11	EPI_ISL_285410	A/Jiangsu/11582/2017	Jiangsu Provincial Center for Disease Control and Prevention	WHO Chinese National Influenza Center	Wang,Dayan;Zhou,Shumei;Li,Xiyan;Li,Xiaodan;Zhang,Ye;Bo,Hong;Shu,Yuelong
EPI1103358	MP	China	2016-Dec-30	EPI_ISL_285407	A/Jiangsu/08207/2016	Jiangsu Provincial Center for Disease Control and Prevention	WHO Chinese National Influenza Center	Wang,Dayan;Zhou,Shumei;Li,Xiyan;Li,Xiaodan;Zhang,Ye;Bo,Hong;Shu,Yuelong
EPI1103350	MP	China	2017-Jan-05	EPI_ISL_285406	A/Jiangsu/08206/2017	Jiangsu Provincial Center for Disease Control and Prevention	WHO Chinese National Influenza Center	Wang,Dayan;Zhou,Shumei;Li,Xiyan;Li,Xiaodan;Zhang,Ye;Bo,Hong;Shu,Yuelong
EPI1103342	MP	China	2016-Dec-23	EPI_ISL_285405	A/Jiangsu/08204/2016	Jiangsu Provincial Center for Disease Control and Prevention	WHO Chinese National Influenza Center	Wang,Dayan;Zhou,Shumei;Li,Xiyan;Li,Xiaodan;Zhang,Ye;Bo,Hong;Shu,Yuelong
EPI1103334	MP	China	2016-Dec-28	EPI_ISL_285404	A/Jiangsu/08203/2016	Jiangsu Provincial Center for Disease Control and Prevention	WHO Chinese National Influenza Center	Wang,Dayan;Zhou,Shumei;Li,Xiyan;Li,Xiaodan;Zhang,Ye;Bo,Hong;Shu,Yuelong
EPI1103326	MP	China	2016-Dec-19	EPI_ISL_285403	A/Jiangsu/08202/2016	Jiangsu Provincial Center for Disease Control and Prevention	WHO Chinese National Influenza Center	Wang,Dayan;Zhou,Shumei;Li,Xiyan;Li,Xiaodan;Zhang,Ye;Bo,Hong;Shu,Yuelong
EPI1103318	MP	China	2017-Jan-14	EPI_ISL_285402	A/Jiangsu/08201/2017	Jiangsu Provincial Center for Disease Control and Prevention	WHO Chinese National Influenza Center	Wang,Dayan;Zhou,Shumei;Li,Xiyan;Li,Xiaodan;Zhang,Ye;Bo,Hong;Shu,Yuelong
EPI1103307	MP	China	2016-Dec-24	EPI_ISL_285398	A/Jiangsu/08200/2016	Jiangsu Provincial Center for Disease Control and Prevention	WHO Chinese National Influenza Center	Wang,Dayan;Zhou,Shumei;Li,Xiyan;Li,Xiaodan;Zhang,Ye;Bo,Hong;Shu,Yuelong
EPI1103296	MP	China	2017-Jan-09	EPI_ISL_285394	A/Jiangsu/08197/2017	Jiangsu Provincial Center for Disease Control and Prevention	WHO Chinese National Influenza Center	Wang,Dayan;Zhou,Shumei;Li,Xiyan;Li,Xiaodan;Zhang,Ye;Bo,Hong;Shu,Yuelong
EPI1103286	MP	China	2017-Jan-06	EPI_ISL_285390	A/Jiangsu/08196/2017	Jiangsu Provincial Center for Disease Control and Prevention	WHO Chinese National Influenza Center	Wang,Dayan;Zhou,Shumei;Li,Xiyan;Li,Xiaodan;Zhang,Ye;Bo,Hong;Shu,Yuelong
EPI1103274	MP	China	2017-Jan-06	EPI_ISL_285386	A/Jiangsu/08195/2017	Jiangsu Provincial Center for Disease Control and Prevention	WHO Chinese National Influenza Center	Wang,Dayan;Zhou,Shumei;Li,Xiyan;Li,Xiaodan;Zhang,Ye;Bo,Hong;Shu,Yuelong
EPI1103264	MP	China	2017-Jan-04	EPI_ISL_285384	A/Jiangsu/08193/2017	Jiangsu Provincial Center for Disease Control and Prevention	WHO Chinese National Influenza Center	Wang,Dayan;Zhou,Shumei;Li,Xiyan;Li,Xiaodan;Zhang,Ye;Bo,Hong;Shu,Yuelong
EPI1103254	MP	China	2017-Jan-04	EPI_ISL_285383	A/Jiangsu/08192/2017	Jiangsu Provincial Center for Disease Control and Prevention	WHO Chinese National Influenza Center	Wang,Dayan;Zhou,Shumei;Li,Xiyan;Li,Xiaodan;Zhang,Ye;Bo,Hong;Shu,Yuelong
EPI1103243	MP	China	2017-Jan-03	EPI_ISL_285382	A/Jiangsu/08191/2017	Jiangsu Provincial Center for Disease Control and Prevention	WHO Chinese National Influenza Center	Wang,Dayan;Zhou,Shumei;Li,Xiyan;Li,Xiaodan;Zhang,Ye;Bo,Hong;Shu,Yuelong
EPI1103231	MP	China	2017-Jan-02	EPI_ISL_285380	A/Jiangsu/08190/2017	Jiangsu Provincial Center for Disease Control and Prevention	WHO Chinese National Influenza Center	Wang,Dayan;Zhou,Shumei;Li,Xiyan;Li,Xiaodan;Zhang,Ye;Bo,Hong;Shu,Yuelong
EPI1103220	MP	China	2016-Dec-31	EPI_ISL_285379	A/Jiangsu/08189/2016	Jiangsu Provincial Center for Disease Control and Prevention	WHO Chinese National Influenza Center	Wang,Dayan;Zhou,Shumei;Li,Xiyan;Li,Xiaodan;Zhang,Ye;Bo,Hong;Shu,Yuelong
EPI1103210	MP	China	2016-Dec-31	EPI_ISL_285378	A/Jiangsu/08188/2016	Jiangsu Provincial Center for Disease Control and Prevention	WHO Chinese National Influenza Center	Wang,Dayan;Zhou,Shumei;Li,Xiyan;Li,Xiaodan;Zhang,Ye;Bo,Hong;Shu,Yuelong
EPI1103199	MP	China	2016-Dec-30	EPI_ISL_285377	A/Jiangsu/08187/2016	Jiangsu Provincial Center for Disease Control and Prevention	WHO Chinese National Influenza Center	Wang,Dayan;Zhou,Shumei;Li,Xiyan;Li,Xiaodan;Zhang,Ye;Bo,Hong;Shu,Yuelong
EPI1103188	MP	China	2016-Dec-29	EPI_ISL_285376	A/Jiangsu/08186/2016	Jiangsu Provincial Center for Disease Control and Prevention	WHO Chinese National Influenza Center	Wang,Dayan;Zhou,Shumei;Li,Xiyan;Li,Xiaodan;Zhang,Ye;Bo,Hong;Shu,Yuelong
EPI1102336	MP	China	2016-Dec-29	EPI_ISL_285230	A/jiangsu/YY201602/2016	Jiangsu Provincial Center for Disease Control and Prevention	WHO Chinese National Influenza Center	Wang,Dayan;Zhou,Shumei;Li,Xiyan;Li,Xiaodan;Zhang,Ye;Bo,Hong;Shu,Yuelong
EPI1102328	MP	China	2016-Dec-24	EPI_ISL_285229	A/jiangsu/JT530/2016	Jiangsu Provincial Center for Disease Control and Prevention	WHO Chinese National Influenza Center	Wang,Dayan;Zhou,Shumei;Li,Xiyan;Li,Xiaodan;Zhang,Ye;Bo,Hong;Shu,Yuelong
EPI1102320	MP	China	2016-Dec-15	EPI_ISL_285228	A/jiangsu/HM16001/2016	Jiangsu Provincial Center for Disease Control and Prevention	WHO Chinese National Influenza Center	Wang,Dayan;Zhou,Shumei;Li,Xiyan;Li,Xiaodan;Zhang,Ye;Bo,Hong;Shu,Yuelong
EPI1102312	MP	China	2016-Dec-16	EPI_ISL_285227	A/jiangsu/FF16068/2016	Jiangsu Provincial Center for Disease Control and Prevention	WHO Chinese National Influenza Center	Wang,Dayan;Zhou,Shumei;Li,Xiyan;Li,Xiaodan;Zhang,Ye;Bo,Hong;Shu,Yuelong
EPI1102304	MP	China	2015-Feb-01	EPI_ISL_285226	A/Jiangsu/33446/2015	Jiangsu Provincial Center for Disease Control and Prevention	WHO Chinese National Influenza Center	Wang,Dayan;Zhou,Shumei;Li,Xiyan;Li,Xiaodan;Zhang,Ye;Bo,Hong;Shu,Yuelong
EPI1102296	MP	China	2017-Feb-10	EPI_ISL_285225	A/Jiangsu/24161/2017	Jiangsu Provincial Center for Disease Control and Prevention	WHO Chinese National Influenza Center	Wang,Dayan;Zhou,Shumei;Li,Xiyan;Li,Xiaodan;Zhang,Ye;Bo,Hong;Shu,Yuelong
EPI1102288	MP	China	2017-Jan-18	EPI_ISL_285224	A/Jiangsu/24159/2017	Jiangsu Provincial Center for Disease Control and Prevention	WHO Chinese National Influenza Center	Wang,Dayan;Zhou,Shumei;Li,Xiyan;Li,Xiaodan;Zhang,Ye;Bo,Hong;Shu,Yuelong
EPI1102280	MP	China	2017-Apr-06	EPI_ISL_285223	A/Jiangsu/24154/2017	Jiangsu Provincial Center for Disease Control and Prevention	WHO Chinese National Influenza Center	Wang,Dayan;Zhou,Shumei;Li,Xiyan;Li,Xiaodan;Zhang,Ye;Bo,Hong;Shu,Yuelong
EPI1102272	MP	China	2017-Jan-31	EPI_ISL_285222	A/Jiangsu/24150/2017	Jiangsu Provincial Center for Disease Control and Prevention	WHO Chinese National Influenza Center	Wang,Dayan;Zhou,Shumei;Li,Xiyan;Li,Xiaodan;Zhang,Ye;Bo,Hong;Shu,Yuelong
EPI1102264	MP	China	2017-Mar-22	EPI_ISL_285221	A/Jiangsu/24149/2017	Jiangsu Provincial Center for Disease Control and Prevention	WHO Chinese National Influenza Center	Wang,Dayan;Zhou,Shumei;Li,Xiyan;Li,Xiaodan;Zhang,Ye;Bo,Hong;Shu,Yuelong
EPI1102256	MP	China	2017-Feb-26	EPI_ISL_285220	A/Jiangsu/24147/2017	Jiangsu Provincial Center for Disease Control and Prevention	WHO Chinese National Influenza Center	Wang,Dayan;Zhou,Shumei;Li,Xiyan;Li,Xiaodan;Zhang,Ye;Bo,Hong;Shu,Yuelong
EPI971503	MP	China	2017-Feb-03	EPI_ISL_258034	A/Jiangsu/11555/2017	Jiangsu Provincial Center for Disease Control and Prevention	WHO Chinese National Influenza Center	Wang,Dayan;Zhou,Shumei;Li,Xiyan;Li,Xiaodan;Zhang,Ye;Bo,Hong;Shu,Yuelong
EPI1103104	MP	China	2017-Jan-05	EPI_ISL_285326	A/Zhejiang/38/2017	Zhejiang Provincial Center for Disease Control and Prevention	WHO Chinese National Influenza Center	Wang,Dayan;Zhou,Shumei;Li,Xiyan;Li,Xiaodan;Zhang,Ye;Bo,Hong;Shu,Yuelong
EPI1103096	MP	China	2017-Jan-24	EPI_ISL_285325	A/Zhejiang/37/2017	Zhejiang Provincial Center for Disease Control and Prevention	WHO Chinese National Influenza Center	Wang,Dayan;Zhou,Shumei;Li,Xiyan;Li,Xiaodan;Zhang,Ye;Bo,Hong;Shu,Yuelong
EPI1103088	MP	China	2017-Feb-04	EPI_ISL_285324	A/Zhejiang/36/2017	Zhejiang Provincial Center for Disease Control and Prevention	WHO Chinese National Influenza Center	Wang,Dayan;Zhou,Shumei;Li,Xiyan;Li,Xiaodan;Zhang,Ye;Bo,Hong;Shu,Yuelong
EPI1103080	MP	China	2017-Feb-04	EPI_ISL_285323	A/Zhejiang/35/2017	Zhejiang Provincial Center for Disease Control and Prevention	WHO Chinese National Influenza Center	Wang,Dayan;Zhou,Shumei;Li,Xiyan;Li,Xiaodan;Zhang,Ye;Bo,Hong;Shu,Yuelong
EPI1103072	MP	China	2017-Feb-06	EPI_ISL_285322	A/Zhejiang/34/2017	Zhejiang Provincial Center for Disease Control and Prevention	WHO Chinese National Influenza Center	Wang,Dayan;Zhou,Shumei;Li,Xiyan;Li,Xiaodan;Zhang,Ye;Bo,Hong;Shu,Yuelong
EPI1103064	MP	China	2017-Feb-06	EPI_ISL_285321	A/Zhejiang/33/2017	Zhejiang Provincial Center for Disease Control and Prevention	WHO Chinese National Influenza Center	Wang,Dayan;Zhou,Shumei;Li,Xiyan;Li,Xiaodan;Zhang,Ye;Bo,Hong;Shu,Yuelong
EPI1103056	MP	China	2017-Feb-06	EPI_ISL_285320	A/Zhejiang/32/2017	Zhejiang Provincial Center for Disease Control and Prevention	WHO Chinese National Influenza Center	Wang,Dayan;Zhou,Shumei;Li,Xiyan;Li,Xiaodan;Zhang,Ye;Bo,Hong;Shu,Yuelong
EPI1103048	MP	China	2017-Jan-16	EPI_ISL_285319	A/Zhejiang/30/2017	Zhejiang Provincial Center for Disease Control and Prevention	WHO Chinese National Influenza Center	Wang,Dayan;Zhou,Shumei;Li,Xiyan;Li,Xiaodan;Zhang,Ye;Bo,Hong;Shu,Yuelong
EPI1103040	MP	China	2017-Jan-08	EPI_ISL_285318	A/Zhejiang/29/2017	Zhejiang Provincial Center for Disease Control and Prevention	WHO Chinese National Influenza Center	Wang,Dayan;Zhou,Shumei;Li,Xiyan;Li,Xiaodan;Zhang,Ye;Bo,Hong;Shu,Yuelong
EPI1103032	MP	China	2017-Jan-13	EPI_ISL_285317	A/zhejiang/28/2017	Zhejiang Provincial Center for Disease Control and Prevention	WHO Chinese National Influenza Center	Wang,Dayan;Zhou,Shumei;Li,Xiyan;Li,Xiaodan;Zhang,Ye;Bo,Hong;Shu,Yuelong
EPI1103024	MP	China	2017-Jan-13	EPI_ISL_285316	A/Zhejiang/27/2017	Zhejiang Provincial Center for Disease Control and Prevention	WHO Chinese National Influenza Center	Wang,Dayan;Zhou,Shumei;Li,Xiyan;Li,Xiaodan;Zhang,Ye;Bo,Hong;Shu,Yuelong
EPI1103016	MP	China	2017-Jan-18	EPI_ISL_285315	A/Zhejiang/26/2017	Zhejiang Provincial Center for Disease Control and Prevention	WHO Chinese National Influenza Center	Wang,Dayan;Zhou,Shumei;Li,Xiyan;Li,Xiaodan;Zhang,Ye;Bo,Hong;Shu,Yuelong
EPI1103008	MP	China	2017-Jan-08	EPI_ISL_285314	A/Zhejiang/25/2017	Zhejiang Provincial Center for Disease Control and Prevention	WHO Chinese National Influenza Center	Wang,Dayan;Zhou,Shumei;Li,Xiyan;Li,Xiaodan;Zhang,Ye;Bo,Hong;Shu,Yuelong
EPI1103000	MP	China	2017-Jan-05	EPI_ISL_285313	A/zhejiang/24/2017	Zhejiang Provincial Center for Disease Control and Prevention	WHO Chinese National Influenza Center	Wang,Dayan;Zhou,Shumei;Li,Xiyan;Li,Xiaodan;Zhang,Ye;Bo,Hong;Shu,Yuelong
EPI1102992	MP	China	2017-Jan-13	EPI_ISL_285312	A/zhejiang/23/2017	Zhejiang Provincial Center for Disease Control and Prevention	WHO Chinese National Influenza Center	Wang,Dayan;Zhou,Shumei;Li,Xiyan;Li,Xiaodan;Zhang,Ye;Bo,Hong;Shu,Yuelong
EPI1102984	MP	China	2017-Jan-08	EPI_ISL_285311	A/Zhejiang/22/2017	Zhejiang Provincial Center for Disease Control and Prevention	WHO Chinese National Influenza Center	Wang,Dayan;Zhou,Shumei;Li,Xiyan;Li,Xiaodan;Zhang,Ye;Bo,Hong;Shu,Yuelong
EPI1102976	MP	China	2017-Jan-04	EPI_ISL_285310	A/Zhejiang/21/2017	Zhejiang Provincial Center for Disease Control and Prevention	WHO Chinese National Influenza Center	Wang,Dayan;Zhou,Shumei;Li,Xiyan;Li,Xiaodan;Zhang,Ye;Bo,Hong;Shu,Yuelong
EPI1102968	MP	China	2016-Mar-07	EPI_ISL_285309	A/Zhejiang/1/2016	Zhejiang Provincial Center for Disease Control and Prevention	WHO Chinese National Influenza Center	Wang,Dayan;Zhou,Shumei;Li,Xiyan;Li,Xiaodan;Zhang,Ye;Bo,Hong;Shu,Yuelong
EPI1101674	MP	China	2017-Jan-19	EPI_ISL_285136	A/Guangdong/17SF061/2017	Guangdong Provincial Center for Disease Control and Prevention	WHO Chinese National Influenza Center	Wang,Dayan;Zhou,Shumei;Li,Xiyan;Li,Xiaodan;Zhang,Ye;Bo,Hong;Shu,Yuelong
EPI1101666	MP	China	2017-Jan-13	EPI_ISL_285135	A/Guangdong/17SF060/2017	Guangdong Provincial Center for Disease Control and Prevention	WHO Chinese National Influenza Center	Wang,Dayan;Zhou,Shumei;Li,Xiyan;Li,Xiaodan;Zhang,Ye;Bo,Hong;Shu,Yuelong
EPI1101658	MP	China	2017-Mar-01	EPI_ISL_285134	A/Guangdong/17SF042/2017	Guangdong Provincial Center for Disease Control and Prevention	WHO Chinese National Influenza Center	Wang,Dayan;Zhou,Shumei;Li,Xiyan;Li,Xiaodan;Zhang,Ye;Bo,Hong;Shu,Yuelong
EPI1101650	MP	China	2017-Feb-25	EPI_ISL_285133	A/Guangdong/17SF036/2017	Guangdong Provincial Center for Disease Control and Prevention	WHO Chinese National Influenza Center	Wang,Dayan;Zhou,Shumei;Li,Xiyan;Li,Xiaodan;Zhang,Ye;Bo,Hong;Shu,Yuelong
EPI1101642	MP	China	2017-Feb-09	EPI_ISL_285132	A/guangdong/17SF031/2017	Guangdong Provincial Center for Disease Control and Prevention	WHO Chinese National Influenza Center	Wang,Dayan;Zhou,Shumei;Li,Xiyan;Li,Xiaodan;Zhang,Ye;Bo,Hong;Shu,Yuelong
EPI1101634	MP	China	2017-Feb-07	EPI_ISL_285131	A/guangdong/17SF030/2017	Guangdong Provincial Center for Disease Control and Prevention	WHO Chinese National Influenza Center	Wang,Dayan;Zhou,Shumei;Li,Xiyan;Li,Xiaodan;Zhang,Ye;Bo,Hong;Shu,Yuelong
EPI1101626	MP	China	2016-Dec-30	EPI_ISL_285130	A/guangdong/17SF028/2017	Guangdong Provincial Center for Disease Control and Prevention	WHO Chinese National Influenza Center	Wang,Dayan;Zhou,Shumei;Li,Xiyan;Li,Xiaodan;Zhang,Ye;Bo,Hong;Shu,Yuelong
EPI1101618	MP	China	2017-Feb-07	EPI_ISL_285129	A/guangdong/17SF027/2017	Guangdong Provincial Center for Disease Control and Prevention	WHO Chinese National Influenza Center	Wang,Dayan;Zhou,Shumei;Li,Xiyan;Li,Xiaodan;Zhang,Ye;Bo,Hong;Shu,Yuelong
EPI1101610	MP	China	2017-Jan-23	EPI_ISL_285128	A/guangdong/17SF017/2017	Guangdong Provincial Center for Disease Control and Prevention	WHO Chinese National Influenza Center	Wang,Dayan;Zhou,Shumei;Li,Xiyan;Li,Xiaodan;Zhang,Ye;Bo,Hong;Shu,Yuelong
EPI1101602	MP	China	2017-Jan-22	EPI_ISL_285127	A/guangdong/17SF011/2017	Guangdong Provincial Center for Disease Control and Prevention	WHO Chinese National Influenza Center	Wang,Dayan;Zhou,Shumei;Li,Xiyan;Li,Xiaodan;Zhang,Ye;Bo,Hong;Shu,Yuelong
EPI1101594	MP	China	2017-Jan-12	EPI_ISL_285126	A/guangdong/17SF010/2017	Guangdong Provincial Center for Disease Control and Prevention	WHO Chinese National Influenza Center	Wang,Dayan;Zhou,Shumei;Li,Xiyan;Li,Xiaodan;Zhang,Ye;Bo,Hong;Shu,Yuelong
EPI1101586	MP	China	2017-Jan-16	EPI_ISL_285125	A/Guangdong/17SF009/2017	Guangdong Provincial Center for Disease Control and Prevention	WHO Chinese National Influenza Center	Wang,Dayan;Zhou,Shumei;Li,Xiyan;Li,Xiaodan;Zhang,Ye;Bo,Hong;Shu,Yuelong
EPI1101578	MP	China	2017-Jan-06	EPI_ISL_285124	A/guangdong/17SF004/2017	Guangdong Provincial Center for Disease Control and Prevention	WHO Chinese National Influenza Center	Wang,Dayan;Zhou,Shumei;Li,Xiyan;Li,Xiaodan;Zhang,Ye;Bo,Hong;Shu,Yuelong
EPI1101570	MP	China	2016-Dec-28	EPI_ISL_285123	A/Guangdong/17SF001/2016	Guangdong Provincial Center for Disease Control and Prevention	WHO Chinese National Influenza Center	Wang,Dayan;Zhou,Shumei;Li,Xiyan;Li,Xiaodan;Zhang,Ye;Bo,Hong;Shu,Yuelong
EPI1101562	MP	China	2016-Dec-30	EPI_ISL_285122	A/guangdong/16SF203/2016	Guangdong Provincial Center for Disease Control and Prevention	WHO Chinese National Influenza Center	Wang,Dayan;Zhou,Shumei;Li,Xiyan;Li,Xiaodan;Zhang,Ye;Bo,Hong;Shu,Yuelong
EPI1101554	MP	China	2016-Dec-30	EPI_ISL_285121	A/guangdong/16SF202/2016	Guangdong Provincial Center for Disease Control and Prevention	WHO Chinese National Influenza Center	Wang,Dayan;Zhou,Shumei;Li,Xiyan;Li,Xiaodan;Zhang,Ye;Bo,Hong;Shu,Yuelong
EPI1101546	MP	China	2016-Jan-12	EPI_ISL_285120	A/Guangdong/16SF007/2016	Guangdong Provincial Center for Disease Control and Prevention	WHO Chinese National Influenza Center	Wang,Dayan;Zhou,Shumei;Li,Xiyan;Li,Xiaodan;Zhang,Ye;Bo,Hong;Shu,Yuelong
EPI1101538	MP	China	2015-Dec-22	EPI_ISL_285119	A/Guangdong/15SF871/2015	Guangdong Provincial Center for Disease Control and Prevention	WHO Chinese National Influenza Center	Wang,Dayan;Zhou,Shumei;Li,Xiyan;Li,Xiaodan;Zhang,Ye;Bo,Hong;Shu,Yuelong
EPI1101530	MP	China	2015-Feb-04	EPI_ISL_285118	A/Guangdong/15SF057/2015	Guangdong Provincial Center for Disease Control and Prevention	WHO Chinese National Influenza Center	Wang,Dayan;Zhou,Shumei;Li,Xiyan;Li,Xiaodan;Zhang,Ye;Bo,Hong;Shu,Yuelong
EPI1057931	MP	China	2015-Jan-21	EPI_ISL_277448	A/Guangdong/15SF052/2015	Guangdong Provincial Center for Disease Control and Prevention	WHO Chinese National Influenza Center	Wang,Dayan;Zhou,Shumei;Li,Xiyan;Li,Xiaodan;Zhang,Ye;Bo,Hong;Shu,Yuelong
EPI1057923	MP	China	2015-Nov-21	EPI_ISL_277447	A/Guangdong/MZ828/2015	Guangdong Provincial Center for Disease Control and Prevention	WHO Chinese National Influenza Center	Wang,Dayan;Zhou,Shumei;Li,Xiyan;Li,Xiaodan;Zhang,Ye;Bo,Hong;Shu,Yuelong
EPI1013268	MP	China	2017-Mar-12	EPI_ISL_267764	A/Guangdong/17SF064/2017	Guangdong Provincial Center for Disease Control and Prevention	WHO Chinese National Influenza Center	Wang,Dayan;Zhou,Shumei;Li,Xiyan;Li,Xiaodan;Zhang,Ye;Bo,Hong;Shu,Yuelong
EPI1013260	MP	China	2017-Mar-11	EPI_ISL_267763	A/Guangdong/17SF062/2017	Guangdong Provincial Center for Disease Control and Prevention	WHO Chinese National Influenza Center	Wang,Dayan;Zhou,Shumei;Li,Xiyan;Li,Xiaodan;Zhang,Ye;Bo,Hong;Shu,Yuelong
EPI1013252	MP	China	2017-Mar-06	EPI_ISL_267762	A/Guangdong/17SF059/2017	Guangdong Provincial Center for Disease Control and Prevention	WHO Chinese National Influenza Center	Wang,Dayan;Zhou,Shumei;Li,Xiyan;Li,Xiaodan;Zhang,Ye;Bo,Hong;Shu,Yuelong
EPI1013244	MP	China	2017-Feb-15	EPI_ISL_267761	A/Guangdong/17SF039/2017	Guangdong Provincial Center for Disease Control and Prevention	WHO Chinese National Influenza Center	Wang,Dayan;Zhou,Shumei;Li,Xiyan;Li,Xiaodan;Zhang,Ye;Bo,Hong;Shu,Yuelong
EPI1013236	MP	China	2017-Feb-09	EPI_ISL_267760	A/Guangdong/17SF037/2017	Guangdong Provincial Center for Disease Control and Prevention	WHO Chinese National Influenza Center	Wang,Dayan;Zhou,Shumei;Li,Xiyan;Li,Xiaodan;Zhang,Ye;Bo,Hong;Shu,Yuelong
EPI1013228	MP	China	2017-Feb-22	EPI_ISL_267759	A/Guangdong/17SF033/2017	Guangdong Provincial Center for Disease Control and Prevention	WHO Chinese National Influenza Center	Wang,Dayan;Zhou,Shumei;Li,Xiyan;Li,Xiaodan;Zhang,Ye;Bo,Hong;Shu,Yuelong
EPI1013220	MP	China	2017-Jan-23	EPI_ISL_267758	A/Guangdong/17SF032/2017	Guangdong Provincial Center for Disease Control and Prevention	WHO Chinese National Influenza Center	Wang,Dayan;Zhou,Shumei;Li,Xiyan;Li,Xiaodan;Zhang,Ye;Bo,Hong;Shu,Yuelong
EPI1100778	MP	China	2017-Mar-22	EPI_ISL_285024	A/Chongqing-Yuzhong/1500/2017	Chongqing Municipal Center for Disease Control and Prevention	WHO Chinese National Influenza Center	Wang,Dayan;Zhou,Shumei;Li,Xiyan;Li,Xiaodan;Zhang,Ye;Bo,Hong;Shu,Yuelong
EPI1100770	MP	China	2017-Mar-13	EPI_ISL_285023	A/Chongqing-Wanzhou/67/2017	Chongqing Municipal Center for Disease Control and Prevention	WHO Chinese National Influenza Center	Wang,Dayan;Zhou,Shumei;Li,Xiyan;Li,Xiaodan;Zhang,Ye;Bo,Hong;Shu,Yuelong
EPI1100762	MP	China	2017-Jun-06	EPI_ISL_285022	A/Chongqing-Shapingba/62/2017	Chongqing Municipal Center for Disease Control and Prevention	WHO Chinese National Influenza Center	Wang,Dayan;Zhou,Shumei;Li,Xiyan;Li,Xiaodan;Zhang,Ye;Bo,Hong;Shu,Yuelong
EPI1100754	MP	China	2017-May-15	EPI_ISL_285021	A/Chongqing-shapingba/61/2017	Chongqing Municipal Center for Disease Control and Prevention	WHO Chinese National Influenza Center	Wang,Dayan;Zhou,Shumei;Li,Xiyan;Li,Xiaodan;Zhang,Ye;Bo,Hong;Shu,Yuelong
EPI1100746	MP	China	2017-Jun-03	EPI_ISL_285020	A/Chongqing-Kaixian/61/2017	Chongqing Municipal Center for Disease Control and Prevention	WHO Chinese National Influenza Center	Wang,Dayan;Zhou,Shumei;Li,Xiyan;Li,Xiaodan;Zhang,Ye;Bo,Hong;Shu,Yuelong
EPI1100738	MP	China	2017-Apr-25	EPI_ISL_285019	A/Chongqing-jiangbei/61/2017	Chongqing Municipal Center for Disease Control and Prevention	WHO Chinese National Influenza Center	Wang,Dayan;Zhou,Shumei;Li,Xiyan;Li,Xiaodan;Zhang,Ye;Bo,Hong;Shu,Yuelong
EPI1100730	MP	China	2017-Mar-04	EPI_ISL_285018	A/Chongqing-Fengjie/51/2017	Chongqing Municipal Center for Disease Control and Prevention	WHO Chinese National Influenza Center	Wang,Dayan;Zhou,Shumei;Li,Xiyan;Li,Xiaodan;Zhang,Ye;Bo,Hong;Shu,Yuelong
EPI1100522	MP	China	2016-Jun-09	EPI_ISL_284992	A/Anhui/45322/2016	Anhui Provincial Center for Disease Control and Prevention	WHO Chinese National Influenza Center	Wang,Dayan;Zhou,Shumei;Li,Xiyan;Li,Xiaodan;Zhang,Ye;Bo,Hong;Shu,Yuelong
EPI1100514	MP	China	2015-Jun-24	EPI_ISL_284991	A/Anhui/42444/2015	Anhui Provincial Center for Disease Control and Prevention	WHO Chinese National Influenza Center	Wang,Dayan;Zhou,Shumei;Li,Xiyan;Li,Xiaodan;Zhang,Ye;Bo,Hong;Shu,Yuelong
EPI1100506	MP	China	2017-Jan-17	EPI_ISL_284990	A/Anhui/29177/2017	Anhui Provincial Center for Disease Control and Prevention	WHO Chinese National Influenza Center	Wang,Dayan;Zhou,Shumei;Li,Xiyan;Li,Xiaodan;Zhang,Ye;Bo,Hong;Shu,Yuelong
EPI1100498	MP	China	2017-Jan-10	EPI_ISL_284989	A/Anhui/29176/2017	Anhui Provincial Center for Disease Control and Prevention	WHO Chinese National Influenza Center	Wang,Dayan;Zhou,Shumei;Li,Xiyan;Li,Xiaodan;Zhang,Ye;Bo,Hong;Shu,Yuelong
EPI1100482	MP	China	2017-May-31	EPI_ISL_284987	A/Anhui/29173/2017	Anhui Provincial Center for Disease Control and Prevention	WHO Chinese National Influenza Center	Wang,Dayan;Zhou,Shumei;Li,Xiyan;Li,Xiaodan;Zhang,Ye;Bo,Hong;Shu,Yuelong
EPI1100474	MP	China	2017-Mar-02	EPI_ISL_284986	A/Anhui/29172/2017	Anhui Provincial Center for Disease Control and Prevention	WHO Chinese National Influenza Center	Wang,Dayan;Zhou,Shumei;Li,Xiyan;Li,Xiaodan;Zhang,Ye;Bo,Hong;Shu,Yuelong
EPI1100466	MP	China	2017-Feb-28	EPI_ISL_284985	A/Anhui/29171/2017	Anhui Provincial Center for Disease Control and Prevention	WHO Chinese National Influenza Center	Wang,Dayan;Zhou,Shumei;Li,Xiyan;Li,Xiaodan;Zhang,Ye;Bo,Hong;Shu,Yuelong
EPI1100458	MP	China	2017-Feb-28	EPI_ISL_284984	A/Anhui/29170/2017	Anhui Provincial Center for Disease Control and Prevention	WHO Chinese National Influenza Center	Wang,Dayan;Zhou,Shumei;Li,Xiyan;Li,Xiaodan;Zhang,Ye;Bo,Hong;Shu,Yuelong
EPI1100450	MP	China	2016-Mar-05	EPI_ISL_284983	A/Anhui/26837/2016	Anhui Provincial Center for Disease Control and Prevention	WHO Chinese National Influenza Center	Wang,Dayan;Zhou,Shumei;Li,Xiyan;Li,Xiaodan;Zhang,Ye;Bo,Hong;Shu,Yuelong
EPI1100442	MP	China	2016-Feb-29	EPI_ISL_284982	A/Anhui/26836/2016	Anhui Provincial Center for Disease Control and Prevention	WHO Chinese National Influenza Center	Wang,Dayan;Zhou,Shumei;Li,Xiyan;Li,Xiaodan;Zhang,Ye;Bo,Hong;Shu,Yuelong
EPI1100434	MP	China	2016-Mar-25	EPI_ISL_284981	A/Anhui/26835/2016	Anhui Provincial Center for Disease Control and Prevention	WHO Chinese National Influenza Center	Wang,Dayan;Zhou,Shumei;Li,Xiyan;Li,Xiaodan;Zhang,Ye;Bo,Hong;Shu,Yuelong
EPI1100426	MP	China	2017-Jan-13	EPI_ISL_284980	A/Anhui/13443/2017	Anhui Provincial Center for Disease Control and Prevention	WHO Chinese National Influenza Center	Wang,Dayan;Zhou,Shumei;Li,Xiyan;Li,Xiaodan;Zhang,Ye;Bo,Hong;Shu,Yuelong
EPI1100418	MP	China	2017-Feb-20	EPI_ISL_284979	A/Anhui/13422/2017	Anhui Provincial Center for Disease Control and Prevention	WHO Chinese National Influenza Center	Wang,Dayan;Zhou,Shumei;Li,Xiyan;Li,Xiaodan;Zhang,Ye;Bo,Hong;Shu,Yuelong
EPI1100410	MP	China	2017-Jan-14	EPI_ISL_284978	A/Anhui/13420/2017	Anhui Provincial Center for Disease Control and Prevention	WHO Chinese National Influenza Center	Wang,Dayan;Zhou,Shumei;Li,Xiyan;Li,Xiaodan;Zhang,Ye;Bo,Hong;Shu,Yuelong
EPI971463	MP	China	2017-Feb-05	EPI_ISL_258029	A/Anhui/13449/2017	Anhui Provincial Center for Disease Control and Prevention	WHO Chinese National Influenza Center	Wang,Dayan;Zhou,Shumei;Li,Xiyan;Li,Xiaodan;Zhang,Ye;Bo,Hong;Shu,Yuelong
EPI1104098	MP	China	2017-Feb-07	EPI_ISL_285584	A/Hubei/09909/2017	Hubei Provincial Center for Disease Control and Prevention	WHO Chinese National Influenza Center	Wang,Dayan;Zhou,Shumei;Li,Xiyan;Li,Xiaodan;Zhang,Ye;Bo,Hong;Shu,Yuelong
EPI1102026	MP	China	2016-Mar-14	EPI_ISL_285180	A/Hubei/39269/2016	Hubei Provincial Center for Disease Control and Prevention	WHO Chinese National Influenza Center	Wang,Dayan;Zhou,Shumei;Li,Xiyan;Li,Xiaodan;Zhang,Ye;Bo,Hong;Shu,Yuelong
EPI1101506	MP	China	2017-Jan-21	EPI_ISL_285115	A/Fujian/6/2017	Fujian Provincial Center for Disease Control and Prevention	WHO Chinese National Influenza Center	Wang,Dayan;Zhou,Shumei;Li,Xiyan;Li,Xiaodan;Zhang,Ye;Bo,Hong;Shu,Yuelong
EPI1101498	MP	China	2016-Jun-30	EPI_ISL_285114	A/Fujian/45970/2016	Fujian Provincial Center for Disease Control and Prevention	WHO Chinese National Influenza Center	Wang,Dayan;Zhou,Shumei;Li,Xiyan;Li,Xiaodan;Zhang,Ye;Bo,Hong;Shu,Yuelong
EPI1101490	MP	China	2016-Feb-22	EPI_ISL_285113	A/Fujian/30767/2016	Fujian Provincial Center for Disease Control and Prevention	WHO Chinese National Influenza Center	Wang,Dayan;Zhou,Shumei;Li,Xiyan;Li,Xiaodan;Zhang,Ye;Bo,Hong;Shu,Yuelong
EPI1101482	MP	China	2016-Mar-15	EPI_ISL_285112	A/Fujian/30766/2016	Fujian Provincial Center for Disease Control and Prevention	WHO Chinese National Influenza Center	Wang,Dayan;Zhou,Shumei;Li,Xiyan;Li,Xiaodan;Zhang,Ye;Bo,Hong;Shu,Yuelong
EPI1101474	MP	China	2017-May-11	EPI_ISL_285111	A/Fujian/27871/2017	Fujian Provincial Center for Disease Control and Prevention	WHO Chinese National Influenza Center	Wang,Dayan;Zhou,Shumei;Li,Xiyan;Li,Xiaodan;Zhang,Ye;Bo,Hong;Shu,Yuelong
EPI1101466	MP	China	2016-Feb-26	EPI_ISL_285110	A/Fujian/17527/2016	Fujian Provincial Center for Disease Control and Prevention	WHO Chinese National Influenza Center	Wang,Dayan;Zhou,Shumei;Li,Xiyan;Li,Xiaodan;Zhang,Ye;Bo,Hong;Shu,Yuelong
EPI1101458	MP	China	2017-Feb-05	EPI_ISL_285109	A/Fujian/10953/2017	Fujian Provincial Center for Disease Control and Prevention	WHO Chinese National Influenza Center	Wang,Dayan;Zhou,Shumei;Li,Xiyan;Li,Xiaodan;Zhang,Ye;Bo,Hong;Shu,Yuelong
EPI1101450	MP	China	2016-Jan-15	EPI_ISL_285108	A/Fujian/06198/2016	Fujian Provincial Center for Disease Control and Prevention	WHO Chinese National Influenza Center	Wang,Dayan;Zhou,Shumei;Li,Xiyan;Li,Xiaodan;Zhang,Ye;Bo,Hong;Shu,Yuelong
EPI1101442	MP	China	2016-Dec-27	EPI_ISL_285107	A/Fujian/02150/2016	Fujian Provincial Center for Disease Control and Prevention	WHO Chinese National Influenza Center	Wang,Dayan;Zhou,Shumei;Li,Xiyan;Li,Xiaodan;Zhang,Ye;Bo,Hong;Shu,Yuelong
EPI971495	MP	China	2017-Feb-16	EPI_ISL_258033	A/Fujian/13558/2017	Fujian Provincial Center for Disease Control and Prevention	WHO Chinese National Influenza Center	Wang,Dayan;Zhou,Shumei;Li,Xiyan;Li,Xiaodan;Zhang,Ye;Bo,Hong;Shu,Yuelong
EPI1252146	MP	China	2017-Aug-01	EPI_ISL_314056	A/Fujian/33845/2017	Fujian Center for Disease Control and Prevention	WHO Chinese National Influenza Center	Liu,Jia;Li,Xiyan;Zhang,Ye;Wang,Dayan
EPI1101706	MP	China	2017-Mar-14	EPI_ISL_285140	A/Guangxi/18907/2017	Guangxi Center for Disease Prevention and Control	WHO Chinese National Influenza Center	Wang,Dayan;Zhou,Shumei;Li,Xiyan;Li,Xiaodan;Zhang,Ye;Bo,Hong;Shu,Yuelong
EPI1101698	MP	China	2017-Mar-12	EPI_ISL_285139	A/Guangxi/18905/2017	Guangxi Center for Disease Prevention and Control	WHO Chinese National Influenza Center	Wang,Dayan;Zhou,Shumei;Li,Xiyan;Li,Xiaodan;Zhang,Ye;Bo,Hong;Shu,Yuelong
EPI1101690	MP	China	2017-Mar-12	EPI_ISL_285138	A/Guangxi/18903/2017	Guangxi Center for Disease Prevention and Control	WHO Chinese National Influenza Center	Wang,Dayan;Zhou,Shumei;Li,Xiyan;Li,Xiaodan;Zhang,Ye;Bo,Hong;Shu,Yuelong
EPI1101682	MP	China	2017-Mar-06	EPI_ISL_285137	A/Guangxi/18899/2017	Guangxi Center for Disease Prevention and Control	WHO Chinese National Influenza Center	Wang,Dayan;Zhou,Shumei;Li,Xiyan;Li,Xiaodan;Zhang,Ye;Bo,Hong;Shu,Yuelong
EPI1018171	MP	China	2017-Mar-18	EPI_ISL_268509	A/Guangxi/18911/2017	Guangxi Center for Disease Prevention and Control	WHO Chinese National Influenza Center	Wang,Dayan;Zhou,Shumei;Li,Xiyan;Li,Xiaodan;Zhang,Ye;Bo,Hong;Shu,Yuelong
EPI1018163	MP	China	2017-Mar-18	EPI_ISL_268508	A/Guangxi/18910/2017	Guangxi Center for Disease Prevention and Control	WHO Chinese National Influenza Center	Wang,Dayan;Zhou,Shumei;Li,Xiyan;Li,Xiaodan;Zhang,Ye;Bo,Hong;Shu,Yuelong
EPI1018155	MP	China	2017-Mar-16	EPI_ISL_268507	A/Guangxi/18908/2017	Guangxi Center for Disease Prevention and Control	WHO Chinese National Influenza Center	Wang,Dayan;Zhou,Shumei;Li,Xiyan;Li,Xiaodan;Zhang,Ye;Bo,Hong;Shu,Yuelong
EPI1018147	MP	China	2017-Mar-14	EPI_ISL_268506	A/Guangxi/18906/2017	Guangxi Center for Disease Prevention and Control	WHO Chinese National Influenza Center	Wang,Dayan;Zhou,Shumei;Li,Xiyan;Li,Xiaodan;Zhang,Ye;Bo,Hong;Shu,Yuelong
EPI1018139	MP	China	2017-Mar-12	EPI_ISL_268505	A/Guangxi/18902/2017	Guangxi Center for Disease Prevention and Control	WHO Chinese National Influenza Center	Wang,Dayan;Zhou,Shumei;Li,Xiyan;Li,Xiaodan;Zhang,Ye;Bo,Hong;Shu,Yuelong
EPI1018131	MP	China	2017-Mar-04	EPI_ISL_268504	A/Guangxi/18897/2017	Guangxi Center for Disease Prevention and Control	WHO Chinese National Influenza Center	Wang,Dayan;Zhou,Shumei;Li,Xiyan;Li,Xiaodan;Zhang,Ye;Bo,Hong;Shu,Yuelong
EPI1018123	MP	China	2017-Mar-03	EPI_ISL_268503	A/Guangxi/18895/2017	Guangxi Center for Disease Prevention and Control	WHO Chinese National Influenza Center	Wang,Dayan;Zhou,Shumei;Li,Xiyan;Li,Xiaodan;Zhang,Ye;Bo,Hong;Shu,Yuelong
EPI1018115	MP	China	2017-Feb-27	EPI_ISL_268502	A/Guangxi/18892/2017	Guangxi Center for Disease Prevention and Control	WHO Chinese National Influenza Center	Wang,Dayan;Zhou,Shumei;Li,Xiyan;Li,Xiaodan;Zhang,Ye;Bo,Hong;Shu,Yuelong
EPI1018107	MP	China	2017-Feb-27	EPI_ISL_268501	A/Guangxi/18891/2017	Guangxi Center for Disease Prevention and Control	WHO Chinese National Influenza Center	Wang,Dayan;Zhou,Shumei;Li,Xiyan;Li,Xiaodan;Zhang,Ye;Bo,Hong;Shu,Yuelong
EPI1018099	MP	China	2017-Feb-28	EPI_ISL_268500	A/Guangxi/18888/2017	Guangxi Center for Disease Prevention and Control	WHO Chinese National Influenza Center	Wang,Dayan;Zhou,Shumei;Li,Xiyan;Li,Xiaodan;Zhang,Ye;Bo,Hong;Shu,Yuelong
EPI1018091	MP	China	2017-Feb-18	EPI_ISL_268499	A/Guangxi/13452/2017	Guangxi Center for Disease Prevention and Control	WHO Chinese National Influenza Center	Wang,Dayan;Zhou,Shumei;Li,Xiyan;Li,Xiaodan;Zhang,Ye;Bo,Hong;Shu,Yuelong
EPI1018083	MP	China	2017-Feb-23	EPI_ISL_268498	A/Guangxi/13450/2017	Guangxi Center for Disease Prevention and Control	WHO Chinese National Influenza Center	Wang,Dayan;Zhou,Shumei;Li,Xiyan;Li,Xiaodan;Zhang,Ye;Bo,Hong;Shu,Yuelong
EPI1431603	MP	China	2019-Apr-03	EPI_ISL_353999	A/Gansu/23275/2019	Gansu Provincial Centre for Disease Control and Prevention	WHO Chinese National Influenza Center	Wang, Dayan; Yu, Deshan; Liu, Jia; Li, Xiyan
EPI1431595	MP	China	2019-Apr-03	EPI_ISL_353998	A/Gansu/23276/2019	Gansu Provincial Centre for Disease Control and Prevention	WHO Chinese National Influenza Center	Wang, Dayan; Yu, Deshan; Liu, Jia; Li, Xiyan
EPI1431587	MP	China	2019-Apr-01	EPI_ISL_353997	A/Gansu/23277/2019	Gansu Provincial Centre for Disease Control and Prevention	WHO Chinese National Influenza Center	Wang, Dayan; Yu, Deshan; Liu, Jia; Li, Xiyan
EPI1431563	MP	China	2019-Apr-04	EPI_ISL_353994	A/Gansu/23453/2019	Gansu Provincial Centre for Disease Control and Prevention	WHO Chinese National Influenza Center	Wang, Dayan; Yu, Deshan; Liu, Jia; Li, Xiyan
EPI1431531	MP	China	2019-Apr-04	EPI_ISL_353990	A/Gansu/23447/2019	Gansu Provincial Centre for Disease Control and Prevention	WHO Chinese National Influenza Center	Wang, Dayan; Yu, Deshan; Liu, Jia; Li, Xiyan
EPI1352840	MP	China	2017-Nov-29	EPI_ISL_337278	A/Yunnan/40430/2017		WHO Chinese National Influenza Center	Wang,Dayan;Zhou,Shumei;Li,Xiyan;Liu,Jia;Zhang,Ye;Bo,Hong;Shu,Yuelong
EPI1104018	MP	China	2017-Feb-28	EPI_ISL_285574	A/Hunan/27316/2017		WHO Chinese National Influenza Center	Wang,Dayan;Zhou,Shumei;Li,Xiyan;Li,Xiaodan;Zhang,Ye;Bo,Hong;Shu,Yuelong
EPI1104010	MP	China	2017-Mar-21	EPI_ISL_285573	A/Hunan/25365/2017		WHO Chinese National Influenza Center	Wang,Dayan;Zhou,Shumei;Li,Xiyan;Li,Xiaodan;Zhang,Ye;Bo,Hong;Shu,Yuelong
EPI1104002	MP	China	2017-Mar-19	EPI_ISL_285572	A/Hunan/25364/2017		WHO Chinese National Influenza Center	Wang,Dayan;Zhou,Shumei;Li,Xiyan;Li,Xiaodan;Zhang,Ye;Bo,Hong;Shu,Yuelong
EPI1103994	MP	China	2017-Mar-16	EPI_ISL_285571	A/Hunan/25363/2017		WHO Chinese National Influenza Center	Wang,Dayan;Zhou,Shumei;Li,Xiyan;Li,Xiaodan;Zhang,Ye;Bo,Hong;Shu,Yuelong
EPI1103986	MP	China	2017-Mar-14	EPI_ISL_285570	A/Hunan/25362/2017		WHO Chinese National Influenza Center	Wang,Dayan;Zhou,Shumei;Li,Xiyan;Li,Xiaodan;Zhang,Ye;Bo,Hong;Shu,Yuelong
EPI1103978	MP	China	2017-Feb-04	EPI_ISL_285569	A/Hunan/25360/2017		WHO Chinese National Influenza Center	Wang,Dayan;Zhou,Shumei;Li,Xiyan;Li,Xiaodan;Zhang,Ye;Bo,Hong;Shu,Yuelong
EPI1103970	MP	China	2017-Mar-24	EPI_ISL_285568	A/Hunan/25358/2017		WHO Chinese National Influenza Center	Wang,Dayan;Zhou,Shumei;Li,Xiyan;Li,Xiaodan;Zhang,Ye;Bo,Hong;Shu,Yuelong
EPI1103962	MP	China	2017-Mar-23	EPI_ISL_285567	A/Hunan/25356/2017		WHO Chinese National Influenza Center	Wang,Dayan;Zhou,Shumei;Li,Xiyan;Li,Xiaodan;Zhang,Ye;Bo,Hong;Shu,Yuelong
EPI1103954	MP	China	2017-Mar-29	EPI_ISL_285566	A/Hunan/25355/2017		WHO Chinese National Influenza Center	Wang,Dayan;Zhou,Shumei;Li,Xiyan;Li,Xiaodan;Zhang,Ye;Bo,Hong;Shu,Yuelong
EPI1103946	MP	China	2017-Mar-14	EPI_ISL_285565	A/Hunan/25353/2017		WHO Chinese National Influenza Center	Wang,Dayan;Zhou,Shumei;Li,Xiyan;Li,Xiaodan;Zhang,Ye;Bo,Hong;Shu,Yuelong
EPI1103938	MP	China	2017-Mar-29	EPI_ISL_285564	A/Hunan/25350/2017		WHO Chinese National Influenza Center	Wang,Dayan;Zhou,Shumei;Li,Xiyan;Li,Xiaodan;Zhang,Ye;Bo,Hong;Shu,Yuelong
EPI1103874	MP	China	2017-Jun-14	EPI_ISL_285556	A/Inner Mongolia/29169/2017		WHO Chinese National Influenza Center	Wang,Dayan;Zhou,Shumei;Li,Xiyan;Li,Xiaodan;Zhang,Ye;Bo,Hong;Shu,Yuelong
EPI1102960	MP	China	2017-Jun-28	EPI_ISL_285308	A/Yunnan/32294/2017		WHO Chinese National Influenza Center	Wang,Dayan;Zhou,Shumei;Li,Xiyan;Li,Xiaodan;Zhang,Ye;Bo,Hong;Shu,Yuelong
EPI1102952	MP	China	2017-Jun-25	EPI_ISL_285307	A/Yunnan/32293/2017		WHO Chinese National Influenza Center	Wang,Dayan;Zhou,Shumei;Li,Xiyan;Li,Xiaodan;Zhang,Ye;Bo,Hong;Shu,Yuelong
EPI1102944	MP	China	2017-Jun-13	EPI_ISL_285306	A/Yunnan/32291/2017		WHO Chinese National Influenza Center	Wang,Dayan;Zhou,Shumei;Li,Xiyan;Li,Xiaodan;Zhang,Ye;Bo,Hong;Shu,Yuelong
EPI1102936	MP	China	2017-Feb-07	EPI_ISL_285305	A/Yunnan/09678/2017		WHO Chinese National Influenza Center	Wang,Dayan;Zhou,Shumei;Li,Xiyan;Li,Xiaodan;Zhang,Ye;Bo,Hong;Shu,Yuelong
EPI1102928	MP	China	2016-Jun-12	EPI_ISL_285304	A/Tianjin/43917/2016		WHO Chinese National Influenza Center	Wang,Dayan;Zhou,Shumei;Li,Xiyan;Li,Xiaodan;Zhang,Ye;Bo,Hong;Shu,Yuelong
EPI1102920	MP	China	2017-Jun-20	EPI_ISL_285303	A/Tianjin/31940/2017		WHO Chinese National Influenza Center	Wang,Dayan;Zhou,Shumei;Li,Xiyan;Li,Xiaodan;Zhang,Ye;Bo,Hong;Shu,Yuelong
EPI1102912	MP	China	2017-Apr-13	EPI_ISL_285302	A/Tianjin/22164/2017		WHO Chinese National Influenza Center	Wang,Dayan;Zhou,Shumei;Li,Xiyan;Li,Xiaodan;Zhang,Ye;Bo,Hong;Shu,Yuelong
EPI1102904	MP	China	2017-Apr-13	EPI_ISL_285301	A/Tianjin/22163/2017		WHO Chinese National Influenza Center	Wang,Dayan;Zhou,Shumei;Li,Xiyan;Li,Xiaodan;Zhang,Ye;Bo,Hong;Shu,Yuelong
EPI1102896	MP	China	2017-May-31	EPI_ISL_285300	A/Sichuan/29765/2017		WHO Chinese National Influenza Center	Wang,Dayan;Zhou,Shumei;Li,Xiyan;Li,Xiaodan;Zhang,Ye;Bo,Hong;Shu,Yuelong
EPI1102888	MP	China	2017-Jun-17	EPI_ISL_285299	A/Sichuan/29764/2017		WHO Chinese National Influenza Center	Wang,Dayan;Zhou,Shumei;Li,Xiyan;Li,Xiaodan;Zhang,Ye;Bo,Hong;Shu,Yuelong
EPI1102880	MP	China	2017-Jun-16	EPI_ISL_285298	A/Sichuan/29763/2017		WHO Chinese National Influenza Center	Wang,Dayan;Zhou,Shumei;Li,Xiyan;Li,Xiaodan;Zhang,Ye;Bo,Hong;Shu,Yuelong
EPI1102872	MP	China	2017-May-22	EPI_ISL_285297	A/Sichuan/27873/2017		WHO Chinese National Influenza Center	Wang,Dayan;Zhou,Shumei;Li,Xiyan;Li,Xiaodan;Zhang,Ye;Bo,Hong;Shu,Yuelong
EPI1102864	MP	China	2017-May-24	EPI_ISL_285296	A/Sichuan/27872/2017		WHO Chinese National Influenza Center	Wang,Dayan;Zhou,Shumei;Li,Xiyan;Li,Xiaodan;Zhang,Ye;Bo,Hong;Shu,Yuelong
EPI1102856	MP	China	2017-May-15	EPI_ISL_285295	A/Sichuan/27184/2017		WHO Chinese National Influenza Center	Wang,Dayan;Zhou,Shumei;Li,Xiyan;Li,Xiaodan;Zhang,Ye;Bo,Hong;Shu,Yuelong
EPI1102848	MP	China	2017-May-19	EPI_ISL_285294	A/Sichuan/27183/2017		WHO Chinese National Influenza Center	Wang,Dayan;Zhou,Shumei;Li,Xiyan;Li,Xiaodan;Zhang,Ye;Bo,Hong;Shu,Yuelong
EPI1102840	MP	China	2017-May-07	EPI_ISL_285293	A/Sichuan/27182/2017		WHO Chinese National Influenza Center	Wang,Dayan;Zhou,Shumei;Li,Xiyan;Li,Xiaodan;Zhang,Ye;Bo,Hong;Shu,Yuelong
EPI1102832	MP	China	2017-May-06	EPI_ISL_285292	A/Sichuan/27181/2017		WHO Chinese National Influenza Center	Wang,Dayan;Zhou,Shumei;Li,Xiyan;Li,Xiaodan;Zhang,Ye;Bo,Hong;Shu,Yuelong
EPI1102824	MP	China	2017-May-04	EPI_ISL_285291	A/Sichuan/27180/2017		WHO Chinese National Influenza Center	Wang,Dayan;Zhou,Shumei;Li,Xiyan;Li,Xiaodan;Zhang,Ye;Bo,Hong;Shu,Yuelong
EPI1102816	MP	China	2017-Apr-30	EPI_ISL_285290	A/Sichuan/24989/2017		WHO Chinese National Influenza Center	Wang,Dayan;Zhou,Shumei;Li,Xiyan;Li,Xiaodan;Zhang,Ye;Bo,Hong;Shu,Yuelong
EPI1102808	MP	China	2017-Apr-22	EPI_ISL_285289	A/Sichuan/24987/2017		WHO Chinese National Influenza Center	Wang,Dayan;Zhou,Shumei;Li,Xiyan;Li,Xiaodan;Zhang,Ye;Bo,Hong;Shu,Yuelong
EPI1102800	MP	China	2017-Apr-07	EPI_ISL_285288	A/Sichuan/24986/2017		WHO Chinese National Influenza Center	Wang,Dayan;Zhou,Shumei;Li,Xiyan;Li,Xiaodan;Zhang,Ye;Bo,Hong;Shu,Yuelong
EPI1102792	MP	China	2017-Apr-19	EPI_ISL_285287	A/Sichuan/24985/2017		WHO Chinese National Influenza Center	Wang,Dayan;Zhou,Shumei;Li,Xiyan;Li,Xiaodan;Zhang,Ye;Bo,Hong;Shu,Yuelong
EPI1102784	MP	China	2017-May-01	EPI_ISL_285286	A/Sichuan/24984/2017		WHO Chinese National Influenza Center	Wang,Dayan;Zhou,Shumei;Li,Xiyan;Li,Xiaodan;Zhang,Ye;Bo,Hong;Shu,Yuelong
EPI1102776	MP	China	2017-Apr-30	EPI_ISL_285285	A/Sichuan/24983/2017		WHO Chinese National Influenza Center	Wang,Dayan;Zhou,Shumei;Li,Xiyan;Li,Xiaodan;Zhang,Ye;Bo,Hong;Shu,Yuelong
EPI1102768	MP	China	2017-Apr-26	EPI_ISL_285284	A/Sichuan/24982/2017		WHO Chinese National Influenza Center	Wang,Dayan;Zhou,Shumei;Li,Xiyan;Li,Xiaodan;Zhang,Ye;Bo,Hong;Shu,Yuelong
EPI1102760	MP	China	2017-Apr-21	EPI_ISL_285283	A/Sichuan/24981/2017		WHO Chinese National Influenza Center	Wang,Dayan;Zhou,Shumei;Li,Xiyan;Li,Xiaodan;Zhang,Ye;Bo,Hong;Shu,Yuelong
EPI1102752	MP	China	2017-Apr-19	EPI_ISL_285282	A/Sichuan/24980/2017		WHO Chinese National Influenza Center	Wang,Dayan;Zhou,Shumei;Li,Xiyan;Li,Xiaodan;Zhang,Ye;Bo,Hong;Shu,Yuelong
EPI1102744	MP	China	2017-Apr-13	EPI_ISL_285281	A/Sichuan/24977/2017		WHO Chinese National Influenza Center	Wang,Dayan;Zhou,Shumei;Li,Xiyan;Li,Xiaodan;Zhang,Ye;Bo,Hong;Shu,Yuelong
EPI1102736	MP	China	2017-Apr-27	EPI_ISL_285280	A/Sichuan/24976/2017		WHO Chinese National Influenza Center	Wang,Dayan;Zhou,Shumei;Li,Xiyan;Li,Xiaodan;Zhang,Ye;Bo,Hong;Shu,Yuelong
EPI1102728	MP	China	2017-Apr-07	EPI_ISL_285279	A/Sichuan/24974/2017		WHO Chinese National Influenza Center	Wang,Dayan;Zhou,Shumei;Li,Xiyan;Li,Xiaodan;Zhang,Ye;Bo,Hong;Shu,Yuelong
EPI1102720	MP	China	2017-Mar-06	EPI_ISL_285278	A/Sichuan/17267/2017		WHO Chinese National Influenza Center	Wang,Dayan;Zhou,Shumei;Li,Xiyan;Li,Xiaodan;Zhang,Ye;Bo,Hong;Shu,Yuelong
EPI1102712	MP	China	2017-Feb-11	EPI_ISL_285277	A/Sichuan/11022/2017		WHO Chinese National Influenza Center	Wang,Dayan;Zhou,Shumei;Li,Xiyan;Li,Xiaodan;Zhang,Ye;Bo,Hong;Shu,Yuelong
EPI1102704	MP	China	2017-Feb-09	EPI_ISL_285276	A/Sichuan/11021/2017		WHO Chinese National Influenza Center	Wang,Dayan;Zhou,Shumei;Li,Xiyan;Li,Xiaodan;Zhang,Ye;Bo,Hong;Shu,Yuelong
EPI1102696	MP	China	2017-Feb-07	EPI_ISL_285275	A/Sichuan/11020/2017		WHO Chinese National Influenza Center	Wang,Dayan;Zhou,Shumei;Li,Xiyan;Li,Xiaodan;Zhang,Ye;Bo,Hong;Shu,Yuelong
EPI1102688	MP	China	2017-Jan-25	EPI_ISL_285274	A/Sichuan/09680/2017		WHO Chinese National Influenza Center	Wang,Dayan;Zhou,Shumei;Li,Xiyan;Li,Xiaodan;Zhang,Ye;Bo,Hong;Shu,Yuelong
EPI1102680	MP	China	2017-Feb-03	EPI_ISL_285273	A/Sichuan/09679/2017		WHO Chinese National Influenza Center	Wang,Dayan;Zhou,Shumei;Li,Xiyan;Li,Xiaodan;Zhang,Ye;Bo,Hong;Shu,Yuelong
EPI1102672	MP	China	2017-Jan-24	EPI_ISL_285272	A/Sichuan/08606/2017		WHO Chinese National Influenza Center	Wang,Dayan;Zhou,Shumei;Li,Xiyan;Li,Xiaodan;Zhang,Ye;Bo,Hong;Shu,Yuelong
EPI1102664	MP	China	2017-May-14	EPI_ISL_285271	A/Shanxi/26571/2017		WHO Chinese National Influenza Center	Wang,Dayan;Zhou,Shumei;Li,Xiyan;Li,Xiaodan;Zhang,Ye;Bo,Hong;Shu,Yuelong
EPI1102656	MP	China	2017-May-14	EPI_ISL_285270	A/Shanxi/26570/2017		WHO Chinese National Influenza Center	Wang,Dayan;Zhou,Shumei;Li,Xiyan;Li,Xiaodan;Zhang,Ye;Bo,Hong;Shu,Yuelong
EPI1102648	MP	China	2017-May-14	EPI_ISL_285269	A/Shanxi/26569/2017		WHO Chinese National Influenza Center	Wang,Dayan;Zhou,Shumei;Li,Xiyan;Li,Xiaodan;Zhang,Ye;Bo,Hong;Shu,Yuelong
EPI1102608	MP	China	2017-Jan-07	EPI_ISL_285264	A/Shandong/21077/2017		WHO Chinese National Influenza Center	Wang,Dayan;Zhou,Shumei;Li,Xiyan;Li,Xiaodan;Zhang,Ye;Bo,Hong;Shu,Yuelong
EPI1102600	MP	China	2017-Feb-24	EPI_ISL_285263	A/Shandong/19419/2017		WHO Chinese National Influenza Center	Wang,Dayan;Zhou,Shumei;Li,Xiyan;Li,Xiaodan;Zhang,Ye;Bo,Hong;Shu,Yuelong
EPI1102592	MP	China	2017-Jun-06	EPI_ISL_285262	A/Shaanxi/32287/2017		WHO Chinese National Influenza Center	Wang,Dayan;Zhou,Shumei;Li,Xiyan;Li,Xiaodan;Zhang,Ye;Bo,Hong;Shu,Yuelong
EPI1102584	MP	China	2017-May-13	EPI_ISL_285261	A/Shaanxi/32285/2017		WHO Chinese National Influenza Center	Wang,Dayan;Zhou,Shumei;Li,Xiyan;Li,Xiaodan;Zhang,Ye;Bo,Hong;Shu,Yuelong
EPI1102576	MP	China	2017-May-05	EPI_ISL_285260	A/Shaanxi/32284/2017		WHO Chinese National Influenza Center	Wang,Dayan;Zhou,Shumei;Li,Xiyan;Li,Xiaodan;Zhang,Ye;Bo,Hong;Shu,Yuelong
EPI1102568	MP	China	2017-May-02	EPI_ISL_285259	A/Shaanxi/32282/2017		WHO Chinese National Influenza Center	Wang,Dayan;Zhou,Shumei;Li,Xiyan;Li,Xiaodan;Zhang,Ye;Bo,Hong;Shu,Yuelong
EPI1102536	MP	China	2016-Jun-13	EPI_ISL_285255	A/Liaoning/44068/2016		WHO Chinese National Influenza Center	Wang,Dayan;Zhou,Shumei;Li,Xiyan;Li,Xiaodan;Zhang,Ye;Bo,Hong;Shu,Yuelong
EPI1102528	MP	China	2017-Apr-19	EPI_ISL_285254	A/Liaoning/28252/2017		WHO Chinese National Influenza Center	Wang,Dayan;Zhou,Shumei;Li,Xiyan;Li,Xiaodan;Zhang,Ye;Bo,Hong;Shu,Yuelong
EPI1102520	MP	China	2017-Jan-27	EPI_ISL_285253	A/Liaoning/14358/2017		WHO Chinese National Influenza Center	Wang,Dayan;Zhou,Shumei;Li,Xiyan;Li,Xiaodan;Zhang,Ye;Bo,Hong;Shu,Yuelong
EPI1102512	MP	China	2017-Jan-27	EPI_ISL_285252	A/Liaoning/14356/2017		WHO Chinese National Influenza Center	Wang,Dayan;Zhou,Shumei;Li,Xiyan;Li,Xiaodan;Zhang,Ye;Bo,Hong;Shu,Yuelong
EPI1102504	MP	China	2017-Jan-27	EPI_ISL_285251	A/Liaoning/13453/2017		WHO Chinese National Influenza Center	Wang,Dayan;Zhou,Shumei;Li,Xiyan;Li,Xiaodan;Zhang,Ye;Bo,Hong;Shu,Yuelong
EPI1102496	MP	China	2017-Apr-20	EPI_ISL_285250	A/Jilin/24141/2017		WHO Chinese National Influenza Center	Wang,Dayan;Zhou,Shumei;Li,Xiyan;Li,Xiaodan;Zhang,Ye;Bo,Hong;Shu,Yuelong
EPI1102488	MP	China	2017-Feb-04	EPI_ISL_285249	A/Jiangxi/10682/2017		WHO Chinese National Influenza Center	Wang,Dayan;Zhou,Shumei;Li,Xiyan;Li,Xiaodan;Zhang,Ye;Bo,Hong;Shu,Yuelong
EPI1102480	MP	China	2017-Feb-02	EPI_ISL_285248	A/Jiangxi/10680/2017		WHO Chinese National Influenza Center	Wang,Dayan;Zhou,Shumei;Li,Xiyan;Li,Xiaodan;Zhang,Ye;Bo,Hong;Shu,Yuelong
EPI1102472	MP	China	2017-Feb-01	EPI_ISL_285247	A/Jiangxi/10679/2017		WHO Chinese National Influenza Center	Wang,Dayan;Zhou,Shumei;Li,Xiyan;Li,Xiaodan;Zhang,Ye;Bo,Hong;Shu,Yuelong
EPI1102464	MP	China	2017-Jan-27	EPI_ISL_285246	A/Jiangxi/10678/2017		WHO Chinese National Influenza Center	Wang,Dayan;Zhou,Shumei;Li,Xiyan;Li,Xiaodan;Zhang,Ye;Bo,Hong;Shu,Yuelong
EPI1102456	MP	China	2017-Jan-24	EPI_ISL_285245	A/Jiangxi/10676/2017		WHO Chinese National Influenza Center	Wang,Dayan;Zhou,Shumei;Li,Xiyan;Li,Xiaodan;Zhang,Ye;Bo,Hong;Shu,Yuelong
EPI1102448	MP	China	2017-Jan-24	EPI_ISL_285244	A/Jiangxi/10675/2017		WHO Chinese National Influenza Center	Wang,Dayan;Zhou,Shumei;Li,Xiyan;Li,Xiaodan;Zhang,Ye;Bo,Hong;Shu,Yuelong
EPI1102440	MP	China	2017-Jan-23	EPI_ISL_285243	A/Jiangxi/10674/2017		WHO Chinese National Influenza Center	Wang,Dayan;Zhou,Shumei;Li,Xiyan;Li,Xiaodan;Zhang,Ye;Bo,Hong;Shu,Yuelong
EPI1102432	MP	China	2017-Jan-22	EPI_ISL_285242	A/Jiangxi/10673/2017		WHO Chinese National Influenza Center	Wang,Dayan;Zhou,Shumei;Li,Xiyan;Li,Xiaodan;Zhang,Ye;Bo,Hong;Shu,Yuelong
EPI1102424	MP	China	2017-Jan-20	EPI_ISL_285241	A/Jiangxi/10672/2017		WHO Chinese National Influenza Center	Wang,Dayan;Zhou,Shumei;Li,Xiyan;Li,Xiaodan;Zhang,Ye;Bo,Hong;Shu,Yuelong
EPI1102416	MP	China	2017-Jan-19	EPI_ISL_285240	A/Jiangxi/10671/2017		WHO Chinese National Influenza Center	Wang,Dayan;Zhou,Shumei;Li,Xiyan;Li,Xiaodan;Zhang,Ye;Bo,Hong;Shu,Yuelong
EPI1102408	MP	China	2017-Jan-14	EPI_ISL_285239	A/Jiangxi/10670/2017		WHO Chinese National Influenza Center	Wang,Dayan;Zhou,Shumei;Li,Xiyan;Li,Xiaodan;Zhang,Ye;Bo,Hong;Shu,Yuelong
EPI1102400	MP	China	2017-Jan-10	EPI_ISL_285238	A/Jiangxi/10669/2017		WHO Chinese National Influenza Center	Wang,Dayan;Zhou,Shumei;Li,Xiyan;Li,Xiaodan;Zhang,Ye;Bo,Hong;Shu,Yuelong
EPI1102392	MP	China	2017-Jan-07	EPI_ISL_285237	A/Jiangxi/10668/2017		WHO Chinese National Influenza Center	Wang,Dayan;Zhou,Shumei;Li,Xiyan;Li,Xiaodan;Zhang,Ye;Bo,Hong;Shu,Yuelong
EPI1102384	MP	China	2017-Jan-10	EPI_ISL_285236	A/Jiangxi/10667/2017		WHO Chinese National Influenza Center	Wang,Dayan;Zhou,Shumei;Li,Xiyan;Li,Xiaodan;Zhang,Ye;Bo,Hong;Shu,Yuelong
EPI1102376	MP	China	2017-Jan-10	EPI_ISL_285235	A/Jiangxi/10666/2017		WHO Chinese National Influenza Center	Wang,Dayan;Zhou,Shumei;Li,Xiyan;Li,Xiaodan;Zhang,Ye;Bo,Hong;Shu,Yuelong
EPI1102368	MP	China	2017-Jan-07	EPI_ISL_285234	A/Jiangxi/10665/2017		WHO Chinese National Influenza Center	Wang,Dayan;Zhou,Shumei;Li,Xiyan;Li,Xiaodan;Zhang,Ye;Bo,Hong;Shu,Yuelong
EPI1102360	MP	China	2017-Jan-05	EPI_ISL_285233	A/Jiangxi/10663/2017		WHO Chinese National Influenza Center	Wang,Dayan;Zhou,Shumei;Li,Xiyan;Li,Xiaodan;Zhang,Ye;Bo,Hong;Shu,Yuelong
EPI1102352	MP	China	2017-Jan-06	EPI_ISL_285232	A/Jiangxi/10662/2017		WHO Chinese National Influenza Center	Wang,Dayan;Zhou,Shumei;Li,Xiyan;Li,Xiaodan;Zhang,Ye;Bo,Hong;Shu,Yuelong
EPI1102344	MP	China	2017-Jan-03	EPI_ISL_285231	A/Jiangxi/10661/2017		WHO Chinese National Influenza Center	Wang,Dayan;Zhou,Shumei;Li,Xiyan;Li,Xiaodan;Zhang,Ye;Bo,Hong;Shu,Yuelong
EPI1102248	MP	China	2017-Apr-13	EPI_ISL_285219	A/Hunan/25349/2017		WHO Chinese National Influenza Center	Wang,Dayan;Zhou,Shumei;Li,Xiyan;Li,Xiaodan;Zhang,Ye;Bo,Hong;Shu,Yuelong
EPI1102240	MP	China	2017-Mar-04	EPI_ISL_285218	A/Hunan/17873/2017		WHO Chinese National Influenza Center	Wang,Dayan;Zhou,Shumei;Li,Xiyan;Li,Xiaodan;Zhang,Ye;Bo,Hong;Shu,Yuelong
EPI1102232	MP	China	2017-Mar-21	EPI_ISL_285217	A/Hunan/17872/2017		WHO Chinese National Influenza Center	Wang,Dayan;Zhou,Shumei;Li,Xiyan;Li,Xiaodan;Zhang,Ye;Bo,Hong;Shu,Yuelong
EPI1102224	MP	China	2017-Mar-12	EPI_ISL_285216	A/Hunan/17869/2017		WHO Chinese National Influenza Center	Wang,Dayan;Zhou,Shumei;Li,Xiyan;Li,Xiaodan;Zhang,Ye;Bo,Hong;Shu,Yuelong
EPI1102216	MP	China	2017-Mar-17	EPI_ISL_285215	A/Hunan/17868/2017		WHO Chinese National Influenza Center	Wang,Dayan;Zhou,Shumei;Li,Xiyan;Li,Xiaodan;Zhang,Ye;Bo,Hong;Shu,Yuelong
EPI1102208	MP	China	2017-Feb-10	EPI_ISL_285214	A/Hunan/11025/2017		WHO Chinese National Influenza Center	Wang,Dayan;Zhou,Shumei;Li,Xiyan;Li,Xiaodan;Zhang,Ye;Bo,Hong;Shu,Yuelong
EPI1102200	MP	China	2017-Jan-23	EPI_ISL_285213	A/Hunan/09922/2017		WHO Chinese National Influenza Center	Wang,Dayan;Zhou,Shumei;Li,Xiyan;Li,Xiaodan;Zhang,Ye;Bo,Hong;Shu,Yuelong
EPI1102189	MP	China	2017-Jan-25	EPI_ISL_285211	A/Hunan/09921/2017		WHO Chinese National Influenza Center	Wang,Dayan;Zhou,Shumei;Li,Xiyan;Li,Xiaodan;Zhang,Ye;Bo,Hong;Shu,Yuelong
EPI1102178	MP	China	2017-Jan-31	EPI_ISL_285208	A/Hunan/09920/2017		WHO Chinese National Influenza Center	Wang,Dayan;Zhou,Shumei;Li,Xiyan;Li,Xiaodan;Zhang,Ye;Bo,Hong;Shu,Yuelong
EPI1102155	MP	China	2017-Feb-06	EPI_ISL_285203	A/Hunan/09917/2017		WHO Chinese National Influenza Center	Wang,Dayan;Zhou,Shumei;Li,Xiyan;Li,Xiaodan;Zhang,Ye;Bo,Hong;Shu,Yuelong
EPI1102143	MP	China	2017-Jan-18	EPI_ISL_285199	A/Hunan/08593/2017		WHO Chinese National Influenza Center	Wang,Dayan;Zhou,Shumei;Li,Xiyan;Li,Xiaodan;Zhang,Ye;Bo,Hong;Shu,Yuelong
EPI1102131	MP	China	2017-Jan-22	EPI_ISL_285197	A/Hunan/08591/2017		WHO Chinese National Influenza Center	Wang,Dayan;Zhou,Shumei;Li,Xiyan;Li,Xiaodan;Zhang,Ye;Bo,Hong;Shu,Yuelong
EPI1102119	MP	China	2017-Jan-18	EPI_ISL_285194	A/Hunan/06949/2017		WHO Chinese National Influenza Center	Wang,Dayan;Zhou,Shumei;Li,Xiyan;Li,Xiaodan;Zhang,Ye;Bo,Hong;Shu,Yuelong
EPI1102107	MP	China	2017-Jan-16	EPI_ISL_285191	A/Hunan/06948/2017		WHO Chinese National Influenza Center	Wang,Dayan;Zhou,Shumei;Li,Xiyan;Li,Xiaodan;Zhang,Ye;Bo,Hong;Shu,Yuelong
EPI1102098	MP	China	2017-Jan-09	EPI_ISL_285189	A/Hunan/06947/2017		WHO Chinese National Influenza Center	Wang,Dayan;Zhou,Shumei;Li,Xiyan;Li,Xiaodan;Zhang,Ye;Bo,Hong;Shu,Yuelong
EPI1102090	MP	China	2017-Jan-16	EPI_ISL_285188	A/Hunan/06946/2017		WHO Chinese National Influenza Center	Wang,Dayan;Zhou,Shumei;Li,Xiyan;Li,Xiaodan;Zhang,Ye;Bo,Hong;Shu,Yuelong
EPI1102082	MP	China	2017-Jan-15	EPI_ISL_285187	A/Hunan/06945/2017		WHO Chinese National Influenza Center	Wang,Dayan;Zhou,Shumei;Li,Xiyan;Li,Xiaodan;Zhang,Ye;Bo,Hong;Shu,Yuelong
EPI1102074	MP	China	2017-Jan-13	EPI_ISL_285186	A/Hunan/06944/2017		WHO Chinese National Influenza Center	Wang,Dayan;Zhou,Shumei;Li,Xiyan;Li,Xiaodan;Zhang,Ye;Bo,Hong;Shu,Yuelong
EPI1102066	MP	China	2017-Jan-13	EPI_ISL_285185	A/Hunan/06943/2017		WHO Chinese National Influenza Center	Wang,Dayan;Zhou,Shumei;Li,Xiyan;Li,Xiaodan;Zhang,Ye;Bo,Hong;Shu,Yuelong
EPI1102058	MP	China	2016-Feb-17	EPI_ISL_285184	A/Hunan/06197/2016		WHO Chinese National Influenza Center	Wang,Dayan;Zhou,Shumei;Li,Xiyan;Li,Xiaodan;Zhang,Ye;Bo,Hong;Shu,Yuelong
EPI1102050	MP	China	2016-Feb-03	EPI_ISL_285183	A/Hunan/06196/2016		WHO Chinese National Influenza Center	Wang,Dayan;Zhou,Shumei;Li,Xiyan;Li,Xiaodan;Zhang,Ye;Bo,Hong;Shu,Yuelong
EPI1102042	MP	China	2016-Jan-02	EPI_ISL_285182	A/Hunan/04137/2016		WHO Chinese National Influenza Center	Wang,Dayan;Zhou,Shumei;Li,Xiyan;Li,Xiaodan;Zhang,Ye;Bo,Hong;Shu,Yuelong
EPI1102034	MP	China	2016-Jan-01	EPI_ISL_285181	A/Hunan/04135/2016		WHO Chinese National Influenza Center	Wang,Dayan;Zhou,Shumei;Li,Xiyan;Li,Xiaodan;Zhang,Ye;Bo,Hong;Shu,Yuelong
EPI1102010	MP	China	2017-Jun-05	EPI_ISL_285178	A/Henan/29263/2017		WHO Chinese National Influenza Center	Wang,Dayan;Zhou,Shumei;Li,Xiyan;Li,Xiaodan;Zhang,Ye;Bo,Hong;Shu,Yuelong
EPI1102002	MP	China	2017-May-10	EPI_ISL_285177	A/Henan/27456/2017		WHO Chinese National Influenza Center	Wang,Dayan;Zhou,Shumei;Li,Xiyan;Li,Xiaodan;Zhang,Ye;Bo,Hong;Shu,Yuelong
EPI1101994	MP	China	2017-May-02	EPI_ISL_285176	A/Henan/27454/2017		WHO Chinese National Influenza Center	Wang,Dayan;Zhou,Shumei;Li,Xiyan;Li,Xiaodan;Zhang,Ye;Bo,Hong;Shu,Yuelong
EPI1101986	MP	China	2017-Apr-11	EPI_ISL_285175	A/Henan/22190/2017		WHO Chinese National Influenza Center	Wang,Dayan;Zhou,Shumei;Li,Xiyan;Li,Xiaodan;Zhang,Ye;Bo,Hong;Shu,Yuelong
EPI1101978	MP	China	2017-Apr-08	EPI_ISL_285174	A/Henan/21080/2017		WHO Chinese National Influenza Center	Wang,Dayan;Zhou,Shumei;Li,Xiyan;Li,Xiaodan;Zhang,Ye;Bo,Hong;Shu,Yuelong
EPI1101970	MP	China	2017-Mar-18	EPI_ISL_285173	A/Henan/17867/2017		WHO Chinese National Influenza Center	Wang,Dayan;Zhou,Shumei;Li,Xiyan;Li,Xiaodan;Zhang,Ye;Bo,Hong;Shu,Yuelong
EPI1101962	MP	China	2017-Mar-10	EPI_ISL_285172	A/Henan/15339/2017		WHO Chinese National Influenza Center	Wang,Dayan;Zhou,Shumei;Li,Xiyan;Li,Xiaodan;Zhang,Ye;Bo,Hong;Shu,Yuelong
EPI1101954	MP	China	2017-Mar-13	EPI_ISL_285171	A/Henan/15338/2017		WHO Chinese National Influenza Center	Wang,Dayan;Zhou,Shumei;Li,Xiyan;Li,Xiaodan;Zhang,Ye;Bo,Hong;Shu,Yuelong
EPI1101946	MP	China	2017-Mar-07	EPI_ISL_285170	A/Henan/15336/2017		WHO Chinese National Influenza Center	Wang,Dayan;Zhou,Shumei;Li,Xiyan;Li,Xiaodan;Zhang,Ye;Bo,Hong;Shu,Yuelong
EPI1101938	MP	China	2017-Mar-01	EPI_ISL_285169	A/Henan/14903/2017		WHO Chinese National Influenza Center	Wang,Dayan;Zhou,Shumei;Li,Xiyan;Li,Xiaodan;Zhang,Ye;Bo,Hong;Shu,Yuelong
EPI1101930	MP	China	2016-Jul-28	EPI_ISL_285168	A/Hebei/46587/2016		WHO Chinese National Influenza Center	Wang,Dayan;Zhou,Shumei;Li,Xiyan;Li,Xiaodan;Zhang,Ye;Bo,Hong;Shu,Yuelong
EPI1101922	MP	China	2016-Jul-27	EPI_ISL_285167	A/Hebei/46586/2016		WHO Chinese National Influenza Center	Wang,Dayan;Zhou,Shumei;Li,Xiyan;Li,Xiaodan;Zhang,Ye;Bo,Hong;Shu,Yuelong
EPI1101914	MP	China	2016-May-16	EPI_ISL_285166	A/Hebei/38604/2016		WHO Chinese National Influenza Center	Wang,Dayan;Zhou,Shumei;Li,Xiyan;Li,Xiaodan;Zhang,Ye;Bo,Hong;Shu,Yuelong
EPI1101906	MP	China	2017-May-27	EPI_ISL_285165	A/Hebei/28940/2017		WHO Chinese National Influenza Center	Wang,Dayan;Zhou,Shumei;Li,Xiyan;Li,Xiaodan;Zhang,Ye;Bo,Hong;Shu,Yuelong
EPI1101898	MP	China	2017-May-24	EPI_ISL_285164	A/Hebei/28939/2017		WHO Chinese National Influenza Center	Wang,Dayan;Zhou,Shumei;Li,Xiyan;Li,Xiaodan;Zhang,Ye;Bo,Hong;Shu,Yuelong
EPI1101890	MP	China	2017-May-15	EPI_ISL_285163	A/Hebei/27408/2017		WHO Chinese National Influenza Center	Wang,Dayan;Zhou,Shumei;Li,Xiyan;Li,Xiaodan;Zhang,Ye;Bo,Hong;Shu,Yuelong
EPI1101882	MP	China	2017-May-08	EPI_ISL_285162	A/Hebei/27404/2017		WHO Chinese National Influenza Center	Wang,Dayan;Zhou,Shumei;Li,Xiyan;Li,Xiaodan;Zhang,Ye;Bo,Hong;Shu,Yuelong
EPI1101874	MP	China	2017-May-07	EPI_ISL_285161	A/Hebei/27403/2017		WHO Chinese National Influenza Center	Wang,Dayan;Zhou,Shumei;Li,Xiyan;Li,Xiaodan;Zhang,Ye;Bo,Hong;Shu,Yuelong
EPI1101866	MP	China	2017-May-06	EPI_ISL_285160	A/Hebei/27402/2017		WHO Chinese National Influenza Center	Wang,Dayan;Zhou,Shumei;Li,Xiyan;Li,Xiaodan;Zhang,Ye;Bo,Hong;Shu,Yuelong
EPI1101858	MP	China	2017-May-04	EPI_ISL_285159	A/Hebei/27401/2017		WHO Chinese National Influenza Center	Wang,Dayan;Zhou,Shumei;Li,Xiyan;Li,Xiaodan;Zhang,Ye;Bo,Hong;Shu,Yuelong
EPI1101850	MP	China	2017-May-05	EPI_ISL_285158	A/Hebei/27400/2017		WHO Chinese National Influenza Center	Wang,Dayan;Zhou,Shumei;Li,Xiyan;Li,Xiaodan;Zhang,Ye;Bo,Hong;Shu,Yuelong
EPI1101834	MP	China	2017-Apr-30	EPI_ISL_285156	A/Hebei/24995/2017		WHO Chinese National Influenza Center	Wang,Dayan;Zhou,Shumei;Li,Xiyan;Li,Xiaodan;Zhang,Ye;Bo,Hong;Shu,Yuelong
EPI1101826	MP	China	2017-Apr-29	EPI_ISL_285155	A/Hebei/24994/2017		WHO Chinese National Influenza Center	Wang,Dayan;Zhou,Shumei;Li,Xiyan;Li,Xiaodan;Zhang,Ye;Bo,Hong;Shu,Yuelong
EPI1101818	MP	China	2017-Apr-27	EPI_ISL_285154	A/Hebei/24992/2017		WHO Chinese National Influenza Center	Wang,Dayan;Zhou,Shumei;Li,Xiyan;Li,Xiaodan;Zhang,Ye;Bo,Hong;Shu,Yuelong
EPI1101810	MP	China	2017-Apr-22	EPI_ISL_285153	A/Hebei/24991/2017		WHO Chinese National Influenza Center	Wang,Dayan;Zhou,Shumei;Li,Xiyan;Li,Xiaodan;Zhang,Ye;Bo,Hong;Shu,Yuelong
EPI1101802	MP	China	2017-Apr-13	EPI_ISL_285152	A/Hebei/22045/2017		WHO Chinese National Influenza Center	Wang,Dayan;Zhou,Shumei;Li,Xiyan;Li,Xiaodan;Zhang,Ye;Bo,Hong;Shu,Yuelong
EPI1101794	MP	China	2017-Apr-14	EPI_ISL_285151	A/Hebei/22044/2017		WHO Chinese National Influenza Center	Wang,Dayan;Zhou,Shumei;Li,Xiyan;Li,Xiaodan;Zhang,Ye;Bo,Hong;Shu,Yuelong
EPI1101786	MP	China	2017-Apr-15	EPI_ISL_285150	A/Hebei/22042/2017		WHO Chinese National Influenza Center	Wang,Dayan;Zhou,Shumei;Li,Xiyan;Li,Xiaodan;Zhang,Ye;Bo,Hong;Shu,Yuelong
EPI1101778	MP	China	2017-Mar-01	EPI_ISL_285149	A/Guizhou/21078/2017		WHO Chinese National Influenza Center	Wang,Dayan;Zhou,Shumei;Li,Xiyan;Li,Xiaodan;Zhang,Ye;Bo,Hong;Shu,Yuelong
EPI1101762	MP	China	2017-Mar-10	EPI_ISL_285147	A/Guizhou/18978/2017		WHO Chinese National Influenza Center	Wang,Dayan;Zhou,Shumei;Li,Xiyan;Li,Xiaodan;Zhang,Ye;Bo,Hong;Shu,Yuelong
EPI1101754	MP	China	2017-Mar-21	EPI_ISL_285146	A/Guizhou/18977/2017		WHO Chinese National Influenza Center	Wang,Dayan;Zhou,Shumei;Li,Xiyan;Li,Xiaodan;Zhang,Ye;Bo,Hong;Shu,Yuelong
EPI1101746	MP	China	2017-Mar-25	EPI_ISL_285145	A/Guizhou/18976/2017		WHO Chinese National Influenza Center	Wang,Dayan;Zhou,Shumei;Li,Xiyan;Li,Xiaodan;Zhang,Ye;Bo,Hong;Shu,Yuelong
EPI1101738	MP	China	2017-Mar-25	EPI_ISL_285144	A/Guizhou/18975/2017		WHO Chinese National Influenza Center	Wang,Dayan;Zhou,Shumei;Li,Xiyan;Li,Xiaodan;Zhang,Ye;Bo,Hong;Shu,Yuelong
EPI1101730	MP	China	2017-Mar-07	EPI_ISL_285143	A/Guizhou/18973/2017		WHO Chinese National Influenza Center	Wang,Dayan;Zhou,Shumei;Li,Xiyan;Li,Xiaodan;Zhang,Ye;Bo,Hong;Shu,Yuelong
EPI1101722	MP	China	2017-Jan-07	EPI_ISL_285142	A/Guizhou/07734/2017		WHO Chinese National Influenza Center	Wang,Dayan;Zhou,Shumei;Li,Xiyan;Li,Xiaodan;Zhang,Ye;Bo,Hong;Shu,Yuelong
EPI1101714	MP	China	2017-Jan-10	EPI_ISL_285141	A/Guizhou/07733/2017		WHO Chinese National Influenza Center	Wang,Dayan;Zhou,Shumei;Li,Xiyan;Li,Xiaodan;Zhang,Ye;Bo,Hong;Shu,Yuelong
EPI1101522	MP	China	2017-Apr-21	EPI_ISL_285117	A/Gansu/27151/2017		WHO Chinese National Influenza Center	Wang,Dayan;Zhou,Shumei;Li,Xiyan;Li,Xiaodan;Zhang,Ye;Bo,Hong;Shu,Yuelong
EPI1101514	MP	China	2017-Apr-03	EPI_ISL_285116	A/Gansu/19545/2017		WHO Chinese National Influenza Center	Wang,Dayan;Zhou,Shumei;Li,Xiyan;Li,Xiaodan;Zhang,Ye;Bo,Hong;Shu,Yuelong
EPI1100714	MP	China	2016-Jul-26	EPI_ISL_285016	A/Beijing/46530/2016		WHO Chinese National Influenza Center	Wang,Dayan;Zhou,Shumei;Li,Xiyan;Li,Xiaodan;Zhang,Ye;Bo,Hong;Shu,Yuelong
EPI1100706	MP	China	2016-Jun-15	EPI_ISL_285015	A/Beijing/44066/2016		WHO Chinese National Influenza Center	Wang,Dayan;Zhou,Shumei;Li,Xiyan;Li,Xiaodan;Zhang,Ye;Bo,Hong;Shu,Yuelong
EPI1100698	MP	China	2016-May-26	EPI_ISL_285014	A/Beijing/39450/2016		WHO Chinese National Influenza Center	Wang,Dayan;Zhou,Shumei;Li,Xiyan;Li,Xiaodan;Zhang,Ye;Bo,Hong;Shu,Yuelong
EPI1100690	MP	China	2017-Jun-16	EPI_ISL_285013	A/Beijing/29275/2017		WHO Chinese National Influenza Center	Wang,Dayan;Zhou,Shumei;Li,Xiyan;Li,Xiaodan;Zhang,Ye;Bo,Hong;Shu,Yuelong
EPI1100682	MP	China	2017-May-10	EPI_ISL_285012	A/Beijing/28933/2017		WHO Chinese National Influenza Center	Wang,Dayan;Zhou,Shumei;Li,Xiyan;Li,Xiaodan;Zhang,Ye;Bo,Hong;Shu,Yuelong
EPI1100674	MP	China	2017-Jun-07	EPI_ISL_285011	A/Beijing/28708/2017		WHO Chinese National Influenza Center	Wang,Dayan;Zhou,Shumei;Li,Xiyan;Li,Xiaodan;Zhang,Ye;Bo,Hong;Shu,Yuelong
EPI1100666	MP	China	2017-Jun-07	EPI_ISL_285010	A/Beijing/28707/2017		WHO Chinese National Influenza Center	Wang,Dayan;Zhou,Shumei;Li,Xiyan;Li,Xiaodan;Zhang,Ye;Bo,Hong;Shu,Yuelong
EPI1100658	MP	China	2017-Jun-05	EPI_ISL_285009	A/Beijing/28244/2017		WHO Chinese National Influenza Center	Wang,Dayan;Zhou,Shumei;Li,Xiyan;Li,Xiaodan;Zhang,Ye;Bo,Hong;Shu,Yuelong
EPI1100650	MP	China	2017-May-28	EPI_ISL_285008	A/Beijing/27870/2017		WHO Chinese National Influenza Center	Wang,Dayan;Zhou,Shumei;Li,Xiyan;Li,Xiaodan;Zhang,Ye;Bo,Hong;Shu,Yuelong
EPI1100642	MP	China	2017-May-28	EPI_ISL_285007	A/Beijing/27869/2017		WHO Chinese National Influenza Center	Wang,Dayan;Zhou,Shumei;Li,Xiyan;Li,Xiaodan;Zhang,Ye;Bo,Hong;Shu,Yuelong
EPI1100634	MP	China	2017-May-18	EPI_ISL_285006	A/Beijing/27154/2017		WHO Chinese National Influenza Center	Wang,Dayan;Zhou,Shumei;Li,Xiyan;Li,Xiaodan;Zhang,Ye;Bo,Hong;Shu,Yuelong
EPI1100626	MP	China	2017-May-09	EPI_ISL_285005	A/Beijing/25687/2017		WHO Chinese National Influenza Center	Wang,Dayan;Zhou,Shumei;Li,Xiyan;Li,Xiaodan;Zhang,Ye;Bo,Hong;Shu,Yuelong
EPI1100618	MP	China	2017-May-05	EPI_ISL_285004	A/Beijing/25686/2017		WHO Chinese National Influenza Center	Wang,Dayan;Zhou,Shumei;Li,Xiyan;Li,Xiaodan;Zhang,Ye;Bo,Hong;Shu,Yuelong
EPI1100610	MP	China	2017-Apr-23	EPI_ISL_285003	A/Beijing/22670/2017		WHO Chinese National Influenza Center	Wang,Dayan;Zhou,Shumei;Li,Xiyan;Li,Xiaodan;Zhang,Ye;Bo,Hong;Shu,Yuelong
EPI1100602	MP	China	2017-Apr-23	EPI_ISL_285002	A/Beijing/22669/2017		WHO Chinese National Influenza Center	Wang,Dayan;Zhou,Shumei;Li,Xiyan;Li,Xiaodan;Zhang,Ye;Bo,Hong;Shu,Yuelong
EPI1100594	MP	China	2017-Apr-17	EPI_ISL_285001	A/Beijing/22137/2017		WHO Chinese National Influenza Center	Wang,Dayan;Zhou,Shumei;Li,Xiyan;Li,Xiaodan;Zhang,Ye;Bo,Hong;Shu,Yuelong
EPI1100586	MP	China	2017-Apr-19	EPI_ISL_285000	A/Beijing/22136/2017		WHO Chinese National Influenza Center	Wang,Dayan;Zhou,Shumei;Li,Xiyan;Li,Xiaodan;Zhang,Ye;Bo,Hong;Shu,Yuelong
EPI1100578	MP	China	2017-Apr-13	EPI_ISL_284999	A/Beijing/21569/2017		WHO Chinese National Influenza Center	Wang,Dayan;Zhou,Shumei;Li,Xiyan;Li,Xiaodan;Zhang,Ye;Bo,Hong;Shu,Yuelong
EPI1100570	MP	China	2017-Apr-14	EPI_ISL_284998	A/Beijing/21566/2017		WHO Chinese National Influenza Center	Wang,Dayan;Zhou,Shumei;Li,Xiyan;Li,Xiaodan;Zhang,Ye;Bo,Hong;Shu,Yuelong
EPI1100562	MP	China	2017-Apr-15	EPI_ISL_284997	A/Beijing/21564/2017		WHO Chinese National Influenza Center	Wang,Dayan;Zhou,Shumei;Li,Xiyan;Li,Xiaodan;Zhang,Ye;Bo,Hong;Shu,Yuelong
EPI1100554	MP	China	2017-Apr-06	EPI_ISL_284996	A/Beijing/19957/2017		WHO Chinese National Influenza Center	Wang,Dayan;Zhou,Shumei;Li,Xiyan;Li,Xiaodan;Zhang,Ye;Bo,Hong;Shu,Yuelong
EPI1100546	MP	China	2017-Apr-05	EPI_ISL_284995	A/Beijing/19955/2017		WHO Chinese National Influenza Center	Wang,Dayan;Zhou,Shumei;Li,Xiyan;Li,Xiaodan;Zhang,Ye;Bo,Hong;Shu,Yuelong
EPI1100538	MP	China	2017-Mar-31	EPI_ISL_284994	A/Beijing/19067/2017		WHO Chinese National Influenza Center	Wang,Dayan;Zhou,Shumei;Li,Xiyan;Li,Xiaodan;Zhang,Ye;Bo,Hong;Shu,Yuelong
EPI1100530	MP	China	2017-Feb-14	EPI_ISL_284993	A/Beijing/10934/2017		WHO Chinese National Influenza Center	Wang,Dayan;Zhou,Shumei;Li,Xiyan;Li,Xiaodan;Zhang,Ye;Bo,Hong;Shu,Yuelong
EPI1022668	MP	China	2017-May-05	EPI_ISL_269518	A/Shaanxi/29412/2017		WHO Chinese National Influenza Center	Wang,Dayan;Zhou,Shumei;Li,Xiyan;Li,Xiaodan;Zhang,Ye;Bo,Hong;Shu,Yuelong
EPI1022660	MP	China	2017-Apr-11	EPI_ISL_269517	A/Hunan/25351/2017		WHO Chinese National Influenza Center	Wang,Dayan;Zhou,Shumei;Li,Xiyan;Li,Xiaodan;Zhang,Ye;Bo,Hong;Shu,Yuelong
EPI1022652	MP	China	2017-May-13	EPI_ISL_269516	A/Hebei/27407/2017		WHO Chinese National Influenza Center	Wang,Dayan;Zhou,Shumei;Li,Xiyan;Li,Xiaodan;Zhang,Ye;Bo,Hong;Shu,Yuelong
EPI1022628	MP	China	2017-Feb-28	EPI_ISL_269513	A/Hunan/17875/2017		WHO Chinese National Influenza Center	Wang,Dayan;Zhou,Shumei;Li,Xiyan;Li,Xiaodan;Zhang,Ye;Bo,Hong;Shu,Yuelong
EPI1022620	MP	China	2017-Mar-06	EPI_ISL_269512	A/Hunan/17874/2017		WHO Chinese National Influenza Center	Wang,Dayan;Zhou,Shumei;Li,Xiyan;Li,Xiaodan;Zhang,Ye;Bo,Hong;Shu,Yuelong
EPI1022612	MP	China	2017-Feb-11	EPI_ISL_269511	A/Hunan/11026/2017		WHO Chinese National Influenza Center	Wang,Dayan;Zhou,Shumei;Li,Xiyan;Li,Xiaodan;Zhang,Ye;Bo,Hong;Shu,Yuelong
EPI971519	MP	China	2017-Mar-04	EPI_ISL_258036	A/Henan/14905/2017		WHO Chinese National Influenza Center	Wang,Dayan;Zhou,Shumei;Li,Xiyan;Li,Xiaodan;Zhang,Ye;Bo,Hong;Shu,Yuelong
EPI971511	MP	China	2017-Mar-04	EPI_ISL_258035	A/Henan/15337/2017		WHO Chinese National Influenza Center	Wang,Dayan;Zhou,Shumei;Li,Xiyan;Li,Xiaodan;Zhang,Ye;Bo,Hong;Shu,Yuelong
EPI971487	MP	China	2017-Feb-09	EPI_ISL_258032	A/Yunnan/13500/2017		WHO Chinese National Influenza Center	Wang,Dayan;Zhou,Shumei;Li,Xiyan;Li,Xiaodan;Zhang,Ye;Bo,Hong;Shu,Yuelong
EPI971479	MP	China	2017-Feb-21	EPI_ISL_258031	A/Henan/13706/2017		WHO Chinese National Influenza Center	Wang,Dayan;Zhou,Shumei;Li,Xiyan;Li,Xiaodan;Zhang,Ye;Bo,Hong;Shu,Yuelong
EPI971471	MP	China	2017-Feb-21	EPI_ISL_258030	A/Henan/13705/2017		WHO Chinese National Influenza Center	Wang,Dayan;Zhou,Shumei;Li,Xiyan;Li,Xiaodan;Zhang,Ye;Bo,Hong;Shu,Yuelong
EPI1355664	MP	China	2017-Aug-18	EPI_ISL_338379	A/Xinjiang/35341/2017		WHO Chinese National Influenza Center
EPI1355656	MP	China	2017-Aug-17	EPI_ISL_338378	A/Xinjiang/35340/2017		WHO Chinese National Influenza Center
EPI1295343	MP	China	2018-Jan-10	EPI_ISL_325939	A/Xinjiang/04062/2018		WHO Chinese National Influenza Center
EPI1102640	MP	China	2017-Feb-16	EPI_ISL_285268	A/Shandong-Rizhao/04/2017		WHO Chinese National Influenza Center	Wang,Dayan;Zhou,Shumei;Li,Xiyan;Li,Xiaodan;Zhang,Ye;Bo,Hong;Shu,Yuelong
EPI1102632	MP	China	2017-Jan-02	EPI_ISL_285267	A/Shandong-Rizhao/01/2017		WHO Chinese National Influenza Center	Wang,Dayan;Zhou,Shumei;Li,Xiyan;Li,Xiaodan;Zhang,Ye;Bo,Hong;Shu,Yuelong
EPI1102624	MP	China	2017-Jan-24	EPI_ISL_285266	A/Shandong-Qingdao/03/2017		WHO Chinese National Influenza Center	Wang,Dayan;Zhou,Shumei;Li,Xiyan;Li,Xiaodan;Zhang,Ye;Bo,Hong;Shu,Yuelong
EPI1102616	MP	China	2017-Jan-06	EPI_ISL_285265	A/Shandong-Laiwu/02/2017		WHO Chinese National Influenza Center	Wang,Dayan;Zhou,Shumei;Li,Xiyan;Li,Xiaodan;Zhang,Ye;Bo,Hong;Shu,Yuelong
EPI1102560	MP	China	2017-May-05	EPI_ISL_285258	A/Shaanxi/29410/2017		WHO Chinese National Influenza Center	Wang,Dayan;Zhou,Shumei;Li,Xiyan;Li,Xiaodan;Zhang,Ye;Bo,Hong;Shu,Yuelong
EPI1102544	MP	China	2016-Feb-17	EPI_ISL_285256	A/SDYT/01/2016		WHO Chinese National Influenza Center	Wang,Dayan;Zhou,Shumei;Li,Xiyan;Li,Xiaodan;Zhang,Ye;Bo,Hong;Shu,Yuelong
EPI1489672	MP	Hong Kong (SAR)	2015-Jan-10	EPI_ISL_364317	A/Hong Kong/56/2015	Government Virus Unit	Centers for Disease Control and Prevention
EPI1335763	MP	Hong Kong (SAR)	2016-Dec-28	EPI_ISL_333972	A/Hong Kong/61/2016	Government Virus Unit	Centers for Disease Control and Prevention
EPI1335755	MP	Hong Kong (SAR)	2016-Dec-19	EPI_ISL_333971	A/Hong Kong/4553/2016	Government Virus Unit	Centers for Disease Control and Prevention
EPI977390	MP	Hong Kong (SAR)	2017-Jan-05	EPI_ISL_259269	A/Hong Kong/125/2017	Government Virus Unit	Centers for Disease Control and Prevention
EPI1815506	MP	Hong Kong (SAR)	2016-Feb-12	EPI_ISL_694043	A/Hong Kong/793/2016	Hong Kong Department of Health	Centers for Disease Control and Prevention
