# Supplementary material for: Locations and structures of influenza A virus packaging-associated signals and other functional elements via an in silico pipeline for predicting constrained features in RNA viruses
Source: PLoS Comput Biol. 2024 Apr 22;20(4):e1012009. doi: 10.1371/journal.pcbi.1012009 (PMC11034665; doi:10.1371/journal.pcbi.1012009)
Supplement: S101 Table — (XLSX) [file pcbi.1012009.s102.xlsx]

## Sheet: Acknowledge Table
We gratefully acknowledge the authors, originating and submitting laboratories of the sequences from GISAID’s EpiFlu Database on which this research is based. The list is detailed below.
All submitters of data may be contacted directly via www.gisaid.org
Segment ID	Segment	Country	Collection date	Isolate-ID	Isolate name	Originating Lab	Submitting Lab	Authors
EPI215492	PB2	Czech Republic	2009-Feb-04	EPI_ISL_60937	A/goose/Czech Republic/1848/2009			Nagy,A.; Vostinakova,V.; Pirchanova,Z.; Cernikova,L.; Hornickova,J.
EPI272300	PB2	Guatemala	2008-Feb-07	EPI_ISL_77212	A/blue-winged teal/Guatemala/CIP049-01/2008			Gonzalez,A.S.; Angel,M.; Morales-Betoulle,M.E.; Alvarez,D.; Betoulle,J.-L.; Perez,D.R.
EPI284346	PB2	Czech Republic	2009-Feb-04	EPI_ISL_80592	A/goose/Czech Republic/1848-T14/2009			Nagy,A.; Vostinakova,V.; Pirchanova,Z.; Cernikova,L.; Mikulcova,H.; Hornickova,J.
EPI372407	PB2	Egypt	2007-Jan-05	EPI_ISL_120201	A/shoveler/Egypt/00215-NAMRU3/2007	U.S. Naval Medical Research Unit No.3	Centers for Disease Control and Prevention	Gerloff, Nancy; Simpson, Natosha; Jones, Joyce; Kis, Zoltan; Bahgat, Verina; Soliman,Atef; Elassal, Emad; Ahmed, Lu'ay; Gaynor, Anne; Cornelius, Claire; Davis,Todd
EPI402629	PB2	United States	1995-May-21	EPI_ISL_131402	A/ruddy turnstone/Delaware Bay/220/1995			Wentworth,D.E.; Dugan,V.; Halpin,R.; Lin,X.; Bera,J.; Ghedin,E.; Fedorova,N.; Overton,L.; Tsitrin,T.; Stockwell,T.; Amedeo,P.; Bishop,B.; Chen,H.; Edworthy,P.; Gupta,N.; Katzel,D.; Li,K.; Schobel,S.; Shrivastava,S.; Thovarai,V.; Wang,S.; Bahl,J.; Krauss,S.; Webster,R.G.; Webby,R.J.; Smith,G.J.; Bao,Y.; Sanders,R.; Dernovoy,D.; Kiryutin,B.; Lipman,D.J.; Tatusova,T.
EPI440682	PB2	China	2013-Apr-03	EPI_ISL_138983	A/Chicken/Shanghai/S1053/2013	Harbin Veterinary Research Institute (CAAS)	Harbin Veterinary Research Institute (CAAS)
EPI440698	PB2	China	2013-Apr-02	EPI_ISL_138985	A/Pigeon/Shanghai/S1069/2013	Harbin Veterinary Research Institute (CAAS)	Harbin Veterinary Research Institute (CAAS)
EPI442718	PB2	China	2013-Apr-01	EPI_ISL_139501	A/chicken/Zhejiang/DTID-ZJU01/2013			Wu,H.; Wu,N.; Yao,H.; Chen,H.; Song,W.; Wang,P.; Zheng,M.; Lau,S.; Li,L.
EPI443656	PB2	China	2013-Apr-10	EPI_ISL_139906	A/chicken/Hangzhou/48-1/2013(H7N9)	Hangzhou Center for Disease Control and Prevention	Hangzhou Center for Disease Control and Prevention	Li,J;Yu,XF;Pu,XY;Xie,L;Sun,YX;Xiao,HX;Wang,FJ;Din,H;Wu,Y;Liu,D;Zhao,GQ;Liu,J;Pan,JC
EPI443664	PB2	China	2013-Apr-10	EPI_ISL_139907	A/chicken/Hangzhou/50-1/2013(H7N9)	Hangzhou Center for Disease Control and Prevention	Hangzhou Center for Disease Control and Prevention	Li,J;Yu,XF;Pu,XY;Xie,L;Sun,YX;Xiao,HX;Wang,FJ;Din,H;Wu,Y;Liu,D;Zhao,GQ;Liu,J;Pan,JC
EPI457618	PB2	China	2013-Apr-17	EPI_ISL_142901	A/wild pigeon/Jiangsu/SD001/2013	Harbin Veterinary Research Institute (CAAS)	Harbin Veterinary Research Institute (CAAS)	Zhang, Q.; Shi, J.; Deng, G.; Guo, J.; Zeng, X.; He, X.; Kong, H.; Gu, C.; Li, X.; Liu, J.; Wang, G.; Chen, Y.; Liu, L.; Liang, L.; Li, Y.; Fan, J.; Wang, J.; Li, W.; Guan, L.; Li, Q.; Yang, H.; Chen, P.; Jiang, L.; Guan, Y.; Xin, X.; Jiang, Y.; Tian, G.; Wang, X.; Qiao, C.; Li, C.; Bu, Z.; Chen, H.
EPI457626	PB2	China	2013-Apr-03	EPI_ISL_142902	A/pigeon/Shanghai/S1423/2013	Harbin Veterinary Research Institute (CAAS)	Harbin Veterinary Research Institute (CAAS)	Zhang, Q.; Shi, J.; Deng, G.; Guo, J.; Zeng, X.; He, X.; Kong, H.; Gu, C.; Li, X.; Liu, J.; Wang, G.; Chen, Y.; Liu, L.; Liang, L.; Li, Y.; Fan, J.; Wang, J.; Li, W.; Guan, L.; Li, Q.; Yang, H.; Chen, P.; Jiang, L.; Guan, Y.; Xin, X.; Jiang, Y.; Tian, G.; Wang, X.; Qiao, C.; Li, C.; Bu, Z.; Chen, H.
EPI457634	PB2	China	2013-Apr-03	EPI_ISL_142903	A/pigeon/Shanghai/S1421/2013	Harbin Veterinary Research Institute (CAAS)	Harbin Veterinary Research Institute (CAAS)	Zhang, Q.; Shi, J.; Deng, G.; Guo, J.; Zeng, X.; He, X.; Kong, H.; Gu, C.; Li, X.; Liu, J.; Wang, G.; Chen, Y.; Liu, L.; Liang, L.; Li, Y.; Fan, J.; Wang, J.; Li, W.; Guan, L.; Li, Q.; Yang, H.; Chen, P.; Jiang, L.; Guan, Y.; Xin, X.; Jiang, Y.; Tian, G.; Wang, X.; Qiao, C.; Li, C.; Bu, Z.; Chen, H.
EPI457642	PB2	China	2013-Apr-20	EPI_ISL_142904	A/homing pigeon/Jiangsu/SD184/2013	Harbin Veterinary Research Institute (CAAS)	Harbin Veterinary Research Institute (CAAS)	Zhang, Q.; Shi, J.; Deng, G.; Guo, J.; Zeng, X.; He, X.; Kong, H.; Gu, C.; Li, X.; Liu, J.; Wang, G.; Chen, Y.; Liu, L.; Liang, L.; Li, Y.; Fan, J.; Wang, J.; Li, W.; Guan, L.; Li, Q.; Yang, H.; Chen, P.; Jiang, L.; Guan, Y.; Xin, X.; Jiang, Y.; Tian, G.; Wang, X.; Qiao, C.; Li, C.; Bu, Z.; Chen, H.
EPI457730	PB2	China	2013-Apr-16	EPI_ISL_142915	A/duck/Zhejiang/SC410/2013	Harbin Veterinary Research Institute (CAAS)	Harbin Veterinary Research Institute (CAAS)	Zhang, Q.; Shi, J.; Deng, G.; Guo, J.; Zeng, X.; He, X.; Kong, H.; Gu, C.; Li, X.; Liu, J.; Wang, G.; Chen, Y.; Liu, L.; Liang, L.; Li, Y.; Fan, J.; Wang, J.; Li, W.; Guan, L.; Li, Q.; Yang, H.; Chen, P.; Jiang, L.; Guan, Y.; Xin, X.; Jiang, Y.; Tian, G.; Wang, X.; Qiao, C.; Li, C.; Bu, Z.; Chen, H.
EPI457738	PB2	China	2013-Apr-16	EPI_ISL_142916	A/duck/Anhui/SC702/2013	Harbin Veterinary Research Institute (CAAS)	Harbin Veterinary Research Institute (CAAS)	Zhang, Q.; Shi, J.; Deng, G.; Guo, J.; Zeng, X.; He, X.; Kong, H.; Gu, C.; Li, X.; Liu, J.; Wang, G.; Chen, Y.; Liu, L.; Liang, L.; Li, Y.; Fan, J.; Wang, J.; Li, W.; Guan, L.; Li, Q.; Yang, H.; Chen, P.; Jiang, L.; Guan, Y.; Xin, X.; Jiang, Y.; Tian, G.; Wang, X.; Qiao, C.; Li, C.; Bu, Z.; Chen, H.
EPI457746	PB2	China	2013-Apr-11	EPI_ISL_142917	A/chicken/Zhejiang/SD033/2013	Harbin Veterinary Research Institute (CAAS)	Harbin Veterinary Research Institute (CAAS)	Zhang, Q.; Shi, J.; Deng, G.; Guo, J.; Zeng, X.; He, X.; Kong, H.; Gu, C.; Li, X.; Liu, J.; Wang, G.; Chen, Y.; Liu, L.; Liang, L.; Li, Y.; Fan, J.; Wang, J.; Li, W.; Guan, L.; Li, Q.; Yang, H.; Chen, P.; Jiang, L.; Guan, Y.; Xin, X.; Jiang, Y.; Tian, G.; Wang, X.; Qiao, C.; Li, C.; Bu, Z.; Chen, H.
EPI457754	PB2	China	2013-Apr-11	EPI_ISL_142918	A/chicken/Zhejiang/SD019/2013	Harbin Veterinary Research Institute (CAAS)	Harbin Veterinary Research Institute (CAAS)	Zhang, Q.; Shi, J.; Deng, G.; Guo, J.; Zeng, X.; He, X.; Kong, H.; Gu, C.; Li, X.; Liu, J.; Wang, G.; Chen, Y.; Liu, L.; Liang, L.; Li, Y.; Fan, J.; Wang, J.; Li, W.; Guan, L.; Li, Q.; Yang, H.; Chen, P.; Jiang, L.; Guan, Y.; Xin, X.; Jiang, Y.; Tian, G.; Wang, X.; Qiao, C.; Li, C.; Bu, Z.; Chen, H.
EPI457762	PB2	China	2013-Apr-22	EPI_ISL_142919	A/chicken/Zhejiang/SD007/2013	Harbin Veterinary Research Institute (CAAS)	Harbin Veterinary Research Institute (CAAS)	Zhang, Q.; Shi, J.; Deng, G.; Guo, J.; Zeng, X.; He, X.; Kong, H.; Gu, C.; Li, X.; Liu, J.; Wang, G.; Chen, Y.; Liu, L.; Liang, L.; Li, Y.; Fan, J.; Wang, J.; Li, W.; Guan, L.; Li, Q.; Yang, H.; Chen, P.; Jiang, L.; Guan, Y.; Xin, X.; Jiang, Y.; Tian, G.; Wang, X.; Qiao, C.; Li, C.; Bu, Z.; Chen, H.
EPI457770	PB2	China	2013-Apr-03	EPI_ISL_142920	A/chicken/Shanghai/S1413/2013	Harbin Veterinary Research Institute (CAAS)	Harbin Veterinary Research Institute (CAAS)	Zhang, Q.; Shi, J.; Deng, G.; Guo, J.; Zeng, X.; He, X.; Kong, H.; Gu, C.; Li, X.; Liu, J.; Wang, G.; Chen, Y.; Liu, L.; Liang, L.; Li, Y.; Fan, J.; Wang, J.; Li, W.; Guan, L.; Li, Q.; Yang, H.; Chen, P.; Jiang, L.; Guan, Y.; Xin, X.; Jiang, Y.; Tian, G.; Wang, X.; Qiao, C.; Li, C.; Bu, Z.; Chen, H.
EPI457778	PB2	China	2013-Apr-03	EPI_ISL_142921	A/chicken/Shanghai/S1410/2013	Harbin Veterinary Research Institute (CAAS)	Harbin Veterinary Research Institute (CAAS)	Zhang, Q.; Shi, J.; Deng, G.; Guo, J.; Zeng, X.; He, X.; Kong, H.; Gu, C.; Li, X.; Liu, J.; Wang, G.; Chen, Y.; Liu, L.; Liang, L.; Li, Y.; Fan, J.; Wang, J.; Li, W.; Guan, L.; Li, Q.; Yang, H.; Chen, P.; Jiang, L.; Guan, Y.; Xin, X.; Jiang, Y.; Tian, G.; Wang, X.; Qiao, C.; Li, C.; Bu, Z.; Chen, H.
EPI457786	PB2	China	2013-Apr-03	EPI_ISL_142922	A/chicken/Shanghai/S1358/2013	Harbin Veterinary Research Institute (CAAS)	Harbin Veterinary Research Institute (CAAS)	Zhang, Q.; Shi, J.; Deng, G.; Guo, J.; Zeng, X.; He, X.; Kong, H.; Gu, C.; Li, X.; Liu, J.; Wang, G.; Chen, Y.; Liu, L.; Liang, L.; Li, Y.; Fan, J.; Wang, J.; Li, W.; Guan, L.; Li, Q.; Yang, H.; Chen, P.; Jiang, L.; Guan, Y.; Xin, X.; Jiang, Y.; Tian, G.; Wang, X.; Qiao, C.; Li, C.; Bu, Z.; Chen, H.
EPI457794	PB2	China	2013-Apr-03	EPI_ISL_142923	A/chicken/Shanghai/S1080/2013	Harbin Veterinary Research Institute (CAAS)	Harbin Veterinary Research Institute (CAAS)	Zhang, Q.; Shi, J.; Deng, G.; Guo, J.; Zeng, X.; He, X.; Kong, H.; Gu, C.; Li, X.; Liu, J.; Wang, G.; Chen, Y.; Liu, L.; Liang, L.; Li, Y.; Fan, J.; Wang, J.; Li, W.; Guan, L.; Li, Q.; Yang, H.; Chen, P.; Jiang, L.; Guan, Y.; Xin, X.; Jiang, Y.; Tian, G.; Wang, X.; Qiao, C.; Li, C.; Bu, Z.; Chen, H.
EPI457802	PB2	China	2013-Apr-03	EPI_ISL_142924	A/chicken/Shanghai/S1079/2013	Harbin Veterinary Research Institute (CAAS)	Harbin Veterinary Research Institute (CAAS)	Zhang, Q.; Shi, J.; Deng, G.; Guo, J.; Zeng, X.; He, X.; Kong, H.; Gu, C.; Li, X.; Liu, J.; Wang, G.; Chen, Y.; Liu, L.; Liang, L.; Li, Y.; Fan, J.; Wang, J.; Li, W.; Guan, L.; Li, Q.; Yang, H.; Chen, P.; Jiang, L.; Guan, Y.; Xin, X.; Jiang, Y.; Tian, G.; Wang, X.; Qiao, C.; Li, C.; Bu, Z.; Chen, H.
EPI457810	PB2	China	2013-Apr-03	EPI_ISL_142925	A/chicken/Shanghai/S1078/2013	Harbin Veterinary Research Institute (CAAS)	Harbin Veterinary Research Institute (CAAS)	Zhang, Q.; Shi, J.; Deng, G.; Guo, J.; Zeng, X.; He, X.; Kong, H.; Gu, C.; Li, X.; Liu, J.; Wang, G.; Chen, Y.; Liu, L.; Liang, L.; Li, Y.; Fan, J.; Wang, J.; Li, W.; Guan, L.; Li, Q.; Yang, H.; Chen, P.; Jiang, L.; Guan, Y.; Xin, X.; Jiang, Y.; Tian, G.; Wang, X.; Qiao, C.; Li, C.; Bu, Z.; Chen, H.
EPI457818	PB2	China	2013-Apr-03	EPI_ISL_142926	A/chicken/Shanghai/S1077/2013	Harbin Veterinary Research Institute (CAAS)	Harbin Veterinary Research Institute (CAAS)	Zhang, Q.; Shi, J.; Deng, G.; Guo, J.; Zeng, X.; He, X.; Kong, H.; Gu, C.; Li, X.; Liu, J.; Wang, G.; Chen, Y.; Liu, L.; Liang, L.; Li, Y.; Fan, J.; Wang, J.; Li, W.; Guan, L.; Li, Q.; Yang, H.; Chen, P.; Jiang, L.; Guan, Y.; Xin, X.; Jiang, Y.; Tian, G.; Wang, X.; Qiao, C.; Li, C.; Bu, Z.; Chen, H.
EPI457826	PB2	China	2013-Apr-03	EPI_ISL_142927	A/chicken/Shanghai/S1076/2013	Harbin Veterinary Research Institute (CAAS)	Harbin Veterinary Research Institute (CAAS)	Zhang, Q.; Shi, J.; Deng, G.; Guo, J.; Zeng, X.; He, X.; Kong, H.; Gu, C.; Li, X.; Liu, J.; Wang, G.; Chen, Y.; Liu, L.; Liang, L.; Li, Y.; Fan, J.; Wang, J.; Li, W.; Guan, L.; Li, Q.; Yang, H.; Chen, P.; Jiang, L.; Guan, Y.; Xin, X.; Jiang, Y.; Tian, G.; Wang, X.; Qiao, C.; Li, C.; Bu, Z.; Chen, H.
EPI457834	PB2	China	2013-Apr-03	EPI_ISL_142928	A/chicken/Shanghai/S1055/2013	Harbin Veterinary Research Institute (CAAS)	Harbin Veterinary Research Institute (CAAS)	Zhang, Q.; Shi, J.; Deng, G.; Guo, J.; Zeng, X.; He, X.; Kong, H.; Gu, C.; Li, X.; Liu, J.; Wang, G.; Chen, Y.; Liu, L.; Liang, L.; Li, Y.; Fan, J.; Wang, J.; Li, W.; Guan, L.; Li, Q.; Yang, H.; Chen, P.; Jiang, L.; Guan, Y.; Xin, X.; Jiang, Y.; Tian, G.; Wang, X.; Qiao, C.; Li, C.; Bu, Z.; Chen, H.
EPI457842	PB2	China	2013-May-03	EPI_ISL_142929	A/chicken/Jiangxi/SD001/2013	Harbin Veterinary Research Institute (CAAS)	Harbin Veterinary Research Institute (CAAS)	Zhang, Q.; Shi, J.; Deng, G.; Guo, J.; Zeng, X.; He, X.; Kong, H.; Gu, C.; Li, X.; Liu, J.; Wang, G.; Chen, Y.; Liu, L.; Liang, L.; Li, Y.; Fan, J.; Wang, J.; Li, W.; Guan, L.; Li, Q.; Yang, H.; Chen, P.; Jiang, L.; Guan, Y.; Xin, X.; Jiang, Y.; Tian, G.; Wang, X.; Qiao, C.; Li, C.; Bu, Z.; Chen, H.
EPI457850	PB2	China	2013-Apr-16	EPI_ISL_142930	A/chicken/Jiangsu/SC537/2013	Harbin Veterinary Research Institute (CAAS)	Harbin Veterinary Research Institute (CAAS)	Zhang, Q.; Shi, J.; Deng, G.; Guo, J.; Zeng, X.; He, X.; Kong, H.; Gu, C.; Li, X.; Liu, J.; Wang, G.; Chen, Y.; Liu, L.; Liang, L.; Li, Y.; Fan, J.; Wang, J.; Li, W.; Guan, L.; Li, Q.; Yang, H.; Chen, P.; Jiang, L.; Guan, Y.; Xin, X.; Jiang, Y.; Tian, G.; Wang, X.; Qiao, C.; Li, C.; Bu, Z.; Chen, H.
EPI457858	PB2	China	2013-Apr-16	EPI_ISL_142931	A/chicken/Jiangsu/SC099/2013	Harbin Veterinary Research Institute (CAAS)	Harbin Veterinary Research Institute (CAAS)	Zhang, Q.; Shi, J.; Deng, G.; Guo, J.; Zeng, X.; He, X.; Kong, H.; Gu, C.; Li, X.; Liu, J.; Wang, G.; Chen, Y.; Liu, L.; Liang, L.; Li, Y.; Fan, J.; Wang, J.; Li, W.; Guan, L.; Li, Q.; Yang, H.; Chen, P.; Jiang, L.; Guan, Y.; Xin, X.; Jiang, Y.; Tian, G.; Wang, X.; Qiao, C.; Li, C.; Bu, Z.; Chen, H.
EPI457866	PB2	China	2013-Apr-16	EPI_ISL_142932	A/chicken/Jiangsu/SC035/2013	Harbin Veterinary Research Institute (CAAS)	Harbin Veterinary Research Institute (CAAS)	Zhang, Q.; Shi, J.; Deng, G.; Guo, J.; Zeng, X.; He, X.; Kong, H.; Gu, C.; Li, X.; Liu, J.; Wang, G.; Chen, Y.; Liu, L.; Liang, L.; Li, Y.; Fan, J.; Wang, J.; Li, W.; Guan, L.; Li, Q.; Yang, H.; Chen, P.; Jiang, L.; Guan, Y.; Xin, X.; Jiang, Y.; Tian, G.; Wang, X.; Qiao, C.; Li, C.; Bu, Z.; Chen, H.
EPI457874	PB2	China	2013-Apr-16	EPI_ISL_142933	A/chicken/Jiangsu/S002/2013	Harbin Veterinary Research Institute (CAAS)	Harbin Veterinary Research Institute (CAAS)	Zhang, Q.; Shi, J.; Deng, G.; Guo, J.; Zeng, X.; He, X.; Kong, H.; Gu, C.; Li, X.; Liu, J.; Wang, G.; Chen, Y.; Liu, L.; Liang, L.; Li, Y.; Fan, J.; Wang, J.; Li, W.; Guan, L.; Li, Q.; Yang, H.; Chen, P.; Jiang, L.; Guan, Y.; Xin, X.; Jiang, Y.; Tian, G.; Wang, X.; Qiao, C.; Li, C.; Bu, Z.; Chen, H.
EPI457882	PB2	China	2013-May-03	EPI_ISL_142934	A/chicken/Guangdong/SD641/2013	Harbin Veterinary Research Institute (CAAS)	Harbin Veterinary Research Institute (CAAS)	Zhang, Q.; Shi, J.; Deng, G.; Guo, J.; Zeng, X.; He, X.; Kong, H.; Gu, C.; Li, X.; Liu, J.; Wang, G.; Chen, Y.; Liu, L.; Liang, L.; Li, Y.; Fan, J.; Wang, J.; Li, W.; Guan, L.; Li, Q.; Yang, H.; Chen, P.; Jiang, L.; Guan, Y.; Xin, X.; Jiang, Y.; Tian, G.; Wang, X.; Qiao, C.; Li, C.; Bu, Z.; Chen, H.
EPI468997	PB2	China	2013-Jan-01	EPI_ISL_146183	A/chicken/Rizhao/515/2013			Lam,T.T.Y.; Wang,J.; Shen,Y.; Zhou,B.; Duan,L.; Cheung,C.L.; Ma,C.; Lycett,S.J.; Leung,C.Y.H.; Chen,X.; Li,L.; Hong,W.; Chai,Y.; Zhou,L.; Liang,H.; Ou,Z.; Liu,Y.; Farooqui,A.; Kelvin,D.J.; Poon,L.L.M.; Smith,D.K.; Pybus,O.G.; Leung,G.M.; Shu,Y.; Webster,R.G.; Webby,R.J.; Peiris,J.S.M.; Rambaut,A.; Zhu,H.; Guan,Y.
EPI468998	PB2	China	2013-Jan-01	EPI_ISL_146184	A/chicken/Rizhao/867/2013			Lam,T.T.Y.; Wang,J.; Shen,Y.; Zhou,B.; Duan,L.; Cheung,C.L.; Ma,C.; Lycett,S.J.; Leung,C.Y.H.; Chen,X.; Li,L.; Hong,W.; Chai,Y.; Zhou,L.; Liang,H.; Ou,Z.; Liu,Y.; Farooqui,A.; Kelvin,D.J.; Poon,L.L.M.; Smith,D.K.; Pybus,O.G.; Leung,G.M.; Shu,Y.; Webster,R.G.; Webby,R.J.; Peiris,J.S.M.; Rambaut,A.; Zhu,H.; Guan,Y.
EPI468999	PB2	China	2013-Jan-01	EPI_ISL_146185	A/chicken/Rizhao/871/2013			Lam,T.T.Y.; Wang,J.; Shen,Y.; Zhou,B.; Duan,L.; Cheung,C.L.; Ma,C.; Lycett,S.J.; Leung,C.Y.H.; Chen,X.; Li,L.; Hong,W.; Chai,Y.; Zhou,L.; Liang,H.; Ou,Z.; Liu,Y.; Farooqui,A.; Kelvin,D.J.; Poon,L.L.M.; Smith,D.K.; Pybus,O.G.; Leung,G.M.; Shu,Y.; Webster,R.G.; Webby,R.J.; Peiris,J.S.M.; Rambaut,A.; Zhu,H.; Guan,Y.
EPI469000	PB2	China	2013-Jan-01	EPI_ISL_146186	A/chicken/Rizhao/875/2013			Lam,T.T.Y.; Wang,J.; Shen,Y.; Zhou,B.; Duan,L.; Cheung,C.L.; Ma,C.; Lycett,S.J.; Leung,C.Y.H.; Chen,X.; Li,L.; Hong,W.; Chai,Y.; Zhou,L.; Liang,H.; Ou,Z.; Liu,Y.; Farooqui,A.; Kelvin,D.J.; Poon,L.L.M.; Smith,D.K.; Pybus,O.G.; Leung,G.M.; Shu,Y.; Webster,R.G.; Webby,R.J.; Peiris,J.S.M.; Rambaut,A.; Zhu,H.; Guan,Y.
EPI469135	PB2	China	2009-Jan-01	EPI_ISL_146321	A/duck/Jiangxi/3283/2009			Lam,T.T.Y.; Wang,J.; Shen,Y.; Zhou,B.; Duan,L.; Cheung,C.L.; Ma,C.; Lycett,S.J.; Leung,C.Y.H.; Chen,X.; Li,L.; Hong,W.; Chai,Y.; Zhou,L.; Liang,H.; Ou,Z.; Liu,Y.; Farooqui,A.; Kelvin,D.J.; Poon,L.L.M.; Smith,D.K.; Pybus,O.G.; Leung,G.M.; Shu,Y.; Webster,R.G.; Webby,R.J.; Peiris,J.S.M.; Rambaut,A.; Zhu,H.; Guan,Y.
EPI469141	PB2	China	2009-Jan-01	EPI_ISL_146327	A/duck/Jiangxi/3152/2009			Lam,T.T.Y.; Wang,J.; Shen,Y.; Zhou,B.; Duan,L.; Cheung,C.L.; Ma,C.; Lycett,S.J.; Leung,C.Y.H.; Chen,X.; Li,L.; Hong,W.; Chai,Y.; Zhou,L.; Liang,H.; Ou,Z.; Liu,Y.; Farooqui,A.; Kelvin,D.J.; Poon,L.L.M.; Smith,D.K.; Pybus,O.G.; Leung,G.M.; Shu,Y.; Webster,R.G.; Webby,R.J.; Peiris,J.S.M.; Rambaut,A.; Zhu,H.; Guan,Y.
EPI469142	PB2	China	2009-Jan-01	EPI_ISL_146328	A/duck/Jiangxi/3257/2009			Lam,T.T.Y.; Wang,J.; Shen,Y.; Zhou,B.; Duan,L.; Cheung,C.L.; Ma,C.; Lycett,S.J.; Leung,C.Y.H.; Chen,X.; Li,L.; Hong,W.; Chai,Y.; Zhou,L.; Liang,H.; Ou,Z.; Liu,Y.; Farooqui,A.; Kelvin,D.J.; Poon,L.L.M.; Smith,D.K.; Pybus,O.G.; Leung,G.M.; Shu,Y.; Webster,R.G.; Webby,R.J.; Peiris,J.S.M.; Rambaut,A.; Zhu,H.; Guan,Y.
EPI469196	PB2	China	2009-Jan-01	EPI_ISL_146369	A/duck/Jiangxi/3096/2009			Lam,T.T.Y.; Wang,J.; Shen,Y.; Zhou,B.; Duan,L.; Cheung,C.L.; Ma,C.; Lycett,S.J.; Leung,C.Y.H.; Chen,X.; Li,L.; Hong,W.; Chai,Y.; Zhou,L.; Liang,H.; Ou,Z.; Liu,Y.; Farooqui,A.; Kelvin,D.J.; Poon,L.L.M.; Smith,D.K.; Pybus,O.G.; Leung,G.M.; Shu,Y.; Webster,R.G.; Webby,R.J.; Peiris,J.S.M.; Rambaut,A.; Zhu,H.; Guan,Y.
EPI469197	PB2	China	2009-Jan-01	EPI_ISL_146370	A/duck/Jiangxi/3141/2009			Lam,T.T.Y.; Wang,J.; Shen,Y.; Zhou,B.; Duan,L.; Cheung,C.L.; Ma,C.; Lycett,S.J.; Leung,C.Y.H.; Chen,X.; Li,L.; Hong,W.; Chai,Y.; Zhou,L.; Liang,H.; Ou,Z.; Liu,Y.; Farooqui,A.; Kelvin,D.J.; Poon,L.L.M.; Smith,D.K.; Pybus,O.G.; Leung,G.M.; Shu,Y.; Webster,R.G.; Webby,R.J.; Peiris,J.S.M.; Rambaut,A.; Zhu,H.; Guan,Y.
EPI469198	PB2	China	2009-Jan-01	EPI_ISL_146371	A/duck/Jiangxi/3169/2009			Lam,T.T.Y.; Wang,J.; Shen,Y.; Zhou,B.; Duan,L.; Cheung,C.L.; Ma,C.; Lycett,S.J.; Leung,C.Y.H.; Chen,X.; Li,L.; Hong,W.; Chai,Y.; Zhou,L.; Liang,H.; Ou,Z.; Liu,Y.; Farooqui,A.; Kelvin,D.J.; Poon,L.L.M.; Smith,D.K.; Pybus,O.G.; Leung,G.M.; Shu,Y.; Webster,R.G.; Webby,R.J.; Peiris,J.S.M.; Rambaut,A.; Zhu,H.; Guan,Y.
EPI469199	PB2	China	2009-Jan-01	EPI_ISL_146372	A/duck/Jiangxi/3190/2009			Lam,T.T.Y.; Wang,J.; Shen,Y.; Zhou,B.; Duan,L.; Cheung,C.L.; Ma,C.; Lycett,S.J.; Leung,C.Y.H.; Chen,X.; Li,L.; Hong,W.; Chai,Y.; Zhou,L.; Liang,H.; Ou,Z.; Liu,Y.; Farooqui,A.; Kelvin,D.J.; Poon,L.L.M.; Smith,D.K.; Pybus,O.G.; Leung,G.M.; Shu,Y.; Webster,R.G.; Webby,R.J.; Peiris,J.S.M.; Rambaut,A.; Zhu,H.; Guan,Y.
EPI469200	PB2	China	2009-Jan-01	EPI_ISL_146373	A/duck/Jiangxi/3214/2009			Lam,T.T.Y.; Wang,J.; Shen,Y.; Zhou,B.; Duan,L.; Cheung,C.L.; Ma,C.; Lycett,S.J.; Leung,C.Y.H.; Chen,X.; Li,L.; Hong,W.; Chai,Y.; Zhou,L.; Liang,H.; Ou,Z.; Liu,Y.; Farooqui,A.; Kelvin,D.J.; Poon,L.L.M.; Smith,D.K.; Pybus,O.G.; Leung,G.M.; Shu,Y.; Webster,R.G.; Webby,R.J.; Peiris,J.S.M.; Rambaut,A.; Zhu,H.; Guan,Y.
EPI469201	PB2	China	2009-Jan-01	EPI_ISL_146374	A/duck/Jiangxi/3230/2009			Lam,T.T.Y.; Wang,J.; Shen,Y.; Zhou,B.; Duan,L.; Cheung,C.L.; Ma,C.; Lycett,S.J.; Leung,C.Y.H.; Chen,X.; Li,L.; Hong,W.; Chai,Y.; Zhou,L.; Liang,H.; Ou,Z.; Liu,Y.; Farooqui,A.; Kelvin,D.J.; Poon,L.L.M.; Smith,D.K.; Pybus,O.G.; Leung,G.M.; Shu,Y.; Webster,R.G.; Webby,R.J.; Peiris,J.S.M.; Rambaut,A.; Zhu,H.; Guan,Y.
EPI469202	PB2	China	2009-Jan-01	EPI_ISL_146375	A/duck/Jiangxi/3286/2009			Lam,T.T.Y.; Wang,J.; Shen,Y.; Zhou,B.; Duan,L.; Cheung,C.L.; Ma,C.; Lycett,S.J.; Leung,C.Y.H.; Chen,X.; Li,L.; Hong,W.; Chai,Y.; Zhou,L.; Liang,H.; Ou,Z.; Liu,Y.; Farooqui,A.; Kelvin,D.J.; Poon,L.L.M.; Smith,D.K.; Pybus,O.G.; Leung,G.M.; Shu,Y.; Webster,R.G.; Webby,R.J.; Peiris,J.S.M.; Rambaut,A.; Zhu,H.; Guan,Y.
EPI471848	PB2	China	2013-Apr-01	EPI_ISL_146876	A/chicken/Shanghai/017/2013			Yang,D.-Q.; Ju,H.-B.; Liu,J.; Wang,J.; Zhang,W.; Liu,P.; Zhou,J.
EPI471849	PB2	China	2013-Apr-01	EPI_ISL_146877	A/chicken/Shanghai/019/2013			Yang,D.-Q.; Ju,H.-B.; Liu,J.; Wang,J.; Zhang,W.; Liu,P.; Zhou,J.
EPI485623	PB2	Sweden	2002-Dec-12	EPI_ISL_150022	A/mallard/Sweden/91/2002			de Graaf,M.; Fouchier,R.A.
EPI487292	PB2	United States	2009-Aug-07	EPI_ISL_150511	A/turkey/Minnesota/14135-2/2009			Killian,M.L.; Ziegler,A.
EPI487300	PB2	United States	2009-Dec-08	EPI_ISL_150512	A/turkey/Minnesota/31676/2009			Killian,M.L.; Ziegler,A.
EPI487314	PB2	United States	2011-Jul-12	EPI_ISL_150514	A/turkey/Minnesota/32710/2011			Killian,M.L.; Ziegler,A.
EPI487325	PB2	United States	2011-Apr-12	EPI_ISL_150515	A/goose/Nebraska/17097/2011			Killian,M.L.
EPI487349	PB2	United States	2011-Apr-10	EPI_ISL_150523	A/guinea fowl/Nebraska/17096/2011			Killian,M.L.
EPI487907	PB2	United States	2009-Aug-12	EPI_ISL_150646	A/turkey/Minnesota/14659/2009			Killian,M.L.
EPI553197	PB2	Hong Kong (SAR)	2014-Jan-27	EPI_ISL_155815	A/silky_chicken/Hong_Kong/1772-3/2014	Tai Lung Veterinary Laboratory, AFCD	Agriculture, Fisheries and Conservation Department	LUK, Geraldine SM; LEE, Frances E; IP, Sin-Ming; WAI, Chris KL
EPI507144	PB2	China	2013-May-09	EPI_ISL_156527	A/tree sparrow/Shanghai/01/2013			Zhao,B.; Zhang,X.; Zhu,W.; Teng,Z.; Yu,X.; Gao,Y.; Wu,D.; Pei,E.; Yuan,Z.; Yang,L.; Wang,D.; Shu,Y.; Wu,F.; Zhao,B.H.; Pei,E.L.; Yu,X.L.; Shen,J.R.; Yuan,Z.G.
EPI508027	PB2	Korea, Republic of	2010-Dec-01	EPI_ISL_156969	A/wild duck/Korea/SH19-27/2010			Kang,H.-M.; Park,H.-Y.; Lee,K.-J.; Choi,J.-G.; Lee,E.-K.; Song,B.-M.; Lee,H.-S.; Lee,Y.-J.; Kim,K.-I.
EPI508028	PB2	Korea, Republic of	2010-Dec-01	EPI_ISL_156970	A/wild duck/Korea/SH19-44/2010			Kang,H.-M.; Park,H.-Y.; Lee,K.-J.; Choi,J.-G.; Lee,E.-K.; Song,B.-M.; Lee,H.-S.; Lee,Y.-J.; Kim,K.-I.
EPI508029	PB2	Korea, Republic of	2010-Dec-01	EPI_ISL_156971	A/wild duck/Korea/SH19-47/2010			Kang,H.-M.; Park,H.-Y.; Lee,K.-J.; Choi,J.-G.; Lee,E.-K.; Song,B.-M.; Lee,H.-S.; Lee,Y.-J.; Kim,K.-I.
EPI508031	PB2	Korea, Republic of	2011-Mar-01	EPI_ISL_156973	A/wild duck/Korea/MHC35-41/2011			Kang,H.-M.; Park,H.-Y.; Lee,K.-J.; Choi,J.-G.; Lee,E.-K.; Song,B.-M.; Lee,H.-S.; Lee,Y.-J.; Kim,K.-I.
EPI508032	PB2	Korea, Republic of	2011-Mar-01	EPI_ISL_156974	A/wild duck/Korea/MHC35-25/2011			Kang,H.-M.; Park,H.-Y.; Lee,K.-J.; Choi,J.-G.; Lee,E.-K.; Song,B.-M.; Lee,H.-S.; Lee,Y.-J.; Kim,K.-I.
EPI508034	PB2	Korea, Republic of	2011-Mar-01	EPI_ISL_156976	A/wild duck/Korea/MHC39-26/2011(H7N9)			Kang,H.-M.; Park,H.-Y.; Lee,K.-J.; Choi,J.-G.; Lee,E.-K.; Song,B.-M.; Lee,H.-S.; Lee,Y.-J.; Kim,K.-I.
EPI508033	PB2	Korea, Republic of	2011-Mar-01	EPI_ISL_156977	A/wild duck/Korea/MHC39-13/2011(H7N9)			Kang,H.-M.; Park,H.-Y.; Lee,K.-J.; Choi,J.-G.; Lee,E.-K.; Song,B.-M.; Lee,H.-S.; Lee,Y.-J.; Kim,K.-I.
EPI508037	PB2	Korea, Republic of	2011-Mar-01	EPI_ISL_156979	A/wild duck/Korea/CSM42-34/2011			Kang,H.-M.; Park,H.-Y.; Lee,K.-J.; Choi,J.-G.; Lee,E.-K.; Song,B.-M.; Lee,H.-S.; Lee,Y.-J.; Kim,K.-I.
EPI508036	PB2	Korea, Republic of	2011-Mar-01	EPI_ISL_156980	A/wild duck/Korea/CSM42-1/2011			Kang,H.-M.; Park,H.-Y.; Lee,K.-J.; Choi,J.-G.; Lee,E.-K.; Song,B.-M.; Lee,H.-S.; Lee,Y.-J.; Kim,K.-I.
EPI515785	PB2	China	2013-Apr-09	EPI_ISL_159062	A/Chicken/Nanjing/761/2013	Beijing Institute of Microbiology and Epidemiology	Beijing Institute of Microbiology and Epidemiology	Fan, Hang; Liu, Wei; Tong, Yigang; Cao, Wuchun
EPI515793	PB2	China	2013-Apr-09	EPI_ISL_159064	A/Chicken/Suzhou/097-1/2013	Beijing Institute of Microbiology and Epidemiology	Beijing Institute of Microbiology and Epidemiology	Fan, Hang; Liu, Wei; Tong, Yigang; Cao, Wuchun
EPI532310	PB2	China	2013-Apr-01	EPI_ISL_162866	A/chicken/Zhejiang/C481/2013			Wu,H.; Wu,N.; Guo,C.; Li,L.
EPI532311	PB2	China	2013-Apr-01	EPI_ISL_162867	A/chicken/Zhejiang/C483/2013			Wu,H.; Wu,N.; Guo,C.; Li,L.
EPI532308	PB2	China	2013-Apr-01	EPI_ISL_162874	A/pigeon/Zhejiang/P1/2013			Wu,H.; Wu,N.; Guo,C.; Li,L.
EPI532309	PB2	China	2013-Apr-01	EPI_ISL_162875	A/pigeon/Zhejiang/P2/2013			Wu,H.; Wu,N.; Guo,C.; Li,L.
EPI545786	PB2	China	2013-Apr-01	EPI_ISL_167221	A/chicken/Suzhou/040201H/2013			Li,Y.; Huang,X.; Zhao,D.; Qi,X.
EPI545793	PB2	China	2013-Apr-01	EPI_ISL_167222	A/duck/Sunan/040802G/2013			Li,Y.; Huang,X.; Zhao,D.; Qi,X.
EPI545800	PB2	China	2013-Apr-01	EPI_ISL_167223	A/pigeon/Wuxi/0405007G/2013			Li,Y.; Huang,X.; Zhao,D.; Qi,X.
EPI568750	PB2	China	2013-Apr-06	EPI_ISL_173693	A/goose/Jiangsu/1027/2013			Liu,H.; Wang,J.; Zhao,Y.; Zheng,D.; Ge,S.; Zuo,Y.; Yu,S.
EPI573558	PB2	China	2014-Jan-12	EPI_ISL_174489	A/duck/Zhejiang/LS02/2014			Lei,Y.L.; Wang,X.G.
EPI576594	PB2	China	2013-May-16	EPI_ISL_175604	A/chicken/Guangdong/3135/2013			Qi,W.; Huang,L.; Li,H.; Jiao,P.; Liao,M.
EPI576595	PB2	China	2013-May-16	EPI_ISL_175605	A/chicken/Guangdong/3640/2013			Qi,W.; Huang,L.; Li,H.; Jiao,P.; Liao,M.
EPI576596	PB2	China	2013-May-05	EPI_ISL_175606	A/chicken/Guangdong/G1/2013			Qi,W.; Huang,L.; Li,H.; Jiao,P.; Liao,M.
EPI576597	PB2	China	2013-May-05	EPI_ISL_175607	A/chicken/Guangdong/G2/2013			Qi,W.; Huang,L.; Li,H.; Jiao,P.; Liao,M.
EPI576598	PB2	China	2013-May-05	EPI_ISL_175608	A/chicken/Guangdong/G3/2013			Qi,W.; Huang,L.; Li,H.; Jiao,P.; Liao,M.
EPI576599	PB2	China	2013-May-16	EPI_ISL_175609	A/chicken/Guangdong/SD1/2013			Qi,W.; Huang,L.; Li,H.; Jiao,P.; Liao,M.
EPI576607	PB2	China	2014-Jan-21	EPI_ISL_175611	A/chicken/Shanghai/PD-CN-02/2014			Zhang,X.; Zhao,B.; Teng,Z.; Zhu,Z.; Wu,F.
EPI577895	PB2	China	2013-Dec-10	EPI_ISL_175633	A/chicken/Shenzhen/727/2013			Lam,T.Y.; Zhou,B.; Wang,J.; Chai,Y.; Shen,Y.; Chen,X.; Ma,C.; Hong,W.; Chen,Y.; Zhang,Y.; Duan,L.; Chen,P.; Jiang,J.; Li,L.; Poon,L.M.; Webby,R.J.; Smith,D.K.; Leung,G.M.; Peiris,J.M.; Holmes,E.C.; Guan,Y.; Zhu,H.
EPI577902	PB2	China	2013-Dec-10	EPI_ISL_175634	A/chicken/Shenzhen/742/2013			Lam,T.Y.; Zhou,B.; Wang,J.; Chai,Y.; Shen,Y.; Chen,X.; Ma,C.; Hong,W.; Chen,Y.; Zhang,Y.; Duan,L.; Chen,P.; Jiang,J.; Li,L.; Poon,L.M.; Webby,R.J.; Smith,D.K.; Leung,G.M.; Peiris,J.M.; Holmes,E.C.; Guan,Y.; Zhu,H.
EPI577909	PB2	China	2013-Dec-10	EPI_ISL_175635	A/chicken/Shenzhen/747/2013			Lam,T.Y.; Zhou,B.; Wang,J.; Chai,Y.; Shen,Y.; Chen,X.; Ma,C.; Hong,W.; Chen,Y.; Zhang,Y.; Duan,L.; Chen,P.; Jiang,J.; Li,L.; Poon,L.M.; Webby,R.J.; Smith,D.K.; Leung,G.M.; Peiris,J.M.; Holmes,E.C.; Guan,Y.; Zhu,H.
EPI577916	PB2	China	2013-Dec-10	EPI_ISL_175636	A/chicken/Shenzhen/749/2013			Lam,T.Y.; Zhou,B.; Wang,J.; Chai,Y.; Shen,Y.; Chen,X.; Ma,C.; Hong,W.; Chen,Y.; Zhang,Y.; Duan,L.; Chen,P.; Jiang,J.; Li,L.; Poon,L.M.; Webby,R.J.; Smith,D.K.; Leung,G.M.; Peiris,J.M.; Holmes,E.C.; Guan,Y.; Zhu,H.
EPI577923	PB2	China	2013-Dec-09	EPI_ISL_175637	A/chicken/Shenzhen/898/2013			Lam,T.Y.; Zhou,B.; Wang,J.; Chai,Y.; Shen,Y.; Chen,X.; Ma,C.; Hong,W.; Chen,Y.; Zhang,Y.; Duan,L.; Chen,P.; Jiang,J.; Li,L.; Poon,L.M.; Webby,R.J.; Smith,D.K.; Leung,G.M.; Peiris,J.M.; Holmes,E.C.; Guan,Y.; Zhu,H.
EPI577930	PB2	China	2013-Dec-09	EPI_ISL_175638	A/silkie chicken/Shenzhen/918/2013			Lam,T.Y.; Zhou,B.; Wang,J.; Chai,Y.; Shen,Y.; Chen,X.; Ma,C.; Hong,W.; Chen,Y.; Zhang,Y.; Duan,L.; Chen,P.; Jiang,J.; Li,L.; Poon,L.M.; Webby,R.J.; Smith,D.K.; Leung,G.M.; Peiris,J.M.; Holmes,E.C.; Guan,Y.; Zhu,H.
EPI577936	PB2	China	2013-Dec-09	EPI_ISL_175639	A/silkie chicken/Shenzhen/919/2013			Lam,T.Y.; Zhou,B.; Wang,J.; Chai,Y.; Shen,Y.; Chen,X.; Ma,C.; Hong,W.; Chen,Y.; Zhang,Y.; Duan,L.; Chen,P.; Jiang,J.; Li,L.; Poon,L.M.; Webby,R.J.; Smith,D.K.; Leung,G.M.; Peiris,J.M.; Holmes,E.C.; Guan,Y.; Zhu,H.
EPI577950	PB2	China	2013-Dec-12	EPI_ISL_175641	A/chicken/Shenzhen/1665/2013			Lam,T.Y.; Zhou,B.; Wang,J.; Chai,Y.; Shen,Y.; Chen,X.; Ma,C.; Hong,W.; Chen,Y.; Zhang,Y.; Duan,L.; Chen,P.; Jiang,J.; Li,L.; Poon,L.M.; Webby,R.J.; Smith,D.K.; Leung,G.M.; Peiris,J.M.; Holmes,E.C.; Guan,Y.; Zhu,H.
EPI577957	PB2	China	2013-Dec-13	EPI_ISL_175642	A/chicken/Shenzhen/2110/2013			Lam,T.Y.; Zhou,B.; Wang,J.; Chai,Y.; Shen,Y.; Chen,X.; Ma,C.; Hong,W.; Chen,Y.; Zhang,Y.; Duan,L.; Chen,P.; Jiang,J.; Li,L.; Poon,L.M.; Webby,R.J.; Smith,D.K.; Leung,G.M.; Peiris,J.M.; Holmes,E.C.; Guan,Y.; Zhu,H.
EPI581574	PB2	China	2013-Dec-13	EPI_ISL_175644	A/silkie chicken/Shenzhen/2134/2013			Lam,T.Y.; Zhou,B.; Wang,J.; Chai,Y.; Shen,Y.; Chen,X.; Ma,C.; Hong,W.; Chen,Y.; Zhang,Y.; Duan,L.; Chen,P.; Jiang,J.; Li,L.; Poon,L.M.; Webby,R.J.; Smith,D.K.; Leung,G.M.; Peiris,J.M.; Holmes,E.C.; Guan,Y.; Zhu,H.
EPI581580	PB2	China	2013-Dec-13	EPI_ISL_175645	A/silkie chicken/Shenzhen/2139/2013			Lam,T.Y.; Zhou,B.; Wang,J.; Chai,Y.; Shen,Y.; Chen,X.; Ma,C.; Hong,W.; Chen,Y.; Zhang,Y.; Duan,L.; Chen,P.; Jiang,J.; Li,L.; Poon,L.M.; Webby,R.J.; Smith,D.K.; Leung,G.M.; Peiris,J.M.; Holmes,E.C.; Guan,Y.; Zhu,H.
EPI581586	PB2	China	2013-Dec-13	EPI_ISL_175646	A/chicken/Shenzhen/2201/2013			Lam,T.Y.; Zhou,B.; Wang,J.; Chai,Y.; Shen,Y.; Chen,X.; Ma,C.; Hong,W.; Chen,Y.; Zhang,Y.; Duan,L.; Chen,P.; Jiang,J.; Li,L.; Poon,L.M.; Webby,R.J.; Smith,D.K.; Leung,G.M.; Peiris,J.M.; Holmes,E.C.; Guan,Y.; Zhu,H.
EPI581593	PB2	China	2013-Dec-13	EPI_ISL_175647	A/chicken/Shenzhen/2293/2013			Lam,T.Y.; Zhou,B.; Wang,J.; Chai,Y.; Shen,Y.; Chen,X.; Ma,C.; Hong,W.; Chen,Y.; Zhang,Y.; Duan,L.; Chen,P.; Jiang,J.; Li,L.; Poon,L.M.; Webby,R.J.; Smith,D.K.; Leung,G.M.; Peiris,J.M.; Holmes,E.C.; Guan,Y.; Zhu,H.
EPI581600	PB2	China	2013-Dec-18	EPI_ISL_175648	A/chicken/Dongguan/2912/2013			Lam,T.Y.; Zhou,B.; Wang,J.; Chai,Y.; Shen,Y.; Chen,X.; Ma,C.; Hong,W.; Chen,Y.; Zhang,Y.; Duan,L.; Chen,P.; Jiang,J.; Li,L.; Poon,L.M.; Webby,R.J.; Smith,D.K.; Leung,G.M.; Peiris,J.M.; Holmes,E.C.; Guan,Y.; Zhu,H.
EPI581607	PB2	China	2013-Dec-18	EPI_ISL_175649	A/silkie chicken/Dongguan/3049/2013			Lam,T.Y.; Zhou,B.; Wang,J.; Chai,Y.; Shen,Y.; Chen,X.; Ma,C.; Hong,W.; Chen,Y.; Zhang,Y.; Duan,L.; Chen,P.; Jiang,J.; Li,L.; Poon,L.M.; Webby,R.J.; Smith,D.K.; Leung,G.M.; Peiris,J.M.; Holmes,E.C.; Guan,Y.; Zhu,H.
EPI581613	PB2	China	2013-Dec-18	EPI_ISL_175650	A/chicken/Dongguan/3112/2013			Lam,T.Y.; Zhou,B.; Wang,J.; Chai,Y.; Shen,Y.; Chen,X.; Ma,C.; Hong,W.; Chen,Y.; Zhang,Y.; Duan,L.; Chen,P.; Jiang,J.; Li,L.; Poon,L.M.; Webby,R.J.; Smith,D.K.; Leung,G.M.; Peiris,J.M.; Holmes,E.C.; Guan,Y.; Zhu,H.
EPI581620	PB2	China	2013-Dec-18	EPI_ISL_175651	A/chicken/Dongguan/3141/2013			Lam,T.Y.; Zhou,B.; Wang,J.; Chai,Y.; Shen,Y.; Chen,X.; Ma,C.; Hong,W.; Chen,Y.; Zhang,Y.; Duan,L.; Chen,P.; Jiang,J.; Li,L.; Poon,L.M.; Webby,R.J.; Smith,D.K.; Leung,G.M.; Peiris,J.M.; Holmes,E.C.; Guan,Y.; Zhu,H.
EPI581634	PB2	China	2013-Dec-18	EPI_ISL_175665	A/chicken/Dongguan/3146/2013			Lam,T.Y.; Zhou,B.; Wang,J.; Chai,Y.; Shen,Y.; Chen,X.; Ma,C.; Hong,W.; Chen,Y.; Zhang,Y.; Duan,L.; Chen,P.; Jiang,J.; Li,L.; Poon,L.M.; Webby,R.J.; Smith,D.K.; Leung,G.M.; Peiris,J.M.; Holmes,E.C.; Guan,Y.; Zhu,H.
EPI581641	PB2	China	2013-Dec-18	EPI_ISL_175666	A/silkie chicken/Dongguan/3166/2013			Lam,T.Y.; Zhou,B.; Wang,J.; Chai,Y.; Shen,Y.; Chen,X.; Ma,C.; Hong,W.; Chen,Y.; Zhang,Y.; Duan,L.; Chen,P.; Jiang,J.; Li,L.; Poon,L.M.; Webby,R.J.; Smith,D.K.; Leung,G.M.; Peiris,J.M.; Holmes,E.C.; Guan,Y.; Zhu,H.
EPI581647	PB2	China	2013-Dec-18	EPI_ISL_175667	A/chicken/Dongguan/3219/2013			Lam,T.Y.; Zhou,B.; Wang,J.; Chai,Y.; Shen,Y.; Chen,X.; Ma,C.; Hong,W.; Chen,Y.; Zhang,Y.; Duan,L.; Chen,P.; Jiang,J.; Li,L.; Poon,L.M.; Webby,R.J.; Smith,D.K.; Leung,G.M.; Peiris,J.M.; Holmes,E.C.; Guan,Y.; Zhu,H.
EPI581672	PB2	China	2013-Dec-18	EPI_ISL_175670	A/silkie chicken/Dongguan/3275/2013			Lam,T.Y.; Zhou,B.; Wang,J.; Chai,Y.; Shen,Y.; Chen,X.; Ma,C.; Hong,W.; Chen,Y.; Zhang,Y.; Duan,L.; Chen,P.; Jiang,J.; Li,L.; Poon,L.M.; Webby,R.J.; Smith,D.K.; Leung,G.M.; Peiris,J.M.; Holmes,E.C.; Guan,Y.; Zhu,H.
EPI581678	PB2	China	2013-Dec-18	EPI_ISL_175671	A/silkie chicken/Dongguan/3281/2013			Lam,T.Y.; Zhou,B.; Wang,J.; Chai,Y.; Shen,Y.; Chen,X.; Ma,C.; Hong,W.; Chen,Y.; Zhang,Y.; Duan,L.; Chen,P.; Jiang,J.; Li,L.; Poon,L.M.; Webby,R.J.; Smith,D.K.; Leung,G.M.; Peiris,J.M.; Holmes,E.C.; Guan,Y.; Zhu,H.
EPI581684	PB2	China	2013-Dec-18	EPI_ISL_175672	A/silkie chicken/Dongguan/3284/2013			Lam,T.Y.; Zhou,B.; Wang,J.; Chai,Y.; Shen,Y.; Chen,X.; Ma,C.; Hong,W.; Chen,Y.; Zhang,Y.; Duan,L.; Chen,P.; Jiang,J.; Li,L.; Poon,L.M.; Webby,R.J.; Smith,D.K.; Leung,G.M.; Peiris,J.M.; Holmes,E.C.; Guan,Y.; Zhu,H.
EPI581690	PB2	China	2013-Dec-19	EPI_ISL_175673	A/chicken/Dongguan/3418/2013			Lam,T.Y.; Zhou,B.; Wang,J.; Chai,Y.; Shen,Y.; Chen,X.; Ma,C.; Hong,W.; Chen,Y.; Zhang,Y.; Duan,L.; Chen,P.; Jiang,J.; Li,L.; Poon,L.M.; Webby,R.J.; Smith,D.K.; Leung,G.M.; Peiris,J.M.; Holmes,E.C.; Guan,Y.; Zhu,H.
EPI581697	PB2	China	2013-Dec-19	EPI_ISL_175674	A/chicken/Dongguan/3438/2013			Lam,T.Y.; Zhou,B.; Wang,J.; Chai,Y.; Shen,Y.; Chen,X.; Ma,C.; Hong,W.; Chen,Y.; Zhang,Y.; Duan,L.; Chen,P.; Jiang,J.; Li,L.; Poon,L.M.; Webby,R.J.; Smith,D.K.; Leung,G.M.; Peiris,J.M.; Holmes,E.C.; Guan,Y.; Zhu,H.
EPI581708	PB2	China	2013-Dec-19	EPI_ISL_175675	A/chicken/Dongguan/3464/2013			Lam,T.Y.; Zhou,B.; Wang,J.; Chai,Y.; Shen,Y.; Chen,X.; Ma,C.; Hong,W.; Chen,Y.; Zhang,Y.; Duan,L.; Chen,P.; Jiang,J.; Li,L.; Poon,L.M.; Webby,R.J.; Smith,D.K.; Leung,G.M.; Peiris,J.M.; Holmes,E.C.; Guan,Y.; Zhu,H.
EPI581715	PB2	China	2013-Dec-19	EPI_ISL_175676	A/chicken/Dongguan/3487/2013			Lam,T.Y.; Zhou,B.; Wang,J.; Chai,Y.; Shen,Y.; Chen,X.; Ma,C.; Hong,W.; Chen,Y.; Zhang,Y.; Duan,L.; Chen,P.; Jiang,J.; Li,L.; Poon,L.M.; Webby,R.J.; Smith,D.K.; Leung,G.M.; Peiris,J.M.; Holmes,E.C.; Guan,Y.; Zhu,H.
EPI581722	PB2	China	2013-Dec-19	EPI_ISL_175677	A/chicken/Dongguan/3488/2013			Lam,T.Y.; Zhou,B.; Wang,J.; Chai,Y.; Shen,Y.; Chen,X.; Ma,C.; Hong,W.; Chen,Y.; Zhang,Y.; Duan,L.; Chen,P.; Jiang,J.; Li,L.; Poon,L.M.; Webby,R.J.; Smith,D.K.; Leung,G.M.; Peiris,J.M.; Holmes,E.C.; Guan,Y.; Zhu,H.
EPI581729	PB2	China	2013-Dec-19	EPI_ISL_175678	A/chicken/Dongguan/3491/2013			Lam,T.Y.; Zhou,B.; Wang,J.; Chai,Y.; Shen,Y.; Chen,X.; Ma,C.; Hong,W.; Chen,Y.; Zhang,Y.; Duan,L.; Chen,P.; Jiang,J.; Li,L.; Poon,L.M.; Webby,R.J.; Smith,D.K.; Leung,G.M.; Peiris,J.M.; Holmes,E.C.; Guan,Y.; Zhu,H.
EPI581736	PB2	China	2013-Dec-19	EPI_ISL_175679	A/silkie chicken/Dongguan/3520/2013			Lam,T.Y.; Zhou,B.; Wang,J.; Chai,Y.; Shen,Y.; Chen,X.; Ma,C.; Hong,W.; Chen,Y.; Zhang,Y.; Duan,L.; Chen,P.; Jiang,J.; Li,L.; Poon,L.M.; Webby,R.J.; Smith,D.K.; Leung,G.M.; Peiris,J.M.; Holmes,E.C.; Guan,Y.; Zhu,H.
EPI581748	PB2	China	2013-Dec-19	EPI_ISL_175681	A/silkie chicken/Dongguan/3525/2013			Lam,T.Y.; Zhou,B.; Wang,J.; Chai,Y.; Shen,Y.; Chen,X.; Ma,C.; Hong,W.; Chen,Y.; Zhang,Y.; Duan,L.; Chen,P.; Jiang,J.; Li,L.; Poon,L.M.; Webby,R.J.; Smith,D.K.; Leung,G.M.; Peiris,J.M.; Holmes,E.C.; Guan,Y.; Zhu,H.
EPI581754	PB2	China	2013-Dec-19	EPI_ISL_175682	A/silkie chicken/Dongguan/3526/2013			Lam,T.Y.; Zhou,B.; Wang,J.; Chai,Y.; Shen,Y.; Chen,X.; Ma,C.; Hong,W.; Chen,Y.; Zhang,Y.; Duan,L.; Chen,P.; Jiang,J.; Li,L.; Poon,L.M.; Webby,R.J.; Smith,D.K.; Leung,G.M.; Peiris,J.M.; Holmes,E.C.; Guan,Y.; Zhu,H.
EPI581760	PB2	China	2013-Dec-19	EPI_ISL_175683	A/silkie chicken/Dongguan/3528/2013			Lam,T.Y.; Zhou,B.; Wang,J.; Chai,Y.; Shen,Y.; Chen,X.; Ma,C.; Hong,W.; Chen,Y.; Zhang,Y.; Duan,L.; Chen,P.; Jiang,J.; Li,L.; Poon,L.M.; Webby,R.J.; Smith,D.K.; Leung,G.M.; Peiris,J.M.; Holmes,E.C.; Guan,Y.; Zhu,H.
EPI581766	PB2	China	2013-Dec-19	EPI_ISL_175684	A/chicken/Dongguan/3544/2013			Lam,T.Y.; Zhou,B.; Wang,J.; Chai,Y.; Shen,Y.; Chen,X.; Ma,C.; Hong,W.; Chen,Y.; Zhang,Y.; Duan,L.; Chen,P.; Jiang,J.; Li,L.; Poon,L.M.; Webby,R.J.; Smith,D.K.; Leung,G.M.; Peiris,J.M.; Holmes,E.C.; Guan,Y.; Zhu,H.
EPI581773	PB2	China	2013-Dec-19	EPI_ISL_175685	A/chicken/Dongguan/3563/2013			Lam,T.Y.; Zhou,B.; Wang,J.; Chai,Y.; Shen,Y.; Chen,X.; Ma,C.; Hong,W.; Chen,Y.; Zhang,Y.; Duan,L.; Chen,P.; Jiang,J.; Li,L.; Poon,L.M.; Webby,R.J.; Smith,D.K.; Leung,G.M.; Peiris,J.M.; Holmes,E.C.; Guan,Y.; Zhu,H.
EPI581780	PB2	China	2013-Dec-19	EPI_ISL_175708	A/chicken/Dongguan/3582/2013			Lam,T.Y.; Zhou,B.; Wang,J.; Chai,Y.; Shen,Y.; Chen,X.; Ma,C.; Hong,W.; Chen,Y.; Zhang,Y.; Duan,L.; Chen,P.; Jiang,J.; Li,L.; Poon,L.M.; Webby,R.J.; Smith,D.K.; Leung,G.M.; Peiris,J.M.; Holmes,E.C.; Guan,Y.; Zhu,H.
EPI581830	PB2	China	2013-Dec-19	EPI_ISL_175709	A/silkie chicken/Dongguan/3605/2013			Lam,T.Y.; Zhou,B.; Wang,J.; Chai,Y.; Shen,Y.; Chen,X.; Ma,C.; Hong,W.; Chen,Y.; Zhang,Y.; Duan,L.; Chen,P.; Jiang,J.; Li,L.; Poon,L.M.; Webby,R.J.; Smith,D.K.; Leung,G.M.; Peiris,J.M.; Holmes,E.C.; Guan,Y.; Zhu,H.
EPI581836	PB2	China	2013-Dec-19	EPI_ISL_175710	A/silkie chicken/Dongguan/3606/2013			Lam,T.Y.; Zhou,B.; Wang,J.; Chai,Y.; Shen,Y.; Chen,X.; Ma,C.; Hong,W.; Chen,Y.; Zhang,Y.; Duan,L.; Chen,P.; Jiang,J.; Li,L.; Poon,L.M.; Webby,R.J.; Smith,D.K.; Leung,G.M.; Peiris,J.M.; Holmes,E.C.; Guan,Y.; Zhu,H.
EPI581842	PB2	China	2013-Dec-19	EPI_ISL_175711	A/chicken/Shenzhen/3733/2013			Lam,T.Y.; Zhou,B.; Wang,J.; Chai,Y.; Shen,Y.; Chen,X.; Ma,C.; Hong,W.; Chen,Y.; Zhang,Y.; Duan,L.; Chen,P.; Jiang,J.; Li,L.; Poon,L.M.; Webby,R.J.; Smith,D.K.; Leung,G.M.; Peiris,J.M.; Holmes,E.C.; Guan,Y.; Zhu,H.
EPI581849	PB2	China	2013-Dec-19	EPI_ISL_175712	A/chicken/Shenzhen/3734/2013			Lam,T.Y.; Zhou,B.; Wang,J.; Chai,Y.; Shen,Y.; Chen,X.; Ma,C.; Hong,W.; Chen,Y.; Zhang,Y.; Duan,L.; Chen,P.; Jiang,J.; Li,L.; Poon,L.M.; Webby,R.J.; Smith,D.K.; Leung,G.M.; Peiris,J.M.; Holmes,E.C.; Guan,Y.; Zhu,H.
EPI581856	PB2	China	2013-Dec-19	EPI_ISL_175713	A/chicken/Shenzhen/3780/2013			Lam,T.Y.; Zhou,B.; Wang,J.; Chai,Y.; Shen,Y.; Chen,X.; Ma,C.; Hong,W.; Chen,Y.; Zhang,Y.; Duan,L.; Chen,P.; Jiang,J.; Li,L.; Poon,L.M.; Webby,R.J.; Smith,D.K.; Leung,G.M.; Peiris,J.M.; Holmes,E.C.; Guan,Y.; Zhu,H.
EPI581863	PB2	China	2013-Dec-19	EPI_ISL_175714	A/silkie chicken/Shenzhen/3781/2013			Lam,T.Y.; Zhou,B.; Wang,J.; Chai,Y.; Shen,Y.; Chen,X.; Ma,C.; Hong,W.; Chen,Y.; Zhang,Y.; Duan,L.; Chen,P.; Jiang,J.; Li,L.; Poon,L.M.; Webby,R.J.; Smith,D.K.; Leung,G.M.; Peiris,J.M.; Holmes,E.C.; Guan,Y.; Zhu,H.
EPI581871	PB2	China	2013-Dec-19	EPI_ISL_175715	A/silkie chicken/Shenzhen/3782/2013			Lam,T.Y.; Zhou,B.; Wang,J.; Chai,Y.; Shen,Y.; Chen,X.; Ma,C.; Hong,W.; Chen,Y.; Zhang,Y.; Duan,L.; Chen,P.; Jiang,J.; Li,L.; Poon,L.M.; Webby,R.J.; Smith,D.K.; Leung,G.M.; Peiris,J.M.; Holmes,E.C.; Guan,Y.; Zhu,H.
EPI581877	PB2	China	2013-Dec-19	EPI_ISL_175716	A/chicken/Dongguan/3894/2013			Lam,T.Y.; Zhou,B.; Wang,J.; Chai,Y.; Shen,Y.; Chen,X.; Ma,C.; Hong,W.; Chen,Y.; Zhang,Y.; Duan,L.; Chen,P.; Jiang,J.; Li,L.; Poon,L.M.; Webby,R.J.; Smith,D.K.; Leung,G.M.; Peiris,J.M.; Holmes,E.C.; Guan,Y.; Zhu,H.
EPI581884	PB2	China	2013-Dec-19	EPI_ISL_175717	A/chicken/Dongguan/3917/2013			Lam,T.Y.; Zhou,B.; Wang,J.; Chai,Y.; Shen,Y.; Chen,X.; Ma,C.; Hong,W.; Chen,Y.; Zhang,Y.; Duan,L.; Chen,P.; Jiang,J.; Li,L.; Poon,L.M.; Webby,R.J.; Smith,D.K.; Leung,G.M.; Peiris,J.M.; Holmes,E.C.; Guan,Y.; Zhu,H.
EPI581891	PB2	China	2013-Dec-19	EPI_ISL_175718	A/chicken/Dongguan/3935/2013			Lam,T.Y.; Zhou,B.; Wang,J.; Chai,Y.; Shen,Y.; Chen,X.; Ma,C.; Hong,W.; Chen,Y.; Zhang,Y.; Duan,L.; Chen,P.; Jiang,J.; Li,L.; Poon,L.M.; Webby,R.J.; Smith,D.K.; Leung,G.M.; Peiris,J.M.; Holmes,E.C.; Guan,Y.; Zhu,H.
EPI581898	PB2	China	2013-Dec-19	EPI_ISL_175719	A/chicken/Dongguan/3945/2013			Lam,T.Y.; Zhou,B.; Wang,J.; Chai,Y.; Shen,Y.; Chen,X.; Ma,C.; Hong,W.; Chen,Y.; Zhang,Y.; Duan,L.; Chen,P.; Jiang,J.; Li,L.; Poon,L.M.; Webby,R.J.; Smith,D.K.; Leung,G.M.; Peiris,J.M.; Holmes,E.C.; Guan,Y.; Zhu,H.
EPI581905	PB2	China	2013-Dec-19	EPI_ISL_175720	A/chicken/Dongguan/3972/2013			Lam,T.Y.; Zhou,B.; Wang,J.; Chai,Y.; Shen,Y.; Chen,X.; Ma,C.; Hong,W.; Chen,Y.; Zhang,Y.; Duan,L.; Chen,P.; Jiang,J.; Li,L.; Poon,L.M.; Webby,R.J.; Smith,D.K.; Leung,G.M.; Peiris,J.M.; Holmes,E.C.; Guan,Y.; Zhu,H.
EPI581912	PB2	China	2013-Dec-19	EPI_ISL_175721	A/silkie chicken/Dongguan/3980/2013			Lam,T.Y.; Zhou,B.; Wang,J.; Chai,Y.; Shen,Y.; Chen,X.; Ma,C.; Hong,W.; Chen,Y.; Zhang,Y.; Duan,L.; Chen,P.; Jiang,J.; Li,L.; Poon,L.M.; Webby,R.J.; Smith,D.K.; Leung,G.M.; Peiris,J.M.; Holmes,E.C.; Guan,Y.; Zhu,H.
EPI581920	PB2	China	2013-Dec-19	EPI_ISL_175722	A/silkie chicken/Dongguan/3990/2013			Lam,T.Y.; Zhou,B.; Wang,J.; Chai,Y.; Shen,Y.; Chen,X.; Ma,C.; Hong,W.; Chen,Y.; Zhang,Y.; Duan,L.; Chen,P.; Jiang,J.; Li,L.; Poon,L.M.; Webby,R.J.; Smith,D.K.; Leung,G.M.; Peiris,J.M.; Holmes,E.C.; Guan,Y.; Zhu,H.
EPI581926	PB2	China	2013-Dec-19	EPI_ISL_175723	A/chicken/Dongguan/4037/2013			Lam,T.Y.; Zhou,B.; Wang,J.; Chai,Y.; Shen,Y.; Chen,X.; Ma,C.; Hong,W.; Chen,Y.; Zhang,Y.; Duan,L.; Chen,P.; Jiang,J.; Li,L.; Poon,L.M.; Webby,R.J.; Smith,D.K.; Leung,G.M.; Peiris,J.M.; Holmes,E.C.; Guan,Y.; Zhu,H.
EPI581940	PB2	China	2013-Dec-19	EPI_ISL_175725	A/chicken/Dongguan/4063/2013			Lam,T.Y.; Zhou,B.; Wang,J.; Chai,Y.; Shen,Y.; Chen,X.; Ma,C.; Hong,W.; Chen,Y.; Zhang,Y.; Duan,L.; Chen,P.; Jiang,J.; Li,L.; Poon,L.M.; Webby,R.J.; Smith,D.K.; Leung,G.M.; Peiris,J.M.; Holmes,E.C.; Guan,Y.; Zhu,H.
EPI581947	PB2	China	2013-Dec-19	EPI_ISL_175726	A/chicken/Dongguan/4094/2013			Lam,T.Y.; Zhou,B.; Wang,J.; Chai,Y.; Shen,Y.; Chen,X.; Ma,C.; Hong,W.; Chen,Y.; Zhang,Y.; Duan,L.; Chen,P.; Jiang,J.; Li,L.; Poon,L.M.; Webby,R.J.; Smith,D.K.; Leung,G.M.; Peiris,J.M.; Holmes,E.C.; Guan,Y.; Zhu,H.
EPI581954	PB2	China	2013-Dec-19	EPI_ISL_175727	A/chicken/Dongguan/4102/2013			Lam,T.Y.; Zhou,B.; Wang,J.; Chai,Y.; Shen,Y.; Chen,X.; Ma,C.; Hong,W.; Chen,Y.; Zhang,Y.; Duan,L.; Chen,P.; Jiang,J.; Li,L.; Poon,L.M.; Webby,R.J.; Smith,D.K.; Leung,G.M.; Peiris,J.M.; Holmes,E.C.; Guan,Y.; Zhu,H.
EPI581963	PB2	China	2013-Dec-19	EPI_ISL_175728	A/chicken/Dongguan/4114/2013			Lam,T.Y.; Zhou,B.; Wang,J.; Chai,Y.; Shen,Y.; Chen,X.; Ma,C.; Hong,W.; Chen,Y.; Zhang,Y.; Duan,L.; Chen,P.; Jiang,J.; Li,L.; Poon,L.M.; Webby,R.J.; Smith,D.K.; Leung,G.M.; Peiris,J.M.; Holmes,E.C.; Guan,Y.; Zhu,H.
EPI581970	PB2	China	2013-Dec-19	EPI_ISL_175729	A/silkie chicken/Dongguan/4126/2013			Lam,T.Y.; Zhou,B.; Wang,J.; Chai,Y.; Shen,Y.; Chen,X.; Ma,C.; Hong,W.; Chen,Y.; Zhang,Y.; Duan,L.; Chen,P.; Jiang,J.; Li,L.; Poon,L.M.; Webby,R.J.; Smith,D.K.; Leung,G.M.; Peiris,J.M.; Holmes,E.C.; Guan,Y.; Zhu,H.
EPI581976	PB2	China	2013-Dec-19	EPI_ISL_175730	A/silkie chicken/Dongguan/4127/2013			Lam,T.Y.; Zhou,B.; Wang,J.; Chai,Y.; Shen,Y.; Chen,X.; Ma,C.; Hong,W.; Chen,Y.; Zhang,Y.; Duan,L.; Chen,P.; Jiang,J.; Li,L.; Poon,L.M.; Webby,R.J.; Smith,D.K.; Leung,G.M.; Peiris,J.M.; Holmes,E.C.; Guan,Y.; Zhu,H.
EPI581989	PB2	China	2013-Dec-19	EPI_ISL_175732	A/silkie chicken/Dongguan/4129/2013			Lam,T.Y.; Zhou,B.; Wang,J.; Chai,Y.; Shen,Y.; Chen,X.; Ma,C.; Hong,W.; Chen,Y.; Zhang,Y.; Duan,L.; Chen,P.; Jiang,J.; Li,L.; Poon,L.M.; Webby,R.J.; Smith,D.K.; Leung,G.M.; Peiris,J.M.; Holmes,E.C.; Guan,Y.; Zhu,H.
EPI581995	PB2	China	2013-Dec-19	EPI_ISL_175733	A/chicken/Dongguan/4195/2013			Lam,T.Y.; Zhou,B.; Wang,J.; Chai,Y.; Shen,Y.; Chen,X.; Ma,C.; Hong,W.; Chen,Y.; Zhang,Y.; Duan,L.; Chen,P.; Jiang,J.; Li,L.; Poon,L.M.; Webby,R.J.; Smith,D.K.; Leung,G.M.; Peiris,J.M.; Holmes,E.C.; Guan,Y.; Zhu,H.
EPI582323	PB2	China	2013-Dec-19	EPI_ISL_175734	A/chicken/Dongguan/4251/2013			Lam,T.Y.; Zhou,B.; Wang,J.; Chai,Y.; Shen,Y.; Chen,X.; Ma,C.; Hong,W.; Chen,Y.; Zhang,Y.; Duan,L.; Chen,P.; Jiang,J.; Li,L.; Poon,L.M.; Webby,R.J.; Smith,D.K.; Leung,G.M.; Peiris,J.M.; Holmes,E.C.; Guan,Y.; Zhu,H.
EPI582338	PB2	China	2013-Oct-20	EPI_ISL_175736	A/chicken/Shaoxing/2417/2013			Lam,T.Y.; Zhou,B.; Wang,J.; Chai,Y.; Shen,Y.; Chen,X.; Ma,C.; Hong,W.; Chen,Y.; Zhang,Y.; Duan,L.; Chen,P.; Jiang,J.; Li,L.; Poon,L.M.; Webby,R.J.; Smith,D.K.; Leung,G.M.; Peiris,J.M.; Holmes,E.C.; Guan,Y.; Zhu,H.
EPI582345	PB2	China	2013-Oct-24	EPI_ISL_175737	A/chicken/Huzhou/3765/2013			Lam,T.Y.; Zhou,B.; Wang,J.; Chai,Y.; Shen,Y.; Chen,X.; Ma,C.; Hong,W.; Chen,Y.; Zhang,Y.; Duan,L.; Chen,P.; Jiang,J.; Li,L.; Poon,L.M.; Webby,R.J.; Smith,D.K.; Leung,G.M.; Peiris,J.M.; Holmes,E.C.; Guan,Y.; Zhu,H.
EPI582352	PB2	China	2013-Oct-24	EPI_ISL_175738	A/chicken/Huzhou/3791/2013			Lam,T.Y.; Zhou,B.; Wang,J.; Chai,Y.; Shen,Y.; Chen,X.; Ma,C.; Hong,W.; Chen,Y.; Zhang,Y.; Duan,L.; Chen,P.; Jiang,J.; Li,L.; Poon,L.M.; Webby,R.J.; Smith,D.K.; Leung,G.M.; Peiris,J.M.; Holmes,E.C.; Guan,Y.; Zhu,H.
EPI582359	PB2	China	2013-Oct-24	EPI_ISL_175739	A/chicken/Huzhou/3802/2013			Lam,T.Y.; Zhou,B.; Wang,J.; Chai,Y.; Shen,Y.; Chen,X.; Ma,C.; Hong,W.; Chen,Y.; Zhang,Y.; Duan,L.; Chen,P.; Jiang,J.; Li,L.; Poon,L.M.; Webby,R.J.; Smith,D.K.; Leung,G.M.; Peiris,J.M.; Holmes,E.C.; Guan,Y.; Zhu,H.
EPI582935	PB2	China	2013-Oct-24	EPI_ISL_175768	A/chicken/Huzhou/4045/2013			Lam,T.Y.; Zhou,B.; Wang,J.; Chai,Y.; Shen,Y.; Chen,X.; Ma,C.; Hong,W.; Chen,Y.; Zhang,Y.; Duan,L.; Chen,P.; Jiang,J.; Li,L.; Poon,L.M.; Webby,R.J.; Smith,D.K.; Leung,G.M.; Peiris,J.M.; Holmes,E.C.; Guan,Y.; Zhu,H.
EPI582942	PB2	China	2013-Oct-24	EPI_ISL_175769	A/chicken/Huzhou/4067/2013			Lam,T.Y.; Zhou,B.; Wang,J.; Chai,Y.; Shen,Y.; Chen,X.; Ma,C.; Hong,W.; Chen,Y.; Zhang,Y.; Duan,L.; Chen,P.; Jiang,J.; Li,L.; Poon,L.M.; Webby,R.J.; Smith,D.K.; Leung,G.M.; Peiris,J.M.; Holmes,E.C.; Guan,Y.; Zhu,H.
EPI582957	PB2	China	2013-Oct-24	EPI_ISL_175771	A/chicken/Huzhou/4073/2013			Lam,T.Y.; Zhou,B.; Wang,J.; Chai,Y.; Shen,Y.; Chen,X.; Ma,C.; Hong,W.; Chen,Y.; Zhang,Y.; Duan,L.; Chen,P.; Jiang,J.; Li,L.; Poon,L.M.; Webby,R.J.; Smith,D.K.; Leung,G.M.; Peiris,J.M.; Holmes,E.C.; Guan,Y.; Zhu,H.
EPI582981	PB2	China	2013-Oct-24	EPI_ISL_175773	A/chicken/Huzhou/4076/2013			Lam,T.Y.; Zhou,B.; Wang,J.; Chai,Y.; Shen,Y.; Chen,X.; Ma,C.; Hong,W.; Chen,Y.; Zhang,Y.; Duan,L.; Chen,P.; Jiang,J.; Li,L.; Poon,L.M.; Webby,R.J.; Smith,D.K.; Leung,G.M.; Peiris,J.M.; Holmes,E.C.; Guan,Y.; Zhu,H.
EPI583005	PB2	China	2013-Oct-24	EPI_ISL_175776	A/chicken/Huzhou/4083/2013			Lam,T.Y.; Zhou,B.; Wang,J.; Chai,Y.; Shen,Y.; Chen,X.; Ma,C.; Hong,W.; Chen,Y.; Zhang,Y.; Duan,L.; Chen,P.; Jiang,J.; Li,L.; Poon,L.M.; Webby,R.J.; Smith,D.K.; Leung,G.M.; Peiris,J.M.; Holmes,E.C.; Guan,Y.; Zhu,H.
EPI583012	PB2	China	2013-Oct-24	EPI_ISL_175777	A/chicken/Huzhou/4141/2013			Lam,T.Y.; Zhou,B.; Wang,J.; Chai,Y.; Shen,Y.; Chen,X.; Ma,C.; Hong,W.; Chen,Y.; Zhang,Y.; Duan,L.; Chen,P.; Jiang,J.; Li,L.; Poon,L.M.; Webby,R.J.; Smith,D.K.; Leung,G.M.; Peiris,J.M.; Holmes,E.C.; Guan,Y.; Zhu,H.
EPI583019	PB2	China	2013-Oct-24	EPI_ISL_175778	A/chicken/Huzhou/4169/2013			Lam,T.Y.; Zhou,B.; Wang,J.; Chai,Y.; Shen,Y.; Chen,X.; Ma,C.; Hong,W.; Chen,Y.; Zhang,Y.; Duan,L.; Chen,P.; Jiang,J.; Li,L.; Poon,L.M.; Webby,R.J.; Smith,D.K.; Leung,G.M.; Peiris,J.M.; Holmes,E.C.; Guan,Y.; Zhu,H.
EPI583042	PB2	China	2013-Oct-24	EPI_ISL_175781	A/silkie chicken/Huzhou/4213/2013			Lam,T.Y.; Zhou,B.; Wang,J.; Chai,Y.; Shen,Y.; Chen,X.; Ma,C.; Hong,W.; Chen,Y.; Zhang,Y.; Duan,L.; Chen,P.; Jiang,J.; Li,L.; Poon,L.M.; Webby,R.J.; Smith,D.K.; Leung,G.M.; Peiris,J.M.; Holmes,E.C.; Guan,Y.; Zhu,H.
EPI583070	PB2	China	2013-Oct-25	EPI_ISL_175784	A/chicken/Jiaxing/4490/2013			Lam,T.Y.; Zhou,B.; Wang,J.; Chai,Y.; Shen,Y.; Chen,X.; Ma,C.; Hong,W.; Chen,Y.; Zhang,Y.; Duan,L.; Chen,P.; Jiang,J.; Li,L.; Poon,L.M.; Webby,R.J.; Smith,D.K.; Leung,G.M.; Peiris,J.M.; Holmes,E.C.; Guan,Y.; Zhu,H.
EPI583086	PB2	China	2013-Oct-28	EPI_ISL_175787	A/chicken/Shaoxing/5086/2013			Lam,T.Y.; Zhou,B.; Wang,J.; Chai,Y.; Shen,Y.; Chen,X.; Ma,C.; Hong,W.; Chen,Y.; Zhang,Y.; Duan,L.; Chen,P.; Jiang,J.; Li,L.; Poon,L.M.; Webby,R.J.; Smith,D.K.; Leung,G.M.; Peiris,J.M.; Holmes,E.C.; Guan,Y.; Zhu,H.
EPI583093	PB2	China	2013-Oct-28	EPI_ISL_175788	A/chicken/Shaoxing/5087/2013			Lam,T.Y.; Zhou,B.; Wang,J.; Chai,Y.; Shen,Y.; Chen,X.; Ma,C.; Hong,W.; Chen,Y.; Zhang,Y.; Duan,L.; Chen,P.; Jiang,J.; Li,L.; Poon,L.M.; Webby,R.J.; Smith,D.K.; Leung,G.M.; Peiris,J.M.; Holmes,E.C.; Guan,Y.; Zhu,H.
EPI583100	PB2	China	2013-Oct-28	EPI_ISL_175789	A/silkie chicken/Shaoxing/5130/2013			Lam,T.Y.; Zhou,B.; Wang,J.; Chai,Y.; Shen,Y.; Chen,X.; Ma,C.; Hong,W.; Chen,Y.; Zhang,Y.; Duan,L.; Chen,P.; Jiang,J.; Li,L.; Poon,L.M.; Webby,R.J.; Smith,D.K.; Leung,G.M.; Peiris,J.M.; Holmes,E.C.; Guan,Y.; Zhu,H.
EPI583106	PB2	China	2013-Oct-28	EPI_ISL_175790	A/chicken/Shaoxing/5136/2013			Lam,T.Y.; Zhou,B.; Wang,J.; Chai,Y.; Shen,Y.; Chen,X.; Ma,C.; Hong,W.; Chen,Y.; Zhang,Y.; Duan,L.; Chen,P.; Jiang,J.; Li,L.; Poon,L.M.; Webby,R.J.; Smith,D.K.; Leung,G.M.; Peiris,J.M.; Holmes,E.C.; Guan,Y.; Zhu,H.
EPI583113	PB2	China	2013-Oct-28	EPI_ISL_175791	A/chicken/Shaoxing/5146/2013			Lam,T.Y.; Zhou,B.; Wang,J.; Chai,Y.; Shen,Y.; Chen,X.; Ma,C.; Hong,W.; Chen,Y.; Zhang,Y.; Duan,L.; Chen,P.; Jiang,J.; Li,L.; Poon,L.M.; Webby,R.J.; Smith,D.K.; Leung,G.M.; Peiris,J.M.; Holmes,E.C.; Guan,Y.; Zhu,H.
EPI583120	PB2	China	2013-Oct-28	EPI_ISL_175792	A/chicken/Shaoxing/5186/2013			Lam,T.Y.; Zhou,B.; Wang,J.; Chai,Y.; Shen,Y.; Chen,X.; Ma,C.; Hong,W.; Chen,Y.; Zhang,Y.; Duan,L.; Chen,P.; Jiang,J.; Li,L.; Poon,L.M.; Webby,R.J.; Smith,D.K.; Leung,G.M.; Peiris,J.M.; Holmes,E.C.; Guan,Y.; Zhu,H.
EPI583128	PB2	China	2013-Oct-28	EPI_ISL_175817	A/chicken/Shaoxing/5201/2013			Lam,T.Y.; Zhou,B.; Wang,J.; Chai,Y.; Shen,Y.; Chen,X.; Ma,C.; Hong,W.; Chen,Y.; Zhang,Y.; Duan,L.; Chen,P.; Jiang,J.; Li,L.; Poon,L.M.; Webby,R.J.; Smith,D.K.; Leung,G.M.; Peiris,J.M.; Holmes,E.C.; Guan,Y.; Zhu,H.
EPI583135	PB2	China	2013-Oct-28	EPI_ISL_175818	A/chicken/Shaoxing/5224/2013			Lam,T.Y.; Zhou,B.; Wang,J.; Chai,Y.; Shen,Y.; Chen,X.; Ma,C.; Hong,W.; Chen,Y.; Zhang,Y.; Duan,L.; Chen,P.; Jiang,J.; Li,L.; Poon,L.M.; Webby,R.J.; Smith,D.K.; Leung,G.M.; Peiris,J.M.; Holmes,E.C.; Guan,Y.; Zhu,H.
EPI583142	PB2	China	2013-Oct-28	EPI_ISL_175819	A/chicken/Shaoxing/5227/2013			Lam,T.Y.; Zhou,B.; Wang,J.; Chai,Y.; Shen,Y.; Chen,X.; Ma,C.; Hong,W.; Chen,Y.; Zhang,Y.; Duan,L.; Chen,P.; Jiang,J.; Li,L.; Poon,L.M.; Webby,R.J.; Smith,D.K.; Leung,G.M.; Peiris,J.M.; Holmes,E.C.; Guan,Y.; Zhu,H.
EPI583149	PB2	China	2013-Oct-28	EPI_ISL_175820	A/silkie chicken/Shaoxing/5235/2013			Lam,T.Y.; Zhou,B.; Wang,J.; Chai,Y.; Shen,Y.; Chen,X.; Ma,C.; Hong,W.; Chen,Y.; Zhang,Y.; Duan,L.; Chen,P.; Jiang,J.; Li,L.; Poon,L.M.; Webby,R.J.; Smith,D.K.; Leung,G.M.; Peiris,J.M.; Holmes,E.C.; Guan,Y.; Zhu,H.
EPI583164	PB2	China	2013-Oct-29	EPI_ISL_175822	A/chicken/Shaoxing/5479/2013			Lam,T.Y.; Zhou,B.; Wang,J.; Chai,Y.; Shen,Y.; Chen,X.; Ma,C.; Hong,W.; Chen,Y.; Zhang,Y.; Duan,L.; Chen,P.; Jiang,J.; Li,L.; Poon,L.M.; Webby,R.J.; Smith,D.K.; Leung,G.M.; Peiris,J.M.; Holmes,E.C.; Guan,Y.; Zhu,H.
EPI583182	PB2	China	2013-Apr-07	EPI_ISL_175824	A/chicken/Jiangxi/12486/2013			Lam,T.Y.; Zhou,B.; Wang,J.; Chai,Y.; Shen,Y.; Chen,X.; Ma,C.; Hong,W.; Chen,Y.; Zhang,Y.; Duan,L.; Chen,P.; Jiang,J.; Li,L.; Poon,L.M.; Webby,R.J.; Smith,D.K.; Leung,G.M.; Peiris,J.M.; Holmes,E.C.; Guan,Y.; Zhu,H.
EPI583189	PB2	China	2013-Apr-07	EPI_ISL_175825	A/chicken/Jiangxi/12492/2013			Lam,T.Y.; Zhou,B.; Wang,J.; Chai,Y.; Shen,Y.; Chen,X.; Ma,C.; Hong,W.; Chen,Y.; Zhang,Y.; Duan,L.; Chen,P.; Jiang,J.; Li,L.; Poon,L.M.; Webby,R.J.; Smith,D.K.; Leung,G.M.; Peiris,J.M.; Holmes,E.C.; Guan,Y.; Zhu,H.
EPI583205	PB2	China	2013-Apr-07	EPI_ISL_175827	A/chicken/Jiangxi/12544/2013			Lam,T.Y.; Zhou,B.; Wang,J.; Chai,Y.; Shen,Y.; Chen,X.; Ma,C.; Hong,W.; Chen,Y.; Zhang,Y.; Duan,L.; Chen,P.; Jiang,J.; Li,L.; Poon,L.M.; Webby,R.J.; Smith,D.K.; Leung,G.M.; Peiris,J.M.; Holmes,E.C.; Guan,Y.; Zhu,H.
EPI583212	PB2	China	2013-Apr-07	EPI_ISL_175828	A/chicken/Jiangxi/12554/2013			Lam,T.Y.; Zhou,B.; Wang,J.; Chai,Y.; Shen,Y.; Chen,X.; Ma,C.; Hong,W.; Chen,Y.; Zhang,Y.; Duan,L.; Chen,P.; Jiang,J.; Li,L.; Poon,L.M.; Webby,R.J.; Smith,D.K.; Leung,G.M.; Peiris,J.M.; Holmes,E.C.; Guan,Y.; Zhu,H.
EPI583289	PB2	China	2013-Dec-19	EPI_ISL_175839	A/chicken/Dongguan/4119/2013			Lam,T.Y.; Zhou,B.; Wang,J.; Chai,Y.; Shen,Y.; Chen,X.; Ma,C.; Hong,W.; Chen,Y.; Zhang,Y.; Duan,L.; Chen,P.; Jiang,J.; Li,L.; Poon,L.M.; Webby,R.J.; Smith,D.K.; Leung,G.M.; Peiris,J.M.; Holmes,E.C.; Guan,Y.; Zhu,H.
EPI583296	PB2	China	2013-Dec-09	EPI_ISL_175840	A/chicken/Shenzhen/801/2013			Lam,T.Y.; Zhou,B.; Wang,J.; Chai,Y.; Shen,Y.; Chen,X.; Ma,C.; Hong,W.; Chen,Y.; Zhang,Y.; Duan,L.; Chen,P.; Jiang,J.; Li,L.; Poon,L.M.; Webby,R.J.; Smith,D.K.; Leung,G.M.; Peiris,J.M.; Holmes,E.C.; Guan,Y.; Zhu,H.
EPI583309	PB2	China	2013-Dec-19	EPI_ISL_175842	A/chicken/Dongguan/4064/2013			Lam,T.Y.; Zhou,B.; Wang,J.; Chai,Y.; Shen,Y.; Chen,X.; Ma,C.; Hong,W.; Chen,Y.; Zhang,Y.; Duan,L.; Chen,P.; Jiang,J.; Li,L.; Poon,L.M.; Webby,R.J.; Smith,D.K.; Leung,G.M.; Peiris,J.M.; Holmes,E.C.; Guan,Y.; Zhu,H.
EPI583316	PB2	China	2013-Dec-19	EPI_ISL_175866	A/chicken/Dongguan/4040/2013			Lam,T.Y.; Zhou,B.; Wang,J.; Chai,Y.; Shen,Y.; Chen,X.; Ma,C.; Hong,W.; Chen,Y.; Zhang,Y.; Duan,L.; Chen,P.; Jiang,J.; Li,L.; Poon,L.M.; Webby,R.J.; Smith,D.K.; Leung,G.M.; Peiris,J.M.; Holmes,E.C.; Guan,Y.; Zhu,H.
EPI594323	PB2	China	2014-Feb-18	EPI_ISL_176128	A/chicken/Jiangxi/10961/2014			Lam,T.Y.; Zhou,B.; Wang,J.; Chai,Y.; Shen,Y.; Chen,X.; Ma,C.; Hong,W.; Chen,Y.; Zhang,Y.; Duan,L.; Chen,P.; Jiang,J.; Li,L.; Poon,L.M.; Webby,R.J.; Smith,D.K.; Leung,G.M.; Peiris,J.M.; Holmes,E.C.; Guan,Y.; Zhu,H.
EPI594330	PB2	China	2014-Feb-18	EPI_ISL_176129	A/chicken/Jiangxi/10962/2014			Lam,T.Y.; Zhou,B.; Wang,J.; Chai,Y.; Shen,Y.; Chen,X.; Ma,C.; Hong,W.; Chen,Y.; Zhang,Y.; Duan,L.; Chen,P.; Jiang,J.; Li,L.; Poon,L.M.; Webby,R.J.; Smith,D.K.; Leung,G.M.; Peiris,J.M.; Holmes,E.C.; Guan,Y.; Zhu,H.
EPI594351	PB2	China	2014-Feb-18	EPI_ISL_176132	A/chicken/Jiangxi/10965/2014			Lam,T.Y.; Zhou,B.; Wang,J.; Chai,Y.; Shen,Y.; Chen,X.; Ma,C.; Hong,W.; Chen,Y.; Zhang,Y.; Duan,L.; Chen,P.; Jiang,J.; Li,L.; Poon,L.M.; Webby,R.J.; Smith,D.K.; Leung,G.M.; Peiris,J.M.; Holmes,E.C.; Guan,Y.; Zhu,H.
EPI596751	PB2	China	2014-Feb-20	EPI_ISL_176162	A/silkie chicken/Dongguan/157/2014			Lam,T.Y.; Zhou,B.; Wang,J.; Chai,Y.; Shen,Y.; Chen,X.; Ma,C.; Hong,W.; Chen,Y.; Zhang,Y.; Duan,L.; Chen,P.; Jiang,J.; Li,L.; Poon,L.M.; Webby,R.J.; Smith,D.K.; Leung,G.M.; Peiris,J.M.; Holmes,E.C.; Guan,Y.; Zhu,H.
EPI596757	PB2	China	2014-Feb-20	EPI_ISL_176163	A/chicken/Dongguan/169/2014			Lam,T.Y.; Zhou,B.; Wang,J.; Chai,Y.; Shen,Y.; Chen,X.; Ma,C.; Hong,W.; Chen,Y.; Zhang,Y.; Duan,L.; Chen,P.; Jiang,J.; Li,L.; Poon,L.M.; Webby,R.J.; Smith,D.K.; Leung,G.M.; Peiris,J.M.; Holmes,E.C.; Guan,Y.; Zhu,H.
EPI596771	PB2	China	2014-Feb-20	EPI_ISL_176164	A/chicken/Dongguan/189/2014			Lam,T.Y.; Zhou,B.; Wang,J.; Chai,Y.; Shen,Y.; Chen,X.; Ma,C.; Hong,W.; Chen,Y.; Zhang,Y.; Duan,L.; Chen,P.; Jiang,J.; Li,L.; Poon,L.M.; Webby,R.J.; Smith,D.K.; Leung,G.M.; Peiris,J.M.; Holmes,E.C.; Guan,Y.; Zhu,H.
EPI596764	PB2	China	2014-Feb-20	EPI_ISL_176165	A/chicken/Dongguan/173/2014			Lam,T.Y.; Zhou,B.; Wang,J.; Chai,Y.; Shen,Y.; Chen,X.; Ma,C.; Hong,W.; Chen,Y.; Zhang,Y.; Duan,L.; Chen,P.; Jiang,J.; Li,L.; Poon,L.M.; Webby,R.J.; Smith,D.K.; Leung,G.M.; Peiris,J.M.; Holmes,E.C.; Guan,Y.; Zhu,H.
EPI596787	PB2	China	2014-Feb-20	EPI_ISL_176167	A/chicken/Dongguan/449/2014			Lam,T.Y.; Zhou,B.; Wang,J.; Chai,Y.; Shen,Y.; Chen,X.; Ma,C.; Hong,W.; Chen,Y.; Zhang,Y.; Duan,L.; Chen,P.; Jiang,J.; Li,L.; Poon,L.M.; Webby,R.J.; Smith,D.K.; Leung,G.M.; Peiris,J.M.; Holmes,E.C.; Guan,Y.; Zhu,H.
EPI596794	PB2	China	2014-Feb-20	EPI_ISL_176168	A/chicken/Dongguan/518/2014			Lam,T.Y.; Zhou,B.; Wang,J.; Chai,Y.; Shen,Y.; Chen,X.; Ma,C.; Hong,W.; Chen,Y.; Zhang,Y.; Duan,L.; Chen,P.; Jiang,J.; Li,L.; Poon,L.M.; Webby,R.J.; Smith,D.K.; Leung,G.M.; Peiris,J.M.; Holmes,E.C.; Guan,Y.; Zhu,H.
EPI596801	PB2	China	2014-Feb-20	EPI_ISL_176169	A/chicken/Dongguan/536/2014			Lam,T.Y.; Zhou,B.; Wang,J.; Chai,Y.; Shen,Y.; Chen,X.; Ma,C.; Hong,W.; Chen,Y.; Zhang,Y.; Duan,L.; Chen,P.; Jiang,J.; Li,L.; Poon,L.M.; Webby,R.J.; Smith,D.K.; Leung,G.M.; Peiris,J.M.; Holmes,E.C.; Guan,Y.; Zhu,H.
EPI596808	PB2	China	2014-Feb-20	EPI_ISL_176170	A/chicken/Dongguan/568/2014			Lam,T.Y.; Zhou,B.; Wang,J.; Chai,Y.; Shen,Y.; Chen,X.; Ma,C.; Hong,W.; Chen,Y.; Zhang,Y.; Duan,L.; Chen,P.; Jiang,J.; Li,L.; Poon,L.M.; Webby,R.J.; Smith,D.K.; Leung,G.M.; Peiris,J.M.; Holmes,E.C.; Guan,Y.; Zhu,H.
EPI596815	PB2	China	2014-Feb-20	EPI_ISL_176171	A/chicken/Dongguan/584/2014			Lam,T.Y.; Zhou,B.; Wang,J.; Chai,Y.; Shen,Y.; Chen,X.; Ma,C.; Hong,W.; Chen,Y.; Zhang,Y.; Duan,L.; Chen,P.; Jiang,J.; Li,L.; Poon,L.M.; Webby,R.J.; Smith,D.K.; Leung,G.M.; Peiris,J.M.; Holmes,E.C.; Guan,Y.; Zhu,H.
EPI596822	PB2	China	2014-Feb-20	EPI_ISL_176185	A/silkie chicken/Dongguan/635/2014			Lam,T.Y.; Zhou,B.; Wang,J.; Chai,Y.; Shen,Y.; Chen,X.; Ma,C.; Hong,W.; Chen,Y.; Zhang,Y.; Duan,L.; Chen,P.; Jiang,J.; Li,L.; Poon,L.M.; Webby,R.J.; Smith,D.K.; Leung,G.M.; Peiris,J.M.; Holmes,E.C.; Guan,Y.; Zhu,H.
EPI596828	PB2	China	2014-Feb-20	EPI_ISL_176186	A/silkie chicken/Dongguan/656/2014			Lam,T.Y.; Zhou,B.; Wang,J.; Chai,Y.; Shen,Y.; Chen,X.; Ma,C.; Hong,W.; Chen,Y.; Zhang,Y.; Duan,L.; Chen,P.; Jiang,J.; Li,L.; Poon,L.M.; Webby,R.J.; Smith,D.K.; Leung,G.M.; Peiris,J.M.; Holmes,E.C.; Guan,Y.; Zhu,H.
EPI596845	PB2	China	2014-Feb-20	EPI_ISL_176188	A/chicken/Dongguan/695/2014			Lam,T.Y.; Zhou,B.; Wang,J.; Chai,Y.; Shen,Y.; Chen,X.; Ma,C.; Hong,W.; Chen,Y.; Zhang,Y.; Duan,L.; Chen,P.; Jiang,J.; Li,L.; Poon,L.M.; Webby,R.J.; Smith,D.K.; Leung,G.M.; Peiris,J.M.; Holmes,E.C.; Guan,Y.; Zhu,H.
EPI596852	PB2	China	2014-Feb-20	EPI_ISL_176189	A/chicken/Dongguan/856/2014			Lam,T.Y.; Zhou,B.; Wang,J.; Chai,Y.; Shen,Y.; Chen,X.; Ma,C.; Hong,W.; Chen,Y.; Zhang,Y.; Duan,L.; Chen,P.; Jiang,J.; Li,L.; Poon,L.M.; Webby,R.J.; Smith,D.K.; Leung,G.M.; Peiris,J.M.; Holmes,E.C.; Guan,Y.; Zhu,H.
EPI596888	PB2	China	2014-Feb-21	EPI_ISL_176193	A/silkie chicken/Dongguan/963/2014			Lam,T.Y.; Zhou,B.; Wang,J.; Chai,Y.; Shen,Y.; Chen,X.; Ma,C.; Hong,W.; Chen,Y.; Zhang,Y.; Duan,L.; Chen,P.; Jiang,J.; Li,L.; Poon,L.M.; Webby,R.J.; Smith,D.K.; Leung,G.M.; Peiris,J.M.; Holmes,E.C.; Guan,Y.; Zhu,H.
EPI596905	PB2	China	2014-Feb-21	EPI_ISL_176195	A/silkie chicken/Dongguan/988/2014			Lam,T.Y.; Zhou,B.; Wang,J.; Chai,Y.; Shen,Y.; Chen,X.; Ma,C.; Hong,W.; Chen,Y.; Zhang,Y.; Duan,L.; Chen,P.; Jiang,J.; Li,L.; Poon,L.M.; Webby,R.J.; Smith,D.K.; Leung,G.M.; Peiris,J.M.; Holmes,E.C.; Guan,Y.; Zhu,H.
EPI596911	PB2	China	2014-Feb-21	EPI_ISL_176196	A/silkie chicken/Dongguan/991/2014			Lam,T.Y.; Zhou,B.; Wang,J.; Chai,Y.; Shen,Y.; Chen,X.; Ma,C.; Hong,W.; Chen,Y.; Zhang,Y.; Duan,L.; Chen,P.; Jiang,J.; Li,L.; Poon,L.M.; Webby,R.J.; Smith,D.K.; Leung,G.M.; Peiris,J.M.; Holmes,E.C.; Guan,Y.; Zhu,H.
EPI596924	PB2	China	2014-Feb-21	EPI_ISL_176198	A/chicken/Dongguan/1057/2014			Lam,T.Y.; Zhou,B.; Wang,J.; Chai,Y.; Shen,Y.; Chen,X.; Ma,C.; Hong,W.; Chen,Y.; Zhang,Y.; Duan,L.; Chen,P.; Jiang,J.; Li,L.; Poon,L.M.; Webby,R.J.; Smith,D.K.; Leung,G.M.; Peiris,J.M.; Holmes,E.C.; Guan,Y.; Zhu,H.
EPI596931	PB2	China	2014-Feb-21	EPI_ISL_176199	A/chicken/Dongguan/1075/2014			Lam,T.Y.; Zhou,B.; Wang,J.; Chai,Y.; Shen,Y.; Chen,X.; Ma,C.; Hong,W.; Chen,Y.; Zhang,Y.; Duan,L.; Chen,P.; Jiang,J.; Li,L.; Poon,L.M.; Webby,R.J.; Smith,D.K.; Leung,G.M.; Peiris,J.M.; Holmes,E.C.; Guan,Y.; Zhu,H.
EPI596938	PB2	China	2014-Feb-21	EPI_ISL_176200	A/chicken/Dongguan/1143/2014			Lam,T.Y.; Zhou,B.; Wang,J.; Chai,Y.; Shen,Y.; Chen,X.; Ma,C.; Hong,W.; Chen,Y.; Zhang,Y.; Duan,L.; Chen,P.; Jiang,J.; Li,L.; Poon,L.M.; Webby,R.J.; Smith,D.K.; Leung,G.M.; Peiris,J.M.; Holmes,E.C.; Guan,Y.; Zhu,H.
EPI596945	PB2	China	2014-Feb-21	EPI_ISL_176201	A/chicken/Dongguan/1177/2014			Lam,T.Y.; Zhou,B.; Wang,J.; Chai,Y.; Shen,Y.; Chen,X.; Ma,C.; Hong,W.; Chen,Y.; Zhang,Y.; Duan,L.; Chen,P.; Jiang,J.; Li,L.; Poon,L.M.; Webby,R.J.; Smith,D.K.; Leung,G.M.; Peiris,J.M.; Holmes,E.C.; Guan,Y.; Zhu,H.
EPI596952	PB2	China	2014-Feb-21	EPI_ISL_176202	A/silkie chicken/Dongguan/1264/2014			Lam,T.Y.; Zhou,B.; Wang,J.; Chai,Y.; Shen,Y.; Chen,X.; Ma,C.; Hong,W.; Chen,Y.; Zhang,Y.; Duan,L.; Chen,P.; Jiang,J.; Li,L.; Poon,L.M.; Webby,R.J.; Smith,D.K.; Leung,G.M.; Peiris,J.M.; Holmes,E.C.; Guan,Y.; Zhu,H.
EPI596958	PB2	China	2014-Feb-21	EPI_ISL_176203	A/silkie chicken/Dongguan/1268/2014			Lam,T.Y.; Zhou,B.; Wang,J.; Chai,Y.; Shen,Y.; Chen,X.; Ma,C.; Hong,W.; Chen,Y.; Zhang,Y.; Duan,L.; Chen,P.; Jiang,J.; Li,L.; Poon,L.M.; Webby,R.J.; Smith,D.K.; Leung,G.M.; Peiris,J.M.; Holmes,E.C.; Guan,Y.; Zhu,H.
EPI596964	PB2	China	2014-Feb-21	EPI_ISL_176204	A/silkie chicken/Dongguan/1274/2014			Lam,T.Y.; Zhou,B.; Wang,J.; Chai,Y.; Shen,Y.; Chen,X.; Ma,C.; Hong,W.; Chen,Y.; Zhang,Y.; Duan,L.; Chen,P.; Jiang,J.; Li,L.; Poon,L.M.; Webby,R.J.; Smith,D.K.; Leung,G.M.; Peiris,J.M.; Holmes,E.C.; Guan,Y.; Zhu,H.
EPI596970	PB2	China	2014-Feb-21	EPI_ISL_176205	A/chicken/Dongguan/1297/2014			Lam,T.Y.; Zhou,B.; Wang,J.; Chai,Y.; Shen,Y.; Chen,X.; Ma,C.; Hong,W.; Chen,Y.; Zhang,Y.; Duan,L.; Chen,P.; Jiang,J.; Li,L.; Poon,L.M.; Webby,R.J.; Smith,D.K.; Leung,G.M.; Peiris,J.M.; Holmes,E.C.; Guan,Y.; Zhu,H.
EPI596977	PB2	China	2014-Feb-21	EPI_ISL_176206	A/chicken/Dongguan/1312/2014			Lam,T.Y.; Zhou,B.; Wang,J.; Chai,Y.; Shen,Y.; Chen,X.; Ma,C.; Hong,W.; Chen,Y.; Zhang,Y.; Duan,L.; Chen,P.; Jiang,J.; Li,L.; Poon,L.M.; Webby,R.J.; Smith,D.K.; Leung,G.M.; Peiris,J.M.; Holmes,E.C.; Guan,Y.; Zhu,H.
EPI596984	PB2	China	2014-Feb-21	EPI_ISL_176207	A/chicken/Dongguan/1374/2014			Lam,T.Y.; Zhou,B.; Wang,J.; Chai,Y.; Shen,Y.; Chen,X.; Ma,C.; Hong,W.; Chen,Y.; Zhang,Y.; Duan,L.; Chen,P.; Jiang,J.; Li,L.; Poon,L.M.; Webby,R.J.; Smith,D.K.; Leung,G.M.; Peiris,J.M.; Holmes,E.C.; Guan,Y.; Zhu,H.
EPI597012	PB2	China	2014-Feb-21	EPI_ISL_176258	A/silkie chicken/Dongguan/1448/2014			Lam,T.Y.; Zhou,B.; Wang,J.; Chai,Y.; Shen,Y.; Chen,X.; Ma,C.; Hong,W.; Chen,Y.; Zhang,Y.; Duan,L.; Chen,P.; Jiang,J.; Li,L.; Poon,L.M.; Webby,R.J.; Smith,D.K.; Leung,G.M.; Peiris,J.M.; Holmes,E.C.; Guan,Y.; Zhu,H.
EPI597025	PB2	China	2014-Feb-21	EPI_ISL_176260	A/silkie chicken/Dongguan/1450/2014			Lam,T.Y.; Zhou,B.; Wang,J.; Chai,Y.; Shen,Y.; Chen,X.; Ma,C.; Hong,W.; Chen,Y.; Zhang,Y.; Duan,L.; Chen,P.; Jiang,J.; Li,L.; Poon,L.M.; Webby,R.J.; Smith,D.K.; Leung,G.M.; Peiris,J.M.; Holmes,E.C.; Guan,Y.; Zhu,H.
EPI597031	PB2	China	2014-Feb-21	EPI_ISL_176261	A/silkie chicken/Dongguan/1451/2014			Lam,T.Y.; Zhou,B.; Wang,J.; Chai,Y.; Shen,Y.; Chen,X.; Ma,C.; Hong,W.; Chen,Y.; Zhang,Y.; Duan,L.; Chen,P.; Jiang,J.; Li,L.; Poon,L.M.; Webby,R.J.; Smith,D.K.; Leung,G.M.; Peiris,J.M.; Holmes,E.C.; Guan,Y.; Zhu,H.
EPI597037	PB2	China	2014-Feb-21	EPI_ISL_176262	A/chicken/Dongguan/1456/2014			Lam,T.Y.; Zhou,B.; Wang,J.; Chai,Y.; Shen,Y.; Chen,X.; Ma,C.; Hong,W.; Chen,Y.; Zhang,Y.; Duan,L.; Chen,P.; Jiang,J.; Li,L.; Poon,L.M.; Webby,R.J.; Smith,D.K.; Leung,G.M.; Peiris,J.M.; Holmes,E.C.; Guan,Y.; Zhu,H.
EPI597044	PB2	China	2014-Feb-21	EPI_ISL_176263	A/chicken/Dongguan/1459/2014			Lam,T.Y.; Zhou,B.; Wang,J.; Chai,Y.; Shen,Y.; Chen,X.; Ma,C.; Hong,W.; Chen,Y.; Zhang,Y.; Duan,L.; Chen,P.; Jiang,J.; Li,L.; Poon,L.M.; Webby,R.J.; Smith,D.K.; Leung,G.M.; Peiris,J.M.; Holmes,E.C.; Guan,Y.; Zhu,H.
EPI597058	PB2	China	2014-Feb-21	EPI_ISL_176265	A/chicken/Dongguan/1494/2014			Lam,T.Y.; Zhou,B.; Wang,J.; Chai,Y.; Shen,Y.; Chen,X.; Ma,C.; Hong,W.; Chen,Y.; Zhang,Y.; Duan,L.; Chen,P.; Jiang,J.; Li,L.; Poon,L.M.; Webby,R.J.; Smith,D.K.; Leung,G.M.; Peiris,J.M.; Holmes,E.C.; Guan,Y.; Zhu,H.
EPI597065	PB2	China	2014-Feb-21	EPI_ISL_176266	A/chicken/Dongguan/1505/2014			Lam,T.Y.; Zhou,B.; Wang,J.; Chai,Y.; Shen,Y.; Chen,X.; Ma,C.; Hong,W.; Chen,Y.; Zhang,Y.; Duan,L.; Chen,P.; Jiang,J.; Li,L.; Poon,L.M.; Webby,R.J.; Smith,D.K.; Leung,G.M.; Peiris,J.M.; Holmes,E.C.; Guan,Y.; Zhu,H.
EPI597075	PB2	China	2014-Feb-21	EPI_ISL_176267	A/chicken/Dongguan/1506/2014			Lam,T.Y.; Zhou,B.; Wang,J.; Chai,Y.; Shen,Y.; Chen,X.; Ma,C.; Hong,W.; Chen,Y.; Zhang,Y.; Duan,L.; Chen,P.; Jiang,J.; Li,L.; Poon,L.M.; Webby,R.J.; Smith,D.K.; Leung,G.M.; Peiris,J.M.; Holmes,E.C.; Guan,Y.; Zhu,H.
EPI597082	PB2	China	2014-Feb-21	EPI_ISL_176268	A/silkie chicken/Dongguan/1516/2014			Lam,T.Y.; Zhou,B.; Wang,J.; Chai,Y.; Shen,Y.; Chen,X.; Ma,C.; Hong,W.; Chen,Y.; Zhang,Y.; Duan,L.; Chen,P.; Jiang,J.; Li,L.; Poon,L.M.; Webby,R.J.; Smith,D.K.; Leung,G.M.; Peiris,J.M.; Holmes,E.C.; Guan,Y.; Zhu,H.
EPI597115	PB2	China	2014-Feb-21	EPI_ISL_176272	A/chicken/Dongguan/1526/2014			Lam,T.Y.; Zhou,B.; Wang,J.; Chai,Y.; Shen,Y.; Chen,X.; Ma,C.; Hong,W.; Chen,Y.; Zhang,Y.; Duan,L.; Chen,P.; Jiang,J.; Li,L.; Poon,L.M.; Webby,R.J.; Smith,D.K.; Leung,G.M.; Peiris,J.M.; Holmes,E.C.; Guan,Y.; Zhu,H.
EPI597122	PB2	China	2014-Feb-21	EPI_ISL_176273	A/chicken/Dongguan/1619/2014			Lam,T.Y.; Zhou,B.; Wang,J.; Chai,Y.; Shen,Y.; Chen,X.; Ma,C.; Hong,W.; Chen,Y.; Zhang,Y.; Duan,L.; Chen,P.; Jiang,J.; Li,L.; Poon,L.M.; Webby,R.J.; Smith,D.K.; Leung,G.M.; Peiris,J.M.; Holmes,E.C.; Guan,Y.; Zhu,H.
EPI597136	PB2	China	2014-Feb-21	EPI_ISL_176275	A/chicken/Dongguan/1666/2014			Lam,T.Y.; Zhou,B.; Wang,J.; Chai,Y.; Shen,Y.; Chen,X.; Ma,C.; Hong,W.; Chen,Y.; Zhang,Y.; Duan,L.; Chen,P.; Jiang,J.; Li,L.; Poon,L.M.; Webby,R.J.; Smith,D.K.; Leung,G.M.; Peiris,J.M.; Holmes,E.C.; Guan,Y.; Zhu,H.
EPI597151	PB2	China	2014-Feb-21	EPI_ISL_176277	A/chicken/Dongguan/1673/2014			Lam,T.Y.; Zhou,B.; Wang,J.; Chai,Y.; Shen,Y.; Chen,X.; Ma,C.; Hong,W.; Chen,Y.; Zhang,Y.; Duan,L.; Chen,P.; Jiang,J.; Li,L.; Poon,L.M.; Webby,R.J.; Smith,D.K.; Leung,G.M.; Peiris,J.M.; Holmes,E.C.; Guan,Y.; Zhu,H.
EPI597158	PB2	China	2014-Feb-21	EPI_ISL_176278	A/chicken/Dongguan/1091/2014			Lam,T.Y.; Zhou,B.; Wang,J.; Chai,Y.; Shen,Y.; Chen,X.; Ma,C.; Hong,W.; Chen,Y.; Zhang,Y.; Duan,L.; Chen,P.; Jiang,J.; Li,L.; Poon,L.M.; Webby,R.J.; Smith,D.K.; Leung,G.M.; Peiris,J.M.; Holmes,E.C.; Guan,Y.; Zhu,H.
EPI597172	PB2	China	2014-Feb-20	EPI_ISL_176279	A/chicken/Dongguan/178/2014			Lam,T.Y.; Zhou,B.; Wang,J.; Chai,Y.; Shen,Y.; Chen,X.; Ma,C.; Hong,W.; Chen,Y.; Zhang,Y.; Duan,L.; Chen,P.; Jiang,J.; Li,L.; Poon,L.M.; Webby,R.J.; Smith,D.K.; Leung,G.M.; Peiris,J.M.; Holmes,E.C.; Guan,Y.; Zhu,H.
EPI597165	PB2	China	2014-Feb-21	EPI_ISL_176280	A/chicken/Dongguan/1108/2014			Lam,T.Y.; Zhou,B.; Wang,J.; Chai,Y.; Shen,Y.; Chen,X.; Ma,C.; Hong,W.; Chen,Y.; Zhang,Y.; Duan,L.; Chen,P.; Jiang,J.; Li,L.; Poon,L.M.; Webby,R.J.; Smith,D.K.; Leung,G.M.; Peiris,J.M.; Holmes,E.C.; Guan,Y.; Zhu,H.
EPI597179	PB2	China	2014-Feb-20	EPI_ISL_176281	A/chicken/Dongguan/191/2014			Lam,T.Y.; Zhou,B.; Wang,J.; Chai,Y.; Shen,Y.; Chen,X.; Ma,C.; Hong,W.; Chen,Y.; Zhang,Y.; Duan,L.; Chen,P.; Jiang,J.; Li,L.; Poon,L.M.; Webby,R.J.; Smith,D.K.; Leung,G.M.; Peiris,J.M.; Holmes,E.C.; Guan,Y.; Zhu,H.
EPI597186	PB2	China	2014-Feb-20	EPI_ISL_176282	A/chicken/Dongguan/210/2014			Lam,T.Y.; Zhou,B.; Wang,J.; Chai,Y.; Shen,Y.; Chen,X.; Ma,C.; Hong,W.; Chen,Y.; Zhang,Y.; Duan,L.; Chen,P.; Jiang,J.; Li,L.; Poon,L.M.; Webby,R.J.; Smith,D.K.; Leung,G.M.; Peiris,J.M.; Holmes,E.C.; Guan,Y.; Zhu,H.
EPI597193	PB2	China	2014-Feb-20	EPI_ISL_176283	A/chicken/Dongguan/213/2014			Lam,T.Y.; Zhou,B.; Wang,J.; Chai,Y.; Shen,Y.; Chen,X.; Ma,C.; Hong,W.; Chen,Y.; Zhang,Y.; Duan,L.; Chen,P.; Jiang,J.; Li,L.; Poon,L.M.; Webby,R.J.; Smith,D.K.; Leung,G.M.; Peiris,J.M.; Holmes,E.C.; Guan,Y.; Zhu,H.
EPI597200	PB2	China	2014-Feb-20	EPI_ISL_176284	A/chicken/Dongguan/237/2014			Lam,T.Y.; Zhou,B.; Wang,J.; Chai,Y.; Shen,Y.; Chen,X.; Ma,C.; Hong,W.; Chen,Y.; Zhang,Y.; Duan,L.; Chen,P.; Jiang,J.; Li,L.; Poon,L.M.; Webby,R.J.; Smith,D.K.; Leung,G.M.; Peiris,J.M.; Holmes,E.C.; Guan,Y.; Zhu,H.
EPI597207	PB2	China	2014-Feb-20	EPI_ISL_176285	A/chicken/Dongguan/248/2014			Lam,T.Y.; Zhou,B.; Wang,J.; Chai,Y.; Shen,Y.; Chen,X.; Ma,C.; Hong,W.; Chen,Y.; Zhang,Y.; Duan,L.; Chen,P.; Jiang,J.; Li,L.; Poon,L.M.; Webby,R.J.; Smith,D.K.; Leung,G.M.; Peiris,J.M.; Holmes,E.C.; Guan,Y.; Zhu,H.
EPI597214	PB2	China	2014-Feb-20	EPI_ISL_176286	A/chicken/Dongguan/262/2014			Lam,T.Y.; Zhou,B.; Wang,J.; Chai,Y.; Shen,Y.; Chen,X.; Ma,C.; Hong,W.; Chen,Y.; Zhang,Y.; Duan,L.; Chen,P.; Jiang,J.; Li,L.; Poon,L.M.; Webby,R.J.; Smith,D.K.; Leung,G.M.; Peiris,J.M.; Holmes,E.C.; Guan,Y.; Zhu,H.
EPI597242	PB2	China	2014-Feb-20	EPI_ISL_176290	A/chicken/Dongguan/709/2014			Lam,T.Y.; Zhou,B.; Wang,J.; Chai,Y.; Shen,Y.; Chen,X.; Ma,C.; Hong,W.; Chen,Y.; Zhang,Y.; Duan,L.; Chen,P.; Jiang,J.; Li,L.; Poon,L.M.; Webby,R.J.; Smith,D.K.; Leung,G.M.; Peiris,J.M.; Holmes,E.C.; Guan,Y.; Zhu,H.
EPI597249	PB2	China	2014-Feb-20	EPI_ISL_176291	A/chicken/Dongguan/711/2014			Lam,T.Y.; Zhou,B.; Wang,J.; Chai,Y.; Shen,Y.; Chen,X.; Ma,C.; Hong,W.; Chen,Y.; Zhang,Y.; Duan,L.; Chen,P.; Jiang,J.; Li,L.; Poon,L.M.; Webby,R.J.; Smith,D.K.; Leung,G.M.; Peiris,J.M.; Holmes,E.C.; Guan,Y.; Zhu,H.
EPI597256	PB2	China	2014-Feb-20	EPI_ISL_176292	A/chicken/Dongguan/744/2014			Lam,T.Y.; Zhou,B.; Wang,J.; Chai,Y.; Shen,Y.; Chen,X.; Ma,C.; Hong,W.; Chen,Y.; Zhang,Y.; Duan,L.; Chen,P.; Jiang,J.; Li,L.; Poon,L.M.; Webby,R.J.; Smith,D.K.; Leung,G.M.; Peiris,J.M.; Holmes,E.C.; Guan,Y.; Zhu,H.
EPI597263	PB2	China	2014-Feb-20	EPI_ISL_176293	A/chicken/Dongguan/748/2014			Lam,T.Y.; Zhou,B.; Wang,J.; Chai,Y.; Shen,Y.; Chen,X.; Ma,C.; Hong,W.; Chen,Y.; Zhang,Y.; Duan,L.; Chen,P.; Jiang,J.; Li,L.; Poon,L.M.; Webby,R.J.; Smith,D.K.; Leung,G.M.; Peiris,J.M.; Holmes,E.C.; Guan,Y.; Zhu,H.
EPI597270	PB2	China	2014-Feb-20	EPI_ISL_176294	A/chicken/Dongguan/749/2014			Lam,T.Y.; Zhou,B.; Wang,J.; Chai,Y.; Shen,Y.; Chen,X.; Ma,C.; Hong,W.; Chen,Y.; Zhang,Y.; Duan,L.; Chen,P.; Jiang,J.; Li,L.; Poon,L.M.; Webby,R.J.; Smith,D.K.; Leung,G.M.; Peiris,J.M.; Holmes,E.C.; Guan,Y.; Zhu,H.
EPI597301	PB2	China	2014-Feb-20	EPI_ISL_176297	A/chicken/Dongguan/803/2014			Lam,T.Y.; Zhou,B.; Wang,J.; Chai,Y.; Shen,Y.; Chen,X.; Ma,C.; Hong,W.; Chen,Y.; Zhang,Y.; Duan,L.; Chen,P.; Jiang,J.; Li,L.; Poon,L.M.; Webby,R.J.; Smith,D.K.; Leung,G.M.; Peiris,J.M.; Holmes,E.C.; Guan,Y.; Zhu,H.
EPI597308	PB2	China	2014-Feb-20	EPI_ISL_176298	A/chicken/Dongguan/815/2014			Lam,T.Y.; Zhou,B.; Wang,J.; Chai,Y.; Shen,Y.; Chen,X.; Ma,C.; Hong,W.; Chen,Y.; Zhang,Y.; Duan,L.; Chen,P.; Jiang,J.; Li,L.; Poon,L.M.; Webby,R.J.; Smith,D.K.; Leung,G.M.; Peiris,J.M.; Holmes,E.C.; Guan,Y.; Zhu,H.
EPI597315	PB2	China	2014-Feb-20	EPI_ISL_176299	A/chicken/Dongguan/835/2014			Lam,T.Y.; Zhou,B.; Wang,J.; Chai,Y.; Shen,Y.; Chen,X.; Ma,C.; Hong,W.; Chen,Y.; Zhang,Y.; Duan,L.; Chen,P.; Jiang,J.; Li,L.; Poon,L.M.; Webby,R.J.; Smith,D.K.; Leung,G.M.; Peiris,J.M.; Holmes,E.C.; Guan,Y.; Zhu,H.
EPI597322	PB2	China	2014-Feb-20	EPI_ISL_176300	A/chicken/Dongguan/836/2014			Lam,T.Y.; Zhou,B.; Wang,J.; Chai,Y.; Shen,Y.; Chen,X.; Ma,C.; Hong,W.; Chen,Y.; Zhang,Y.; Duan,L.; Chen,P.; Jiang,J.; Li,L.; Poon,L.M.; Webby,R.J.; Smith,D.K.; Leung,G.M.; Peiris,J.M.; Holmes,E.C.; Guan,Y.; Zhu,H.
EPI597329	PB2	China	2014-Feb-20	EPI_ISL_176301	A/chicken/Dongguan/843/2014			Lam,T.Y.; Zhou,B.; Wang,J.; Chai,Y.; Shen,Y.; Chen,X.; Ma,C.; Hong,W.; Chen,Y.; Zhang,Y.; Duan,L.; Chen,P.; Jiang,J.; Li,L.; Poon,L.M.; Webby,R.J.; Smith,D.K.; Leung,G.M.; Peiris,J.M.; Holmes,E.C.; Guan,Y.; Zhu,H.
EPI597336	PB2	China	2014-Feb-20	EPI_ISL_176302	A/chicken/Dongguan/850/2014			Lam,T.Y.; Zhou,B.; Wang,J.; Chai,Y.; Shen,Y.; Chen,X.; Ma,C.; Hong,W.; Chen,Y.; Zhang,Y.; Duan,L.; Chen,P.; Jiang,J.; Li,L.; Poon,L.M.; Webby,R.J.; Smith,D.K.; Leung,G.M.; Peiris,J.M.; Holmes,E.C.; Guan,Y.; Zhu,H.
EPI597343	PB2	China	2014-Feb-20	EPI_ISL_176303	A/chicken/Dongguan/851/2014			Lam,T.Y.; Zhou,B.; Wang,J.; Chai,Y.; Shen,Y.; Chen,X.; Ma,C.; Hong,W.; Chen,Y.; Zhang,Y.; Duan,L.; Chen,P.; Jiang,J.; Li,L.; Poon,L.M.; Webby,R.J.; Smith,D.K.; Leung,G.M.; Peiris,J.M.; Holmes,E.C.; Guan,Y.; Zhu,H.
EPI597357	PB2	China	2014-Feb-20	EPI_ISL_176305	A/chicken/Dongguan/874/2014			Lam,T.Y.; Zhou,B.; Wang,J.; Chai,Y.; Shen,Y.; Chen,X.; Ma,C.; Hong,W.; Chen,Y.; Zhang,Y.; Duan,L.; Chen,P.; Jiang,J.; Li,L.; Poon,L.M.; Webby,R.J.; Smith,D.K.; Leung,G.M.; Peiris,J.M.; Holmes,E.C.; Guan,Y.; Zhu,H.
EPI597364	PB2	China	2014-Feb-20	EPI_ISL_176306	A/chicken/Dongguan/899/2014			Lam,T.Y.; Zhou,B.; Wang,J.; Chai,Y.; Shen,Y.; Chen,X.; Ma,C.; Hong,W.; Chen,Y.; Zhang,Y.; Duan,L.; Chen,P.; Jiang,J.; Li,L.; Poon,L.M.; Webby,R.J.; Smith,D.K.; Leung,G.M.; Peiris,J.M.; Holmes,E.C.; Guan,Y.; Zhu,H.
EPI597371	PB2	China	2014-Feb-20	EPI_ISL_176307	A/chicken/Dongguan/934/2014			Lam,T.Y.; Zhou,B.; Wang,J.; Chai,Y.; Shen,Y.; Chen,X.; Ma,C.; Hong,W.; Chen,Y.; Zhang,Y.; Duan,L.; Chen,P.; Jiang,J.; Li,L.; Poon,L.M.; Webby,R.J.; Smith,D.K.; Leung,G.M.; Peiris,J.M.; Holmes,E.C.; Guan,Y.; Zhu,H.
EPI597385	PB2	China	2014-Feb-21	EPI_ISL_176309	A/silkie chicken/Dongguan/967/2014			Lam,T.Y.; Zhou,B.; Wang,J.; Chai,Y.; Shen,Y.; Chen,X.; Ma,C.; Hong,W.; Chen,Y.; Zhang,Y.; Duan,L.; Chen,P.; Jiang,J.; Li,L.; Poon,L.M.; Webby,R.J.; Smith,D.K.; Leung,G.M.; Peiris,J.M.; Holmes,E.C.; Guan,Y.; Zhu,H.
EPI597391	PB2	China	2014-Feb-21	EPI_ISL_176310	A/silkie chicken/Dongguan/969/2014			Lam,T.Y.; Zhou,B.; Wang,J.; Chai,Y.; Shen,Y.; Chen,X.; Ma,C.; Hong,W.; Chen,Y.; Zhang,Y.; Duan,L.; Chen,P.; Jiang,J.; Li,L.; Poon,L.M.; Webby,R.J.; Smith,D.K.; Leung,G.M.; Peiris,J.M.; Holmes,E.C.; Guan,Y.; Zhu,H.
EPI597397	PB2	China	2014-Feb-21	EPI_ISL_176311	A/silkie chicken/Dongguan/979/2014			Lam,T.Y.; Zhou,B.; Wang,J.; Chai,Y.; Shen,Y.; Chen,X.; Ma,C.; Hong,W.; Chen,Y.; Zhang,Y.; Duan,L.; Chen,P.; Jiang,J.; Li,L.; Poon,L.M.; Webby,R.J.; Smith,D.K.; Leung,G.M.; Peiris,J.M.; Holmes,E.C.; Guan,Y.; Zhu,H.
EPI597419	PB2	China	2014-Feb-21	EPI_ISL_176354	A/silkie chicken/Dongguan/981/2014			Lam,T.Y.; Zhou,B.; Wang,J.; Chai,Y.; Shen,Y.; Chen,X.; Ma,C.; Hong,W.; Chen,Y.; Zhang,Y.; Duan,L.; Chen,P.; Jiang,J.; Li,L.; Poon,L.M.; Webby,R.J.; Smith,D.K.; Leung,G.M.; Peiris,J.M.; Holmes,E.C.; Guan,Y.; Zhu,H.
EPI597425	PB2	China	2014-Feb-21	EPI_ISL_176355	A/silkie chicken/Dongguan/986/2014			Lam,T.Y.; Zhou,B.; Wang,J.; Chai,Y.; Shen,Y.; Chen,X.; Ma,C.; Hong,W.; Chen,Y.; Zhang,Y.; Duan,L.; Chen,P.; Jiang,J.; Li,L.; Poon,L.M.; Webby,R.J.; Smith,D.K.; Leung,G.M.; Peiris,J.M.; Holmes,E.C.; Guan,Y.; Zhu,H.
EPI597444	PB2	China	2014-Feb-21	EPI_ISL_176357	A/chicken/Dongguan/1022/2014			Lam,T.Y.; Zhou,B.; Wang,J.; Chai,Y.; Shen,Y.; Chen,X.; Ma,C.; Hong,W.; Chen,Y.; Zhang,Y.; Duan,L.; Chen,P.; Jiang,J.; Li,L.; Poon,L.M.; Webby,R.J.; Smith,D.K.; Leung,G.M.; Peiris,J.M.; Holmes,E.C.; Guan,Y.; Zhu,H.
EPI597437	PB2	China	2014-Feb-21	EPI_ISL_176358	A/chicken/Dongguan/1009/2014			Lam,T.Y.; Zhou,B.; Wang,J.; Chai,Y.; Shen,Y.; Chen,X.; Ma,C.; Hong,W.; Chen,Y.; Zhang,Y.; Duan,L.; Chen,P.; Jiang,J.; Li,L.; Poon,L.M.; Webby,R.J.; Smith,D.K.; Leung,G.M.; Peiris,J.M.; Holmes,E.C.; Guan,Y.; Zhu,H.
EPI597451	PB2	China	2014-Feb-21	EPI_ISL_176359	A/chicken/Dongguan/1124/2014			Lam,T.Y.; Zhou,B.; Wang,J.; Chai,Y.; Shen,Y.; Chen,X.; Ma,C.; Hong,W.; Chen,Y.; Zhang,Y.; Duan,L.; Chen,P.; Jiang,J.; Li,L.; Poon,L.M.; Webby,R.J.; Smith,D.K.; Leung,G.M.; Peiris,J.M.; Holmes,E.C.; Guan,Y.; Zhu,H.
EPI597472	PB2	China	2014-Feb-21	EPI_ISL_176361	A/chicken/Dongguan/1188/2014			Lam,T.Y.; Zhou,B.; Wang,J.; Chai,Y.; Shen,Y.; Chen,X.; Ma,C.; Hong,W.; Chen,Y.; Zhang,Y.; Duan,L.; Chen,P.; Jiang,J.; Li,L.; Poon,L.M.; Webby,R.J.; Smith,D.K.; Leung,G.M.; Peiris,J.M.; Holmes,E.C.; Guan,Y.; Zhu,H.
EPI597479	PB2	China	2014-Feb-21	EPI_ISL_176362	A/chicken/Dongguan/1230/2014			Lam,T.Y.; Zhou,B.; Wang,J.; Chai,Y.; Shen,Y.; Chen,X.; Ma,C.; Hong,W.; Chen,Y.; Zhang,Y.; Duan,L.; Chen,P.; Jiang,J.; Li,L.; Poon,L.M.; Webby,R.J.; Smith,D.K.; Leung,G.M.; Peiris,J.M.; Holmes,E.C.; Guan,Y.; Zhu,H.
EPI597494	PB2	China	2014-Feb-21	EPI_ISL_176364	A/silkie chicken/Dongguan/1271/2014			Lam,T.Y.; Zhou,B.; Wang,J.; Chai,Y.; Shen,Y.; Chen,X.; Ma,C.; Hong,W.; Chen,Y.; Zhang,Y.; Duan,L.; Chen,P.; Jiang,J.; Li,L.; Poon,L.M.; Webby,R.J.; Smith,D.K.; Leung,G.M.; Peiris,J.M.; Holmes,E.C.; Guan,Y.; Zhu,H.
EPI597500	PB2	China	2014-Feb-21	EPI_ISL_176365	A/chicken/Dongguan/1303/2014			Lam,T.Y.; Zhou,B.; Wang,J.; Chai,Y.; Shen,Y.; Chen,X.; Ma,C.; Hong,W.; Chen,Y.; Zhang,Y.; Duan,L.; Chen,P.; Jiang,J.; Li,L.; Poon,L.M.; Webby,R.J.; Smith,D.K.; Leung,G.M.; Peiris,J.M.; Holmes,E.C.; Guan,Y.; Zhu,H.
EPI597510	PB2	China	2014-Feb-21	EPI_ISL_176366	A/chicken/Dongguan/1307/2014			Lam,T.Y.; Zhou,B.; Wang,J.; Chai,Y.; Shen,Y.; Chen,X.; Ma,C.; Hong,W.; Chen,Y.; Zhang,Y.; Duan,L.; Chen,P.; Jiang,J.; Li,L.; Poon,L.M.; Webby,R.J.; Smith,D.K.; Leung,G.M.; Peiris,J.M.; Holmes,E.C.; Guan,Y.; Zhu,H.
EPI597517	PB2	China	2014-Feb-21	EPI_ISL_176367	A/chicken/Dongguan/1314/2014			Lam,T.Y.; Zhou,B.; Wang,J.; Chai,Y.; Shen,Y.; Chen,X.; Ma,C.; Hong,W.; Chen,Y.; Zhang,Y.; Duan,L.; Chen,P.; Jiang,J.; Li,L.; Poon,L.M.; Webby,R.J.; Smith,D.K.; Leung,G.M.; Peiris,J.M.; Holmes,E.C.; Guan,Y.; Zhu,H.
EPI597524	PB2	China	2014-Feb-21	EPI_ISL_176368	A/chicken/Dongguan/1318/2014			Lam,T.Y.; Zhou,B.; Wang,J.; Chai,Y.; Shen,Y.; Chen,X.; Ma,C.; Hong,W.; Chen,Y.; Zhang,Y.; Duan,L.; Chen,P.; Jiang,J.; Li,L.; Poon,L.M.; Webby,R.J.; Smith,D.K.; Leung,G.M.; Peiris,J.M.; Holmes,E.C.; Guan,Y.; Zhu,H.
EPI597549	PB2	China	2014-Feb-21	EPI_ISL_176371	A/chicken/Dongguan/1382/2014			Lam,T.Y.; Zhou,B.; Wang,J.; Chai,Y.; Shen,Y.; Chen,X.; Ma,C.; Hong,W.; Chen,Y.; Zhang,Y.; Duan,L.; Chen,P.; Jiang,J.; Li,L.; Poon,L.M.; Webby,R.J.; Smith,D.K.; Leung,G.M.; Peiris,J.M.; Holmes,E.C.; Guan,Y.; Zhu,H.
EPI597556	PB2	China	2014-Feb-21	EPI_ISL_176372	A/chicken/Dongguan/1393/2014			Lam,T.Y.; Zhou,B.; Wang,J.; Chai,Y.; Shen,Y.; Chen,X.; Ma,C.; Hong,W.; Chen,Y.; Zhang,Y.; Duan,L.; Chen,P.; Jiang,J.; Li,L.; Poon,L.M.; Webby,R.J.; Smith,D.K.; Leung,G.M.; Peiris,J.M.; Holmes,E.C.; Guan,Y.; Zhu,H.
EPI597563	PB2	China	2014-Feb-21	EPI_ISL_176373	A/chicken/Dongguan/1401/2014			Lam,T.Y.; Zhou,B.; Wang,J.; Chai,Y.; Shen,Y.; Chen,X.; Ma,C.; Hong,W.; Chen,Y.; Zhang,Y.; Duan,L.; Chen,P.; Jiang,J.; Li,L.; Poon,L.M.; Webby,R.J.; Smith,D.K.; Leung,G.M.; Peiris,J.M.; Holmes,E.C.; Guan,Y.; Zhu,H.
EPI597582	PB2	China	2014-Feb-21	EPI_ISL_176374	A/chicken/Dongguan/1421/2014			Lam,T.Y.; Zhou,B.; Wang,J.; Chai,Y.; Shen,Y.; Chen,X.; Ma,C.; Hong,W.; Chen,Y.; Zhang,Y.; Duan,L.; Chen,P.; Jiang,J.; Li,L.; Poon,L.M.; Webby,R.J.; Smith,D.K.; Leung,G.M.; Peiris,J.M.; Holmes,E.C.; Guan,Y.; Zhu,H.
EPI597589	PB2	China	2014-Feb-21	EPI_ISL_176376	A/chicken/Dongguan/1433/2014			Lam,T.Y.; Zhou,B.; Wang,J.; Chai,Y.; Shen,Y.; Chen,X.; Ma,C.; Hong,W.; Chen,Y.; Zhang,Y.; Duan,L.; Chen,P.; Jiang,J.; Li,L.; Poon,L.M.; Webby,R.J.; Smith,D.K.; Leung,G.M.; Peiris,J.M.; Holmes,E.C.; Guan,Y.; Zhu,H.
EPI578169	PB2	China	2014-Feb-21	EPI_ISL_176408	A/chicken/Dongguan/1527/2014			Lam,T.Y.; Zhou,B.; Wang,J.; Chai,Y.; Shen,Y.; Chen,X.; Ma,C.; Hong,W.; Chen,Y.; Zhang,Y.; Duan,L.; Chen,P.; Jiang,J.; Li,L.; Poon,L.M.; Webby,R.J.; Smith,D.K.; Leung,G.M.; Peiris,J.M.; Holmes,E.C.; Guan,Y.; Zhu,H.
EPI578176	PB2	China	2014-Feb-21	EPI_ISL_176409	A/chicken/Dongguan/1533/2014			Lam,T.Y.; Zhou,B.; Wang,J.; Chai,Y.; Shen,Y.; Chen,X.; Ma,C.; Hong,W.; Chen,Y.; Zhang,Y.; Duan,L.; Chen,P.; Jiang,J.; Li,L.; Poon,L.M.; Webby,R.J.; Smith,D.K.; Leung,G.M.; Peiris,J.M.; Holmes,E.C.; Guan,Y.; Zhu,H.
EPI578183	PB2	China	2014-Feb-21	EPI_ISL_176410	A/chicken/Dongguan/1548/2014			Lam,T.Y.; Zhou,B.; Wang,J.; Chai,Y.; Shen,Y.; Chen,X.; Ma,C.; Hong,W.; Chen,Y.; Zhang,Y.; Duan,L.; Chen,P.; Jiang,J.; Li,L.; Poon,L.M.; Webby,R.J.; Smith,D.K.; Leung,G.M.; Peiris,J.M.; Holmes,E.C.; Guan,Y.; Zhu,H.
EPI578190	PB2	China	2014-Feb-21	EPI_ISL_176411	A/silkie chicken/Dongguan/1641/2014			Lam,T.Y.; Zhou,B.; Wang,J.; Chai,Y.; Shen,Y.; Chen,X.; Ma,C.; Hong,W.; Chen,Y.; Zhang,Y.; Duan,L.; Chen,P.; Jiang,J.; Li,L.; Poon,L.M.; Webby,R.J.; Smith,D.K.; Leung,G.M.; Peiris,J.M.; Holmes,E.C.; Guan,Y.; Zhu,H.
EPI578203	PB2	China	2014-Feb-21	EPI_ISL_176413	A/chicken/Dongguan/1690/2014			Lam,T.Y.; Zhou,B.; Wang,J.; Chai,Y.; Shen,Y.; Chen,X.; Ma,C.; Hong,W.; Chen,Y.; Zhang,Y.; Duan,L.; Chen,P.; Jiang,J.; Li,L.; Poon,L.M.; Webby,R.J.; Smith,D.K.; Leung,G.M.; Peiris,J.M.; Holmes,E.C.; Guan,Y.; Zhu,H.
EPI578237	PB2	China	2014-Feb-20	EPI_ISL_176417	A/silkie chicken/Dongguan/523/2014			Lam,T.Y.; Zhou,B.; Wang,J.; Chai,Y.; Shen,Y.; Chen,X.; Ma,C.; Hong,W.; Chen,Y.; Zhang,Y.; Duan,L.; Chen,P.; Jiang,J.; Li,L.; Poon,L.M.; Webby,R.J.; Smith,D.K.; Leung,G.M.; Peiris,J.M.; Holmes,E.C.; Guan,Y.; Zhu,H.
EPI578243	PB2	China	2014-Feb-20	EPI_ISL_176418	A/chicken/Dongguan/575/2014			Lam,T.Y.; Zhou,B.; Wang,J.; Chai,Y.; Shen,Y.; Chen,X.; Ma,C.; Hong,W.; Chen,Y.; Zhang,Y.; Duan,L.; Chen,P.; Jiang,J.; Li,L.; Poon,L.M.; Webby,R.J.; Smith,D.K.; Leung,G.M.; Peiris,J.M.; Holmes,E.C.; Guan,Y.; Zhu,H.
EPI578083	PB2	China	2014-Feb-19	EPI_ISL_176419	A/chicken/Shenzhen/138/2014			Lam,T.Y.; Zhou,B.; Wang,J.; Chai,Y.; Shen,Y.; Chen,X.; Ma,C.; Hong,W.; Chen,Y.; Zhang,Y.; Duan,L.; Chen,P.; Jiang,J.; Li,L.; Poon,L.M.; Webby,R.J.; Smith,D.K.; Leung,G.M.; Peiris,J.M.; Holmes,E.C.; Guan,Y.; Zhu,H.
EPI578090	PB2	China	2014-Feb-25	EPI_ISL_176426	A/silkie chicken/Shantou/1406/2014			Lam,T.Y.; Zhou,B.; Wang,J.; Chai,Y.; Shen,Y.; Chen,X.; Ma,C.; Hong,W.; Chen,Y.; Zhang,Y.; Duan,L.; Chen,P.; Jiang,J.; Li,L.; Poon,L.M.; Webby,R.J.; Smith,D.K.; Leung,G.M.; Peiris,J.M.; Holmes,E.C.; Guan,Y.; Zhu,H.
EPI578096	PB2	China	2014-Mar-05	EPI_ISL_176427	A/chicken/Shantou/1550/2014			Lam,T.Y.; Zhou,B.; Wang,J.; Chai,Y.; Shen,Y.; Chen,X.; Ma,C.; Hong,W.; Chen,Y.; Zhang,Y.; Duan,L.; Chen,P.; Jiang,J.; Li,L.; Poon,L.M.; Webby,R.J.; Smith,D.K.; Leung,G.M.; Peiris,J.M.; Holmes,E.C.; Guan,Y.; Zhu,H.
EPI578103	PB2	China	2014-Mar-05	EPI_ISL_176428	A/chicken/Shantou/1552/2014			Lam,T.Y.; Zhou,B.; Wang,J.; Chai,Y.; Shen,Y.; Chen,X.; Ma,C.; Hong,W.; Chen,Y.; Zhang,Y.; Duan,L.; Chen,P.; Jiang,J.; Li,L.; Poon,L.M.; Webby,R.J.; Smith,D.K.; Leung,G.M.; Peiris,J.M.; Holmes,E.C.; Guan,Y.; Zhu,H.
EPI578110	PB2	China	2014-Mar-05	EPI_ISL_176429	A/chicken/Shantou/1554/2014			Lam,T.Y.; Zhou,B.; Wang,J.; Chai,Y.; Shen,Y.; Chen,X.; Ma,C.; Hong,W.; Chen,Y.; Zhang,Y.; Duan,L.; Chen,P.; Jiang,J.; Li,L.; Poon,L.M.; Webby,R.J.; Smith,D.K.; Leung,G.M.; Peiris,J.M.; Holmes,E.C.; Guan,Y.; Zhu,H.
EPI578117	PB2	China	2014-Mar-05	EPI_ISL_176430	A/chicken/Shantou/1556/2014			Lam,T.Y.; Zhou,B.; Wang,J.; Chai,Y.; Shen,Y.; Chen,X.; Ma,C.; Hong,W.; Chen,Y.; Zhang,Y.; Duan,L.; Chen,P.; Jiang,J.; Li,L.; Poon,L.M.; Webby,R.J.; Smith,D.K.; Leung,G.M.; Peiris,J.M.; Holmes,E.C.; Guan,Y.; Zhu,H.
EPI578124	PB2	China	2014-Feb-20	EPI_ISL_176431	A/chicken/Dongguan/397/2014			Lam,T.Y.; Zhou,B.; Wang,J.; Chai,Y.; Shen,Y.; Chen,X.; Ma,C.; Hong,W.; Chen,Y.; Zhang,Y.; Duan,L.; Chen,P.; Jiang,J.; Li,L.; Poon,L.M.; Webby,R.J.; Smith,D.K.; Leung,G.M.; Peiris,J.M.; Holmes,E.C.; Guan,Y.; Zhu,H.
EPI578131	PB2	China	2014-Feb-21	EPI_ISL_176432	A/silkie chicken/Dongguan/953/2014			Lam,T.Y.; Zhou,B.; Wang,J.; Chai,Y.; Shen,Y.; Chen,X.; Ma,C.; Hong,W.; Chen,Y.; Zhang,Y.; Duan,L.; Chen,P.; Jiang,J.; Li,L.; Poon,L.M.; Webby,R.J.; Smith,D.K.; Leung,G.M.; Peiris,J.M.; Holmes,E.C.; Guan,Y.; Zhu,H.
EPI578137	PB2	China	2014-Feb-21	EPI_ISL_176433	A/silkie chicken/Dongguan/997/2014			Lam,T.Y.; Zhou,B.; Wang,J.; Chai,Y.; Shen,Y.; Chen,X.; Ma,C.; Hong,W.; Chen,Y.; Zhang,Y.; Duan,L.; Chen,P.; Jiang,J.; Li,L.; Poon,L.M.; Webby,R.J.; Smith,D.K.; Leung,G.M.; Peiris,J.M.; Holmes,E.C.; Guan,Y.; Zhu,H.
EPI578143	PB2	China	2014-Feb-21	EPI_ISL_176434	A/chicken/Dongguan/1100/2014			Lam,T.Y.; Zhou,B.; Wang,J.; Chai,Y.; Shen,Y.; Chen,X.; Ma,C.; Hong,W.; Chen,Y.; Zhang,Y.; Duan,L.; Chen,P.; Jiang,J.; Li,L.; Poon,L.M.; Webby,R.J.; Smith,D.K.; Leung,G.M.; Peiris,J.M.; Holmes,E.C.; Guan,Y.; Zhu,H.
EPI578150	PB2	China	2014-Feb-21	EPI_ISL_176435	A/silkie chicken/Dongguan/1519/2014			Lam,T.Y.; Zhou,B.; Wang,J.; Chai,Y.; Shen,Y.; Chen,X.; Ma,C.; Hong,W.; Chen,Y.; Zhang,Y.; Duan,L.; Chen,P.; Jiang,J.; Li,L.; Poon,L.M.; Webby,R.J.; Smith,D.K.; Leung,G.M.; Peiris,J.M.; Holmes,E.C.; Guan,Y.; Zhu,H.
EPI580264	PB2	China	2014-Nov-25	EPI_ISL_176816	A/Chicken/Guangdong/DG478/2014	South China Agricultural University	South China Agricultural University	Shumin,Xie;Weixin,Jia;Yicun,Lin;Kaixiang,Xing;Xingxing,Ren;Wenbao,Qi;Ming,Liao
EPI580272	PB2	China	2014-Nov-30	EPI_ISL_176817	A/Chicken/Guangdong/DG479/2014	South China Agricultural University	South China Agricultural University	Shumin,Xie;Weixin,Jia;Yicun,Lin;Kaixiang,Xing;Xingxing,Ren;Wenbao,Qi;Ming,Liao
EPI580280	PB2	China	2014-Dec-02	EPI_ISL_176818	A/Duck/Guangdong/DG527/2014	South China Agricultural University	South China Agricultural University	Shumin,Xie;Weixin,Jia;Yicun,Lin;Kaixiang,Xing;Xingxing,Ren;Wenbao,Qi;Ming,Liao
EPI580288	PB2	China	2014-Dec-08	EPI_ISL_176819	A/Chicken/Guangdong/DG592/2014	South China Agricultural University	South China Agricultural University	Shumin,Xie;Weixin,Jia;Yicun,Lin;Kaixiang,Xing;Xingxing,Ren;Wenbao,Qi;Ming,Liao
EPI580296	PB2	China	2014-Dec-12	EPI_ISL_176820	A/Chicken/Guangdong/DG593/2014	South China Agricultural University	South China Agricultural University	Shumin,Xie;Weixin,Jia;Yicun,Lin;Kaixiang,Xing;Xingxing,Ren;Wenbao,Qi;Ming,Liao
EPI580310	PB2	China	2015-Jan-01	EPI_ISL_176824	A/Chicken/Guangdong/HZ098/2015	South China Agricultural University	South China Agricultural University	Shumin,Xie;Weixin,Jia;Yicun,Lin;Kaixiang,Xing;Xingxing,Ren;Wenbao,Qi;Ming,Liao
EPI580324	PB2	China	2015-Jan-07	EPI_ISL_176828	A/Duck/Guangdong/DG103/2015	South China Agricultural University	South China Agricultural University	Shumin,Xie;Weixin,Jia;Yicun,Lin;Kaixiang,Xing;Xingxing,Ren;Wenbao,Qi;Ming,Liao
EPI580344	PB2	China	2015-Jan-15	EPI_ISL_176832	A/Chicken/Guangdong/DG120/2015	South China Agricultural University	South China Agricultural University	Shumin,Xie;Weixin,Jia;Yicun,Lin;Kaixiang,Xing;Xingxing,Ren;Wenbao,Qi;Ming,Liao
EPI580360	PB2	China	2015-Jan-01	EPI_ISL_176834	A/Chicken/Guangdong/GZ068/2015	South China Agricultural University	South China Agricultural University	Shumin,Xie;Weixin,Jia;Yicun,Lin;Kaixiang,Xing;Xingxing,Ren;Wenbao,Qi;Ming,Liao
EPI580368	PB2	China	2015-Feb-01	EPI_ISL_176835	A/Chicken/Guangdong/CZ145/2015	South China Agricultural University	South China Agricultural University	Shumin,Xie;Weixin,Jia;Yicun,Lin;Kaixiang,Xing;Xingxing,Ren;Wenbao,Qi;Ming,Liao
EPI580376	PB2	China	2015-Feb-05	EPI_ISL_176836	A/Chicken/Guangdong/SW153/2015	South China Agricultural University	South China Agricultural University	Shumin,Xie;Weixin,Jia;Yicun,Lin;Kaixiang,Xing;Xingxing,Ren;Wenbao,Qi;Ming,Liao
EPI580384	PB2	China	2015-Feb-10	EPI_ISL_176837	A/Chicken/Guangdong/SW154/2015	South China Agricultural University	South China Agricultural University	Shumin,Xie;Weixin,Jia;Yicun,Lin;Kaixiang,Xing;Xingxing,Ren;Wenbao,Qi;Ming,Liao
EPI590923	PB2	China	2013-Dec-01	EPI_ISL_179671	A/chicken/Zhejiang/DTID-ZJU06/2013			Gao,H.N.; Yao,H.P.; Liang,W.F.; Wu,X.X.; Wu,H.B.; Wu,N.P.; Yang,S.G.; Zhang,Q.; Su,K.K.; Guo,J.; Zheng,S.F.; Zhu,Y.X.; Chen,H.L.; Yuen,K.Y.; Li,L.J.
EPI591855	PB2	China	2013-Apr-07	EPI_ISL_179799	A/chicken/Jiangxi/12564/2013			Lam,T.Y.; Zhou,B.; Wang,J.; Chai,Y.; Shen,Y.; Chen,X.; Ma,C.; Hong,W.; Chen,Y.; Zhang,Y.; Duan,L.; Chen,P.; Jiang,J.; Li,L.; Poon,L.M.; Webby,R.J.; Smith,D.K.; Leung,G.M.; Peiris,J.M.; Holmes,E.C.; Guan,Y.; Zhu,H.
EPI592022	PB2	China	2014-Mar-16	EPI_ISL_179851	A/chicken/Jiangxi/12206/2014			Lam,T.Y.; Zhou,B.; Wang,J.; Chai,Y.; Shen,Y.; Chen,X.; Ma,C.; Hong,W.; Chen,Y.; Zhang,Y.; Duan,L.; Chen,P.; Jiang,J.; Li,L.; Poon,L.M.; Webby,R.J.; Smith,D.K.; Leung,G.M.; Peiris,J.M.; Holmes,E.C.; Guan,Y.; Zhu,H.
EPI592029	PB2	China	2014-Mar-16	EPI_ISL_179852	A/chicken/Jiangxi/12210/2014			Lam,T.Y.; Zhou,B.; Wang,J.; Chai,Y.; Shen,Y.; Chen,X.; Ma,C.; Hong,W.; Chen,Y.; Zhang,Y.; Duan,L.; Chen,P.; Jiang,J.; Li,L.; Poon,L.M.; Webby,R.J.; Smith,D.K.; Leung,G.M.; Peiris,J.M.; Holmes,E.C.; Guan,Y.; Zhu,H.
EPI592036	PB2	China	2014-Mar-16	EPI_ISL_179853	A/chicken/Jiangxi/12216/2014			Lam,T.Y.; Zhou,B.; Wang,J.; Chai,Y.; Shen,Y.; Chen,X.; Ma,C.; Hong,W.; Chen,Y.; Zhang,Y.; Duan,L.; Chen,P.; Jiang,J.; Li,L.; Poon,L.M.; Webby,R.J.; Smith,D.K.; Leung,G.M.; Peiris,J.M.; Holmes,E.C.; Guan,Y.; Zhu,H.
EPI592064	PB2	China	2014-Mar-16	EPI_ISL_179854	A/chicken/Jiangxi/12249/2014			Lam,T.Y.; Zhou,B.; Wang,J.; Chai,Y.; Shen,Y.; Chen,X.; Ma,C.; Hong,W.; Chen,Y.; Zhang,Y.; Duan,L.; Chen,P.; Jiang,J.; Li,L.; Poon,L.M.; Webby,R.J.; Smith,D.K.; Leung,G.M.; Peiris,J.M.; Holmes,E.C.; Guan,Y.; Zhu,H.
EPI592043	PB2	China	2014-Mar-16	EPI_ISL_179855	A/chicken/Jiangxi/12221/2014			Lam,T.Y.; Zhou,B.; Wang,J.; Chai,Y.; Shen,Y.; Chen,X.; Ma,C.; Hong,W.; Chen,Y.; Zhang,Y.; Duan,L.; Chen,P.; Jiang,J.; Li,L.; Poon,L.M.; Webby,R.J.; Smith,D.K.; Leung,G.M.; Peiris,J.M.; Holmes,E.C.; Guan,Y.; Zhu,H.
EPI592057	PB2	China	2014-Mar-16	EPI_ISL_179856	A/chicken/Jiangxi/12245/2014			Lam,T.Y.; Zhou,B.; Wang,J.; Chai,Y.; Shen,Y.; Chen,X.; Ma,C.; Hong,W.; Chen,Y.; Zhang,Y.; Duan,L.; Chen,P.; Jiang,J.; Li,L.; Poon,L.M.; Webby,R.J.; Smith,D.K.; Leung,G.M.; Peiris,J.M.; Holmes,E.C.; Guan,Y.; Zhu,H.
EPI592050	PB2	China	2014-Mar-16	EPI_ISL_179857	A/chicken/Jiangxi/12223/2014			Lam,T.Y.; Zhou,B.; Wang,J.; Chai,Y.; Shen,Y.; Chen,X.; Ma,C.; Hong,W.; Chen,Y.; Zhang,Y.; Duan,L.; Chen,P.; Jiang,J.; Li,L.; Poon,L.M.; Webby,R.J.; Smith,D.K.; Leung,G.M.; Peiris,J.M.; Holmes,E.C.; Guan,Y.; Zhu,H.
EPI592071	PB2	China	2014-Mar-16	EPI_ISL_179858	A/chicken/Jiangxi/12254/2014			Lam,T.Y.; Zhou,B.; Wang,J.; Chai,Y.; Shen,Y.; Chen,X.; Ma,C.; Hong,W.; Chen,Y.; Zhang,Y.; Duan,L.; Chen,P.; Jiang,J.; Li,L.; Poon,L.M.; Webby,R.J.; Smith,D.K.; Leung,G.M.; Peiris,J.M.; Holmes,E.C.; Guan,Y.; Zhu,H.
EPI592078	PB2	China	2014-Mar-16	EPI_ISL_179859	A/chicken/Jiangxi/12261/2014			Lam,T.Y.; Zhou,B.; Wang,J.; Chai,Y.; Shen,Y.; Chen,X.; Ma,C.; Hong,W.; Chen,Y.; Zhang,Y.; Duan,L.; Chen,P.; Jiang,J.; Li,L.; Poon,L.M.; Webby,R.J.; Smith,D.K.; Leung,G.M.; Peiris,J.M.; Holmes,E.C.; Guan,Y.; Zhu,H.
EPI592085	PB2	China	2014-Mar-16	EPI_ISL_179892	A/chicken/Jiangxi/12274/2014			Lam,T.Y.; Zhou,B.; Wang,J.; Chai,Y.; Shen,Y.; Chen,X.; Ma,C.; Hong,W.; Chen,Y.; Zhang,Y.; Duan,L.; Chen,P.; Jiang,J.; Li,L.; Poon,L.M.; Webby,R.J.; Smith,D.K.; Leung,G.M.; Peiris,J.M.; Holmes,E.C.; Guan,Y.; Zhu,H.
EPI592092	PB2	China	2014-Mar-22	EPI_ISL_179893	A/chicken/Jiangxi/12768/2014			Lam,T.Y.; Zhou,B.; Wang,J.; Chai,Y.; Shen,Y.; Chen,X.; Ma,C.; Hong,W.; Chen,Y.; Zhang,Y.; Duan,L.; Chen,P.; Jiang,J.; Li,L.; Poon,L.M.; Webby,R.J.; Smith,D.K.; Leung,G.M.; Peiris,J.M.; Holmes,E.C.; Guan,Y.; Zhu,H.
EPI592099	PB2	China	2014-Mar-30	EPI_ISL_179894	A/chicken/Jiangxi/13207/2014			Lam,T.Y.; Zhou,B.; Wang,J.; Chai,Y.; Shen,Y.; Chen,X.; Ma,C.; Hong,W.; Chen,Y.; Zhang,Y.; Duan,L.; Chen,P.; Jiang,J.; Li,L.; Poon,L.M.; Webby,R.J.; Smith,D.K.; Leung,G.M.; Peiris,J.M.; Holmes,E.C.; Guan,Y.; Zhu,H.
EPI592106	PB2	China	2014-Mar-30	EPI_ISL_179895	A/chicken/Jiangxi/13209/2014			Lam,T.Y.; Zhou,B.; Wang,J.; Chai,Y.; Shen,Y.; Chen,X.; Ma,C.; Hong,W.; Chen,Y.; Zhang,Y.; Duan,L.; Chen,P.; Jiang,J.; Li,L.; Poon,L.M.; Webby,R.J.; Smith,D.K.; Leung,G.M.; Peiris,J.M.; Holmes,E.C.; Guan,Y.; Zhu,H.
EPI592113	PB2	China	2014-Mar-16	EPI_ISL_179896	A/chicken/Jiangxi/12240/2014			Lam,T.Y.; Zhou,B.; Wang,J.; Chai,Y.; Shen,Y.; Chen,X.; Ma,C.; Hong,W.; Chen,Y.; Zhang,Y.; Duan,L.; Chen,P.; Jiang,J.; Li,L.; Poon,L.M.; Webby,R.J.; Smith,D.K.; Leung,G.M.; Peiris,J.M.; Holmes,E.C.; Guan,Y.; Zhu,H.
EPI592120	PB2	China	2014-Mar-30	EPI_ISL_179898	A/chicken/Jiangxi/13220/2014			Lam,T.Y.; Zhou,B.; Wang,J.; Chai,Y.; Shen,Y.; Chen,X.; Ma,C.; Hong,W.; Chen,Y.; Zhang,Y.; Duan,L.; Chen,P.; Jiang,J.; Li,L.; Poon,L.M.; Webby,R.J.; Smith,D.K.; Leung,G.M.; Peiris,J.M.; Holmes,E.C.; Guan,Y.; Zhu,H.
EPI592134	PB2	China	2014-Mar-30	EPI_ISL_179899	A/chicken/Jiangxi/13230/2014			Lam,T.Y.; Zhou,B.; Wang,J.; Chai,Y.; Shen,Y.; Chen,X.; Ma,C.; Hong,W.; Chen,Y.; Zhang,Y.; Duan,L.; Chen,P.; Jiang,J.; Li,L.; Poon,L.M.; Webby,R.J.; Smith,D.K.; Leung,G.M.; Peiris,J.M.; Holmes,E.C.; Guan,Y.; Zhu,H.
EPI592149	PB2	China	2014-Mar-30	EPI_ISL_179901	A/chicken/Jiangxi/13250/2014			Lam,T.Y.; Zhou,B.; Wang,J.; Chai,Y.; Shen,Y.; Chen,X.; Ma,C.; Hong,W.; Chen,Y.; Zhang,Y.; Duan,L.; Chen,P.; Jiang,J.; Li,L.; Poon,L.M.; Webby,R.J.; Smith,D.K.; Leung,G.M.; Peiris,J.M.; Holmes,E.C.; Guan,Y.; Zhu,H.
EPI592156	PB2	China	2014-Mar-30	EPI_ISL_179902	A/chicken/Jiangxi/13255/2014			Lam,T.Y.; Zhou,B.; Wang,J.; Chai,Y.; Shen,Y.; Chen,X.; Ma,C.; Hong,W.; Chen,Y.; Zhang,Y.; Duan,L.; Chen,P.; Jiang,J.; Li,L.; Poon,L.M.; Webby,R.J.; Smith,D.K.; Leung,G.M.; Peiris,J.M.; Holmes,E.C.; Guan,Y.; Zhu,H.
EPI592163	PB2	China	2014-Mar-30	EPI_ISL_179903	A/chicken/Jiangxi/13268/2014			Lam,T.Y.; Zhou,B.; Wang,J.; Chai,Y.; Shen,Y.; Chen,X.; Ma,C.; Hong,W.; Chen,Y.; Zhang,Y.; Duan,L.; Chen,P.; Jiang,J.; Li,L.; Poon,L.M.; Webby,R.J.; Smith,D.K.; Leung,G.M.; Peiris,J.M.; Holmes,E.C.; Guan,Y.; Zhu,H.
EPI592170	PB2	China	2014-Mar-16	EPI_ISL_179904	A/chicken/Jiangxi/12200/2014			Lam,T.Y.; Zhou,B.; Wang,J.; Chai,Y.; Shen,Y.; Chen,X.; Ma,C.; Hong,W.; Chen,Y.; Zhang,Y.; Duan,L.; Chen,P.; Jiang,J.; Li,L.; Poon,L.M.; Webby,R.J.; Smith,D.K.; Leung,G.M.; Peiris,J.M.; Holmes,E.C.; Guan,Y.; Zhu,H.
EPI592177	PB2	China	2014-Feb-16	EPI_ISL_179905	A/chicken/Jiangxi/9513/2014			Lam,T.Y.; Zhou,B.; Wang,J.; Chai,Y.; Shen,Y.; Chen,X.; Ma,C.; Hong,W.; Chen,Y.; Zhang,Y.; Duan,L.; Chen,P.; Jiang,J.; Li,L.; Poon,L.M.; Webby,R.J.; Smith,D.K.; Leung,G.M.; Peiris,J.M.; Holmes,E.C.; Guan,Y.; Zhu,H.
EPI592199	PB2	China	2014-Feb-21	EPI_ISL_179908	A/chicken/Dongguan/1096/2014			Lam,T.Y.; Zhou,B.; Wang,J.; Chai,Y.; Shen,Y.; Chen,X.; Ma,C.; Hong,W.; Chen,Y.; Zhang,Y.; Duan,L.; Chen,P.; Jiang,J.; Li,L.; Poon,L.M.; Webby,R.J.; Smith,D.K.; Leung,G.M.; Peiris,J.M.; Holmes,E.C.; Guan,Y.; Zhu,H.
EPI592206	PB2	China	2014-Feb-21	EPI_ISL_179909	A/chicken/Dongguan/1358/2014			Lam,T.Y.; Zhou,B.; Wang,J.; Chai,Y.; Shen,Y.; Chen,X.; Ma,C.; Hong,W.; Chen,Y.; Zhang,Y.; Duan,L.; Chen,P.; Jiang,J.; Li,L.; Poon,L.M.; Webby,R.J.; Smith,D.K.; Leung,G.M.; Peiris,J.M.; Holmes,E.C.; Guan,Y.; Zhu,H.
EPI592214	PB2	China	2014-Apr-11	EPI_ISL_179910	A/chicken/Jiangxi/13491/2014			Lam,T.Y.; Zhou,B.; Wang,J.; Chai,Y.; Shen,Y.; Chen,X.; Ma,C.; Hong,W.; Chen,Y.; Zhang,Y.; Duan,L.; Chen,P.; Jiang,J.; Li,L.; Poon,L.M.; Webby,R.J.; Smith,D.K.; Leung,G.M.; Peiris,J.M.; Holmes,E.C.; Guan,Y.; Zhu,H.
EPI592228	PB2	China	2014-Apr-11	EPI_ISL_179912	A/chicken/Jiangxi/13502/2014			Lam,T.Y.; Zhou,B.; Wang,J.; Chai,Y.; Shen,Y.; Chen,X.; Ma,C.; Hong,W.; Chen,Y.; Zhang,Y.; Duan,L.; Chen,P.; Jiang,J.; Li,L.; Poon,L.M.; Webby,R.J.; Smith,D.K.; Leung,G.M.; Peiris,J.M.; Holmes,E.C.; Guan,Y.; Zhu,H.
EPI592242	PB2	China	2014-Apr-11	EPI_ISL_179913	A/chicken/Jiangxi/13513/2014			Lam,T.Y.; Zhou,B.; Wang,J.; Chai,Y.; Shen,Y.; Chen,X.; Ma,C.; Hong,W.; Chen,Y.; Zhang,Y.; Duan,L.; Chen,P.; Jiang,J.; Li,L.; Poon,L.M.; Webby,R.J.; Smith,D.K.; Leung,G.M.; Peiris,J.M.; Holmes,E.C.; Guan,Y.; Zhu,H.
EPI592249	PB2	China	2014-Apr-11	EPI_ISL_179914	A/chicken/Jiangxi/13518/2014			Lam,T.Y.; Zhou,B.; Wang,J.; Chai,Y.; Shen,Y.; Chen,X.; Ma,C.; Hong,W.; Chen,Y.; Zhang,Y.; Duan,L.; Chen,P.; Jiang,J.; Li,L.; Poon,L.M.; Webby,R.J.; Smith,D.K.; Leung,G.M.; Peiris,J.M.; Holmes,E.C.; Guan,Y.; Zhu,H.
EPI592256	PB2	China	2014-Apr-11	EPI_ISL_179915	A/chicken/Jiangxi/13519/2014			Lam,T.Y.; Zhou,B.; Wang,J.; Chai,Y.; Shen,Y.; Chen,X.; Ma,C.; Hong,W.; Chen,Y.; Zhang,Y.; Duan,L.; Chen,P.; Jiang,J.; Li,L.; Poon,L.M.; Webby,R.J.; Smith,D.K.; Leung,G.M.; Peiris,J.M.; Holmes,E.C.; Guan,Y.; Zhu,H.
EPI592235	PB2	China	2014-Apr-11	EPI_ISL_179917	A/chicken/Jiangxi/13510/2014			Lam,T.Y.; Zhou,B.; Wang,J.; Chai,Y.; Shen,Y.; Chen,X.; Ma,C.; Hong,W.; Chen,Y.; Zhang,Y.; Duan,L.; Chen,P.; Jiang,J.; Li,L.; Poon,L.M.; Webby,R.J.; Smith,D.K.; Leung,G.M.; Peiris,J.M.; Holmes,E.C.; Guan,Y.; Zhu,H.
EPI592272	PB2	China	2014-Apr-11	EPI_ISL_179918	A/chicken/Jiangxi/13538/2014			Lam,T.Y.; Zhou,B.; Wang,J.; Chai,Y.; Shen,Y.; Chen,X.; Ma,C.; Hong,W.; Chen,Y.; Zhang,Y.; Duan,L.; Chen,P.; Jiang,J.; Li,L.; Poon,L.M.; Webby,R.J.; Smith,D.K.; Leung,G.M.; Peiris,J.M.; Holmes,E.C.; Guan,Y.; Zhu,H.
EPI592279	PB2	China	2014-Apr-11	EPI_ISL_179919	A/chicken/Jiangxi/13546/2014			Lam,T.Y.; Zhou,B.; Wang,J.; Chai,Y.; Shen,Y.; Chen,X.; Ma,C.; Hong,W.; Chen,Y.; Zhang,Y.; Duan,L.; Chen,P.; Jiang,J.; Li,L.; Poon,L.M.; Webby,R.J.; Smith,D.K.; Leung,G.M.; Peiris,J.M.; Holmes,E.C.; Guan,Y.; Zhu,H.
EPI592310	PB2	China	2014-Feb-16	EPI_ISL_179956	A/chicken/Jiangxi/9497/2014			Lam,T.Y.; Zhou,B.; Wang,J.; Chai,Y.; Shen,Y.; Chen,X.; Ma,C.; Hong,W.; Chen,Y.; Zhang,Y.; Duan,L.; Chen,P.; Jiang,J.; Li,L.; Poon,L.M.; Webby,R.J.; Smith,D.K.; Leung,G.M.; Peiris,J.M.; Holmes,E.C.; Guan,Y.; Zhu,H.
EPI592317	PB2	China	2014-Feb-16	EPI_ISL_179957	A/chicken/Jiangxi/9530/2014			Lam,T.Y.; Zhou,B.; Wang,J.; Chai,Y.; Shen,Y.; Chen,X.; Ma,C.; Hong,W.; Chen,Y.; Zhang,Y.; Duan,L.; Chen,P.; Jiang,J.; Li,L.; Poon,L.M.; Webby,R.J.; Smith,D.K.; Leung,G.M.; Peiris,J.M.; Holmes,E.C.; Guan,Y.; Zhu,H.
EPI592324	PB2	China	2014-Mar-16	EPI_ISL_179958	A/chicken/Jiangxi/12201/2014			Lam,T.Y.; Zhou,B.; Wang,J.; Chai,Y.; Shen,Y.; Chen,X.; Ma,C.; Hong,W.; Chen,Y.; Zhang,Y.; Duan,L.; Chen,P.; Jiang,J.; Li,L.; Poon,L.M.; Webby,R.J.; Smith,D.K.; Leung,G.M.; Peiris,J.M.; Holmes,E.C.; Guan,Y.; Zhu,H.
EPI592338	PB2	China	2014-Mar-16	EPI_ISL_179959	A/chicken/Jiangxi/12217/2014			Lam,T.Y.; Zhou,B.; Wang,J.; Chai,Y.; Shen,Y.; Chen,X.; Ma,C.; Hong,W.; Chen,Y.; Zhang,Y.; Duan,L.; Chen,P.; Jiang,J.; Li,L.; Poon,L.M.; Webby,R.J.; Smith,D.K.; Leung,G.M.; Peiris,J.M.; Holmes,E.C.; Guan,Y.; Zhu,H.
EPI592331	PB2	China	2014-Mar-16	EPI_ISL_179960	A/chicken/Jiangxi/12208/2014			Lam,T.Y.; Zhou,B.; Wang,J.; Chai,Y.; Shen,Y.; Chen,X.; Ma,C.; Hong,W.; Chen,Y.; Zhang,Y.; Duan,L.; Chen,P.; Jiang,J.; Li,L.; Poon,L.M.; Webby,R.J.; Smith,D.K.; Leung,G.M.; Peiris,J.M.; Holmes,E.C.; Guan,Y.; Zhu,H.
EPI592345	PB2	China	2014-Mar-16	EPI_ISL_179961	A/chicken/Jiangxi/12219/2014			Lam,T.Y.; Zhou,B.; Wang,J.; Chai,Y.; Shen,Y.; Chen,X.; Ma,C.; Hong,W.; Chen,Y.; Zhang,Y.; Duan,L.; Chen,P.; Jiang,J.; Li,L.; Poon,L.M.; Webby,R.J.; Smith,D.K.; Leung,G.M.; Peiris,J.M.; Holmes,E.C.; Guan,Y.; Zhu,H.
EPI592352	PB2	China	2014-Mar-16	EPI_ISL_179962	A/chicken/Jiangxi/12222/2014			Lam,T.Y.; Zhou,B.; Wang,J.; Chai,Y.; Shen,Y.; Chen,X.; Ma,C.; Hong,W.; Chen,Y.; Zhang,Y.; Duan,L.; Chen,P.; Jiang,J.; Li,L.; Poon,L.M.; Webby,R.J.; Smith,D.K.; Leung,G.M.; Peiris,J.M.; Holmes,E.C.; Guan,Y.; Zhu,H.
EPI592359	PB2	China	2014-Mar-16	EPI_ISL_179963	A/chicken/Jiangxi/12232/2014			Lam,T.Y.; Zhou,B.; Wang,J.; Chai,Y.; Shen,Y.; Chen,X.; Ma,C.; Hong,W.; Chen,Y.; Zhang,Y.; Duan,L.; Chen,P.; Jiang,J.; Li,L.; Poon,L.M.; Webby,R.J.; Smith,D.K.; Leung,G.M.; Peiris,J.M.; Holmes,E.C.; Guan,Y.; Zhu,H.
EPI592366	PB2	China	2014-Mar-16	EPI_ISL_179964	A/chicken/Jiangxi/12239/2014			Lam,T.Y.; Zhou,B.; Wang,J.; Chai,Y.; Shen,Y.; Chen,X.; Ma,C.; Hong,W.; Chen,Y.; Zhang,Y.; Duan,L.; Chen,P.; Jiang,J.; Li,L.; Poon,L.M.; Webby,R.J.; Smith,D.K.; Leung,G.M.; Peiris,J.M.; Holmes,E.C.; Guan,Y.; Zhu,H.
EPI592373	PB2	China	2014-Mar-16	EPI_ISL_179965	A/chicken/Jiangxi/12243/2014			Lam,T.Y.; Zhou,B.; Wang,J.; Chai,Y.; Shen,Y.; Chen,X.; Ma,C.; Hong,W.; Chen,Y.; Zhang,Y.; Duan,L.; Chen,P.; Jiang,J.; Li,L.; Poon,L.M.; Webby,R.J.; Smith,D.K.; Leung,G.M.; Peiris,J.M.; Holmes,E.C.; Guan,Y.; Zhu,H.
EPI592380	PB2	China	2014-Mar-16	EPI_ISL_179966	A/chicken/Jiangxi/12247/2014			Lam,T.Y.; Zhou,B.; Wang,J.; Chai,Y.; Shen,Y.; Chen,X.; Ma,C.; Hong,W.; Chen,Y.; Zhang,Y.; Duan,L.; Chen,P.; Jiang,J.; Li,L.; Poon,L.M.; Webby,R.J.; Smith,D.K.; Leung,G.M.; Peiris,J.M.; Holmes,E.C.; Guan,Y.; Zhu,H.
EPI592387	PB2	China	2014-Mar-16	EPI_ISL_179967	A/chicken/Jiangxi/12248/2014			Lam,T.Y.; Zhou,B.; Wang,J.; Chai,Y.; Shen,Y.; Chen,X.; Ma,C.; Hong,W.; Chen,Y.; Zhang,Y.; Duan,L.; Chen,P.; Jiang,J.; Li,L.; Poon,L.M.; Webby,R.J.; Smith,D.K.; Leung,G.M.; Peiris,J.M.; Holmes,E.C.; Guan,Y.; Zhu,H.
EPI592394	PB2	China	2014-Mar-16	EPI_ISL_179968	A/chicken/Jiangxi/12251/2014			Lam,T.Y.; Zhou,B.; Wang,J.; Chai,Y.; Shen,Y.; Chen,X.; Ma,C.; Hong,W.; Chen,Y.; Zhang,Y.; Duan,L.; Chen,P.; Jiang,J.; Li,L.; Poon,L.M.; Webby,R.J.; Smith,D.K.; Leung,G.M.; Peiris,J.M.; Holmes,E.C.; Guan,Y.; Zhu,H.
EPI592401	PB2	China	2014-Mar-16	EPI_ISL_179969	A/chicken/Jiangxi/12256/2014			Lam,T.Y.; Zhou,B.; Wang,J.; Chai,Y.; Shen,Y.; Chen,X.; Ma,C.; Hong,W.; Chen,Y.; Zhang,Y.; Duan,L.; Chen,P.; Jiang,J.; Li,L.; Poon,L.M.; Webby,R.J.; Smith,D.K.; Leung,G.M.; Peiris,J.M.; Holmes,E.C.; Guan,Y.; Zhu,H.
EPI592408	PB2	China	2014-Mar-16	EPI_ISL_179970	A/chicken/Jiangxi/12260/2014			Lam,T.Y.; Zhou,B.; Wang,J.; Chai,Y.; Shen,Y.; Chen,X.; Ma,C.; Hong,W.; Chen,Y.; Zhang,Y.; Duan,L.; Chen,P.; Jiang,J.; Li,L.; Poon,L.M.; Webby,R.J.; Smith,D.K.; Leung,G.M.; Peiris,J.M.; Holmes,E.C.; Guan,Y.; Zhu,H.
EPI592415	PB2	China	2014-Mar-16	EPI_ISL_179971	A/chicken/Jiangxi/12264/2014			Lam,T.Y.; Zhou,B.; Wang,J.; Chai,Y.; Shen,Y.; Chen,X.; Ma,C.; Hong,W.; Chen,Y.; Zhang,Y.; Duan,L.; Chen,P.; Jiang,J.; Li,L.; Poon,L.M.; Webby,R.J.; Smith,D.K.; Leung,G.M.; Peiris,J.M.; Holmes,E.C.; Guan,Y.; Zhu,H.
EPI592423	PB2	China	2014-Mar-16	EPI_ISL_179972	A/chicken/Jiangxi/12265/2014			Lam,T.Y.; Zhou,B.; Wang,J.; Chai,Y.; Shen,Y.; Chen,X.; Ma,C.; Hong,W.; Chen,Y.; Zhang,Y.; Duan,L.; Chen,P.; Jiang,J.; Li,L.; Poon,L.M.; Webby,R.J.; Smith,D.K.; Leung,G.M.; Peiris,J.M.; Holmes,E.C.; Guan,Y.; Zhu,H.
EPI592430	PB2	China	2014-Mar-16	EPI_ISL_179973	A/chicken/Jiangxi/12273/2014			Lam,T.Y.; Zhou,B.; Wang,J.; Chai,Y.; Shen,Y.; Chen,X.; Ma,C.; Hong,W.; Chen,Y.; Zhang,Y.; Duan,L.; Chen,P.; Jiang,J.; Li,L.; Poon,L.M.; Webby,R.J.; Smith,D.K.; Leung,G.M.; Peiris,J.M.; Holmes,E.C.; Guan,Y.; Zhu,H.
EPI592437	PB2	China	2014-Mar-30	EPI_ISL_179974	A/chicken/Jiangxi/13210/2014			Lam,T.Y.; Zhou,B.; Wang,J.; Chai,Y.; Shen,Y.; Chen,X.; Ma,C.; Hong,W.; Chen,Y.; Zhang,Y.; Duan,L.; Chen,P.; Jiang,J.; Li,L.; Poon,L.M.; Webby,R.J.; Smith,D.K.; Leung,G.M.; Peiris,J.M.; Holmes,E.C.; Guan,Y.; Zhu,H.
EPI592444	PB2	China	2014-Mar-30	EPI_ISL_179975	A/chicken/Jiangxi/13252/2014			Lam,T.Y.; Zhou,B.; Wang,J.; Chai,Y.; Shen,Y.; Chen,X.; Ma,C.; Hong,W.; Chen,Y.; Zhang,Y.; Duan,L.; Chen,P.; Jiang,J.; Li,L.; Poon,L.M.; Webby,R.J.; Smith,D.K.; Leung,G.M.; Peiris,J.M.; Holmes,E.C.; Guan,Y.; Zhu,H.
EPI592458	PB2	China	2014-Apr-06	EPI_ISL_179977	A/chicken/Jiangxi/13493/2014			Lam,T.Y.; Zhou,B.; Wang,J.; Chai,Y.; Shen,Y.; Chen,X.; Ma,C.; Hong,W.; Chen,Y.; Zhang,Y.; Duan,L.; Chen,P.; Jiang,J.; Li,L.; Poon,L.M.; Webby,R.J.; Smith,D.K.; Leung,G.M.; Peiris,J.M.; Holmes,E.C.; Guan,Y.; Zhu,H.
EPI592474	PB2	China	2014-Apr-06	EPI_ISL_179979	A/chicken/Jiangxi/13507/2014			Lam,T.Y.; Zhou,B.; Wang,J.; Chai,Y.; Shen,Y.; Chen,X.; Ma,C.; Hong,W.; Chen,Y.; Zhang,Y.; Duan,L.; Chen,P.; Jiang,J.; Li,L.; Poon,L.M.; Webby,R.J.; Smith,D.K.; Leung,G.M.; Peiris,J.M.; Holmes,E.C.; Guan,Y.; Zhu,H.
EPI592482	PB2	China	2014-Apr-06	EPI_ISL_179980	A/chicken/Jiangxi/13512/2014			Lam,T.Y.; Zhou,B.; Wang,J.; Chai,Y.; Shen,Y.; Chen,X.; Ma,C.; Hong,W.; Chen,Y.; Zhang,Y.; Duan,L.; Chen,P.; Jiang,J.; Li,L.; Poon,L.M.; Webby,R.J.; Smith,D.K.; Leung,G.M.; Peiris,J.M.; Holmes,E.C.; Guan,Y.; Zhu,H.
EPI592506	PB2	China	2014-Apr-06	EPI_ISL_179982	A/chicken/Jiangxi/13521/2014			Lam,T.Y.; Zhou,B.; Wang,J.; Chai,Y.; Shen,Y.; Chen,X.; Ma,C.; Hong,W.; Chen,Y.; Zhang,Y.; Duan,L.; Chen,P.; Jiang,J.; Li,L.; Poon,L.M.; Webby,R.J.; Smith,D.K.; Leung,G.M.; Peiris,J.M.; Holmes,E.C.; Guan,Y.; Zhu,H.
EPI592513	PB2	China	2014-Apr-06	EPI_ISL_179984	A/chicken/Jiangxi/13524/2014			Lam,T.Y.; Zhou,B.; Wang,J.; Chai,Y.; Shen,Y.; Chen,X.; Ma,C.; Hong,W.; Chen,Y.; Zhang,Y.; Duan,L.; Chen,P.; Jiang,J.; Li,L.; Poon,L.M.; Webby,R.J.; Smith,D.K.; Leung,G.M.; Peiris,J.M.; Holmes,E.C.; Guan,Y.; Zhu,H.
EPI592545	PB2	China	2014-Apr-06	EPI_ISL_180016	A/chicken/Jiangxi/13530/2014			Lam,T.Y.; Zhou,B.; Wang,J.; Chai,Y.; Shen,Y.; Chen,X.; Ma,C.; Hong,W.; Chen,Y.; Zhang,Y.; Duan,L.; Chen,P.; Jiang,J.; Li,L.; Poon,L.M.; Webby,R.J.; Smith,D.K.; Leung,G.M.; Peiris,J.M.; Holmes,E.C.; Guan,Y.; Zhu,H.
EPI592552	PB2	China	2014-Apr-06	EPI_ISL_180017	A/chicken/Jiangxi/13536/2014			Lam,T.Y.; Zhou,B.; Wang,J.; Chai,Y.; Shen,Y.; Chen,X.; Ma,C.; Hong,W.; Chen,Y.; Zhang,Y.; Duan,L.; Chen,P.; Jiang,J.; Li,L.; Poon,L.M.; Webby,R.J.; Smith,D.K.; Leung,G.M.; Peiris,J.M.; Holmes,E.C.; Guan,Y.; Zhu,H.
EPI592559	PB2	China	2014-Apr-06	EPI_ISL_180018	A/chicken/Jiangxi/13537/2014			Lam,T.Y.; Zhou,B.; Wang,J.; Chai,Y.; Shen,Y.; Chen,X.; Ma,C.; Hong,W.; Chen,Y.; Zhang,Y.; Duan,L.; Chen,P.; Jiang,J.; Li,L.; Poon,L.M.; Webby,R.J.; Smith,D.K.; Leung,G.M.; Peiris,J.M.; Holmes,E.C.; Guan,Y.; Zhu,H.
EPI592574	PB2	China	2014-Apr-06	EPI_ISL_180020	A/chicken/Jiangxi/13543/2014			Lam,T.Y.; Zhou,B.; Wang,J.; Chai,Y.; Shen,Y.; Chen,X.; Ma,C.; Hong,W.; Chen,Y.; Zhang,Y.; Duan,L.; Chen,P.; Jiang,J.; Li,L.; Poon,L.M.; Webby,R.J.; Smith,D.K.; Leung,G.M.; Peiris,J.M.; Holmes,E.C.; Guan,Y.; Zhu,H.
EPI592582	PB2	China	2014-Apr-06	EPI_ISL_180021	A/chicken/Jiangxi/13544/2014			Lam,T.Y.; Zhou,B.; Wang,J.; Chai,Y.; Shen,Y.; Chen,X.; Ma,C.; Hong,W.; Chen,Y.; Zhang,Y.; Duan,L.; Chen,P.; Jiang,J.; Li,L.; Poon,L.M.; Webby,R.J.; Smith,D.K.; Leung,G.M.; Peiris,J.M.; Holmes,E.C.; Guan,Y.; Zhu,H.
EPI592590	PB2	China	2014-Apr-06	EPI_ISL_180022	A/chicken/Jiangxi/13548/2014			Lam,T.Y.; Zhou,B.; Wang,J.; Chai,Y.; Shen,Y.; Chen,X.; Ma,C.; Hong,W.; Chen,Y.; Zhang,Y.; Duan,L.; Chen,P.; Jiang,J.; Li,L.; Poon,L.M.; Webby,R.J.; Smith,D.K.; Leung,G.M.; Peiris,J.M.; Holmes,E.C.; Guan,Y.; Zhu,H.
EPI592597	PB2	China	2014-Apr-06	EPI_ISL_180023	A/chicken/Jiangxi/13551/2014			Lam,T.Y.; Zhou,B.; Wang,J.; Chai,Y.; Shen,Y.; Chen,X.; Ma,C.; Hong,W.; Chen,Y.; Zhang,Y.; Duan,L.; Chen,P.; Jiang,J.; Li,L.; Poon,L.M.; Webby,R.J.; Smith,D.K.; Leung,G.M.; Peiris,J.M.; Holmes,E.C.; Guan,Y.; Zhu,H.
EPI592616	PB2	China	2014-Apr-06	EPI_ISL_180025	A/chicken/Jiangxi/13556/2014			Lam,T.Y.; Zhou,B.; Wang,J.; Chai,Y.; Shen,Y.; Chen,X.; Ma,C.; Hong,W.; Chen,Y.; Zhang,Y.; Duan,L.; Chen,P.; Jiang,J.; Li,L.; Poon,L.M.; Webby,R.J.; Smith,D.K.; Leung,G.M.; Peiris,J.M.; Holmes,E.C.; Guan,Y.; Zhu,H.
EPI592623	PB2	China	2014-Apr-06	EPI_ISL_180026	A/chicken/Jiangxi/13564/2014			Lam,T.Y.; Zhou,B.; Wang,J.; Chai,Y.; Shen,Y.; Chen,X.; Ma,C.; Hong,W.; Chen,Y.; Zhang,Y.; Duan,L.; Chen,P.; Jiang,J.; Li,L.; Poon,L.M.; Webby,R.J.; Smith,D.K.; Leung,G.M.; Peiris,J.M.; Holmes,E.C.; Guan,Y.; Zhu,H.
EPI592630	PB2	China	2014-Apr-13	EPI_ISL_180027	A/chicken/Jiangxi/14023/2014			Lam,T.Y.; Zhou,B.; Wang,J.; Chai,Y.; Shen,Y.; Chen,X.; Ma,C.; Hong,W.; Chen,Y.; Zhang,Y.; Duan,L.; Chen,P.; Jiang,J.; Li,L.; Poon,L.M.; Webby,R.J.; Smith,D.K.; Leung,G.M.; Peiris,J.M.; Holmes,E.C.; Guan,Y.; Zhu,H.
EPI592637	PB2	China	2014-Apr-13	EPI_ISL_180028	A/chicken/Jiangxi/14033/2014			Lam,T.Y.; Zhou,B.; Wang,J.; Chai,Y.; Shen,Y.; Chen,X.; Ma,C.; Hong,W.; Chen,Y.; Zhang,Y.; Duan,L.; Chen,P.; Jiang,J.; Li,L.; Poon,L.M.; Webby,R.J.; Smith,D.K.; Leung,G.M.; Peiris,J.M.; Holmes,E.C.; Guan,Y.; Zhu,H.
EPI592643	PB2	China	2014-Apr-20	EPI_ISL_180029	A/chicken/Jiangxi/14479/2014			Lam,T.Y.; Zhou,B.; Wang,J.; Chai,Y.; Shen,Y.; Chen,X.; Ma,C.; Hong,W.; Chen,Y.; Zhang,Y.; Duan,L.; Chen,P.; Jiang,J.; Li,L.; Poon,L.M.; Webby,R.J.; Smith,D.K.; Leung,G.M.; Peiris,J.M.; Holmes,E.C.; Guan,Y.; Zhu,H.
EPI592651	PB2	China	2014-Apr-20	EPI_ISL_180030	A/chicken/Jiangxi/14482/2014			Lam,T.Y.; Zhou,B.; Wang,J.; Chai,Y.; Shen,Y.; Chen,X.; Ma,C.; Hong,W.; Chen,Y.; Zhang,Y.; Duan,L.; Chen,P.; Jiang,J.; Li,L.; Poon,L.M.; Webby,R.J.; Smith,D.K.; Leung,G.M.; Peiris,J.M.; Holmes,E.C.; Guan,Y.; Zhu,H.
EPI593144	PB2	China	2014-Apr-20	EPI_ISL_180034	A/chicken/Jiangxi/14513/2014			Lam,T.Y.; Zhou,B.; Wang,J.; Chai,Y.; Shen,Y.; Chen,X.; Ma,C.; Hong,W.; Chen,Y.; Zhang,Y.; Duan,L.; Chen,P.; Jiang,J.; Li,L.; Poon,L.M.; Webby,R.J.; Smith,D.K.; Leung,G.M.; Peiris,J.M.; Holmes,E.C.; Guan,Y.; Zhu,H.
EPI593151	PB2	China	2014-Apr-20	EPI_ISL_180035	A/chicken/Jiangxi/14515/2014			Lam,T.Y.; Zhou,B.; Wang,J.; Chai,Y.; Shen,Y.; Chen,X.; Ma,C.; Hong,W.; Chen,Y.; Zhang,Y.; Duan,L.; Chen,P.; Jiang,J.; Li,L.; Poon,L.M.; Webby,R.J.; Smith,D.K.; Leung,G.M.; Peiris,J.M.; Holmes,E.C.; Guan,Y.; Zhu,H.
EPI593158	PB2	China	2014-Apr-20	EPI_ISL_180036	A/chicken/Jiangxi/14517/2014			Lam,T.Y.; Zhou,B.; Wang,J.; Chai,Y.; Shen,Y.; Chen,X.; Ma,C.; Hong,W.; Chen,Y.; Zhang,Y.; Duan,L.; Chen,P.; Jiang,J.; Li,L.; Poon,L.M.; Webby,R.J.; Smith,D.K.; Leung,G.M.; Peiris,J.M.; Holmes,E.C.; Guan,Y.; Zhu,H.
EPI593165	PB2	China	2014-Apr-20	EPI_ISL_180037	A/chicken/Jiangxi/14518/2014			Lam,T.Y.; Zhou,B.; Wang,J.; Chai,Y.; Shen,Y.; Chen,X.; Ma,C.; Hong,W.; Chen,Y.; Zhang,Y.; Duan,L.; Chen,P.; Jiang,J.; Li,L.; Poon,L.M.; Webby,R.J.; Smith,D.K.; Leung,G.M.; Peiris,J.M.; Holmes,E.C.; Guan,Y.; Zhu,H.
EPI617137	PB2	Sweden	2002-Dec-12	EPI_ISL_189615	A/mallard/Sweden/1621/2002			Wentworth,D.E.; Halpin,R.A.; Lin,X.; Bera,J.; Ransier,A.; Fedorova,N.; Tsitrin,T.; McLellan,M.; Stockwell,T.; Amedeo,P.; Appalla,L.; Bishop,B.; Edworthy,P.; Gupta,N.; Hoover,J.; Katzel,D.; Li,K.; Schobel,S.; Shrivastava,S.; Thovarai,V.; Wang,S.; Fouchier,R.; Osterhaus,A.; Olsen,B.; Wille,M.; Latorre-Margalef,N.; Tolf,C.; Bao,Y.; Sanders,R.; Zhdanov,S.; Kiryutin,B.; Lipman,D.J.; Tatusova,T.; Walde…
EPI616756	PB2	United States	2009-Sep-12	EPI_ISL_189676	A/mallard/Minnesota/AI09-3770/2009			Wentworth,D.E.; Dugan,V.; Halpin,R.A.; Lin,X.; Bera,J.; Wester,E.; Ghedin,E.; Fedorova,N.; Tsitrin,T.; McLellan,M.; Stockwell,T.; Amedeo,P.; Appalla,L.; Bishop,B.; Edworthy,P.; Gupta,N.; Hoover,J.; Katzel,D.; Li,K.; Schobel,S.; Shrivastava,S.; Thovarai,V.; Wang,S.; Webster,R.G.; Krauss,S.; Stallknecht,D.; Bao,Y.; Sanders,R.; Dernovoy,D.; Kiryutin,B.; Lipman,D.J.; Tatusova,T.
EPI616769	PB2	United States	2000-May-20	EPI_ISL_189684	A/ruddy turnstone/Delaware/AI00-1538/2000			Wentworth,D.E.; Dugan,V.; Halpin,R.A.; Lin,X.; Bera,J.; Wester,E.; Ghedin,E.; Fedorova,N.; Tsitrin,T.; McLellan,M.; Stockwell,T.; Amedeo,P.; Appalla,L.; Bishop,B.; Edworthy,P.; Gupta,N.; Hoover,J.; Katzel,D.; Li,K.; Schobel,S.; Shrivastava,S.; Thovarai,V.; Wang,S.; Webster,R.G.; Krauss,S.; Stallknecht,D.; Bao,Y.; Sanders,R.; Dernovoy,D.; Kiryutin,B.; Lipman,D.J.; Tatusova,T.
EPI639585	PB2	China	2013-May-05	EPI_ISL_194993	A/chicken/Hangzhou/174/2013			Su,W.; Zhao,Y.; Wang,C.; Wu,Y.; Luo,J.; Chen,L.; Zhao,N.; Li,M.; Xing,C.; Liu,H.; Zhang,H.; Chang,Y.-F.; Ding,H.; He,H.; Li,H.
EPI657767	PB2	China	2015-Feb-07	EPI_ISL_198912	A/chicken/Hunan/02.07 YYFQHJ19G-P/2015(H7N9)		Institute of Microbiology, Chinese Academy of Sciences
EPI657775	PB2	China	2015-Feb-07	EPI_ISL_198913	A/chicken/Hunan/02.07 YYFQHJ19Y-O/2015(H7N9)		Institute of Microbiology, Chinese Academy of Sciences
EPI658316	PB2	China	2015-Apr-01	EPI_ISL_198988	A/chicken/Jiangxi/04.01 NCNP0062-O/2015(H7N9)		Institute of Microbiology, Chinese Academy of Sciences
EPI659180	PB2	China	2015-Mar-16	EPI_ISL_199096	A/chicken/Yunnan/03.16 DQXYL0034-Z-O/2015(H7N9)		Institute of Microbiology, Chinese Academy of Sciences
EPI659476	PB2	China	2015-Apr-14	EPI_ISL_199133	A/chicken/Hunan/04.14 YYFQH0681-O/2015(H7N9)		Institute of Microbiology, Chinese Academy of Sciences
EPI659964	PB2	China	2014-Dec-30	EPI_ISL_199202	A/chicken/Jiangsu/12.30 WZNHQ009-P/2014(H7N9)		Institute of Microbiology, Chinese Academy of Sciences
EPI663460	PB2	China	2013-Apr-03	EPI_ISL_200112	A/chicken/Wuxi/04030201/2013			Li,Y.; Huang,X.-M.; Zhao,D.; Liu,Y.; He,K.; Chen,C.; Long,L.; Xu,Y.; Xie,X.; Han,K.; Liu,X.; Yang,J.; Zhang,Y.; Fan,F.; Webby,R.; Wan,X.
EPI663458	PB2	China	2013-Apr-05	EPI_ISL_200115	A/chicken/Wuxi/0405005/2013			Li,Y.; Huang,X.-M.; Zhao,D.; Liu,Y.; He,K.; Chen,C.; Long,L.; Xu,Y.; Xie,X.; Han,K.; Liu,X.; Yang,J.; Zhang,Y.; Fan,F.; Webby,R.; Wan,X.
EPI663459	PB2	China	2013-Apr-05	EPI_ISL_200118	A/duck/Wuxi/0405006/2013			Li,Y.; Huang,X.-M.; Zhao,D.; Liu,Y.; He,K.; Chen,C.; Long,L.; Xu,Y.; Xie,X.; Han,K.; Liu,X.; Yang,J.; Zhang,Y.; Fan,F.; Webby,R.; Wan,X.
EPI663468	PB2	China	2013-Apr-05	EPI_ISL_200122	A/pigeon/Wuxi/0405007/2013			Li,Y.; Huang,X.-M.; Zhao,D.; Liu,Y.; He,K.; Chen,C.; Long,L.; Xu,Y.; Xie,X.; Han,K.; Liu,X.; Yang,J.; Zhang,Y.; Fan,F.; Webby,R.; Wan,X.
EPI665562	PB2	China	2015-Apr-01	EPI_ISL_200406	A/chicken/Jiangxi/04.01 NCJD0137-O/2015(Mixed)		Institute of Microbiology, Chinese Academy of Sciences
EPI665634	PB2	China	2015-Apr-01	EPI_ISL_200415	A/chicken/Jiangxi/04.01 NCNP0065-O/2015(Mixed)		Institute of Microbiology, Chinese Academy of Sciences
EPI665698	PB2	China	2015-Mar-06	EPI_ISL_200423	A/chicken/Hubei/03.06 WHWTZ0119-P/2015(Mixed)		Institute of Microbiology, Chinese Academy of Sciences
EPI665946	PB2	China	2015-Apr-14	EPI_ISL_200454	A/chicken/Hunan/04.14 YYFQH0680-O/2015(Mixed)		Institute of Microbiology, Chinese Academy of Sciences
EPI666282	PB2	China	2015-Apr-22	EPI_ISL_200496	A/chicken/Guangdong/04.22 DGCP098-O/2015(Mixed)		Institute of Microbiology, Chinese Academy of Sciences
EPI683203	PB2	China	2015-Jan-01	EPI_ISL_205125	A/chicken/Taizhou/TZJF02/2015			Chen,L.-J.; Lin,X.-D.; Guo,W.-P.; Tian,J.-H.; Zhang,Y.-Z.
EPI683202	PB2	China	2015-Jan-01	EPI_ISL_205126	A/duck/Wenzhou/YJYF24/2015			Chen,L.-J.; Lin,X.-D.; Guo,W.-P.; Tian,J.-H.; Zhang,Y.-Z.
EPI683201	PB2	China	2015-Jan-01	EPI_ISL_205127	A/chicken/Wenzhou/HATSLG01/2015			Chen,L.-J.; Lin,X.-D.; Guo,W.-P.; Tian,J.-H.; Zhang,Y.-Z.
EPI683200	PB2	China	2015-Jan-01	EPI_ISL_205128	A/chicken/Wenzhou/WZTSLG02/2015			Chen,L.-J.; Lin,X.-D.; Guo,W.-P.; Tian,J.-H.; Zhang,Y.-Z.
EPI703991	PB2	China	2014-Jan-10	EPI_ISL_208998	A/chicken/China/028/2014			Wang,K.; Zhuang,Q.; Chen,J.
EPI759781	PB2	China	2015-May-16	EPI_ISL_221662	A/chicken/Shanghai/MH01/2015	Shanghai Municipal Center for Disease Control and Prevention	Shanghai Municipal Center for Disease Control and Prevention	Wei, X.; Baihui, Z.; Shenghua, M.; Xue, Z.; Zheng, T.; Jian, C.; Hao, P.; Huan yu, W.; Xi, Z.;; Fan, W.
EPI759789	PB2	China	2015-May-16	EPI_ISL_221663	A/chicken/Shanghai/MH02/2015	Shanghai Municipal Center for Disease Control and Prevention	Shanghai Municipal Center for Disease Control and Prevention	Wei, X.; Baihui, Z.; Shenghua, M.; Xue, Z.; Zheng, T.; Jian, C.; Hao, P.; Huan yu, W.; Xi, Z.;; Fan, W.
EPI759797	PB2	China	2015-May-16	EPI_ISL_221664	A/chicken/Shanghai/MH03/2015	Shanghai Municipal Center for Disease Control and Prevention	Shanghai Municipal Center for Disease Control and Prevention	Wei, X.; Baihui, Z.; Shenghua, M.; Xue, Z.; Zheng, T.; Jian, C.; Hao, P.; Huan yu, W.; Xi, Z.;; Fan, W.
EPI759805	PB2	China	2015-May-16	EPI_ISL_221665	A/chicken/Shanghai/MH04/2015	Shanghai Municipal Center for Disease Control and Prevention	Shanghai Municipal Center for Disease Control and Prevention	Wei, X.; Baihui, Z.; Shenghua, M.; Xue, Z.; Zheng, T.; Jian, C.; Hao, P.; Huan yu, W.; Xi, Z.;; Fan, W.
EPI759813	PB2	China	2015-May-16	EPI_ISL_221666	A/chicken/Shanghai/MH05/2015	Shanghai Municipal Center for Disease Control and Prevention	Shanghai Municipal Center for Disease Control and Prevention	Wei, X.; Baihui, Z.; Shenghua, M.; Xue, Z.; Zheng, T.; Jian, C.; Hao, P.; Huan yu, W.; Xi, Z.;; Fan, W.
EPI759894	PB2	China	2015-Feb-15	EPI_ISL_221678	A/chicken/Shanghai/CN02/2015	Shanghai Municipal Center for Disease Control and Prevention	Shanghai Municipal Center for Disease Control and Prevention	Wei, X.; Baihui, Z.; Shenghua, M.; Xue, Z.; Zheng, T.; Jian, C.; Hao, P.; Huan yu, W.; Xi, Z.;; Fan, W.
EPI759905	PB2	China	2015-Feb-15	EPI_ISL_221680	A/chicken/Shanghai/QP01/2015	Shanghai Municipal Center for Disease Control and Prevention	Shanghai Municipal Center for Disease Control and Prevention	Wei, X.; Baihui, Z.; Shenghua, M.; Xue, Z.; Zheng, T.; Jian, C.; Hao, P.; Huan yu, W.; Xi, Z.;; Fan, W.
EPI773762	PB2	Netherlands	2016-Jun-08	EPI_ISL_224581	A/chicken/Netherlands/16007311-037041/2016	Wageningen Bioveterinary Research	Wageningen Bioveterinary Research	Heutink, Rene; Harders, Frank; Verschuren-Pritz, Sylvia; Bossers, Alex; Beerens, Nancy
EPI845304	PB2	Canada	2004-Aug-13	EPI_ISL_235720	A/mallard/Alberta/177/2004			Boon,A.; Rubrum,A.; Webby,R.
EPI860573	PB2	Japan	2016-Jan-01	EPI_ISL_237978	A/duck/Japan/AnimalQuarantine-HE-28-3/2016	National Institute of Animal Health	National Institute of Animal Health	Uchida,U.
EPI917099	PB2	China	2016-Dec-28	EPI_ISL_248796	A/Chicken/Huizhou/HZ-3/2016(H7N9)	South China Agricultural University	South China Agricultural University	Wenbao,Qi;Bo,Li;Jiahao,Zhang;Guangjie,Lao;Guanming,Su;Weixin,Jia;Ming,Liao
EPI917145	PB2	China	2017-Jan-15	EPI_ISL_248816	A/Chicken/Guangzhou/HD621/2017(H7N9)	South China Agricultural University	South China Agricultural University	Wenbao,Qi;Bo,Li;Jiahao,Zhang;Guangjie,Lao;Guanming,Su;Weixin,Jia;Ming,Liao
EPI917294	PB2	China	2017-Jan-10	EPI_ISL_248886	A/Chicken/Huizhou/HZX/2017(H7N9)	South China Agricultural University	South China Agricultural University	Weixin,Jia;Chenggang,Xu;Bo,Li;Zhixian,Li; Jiahao,Zhang; Wenbao,Qi; Ming,Liao
EPI918701	PB2	China	2014-Feb-18	EPI_ISL_249096	A/Chicken/Guangdong/ZH14036/2014(H7N9)	South China Agricultural University	South China Agricultural University	Weixin,Jia;Shumin,Xie;Yicun,Lin;Wenbao,Qi;Ming,Liao
EPI918709	PB2	China	2014-Jan-06	EPI_ISL_249098	A/Chicken/Jiangsu/14038/2014(H7N9)	South China Agricultural University	South China Agricultural University	Weixin,Jia;Shumin,Xie;Yicun,Lin;Wenbao,Qi;Ming,Liao
EPI918717	PB2	China	2014-Jan-09	EPI_ISL_249099	A/Chicken/Jiangsu/14040/2014(H7N9)	South China Agricultural University	South China Agricultural University	Weixin,Jia;Shumin,Xie;Yicun,Lin;Wenbao,Qi;Ming,Liao
EPI918725	PB2	China	2014-Mar-05	EPI_ISL_249101	A/Chicken/Guangxi/14048/2014(H7N9)	South China Agricultural University	South China Agricultural University	Weixin,Jia;Shumin,Xie;Yicun,Lin;Wenbao,Qi;Ming,Liao
EPI918741	PB2	China	2014-Mar-21	EPI_ISL_249103	A/Chicken/Guangdong/ZH14073/2014(H7N9)	South China Agricultural University	South China Agricultural University	Weixin,Jia;Shumin,Xie;Yicun,Lin;Wenbao,Qi;Ming,Liao
EPI918749	PB2	China	2014-Mar-24	EPI_ISL_249104	A/Chicken/Guangdong/ZH14123/2014(H7N9)	South China Agricultural University	South China Agricultural University	Weixin,Jia;Shumin,Xie;Yicun,Lin;Wenbao,Qi;Ming,Liao
EPI918760	PB2	China	2014-May-29	EPI_ISL_249106	A/Chicken/Guangdong/KP14210/2014(H7N9)	South China Agricultural University	South China Agricultural University	Weixin,Jia;Shumin,Xie;Yicun,Lin;Wenbao,Qi;Ming,Liao
EPI918768	PB2	China	2014-May-29	EPI_ISL_249107	A/Chicken/Guangdong/KP14218/2014(H7N9)		South China Agricultural University	Weixin,Jia;Shumin,Xie;Yicun,Lin;Wenbao,Qi;Ming,Liao
EPI918776	PB2	China	2017-Jan-04	EPI_ISL_249108	A/Chicken/Guangdong/DG042/2017(H7N9)	South China Agricultural University	South China Agricultural University	Weixin,Jia;Li,Xing;Zhixian,Li;Wenbao,Qi;Ming,Liao
EPI918786	PB2	China	2017-Jan-04	EPI_ISL_249109	A/Chicken/Guangdong/DG0188/2017(H7N9)	South China Agricultural University	South China Agricultural University	Weixin,Jia;Li,Xing;Zhixian,Li;Wenbao,Qi;Ming,Liao
EPI918792	PB2	China	2017-Jan-04	EPI_ISL_249110	A/Chicken/Huizhou/HZBL/2017(H7N9)	South China Agricultural University	South China Agricultural University	Weixin,Jia;Li,Xing;Zhixian,Li;Wenbao,Qi;Ming,Liao
EPI918803	PB2	China	2017-Jan-04	EPI_ISL_249111	A/Chicken/Guangdong/DG096/2017(H7N9)	South China Agricultural University	South China Agricultural University	Weixin,Jia;Li,Xing;Zhixian,Li;Wenbao,Qi;Ming,Liao
EPI918807	PB2	China	2017-Jan-04	EPI_ISL_249112	A/Chicken/Guangdong/DG0164/2017(H7N9)	South China Agricultural University	South China Agricultural University	Weixin,Jia;Li,Xing;Zhixian,Li;Wenbao,Qi;Ming,Liao
EPI918815	PB2	China	2017-Jan-12	EPI_ISL_249113	A/Chicken/Zhongshan/ZS/2017(H7N9)	South China Agricultural University	South China Agricultural University	Weixin,Jia;Li,Xing;Zhixian,Li;Wenbao,Qi;Ming,Liao
EPI918831	PB2	China	2017-Jan-04	EPI_ISL_249115	A/Chicken/Guangdong/DG0124/2017(H7N9)	South China Agricultural University	South China Agricultural University	Weixin,Jia;Li,Xing;Zhixian,Li;Wenbao,Qi;Ming,Liao
EPI918838	PB2	China	2015-Jan-30	EPI_ISL_249116	A/Chicken/Guangdong/DG15159/2015(H7N9)	South China Agricultural University	South China Agricultural University	Weixin,Jia;Li,Xing;Zhixian,Li;Wenbao,Qi;Ming,Liao
EPI918846	PB2	China	2015-Jan-30	EPI_ISL_249117	A/Chicken/Guangdong/DG15166/2015(H7N9)	South China Agricultural University	South China Agricultural University	Weixin,Jia;Li,Xing;Zhixian,Li;Wenbao,Qi;Ming,Liao
EPI918854	PB2	China	2015-Jan-26	EPI_ISL_249118	A/Chicken/Guangdong/GZ15192/2015(H7N9)	South China Agricultural University	South China Agricultural University	Weixin,Jia;Li,Xing;Zhixian,Li;Wenbao,Qi;Ming,Liao
EPI918862	PB2	China	2015-Feb-09	EPI_ISL_249119	A/Chicken/Guangdong/GZ15239/2015(H7N9)	South China Agricultural University	South China Agricultural University	Weixin,Jia;Li,Xing;Zhixian,Li;Wenbao,Qi;Ming,Liao
EPI918870	PB2	China	2015-Mar-12	EPI_ISL_249120	A/Chicken/Guangdong/DG15287/2015(H7N9)	South China Agricultural University	South China Agricultural University	Weixin,Jia;Li,Xing;Zhixian,Li;Wenbao,Qi;Ming,Liao
EPI918878	PB2	China	2015-Apr-14	EPI_ISL_249121	A/Chicken/Guangdong/GZ15360/2015(H7N9)	South China Agricultural University	South China Agricultural University	Weixin,Jia;Li,Xing;Zhixian,Li;Wenbao,Qi;Ming,Liao
EPI918886	PB2	China	2015-Apr-21	EPI_ISL_249122	A/Chicken/Guangdong/GZ15382/2015(H7N9)	South China Agricultural University	South China Agricultural University	Weixin,Jia;Li,Xing;Zhixian,Li;Wenbao,Qi;Ming,Liao
EPI918894	PB2	China	2015-May-22	EPI_ISL_249123	A/Chicken/Guangdong/DG15478/2015(H7N9)	South China Agricultural University	South China Agricultural University	Weixin,Jia;Shumin,Xie;Yicun,Lin;Wenbao,Qi;Ming,Liao
EPI918902	PB2	China	2015-May-22	EPI_ISL_249124	A/Chicken/Guangdong/DG15480/2015(H7N9)	South China Agricultural University	South China Agricultural University	Weixin,Jia;Shumin,Xie;Yicun,Lin;Wenbao,Qi;Ming,Liao
EPI918910	PB2	China	2015-Jul-07	EPI_ISL_249125	A/Chicken/Guangdong/DG15565/2015(H7N9)	South China Agricultural University	South China Agricultural University	Weixin,Jia;Shumin,Xie;Yicun,Lin;Wenbao,Qi;Ming,Liao
EPI918918	PB2	China	2015-Jul-07	EPI_ISL_249126	A/Duck/Guangdong/GZ15567/2015(H7N9)	South China Agricultural University	South China Agricultural University	Weixin,Jia;Li,Xing;Zhixian,Li;Wenbao,Qi;Ming,Liao
EPI918926	PB2	China	2015-Jul-07	EPI_ISL_249127	A/Chicken/Guangdong/DG15709/2015(H7N9)	South China Agricultural University	South China Agricultural University	Weixin,Jia;Li,Xing;Zhixian,Li;Wenbao,Qi;Ming,Liao
EPI918934	PB2	China	2015-Sep-20	EPI_ISL_249128	A/Chicken/Guangdong/DG15718/2015(H7N9)	South China Agricultural University	South China Agricultural University	Weixin,Jia;Li,Xing;Zhixian,Li;Wenbao,Qi;Ming,Liao
EPI918942	PB2	China	2015-Sep-20	EPI_ISL_249129	A/Chicken/Guangdong/DG15720/2015(H7N9)	South China Agricultural University	South China Agricultural University	Weixin,Jia;Li,Xing;Yixue,Dai;Wenbao,Qi;Ming,Liao
EPI918950	PB2	China	2015-Nov-14	EPI_ISL_249130	A/Chicken/Guangdong/GZ16019/2015(H7N9)	South China Agricultural University	South China Agricultural University	Weixin,Jia;Li,Xing;Zhixian,Li;Wenbao,Qi;Ming,Liao
EPI918958	PB2	China	2015-Dec-16	EPI_ISL_249131	A/Chicken/Guangdong/DG16030/2015(H7N9)	South China Agricultural University	South China Agricultural University	Weixin,Jia;Li,Xing;Zhixian,Li;Wenbao,Qi;Ming,Liao
EPI918966	PB2	China	2015-Dec-28	EPI_ISL_249132	A/Chicken/Guangdong/DG16058/2015(H7N9)	South China Agricultural University	South China Agricultural University	Weixin,Jia;Li,Xing;Zhixian,Li;Wenbao,Qi;Ming,Liao
EPI918974	PB2	China	2015-Dec-28	EPI_ISL_249133	A/Chicken/Guangdong/DG16061/2015(H7N9)	South China Agricultural University	South China Agricultural University	Weixin,Jia;Li,Xing;Zhixian,Li;Wenbao,Qi;Ming,Liao
EPI918984	PB2	China	2015-Dec-28	EPI_ISL_249134	A/Chicken/Guangdong/DG16072/2015(H7N9)	South China Agricultural University	South China Agricultural University	Weixin,Jia;Li,Xing;Zhixian,Li;Wenbao,Qi;Ming,Liao
EPI918992	PB2	China	2016-Jan-06	EPI_ISL_249135	A/Chicken/Liaoning/16138/2016(H7N9)	South China Agricultural University	South China Agricultural University	Weixin,Jia;Li,Xing;Zhixian,Li;Wenbao,Qi;Ming,Liao
EPI919000	PB2	China	2016-Jan-13	EPI_ISL_249136	A/Chicken/Guangdong/DG16303/2016(H7N9)	South China Agricultural University	South China Agricultural University	Weixin,Jia;Li,Xing;Zhixian,Li;Wenbao,Qi;Ming,Liao
EPI919008	PB2	China	2016-Jan-21	EPI_ISL_249137	A/Chicken/Guangdong/DG16402/2016(H7N9)	South China Agricultural University	South China Agricultural University	Weixin,Jia;Li,Xing;Zhixian,Li;Wenbao,Qi;Ming,Liao
EPI919016	PB2	China	2016-Mar-01	EPI_ISL_249138	A/Chicken/Guangdong/DG16411/2016(H7N9)	South China Agricultural University	South China Agricultural University	Weixin,Jia;Li,Xing;Zhixian,Li;Wenbao,Qi;Ming,Liao
EPI919024	PB2	China	2016-Mar-01	EPI_ISL_249139	A/Chicken/Guangdong/DG16419/2016(H7N9)	South China Agricultural University	South China Agricultural University	Weixin,Jia;Li,Xing;Zhixian,Li;Wenbao,Qi;Ming,Liao
EPI919032	PB2	China	2016-Mar-01	EPI_ISL_249140	A/Chicken/Guangdong/DG16437/2016(H7N9)	South China Agricultural University	South China Agricultural University	Weixin,Jia;Li,Xing;Zhixian,Li;Wenbao,Qi;Ming,Liao
EPI919040	PB2	China	2016-Mar-04	EPI_ISL_249141	A/Chicken/Dongguan/DG16447/2016(H7N9)	South China Agricultural University	South China Agricultural University	Weixin,Jia;Li,Xing;Yixue,Dai;Wenbao,Qi;Ming,Liao
EPI919048	PB2	China	2016-Mar-17	EPI_ISL_249142	A/Chicken/Guangdong/GZ16459/2016(H7N9)	South China Agricultural University	South China Agricultural University	Weixin,Jia;Li,Xing;Yixue,Dai;Wenbao,Qi;Ming,Liao
EPI919056	PB2	China	2016-Mar-08	EPI_ISL_249143	A/Chicken/Guangdong/GZ16491/2016(H7N9)	South China Agricultural University	South China Agricultural University	Weixin,Jia;Li,Xing;Zhixian,Li;Wenbao,Qi;Ming,Liao
EPI919064	PB2	China	2016-Mar-08	EPI_ISL_249144	A/Chicken/Guangdong/GZ16498/2016(H7N9)	South China Agricultural University	South China Agricultural University	Weixin,Jia;Li,Xing;Zhixian,Li;Wenbao,Qi;Ming,Liao
EPI919072	PB2	China	2016-Mar-18	EPI_ISL_249145	A/Chicken/Guangdong/DG16545/2016(H7N9)	South China Agricultural University	South China Agricultural University	Weixin,Jia;Li,Xing;Zhixian,Li;Wenbao,Qi;Ming,Liao
EPI919096	PB2	China	2016-Apr-22	EPI_ISL_249148	A/Chicken/Guangdong/DG16624/2016(H7N9)	South China Agricultural University	South China Agricultural University	Weixin,Jia;Li,Xing;Zhixian,Li;Wenbao,Qi;Ming,Liao
EPI919104	PB2	China	2016-Apr-22	EPI_ISL_249149	A/Chicken/Guangdong/DG16666/2016(H7N9)	South China Agricultural University	South China Agricultural University	Weixin,Jia;Li,Xing;Zhixian,Li;Wenbao,Qi;Ming,Liao
EPI919112	PB2	China	2016-Apr-22	EPI_ISL_249150	A/Chicken/Guangdong/DG16667/2016(H7N9)	South China Agricultural University	South China Agricultural University	Weixin,Jia;Li,Xing;Zhixian,Li;Wenbao,Qi;Ming,Liao
EPI919120	PB2	China	2016-Apr-22	EPI_ISL_249151	A/Chicken/Guangdong/DG16675/2016(H7N9)	South China Agricultural University	South China Agricultural University	Weixin,Jia;Li,Xing;Yixue,Dai;Wenbao,Qi;Ming,Liao
EPI919128	PB2	China	2016-Apr-22	EPI_ISL_249152	A/Chicken/Jiangsu/16680/2016(H7N9)	South China Agricultural University	South China Agricultural University	Weixin,Jia;Li,Xing;Zhixian,Li;Wenbao,Qi;Ming,Liao
EPI919136	PB2	China	2016-Jun-03	EPI_ISL_249153	A/Chicken/Guangdong/DG16746/2016(H7N9)	South China Agricultural University	South China Agricultural University	Weixin,Jia;Li,Xing;Zhixian,Li;Wenbao,Qi;Ming,Liao
EPI919144	PB2	China	2016-Jul-04	EPI_ISL_249154	A/Chicken/Guangdong/DG16800/2016(H7N9)	South China Agricultural University	South China Agricultural University	Weixin,Jia;Li,Xing;Zhixian,Li;Wenbao,Qi;Ming,Liao
EPI919416	PB2	China	2016-Aug-09	EPI_ISL_249236	A/Chicken/Guangdong/DG16804/2016(H7N9)	South China Agricultural University	South China Agricultural University	Weixin,Jia;Li,Xing;Zhixian,Li;Wenbao,Qi;Ming,Liao
EPI919522	PB2	China	2016-Aug-09	EPI_ISL_249280	A/Duck/Guangdong/DG16807/2016(H7N9)	South China Agricultural University	South China Agricultural University	Weixin,Jia;Li,Xing;Zhixian,Li;Wenbao,Qi;Ming,Liao
EPI919530	PB2	China	2016-Jul-24	EPI_ISL_249281	A/Chicken/Heyuan/16876/2016(H7N9)	South China Agricultural University	South China Agricultural University	Weixin,Jia;Li,Xing;Zhixian,Li;Wenbao,Qi;Ming,Liao
EPI919538	PB2	China	2016-Feb-28	EPI_ISL_249282	A/Chicken/Guangdong/CZ9/2016(H7N9)	South China Agricultural University	South China Agricultural University	Weixin,Jia;Li,Xing;Zhixian,Li;Wenbao,Qi;Ming,Liao
EPI942266	PB2	China	2016-Jan-27	EPI_ISL_252837	A/chicken/Ganzhou/GZ79/2016			Chen,L.J.; Tian,J.H.; Lin,X.D.; Liao,Y.; Shi,M.; Zhang,Y.Z.
EPI952594	PB2	United States	2016-Jan-23	EPI_ISL_254724	A/cinnamon teal/California/AH0079011/2016			Xu,Y.; Ramey,A.M.; Bowman,A.S.; DeLiberto,T.J.; Killian,M.L.; Krauss,S.; Nolting,J.M.; Torchetti,M.K.; Reeves,A.B.; Webby,R.J.; Stallknecht,D.E.; Wan,X.F.; Crossley,B.
EPI953100	PB2	United States	2015-Jan-11	EPI_ISL_254785	A/American green-winged teal/Idaho/AH0006121/2015			Xu,Y.; Ramey,A.M.; Bowman,A.S.; DeLiberto,T.J.; Killian,M.L.; Krauss,S.; Nolting,J.M.; Torchetti,M.K.; Reeves,A.B.; Webby,R.J.; Stallknecht,D.E.; Wan,X.F.; Wolking,R.; Bradway,D.
EPI965171	PB2	Bangladesh	2015-Dec-10	EPI_ISL_257048	A/duck/Bangladesh/26980/2015			Barman,S.; Marinova-Petkova,A.; Hasan,M.K.; Akhtar,S.; Turner,J.C.; Franks,J.; Walker,D.; Seiler,P.; Friedman,K.; Kercher,L.; Kayali,G.; Jones-Engel,L.; McKenzie,P.; Krauss,S.; Webby,R.J.; Feeroz,M.M.; Webster,R.G.
EPI965232	PB2	Bangladesh	2015-Dec-10	EPI_ISL_257080	A/duck/Bangladesh/27042/2015			Barman,S.; Marinova-Petkova,A.; Hasan,M.K.; Akhtar,S.; Turner,J.C.; Franks,J.; Walker,D.; Seiler,P.; Friedman,K.; Kercher,L.; Kayali,G.; Jones-Engel,L.; McKenzie,P.; Krauss,S.; Webby,R.J.; Feeroz,M.M.; Webster,R.G.
EPI965241	PB2	Bangladesh	2015-Dec-10	EPI_ISL_257090	A/duck/Bangladesh/26992/2015			Barman,S.; Marinova-Petkova,A.; Hasan,M.K.; Akhtar,S.; Turner,J.C.; Franks,J.; Walker,D.; Seiler,P.; Friedman,K.; Kercher,L.; Kayali,G.; Jones-Engel,L.; McKenzie,P.; Krauss,S.; Webby,R.J.; Feeroz,M.M.; Webster,R.G.
EPI967327	PB2	United States	2016-Jan-30	EPI_ISL_257409	A/nothern shoveler/California/AH0079371/2016			Xu,Y.; Ramey,A.M.; Bowman,A.S.; DeLiberto,T.J.; Killian,M.L.; Krauss,S.; Nolting,J.M.; Torchetti,M.K.; Reeves,A.B.; Webby,R.J.; Stallknecht,D.E.; Wan,X.F.; Crossley,B.
EPI967328	PB2	United States	2016-Jan-16	EPI_ISL_257410	A/northern shoveler/California/AH0076755/2016			Xu,Y.; Ramey,A.M.; Bowman,A.S.; DeLiberto,T.J.; Killian,M.L.; Krauss,S.; Nolting,J.M.; Torchetti,M.K.; Reeves,A.B.; Webby,R.J.; Stallknecht,D.E.; Wan,X.F.; Crossley,B.
EPI973691	PB2	United States	2015-Mar-28	EPI_ISL_258508	A/blue-winged teal/Louisiana/UGAI15-1367/2015			Reeves,A.B.
EPI973699	PB2	United States	2015-Mar-28	EPI_ISL_258509	A/blue-winged teal/Louisiana/UGAI15-1692/2015			Reeves,A.B.
EPI979514	PB2	China	2016-Dec-10	EPI_ISL_259747	A/chicken/Guangdong/12.10 DGCPLB032/2016	CAS Key Laboratory of Pathogenic Microbiology and Immunology, Institute of Microbiology, Chinese Academy of Sciences	Institute of Microbiology, Chinese Academy of Sciences	Yuhai, Bi
EPI979522	PB2	China	2016-Dec-02	EPI_ISL_259748	A/chicken/Jiangsu/12.2 KS001-O/2016	CAS Key Laboratory of Pathogenic Microbiology and Immunology, Institute of Microbiology, Chinese Academy of Sciences	Institute of Microbiology, Chinese Academy of Sciences	Yuhai, Bi
EPI979530	PB2	China	2016-Dec-02	EPI_ISL_259749	A/chicken/Jiangsu/12.2 KS004-O/2016	CAS Key Laboratory of Pathogenic Microbiology and Immunology, Institute of Microbiology, Chinese Academy of Sciences	Institute of Microbiology, Chinese Academy of Sciences	Yuhai, Bi
EPI979538	PB2	China	2016-Dec-02	EPI_ISL_259750	A/chicken/Jiangsu/12.2 KS008-O/2016	CAS Key Laboratory of Pathogenic Microbiology and Immunology, Institute of Microbiology, Chinese Academy of Sciences	Institute of Microbiology, Chinese Academy of Sciences	Yuhai, Bi
EPI979546	PB2	China	2017-Feb-16	EPI_ISL_259751	A/duck/Jiangxi/02.16 ShRSX002-O/2017(Mixed)	CAS Key Laboratory of Pathogenic Microbiology and Immunology, Institute of Microbiology, Chinese Academy of Sciences	Institute of Microbiology, Chinese Academy of Sciences	Yuhai, Bi
EPI979562	PB2	China	2017-Feb-16	EPI_ISL_259753	A/chicken/Jiangxi/02.16 ShRGF080-P/2017	CAS Key Laboratory of Pathogenic Microbiology and Immunology, Institute of Microbiology, Chinese Academy of Sciences	Institute of Microbiology, Chinese Academy of Sciences	Yuhai, Bi
EPI979570	PB2	China	2017-Mar-04	EPI_ISL_259754	A/chicken/Liaoning/03.04 LN-083/2017	CAS Key Laboratory of Pathogenic Microbiology and Immunology, Institute of Microbiology, Chinese Academy of Sciences	Institute of Microbiology, Chinese Academy of Sciences	Yuhai, Bi
EPI979578	PB2	China	2017-Feb-10	EPI_ISL_259755	A/chicken/Shandong/02.10 QD2-758/2017	CAS Key Laboratory of Pathogenic Microbiology and Immunology, Institute of Microbiology, Chinese Academy of Sciences	Institute of Microbiology, Chinese Academy of Sciences	Yuhai, Bi
EPI979586	PB2	China	2017-Apr-03	EPI_ISL_259756	A/chicken/Shandong/04.03 QD4-739/2017	CAS Key Laboratory of Pathogenic Microbiology and Immunology, Institute of Microbiology, Chinese Academy of Sciences	Institute of Microbiology, Chinese Academy of Sciences	Yuhai, Bi
EPI979602	PB2	China	2017-Jan-08	EPI_ISL_259758	A/chicken/Guangdong/01.08 SZBJ0011-O/2017	CAS Key Laboratory of Pathogenic Microbiology and Immunology, Institute of Microbiology, Chinese Academy of Sciences	Institute of Microbiology, Chinese Academy of Sciences	Yuhai, Bi
EPI979618	PB2	China	2017-Jan-10	EPI_ISL_259760	A/chicken/Zhejiang/1.10 HZ142/2017	CAS Key Laboratory of Pathogenic Microbiology and Immunology, Institute of Microbiology, Chinese Academy of Sciences	Institute of Microbiology, Chinese Academy of Sciences	Yuhai, Bi
EPI979626	PB2	China	2016-Dec-15	EPI_ISL_259761	A/chicken/Zhejiang/12.15 HZ293/2016	CAS Key Laboratory of Pathogenic Microbiology and Immunology, Institute of Microbiology, Chinese Academy of Sciences	Institute of Microbiology, Chinese Academy of Sciences	Yuhai, Bi
EPI979634	PB2	China	2016-Dec-15	EPI_ISL_259762	A/chicken/Zhejiang/12.15 HZ298/2016	CAS Key Laboratory of Pathogenic Microbiology and Immunology, Institute of Microbiology, Chinese Academy of Sciences	Institute of Microbiology, Chinese Academy of Sciences	Yuhai, Bi
EPI979638	PB2	China	2017-Feb-17	EPI_ISL_259763	A/Chicken/Jiangxi/02.17 ShRGF219-O/2017(H7N9)	CAS Key Laboratory of Pathogenic Microbiology and Immunology, Institute of Microbiology, Chinese Academy of Sciences	Institute of Microbiology, Chinese Academy of Sciences
EPI1010104	PB2	China	2017-May-05	EPI_ISL_266937	A/chicken/Shandong/05.05 DZ056/2017(H7N9)	CAS Key Laboratory of Pathogenic Microbiology and Immunology, Institute of Microbiology, Chinese Academy of Sciences	Institute of Microbiology, Chinese Academy of Sciences
EPI1010112	PB2	China	2017-May-12	EPI_ISL_266938	A/chicken/Liaoning/05.12 SY059/2017(H7N9)		Institute of Microbiology, Chinese Academy of Sciences
EPI1040460	PB2	China	2017-Apr-13	EPI_ISL_273950	A/Dressed_chicken/Guangdong/GZ631/2017	Guangdong Provincial Center for Disease Control and Prevention	Li Ka Shing Faculty of Medicine, The University of Hong Kong	Su, W.; Mao,X.X.; Zhou, J.; Wu,J.; Yen, H.L.
EPI1040901	PB2	China	2017-Apr-24	EPI_ISL_274206	A/chicken/Heinan/ZZ01/2017			Zou,Z.
EPI1053949	PB2	United States	2017-Mar-19	EPI_ISL_276762	A/chicken/Alabama/17-008899-10/2017			Killian,M.L.
EPI1053957	PB2	United States	2017-Mar-19	EPI_ISL_276763	A/chicken/Alabama/17-008899-11/2017			Killian,M.L.
EPI1053965	PB2	United States	2017-Mar-17	EPI_ISL_276764	A/chicken/Alabama/17-008901-1/2017			Killian,M.L.
EPI1053973	PB2	United States	2017-Mar-03	EPI_ISL_276765	A/chicken/Tennessee/17-007147-1/2017			Killian,M.L.
EPI1053983	PB2	United States	2017-Mar-03	EPI_ISL_276767	A/chicken/Tennessee/17-007147-3/2017			Killian,M.L.
EPI1053991	PB2	United States	2017-Mar-03	EPI_ISL_276768	A/chicken/Tennessee/17-007147-4/2017			Killian,M.L.
EPI1053999	PB2	United States	2017-Mar-03	EPI_ISL_276769	A/chicken/Tennessee/17-007147-5/2017			Killian,M.L.
EPI1054007	PB2	United States	2017-Mar-03	EPI_ISL_276770	A/chicken/Tennessee/17-007147-6/2017			Killian,M.L.
EPI1054015	PB2	United States	2017-Mar-03	EPI_ISL_276771	A/chicken/Tennessee/17-007147-7/2017			Killian,M.L.
EPI1054023	PB2	United States	2017-Mar-06	EPI_ISL_276772	A/chicken/Tennessee/17-007429-3/2017			Killian,M.L.
EPI1054031	PB2	United States	2017-Mar-06	EPI_ISL_276773	A/chicken/Tennessee/17-007429-7/2017			Killian,M.L.
EPI1054039	PB2	United States	2017-Mar-13	EPI_ISL_276774	A/chicken/Tennessee/17-008152-1/2017			Killian,M.L.
EPI1054047	PB2	United States	2017-Mar-14	EPI_ISL_276775	A/chicken/Tennessee/17-008279-2/2017			Killian,M.L.
EPI1054055	PB2	United States	2017-Mar-14	EPI_ISL_276776	A/chicken/Tennessee/17-008279-5/2017			Killian,M.L.
EPI1054063	PB2	United States	2017-Mar-14	EPI_ISL_276777	A/chicken/Tennessee/17-008279-6/2017			Killian,M.L.
EPI1054071	PB2	United States	2017-Mar-15	EPI_ISL_276778	A/duck/Alabama/17-008643-2/2017			Killian,M.L.
EPI1054079	PB2	United States	2017-Mar-14	EPI_ISL_276779	A/guinea fowl/Alabama/17-008645-2/2017			Killian,M.L.
EPI1054080	PB2	United States	2017-Mar-14	EPI_ISL_276780	A/guinea fowl/Alabama/17-008646-1/2017			Killian,M.L.
EPI1054115	PB2	China	2017-May-05	EPI_ISL_276783	A/chicken/Shandong/05.05 DZ056/2017	CAS Key Laboratory of Pathogenic Microbiology and Immunology, Institute of Microbiology, Chinese Academy of Sciences	Institute of Microbiology, Chinese Academy of Sciences	Yuhai, Bi
EPI1054131	PB2	China	2017-Jun-06	EPI_ISL_276785	A/chicken/Fujian/06.06 NP0001/2017	CAS Key Laboratory of Pathogenic Microbiology and Immunology, Institute of Microbiology, Chinese Academy of Sciences	Institute of Microbiology, Chinese Academy of Sciences	Yuhai, Bi
EPI1054139	PB2	China	2017-Feb-22	EPI_ISL_276786	A/chicken/Hebei/02.22 XT001/2017	CAS Key Laboratory of Pathogenic Microbiology and Immunology, Institute of Microbiology, Chinese Academy of Sciences	Institute of Microbiology, Chinese Academy of Sciences	Yuhai, Bi
EPI1054155	PB2	China	2017-May-15	EPI_ISL_276788	A/chicken/Liaoning/05.12 SY059/2017	CAS Key Laboratory of Pathogenic Microbiology and Immunology, Institute of Microbiology, Chinese Academy of Sciences	Institute of Microbiology, Chinese Academy of Sciences	Yuhai, Bi
EPI1055397	PB2	China	2015-Dec-19	EPI_ISL_277046	A/chicken/Wuxi/7144/2015	Beijing Institute of Microbiology and Epidemiology	Beijing Institute of Microbiology and Epidemiology	Maijuan,Ma; Shanhui,Chen; Teng,Zhao
EPI1055405	PB2	China	2015-May-19	EPI_ISL_277047	A/chicken/Wuxi/5852/2015	Beijing Institute of Microbiology and Epidemiology	Beijing Institute of Microbiology and Epidemiology	Maijuan,Ma; Shanhui,Chen; Teng,Zhao
EPI1055413	PB2	China	2016-Apr-21	EPI_ISL_277048	A/chicken/Wuxi/8048/2016	Beijing Institute of Microbiology and Epidemiology	Beijing Institute of Microbiology and Epidemiology	Maijuan,Ma; Shanhui,Chen; Teng,Zhao
EPI1055429	PB2	China	2014-Jun-01	EPI_ISL_277050	A/chicken/Wuxi/WX5/2014	Beijing Institute of Microbiology and Epidemiology	Beijing Institute of Microbiology and Epidemiology	Maijuan,Ma; Shanhui,Chen; Teng,Zhao
EPI1067575	PB2	Japan	2017-Jun-23	EPI_ISL_279396	A/duck/Japan/AQ-HE29-22/2017			Shibata,A.; Okamatsu,M.; Sumiyoshi,R.; Matsuno,K.; Osaka,H.; Sakoda,Y.
EPI1075304	PB2	Japan	2017-Jan-01	EPI_ISL_280892	A/duck/Japan/AQ-HE29-22/2017/-1	National Institute of Animal Health	National Institute of Animal Health	Uchida,Y
EPI1090178	PB2	China	2014-Mar-05	EPI_ISL_283472	A/chicken/Fujian/S1017/2014			Shi,J.; Deng,G.; Kong,H.; Gu,C.; Ma,S.; Yin,X.; Zeng,X.; Cui,P.; Chen,Y.; Yang,H.; Wan,X.; Wang,X.; Liu,L.; Chen,P.; Jiang,Y.; Liu,J.; Guan,Y.; Suzuki,Y.; Li,M.; Qu,Z.; Guan,L.; Zang,J.; Gu,W.; Han,S.; Song,Y.; Hu,Y.; Wang,Z.; Gu,L.; Yang,W.; Liang,L.; Bao,H.; Tian,G.; Li,Y.; Qiao,C.; Jiang,L.; Li,C.; Bu,Z.; Chen,H.
EPI1090186	PB2	China	2014-Mar-05	EPI_ISL_283473	A/chicken/Fujian/S1085/2014			Shi,J.; Deng,G.; Kong,H.; Gu,C.; Ma,S.; Yin,X.; Zeng,X.; Cui,P.; Chen,Y.; Yang,H.; Wan,X.; Wang,X.; Liu,L.; Chen,P.; Jiang,Y.; Liu,J.; Guan,Y.; Suzuki,Y.; Li,M.; Qu,Z.; Guan,L.; Zang,J.; Gu,W.; Han,S.; Song,Y.; Hu,Y.; Wang,Z.; Gu,L.; Yang,W.; Liang,L.; Bao,H.; Tian,G.; Li,Y.; Qiao,C.; Jiang,L.; Li,C.; Bu,Z.; Chen,H.
EPI1090194	PB2	China	2015-Apr-08	EPI_ISL_283474	A/chicken/Fujian/S1096/2015			Shi,J.; Deng,G.; Kong,H.; Gu,C.; Ma,S.; Yin,X.; Zeng,X.; Cui,P.; Chen,Y.; Yang,H.; Wan,X.; Wang,X.; Liu,L.; Chen,P.; Jiang,Y.; Liu,J.; Guan,Y.; Suzuki,Y.; Li,M.; Qu,Z.; Guan,L.; Zang,J.; Gu,W.; Han,S.; Song,Y.; Hu,Y.; Wang,Z.; Gu,L.; Yang,W.; Liang,L.; Bao,H.; Tian,G.; Li,Y.; Qiao,C.; Jiang,L.; Li,C.; Bu,Z.; Chen,H.
EPI1090202	PB2	China	2014-Mar-06	EPI_ISL_283475	A/chicken/Fujian/S1322/2014			Shi,J.; Deng,G.; Kong,H.; Gu,C.; Ma,S.; Yin,X.; Zeng,X.; Cui,P.; Chen,Y.; Yang,H.; Wan,X.; Wang,X.; Liu,L.; Chen,P.; Jiang,Y.; Liu,J.; Guan,Y.; Suzuki,Y.; Li,M.; Qu,Z.; Guan,L.; Zang,J.; Gu,W.; Han,S.; Song,Y.; Hu,Y.; Wang,Z.; Gu,L.; Yang,W.; Liang,L.; Bao,H.; Tian,G.; Li,Y.; Qiao,C.; Jiang,L.; Li,C.; Bu,Z.; Chen,H.
EPI1090210	PB2	China	2014-Nov-04	EPI_ISL_283476	A/chicken/Fujian/S4215/2014			Shi,J.; Deng,G.; Kong,H.; Gu,C.; Ma,S.; Yin,X.; Zeng,X.; Cui,P.; Chen,Y.; Yang,H.; Wan,X.; Wang,X.; Liu,L.; Chen,P.; Jiang,Y.; Liu,J.; Guan,Y.; Suzuki,Y.; Li,M.; Qu,Z.; Guan,L.; Zang,J.; Gu,W.; Han,S.; Song,Y.; Hu,Y.; Wang,Z.; Gu,L.; Yang,W.; Liang,L.; Bao,H.; Tian,G.; Li,Y.; Qiao,C.; Jiang,L.; Li,C.; Bu,Z.; Chen,H.
EPI1090218	PB2	China	2014-Nov-04	EPI_ISL_283477	A/chicken/Fujian/S4219/2014			Shi,J.; Deng,G.; Kong,H.; Gu,C.; Ma,S.; Yin,X.; Zeng,X.; Cui,P.; Chen,Y.; Yang,H.; Wan,X.; Wang,X.; Liu,L.; Chen,P.; Jiang,Y.; Liu,J.; Guan,Y.; Suzuki,Y.; Li,M.; Qu,Z.; Guan,L.; Zang,J.; Gu,W.; Han,S.; Song,Y.; Hu,Y.; Wang,Z.; Gu,L.; Yang,W.; Liang,L.; Bao,H.; Tian,G.; Li,Y.; Qiao,C.; Jiang,L.; Li,C.; Bu,Z.; Chen,H.
EPI1090226	PB2	China	2014-Nov-04	EPI_ISL_283478	A/chicken/Fujian/S4248/2014			Shi,J.; Deng,G.; Kong,H.; Gu,C.; Ma,S.; Yin,X.; Zeng,X.; Cui,P.; Chen,Y.; Yang,H.; Wan,X.; Wang,X.; Liu,L.; Chen,P.; Jiang,Y.; Liu,J.; Guan,Y.; Suzuki,Y.; Li,M.; Qu,Z.; Guan,L.; Zang,J.; Gu,W.; Han,S.; Song,Y.; Hu,Y.; Wang,Z.; Gu,L.; Yang,W.; Liang,L.; Bao,H.; Tian,G.; Li,Y.; Qiao,C.; Jiang,L.; Li,C.; Bu,Z.; Chen,H.
EPI1090234	PB2	China	2015-Dec-09	EPI_ISL_283479	A/chicken/Fujian/S4518/2015			Shi,J.; Deng,G.; Kong,H.; Gu,C.; Ma,S.; Yin,X.; Zeng,X.; Cui,P.; Chen,Y.; Yang,H.; Wan,X.; Wang,X.; Liu,L.; Chen,P.; Jiang,Y.; Liu,J.; Guan,Y.; Suzuki,Y.; Li,M.; Qu,Z.; Guan,L.; Zang,J.; Gu,W.; Han,S.; Song,Y.; Hu,Y.; Wang,Z.; Gu,L.; Yang,W.; Liang,L.; Bao,H.; Tian,G.; Li,Y.; Qiao,C.; Jiang,L.; Li,C.; Bu,Z.; Chen,H.
EPI1090242	PB2	China	2015-Jan-17	EPI_ISL_283480	A/chicken/Fujian/SD005/2015			Shi,J.; Deng,G.; Kong,H.; Gu,C.; Ma,S.; Yin,X.; Zeng,X.; Cui,P.; Chen,Y.; Yang,H.; Wan,X.; Wang,X.; Liu,L.; Chen,P.; Jiang,Y.; Liu,J.; Guan,Y.; Suzuki,Y.; Li,M.; Qu,Z.; Guan,L.; Zang,J.; Gu,W.; Han,S.; Song,Y.; Hu,Y.; Wang,Z.; Gu,L.; Yang,W.; Liang,L.; Bao,H.; Tian,G.; Li,Y.; Qiao,C.; Jiang,L.; Li,C.; Bu,Z.; Chen,H.
EPI1090250	PB2	China	2015-Mar-31	EPI_ISL_283481	A/chicken/Guangdong/S1200/2015			Shi,J.; Deng,G.; Kong,H.; Gu,C.; Ma,S.; Yin,X.; Zeng,X.; Cui,P.; Chen,Y.; Yang,H.; Wan,X.; Wang,X.; Liu,L.; Chen,P.; Jiang,Y.; Liu,J.; Guan,Y.; Suzuki,Y.; Li,M.; Qu,Z.; Guan,L.; Zang,J.; Gu,W.; Han,S.; Song,Y.; Hu,Y.; Wang,Z.; Gu,L.; Yang,W.; Liang,L.; Bao,H.; Tian,G.; Li,Y.; Qiao,C.; Jiang,L.; Li,C.; Bu,Z.; Chen,H.
EPI1090258	PB2	China	2013-Aug-12	EPI_ISL_283482	A/chicken/Guangdong/SC086/2013			Shi,J.; Deng,G.; Kong,H.; Gu,C.; Ma,S.; Yin,X.; Zeng,X.; Cui,P.; Chen,Y.; Yang,H.; Wan,X.; Wang,X.; Liu,L.; Chen,P.; Jiang,Y.; Liu,J.; Guan,Y.; Suzuki,Y.; Li,M.; Qu,Z.; Guan,L.; Zang,J.; Gu,W.; Han,S.; Song,Y.; Hu,Y.; Wang,Z.; Gu,L.; Yang,W.; Liang,L.; Bao,H.; Tian,G.; Li,Y.; Qiao,C.; Jiang,L.; Li,C.; Bu,Z.; Chen,H.
EPI1090266	PB2	China	2013-Aug-12	EPI_ISL_283483	A/chicken/Guangdong/SC092/2013			Shi,J.; Deng,G.; Kong,H.; Gu,C.; Ma,S.; Yin,X.; Zeng,X.; Cui,P.; Chen,Y.; Yang,H.; Wan,X.; Wang,X.; Liu,L.; Chen,P.; Jiang,Y.; Liu,J.; Guan,Y.; Suzuki,Y.; Li,M.; Qu,Z.; Guan,L.; Zang,J.; Gu,W.; Han,S.; Song,Y.; Hu,Y.; Wang,Z.; Gu,L.; Yang,W.; Liang,L.; Bao,H.; Tian,G.; Li,Y.; Qiao,C.; Jiang,L.; Li,C.; Bu,Z.; Chen,H.
EPI1090274	PB2	China	2014-Jan-09	EPI_ISL_283484	A/chicken/Guangdong/SD002/2014			Shi,J.; Deng,G.; Kong,H.; Gu,C.; Ma,S.; Yin,X.; Zeng,X.; Cui,P.; Chen,Y.; Yang,H.; Wan,X.; Wang,X.; Liu,L.; Chen,P.; Jiang,Y.; Liu,J.; Guan,Y.; Suzuki,Y.; Li,M.; Qu,Z.; Guan,L.; Zang,J.; Gu,W.; Han,S.; Song,Y.; Hu,Y.; Wang,Z.; Gu,L.; Yang,W.; Liang,L.; Bao,H.; Tian,G.; Li,Y.; Qiao,C.; Jiang,L.; Li,C.; Bu,Z.; Chen,H.
EPI1090282	PB2	China	2015-Jan-18	EPI_ISL_283485	A/chicken/Guangdong/SD007/2015			Shi,J.; Deng,G.; Kong,H.; Gu,C.; Ma,S.; Yin,X.; Zeng,X.; Cui,P.; Chen,Y.; Yang,H.; Wan,X.; Wang,X.; Liu,L.; Chen,P.; Jiang,Y.; Liu,J.; Guan,Y.; Suzuki,Y.; Li,M.; Qu,Z.; Guan,L.; Zang,J.; Gu,W.; Han,S.; Song,Y.; Hu,Y.; Wang,Z.; Gu,L.; Yang,W.; Liang,L.; Bao,H.; Tian,G.; Li,Y.; Qiao,C.; Jiang,L.; Li,C.; Bu,Z.; Chen,H.
EPI1090290	PB2	China	2017-Jan-09	EPI_ISL_283486	A/chicken/Guangdong/SD008/2017			Shi,J.; Deng,G.; Kong,H.; Gu,C.; Ma,S.; Yin,X.; Zeng,X.; Cui,P.; Chen,Y.; Yang,H.; Wan,X.; Wang,X.; Liu,L.; Chen,P.; Jiang,Y.; Liu,J.; Guan,Y.; Suzuki,Y.; Li,M.; Qu,Z.; Guan,L.; Zang,J.; Gu,W.; Han,S.; Song,Y.; Hu,Y.; Wang,Z.; Gu,L.; Yang,W.; Liang,L.; Bao,H.; Tian,G.; Li,Y.; Qiao,C.; Jiang,L.; Li,C.; Bu,Z.; Chen,H.
EPI1090298	PB2	China	2017-Jan-18	EPI_ISL_283487	A/chicken/Guangdong/SD010/2017			Shi,J.; Deng,G.; Kong,H.; Gu,C.; Ma,S.; Yin,X.; Zeng,X.; Cui,P.; Chen,Y.; Yang,H.; Wan,X.; Wang,X.; Liu,L.; Chen,P.; Jiang,Y.; Liu,J.; Guan,Y.; Suzuki,Y.; Li,M.; Qu,Z.; Guan,L.; Zang,J.; Gu,W.; Han,S.; Song,Y.; Hu,Y.; Wang,Z.; Gu,L.; Yang,W.; Liang,L.; Bao,H.; Tian,G.; Li,Y.; Qiao,C.; Jiang,L.; Li,C.; Bu,Z.; Chen,H.
EPI1090306	PB2	China	2014-Jan-27	EPI_ISL_283488	A/chicken/Guangdong/SD014/2014			Shi,J.; Deng,G.; Kong,H.; Gu,C.; Ma,S.; Yin,X.; Zeng,X.; Cui,P.; Chen,Y.; Yang,H.; Wan,X.; Wang,X.; Liu,L.; Chen,P.; Jiang,Y.; Liu,J.; Guan,Y.; Suzuki,Y.; Li,M.; Qu,Z.; Guan,L.; Zang,J.; Gu,W.; Han,S.; Song,Y.; Hu,Y.; Wang,Z.; Gu,L.; Yang,W.; Liang,L.; Bao,H.; Tian,G.; Li,Y.; Qiao,C.; Jiang,L.; Li,C.; Bu,Z.; Chen,H.
EPI1090314	PB2	China	2013-Dec-18	EPI_ISL_283489	A/chicken/Guangdong/SD015/2013			Shi,J.; Deng,G.; Kong,H.; Gu,C.; Ma,S.; Yin,X.; Zeng,X.; Cui,P.; Chen,Y.; Yang,H.; Wan,X.; Wang,X.; Liu,L.; Chen,P.; Jiang,Y.; Liu,J.; Guan,Y.; Suzuki,Y.; Li,M.; Qu,Z.; Guan,L.; Zang,J.; Gu,W.; Han,S.; Song,Y.; Hu,Y.; Wang,Z.; Gu,L.; Yang,W.; Liang,L.; Bao,H.; Tian,G.; Li,Y.; Qiao,C.; Jiang,L.; Li,C.; Bu,Z.; Chen,H.
EPI1090322	PB2	China	2015-Jan-27	EPI_ISL_283490	A/chicken/Guangdong/SD018/2015			Shi,J.; Deng,G.; Kong,H.; Gu,C.; Ma,S.; Yin,X.; Zeng,X.; Cui,P.; Chen,Y.; Yang,H.; Wan,X.; Wang,X.; Liu,L.; Chen,P.; Jiang,Y.; Liu,J.; Guan,Y.; Suzuki,Y.; Li,M.; Qu,Z.; Guan,L.; Zang,J.; Gu,W.; Han,S.; Song,Y.; Hu,Y.; Wang,Z.; Gu,L.; Yang,W.; Liang,L.; Bao,H.; Tian,G.; Li,Y.; Qiao,C.; Jiang,L.; Li,C.; Bu,Z.; Chen,H.
EPI1090330	PB2	China	2014-Feb-23	EPI_ISL_283491	A/chicken/Guangdong/SD021/2014			Shi,J.; Deng,G.; Kong,H.; Gu,C.; Ma,S.; Yin,X.; Zeng,X.; Cui,P.; Chen,Y.; Yang,H.; Wan,X.; Wang,X.; Liu,L.; Chen,P.; Jiang,Y.; Liu,J.; Guan,Y.; Suzuki,Y.; Li,M.; Qu,Z.; Guan,L.; Zang,J.; Gu,W.; Han,S.; Song,Y.; Hu,Y.; Wang,Z.; Gu,L.; Yang,W.; Liang,L.; Bao,H.; Tian,G.; Li,Y.; Qiao,C.; Jiang,L.; Li,C.; Bu,Z.; Chen,H.
EPI1090338	PB2	China	2014-Feb-23	EPI_ISL_283492	A/chicken/Guangdong/SD023/2014			Shi,J.; Deng,G.; Kong,H.; Gu,C.; Ma,S.; Yin,X.; Zeng,X.; Cui,P.; Chen,Y.; Yang,H.; Wan,X.; Wang,X.; Liu,L.; Chen,P.; Jiang,Y.; Liu,J.; Guan,Y.; Suzuki,Y.; Li,M.; Qu,Z.; Guan,L.; Zang,J.; Gu,W.; Han,S.; Song,Y.; Hu,Y.; Wang,Z.; Gu,L.; Yang,W.; Liang,L.; Bao,H.; Tian,G.; Li,Y.; Qiao,C.; Jiang,L.; Li,C.; Bu,Z.; Chen,H.
EPI1090346	PB2	China	2014-Mar-08	EPI_ISL_283493	A/chicken/Guangdong/SD025/2014			Shi,J.; Deng,G.; Kong,H.; Gu,C.; Ma,S.; Yin,X.; Zeng,X.; Cui,P.; Chen,Y.; Yang,H.; Wan,X.; Wang,X.; Liu,L.; Chen,P.; Jiang,Y.; Liu,J.; Guan,Y.; Suzuki,Y.; Li,M.; Qu,Z.; Guan,L.; Zang,J.; Gu,W.; Han,S.; Song,Y.; Hu,Y.; Wang,Z.; Gu,L.; Yang,W.; Liang,L.; Bao,H.; Tian,G.; Li,Y.; Qiao,C.; Jiang,L.; Li,C.; Bu,Z.; Chen,H.
EPI1090354	PB2	China	2015-Mar-14	EPI_ISL_283494	A/chicken/Guangdong/SD027/2015			Shi,J.; Deng,G.; Kong,H.; Gu,C.; Ma,S.; Yin,X.; Zeng,X.; Cui,P.; Chen,Y.; Yang,H.; Wan,X.; Wang,X.; Liu,L.; Chen,P.; Jiang,Y.; Liu,J.; Guan,Y.; Suzuki,Y.; Li,M.; Qu,Z.; Guan,L.; Zang,J.; Gu,W.; Han,S.; Song,Y.; Hu,Y.; Wang,Z.; Gu,L.; Yang,W.; Liang,L.; Bao,H.; Tian,G.; Li,Y.; Qiao,C.; Jiang,L.; Li,C.; Bu,Z.; Chen,H.
EPI1090362	PB2	China	2017-Jan-18	EPI_ISL_283495	A/chicken/Guangdong/SD027/2017			Shi,J.; Deng,G.; Kong,H.; Gu,C.; Ma,S.; Yin,X.; Zeng,X.; Cui,P.; Chen,Y.; Yang,H.; Wan,X.; Wang,X.; Liu,L.; Chen,P.; Jiang,Y.; Liu,J.; Guan,Y.; Suzuki,Y.; Li,M.; Qu,Z.; Guan,L.; Zang,J.; Gu,W.; Han,S.; Song,Y.; Hu,Y.; Wang,Z.; Gu,L.; Yang,W.; Liang,L.; Bao,H.; Tian,G.; Li,Y.; Qiao,C.; Jiang,L.; Li,C.; Bu,Z.; Chen,H.
EPI1090370	PB2	China	2017-Jan-18	EPI_ISL_283496	A/chicken/Guangdong/SD028/2017			Shi,J.; Deng,G.; Kong,H.; Gu,C.; Ma,S.; Yin,X.; Zeng,X.; Cui,P.; Chen,Y.; Yang,H.; Wan,X.; Wang,X.; Liu,L.; Chen,P.; Jiang,Y.; Liu,J.; Guan,Y.; Suzuki,Y.; Li,M.; Qu,Z.; Guan,L.; Zang,J.; Gu,W.; Han,S.; Song,Y.; Hu,Y.; Wang,Z.; Gu,L.; Yang,W.; Liang,L.; Bao,H.; Tian,G.; Li,Y.; Qiao,C.; Jiang,L.; Li,C.; Bu,Z.; Chen,H.
EPI1090378	PB2	China	2014-Mar-14	EPI_ISL_283497	A/chicken/Guangdong/SD029/2014			Shi,J.; Deng,G.; Kong,H.; Gu,C.; Ma,S.; Yin,X.; Zeng,X.; Cui,P.; Chen,Y.; Yang,H.; Wan,X.; Wang,X.; Liu,L.; Chen,P.; Jiang,Y.; Liu,J.; Guan,Y.; Suzuki,Y.; Li,M.; Qu,Z.; Guan,L.; Zang,J.; Gu,W.; Han,S.; Song,Y.; Hu,Y.; Wang,Z.; Gu,L.; Yang,W.; Liang,L.; Bao,H.; Tian,G.; Li,Y.; Qiao,C.; Jiang,L.; Li,C.; Bu,Z.; Chen,H.
EPI1090386	PB2	China	2017-Jan-18	EPI_ISL_283498	A/chicken/Guangdong/SD031/2017			Shi,J.; Deng,G.; Kong,H.; Gu,C.; Ma,S.; Yin,X.; Zeng,X.; Cui,P.; Chen,Y.; Yang,H.; Wan,X.; Wang,X.; Liu,L.; Chen,P.; Jiang,Y.; Liu,J.; Guan,Y.; Suzuki,Y.; Li,M.; Qu,Z.; Guan,L.; Zang,J.; Gu,W.; Han,S.; Song,Y.; Hu,Y.; Wang,Z.; Gu,L.; Yang,W.; Liang,L.; Bao,H.; Tian,G.; Li,Y.; Qiao,C.; Jiang,L.; Li,C.; Bu,Z.; Chen,H.
EPI1090394	PB2	China	2017-Jan-12	EPI_ISL_283499	A/chicken/Guangdong/SD032/2017			Shi,J.; Deng,G.; Kong,H.; Gu,C.; Ma,S.; Yin,X.; Zeng,X.; Cui,P.; Chen,Y.; Yang,H.; Wan,X.; Wang,X.; Liu,L.; Chen,P.; Jiang,Y.; Liu,J.; Guan,Y.; Suzuki,Y.; Li,M.; Qu,Z.; Guan,L.; Zang,J.; Gu,W.; Han,S.; Song,Y.; Hu,Y.; Wang,Z.; Gu,L.; Yang,W.; Liang,L.; Bao,H.; Tian,G.; Li,Y.; Qiao,C.; Jiang,L.; Li,C.; Bu,Z.; Chen,H.
EPI1090402	PB2	China	2017-Jan-22	EPI_ISL_283500	A/chicken/Guangdong/SD034/2017			Shi,J.; Deng,G.; Kong,H.; Gu,C.; Ma,S.; Yin,X.; Zeng,X.; Cui,P.; Chen,Y.; Yang,H.; Wan,X.; Wang,X.; Liu,L.; Chen,P.; Jiang,Y.; Liu,J.; Guan,Y.; Suzuki,Y.; Li,M.; Qu,Z.; Guan,L.; Zang,J.; Gu,W.; Han,S.; Song,Y.; Hu,Y.; Wang,Z.; Gu,L.; Yang,W.; Liang,L.; Bao,H.; Tian,G.; Li,Y.; Qiao,C.; Jiang,L.; Li,C.; Bu,Z.; Chen,H.
EPI1090410	PB2	China	2016-Apr-06	EPI_ISL_283501	A/chicken/Guangdong/SD1433/2016			Shi,J.; Deng,G.; Kong,H.; Gu,C.; Ma,S.; Yin,X.; Zeng,X.; Cui,P.; Chen,Y.; Yang,H.; Wan,X.; Wang,X.; Liu,L.; Chen,P.; Jiang,Y.; Liu,J.; Guan,Y.; Suzuki,Y.; Li,M.; Qu,Z.; Guan,L.; Zang,J.; Gu,W.; Han,S.; Song,Y.; Hu,Y.; Wang,Z.; Gu,L.; Yang,W.; Liang,L.; Bao,H.; Tian,G.; Li,Y.; Qiao,C.; Jiang,L.; Li,C.; Bu,Z.; Chen,H.
EPI1090418	PB2	China	2014-Jan-24	EPI_ISL_283502	A/chicken/Guangxi/SD004/2014			Shi,J.; Deng,G.; Kong,H.; Gu,C.; Ma,S.; Yin,X.; Zeng,X.; Cui,P.; Chen,Y.; Yang,H.; Wan,X.; Wang,X.; Liu,L.; Chen,P.; Jiang,Y.; Liu,J.; Guan,Y.; Suzuki,Y.; Li,M.; Qu,Z.; Guan,L.; Zang,J.; Gu,W.; Han,S.; Song,Y.; Hu,Y.; Wang,Z.; Gu,L.; Yang,W.; Liang,L.; Bao,H.; Tian,G.; Li,Y.; Qiao,C.; Jiang,L.; Li,C.; Bu,Z.; Chen,H.
EPI1090426	PB2	China	2014-Jan-24	EPI_ISL_283503	A/chicken/Guangxi/SD005/2014			Shi,J.; Deng,G.; Kong,H.; Gu,C.; Ma,S.; Yin,X.; Zeng,X.; Cui,P.; Chen,Y.; Yang,H.; Wan,X.; Wang,X.; Liu,L.; Chen,P.; Jiang,Y.; Liu,J.; Guan,Y.; Suzuki,Y.; Li,M.; Qu,Z.; Guan,L.; Zang,J.; Gu,W.; Han,S.; Song,Y.; Hu,Y.; Wang,Z.; Gu,L.; Yang,W.; Liang,L.; Bao,H.; Tian,G.; Li,Y.; Qiao,C.; Jiang,L.; Li,C.; Bu,Z.; Chen,H.
EPI1090434	PB2	China	2014-Jan-24	EPI_ISL_283504	A/chicken/Guangxi/SD006/2014			Shi,J.; Deng,G.; Kong,H.; Gu,C.; Ma,S.; Yin,X.; Zeng,X.; Cui,P.; Chen,Y.; Yang,H.; Wan,X.; Wang,X.; Liu,L.; Chen,P.; Jiang,Y.; Liu,J.; Guan,Y.; Suzuki,Y.; Li,M.; Qu,Z.; Guan,L.; Zang,J.; Gu,W.; Han,S.; Song,Y.; Hu,Y.; Wang,Z.; Gu,L.; Yang,W.; Liang,L.; Bao,H.; Tian,G.; Li,Y.; Qiao,C.; Jiang,L.; Li,C.; Bu,Z.; Chen,H.
EPI1090442	PB2	China	2016-Apr-27	EPI_ISL_283505	A/chicken/Hebei/S1257/2016			Shi,J.; Deng,G.; Kong,H.; Gu,C.; Ma,S.; Yin,X.; Zeng,X.; Cui,P.; Chen,Y.; Yang,H.; Wan,X.; Wang,X.; Liu,L.; Chen,P.; Jiang,Y.; Liu,J.; Guan,Y.; Suzuki,Y.; Li,M.; Qu,Z.; Guan,L.; Zang,J.; Gu,W.; Han,S.; Song,Y.; Hu,Y.; Wang,Z.; Gu,L.; Yang,W.; Liang,L.; Bao,H.; Tian,G.; Li,Y.; Qiao,C.; Jiang,L.; Li,C.; Bu,Z.; Chen,H.
EPI1090450	PB2	China	2014-Jun-05	EPI_ISL_283506	A/chicken/Henan/S1425/2014			Shi,J.; Deng,G.; Kong,H.; Gu,C.; Ma,S.; Yin,X.; Zeng,X.; Cui,P.; Chen,Y.; Yang,H.; Wan,X.; Wang,X.; Liu,L.; Chen,P.; Jiang,Y.; Liu,J.; Guan,Y.; Suzuki,Y.; Li,M.; Qu,Z.; Guan,L.; Zang,J.; Gu,W.; Han,S.; Song,Y.; Hu,Y.; Wang,Z.; Gu,L.; Yang,W.; Liang,L.; Bao,H.; Tian,G.; Li,Y.; Qiao,C.; Jiang,L.; Li,C.; Bu,Z.; Chen,H.
EPI1090458	PB2	China	2016-May-19	EPI_ISL_283507	A/chicken/Hunan/S12753/2016			Shi,J.; Deng,G.; Kong,H.; Gu,C.; Ma,S.; Yin,X.; Zeng,X.; Cui,P.; Chen,Y.; Yang,H.; Wan,X.; Wang,X.; Liu,L.; Chen,P.; Jiang,Y.; Liu,J.; Guan,Y.; Suzuki,Y.; Li,M.; Qu,Z.; Guan,L.; Zang,J.; Gu,W.; Han,S.; Song,Y.; Hu,Y.; Wang,Z.; Gu,L.; Yang,W.; Liang,L.; Bao,H.; Tian,G.; Li,Y.; Qiao,C.; Jiang,L.; Li,C.; Bu,Z.; Chen,H.
EPI1090466	PB2	China	2014-Jan-28	EPI_ISL_283508	A/chicken/Hunan/SD010/2014			Shi,J.; Deng,G.; Kong,H.; Gu,C.; Ma,S.; Yin,X.; Zeng,X.; Cui,P.; Chen,Y.; Yang,H.; Wan,X.; Wang,X.; Liu,L.; Chen,P.; Jiang,Y.; Liu,J.; Guan,Y.; Suzuki,Y.; Li,M.; Qu,Z.; Guan,L.; Zang,J.; Gu,W.; Han,S.; Song,Y.; Hu,Y.; Wang,Z.; Gu,L.; Yang,W.; Liang,L.; Bao,H.; Tian,G.; Li,Y.; Qiao,C.; Jiang,L.; Li,C.; Bu,Z.; Chen,H.
EPI1090474	PB2	China	2014-Feb-18	EPI_ISL_283509	A/chicken/Hunan/SD017/2014			Shi,J.; Deng,G.; Kong,H.; Gu,C.; Ma,S.; Yin,X.; Zeng,X.; Cui,P.; Chen,Y.; Yang,H.; Wan,X.; Wang,X.; Liu,L.; Chen,P.; Jiang,Y.; Liu,J.; Guan,Y.; Suzuki,Y.; Li,M.; Qu,Z.; Guan,L.; Zang,J.; Gu,W.; Han,S.; Song,Y.; Hu,Y.; Wang,Z.; Gu,L.; Yang,W.; Liang,L.; Bao,H.; Tian,G.; Li,Y.; Qiao,C.; Jiang,L.; Li,C.; Bu,Z.; Chen,H.
EPI1090482	PB2	China	2014-Feb-18	EPI_ISL_283510	A/chicken/Hunan/SD019/2014			Shi,J.; Deng,G.; Kong,H.; Gu,C.; Ma,S.; Yin,X.; Zeng,X.; Cui,P.; Chen,Y.; Yang,H.; Wan,X.; Wang,X.; Liu,L.; Chen,P.; Jiang,Y.; Liu,J.; Guan,Y.; Suzuki,Y.; Li,M.; Qu,Z.; Guan,L.; Zang,J.; Gu,W.; Han,S.; Song,Y.; Hu,Y.; Wang,Z.; Gu,L.; Yang,W.; Liang,L.; Bao,H.; Tian,G.; Li,Y.; Qiao,C.; Jiang,L.; Li,C.; Bu,Z.; Chen,H.
EPI1090490	PB2	China	2016-Mar-13	EPI_ISL_283511	A/chicken/Jiangsu/S1045/2016			Shi,J.; Deng,G.; Kong,H.; Gu,C.; Ma,S.; Yin,X.; Zeng,X.; Cui,P.; Chen,Y.; Yang,H.; Wan,X.; Wang,X.; Liu,L.; Chen,P.; Jiang,Y.; Liu,J.; Guan,Y.; Suzuki,Y.; Li,M.; Qu,Z.; Guan,L.; Zang,J.; Gu,W.; Han,S.; Song,Y.; Hu,Y.; Wang,Z.; Gu,L.; Yang,W.; Liang,L.; Bao,H.; Tian,G.; Li,Y.; Qiao,C.; Jiang,L.; Li,C.; Bu,Z.; Chen,H.
EPI1090498	PB2	China	2015-Apr-02	EPI_ISL_283512	A/chicken/Jiangsu/S1361/2015			Shi,J.; Deng,G.; Kong,H.; Gu,C.; Ma,S.; Yin,X.; Zeng,X.; Cui,P.; Chen,Y.; Yang,H.; Wan,X.; Wang,X.; Liu,L.; Chen,P.; Jiang,Y.; Liu,J.; Guan,Y.; Suzuki,Y.; Li,M.; Qu,Z.; Guan,L.; Zang,J.; Gu,W.; Han,S.; Song,Y.; Hu,Y.; Wang,Z.; Gu,L.; Yang,W.; Liang,L.; Bao,H.; Tian,G.; Li,Y.; Qiao,C.; Jiang,L.; Li,C.; Bu,Z.; Chen,H.
EPI1090506	PB2	China	2016-Mar-15	EPI_ISL_283513	A/chicken/Jiangsu/S1441/2016			Shi,J.; Deng,G.; Kong,H.; Gu,C.; Ma,S.; Yin,X.; Zeng,X.; Cui,P.; Chen,Y.; Yang,H.; Wan,X.; Wang,X.; Liu,L.; Chen,P.; Jiang,Y.; Liu,J.; Guan,Y.; Suzuki,Y.; Li,M.; Qu,Z.; Guan,L.; Zang,J.; Gu,W.; Han,S.; Song,Y.; Hu,Y.; Wang,Z.; Gu,L.; Yang,W.; Liang,L.; Bao,H.; Tian,G.; Li,Y.; Qiao,C.; Jiang,L.; Li,C.; Bu,Z.; Chen,H.
EPI1090514	PB2	China	2016-Mar-15	EPI_ISL_283514	A/chicken/Jiangsu/S1460/2016			Shi,J.; Deng,G.; Kong,H.; Gu,C.; Ma,S.; Yin,X.; Zeng,X.; Cui,P.; Chen,Y.; Yang,H.; Wan,X.; Wang,X.; Liu,L.; Chen,P.; Jiang,Y.; Liu,J.; Guan,Y.; Suzuki,Y.; Li,M.; Qu,Z.; Guan,L.; Zang,J.; Gu,W.; Han,S.; Song,Y.; Hu,Y.; Wang,Z.; Gu,L.; Yang,W.; Liang,L.; Bao,H.; Tian,G.; Li,Y.; Qiao,C.; Jiang,L.; Li,C.; Bu,Z.; Chen,H.
EPI1090522	PB2	China	2015-Nov-10	EPI_ISL_283515	A/chicken/Jiangsu/S4519/2015			Shi,J.; Deng,G.; Kong,H.; Gu,C.; Ma,S.; Yin,X.; Zeng,X.; Cui,P.; Chen,Y.; Yang,H.; Wan,X.; Wang,X.; Liu,L.; Chen,P.; Jiang,Y.; Liu,J.; Guan,Y.; Suzuki,Y.; Li,M.; Qu,Z.; Guan,L.; Zang,J.; Gu,W.; Han,S.; Song,Y.; Hu,Y.; Wang,Z.; Gu,L.; Yang,W.; Liang,L.; Bao,H.; Tian,G.; Li,Y.; Qiao,C.; Jiang,L.; Li,C.; Bu,Z.; Chen,H.
EPI1090530	PB2	China	2015-Jan-17	EPI_ISL_283516	A/chicken/Jiangsu/SD012/2015			Shi,J.; Deng,G.; Kong,H.; Gu,C.; Ma,S.; Yin,X.; Zeng,X.; Cui,P.; Chen,Y.; Yang,H.; Wan,X.; Wang,X.; Liu,L.; Chen,P.; Jiang,Y.; Liu,J.; Guan,Y.; Suzuki,Y.; Li,M.; Qu,Z.; Guan,L.; Zang,J.; Gu,W.; Han,S.; Song,Y.; Hu,Y.; Wang,Z.; Gu,L.; Yang,W.; Liang,L.; Bao,H.; Tian,G.; Li,Y.; Qiao,C.; Jiang,L.; Li,C.; Bu,Z.; Chen,H.
EPI1090538	PB2	China	2015-Mar-24	EPI_ISL_283517	A/chicken/Jiangxi/S10017/2015			Shi,J.; Deng,G.; Kong,H.; Gu,C.; Ma,S.; Yin,X.; Zeng,X.; Cui,P.; Chen,Y.; Yang,H.; Wan,X.; Wang,X.; Liu,L.; Chen,P.; Jiang,Y.; Liu,J.; Guan,Y.; Suzuki,Y.; Li,M.; Qu,Z.; Guan,L.; Zang,J.; Gu,W.; Han,S.; Song,Y.; Hu,Y.; Wang,Z.; Gu,L.; Yang,W.; Liang,L.; Bao,H.; Tian,G.; Li,Y.; Qiao,C.; Jiang,L.; Li,C.; Bu,Z.; Chen,H.
EPI1090546	PB2	China	2015-Mar-26	EPI_ISL_283518	A/chicken/Jiangxi/S10844/2015			Shi,J.; Deng,G.; Kong,H.; Gu,C.; Ma,S.; Yin,X.; Zeng,X.; Cui,P.; Chen,Y.; Yang,H.; Wan,X.; Wang,X.; Liu,L.; Chen,P.; Jiang,Y.; Liu,J.; Guan,Y.; Suzuki,Y.; Li,M.; Qu,Z.; Guan,L.; Zang,J.; Gu,W.; Han,S.; Song,Y.; Hu,Y.; Wang,Z.; Gu,L.; Yang,W.; Liang,L.; Bao,H.; Tian,G.; Li,Y.; Qiao,C.; Jiang,L.; Li,C.; Bu,Z.; Chen,H.
EPI1090554	PB2	China	2015-Mar-27	EPI_ISL_283519	A/chicken/Jiangxi/S11228/2015			Shi,J.; Deng,G.; Kong,H.; Gu,C.; Ma,S.; Yin,X.; Zeng,X.; Cui,P.; Chen,Y.; Yang,H.; Wan,X.; Wang,X.; Liu,L.; Chen,P.; Jiang,Y.; Liu,J.; Guan,Y.; Suzuki,Y.; Li,M.; Qu,Z.; Guan,L.; Zang,J.; Gu,W.; Han,S.; Song,Y.; Hu,Y.; Wang,Z.; Gu,L.; Yang,W.; Liang,L.; Bao,H.; Tian,G.; Li,Y.; Qiao,C.; Jiang,L.; Li,C.; Bu,Z.; Chen,H.
EPI1090562	PB2	China	2015-Nov-27	EPI_ISL_283520	A/chicken/Jiangxi/S40993/2015			Shi,J.; Deng,G.; Kong,H.; Gu,C.; Ma,S.; Yin,X.; Zeng,X.; Cui,P.; Chen,Y.; Yang,H.; Wan,X.; Wang,X.; Liu,L.; Chen,P.; Jiang,Y.; Liu,J.; Guan,Y.; Suzuki,Y.; Li,M.; Qu,Z.; Guan,L.; Zang,J.; Gu,W.; Han,S.; Song,Y.; Hu,Y.; Wang,Z.; Gu,L.; Yang,W.; Liang,L.; Bao,H.; Tian,G.; Li,Y.; Qiao,C.; Jiang,L.; Li,C.; Bu,Z.; Chen,H.
EPI1090570	PB2	China	2016-Apr-15	EPI_ISL_283521	A/chicken/Jilin/SD009/2016			Shi,J.; Deng,G.; Kong,H.; Gu,C.; Ma,S.; Yin,X.; Zeng,X.; Cui,P.; Chen,Y.; Yang,H.; Wan,X.; Wang,X.; Liu,L.; Chen,P.; Jiang,Y.; Liu,J.; Guan,Y.; Suzuki,Y.; Li,M.; Qu,Z.; Guan,L.; Zang,J.; Gu,W.; Han,S.; Song,Y.; Hu,Y.; Wang,Z.; Gu,L.; Yang,W.; Liang,L.; Bao,H.; Tian,G.; Li,Y.; Qiao,C.; Jiang,L.; Li,C.; Bu,Z.; Chen,H.
EPI1090578	PB2	China	2014-May-16	EPI_ISL_283522	A/chicken/Ningxia/S1152/2014			Shi,J.; Deng,G.; Kong,H.; Gu,C.; Ma,S.; Yin,X.; Zeng,X.; Cui,P.; Chen,Y.; Yang,H.; Wan,X.; Wang,X.; Liu,L.; Chen,P.; Jiang,Y.; Liu,J.; Guan,Y.; Suzuki,Y.; Li,M.; Qu,Z.; Guan,L.; Zang,J.; Gu,W.; Han,S.; Song,Y.; Hu,Y.; Wang,Z.; Gu,L.; Yang,W.; Liang,L.; Bao,H.; Tian,G.; Li,Y.; Qiao,C.; Jiang,L.; Li,C.; Bu,Z.; Chen,H.
EPI1090586	PB2	China	2015-Nov-11	EPI_ISL_283523	A/chicken/Shanghai/S4100/2015			Shi,J.; Deng,G.; Kong,H.; Gu,C.; Ma,S.; Yin,X.; Zeng,X.; Cui,P.; Chen,Y.; Yang,H.; Wan,X.; Wang,X.; Liu,L.; Chen,P.; Jiang,Y.; Liu,J.; Guan,Y.; Suzuki,Y.; Li,M.; Qu,Z.; Guan,L.; Zang,J.; Gu,W.; Han,S.; Song,Y.; Hu,Y.; Wang,Z.; Gu,L.; Yang,W.; Liang,L.; Bao,H.; Tian,G.; Li,Y.; Qiao,C.; Jiang,L.; Li,C.; Bu,Z.; Chen,H.
EPI1090594	PB2	China	2014-Dec-03	EPI_ISL_283524	A/chicken/Xinjiang/SD033/2014			Shi,J.; Deng,G.; Kong,H.; Gu,C.; Ma,S.; Yin,X.; Zeng,X.; Cui,P.; Chen,Y.; Yang,H.; Wan,X.; Wang,X.; Liu,L.; Chen,P.; Jiang,Y.; Liu,J.; Guan,Y.; Suzuki,Y.; Li,M.; Qu,Z.; Guan,L.; Zang,J.; Gu,W.; Han,S.; Song,Y.; Hu,Y.; Wang,Z.; Gu,L.; Yang,W.; Liang,L.; Bao,H.; Tian,G.; Li,Y.; Qiao,C.; Jiang,L.; Li,C.; Bu,Z.; Chen,H.
EPI1090602	PB2	China	2014-Dec-03	EPI_ISL_283525	A/chicken/Xinjiang/SD036/2014			Shi,J.; Deng,G.; Kong,H.; Gu,C.; Ma,S.; Yin,X.; Zeng,X.; Cui,P.; Chen,Y.; Yang,H.; Wan,X.; Wang,X.; Liu,L.; Chen,P.; Jiang,Y.; Liu,J.; Guan,Y.; Suzuki,Y.; Li,M.; Qu,Z.; Guan,L.; Zang,J.; Gu,W.; Han,S.; Song,Y.; Hu,Y.; Wang,Z.; Gu,L.; Yang,W.; Liang,L.; Bao,H.; Tian,G.; Li,Y.; Qiao,C.; Jiang,L.; Li,C.; Bu,Z.; Chen,H.
EPI1090610	PB2	China	2016-May-10	EPI_ISL_283526	A/chicken/Zhejiang/S1074/2016			Shi,J.; Deng,G.; Kong,H.; Gu,C.; Ma,S.; Yin,X.; Zeng,X.; Cui,P.; Chen,Y.; Yang,H.; Wan,X.; Wang,X.; Liu,L.; Chen,P.; Jiang,Y.; Liu,J.; Guan,Y.; Suzuki,Y.; Li,M.; Qu,Z.; Guan,L.; Zang,J.; Gu,W.; Han,S.; Song,Y.; Hu,Y.; Wang,Z.; Gu,L.; Yang,W.; Liang,L.; Bao,H.; Tian,G.; Li,Y.; Qiao,C.; Jiang,L.; Li,C.; Bu,Z.; Chen,H.
EPI1090618	PB2	China	2015-Mar-24	EPI_ISL_283527	A/chicken/Zhejiang/S1190/2015			Shi,J.; Deng,G.; Kong,H.; Gu,C.; Ma,S.; Yin,X.; Zeng,X.; Cui,P.; Chen,Y.; Yang,H.; Wan,X.; Wang,X.; Liu,L.; Chen,P.; Jiang,Y.; Liu,J.; Guan,Y.; Suzuki,Y.; Li,M.; Qu,Z.; Guan,L.; Zang,J.; Gu,W.; Han,S.; Song,Y.; Hu,Y.; Wang,Z.; Gu,L.; Yang,W.; Liang,L.; Bao,H.; Tian,G.; Li,Y.; Qiao,C.; Jiang,L.; Li,C.; Bu,Z.; Chen,H.
EPI1090626	PB2	China	2013-Dec-08	EPI_ISL_283528	A/chicken/Zhejiang/S4008/2013			Shi,J.; Deng,G.; Kong,H.; Gu,C.; Ma,S.; Yin,X.; Zeng,X.; Cui,P.; Chen,Y.; Yang,H.; Wan,X.; Wang,X.; Liu,L.; Chen,P.; Jiang,Y.; Liu,J.; Guan,Y.; Suzuki,Y.; Li,M.; Qu,Z.; Guan,L.; Zang,J.; Gu,W.; Han,S.; Song,Y.; Hu,Y.; Wang,Z.; Gu,L.; Yang,W.; Liang,L.; Bao,H.; Tian,G.; Li,Y.; Qiao,C.; Jiang,L.; Li,C.; Bu,Z.; Chen,H.
EPI1090634	PB2	China	2013-Dec-08	EPI_ISL_283529	A/chicken/Zhejiang/S4017/2013			Shi,J.; Deng,G.; Kong,H.; Gu,C.; Ma,S.; Yin,X.; Zeng,X.; Cui,P.; Chen,Y.; Yang,H.; Wan,X.; Wang,X.; Liu,L.; Chen,P.; Jiang,Y.; Liu,J.; Guan,Y.; Suzuki,Y.; Li,M.; Qu,Z.; Guan,L.; Zang,J.; Gu,W.; Han,S.; Song,Y.; Hu,Y.; Wang,Z.; Gu,L.; Yang,W.; Liang,L.; Bao,H.; Tian,G.; Li,Y.; Qiao,C.; Jiang,L.; Li,C.; Bu,Z.; Chen,H.
EPI1090642	PB2	China	2014-Nov-25	EPI_ISL_283530	A/chicken/Zhejiang/S4060/2014			Shi,J.; Deng,G.; Kong,H.; Gu,C.; Ma,S.; Yin,X.; Zeng,X.; Cui,P.; Chen,Y.; Yang,H.; Wan,X.; Wang,X.; Liu,L.; Chen,P.; Jiang,Y.; Liu,J.; Guan,Y.; Suzuki,Y.; Li,M.; Qu,Z.; Guan,L.; Zang,J.; Gu,W.; Han,S.; Song,Y.; Hu,Y.; Wang,Z.; Gu,L.; Yang,W.; Liang,L.; Bao,H.; Tian,G.; Li,Y.; Qiao,C.; Jiang,L.; Li,C.; Bu,Z.; Chen,H.
EPI1090650	PB2	China	2013-Dec-08	EPI_ISL_283531	A/chicken/Zhejiang/S4071/2013			Shi,J.; Deng,G.; Kong,H.; Gu,C.; Ma,S.; Yin,X.; Zeng,X.; Cui,P.; Chen,Y.; Yang,H.; Wan,X.; Wang,X.; Liu,L.; Chen,P.; Jiang,Y.; Liu,J.; Guan,Y.; Suzuki,Y.; Li,M.; Qu,Z.; Guan,L.; Zang,J.; Gu,W.; Han,S.; Song,Y.; Hu,Y.; Wang,Z.; Gu,L.; Yang,W.; Liang,L.; Bao,H.; Tian,G.; Li,Y.; Qiao,C.; Jiang,L.; Li,C.; Bu,Z.; Chen,H.
EPI1090658	PB2	China	2013-Dec-08	EPI_ISL_283532	A/chicken/Zhejiang/S4079/2013			Shi,J.; Deng,G.; Kong,H.; Gu,C.; Ma,S.; Yin,X.; Zeng,X.; Cui,P.; Chen,Y.; Yang,H.; Wan,X.; Wang,X.; Liu,L.; Chen,P.; Jiang,Y.; Liu,J.; Guan,Y.; Suzuki,Y.; Li,M.; Qu,Z.; Guan,L.; Zang,J.; Gu,W.; Han,S.; Song,Y.; Hu,Y.; Wang,Z.; Gu,L.; Yang,W.; Liang,L.; Bao,H.; Tian,G.; Li,Y.; Qiao,C.; Jiang,L.; Li,C.; Bu,Z.; Chen,H.
EPI1090666	PB2	China	2013-Dec-08	EPI_ISL_283533	A/chicken/Zhejiang/S4135/2013			Shi,J.; Deng,G.; Kong,H.; Gu,C.; Ma,S.; Yin,X.; Zeng,X.; Cui,P.; Chen,Y.; Yang,H.; Wan,X.; Wang,X.; Liu,L.; Chen,P.; Jiang,Y.; Liu,J.; Guan,Y.; Suzuki,Y.; Li,M.; Qu,Z.; Guan,L.; Zang,J.; Gu,W.; Han,S.; Song,Y.; Hu,Y.; Wang,Z.; Gu,L.; Yang,W.; Liang,L.; Bao,H.; Tian,G.; Li,Y.; Qiao,C.; Jiang,L.; Li,C.; Bu,Z.; Chen,H.
EPI1090674	PB2	China	2013-Dec-08	EPI_ISL_283534	A/chicken/Zhejiang/S4168/2013			Shi,J.; Deng,G.; Kong,H.; Gu,C.; Ma,S.; Yin,X.; Zeng,X.; Cui,P.; Chen,Y.; Yang,H.; Wan,X.; Wang,X.; Liu,L.; Chen,P.; Jiang,Y.; Liu,J.; Guan,Y.; Suzuki,Y.; Li,M.; Qu,Z.; Guan,L.; Zang,J.; Gu,W.; Han,S.; Song,Y.; Hu,Y.; Wang,Z.; Gu,L.; Yang,W.; Liang,L.; Bao,H.; Tian,G.; Li,Y.; Qiao,C.; Jiang,L.; Li,C.; Bu,Z.; Chen,H.
EPI1090682	PB2	China	2016-Jan-01	EPI_ISL_283535	A/chicken/Zhejiang/SD001/2016			Shi,J.; Deng,G.; Kong,H.; Gu,C.; Ma,S.; Yin,X.; Zeng,X.; Cui,P.; Chen,Y.; Yang,H.; Wan,X.; Wang,X.; Liu,L.; Chen,P.; Jiang,Y.; Liu,J.; Guan,Y.; Suzuki,Y.; Li,M.; Qu,Z.; Guan,L.; Zang,J.; Gu,W.; Han,S.; Song,Y.; Hu,Y.; Wang,Z.; Gu,L.; Yang,W.; Liang,L.; Bao,H.; Tian,G.; Li,Y.; Qiao,C.; Jiang,L.; Li,C.; Bu,Z.; Chen,H.
EPI1090690	PB2	China	2014-Nov-04	EPI_ISL_283536	A/duck/Fujian/S4170/2014			Shi,J.; Deng,G.; Kong,H.; Gu,C.; Ma,S.; Yin,X.; Zeng,X.; Cui,P.; Chen,Y.; Yang,H.; Wan,X.; Wang,X.; Liu,L.; Chen,P.; Jiang,Y.; Liu,J.; Guan,Y.; Suzuki,Y.; Li,M.; Qu,Z.; Guan,L.; Zang,J.; Gu,W.; Han,S.; Song,Y.; Hu,Y.; Wang,Z.; Gu,L.; Yang,W.; Liang,L.; Bao,H.; Tian,G.; Li,Y.; Qiao,C.; Jiang,L.; Li,C.; Bu,Z.; Chen,H.
EPI1090698	PB2	China	2014-Oct-23	EPI_ISL_283537	A/duck/Guangxi/SDY129/2014			Shi,J.; Deng,G.; Kong,H.; Gu,C.; Ma,S.; Yin,X.; Zeng,X.; Cui,P.; Chen,Y.; Yang,H.; Wan,X.; Wang,X.; Liu,L.; Chen,P.; Jiang,Y.; Liu,J.; Guan,Y.; Suzuki,Y.; Li,M.; Qu,Z.; Guan,L.; Zang,J.; Gu,W.; Han,S.; Song,Y.; Hu,Y.; Wang,Z.; Gu,L.; Yang,W.; Liang,L.; Bao,H.; Tian,G.; Li,Y.; Qiao,C.; Jiang,L.; Li,C.; Bu,Z.; Chen,H.
EPI1090706	PB2	China	2015-Mar-17	EPI_ISL_283538	A/duck/Hunan/S11682/2015			Shi,J.; Deng,G.; Kong,H.; Gu,C.; Ma,S.; Yin,X.; Zeng,X.; Cui,P.; Chen,Y.; Yang,H.; Wan,X.; Wang,X.; Liu,L.; Chen,P.; Jiang,Y.; Liu,J.; Guan,Y.; Suzuki,Y.; Li,M.; Qu,Z.; Guan,L.; Zang,J.; Gu,W.; Han,S.; Song,Y.; Hu,Y.; Wang,Z.; Gu,L.; Yang,W.; Liang,L.; Bao,H.; Tian,G.; Li,Y.; Qiao,C.; Jiang,L.; Li,C.; Bu,Z.; Chen,H.
EPI1090714	PB2	China	2015-Nov-16	EPI_ISL_283539	A/duck/Hunan/S40506/2015			Shi,J.; Deng,G.; Kong,H.; Gu,C.; Ma,S.; Yin,X.; Zeng,X.; Cui,P.; Chen,Y.; Yang,H.; Wan,X.; Wang,X.; Liu,L.; Chen,P.; Jiang,Y.; Liu,J.; Guan,Y.; Suzuki,Y.; Li,M.; Qu,Z.; Guan,L.; Zang,J.; Gu,W.; Han,S.; Song,Y.; Hu,Y.; Wang,Z.; Gu,L.; Yang,W.; Liang,L.; Bao,H.; Tian,G.; Li,Y.; Qiao,C.; Jiang,L.; Li,C.; Bu,Z.; Chen,H.
EPI1090722	PB2	China	2015-Nov-17	EPI_ISL_283540	A/duck/Hunan/S40685/2015			Shi,J.; Deng,G.; Kong,H.; Gu,C.; Ma,S.; Yin,X.; Zeng,X.; Cui,P.; Chen,Y.; Yang,H.; Wan,X.; Wang,X.; Liu,L.; Chen,P.; Jiang,Y.; Liu,J.; Guan,Y.; Suzuki,Y.; Li,M.; Qu,Z.; Guan,L.; Zang,J.; Gu,W.; Han,S.; Song,Y.; Hu,Y.; Wang,Z.; Gu,L.; Yang,W.; Liang,L.; Bao,H.; Tian,G.; Li,Y.; Qiao,C.; Jiang,L.; Li,C.; Bu,Z.; Chen,H.
EPI1090730	PB2	China	2014-May-14	EPI_ISL_283541	A/duck/Jiangsu/S1181/2014			Shi,J.; Deng,G.; Kong,H.; Gu,C.; Ma,S.; Yin,X.; Zeng,X.; Cui,P.; Chen,Y.; Yang,H.; Wan,X.; Wang,X.; Liu,L.; Chen,P.; Jiang,Y.; Liu,J.; Guan,Y.; Suzuki,Y.; Li,M.; Qu,Z.; Guan,L.; Zang,J.; Gu,W.; Han,S.; Song,Y.; Hu,Y.; Wang,Z.; Gu,L.; Yang,W.; Liang,L.; Bao,H.; Tian,G.; Li,Y.; Qiao,C.; Jiang,L.; Li,C.; Bu,Z.; Chen,H.
EPI1090738	PB2	China	2016-May-14	EPI_ISL_283542	A/duck/Jiangsu/S1220/2016			Shi,J.; Deng,G.; Kong,H.; Gu,C.; Ma,S.; Yin,X.; Zeng,X.; Cui,P.; Chen,Y.; Yang,H.; Wan,X.; Wang,X.; Liu,L.; Chen,P.; Jiang,Y.; Liu,J.; Guan,Y.; Suzuki,Y.; Li,M.; Qu,Z.; Guan,L.; Zang,J.; Gu,W.; Han,S.; Song,Y.; Hu,Y.; Wang,Z.; Gu,L.; Yang,W.; Liang,L.; Bao,H.; Tian,G.; Li,Y.; Qiao,C.; Jiang,L.; Li,C.; Bu,Z.; Chen,H.
EPI1090746	PB2	China	2016-Mar-15	EPI_ISL_283543	A/duck/Jiangsu/S1700/2016			Shi,J.; Deng,G.; Kong,H.; Gu,C.; Ma,S.; Yin,X.; Zeng,X.; Cui,P.; Chen,Y.; Yang,H.; Wan,X.; Wang,X.; Liu,L.; Chen,P.; Jiang,Y.; Liu,J.; Guan,Y.; Suzuki,Y.; Li,M.; Qu,Z.; Guan,L.; Zang,J.; Gu,W.; Han,S.; Song,Y.; Hu,Y.; Wang,Z.; Gu,L.; Yang,W.; Liang,L.; Bao,H.; Tian,G.; Li,Y.; Qiao,C.; Jiang,L.; Li,C.; Bu,Z.; Chen,H.
EPI1090754	PB2	China	2015-Jan-17	EPI_ISL_283544	A/duck/Shanghai/SD015/2015			Shi,J.; Deng,G.; Kong,H.; Gu,C.; Ma,S.; Yin,X.; Zeng,X.; Cui,P.; Chen,Y.; Yang,H.; Wan,X.; Wang,X.; Liu,L.; Chen,P.; Jiang,Y.; Liu,J.; Guan,Y.; Suzuki,Y.; Li,M.; Qu,Z.; Guan,L.; Zang,J.; Gu,W.; Han,S.; Song,Y.; Hu,Y.; Wang,Z.; Gu,L.; Yang,W.; Liang,L.; Bao,H.; Tian,G.; Li,Y.; Qiao,C.; Jiang,L.; Li,C.; Bu,Z.; Chen,H.
EPI1090762	PB2	China	2015-Jan-17	EPI_ISL_283545	A/duck/Shanghai/SD016/2015			Shi,J.; Deng,G.; Kong,H.; Gu,C.; Ma,S.; Yin,X.; Zeng,X.; Cui,P.; Chen,Y.; Yang,H.; Wan,X.; Wang,X.; Liu,L.; Chen,P.; Jiang,Y.; Liu,J.; Guan,Y.; Suzuki,Y.; Li,M.; Qu,Z.; Guan,L.; Zang,J.; Gu,W.; Han,S.; Song,Y.; Hu,Y.; Wang,Z.; Gu,L.; Yang,W.; Liang,L.; Bao,H.; Tian,G.; Li,Y.; Qiao,C.; Jiang,L.; Li,C.; Bu,Z.; Chen,H.
EPI1090770	PB2	China	2016-May-12	EPI_ISL_283546	A/duck/Zhejiang/S1375/2016			Shi,J.; Deng,G.; Kong,H.; Gu,C.; Ma,S.; Yin,X.; Zeng,X.; Cui,P.; Chen,Y.; Yang,H.; Wan,X.; Wang,X.; Liu,L.; Chen,P.; Jiang,Y.; Liu,J.; Guan,Y.; Suzuki,Y.; Li,M.; Qu,Z.; Guan,L.; Zang,J.; Gu,W.; Han,S.; Song,Y.; Hu,Y.; Wang,Z.; Gu,L.; Yang,W.; Liang,L.; Bao,H.; Tian,G.; Li,Y.; Qiao,C.; Jiang,L.; Li,C.; Bu,Z.; Chen,H.
EPI1090778	PB2	China	2014-Nov-27	EPI_ISL_283547	A/duck/Zhejiang/S4488/2014			Shi,J.; Deng,G.; Kong,H.; Gu,C.; Ma,S.; Yin,X.; Zeng,X.; Cui,P.; Chen,Y.; Yang,H.; Wan,X.; Wang,X.; Liu,L.; Chen,P.; Jiang,Y.; Liu,J.; Guan,Y.; Suzuki,Y.; Li,M.; Qu,Z.; Guan,L.; Zang,J.; Gu,W.; Han,S.; Song,Y.; Hu,Y.; Wang,Z.; Gu,L.; Yang,W.; Liang,L.; Bao,H.; Tian,G.; Li,Y.; Qiao,C.; Jiang,L.; Li,C.; Bu,Z.; Chen,H.
EPI1090786	PB2	China	2014-Nov-27	EPI_ISL_283548	A/duck/Zhejiang/S4489/2014			Shi,J.; Deng,G.; Kong,H.; Gu,C.; Ma,S.; Yin,X.; Zeng,X.; Cui,P.; Chen,Y.; Yang,H.; Wan,X.; Wang,X.; Liu,L.; Chen,P.; Jiang,Y.; Liu,J.; Guan,Y.; Suzuki,Y.; Li,M.; Qu,Z.; Guan,L.; Zang,J.; Gu,W.; Han,S.; Song,Y.; Hu,Y.; Wang,Z.; Gu,L.; Yang,W.; Liang,L.; Bao,H.; Tian,G.; Li,Y.; Qiao,C.; Jiang,L.; Li,C.; Bu,Z.; Chen,H.
EPI1090794	PB2	China	2013-Apr-04	EPI_ISL_283549	A/duck/Anhui/S702/2013			Shi,J.; Deng,G.; Kong,H.; Gu,C.; Ma,S.; Yin,X.; Zeng,X.; Cui,P.; Chen,Y.; Yang,H.; Wan,X.; Wang,X.; Liu,L.; Chen,P.; Jiang,Y.; Liu,J.; Guan,Y.; Suzuki,Y.; Li,M.; Qu,Z.; Guan,L.; Zang,J.; Gu,W.; Han,S.; Song,Y.; Hu,Y.; Wang,Z.; Gu,L.; Yang,W.; Liang,L.; Bao,H.; Tian,G.; Li,Y.; Qiao,C.; Jiang,L.; Li,C.; Bu,Z.; Chen,H.
EPI1140611	PB2	Japan	2017-Jan-01	EPI_ISL_291372	A/duck/Japan/AQ-HE29-52/2017	National Institute of Animal Health	National Institute of Animal Health	Uchida,Y
EPI1158191	PB2	China	2016-Nov-30	EPI_ISL_295064	A/chicken/Guangdong/11.30 DGCPLB013/2016		China Center For Disease Control And Prevention
EPI1230117	PB2	Netherlands	2016-Jun-08	EPI_ISL_309836	A/Chicken/Netherlands/16007311-037-041/2016	Wageningen Bioveterinary Research	Wageningen Bioveterinary Research	Bergervoet, Saskia; Heutink, Rene; Harders, Frank; Beerens, Nancy
EPI1257511	PB2	China	2018-Jan-29	EPI_ISL_315152	A/Enviroment/Xuzhou/4030/2018		Jiangsu Provincial Center for Disease Control & Prevention
EPI1299571	PB2	China	2018-Feb-26	EPI_ISL_327406	A/chicken/Shaanxi/F223/2018	South China Agricultural University	South China Agricultural University	Weixin, Jia; Shumin, Xie; Wenbao, Qi; Ming,Liao
EPI1299585	PB2	China	2018-Apr-11	EPI_ISL_327408	A/duck/Guangdong/F450/2018	South China Agricultural University	South China Agricultural University	Weixin, Jia; Shumin, Xie; Wenbao, Qi; Ming, Liao
EPI1302579	PB2	China	2017-Jun-01	EPI_ISL_327800	A/chicken/Heilongjiang/BQC01/2017			Xu,J.; Sun,G.
EPI1307963	PB2	China	2017-Mar-30	EPI_ISL_329150	A/chicken/Guangdong/30/2017			Xiang,B.; Liang,J.; Ren,T.
EPI1511037	PB2	China	2014-Jan-27	EPI_ISL_368781	A/chicken/China/1614/2014			Goraichuk,I.V.; Alfonso,C.L.; Suarez,D.L.
EPI1526521	PB2	China	2017-Jan-10	EPI_ISL_372307	A/chicken/China/ZSM/2017			Qin,J.; Zhang,Y.; Shen,X.; Gong,L.; Xue,C.; Cao,Y.
EPI1551296	PB2	China	2017-Jan-14	EPI_ISL_378707	A/chicken/Heilongjiang/LJS15/2017			He,L.; Liu,D.; Hu,J.; Sun,W.; Gao,R.; Shi,L.; He,D.; Li,B.; Wang,X.; Gu,M.; Hu,S.; Liu,X.; Hu,Z.; Chen,S.; Peng,D.
EPI1551297	PB2	China	2017-Feb-14	EPI_ISL_378708	A/chicken/Anhui/AH388/2017			He,L.; Liu,D.; Hu,J.; Sun,W.; Gao,R.; Shi,L.; He,D.; Li,B.; Wang,X.; Gu,M.; Hu,S.; Liu,X.; Hu,Z.; Chen,S.; Peng,D.
EPI1551298	PB2	China	2017-Mar-06	EPI_ISL_378709	A/chicken/Anhui/AH395/2017			He,L.; Liu,D.; Hu,J.; Sun,W.; Gao,R.; Shi,L.; He,D.; Li,B.; Wang,X.; Gu,M.; Hu,S.; Liu,X.; Hu,Z.; Chen,S.; Peng,D.
EPI1551299	PB2	China	2017-Feb-20	EPI_ISL_378710	A/chicken/Jiangsu/TM261/2017			He,L.; Liu,D.; Hu,J.; Sun,W.; Gao,R.; Shi,L.; He,D.; Li,B.; Wang,X.; Gu,M.; Hu,S.; Liu,X.; Hu,Z.; Chen,S.; Peng,D.
EPI1551300	PB2	China	2017-Feb-27	EPI_ISL_378711	A/chicken/Jiangsu/JS/02/71/2017			He,L.; Liu,D.; Hu,J.; Sun,W.; Gao,R.; Shi,L.; He,D.; Li,B.; Wang,X.; Gu,M.; Hu,S.; Liu,X.; Hu,Z.; Chen,S.; Peng,D.
EPI1551301	PB2	China	2017-Mar-07	EPI_ISL_378712	A/chicken/Jiangsu/YZLH37/2017			He,L.; Liu,D.; Hu,J.; Sun,W.; Gao,R.; Shi,L.; He,D.; Li,B.; Wang,X.; Gu,M.; Hu,S.; Liu,X.; Hu,Z.; Chen,S.; Peng,D.
EPI1551302	PB2	China	2017-Mar-28	EPI_ISL_378713	A/chicken/Guangxi/GX110/2017			He,L.; Liu,D.; Hu,J.; Sun,W.; Gao,R.; Shi,L.; He,D.; Li,B.; Wang,X.; Gu,M.; Hu,S.; Liu,X.; Hu,Z.; Chen,S.; Peng,D.
EPI1551303	PB2	China	2017-May-05	EPI_ISL_378714	A/chicken/Henan/HNXY1/2017			He,L.; Liu,D.; Hu,J.; Sun,W.; Gao,R.; Shi,L.; He,D.; Li,B.; Wang,X.; Gu,M.; Hu,S.; Liu,X.; Hu,Z.; Chen,S.; Peng,D.
EPI1551304	PB2	China	2017-Mar-06	EPI_ISL_378715	A/chicken/Guangxi/GX102/2017			He,L.; Liu,D.; Hu,J.; Sun,W.; Gao,R.; Shi,L.; He,D.; Li,B.; Wang,X.; Gu,M.; Hu,S.; Liu,X.; Hu,Z.; Chen,S.; Peng,D.
EPI1551305	PB2	China	2017-May-14	EPI_ISL_378716	A/chicken/Hebei/SJ27/2017			He,L.; Liu,D.; Hu,J.; Sun,W.; Gao,R.; Shi,L.; He,D.; Li,B.; Wang,X.; Gu,M.; Hu,S.; Liu,X.; Hu,Z.; Chen,S.; Peng,D.
EPI1551306	PB2	China	2017-Feb-12	EPI_ISL_378717	A/chicken/Guangdong/HZLH1/2017			He,L.; Liu,D.; Hu,J.; Sun,W.; Gao,R.; Shi,L.; He,D.; Li,B.; Wang,X.; Gu,M.; Hu,S.; Liu,X.; Hu,Z.; Chen,S.; Peng,D.
EPI1551405	PB2	China	2017-Jul-05	EPI_ISL_378724	A/duck/Southern China/04/2017			He,L.; Liu,D.; Hu,J.; Shi,L.; Liu,J.; Cai,T.; Gu,H.; Zhao,J.; Wang,X.; Gu,M.; Hu,S.; Liu,X.; Hu,Z.
EPI1551422	PB2	China	2017-Jun-01	EPI_ISL_378726	A/duck/Southern China/01/2017			He,L.; Liu,D.; Hu,J.; Shi,L.; Liu,J.; Cai,T.; Gu,H.; Zhao,J.; Wang,X.; Gu,M.; Hu,S.; Liu,X.; Hu,Z.
EPI1555564	PB2	China	2017-Feb-07	EPI_ISL_379650	A/chicken/Guangdong/S10131/2017			Shi,J.; Deng,G.; Ma,S.; Zeng,X.; Yin,X.; Li,M.; Zhang,B.; Cui,P.; Chen,Y.; Yang,H.; Wan,X.; Liu,L.; Chen,P.; Jiang,Y.; Guan,Y.; Liu,J.; Gu,W.; Han,S.; Song,Y.; Liang,L.; Qu,Z.; Hou,Y.; Wang,X.; Bao,H.; Tian,G.; Li,Y.; Jiang,L.; Li,C.; Chen,H.
EPI1555572	PB2	China	2017-Feb-07	EPI_ISL_379651	A/chicken/Guangdong/S11523/2017			Shi,J.; Deng,G.; Ma,S.; Zeng,X.; Yin,X.; Li,M.; Zhang,B.; Cui,P.; Chen,Y.; Yang,H.; Wan,X.; Liu,L.; Chen,P.; Jiang,Y.; Guan,Y.; Liu,J.; Gu,W.; Han,S.; Song,Y.; Liang,L.; Qu,Z.; Hou,Y.; Wang,X.; Bao,H.; Tian,G.; Li,Y.; Jiang,L.; Li,C.; Chen,H.
EPI1555580	PB2	China	2017-Feb-07	EPI_ISL_379652	A/chicken/Guangdong/S12178/2017			Shi,J.; Deng,G.; Ma,S.; Zeng,X.; Yin,X.; Li,M.; Zhang,B.; Cui,P.; Chen,Y.; Yang,H.; Wan,X.; Liu,L.; Chen,P.; Jiang,Y.; Guan,Y.; Liu,J.; Gu,W.; Han,S.; Song,Y.; Liang,L.; Qu,Z.; Hou,Y.; Wang,X.; Bao,H.; Tian,G.; Li,Y.; Jiang,L.; Li,C.; Chen,H.
EPI1555589	PB2	China	2017-Feb-20	EPI_ISL_379653	A/chicken/Hunan/S1220/2017			Shi,J.; Deng,G.; Ma,S.; Zeng,X.; Yin,X.; Li,M.; Zhang,B.; Cui,P.; Chen,Y.; Yang,H.; Wan,X.; Liu,L.; Chen,P.; Jiang,Y.; Guan,Y.; Liu,J.; Gu,W.; Han,S.; Song,Y.; Liang,L.; Qu,Z.; Hou,Y.; Wang,X.; Bao,H.; Tian,G.; Li,Y.; Jiang,L.; Li,C.; Chen,H.
EPI1555597	PB2	China	2017-Feb-20	EPI_ISL_379654	A/chicken/Hunan/S1221/2017			Shi,J.; Deng,G.; Ma,S.; Zeng,X.; Yin,X.; Li,M.; Zhang,B.; Cui,P.; Chen,Y.; Yang,H.; Wan,X.; Liu,L.; Chen,P.; Jiang,Y.; Guan,Y.; Liu,J.; Gu,W.; Han,S.; Song,Y.; Liang,L.; Qu,Z.; Hou,Y.; Wang,X.; Bao,H.; Tian,G.; Li,Y.; Jiang,L.; Li,C.; Chen,H.
EPI1555605	PB2	China	2017-Feb-07	EPI_ISL_379655	A/chicken/Guangdong/S12669/2017			Shi,J.; Deng,G.; Ma,S.; Zeng,X.; Yin,X.; Li,M.; Zhang,B.; Cui,P.; Chen,Y.; Yang,H.; Wan,X.; Liu,L.; Chen,P.; Jiang,Y.; Guan,Y.; Liu,J.; Gu,W.; Han,S.; Song,Y.; Liang,L.; Qu,Z.; Hou,Y.; Wang,X.; Bao,H.; Tian,G.; Li,Y.; Jiang,L.; Li,C.; Chen,H.
EPI1555613	PB2	China	2017-Nov-02	EPI_ISL_379656	A/chicken/Tibet/S3268/2017			Shi,J.; Deng,G.; Ma,S.; Zeng,X.; Yin,X.; Li,M.; Zhang,B.; Cui,P.; Chen,Y.; Yang,H.; Wan,X.; Liu,L.; Chen,P.; Jiang,Y.; Guan,Y.; Liu,J.; Gu,W.; Han,S.; Song,Y.; Liang,L.; Qu,Z.; Hou,Y.; Wang,X.; Bao,H.; Tian,G.; Li,Y.; Jiang,L.; Li,C.; Chen,H.
EPI1555621	PB2	China	2017-Feb-27	EPI_ISL_379657	A/chicken/Hunan/SD083/2017			Shi,J.; Deng,G.; Ma,S.; Zeng,X.; Yin,X.; Li,M.; Zhang,B.; Cui,P.; Chen,Y.; Yang,H.; Wan,X.; Liu,L.; Chen,P.; Jiang,Y.; Guan,Y.; Liu,J.; Gu,W.; Han,S.; Song,Y.; Liang,L.; Qu,Z.; Hou,Y.; Wang,X.; Bao,H.; Tian,G.; Li,Y.; Jiang,L.; Li,C.; Chen,H.
EPI1555629	PB2	China	2017-Apr-18	EPI_ISL_379658	A/chicken/Guangxi/SD097/2017			Shi,J.; Deng,G.; Ma,S.; Zeng,X.; Yin,X.; Li,M.; Zhang,B.; Cui,P.; Chen,Y.; Yang,H.; Wan,X.; Liu,L.; Chen,P.; Jiang,Y.; Guan,Y.; Liu,J.; Gu,W.; Han,S.; Song,Y.; Liang,L.; Qu,Z.; Hou,Y.; Wang,X.; Bao,H.; Tian,G.; Li,Y.; Jiang,L.; Li,C.; Chen,H.
EPI1555637	PB2	China	2017-Apr-18	EPI_ISL_379659	A/chicken/Guangxi/SD098/2017			Shi,J.; Deng,G.; Ma,S.; Zeng,X.; Yin,X.; Li,M.; Zhang,B.; Cui,P.; Chen,Y.; Yang,H.; Wan,X.; Liu,L.; Chen,P.; Jiang,Y.; Guan,Y.; Liu,J.; Gu,W.; Han,S.; Song,Y.; Liang,L.; Qu,Z.; Hou,Y.; Wang,X.; Bao,H.; Tian,G.; Li,Y.; Jiang,L.; Li,C.; Chen,H.
EPI1555645	PB2	China	2017-Mar-02	EPI_ISL_379660	A/chicken/Guangdong/SD103/2017			Shi,J.; Deng,G.; Ma,S.; Zeng,X.; Yin,X.; Li,M.; Zhang,B.; Cui,P.; Chen,Y.; Yang,H.; Wan,X.; Liu,L.; Chen,P.; Jiang,Y.; Guan,Y.; Liu,J.; Gu,W.; Han,S.; Song,Y.; Liang,L.; Qu,Z.; Hou,Y.; Wang,X.; Bao,H.; Tian,G.; Li,Y.; Jiang,L.; Li,C.; Chen,H.
EPI1555653	PB2	China	2017-Mar-11	EPI_ISL_379661	A/chicken/Hunan/SD107/2017			Shi,J.; Deng,G.; Ma,S.; Zeng,X.; Yin,X.; Li,M.; Zhang,B.; Cui,P.; Chen,Y.; Yang,H.; Wan,X.; Liu,L.; Chen,P.; Jiang,Y.; Guan,Y.; Liu,J.; Gu,W.; Han,S.; Song,Y.; Liang,L.; Qu,Z.; Hou,Y.; Wang,X.; Bao,H.; Tian,G.; Li,Y.; Jiang,L.; Li,C.; Chen,H.
EPI1555661	PB2	China	2017-Mar-11	EPI_ISL_379662	A/chicken/Hunan/SD108/2017			Shi,J.; Deng,G.; Ma,S.; Zeng,X.; Yin,X.; Li,M.; Zhang,B.; Cui,P.; Chen,Y.; Yang,H.; Wan,X.; Liu,L.; Chen,P.; Jiang,Y.; Guan,Y.; Liu,J.; Gu,W.; Han,S.; Song,Y.; Liang,L.; Qu,Z.; Hou,Y.; Wang,X.; Bao,H.; Tian,G.; Li,Y.; Jiang,L.; Li,C.; Chen,H.
EPI1555669	PB2	China	2017-Mar-21	EPI_ISL_379663	A/chicken/Hunan/SD130/2017			Shi,J.; Deng,G.; Ma,S.; Zeng,X.; Yin,X.; Li,M.; Zhang,B.; Cui,P.; Chen,Y.; Yang,H.; Wan,X.; Liu,L.; Chen,P.; Jiang,Y.; Guan,Y.; Liu,J.; Gu,W.; Han,S.; Song,Y.; Liang,L.; Qu,Z.; Hou,Y.; Wang,X.; Bao,H.; Tian,G.; Li,Y.; Jiang,L.; Li,C.; Chen,H.
EPI1555677	PB2	China	2017-Apr-18	EPI_ISL_379664	A/chicken/Guangxi/SD131/2017			Shi,J.; Deng,G.; Ma,S.; Zeng,X.; Yin,X.; Li,M.; Zhang,B.; Cui,P.; Chen,Y.; Yang,H.; Wan,X.; Liu,L.; Chen,P.; Jiang,Y.; Guan,Y.; Liu,J.; Gu,W.; Han,S.; Song,Y.; Liang,L.; Qu,Z.; Hou,Y.; Wang,X.; Bao,H.; Tian,G.; Li,Y.; Jiang,L.; Li,C.; Chen,H.
EPI1555685	PB2	China	2017-Mar-26	EPI_ISL_379665	A/chicken/Fujian/SD136/2017			Shi,J.; Deng,G.; Ma,S.; Zeng,X.; Yin,X.; Li,M.; Zhang,B.; Cui,P.; Chen,Y.; Yang,H.; Wan,X.; Liu,L.; Chen,P.; Jiang,Y.; Guan,Y.; Liu,J.; Gu,W.; Han,S.; Song,Y.; Liang,L.; Qu,Z.; Hou,Y.; Wang,X.; Bao,H.; Tian,G.; Li,Y.; Jiang,L.; Li,C.; Chen,H.
EPI1555693	PB2	China	2017-May-07	EPI_ISL_379666	A/chicken/Henan/SD142/2017			Shi,J.; Deng,G.; Ma,S.; Zeng,X.; Yin,X.; Li,M.; Zhang,B.; Cui,P.; Chen,Y.; Yang,H.; Wan,X.; Liu,L.; Chen,P.; Jiang,Y.; Guan,Y.; Liu,J.; Gu,W.; Han,S.; Song,Y.; Liang,L.; Qu,Z.; Hou,Y.; Wang,X.; Bao,H.; Tian,G.; Li,Y.; Jiang,L.; Li,C.; Chen,H.
EPI1555702	PB2	China	2017-May-01	EPI_ISL_379667	A/chicken/Hebei/SD156/2017			Shi,J.; Deng,G.; Ma,S.; Zeng,X.; Yin,X.; Li,M.; Zhang,B.; Cui,P.; Chen,Y.; Yang,H.; Wan,X.; Liu,L.; Chen,P.; Jiang,Y.; Guan,Y.; Liu,J.; Gu,W.; Han,S.; Song,Y.; Liang,L.; Qu,Z.; Hou,Y.; Wang,X.; Bao,H.; Tian,G.; Li,Y.; Jiang,L.; Li,C.; Chen,H.
EPI1555710	PB2	China	2017-May-07	EPI_ISL_379668	A/chicken/Henan/SD163/2017			Shi,J.; Deng,G.; Ma,S.; Zeng,X.; Yin,X.; Li,M.; Zhang,B.; Cui,P.; Chen,Y.; Yang,H.; Wan,X.; Liu,L.; Chen,P.; Jiang,Y.; Guan,Y.; Liu,J.; Gu,W.; Han,S.; Song,Y.; Liang,L.; Qu,Z.; Hou,Y.; Wang,X.; Bao,H.; Tian,G.; Li,Y.; Jiang,L.; Li,C.; Chen,H.
EPI1555718	PB2	China	2017-May-20	EPI_ISL_379669	A/chicken/Tianjing/SD182/2017			Shi,J.; Deng,G.; Ma,S.; Zeng,X.; Yin,X.; Li,M.; Zhang,B.; Cui,P.; Chen,Y.; Yang,H.; Wan,X.; Liu,L.; Chen,P.; Jiang,Y.; Guan,Y.; Liu,J.; Gu,W.; Han,S.; Song,Y.; Liang,L.; Qu,Z.; Hou,Y.; Wang,X.; Bao,H.; Tian,G.; Li,Y.; Jiang,L.; Li,C.; Chen,H.
EPI1555726	PB2	China	2017-May-27	EPI_ISL_379670	A/chicken/Shaanxi/SD183/2017			Shi,J.; Deng,G.; Ma,S.; Zeng,X.; Yin,X.; Li,M.; Zhang,B.; Cui,P.; Chen,Y.; Yang,H.; Wan,X.; Liu,L.; Chen,P.; Jiang,Y.; Guan,Y.; Liu,J.; Gu,W.; Han,S.; Song,Y.; Liang,L.; Qu,Z.; Hou,Y.; Wang,X.; Bao,H.; Tian,G.; Li,Y.; Jiang,L.; Li,C.; Chen,H.
EPI1555735	PB2	China	2017-Jun-05	EPI_ISL_379671	A/chicken/Inner_Mongolia/SD186/2017			Shi,J.; Deng,G.; Ma,S.; Zeng,X.; Yin,X.; Li,M.; Zhang,B.; Cui,P.; Chen,Y.; Yang,H.; Wan,X.; Liu,L.; Chen,P.; Jiang,Y.; Guan,Y.; Liu,J.; Gu,W.; Han,S.; Song,Y.; Liang,L.; Qu,Z.; Hou,Y.; Wang,X.; Bao,H.; Tian,G.; Li,Y.; Jiang,L.; Li,C.; Chen,H.
EPI1555743	PB2	China	2017-Jun-06	EPI_ISL_379672	A/chicken/Inner_Mongolia/SD188/2017			Shi,J.; Deng,G.; Ma,S.; Zeng,X.; Yin,X.; Li,M.; Zhang,B.; Cui,P.; Chen,Y.; Yang,H.; Wan,X.; Liu,L.; Chen,P.; Jiang,Y.; Guan,Y.; Liu,J.; Gu,W.; Han,S.; Song,Y.; Liang,L.; Qu,Z.; Hou,Y.; Wang,X.; Bao,H.; Tian,G.; Li,Y.; Jiang,L.; Li,C.; Chen,H.
EPI1555751	PB2	China	2017-Jun-13	EPI_ISL_379673	A/chicken/Heilongjiang/SD190/2017			Shi,J.; Deng,G.; Ma,S.; Zeng,X.; Yin,X.; Li,M.; Zhang,B.; Cui,P.; Chen,Y.; Yang,H.; Wan,X.; Liu,L.; Chen,P.; Jiang,Y.; Guan,Y.; Liu,J.; Gu,W.; Han,S.; Song,Y.; Liang,L.; Qu,Z.; Hou,Y.; Wang,X.; Bao,H.; Tian,G.; Li,Y.; Jiang,L.; Li,C.; Chen,H.
EPI1555759	PB2	China	2017-Aug-21	EPI_ISL_379674	A/chicken/Anhui/SD206/2017			Shi,J.; Deng,G.; Ma,S.; Zeng,X.; Yin,X.; Li,M.; Zhang,B.; Cui,P.; Chen,Y.; Yang,H.; Wan,X.; Liu,L.; Chen,P.; Jiang,Y.; Guan,Y.; Liu,J.; Gu,W.; Han,S.; Song,Y.; Liang,L.; Qu,Z.; Hou,Y.; Wang,X.; Bao,H.; Tian,G.; Li,Y.; Jiang,L.; Li,C.; Chen,H.
EPI1555767	PB2	China	2017-Nov-21	EPI_ISL_379675	A/chicken/Yunnan/SD210/2017			Shi,J.; Deng,G.; Ma,S.; Zeng,X.; Yin,X.; Li,M.; Zhang,B.; Cui,P.; Chen,Y.; Yang,H.; Wan,X.; Liu,L.; Chen,P.; Jiang,Y.; Guan,Y.; Liu,J.; Gu,W.; Han,S.; Song,Y.; Liang,L.; Qu,Z.; Hou,Y.; Wang,X.; Bao,H.; Tian,G.; Li,Y.; Jiang,L.; Li,C.; Chen,H.
EPI1555775	PB2	China	2017-Feb-20	EPI_ISL_379676	A/duck/Hunan/S1325/2017			Shi,J.; Deng,G.; Ma,S.; Zeng,X.; Yin,X.; Li,M.; Zhang,B.; Cui,P.; Chen,Y.; Yang,H.; Wan,X.; Liu,L.; Chen,P.; Jiang,Y.; Guan,Y.; Liu,J.; Gu,W.; Han,S.; Song,Y.; Liang,L.; Qu,Z.; Hou,Y.; Wang,X.; Bao,H.; Tian,G.; Li,Y.; Jiang,L.; Li,C.; Chen,H.
EPI1555783	PB2	China	2017-Apr-18	EPI_ISL_379677	A/duck/Guangxi/S21445/2017			Shi,J.; Deng,G.; Ma,S.; Zeng,X.; Yin,X.; Li,M.; Zhang,B.; Cui,P.; Chen,Y.; Yang,H.; Wan,X.; Liu,L.; Chen,P.; Jiang,Y.; Guan,Y.; Liu,J.; Gu,W.; Han,S.; Song,Y.; Liang,L.; Qu,Z.; Hou,Y.; Wang,X.; Bao,H.; Tian,G.; Li,Y.; Jiang,L.; Li,C.; Chen,H.
EPI1555791	PB2	China	2018-Jan-05	EPI_ISL_379678	A/duck/Fujian/SD001/2018			Shi,J.; Deng,G.; Ma,S.; Zeng,X.; Yin,X.; Li,M.; Zhang,B.; Cui,P.; Chen,Y.; Yang,H.; Wan,X.; Liu,L.; Chen,P.; Jiang,Y.; Guan,Y.; Liu,J.; Gu,W.; Han,S.; Song,Y.; Liang,L.; Qu,Z.; Hou,Y.; Wang,X.; Bao,H.; Tian,G.; Li,Y.; Jiang,L.; Li,C.; Chen,H.
EPI1555799	PB2	China	2017-Sep-18	EPI_ISL_379679	A/duck/Fujian/SD208/2017			Shi,J.; Deng,G.; Ma,S.; Zeng,X.; Yin,X.; Li,M.; Zhang,B.; Cui,P.; Chen,Y.; Yang,H.; Wan,X.; Liu,L.; Chen,P.; Jiang,Y.; Guan,Y.; Liu,J.; Gu,W.; Han,S.; Song,Y.; Liang,L.; Qu,Z.; Hou,Y.; Wang,X.; Bao,H.; Tian,G.; Li,Y.; Jiang,L.; Li,C.; Chen,H.
EPI1557072	PB2	Argentina	2009-May-01	EPI_ISL_379919	A/cinnamon teal/Argentina/CIP051-1588/2009			Rimondi,A.; Perez,D.R.
EPI1564428	PB2	Japan	2016-May-23	EPI_ISL_381050	A/duck/Japan/AQ-HE28-3/2016			Shibata,A.; Okamatsu,M.; Sumiyoshi,R.; Matsuno,K.; Osaka,H.; Sakoda,Y.
EPI1565996	PB2	China	2016-Feb-01	EPI_ISL_381469	A/chicken/China/TZ22/2016			He,L.
EPI1565997	PB2	China	2013-Mar-02	EPI_ISL_381470	A/chicken/China/TM24/2013			He,L.
EPI1581318	PB2	Egypt	2016-Feb-11	EPI_ISL_387971	A/teal/Egypt/MB-D-621C/2016			Direct Submission
EPI1624874	PB2	United States	2000-May-24	EPI_ISL_397947	A/ruddy turnstone/Delaware/AI00-629/2000			Tan,G.; Pickett,B.; Fedorova,N.; Amedeo,P.; Hu,L.; Christensen,J.; Miller,J.; Durbin,A.; Williams,T.; Poulson,R.; Stallknecht,D.
EPI1727722	PB2	China	2015-Mar-18	EPI_ISL_426186	A/chicken/Suzhou/SZ141/2015	Suzhou Center for Disease Control and Prevention	Suzhou Center for Disease Prevention and Control
EPI1737376	PB2	China	2017-May-01	EPI_ISL_436691	A/chick/Hubei/XC01/2017	Department of Preventive Veterinary Medicine,College of Animal Science & Medicine,Huazhong Agricultural University	State Key Laboratory of Agriculture Microbiology, Huazhong Agric	Meilin,Jin
EPI1737513	PB2	China	2017-May-01	EPI_ISL_436706	A/chick/Guangxi/YL01/2017	Department of Preventive Veterinary Medicine,College of Animal Science & Medicine,Huazhong Agricultural University	State Key Laboratory of Agriculture Microbiology, Huazhong Agric	Meilin,Jin
EPI1737553	PB2	China	2017-May-01	EPI_ISL_436711	A/chicken/Henan/zk01/2017	Department of Preventive Veterinary Medicine,College of Animal Science & Medicine,Huazhong Agricultural University	State Key Laboratory of Agriculture Microbiology, Huazhong Agric	meilin,Jin
EPI1751759	PB2	China	2018-Jul-10	EPI_ISL_482747	A/chicken/Northern China/SD3866/2018(H7N9)	Yangzhou University	College of Veterinary Medicine, Yangzhou University	Jinyuan, Gu; Min, Gu; Xiufan, Liu
EPI1751786	PB2	China	2018-Aug-21	EPI_ISL_482756	A/chicken/Northern China/SX4748/2018(H7N9)	Yangzhou University	College of Veterinary Medicine, Yangzhou University	Jinyuan, Gu; Min, Gu; Xiufan, Liu
EPI1775950	PB2	China	2018-Jun-07	EPI_ISL_502881	A/quail/Hebei/0607/2018			Cui,H.
EPI1815541	PB2	China	2017-Jan-15	EPI_ISL_696533	A/goose/Guangdong/Q38/2017			Jiao,P.
EPI1815542	PB2	China	2017-Apr-09	EPI_ISL_696534	A/goose/Guangdong/Q70/2017			Jiao,P.
EPI1815886	PB2	China	2017-May-24	EPI_ISL_696636	A/chicken/Hunan/5.24_YYGK32P2-OC/2017			Bi,Y.; Li,J.; Li,S.; Fu,G.; Jin,T.; Zhang,C.; Yang,Y.; Ma,Z.; Tian,W.; Xiao,S.; Li,L.; Yin,R.; Zhang,Y.; Wang,L.; Qin,Y.; Yao,Z.; Meng,F.; Hu,D.; Li,D.; Wong,G.; Liu,F.; Lv,N.; Fu,L.; Peng,Y.; Ma,J.; Sharshov,K.; Shestopalov,A.; Gulyaeva,M.; Gao,G.F.; Chen,J.; Shi,Y.; Liu,W.J.; Chu,D.; Huang,Y.; Liu,Y.; Liu,L.; Chen,Q.; Shi,W.
EPI1815891	PB2	China	2017-May-24	EPI_ISL_696641	A/chicken/Hunan/5.24_YYGK49P2-OC/2017			Bi,Y.; Li,J.; Li,S.; Fu,G.; Jin,T.; Zhang,C.; Yang,Y.; Ma,Z.; Tian,W.; Xiao,S.; Li,L.; Yin,R.; Zhang,Y.; Wang,L.; Qin,Y.; Yao,Z.; Meng,F.; Hu,D.; Li,D.; Wong,G.; Liu,F.; Lv,N.; Fu,L.; Peng,Y.; Ma,J.; Sharshov,K.; Shestopalov,A.; Gulyaeva,M.; Gao,G.F.; Chen,J.; Shi,Y.; Liu,W.J.; Chu,D.; Huang,Y.; Liu,Y.; Liu,L.; Chen,Q.; Shi,W.
EPI1815895	PB2	China	2017-May-24	EPI_ISL_696645	A/chicken/Hunan/5.24_YYGK53P2-OC/2017			Bi,Y.; Li,J.; Li,S.; Fu,G.; Jin,T.; Zhang,C.; Yang,Y.; Ma,Z.; Tian,W.; Xiao,S.; Li,L.; Yin,R.; Zhang,Y.; Wang,L.; Qin,Y.; Yao,Z.; Meng,F.; Hu,D.; Li,D.; Wong,G.; Liu,F.; Lv,N.; Fu,L.; Peng,Y.; Ma,J.; Sharshov,K.; Shestopalov,A.; Gulyaeva,M.; Gao,G.F.; Chen,J.; Shi,Y.; Liu,W.J.; Chu,D.; Huang,Y.; Liu,Y.; Liu,L.; Chen,Q.; Shi,W.
EPI1815902	PB2	China	2017-May-24	EPI_ISL_696652	A/chicken/Hunan/5.24_YYGK64P2-OC/2017			Bi,Y.; Li,J.; Li,S.; Fu,G.; Jin,T.; Zhang,C.; Yang,Y.; Ma,Z.; Tian,W.; Xiao,S.; Li,L.; Yin,R.; Zhang,Y.; Wang,L.; Qin,Y.; Yao,Z.; Meng,F.; Hu,D.; Li,D.; Wong,G.; Liu,F.; Lv,N.; Fu,L.; Peng,Y.; Ma,J.; Sharshov,K.; Shestopalov,A.; Gulyaeva,M.; Gao,G.F.; Chen,J.; Shi,Y.; Liu,W.J.; Chu,D.; Huang,Y.; Liu,Y.; Liu,L.; Chen,Q.; Shi,W.
EPI1815904	PB2	China	2017-May-24	EPI_ISL_696654	A/chicken/Hunan/5.24_YYGK65P2-OC/2017			Bi,Y.; Li,J.; Li,S.; Fu,G.; Jin,T.; Zhang,C.; Yang,Y.; Ma,Z.; Tian,W.; Xiao,S.; Li,L.; Yin,R.; Zhang,Y.; Wang,L.; Qin,Y.; Yao,Z.; Meng,F.; Hu,D.; Li,D.; Wong,G.; Liu,F.; Lv,N.; Fu,L.; Peng,Y.; Ma,J.; Sharshov,K.; Shestopalov,A.; Gulyaeva,M.; Gao,G.F.; Chen,J.; Shi,Y.; Liu,W.J.; Chu,D.; Huang,Y.; Liu,Y.; Liu,L.; Chen,Q.; Shi,W.
EPI1815907	PB2	China	2017-May-24	EPI_ISL_696657	A/chicken/Hunan/5.24_YYGK69P2-OC/2017			Bi,Y.; Li,J.; Li,S.; Fu,G.; Jin,T.; Zhang,C.; Yang,Y.; Ma,Z.; Tian,W.; Xiao,S.; Li,L.; Yin,R.; Zhang,Y.; Wang,L.; Qin,Y.; Yao,Z.; Meng,F.; Hu,D.; Li,D.; Wong,G.; Liu,F.; Lv,N.; Fu,L.; Peng,Y.; Ma,J.; Sharshov,K.; Shestopalov,A.; Gulyaeva,M.; Gao,G.F.; Chen,J.; Shi,Y.; Liu,W.J.; Chu,D.; Huang,Y.; Liu,Y.; Liu,L.; Chen,Q.; Shi,W.
EPI1815909	PB2	China	2017-May-24	EPI_ISL_696659	A/duck/Hunan/5.24_YYGK81P2-OC/2017			Bi,Y.; Li,J.; Li,S.; Fu,G.; Jin,T.; Zhang,C.; Yang,Y.; Ma,Z.; Tian,W.; Xiao,S.; Li,L.; Yin,R.; Zhang,Y.; Wang,L.; Qin,Y.; Yao,Z.; Meng,F.; Hu,D.; Li,D.; Wong,G.; Liu,F.; Lv,N.; Fu,L.; Peng,Y.; Ma,J.; Sharshov,K.; Shestopalov,A.; Gulyaeva,M.; Gao,G.F.; Chen,J.; Shi,Y.; Liu,W.J.; Chu,D.; Huang,Y.; Liu,Y.; Liu,L.; Chen,Q.; Shi,W.
EPI1815910	PB2	China	2017-May-24	EPI_ISL_696660	A/duck/Hunan/5.24_YYGK82P2-OC/2017			Bi,Y.; Li,J.; Li,S.; Fu,G.; Jin,T.; Zhang,C.; Yang,Y.; Ma,Z.; Tian,W.; Xiao,S.; Li,L.; Yin,R.; Zhang,Y.; Wang,L.; Qin,Y.; Yao,Z.; Meng,F.; Hu,D.; Li,D.; Wong,G.; Liu,F.; Lv,N.; Fu,L.; Peng,Y.; Ma,J.; Sharshov,K.; Shestopalov,A.; Gulyaeva,M.; Gao,G.F.; Chen,J.; Shi,Y.; Liu,W.J.; Chu,D.; Huang,Y.; Liu,Y.; Liu,L.; Chen,Q.; Shi,W.
EPI1815911	PB2	China	2017-May-24	EPI_ISL_696661	A/duck/Hunan/5.24_YYGK83P2-OC/2017			Bi,Y.; Li,J.; Li,S.; Fu,G.; Jin,T.; Zhang,C.; Yang,Y.; Ma,Z.; Tian,W.; Xiao,S.; Li,L.; Yin,R.; Zhang,Y.; Wang,L.; Qin,Y.; Yao,Z.; Meng,F.; Hu,D.; Li,D.; Wong,G.; Liu,F.; Lv,N.; Fu,L.; Peng,Y.; Ma,J.; Sharshov,K.; Shestopalov,A.; Gulyaeva,M.; Gao,G.F.; Chen,J.; Shi,Y.; Liu,W.J.; Chu,D.; Huang,Y.; Liu,Y.; Liu,L.; Chen,Q.; Shi,W.
EPI1815913	PB2	China	2017-May-24	EPI_ISL_696663	A/duck/Hunan/5.24_YYGK88P2-OC/2017			Bi,Y.; Li,J.; Li,S.; Fu,G.; Jin,T.; Zhang,C.; Yang,Y.; Ma,Z.; Tian,W.; Xiao,S.; Li,L.; Yin,R.; Zhang,Y.; Wang,L.; Qin,Y.; Yao,Z.; Meng,F.; Hu,D.; Li,D.; Wong,G.; Liu,F.; Lv,N.; Fu,L.; Peng,Y.; Ma,J.; Sharshov,K.; Shestopalov,A.; Gulyaeva,M.; Gao,G.F.; Chen,J.; Shi,Y.; Liu,W.J.; Chu,D.; Huang,Y.; Liu,Y.; Liu,L.; Chen,Q.; Shi,W.
EPI1815995	PB2	China	2017-Mar-24	EPI_ISL_696745	A/chicken/Hunan/3.24_YYGK81M2-O/2017			Bi,Y.; Li,J.; Li,S.; Fu,G.; Jin,T.; Zhang,C.; Yang,Y.; Ma,Z.; Tian,W.; Xiao,S.; Li,L.; Yin,R.; Zhang,Y.; Wang,L.; Qin,Y.; Yao,Z.; Meng,F.; Hu,D.; Li,D.; Wong,G.; Liu,F.; Lv,N.; Fu,L.; Peng,Y.; Ma,J.; Sharshov,K.; Shestopalov,A.; Gulyaeva,M.; Gao,G.F.; Chen,J.; Shi,Y.; Liu,W.J.; Chu,D.; Huang,Y.; Liu,Y.; Liu,L.; Chen,Q.; Shi,W.
EPI1816163	PB2	China	2017-Feb-16	EPI_ISL_696913	A/chicken/Jiangxi/2.16_SRGFPS003-O/2017			Bi,Y.; Li,J.; Li,S.; Fu,G.; Jin,T.; Zhang,C.; Yang,Y.; Ma,Z.; Tian,W.; Xiao,S.; Li,L.; Yin,R.; Zhang,Y.; Wang,L.; Qin,Y.; Yao,Z.; Meng,F.; Hu,D.; Li,D.; Wong,G.; Liu,F.; Lv,N.; Fu,L.; Peng,Y.; Ma,J.; Sharshov,K.; Shestopalov,A.; Gulyaeva,M.; Gao,G.F.; Chen,J.; Shi,Y.; Liu,W.J.; Chu,D.; Huang,Y.; Liu,Y.; Liu,L.; Chen,Q.; Shi,W.
EPI1826348	PB2	China	2017-Jan-18	EPI_ISL_697832	A/chicken/Guangdong/1.18_SZBJ012-O/2017			Bi,Y.; Li,J.; Li,S.; Fu,G.; Jin,T.; Zhang,C.; Yang,Y.; Ma,Z.; Tian,W.; Xiao,S.; Li,L.; Yin,R.; Zhang,Y.; Wang,L.; Qin,Y.; Yao,Z.; Meng,F.; Hu,D.; Li,D.; Wong,G.; Liu,F.; Lv,N.; Fu,L.; Peng,Y.; Ma,J.; Sharshov,K.; Shestopalov,A.; Gulyaeva,M.; Gao,G.F.; Chen,J.; Shi,Y.; Liu,W.J.; Chu,D.; Huang,Y.; Liu,Y.; Liu,L.; Chen,Q.; Shi,W.
EPI1828228	PB2	China	2017-Jan-11	EPI_ISL_697849	A/chicken/Jiangxi/1.11_NCNP11E2-OC/2017			Bi,Y.; Li,J.; Li,S.; Fu,G.; Jin,T.; Zhang,C.; Yang,Y.; Ma,Z.; Tian,W.; Xiao,S.; Li,L.; Yin,R.; Zhang,Y.; Wang,L.; Qin,Y.; Yao,Z.; Meng,F.; Hu,D.; Li,D.; Wong,G.; Liu,F.; Lv,N.; Fu,L.; Peng,Y.; Ma,J.; Sharshov,K.; Shestopalov,A.; Gulyaeva,M.; Gao,G.F.; Chen,J.; Shi,Y.; Liu,W.J.; Chu,D.; Huang,Y.; Liu,Y.; Liu,L.; Chen,Q.; Shi,W.
EPI1828140	PB2	China	2017-Jan-11	EPI_ISL_697852	A/chicken/Jiangxi/1.11_NCDZT21F2-OC/2017			Bi,Y.; Li,J.; Li,S.; Fu,G.; Jin,T.; Zhang,C.; Yang,Y.; Ma,Z.; Tian,W.; Xiao,S.; Li,L.; Yin,R.; Zhang,Y.; Wang,L.; Qin,Y.; Yao,Z.; Meng,F.; Hu,D.; Li,D.; Wong,G.; Liu,F.; Lv,N.; Fu,L.; Peng,Y.; Ma,J.; Sharshov,K.; Shestopalov,A.; Gulyaeva,M.; Gao,G.F.; Chen,J.; Shi,Y.; Liu,W.J.; Chu,D.; Huang,Y.; Liu,Y.; Liu,L.; Chen,Q.; Shi,W.
EPI1828164	PB2	China	2017-Jan-11	EPI_ISL_697853	A/chicken/Jiangxi/1.11_NCDZT25G2-OC/2017			Bi,Y.; Li,J.; Li,S.; Fu,G.; Jin,T.; Zhang,C.; Yang,Y.; Ma,Z.; Tian,W.; Xiao,S.; Li,L.; Yin,R.; Zhang,Y.; Wang,L.; Qin,Y.; Yao,Z.; Meng,F.; Hu,D.; Li,D.; Wong,G.; Liu,F.; Lv,N.; Fu,L.; Peng,Y.; Ma,J.; Sharshov,K.; Shestopalov,A.; Gulyaeva,M.; Gao,G.F.; Chen,J.; Shi,Y.; Liu,W.J.; Chu,D.; Huang,Y.; Liu,Y.; Liu,L.; Chen,Q.; Shi,W.
EPI1835156	PB2	China	2017-Jan-11	EPI_ISL_697855	A/duck/Jiangxi/1.11_NCNP32E2-OC/2017			Bi,Y.; Li,J.; Li,S.; Fu,G.; Jin,T.; Zhang,C.; Yang,Y.; Ma,Z.; Tian,W.; Xiao,S.; Li,L.; Yin,R.; Zhang,Y.; Wang,L.; Qin,Y.; Yao,Z.; Meng,F.; Hu,D.; Li,D.; Wong,G.; Liu,F.; Lv,N.; Fu,L.; Peng,Y.; Ma,J.; Sharshov,K.; Shestopalov,A.; Gulyaeva,M.; Gao,G.F.; Chen,J.; Shi,Y.; Liu,W.J.; Chu,D.; Huang,Y.; Liu,Y.; Liu,L.; Chen,Q.; Shi,W.
EPI1828732	PB2	China	2016-Dec-22	EPI_ISL_697856	A/chicken/Jiangxi/12.22_NCDZT33I2-O/2016			Bi,Y.; Li,J.; Li,S.; Fu,G.; Jin,T.; Zhang,C.; Yang,Y.; Ma,Z.; Tian,W.; Xiao,S.; Li,L.; Yin,R.; Zhang,Y.; Wang,L.; Qin,Y.; Yao,Z.; Meng,F.; Hu,D.; Li,D.; Wong,G.; Liu,F.; Lv,N.; Fu,L.; Peng,Y.; Ma,J.; Sharshov,K.; Shestopalov,A.; Gulyaeva,M.; Gao,G.F.; Chen,J.; Shi,Y.; Liu,W.J.; Chu,D.; Huang,Y.; Liu,Y.; Liu,L.; Chen,Q.; Shi,W.
EPI1828188	PB2	China	2017-Jan-11	EPI_ISL_697858	A/chicken/Jiangxi/1.11_NCDZT36F2-OC/2017			Bi,Y.; Li,J.; Li,S.; Fu,G.; Jin,T.; Zhang,C.; Yang,Y.; Ma,Z.; Tian,W.; Xiao,S.; Li,L.; Yin,R.; Zhang,Y.; Wang,L.; Qin,Y.; Yao,Z.; Meng,F.; Hu,D.; Li,D.; Wong,G.; Liu,F.; Lv,N.; Fu,L.; Peng,Y.; Ma,J.; Sharshov,K.; Shestopalov,A.; Gulyaeva,M.; Gao,G.F.; Chen,J.; Shi,Y.; Liu,W.J.; Chu,D.; Huang,Y.; Liu,Y.; Liu,L.; Chen,Q.; Shi,W.
EPI1835140	PB2	China	2017-Jan-11	EPI_ISL_697859	A/duck/Jiangxi/1.11_NCDZT42F2-OC/2017			Bi,Y.; Li,J.; Li,S.; Fu,G.; Jin,T.; Zhang,C.; Yang,Y.; Ma,Z.; Tian,W.; Xiao,S.; Li,L.; Yin,R.; Zhang,Y.; Wang,L.; Qin,Y.; Yao,Z.; Meng,F.; Hu,D.; Li,D.; Wong,G.; Liu,F.; Lv,N.; Fu,L.; Peng,Y.; Ma,J.; Sharshov,K.; Shestopalov,A.; Gulyaeva,M.; Gao,G.F.; Chen,J.; Shi,Y.; Liu,W.J.; Chu,D.; Huang,Y.; Liu,Y.; Liu,L.; Chen,Q.; Shi,W.
EPI1835148	PB2	China	2017-Jan-11	EPI_ISL_697860	A/duck/Jiangxi/1.11_NCDZT44F2-OC/2017			Bi,Y.; Li,J.; Li,S.; Fu,G.; Jin,T.; Zhang,C.; Yang,Y.; Ma,Z.; Tian,W.; Xiao,S.; Li,L.; Yin,R.; Zhang,Y.; Wang,L.; Qin,Y.; Yao,Z.; Meng,F.; Hu,D.; Li,D.; Wong,G.; Liu,F.; Lv,N.; Fu,L.; Peng,Y.; Ma,J.; Sharshov,K.; Shestopalov,A.; Gulyaeva,M.; Gao,G.F.; Chen,J.; Shi,Y.; Liu,W.J.; Chu,D.; Huang,Y.; Liu,Y.; Liu,L.; Chen,Q.; Shi,W.
EPI1828772	PB2	China	2017-Feb-22	EPI_ISL_697863	A/chicken/Jiangxi/2.22_NCNP63K2-O/2017			Bi,Y.; Li,J.; Li,S.; Fu,G.; Jin,T.; Zhang,C.; Yang,Y.; Ma,Z.; Tian,W.; Xiao,S.; Li,L.; Yin,R.; Zhang,Y.; Wang,L.; Qin,Y.; Yao,Z.; Meng,F.; Hu,D.; Li,D.; Wong,G.; Liu,F.; Lv,N.; Fu,L.; Peng,Y.; Ma,J.; Sharshov,K.; Shestopalov,A.; Gulyaeva,M.; Gao,G.F.; Chen,J.; Shi,Y.; Liu,W.J.; Chu,D.; Huang,Y.; Liu,Y.; Liu,L.; Chen,Q.; Shi,W.
EPI1828204	PB2	China	2017-Jan-11	EPI_ISL_697867	A/chicken/Jiangxi/1.11_NCDZT8F2-OC/2017			Bi,Y.; Li,J.; Li,S.; Fu,G.; Jin,T.; Zhang,C.; Yang,Y.; Ma,Z.; Tian,W.; Xiao,S.; Li,L.; Yin,R.; Zhang,Y.; Wang,L.; Qin,Y.; Yao,Z.; Meng,F.; Hu,D.; Li,D.; Wong,G.; Liu,F.; Lv,N.; Fu,L.; Peng,Y.; Ma,J.; Sharshov,K.; Shestopalov,A.; Gulyaeva,M.; Gao,G.F.; Chen,J.; Shi,Y.; Liu,W.J.; Chu,D.; Huang,Y.; Liu,Y.; Liu,L.; Chen,Q.; Shi,W.
EPI1825628	PB2	China	2017-Jan-17	EPI_ISL_699196	A/chicken/Fujian/1.17_FZHX0116-C/2017			Bi,Y.; Li,J.; Li,S.; Fu,G.; Jin,T.; Zhang,C.; Yang,Y.; Ma,Z.; Tian,W.; Xiao,S.; Li,L.; Yin,R.; Zhang,Y.; Wang,L.; Qin,Y.; Yao,Z.; Meng,F.; Hu,D.; Li,D.; Wong,G.; Liu,F.; Lv,N.; Fu,L.; Peng,Y.; Ma,J.; Sharshov,K.; Shestopalov,A.; Gulyaeva,M.; Gao,G.F.; Chen,J.; Shi,Y.; Liu,W.J.; Chu,D.; Huang,Y.; Liu,Y.; Liu,L.; Chen,Q.; Shi,W.
EPI1825636	PB2	China	2017-Jan-17	EPI_ISL_699197	A/chicken/Fujian/1.17_FZHX0116-O/2017			Bi,Y.; Li,J.; Li,S.; Fu,G.; Jin,T.; Zhang,C.; Yang,Y.; Ma,Z.; Tian,W.; Xiao,S.; Li,L.; Yin,R.; Zhang,Y.; Wang,L.; Qin,Y.; Yao,Z.; Meng,F.; Hu,D.; Li,D.; Wong,G.; Liu,F.; Lv,N.; Fu,L.; Peng,Y.; Ma,J.; Sharshov,K.; Shestopalov,A.; Gulyaeva,M.; Gao,G.F.; Chen,J.; Shi,Y.; Liu,W.J.; Chu,D.; Huang,Y.; Liu,Y.; Liu,L.; Chen,Q.; Shi,W.
EPI1825644	PB2	China	2017-Jan-17	EPI_ISL_699198	A/chicken/Fujian/1.17_FZHX0118-O/2017			Bi,Y.; Li,J.; Li,S.; Fu,G.; Jin,T.; Zhang,C.; Yang,Y.; Ma,Z.; Tian,W.; Xiao,S.; Li,L.; Yin,R.; Zhang,Y.; Wang,L.; Qin,Y.; Yao,Z.; Meng,F.; Hu,D.; Li,D.; Wong,G.; Liu,F.; Lv,N.; Fu,L.; Peng,Y.; Ma,J.; Sharshov,K.; Shestopalov,A.; Gulyaeva,M.; Gao,G.F.; Chen,J.; Shi,Y.; Liu,W.J.; Chu,D.; Huang,Y.; Liu,Y.; Liu,L.; Chen,Q.; Shi,W.
EPI1825652	PB2	China	2017-Jan-17	EPI_ISL_699199	A/chicken/Fujian/1.17_FZHX0119-O/2017			Bi,Y.; Li,J.; Li,S.; Fu,G.; Jin,T.; Zhang,C.; Yang,Y.; Ma,Z.; Tian,W.; Xiao,S.; Li,L.; Yin,R.; Zhang,Y.; Wang,L.; Qin,Y.; Yao,Z.; Meng,F.; Hu,D.; Li,D.; Wong,G.; Liu,F.; Lv,N.; Fu,L.; Peng,Y.; Ma,J.; Sharshov,K.; Shestopalov,A.; Gulyaeva,M.; Gao,G.F.; Chen,J.; Shi,Y.; Liu,W.J.; Chu,D.; Huang,Y.; Liu,Y.; Liu,L.; Chen,Q.; Shi,W.
EPI1825756	PB2	China	2017-Mar-16	EPI_ISL_699210	A/chicken/Fujian/3.16_FZHX0301-O/2017			Bi,Y.; Li,J.; Li,S.; Fu,G.; Jin,T.; Zhang,C.; Yang,Y.; Ma,Z.; Tian,W.; Xiao,S.; Li,L.; Yin,R.; Zhang,Y.; Wang,L.; Qin,Y.; Yao,Z.; Meng,F.; Hu,D.; Li,D.; Wong,G.; Liu,F.; Lv,N.; Fu,L.; Peng,Y.; Ma,J.; Sharshov,K.; Shestopalov,A.; Gulyaeva,M.; Gao,G.F.; Chen,J.; Shi,Y.; Liu,W.J.; Chu,D.; Huang,Y.; Liu,Y.; Liu,L.; Chen,Q.; Shi,W.
EPI1825764	PB2	China	2017-Mar-16	EPI_ISL_699211	A/chicken/Fujian/3.16_FZHX0307-O/2017			Bi,Y.; Li,J.; Li,S.; Fu,G.; Jin,T.; Zhang,C.; Yang,Y.; Ma,Z.; Tian,W.; Xiao,S.; Li,L.; Yin,R.; Zhang,Y.; Wang,L.; Qin,Y.; Yao,Z.; Meng,F.; Hu,D.; Li,D.; Wong,G.; Liu,F.; Lv,N.; Fu,L.; Peng,Y.; Ma,J.; Sharshov,K.; Shestopalov,A.; Gulyaeva,M.; Gao,G.F.; Chen,J.; Shi,Y.; Liu,W.J.; Chu,D.; Huang,Y.; Liu,Y.; Liu,L.; Chen,Q.; Shi,W.
EPI1825772	PB2	China	2017-Mar-16	EPI_ISL_699212	A/chicken/Fujian/3.16_FZHX0308-O/2017			Bi,Y.; Li,J.; Li,S.; Fu,G.; Jin,T.; Zhang,C.; Yang,Y.; Ma,Z.; Tian,W.; Xiao,S.; Li,L.; Yin,R.; Zhang,Y.; Wang,L.; Qin,Y.; Yao,Z.; Meng,F.; Hu,D.; Li,D.; Wong,G.; Liu,F.; Lv,N.; Fu,L.; Peng,Y.; Ma,J.; Sharshov,K.; Shestopalov,A.; Gulyaeva,M.; Gao,G.F.; Chen,J.; Shi,Y.; Liu,W.J.; Chu,D.; Huang,Y.; Liu,Y.; Liu,L.; Chen,Q.; Shi,W.
EPI1826004	PB2	China	2017-Jun-22	EPI_ISL_699241	A/chicken/Fujian/6.22_FZHX0630-O/2017			Bi,Y.; Li,J.; Li,S.; Fu,G.; Jin,T.; Zhang,C.; Yang,Y.; Ma,Z.; Tian,W.; Xiao,S.; Li,L.; Yin,R.; Zhang,Y.; Wang,L.; Qin,Y.; Yao,Z.; Meng,F.; Hu,D.; Li,D.; Wong,G.; Liu,F.; Lv,N.; Fu,L.; Peng,Y.; Ma,J.; Sharshov,K.; Shestopalov,A.; Gulyaeva,M.; Gao,G.F.; Chen,J.; Shi,Y.; Liu,W.J.; Chu,D.; Huang,Y.; Liu,Y.; Liu,L.; Chen,Q.; Shi,W.
EPI1826492	PB2	China	2016-Dec-29	EPI_ISL_699295	A/chicken/Guangdong/12.29_SZBJ004-O/2016			Bi,Y.; Li,J.; Li,S.; Fu,G.; Jin,T.; Zhang,C.; Yang,Y.; Ma,Z.; Tian,W.; Xiao,S.; Li,L.; Yin,R.; Zhang,Y.; Wang,L.; Qin,Y.; Yao,Z.; Meng,F.; Hu,D.; Li,D.; Wong,G.; Liu,F.; Lv,N.; Fu,L.; Peng,Y.; Ma,J.; Sharshov,K.; Shestopalov,A.; Gulyaeva,M.; Gao,G.F.; Chen,J.; Shi,Y.; Liu,W.J.; Chu,D.; Huang,Y.; Liu,Y.; Liu,L.; Chen,Q.; Shi,W.
EPI1827620	PB2	China	2017-May-24	EPI_ISL_699431	A/chicken/Hunan/05.24_YYGK11P2-OC/2017			Bi,Y.; Li,J.; Li,S.; Fu,G.; Jin,T.; Zhang,C.; Yang,Y.; Ma,Z.; Tian,W.; Xiao,S.; Li,L.; Yin,R.; Zhang,Y.; Wang,L.; Qin,Y.; Yao,Z.; Meng,F.; Hu,D.; Li,D.; Wong,G.; Liu,F.; Lv,N.; Fu,L.; Peng,Y.; Ma,J.; Sharshov,K.; Shestopalov,A.; Gulyaeva,M.; Gao,G.F.; Chen,J.; Shi,Y.; Liu,W.J.; Chu,D.; Huang,Y.; Liu,Y.; Liu,L.; Chen,Q.; Shi,W.
EPI1827628	PB2	China	2017-May-24	EPI_ISL_699432	A/chicken/Hunan/05.24_YYGK12P2-OC/2017			Bi,Y.; Li,J.; Li,S.; Fu,G.; Jin,T.; Zhang,C.; Yang,Y.; Ma,Z.; Tian,W.; Xiao,S.; Li,L.; Yin,R.; Zhang,Y.; Wang,L.; Qin,Y.; Yao,Z.; Meng,F.; Hu,D.; Li,D.; Wong,G.; Liu,F.; Lv,N.; Fu,L.; Peng,Y.; Ma,J.; Sharshov,K.; Shestopalov,A.; Gulyaeva,M.; Gao,G.F.; Chen,J.; Shi,Y.; Liu,W.J.; Chu,D.; Huang,Y.; Liu,Y.; Liu,L.; Chen,Q.; Shi,W.
EPI1827636	PB2	China	2017-May-24	EPI_ISL_699433	A/chicken/Hunan/05.24_YYGK13P2-OC/2017			Bi,Y.; Li,J.; Li,S.; Fu,G.; Jin,T.; Zhang,C.; Yang,Y.; Ma,Z.; Tian,W.; Xiao,S.; Li,L.; Yin,R.; Zhang,Y.; Wang,L.; Qin,Y.; Yao,Z.; Meng,F.; Hu,D.; Li,D.; Wong,G.; Liu,F.; Lv,N.; Fu,L.; Peng,Y.; Ma,J.; Sharshov,K.; Shestopalov,A.; Gulyaeva,M.; Gao,G.F.; Chen,J.; Shi,Y.; Liu,W.J.; Chu,D.; Huang,Y.; Liu,Y.; Liu,L.; Chen,Q.; Shi,W.
EPI1827644	PB2	China	2017-May-24	EPI_ISL_699434	A/chicken/Hunan/05.24_YYGK14P2-OC/2017			Bi,Y.; Li,J.; Li,S.; Fu,G.; Jin,T.; Zhang,C.; Yang,Y.; Ma,Z.; Tian,W.; Xiao,S.; Li,L.; Yin,R.; Zhang,Y.; Wang,L.; Qin,Y.; Yao,Z.; Meng,F.; Hu,D.; Li,D.; Wong,G.; Liu,F.; Lv,N.; Fu,L.; Peng,Y.; Ma,J.; Sharshov,K.; Shestopalov,A.; Gulyaeva,M.; Gao,G.F.; Chen,J.; Shi,Y.; Liu,W.J.; Chu,D.; Huang,Y.; Liu,Y.; Liu,L.; Chen,Q.; Shi,W.
EPI1827652	PB2	China	2017-May-24	EPI_ISL_699435	A/chicken/Hunan/05.24_YYGK15P2-OC/2017			Bi,Y.; Li,J.; Li,S.; Fu,G.; Jin,T.; Zhang,C.; Yang,Y.; Ma,Z.; Tian,W.; Xiao,S.; Li,L.; Yin,R.; Zhang,Y.; Wang,L.; Qin,Y.; Yao,Z.; Meng,F.; Hu,D.; Li,D.; Wong,G.; Liu,F.; Lv,N.; Fu,L.; Peng,Y.; Ma,J.; Sharshov,K.; Shestopalov,A.; Gulyaeva,M.; Gao,G.F.; Chen,J.; Shi,Y.; Liu,W.J.; Chu,D.; Huang,Y.; Liu,Y.; Liu,L.; Chen,Q.; Shi,W.
EPI1827724	PB2	China	2017-Jan-17	EPI_ISL_699443	A/chicken/Hunan/1.17_YYGKK200-OC/2017			Bi,Y.; Li,J.; Li,S.; Fu,G.; Jin,T.; Zhang,C.; Yang,Y.; Ma,Z.; Tian,W.; Xiao,S.; Li,L.; Yin,R.; Zhang,Y.; Wang,L.; Qin,Y.; Yao,Z.; Meng,F.; Hu,D.; Li,D.; Wong,G.; Liu,F.; Lv,N.; Fu,L.; Peng,Y.; Ma,J.; Sharshov,K.; Shestopalov,A.; Gulyaeva,M.; Gao,G.F.; Chen,J.; Shi,Y.; Liu,W.J.; Chu,D.; Huang,Y.; Liu,Y.; Liu,L.; Chen,Q.; Shi,W.
EPI1827844	PB2	China	2017-May-24	EPI_ISL_699455	A/chicken/Hunan/5.24_YYGK17P2-OC/2017			Bi,Y.; Li,J.; Li,S.; Fu,G.; Jin,T.; Zhang,C.; Yang,Y.; Ma,Z.; Tian,W.; Xiao,S.; Li,L.; Yin,R.; Zhang,Y.; Wang,L.; Qin,Y.; Yao,Z.; Meng,F.; Hu,D.; Li,D.; Wong,G.; Liu,F.; Lv,N.; Fu,L.; Peng,Y.; Ma,J.; Sharshov,K.; Shestopalov,A.; Gulyaeva,M.; Gao,G.F.; Chen,J.; Shi,Y.; Liu,W.J.; Chu,D.; Huang,Y.; Liu,Y.; Liu,L.; Chen,Q.; Shi,W.
EPI1827852	PB2	China	2017-May-24	EPI_ISL_699456	A/chicken/Hunan/5.24_YYGK18P2-OC/2017			Bi,Y.; Li,J.; Li,S.; Fu,G.; Jin,T.; Zhang,C.; Yang,Y.; Ma,Z.; Tian,W.; Xiao,S.; Li,L.; Yin,R.; Zhang,Y.; Wang,L.; Qin,Y.; Yao,Z.; Meng,F.; Hu,D.; Li,D.; Wong,G.; Liu,F.; Lv,N.; Fu,L.; Peng,Y.; Ma,J.; Sharshov,K.; Shestopalov,A.; Gulyaeva,M.; Gao,G.F.; Chen,J.; Shi,Y.; Liu,W.J.; Chu,D.; Huang,Y.; Liu,Y.; Liu,L.; Chen,Q.; Shi,W.
EPI1827860	PB2	China	2017-May-24	EPI_ISL_699457	A/chicken/Hunan/5.24_YYGK19P2-OC/2017			Bi,Y.; Li,J.; Li,S.; Fu,G.; Jin,T.; Zhang,C.; Yang,Y.; Ma,Z.; Tian,W.; Xiao,S.; Li,L.; Yin,R.; Zhang,Y.; Wang,L.; Qin,Y.; Yao,Z.; Meng,F.; Hu,D.; Li,D.; Wong,G.; Liu,F.; Lv,N.; Fu,L.; Peng,Y.; Ma,J.; Sharshov,K.; Shestopalov,A.; Gulyaeva,M.; Gao,G.F.; Chen,J.; Shi,Y.; Liu,W.J.; Chu,D.; Huang,Y.; Liu,Y.; Liu,L.; Chen,Q.; Shi,W.
EPI1827868	PB2	China	2017-May-24	EPI_ISL_699458	A/chicken/Hunan/5.24_YYGK20P2-OC/2017			Bi,Y.; Li,J.; Li,S.; Fu,G.; Jin,T.; Zhang,C.; Yang,Y.; Ma,Z.; Tian,W.; Xiao,S.; Li,L.; Yin,R.; Zhang,Y.; Wang,L.; Qin,Y.; Yao,Z.; Meng,F.; Hu,D.; Li,D.; Wong,G.; Liu,F.; Lv,N.; Fu,L.; Peng,Y.; Ma,J.; Sharshov,K.; Shestopalov,A.; Gulyaeva,M.; Gao,G.F.; Chen,J.; Shi,Y.; Liu,W.J.; Chu,D.; Huang,Y.; Liu,Y.; Liu,L.; Chen,Q.; Shi,W.
EPI1827876	PB2	China	2017-May-24	EPI_ISL_699459	A/chicken/Hunan/5.24_YYGK21P2-OC/2017			Bi,Y.; Li,J.; Li,S.; Fu,G.; Jin,T.; Zhang,C.; Yang,Y.; Ma,Z.; Tian,W.; Xiao,S.; Li,L.; Yin,R.; Zhang,Y.; Wang,L.; Qin,Y.; Yao,Z.; Meng,F.; Hu,D.; Li,D.; Wong,G.; Liu,F.; Lv,N.; Fu,L.; Peng,Y.; Ma,J.; Sharshov,K.; Shestopalov,A.; Gulyaeva,M.; Gao,G.F.; Chen,J.; Shi,Y.; Liu,W.J.; Chu,D.; Huang,Y.; Liu,Y.; Liu,L.; Chen,Q.; Shi,W.
EPI1827884	PB2	China	2017-May-24	EPI_ISL_699460	A/chicken/Hunan/5.24_YYGK22P2-OC/2017			Bi,Y.; Li,J.; Li,S.; Fu,G.; Jin,T.; Zhang,C.; Yang,Y.; Ma,Z.; Tian,W.; Xiao,S.; Li,L.; Yin,R.; Zhang,Y.; Wang,L.; Qin,Y.; Yao,Z.; Meng,F.; Hu,D.; Li,D.; Wong,G.; Liu,F.; Lv,N.; Fu,L.; Peng,Y.; Ma,J.; Sharshov,K.; Shestopalov,A.; Gulyaeva,M.; Gao,G.F.; Chen,J.; Shi,Y.; Liu,W.J.; Chu,D.; Huang,Y.; Liu,Y.; Liu,L.; Chen,Q.; Shi,W.
EPI1827892	PB2	China	2017-May-24	EPI_ISL_699461	A/chicken/Hunan/5.24_YYGK23P2-OC/2017			Bi,Y.; Li,J.; Li,S.; Fu,G.; Jin,T.; Zhang,C.; Yang,Y.; Ma,Z.; Tian,W.; Xiao,S.; Li,L.; Yin,R.; Zhang,Y.; Wang,L.; Qin,Y.; Yao,Z.; Meng,F.; Hu,D.; Li,D.; Wong,G.; Liu,F.; Lv,N.; Fu,L.; Peng,Y.; Ma,J.; Sharshov,K.; Shestopalov,A.; Gulyaeva,M.; Gao,G.F.; Chen,J.; Shi,Y.; Liu,W.J.; Chu,D.; Huang,Y.; Liu,Y.; Liu,L.; Chen,Q.; Shi,W.
EPI1827900	PB2	China	2017-May-24	EPI_ISL_699462	A/chicken/Hunan/5.24_YYGK24P2-OC/2017			Bi,Y.; Li,J.; Li,S.; Fu,G.; Jin,T.; Zhang,C.; Yang,Y.; Ma,Z.; Tian,W.; Xiao,S.; Li,L.; Yin,R.; Zhang,Y.; Wang,L.; Qin,Y.; Yao,Z.; Meng,F.; Hu,D.; Li,D.; Wong,G.; Liu,F.; Lv,N.; Fu,L.; Peng,Y.; Ma,J.; Sharshov,K.; Shestopalov,A.; Gulyaeva,M.; Gao,G.F.; Chen,J.; Shi,Y.; Liu,W.J.; Chu,D.; Huang,Y.; Liu,Y.; Liu,L.; Chen,Q.; Shi,W.
EPI1827908	PB2	China	2017-May-24	EPI_ISL_699463	A/chicken/Hunan/5.24_YYGK25P2-OC/2017			Bi,Y.; Li,J.; Li,S.; Fu,G.; Jin,T.; Zhang,C.; Yang,Y.; Ma,Z.; Tian,W.; Xiao,S.; Li,L.; Yin,R.; Zhang,Y.; Wang,L.; Qin,Y.; Yao,Z.; Meng,F.; Hu,D.; Li,D.; Wong,G.; Liu,F.; Lv,N.; Fu,L.; Peng,Y.; Ma,J.; Sharshov,K.; Shestopalov,A.; Gulyaeva,M.; Gao,G.F.; Chen,J.; Shi,Y.; Liu,W.J.; Chu,D.; Huang,Y.; Liu,Y.; Liu,L.; Chen,Q.; Shi,W.
EPI1827916	PB2	China	2017-May-24	EPI_ISL_699465	A/chicken/Hunan/5.24_YYGK26P2-OC/2017			Bi,Y.; Li,J.; Li,S.; Fu,G.; Jin,T.; Zhang,C.; Yang,Y.; Ma,Z.; Tian,W.; Xiao,S.; Li,L.; Yin,R.; Zhang,Y.; Wang,L.; Qin,Y.; Yao,Z.; Meng,F.; Hu,D.; Li,D.; Wong,G.; Liu,F.; Lv,N.; Fu,L.; Peng,Y.; Ma,J.; Sharshov,K.; Shestopalov,A.; Gulyaeva,M.; Gao,G.F.; Chen,J.; Shi,Y.; Liu,W.J.; Chu,D.; Huang,Y.; Liu,Y.; Liu,L.; Chen,Q.; Shi,W.
EPI1827924	PB2	China	2017-May-24	EPI_ISL_699466	A/chicken/Hunan/5.24_YYGK27P2-OC/2017			Bi,Y.; Li,J.; Li,S.; Fu,G.; Jin,T.; Zhang,C.; Yang,Y.; Ma,Z.; Tian,W.; Xiao,S.; Li,L.; Yin,R.; Zhang,Y.; Wang,L.; Qin,Y.; Yao,Z.; Meng,F.; Hu,D.; Li,D.; Wong,G.; Liu,F.; Lv,N.; Fu,L.; Peng,Y.; Ma,J.; Sharshov,K.; Shestopalov,A.; Gulyaeva,M.; Gao,G.F.; Chen,J.; Shi,Y.; Liu,W.J.; Chu,D.; Huang,Y.; Liu,Y.; Liu,L.; Chen,Q.; Shi,W.
EPI1827932	PB2	China	2017-May-24	EPI_ISL_699467	A/chicken/Hunan/5.24_YYGK29P2-OC/2017			Bi,Y.; Li,J.; Li,S.; Fu,G.; Jin,T.; Zhang,C.; Yang,Y.; Ma,Z.; Tian,W.; Xiao,S.; Li,L.; Yin,R.; Zhang,Y.; Wang,L.; Qin,Y.; Yao,Z.; Meng,F.; Hu,D.; Li,D.; Wong,G.; Liu,F.; Lv,N.; Fu,L.; Peng,Y.; Ma,J.; Sharshov,K.; Shestopalov,A.; Gulyaeva,M.; Gao,G.F.; Chen,J.; Shi,Y.; Liu,W.J.; Chu,D.; Huang,Y.; Liu,Y.; Liu,L.; Chen,Q.; Shi,W.
EPI1827940	PB2	China	2017-May-24	EPI_ISL_699468	A/chicken/Hunan/5.24_YYGK33P2-OC/2017			Bi,Y.; Li,J.; Li,S.; Fu,G.; Jin,T.; Zhang,C.; Yang,Y.; Ma,Z.; Tian,W.; Xiao,S.; Li,L.; Yin,R.; Zhang,Y.; Wang,L.; Qin,Y.; Yao,Z.; Meng,F.; Hu,D.; Li,D.; Wong,G.; Liu,F.; Lv,N.; Fu,L.; Peng,Y.; Ma,J.; Sharshov,K.; Shestopalov,A.; Gulyaeva,M.; Gao,G.F.; Chen,J.; Shi,Y.; Liu,W.J.; Chu,D.; Huang,Y.; Liu,Y.; Liu,L.; Chen,Q.; Shi,W.
EPI1827948	PB2	China	2017-May-24	EPI_ISL_699469	A/chicken/Hunan/5.24_YYGK35P2-OC/2017			Bi,Y.; Li,J.; Li,S.; Fu,G.; Jin,T.; Zhang,C.; Yang,Y.; Ma,Z.; Tian,W.; Xiao,S.; Li,L.; Yin,R.; Zhang,Y.; Wang,L.; Qin,Y.; Yao,Z.; Meng,F.; Hu,D.; Li,D.; Wong,G.; Liu,F.; Lv,N.; Fu,L.; Peng,Y.; Ma,J.; Sharshov,K.; Shestopalov,A.; Gulyaeva,M.; Gao,G.F.; Chen,J.; Shi,Y.; Liu,W.J.; Chu,D.; Huang,Y.; Liu,Y.; Liu,L.; Chen,Q.; Shi,W.
EPI1827956	PB2	China	2017-May-24	EPI_ISL_699470	A/chicken/Hunan/5.24_YYGK62P2-OC/2017			Bi,Y.; Li,J.; Li,S.; Fu,G.; Jin,T.; Zhang,C.; Yang,Y.; Ma,Z.; Tian,W.; Xiao,S.; Li,L.; Yin,R.; Zhang,Y.; Wang,L.; Qin,Y.; Yao,Z.; Meng,F.; Hu,D.; Li,D.; Wong,G.; Liu,F.; Lv,N.; Fu,L.; Peng,Y.; Ma,J.; Sharshov,K.; Shestopalov,A.; Gulyaeva,M.; Gao,G.F.; Chen,J.; Shi,Y.; Liu,W.J.; Chu,D.; Huang,Y.; Liu,Y.; Liu,L.; Chen,Q.; Shi,W.
EPI1827964	PB2	China	2017-May-24	EPI_ISL_699471	A/chicken/Hunan/5.24_YYGK66P2-OC/2017			Bi,Y.; Li,J.; Li,S.; Fu,G.; Jin,T.; Zhang,C.; Yang,Y.; Ma,Z.; Tian,W.; Xiao,S.; Li,L.; Yin,R.; Zhang,Y.; Wang,L.; Qin,Y.; Yao,Z.; Meng,F.; Hu,D.; Li,D.; Wong,G.; Liu,F.; Lv,N.; Fu,L.; Peng,Y.; Ma,J.; Sharshov,K.; Shestopalov,A.; Gulyaeva,M.; Gao,G.F.; Chen,J.; Shi,Y.; Liu,W.J.; Chu,D.; Huang,Y.; Liu,Y.; Liu,L.; Chen,Q.; Shi,W.
EPI1827972	PB2	China	2017-May-24	EPI_ISL_699472	A/chicken/Hunan/5.24_YYGK68P2-OC/2017			Bi,Y.; Li,J.; Li,S.; Fu,G.; Jin,T.; Zhang,C.; Yang,Y.; Ma,Z.; Tian,W.; Xiao,S.; Li,L.; Yin,R.; Zhang,Y.; Wang,L.; Qin,Y.; Yao,Z.; Meng,F.; Hu,D.; Li,D.; Wong,G.; Liu,F.; Lv,N.; Fu,L.; Peng,Y.; Ma,J.; Sharshov,K.; Shestopalov,A.; Gulyaeva,M.; Gao,G.F.; Chen,J.; Shi,Y.; Liu,W.J.; Chu,D.; Huang,Y.; Liu,Y.; Liu,L.; Chen,Q.; Shi,W.
EPI1827980	PB2	China	2017-May-24	EPI_ISL_699473	A/chicken/Hunan/5.24_YYGK9P2-OC/2017			Bi,Y.; Li,J.; Li,S.; Fu,G.; Jin,T.; Zhang,C.; Yang,Y.; Ma,Z.; Tian,W.; Xiao,S.; Li,L.; Yin,R.; Zhang,Y.; Wang,L.; Qin,Y.; Yao,Z.; Meng,F.; Hu,D.; Li,D.; Wong,G.; Liu,F.; Lv,N.; Fu,L.; Peng,Y.; Ma,J.; Sharshov,K.; Shestopalov,A.; Gulyaeva,M.; Gao,G.F.; Chen,J.; Shi,Y.; Liu,W.J.; Chu,D.; Huang,Y.; Liu,Y.; Liu,L.; Chen,Q.; Shi,W.
EPI1828036	PB2	China	2016-Dec-02	EPI_ISL_699479	A/chicken/Jiangsu/12.02_KSBL001-O/2016			Bi,Y.; Li,J.; Li,S.; Fu,G.; Jin,T.; Zhang,C.; Yang,Y.; Ma,Z.; Tian,W.; Xiao,S.; Li,L.; Yin,R.; Zhang,Y.; Wang,L.; Qin,Y.; Yao,Z.; Meng,F.; Hu,D.; Li,D.; Wong,G.; Liu,F.; Lv,N.; Fu,L.; Peng,Y.; Ma,J.; Sharshov,K.; Shestopalov,A.; Gulyaeva,M.; Gao,G.F.; Chen,J.; Shi,Y.; Liu,W.J.; Chu,D.; Huang,Y.; Liu,Y.; Liu,L.; Chen,Q.; Shi,W.
EPI1828044	PB2	China	2016-Dec-02	EPI_ISL_699480	A/chicken/Jiangsu/12.02_KSBL004-O/2016			Bi,Y.; Li,J.; Li,S.; Fu,G.; Jin,T.; Zhang,C.; Yang,Y.; Ma,Z.; Tian,W.; Xiao,S.; Li,L.; Yin,R.; Zhang,Y.; Wang,L.; Qin,Y.; Yao,Z.; Meng,F.; Hu,D.; Li,D.; Wong,G.; Liu,F.; Lv,N.; Fu,L.; Peng,Y.; Ma,J.; Sharshov,K.; Shestopalov,A.; Gulyaeva,M.; Gao,G.F.; Chen,J.; Shi,Y.; Liu,W.J.; Chu,D.; Huang,Y.; Liu,Y.; Liu,L.; Chen,Q.; Shi,W.
EPI1828052	PB2	China	2016-Dec-02	EPI_ISL_699481	A/chicken/Jiangsu/12.02_KSBL008-O/2016			Bi,Y.; Li,J.; Li,S.; Fu,G.; Jin,T.; Zhang,C.; Yang,Y.; Ma,Z.; Tian,W.; Xiao,S.; Li,L.; Yin,R.; Zhang,Y.; Wang,L.; Qin,Y.; Yao,Z.; Meng,F.; Hu,D.; Li,D.; Wong,G.; Liu,F.; Lv,N.; Fu,L.; Peng,Y.; Ma,J.; Sharshov,K.; Shestopalov,A.; Gulyaeva,M.; Gao,G.F.; Chen,J.; Shi,Y.; Liu,W.J.; Chu,D.; Huang,Y.; Liu,Y.; Liu,L.; Chen,Q.; Shi,W.
EPI1828060	PB2	China	2017-Jan-11	EPI_ISL_699482	A/chicken/Jiangxi/01.11_NCNP13E2-OC/2017			Bi,Y.; Li,J.; Li,S.; Fu,G.; Jin,T.; Zhang,C.; Yang,Y.; Ma,Z.; Tian,W.; Xiao,S.; Li,L.; Yin,R.; Zhang,Y.; Wang,L.; Qin,Y.; Yao,Z.; Meng,F.; Hu,D.; Li,D.; Wong,G.; Liu,F.; Lv,N.; Fu,L.; Peng,Y.; Ma,J.; Sharshov,K.; Shestopalov,A.; Gulyaeva,M.; Gao,G.F.; Chen,J.; Shi,Y.; Liu,W.J.; Chu,D.; Huang,Y.; Liu,Y.; Liu,L.; Chen,Q.; Shi,W.
EPI1828148	PB2	China	2017-Jan-11	EPI_ISL_699493	A/chicken/Jiangxi/1.11_NCDZT22F2-OC/2017			Bi,Y.; Li,J.; Li,S.; Fu,G.; Jin,T.; Zhang,C.; Yang,Y.; Ma,Z.; Tian,W.; Xiao,S.; Li,L.; Yin,R.; Zhang,Y.; Wang,L.; Qin,Y.; Yao,Z.; Meng,F.; Hu,D.; Li,D.; Wong,G.; Liu,F.; Lv,N.; Fu,L.; Peng,Y.; Ma,J.; Sharshov,K.; Shestopalov,A.; Gulyaeva,M.; Gao,G.F.; Chen,J.; Shi,Y.; Liu,W.J.; Chu,D.; Huang,Y.; Liu,Y.; Liu,L.; Chen,Q.; Shi,W.
EPI1828196	PB2	China	2017-Jan-11	EPI_ISL_699496	A/chicken/Jiangxi/1.11_NCDZT76F2-OC/2017			Bi,Y.; Li,J.; Li,S.; Fu,G.; Jin,T.; Zhang,C.; Yang,Y.; Ma,Z.; Tian,W.; Xiao,S.; Li,L.; Yin,R.; Zhang,Y.; Wang,L.; Qin,Y.; Yao,Z.; Meng,F.; Hu,D.; Li,D.; Wong,G.; Liu,F.; Lv,N.; Fu,L.; Peng,Y.; Ma,J.; Sharshov,K.; Shestopalov,A.; Gulyaeva,M.; Gao,G.F.; Chen,J.; Shi,Y.; Liu,W.J.; Chu,D.; Huang,Y.; Liu,Y.; Liu,L.; Chen,Q.; Shi,W.
EPI1828212	PB2	China	2017-Jan-11	EPI_ISL_699497	A/chicken/Jiangxi/1.11_NCJD1G2-OC/2017			Bi,Y.; Li,J.; Li,S.; Fu,G.; Jin,T.; Zhang,C.; Yang,Y.; Ma,Z.; Tian,W.; Xiao,S.; Li,L.; Yin,R.; Zhang,Y.; Wang,L.; Qin,Y.; Yao,Z.; Meng,F.; Hu,D.; Li,D.; Wong,G.; Liu,F.; Lv,N.; Fu,L.; Peng,Y.; Ma,J.; Sharshov,K.; Shestopalov,A.; Gulyaeva,M.; Gao,G.F.; Chen,J.; Shi,Y.; Liu,W.J.; Chu,D.; Huang,Y.; Liu,Y.; Liu,L.; Chen,Q.; Shi,W.
EPI1828220	PB2	China	2017-Jan-11	EPI_ISL_699498	A/chicken/Jiangxi/1.11_NCJD5G2-OC/2017			Bi,Y.; Li,J.; Li,S.; Fu,G.; Jin,T.; Zhang,C.; Yang,Y.; Ma,Z.; Tian,W.; Xiao,S.; Li,L.; Yin,R.; Zhang,Y.; Wang,L.; Qin,Y.; Yao,Z.; Meng,F.; Hu,D.; Li,D.; Wong,G.; Liu,F.; Lv,N.; Fu,L.; Peng,Y.; Ma,J.; Sharshov,K.; Shestopalov,A.; Gulyaeva,M.; Gao,G.F.; Chen,J.; Shi,Y.; Liu,W.J.; Chu,D.; Huang,Y.; Liu,Y.; Liu,L.; Chen,Q.; Shi,W.
EPI1828268	PB2	China	2017-Jan-12	EPI_ISL_699501	A/chicken/Jiangxi/1.12_NCDZT38G2-OC/2017			Bi,Y.; Li,J.; Li,S.; Fu,G.; Jin,T.; Zhang,C.; Yang,Y.; Ma,Z.; Tian,W.; Xiao,S.; Li,L.; Yin,R.; Zhang,Y.; Wang,L.; Qin,Y.; Yao,Z.; Meng,F.; Hu,D.; Li,D.; Wong,G.; Liu,F.; Lv,N.; Fu,L.; Peng,Y.; Ma,J.; Sharshov,K.; Shestopalov,A.; Gulyaeva,M.; Gao,G.F.; Chen,J.; Shi,Y.; Liu,W.J.; Chu,D.; Huang,Y.; Liu,Y.; Liu,L.; Chen,Q.; Shi,W.
EPI1828300	PB2	China	2017-Jan-12	EPI_ISL_699505	A/chicken/Jiangxi/1.12_NCDZT72G2-OC/2017			Bi,Y.; Li,J.; Li,S.; Fu,G.; Jin,T.; Zhang,C.; Yang,Y.; Ma,Z.; Tian,W.; Xiao,S.; Li,L.; Yin,R.; Zhang,Y.; Wang,L.; Qin,Y.; Yao,Z.; Meng,F.; Hu,D.; Li,D.; Wong,G.; Liu,F.; Lv,N.; Fu,L.; Peng,Y.; Ma,J.; Sharshov,K.; Shestopalov,A.; Gulyaeva,M.; Gao,G.F.; Chen,J.; Shi,Y.; Liu,W.J.; Chu,D.; Huang,Y.; Liu,Y.; Liu,L.; Chen,Q.; Shi,W.
EPI1828804	PB2	China	2016-Mar-14	EPI_ISL_699566	A/chicken/Jiangxi/3.14_NCDZT29U-O/2016			Bi,Y.; Li,J.; Li,S.; Fu,G.; Jin,T.; Zhang,C.; Yang,Y.; Ma,Z.; Tian,W.; Xiao,S.; Li,L.; Yin,R.; Zhang,Y.; Wang,L.; Qin,Y.; Yao,Z.; Meng,F.; Hu,D.; Li,D.; Wong,G.; Liu,F.; Lv,N.; Fu,L.; Peng,Y.; Ma,J.; Sharshov,K.; Shestopalov,A.; Gulyaeva,M.; Gao,G.F.; Chen,J.; Shi,Y.; Liu,W.J.; Chu,D.; Huang,Y.; Liu,Y.; Liu,L.; Chen,Q.; Shi,W.
EPI1829028	PB2	China	2016-May-24	EPI_ISL_699598	A/chicken/Jiangxi/5.24_NCDZT7X-O/2016			Bi,Y.; Li,J.; Li,S.; Fu,G.; Jin,T.; Zhang,C.; Yang,Y.; Ma,Z.; Tian,W.; Xiao,S.; Li,L.; Yin,R.; Zhang,Y.; Wang,L.; Qin,Y.; Yao,Z.; Meng,F.; Hu,D.; Li,D.; Wong,G.; Liu,F.; Lv,N.; Fu,L.; Peng,Y.; Ma,J.; Sharshov,K.; Shestopalov,A.; Gulyaeva,M.; Gao,G.F.; Chen,J.; Shi,Y.; Liu,W.J.; Chu,D.; Huang,Y.; Liu,Y.; Liu,L.; Chen,Q.; Shi,W.
EPI1834084	PB2	China	2017-Mar-16	EPI_ISL_707431	A/duck/Fujian/3.16_FZHX0301-C/2017			Bi,Y.; Li,J.; Li,S.; Fu,G.; Jin,T.; Zhang,C.; Yang,Y.; Ma,Z.; Tian,W.; Xiao,S.; Li,L.; Yin,R.; Zhang,Y.; Wang,L.; Qin,Y.; Yao,Z.; Meng,F.; Hu,D.; Li,D.; Wong,G.; Liu,F.; Lv,N.; Fu,L.; Peng,Y.; Ma,J.; Sharshov,K.; Shestopalov,A.; Gulyaeva,M.; Gao,G.F.; Chen,J.; Shi,Y.; Liu,W.J.; Chu,D.; Huang,Y.; Liu,Y.; Liu,L.; Chen,Q.; Shi,W.
EPI1834980	PB2	China	2017-May-24	EPI_ISL_707528	A/duck/Hunan/5.24_YYGK87P2-OC/2017			Bi,Y.; Li,J.; Li,S.; Fu,G.; Jin,T.; Zhang,C.; Yang,Y.; Ma,Z.; Tian,W.; Xiao,S.; Li,L.; Yin,R.; Zhang,Y.; Wang,L.; Qin,Y.; Yao,Z.; Meng,F.; Hu,D.; Li,D.; Wong,G.; Liu,F.; Lv,N.; Fu,L.; Peng,Y.; Ma,J.; Sharshov,K.; Shestopalov,A.; Gulyaeva,M.; Gao,G.F.; Chen,J.; Shi,Y.; Liu,W.J.; Chu,D.; Huang,Y.; Liu,Y.; Liu,L.; Chen,Q.; Shi,W.
EPI1834988	PB2	China	2017-May-24	EPI_ISL_707529	A/duck/Hunan/5.24_YYGK93P2-OC/2017			Bi,Y.; Li,J.; Li,S.; Fu,G.; Jin,T.; Zhang,C.; Yang,Y.; Ma,Z.; Tian,W.; Xiao,S.; Li,L.; Yin,R.; Zhang,Y.; Wang,L.; Qin,Y.; Yao,Z.; Meng,F.; Hu,D.; Li,D.; Wong,G.; Liu,F.; Lv,N.; Fu,L.; Peng,Y.; Ma,J.; Sharshov,K.; Shestopalov,A.; Gulyaeva,M.; Gao,G.F.; Chen,J.; Shi,Y.; Liu,W.J.; Chu,D.; Huang,Y.; Liu,Y.; Liu,L.; Chen,Q.; Shi,W.
EPI1835132	PB2	China	2017-Jan-11	EPI_ISL_707541	A/duck/Jiangxi/1.11_NCDZT41F2-OC/2017			Bi,Y.; Li,J.; Li,S.; Fu,G.; Jin,T.; Zhang,C.; Yang,Y.; Ma,Z.; Tian,W.; Xiao,S.; Li,L.; Yin,R.; Zhang,Y.; Wang,L.; Qin,Y.; Yao,Z.; Meng,F.; Hu,D.; Li,D.; Wong,G.; Liu,F.; Lv,N.; Fu,L.; Peng,Y.; Ma,J.; Sharshov,K.; Shestopalov,A.; Gulyaeva,M.; Gao,G.F.; Chen,J.; Shi,Y.; Liu,W.J.; Chu,D.; Huang,Y.; Liu,Y.; Liu,L.; Chen,Q.; Shi,W.
EPI1836916	PB2	China	2017-Jan-11	EPI_ISL_707686	A/pigeon/Jiangxi/1.11_NCDZT54F2-OC/2017			Bi,Y.; Li,J.; Li,S.; Fu,G.; Jin,T.; Zhang,C.; Yang,Y.; Ma,Z.; Tian,W.; Xiao,S.; Li,L.; Yin,R.; Zhang,Y.; Wang,L.; Qin,Y.; Yao,Z.; Meng,F.; Hu,D.; Li,D.; Wong,G.; Liu,F.; Lv,N.; Fu,L.; Peng,Y.; Ma,J.; Sharshov,K.; Shestopalov,A.; Gulyaeva,M.; Gao,G.F.; Chen,J.; Shi,Y.; Liu,W.J.; Chu,D.; Huang,Y.; Liu,Y.; Liu,L.; Chen,Q.; Shi,W.
EPI1836924	PB2	China	2016-Mar-14	EPI_ISL_707687	A/pigeon/Jiangxi/3.14_NCDZT34U-O/2016			Bi,Y.; Li,J.; Li,S.; Fu,G.; Jin,T.; Zhang,C.; Yang,Y.; Ma,Z.; Tian,W.; Xiao,S.; Li,L.; Yin,R.; Zhang,Y.; Wang,L.; Qin,Y.; Yao,Z.; Meng,F.; Hu,D.; Li,D.; Wong,G.; Liu,F.; Lv,N.; Fu,L.; Peng,Y.; Ma,J.; Sharshov,K.; Shestopalov,A.; Gulyaeva,M.; Gao,G.F.; Chen,J.; Shi,Y.; Liu,W.J.; Chu,D.; Huang,Y.; Liu,Y.; Liu,L.; Chen,Q.; Shi,W.
EPI1853912	PB2	China	2019-Apr-01	EPI_ISL_1374068	A/chicken/Hebei/S1177/2019	Harbin Veterinary Research Institute (CAAS)	Harbin Veterinary Research Institute (CAAS)	Jianzhong Shi,Xin Yin,Yujie Hou,Jingzhen Fang,Dongxue Wang
EPI1853920	PB2	China	2019-Nov-01	EPI_ISL_1374069	A/chicken/Liaoning/SD025/2019	Harbin Veterinary Research Institute (CAAS)	Harbin Veterinary Research Institute (CAAS)	Jianzhong Shi,Xin Yin,Yujie Hou,Jingzhen Fang,Dongxue Wang
EPI1853928	PB2	China	2019-Dec-01	EPI_ISL_1374070	A/chicken/Liaoning/SD026/2019	Harbin Veterinary Research Institute (CAAS)	Harbin Veterinary Research Institute (CAAS)	Jianzhong Shi,Xin Yin,Yujie Hou,Jingzhen Fang,Dongxue Wang
EPI1856834	PB2	China	2021-Feb-10	EPI_ISL_1495150	A/Chicken/Yunnan/1001/2021	South China Agricultural University Veterinary Medicine College	South China Agricultural University
EPI1856842	PB2	China	2021-Feb-10	EPI_ISL_1495152	A/Chicken/Yunnan/1002/2021	South China Agricultural University Veterinary Medicine College	South China Agricultural University
EPI1856850	PB2	China	2021-Feb-10	EPI_ISL_1495153	A/Chicken/Yunnan/1003/2021	South China Agricultural University Veterinary Medicine College	South China Agricultural University
EPI1856856	PB2	China	2021-Feb-10	EPI_ISL_1495970	A/Chicken/Yunnan/1004/2021	South China Agricultural University Veterinary Medicine College	South China Agricultural University
EPI1856864	PB2	China	2021-Feb-23	EPI_ISL_1495971	A/Chicken/Yunnan/1005/2021	South China Agricultural University Veterinary Medicine College	South China Agricultural University
EPI1856880	PB2	China	2021-Mar-08	EPI_ISL_1495982	A/Chicken/Yunnan/1007/2021	South China Agricultural University Veterinary Medicine College	South China Agricultural University
EPI1857087	PB2	China	2020-Nov-30	EPI_ISL_1516445	A/Chicken/Hebei/1009/2020	South China Agricultural University Veterinary Medicine College	South China Agricultural University
EPI1857190	PB2	China	2021-Mar-10	EPI_ISL_1520369	A/Chicken/Hebei/1010/2021	South China Agricultural University Veterinary Medicine College	South China Agricultural University
EPI1857206	PB2	China	2021-Feb-10	EPI_ISL_1520374	A/Chicken/Shanxi/1012/2021	South China Agricultural University Veterinary Medicine College	South China Agricultural University
EPI1886156	PB2	Korea, Republic of	2020-Nov-03	EPI_ISL_3663323	A/wild duck/Korea/H296/2020	Animal and Plant Quarantine Agency (APQA)	Animal and Plant Quarantine Agency (S-2158)
EPI1886180	PB2	Korea, Republic of	2021-Feb-01	EPI_ISL_3663326	A/mallard/Korea/H118/2021	Animal and Plant Quarantine Agency (APQA)	Animal and Plant Quarantine Agency (S-2158)
EPI1890627	PB2	China	2015-Feb-01	EPI_ISL_4031581	A/chicken/Jiangsu/TM86/2015			He,D.; Liu,X.
EPI1890769	PB2	China	2015-Jan-01	EPI_ISL_4031942	A/chicken/Jiangsu/WJ166/2015			He,D.; Liu,X.
EPI1890785	PB2	China	2015-Feb-01	EPI_ISL_4032055	A/chicken/Jiangsu/XZ184/2015			He,D.; Liu,X.
EPI1890809	PB2	China	2015-Feb-01	EPI_ISL_4032093	A/chicken/Shandong/SDLC120/2015			He,D.; Liu,X.
EPI1890833	PB2	China	2015-Feb-01	EPI_ISL_4032094	A/chicken/Zhejiang/JX142/2015			He,D.; Liu,X.
EPI1919180	PB2	Hong Kong (SAR)	2014-Jan-27	EPI_ISL_4882548	A/silkie Chicken/Hong Kong/1772/2014	Li Ka Shing Faculty of Medicine, The University of Hong Kong	Li Ka Shing Faculty of Medicine, The University of Hong Kong
EPI1921163	PB2	China	2020-May-19	EPI_ISL_5159336	A/chicken/Northern China/BJ3426/2020(H7N9)	Animal Infectious Disease Laboratory, College of Veterinary Medicine, Yangzhou University	College of Veterinary Medicine, Yangzhou University	Jinyuan, Gu; Min, Gu; Xiufan, Liu
EPI1921171	PB2	China	2020-Oct-20	EPI_ISL_5159338	A/chicken/Northern China/SX1616/2020(H7N9)	Animal Infectious Disease Laboratory, College of Veterinary Medicine, Yangzhou University	College of Veterinary Medicine, Yangzhou University	Jinyuan, Gu; Min, Gu; Xiufan, Liu
EPI1930784	PB2	Korea, Republic of	2021-Jan-06	EPI_ISL_6781375	A/mallard/South Korea/20X-20/2021			Na,E.J.; Kim,Y.S.; Kim,Y.J.; Park,J.S.; Oem,J.K.; Kim,Y.-S.; Kim,Y.-J.; Park,J.-S.; Oem,J.-K.
EPI1209031	PB2	China	2016-Jan-09	EPI_ISL_305597	A/chicken/Guangdong/GD15/2016			Liu,D.; Liu,X.
EPI1209025	PB2	China	2016-Dec-06	EPI_ISL_305591	A/chicken/Jiangsu/JT156/2016			Liu,D.; Liu,X.
EPI1209024	PB2	China	2016-Dec-14	EPI_ISL_305590	A/chicken/Shandong/SD216/2016			Liu,D.; Liu,X.
EPI1209036	PB2	China	2017-Jan-16	EPI_ISL_305570	A/chicken/Jiangsu/JT186/2017			Liu,D.; Liu,X.
EPI1209023	PB2	China	2016-Apr-29	EPI_ISL_305589	A/chicken/Jiangsu/JS11/2016			Liu,D.; Liu,X.
EPI1209020	PB2	China	2015-Mar-04	EPI_ISL_305586	A/chicken/Jiangsu/LY79/2015			Liu,D.; Liu,X.
EPI1209011	PB2	China	2015-Mar-25	EPI_ISL_305577	A/chicken/Anhui/AH271/2015			Liu,D.; Liu,X.
EPI1209017	PB2	China	2015-Apr-21	EPI_ISL_305583	A/chicken/Anhui/AH284/2015			Liu,D.; Liu,X.
EPI1526507	PB2	China	2014-Mar-19	EPI_ISL_372305	A/chicken/China/53/2014			Qin,J.; Zhang,Y.; Shen,X.; Gong,L.; Xue,C.; Cao,Y.
EPI895623	PB2	China	2015-Feb-05	EPI_ISL_244619	A/chicken/Huai'an/003/2015			Yang,P.F.; Yan,Q.L.; Liu,C.C.; Xing,Y.D.; Zhang,M.H.; Gao,Q.; Yu,H.; Yao,H.B.; He,N.J.; Yang,P.-F.; Yan,Q.-L.; Liu,C.-C.; Xing,Y.-D.; Yao,H.-B.; He,N.-J.
EPI1209029	PB2	China	2016-Dec-31	EPI_ISL_305595	A/chicken/Hebei/HB13/2016			Liu,D.; Liu,X.
EPI1209030	PB2	China	2017-Jan-09	EPI_ISL_305596	A/chicken/Zhejiang/ZJ14/2017			Liu,D.; Liu,X.
EPI1209037	PB2	China	2017-Jan-16	EPI_ISL_305571	A/chicken/Jiangsu/TZ45/2017			Liu,D.; Liu,X.
EPI1209021	PB2	China	2015-Mar-04	EPI_ISL_305587	A/chicken/Jiangsu/RG126/2015			Liu,D.; Liu,X.
EPI1209026	PB2	China	2017-Jan-11	EPI_ISL_305592	A/chicken/Jiangsu/JT164/2017			Liu,D.; Liu,X.
EPI1209009	PB2	China	2015-Mar-16	EPI_ISL_305575	A/chicken/Jiangsu/JT119/2015			Liu,D.; Liu,X.
EPI895625	PB2	China	2014-Jan-15	EPI_ISL_244620	A/chicken/Huai'an/007/2014			Yang,P.F.; Yan,Q.L.; Liu,C.C.; Xing,Y.D.; Zhang,M.H.; Gao,Q.; Yu,H.; Yao,H.B.; He,N.J.; Yang,P.-F.; Yan,Q.-L.; Liu,C.-C.; Xing,Y.-D.; Yao,H.-B.; He,N.-J.
EPI1209035	PB2	China	2017-Jan-16	EPI_ISL_305569	A/chicken/Jiangsu/0116/2017			Liu,D.; Liu,X.
EPI1209027	PB2	China	2017-Jan-11	EPI_ISL_305593	A/chicken/Jiangsu/YZ30/2017			Liu,D.; Liu,X.
EPI372471	PB2	Ukraine	2005-Sep-17	EPI_ISL_120209	A/teal/Ukraine/12177-NAMRU3/2005	U.S. Naval Medical Research Unit No.3	Centers for Disease Control and Prevention	Gerloff, Nancy; Simpson, Natosha; Jones, Joyce; Kis, Zoltan; Bahgat, Verina; Soliman,Atef; Elassal, Emad; Ahmed, Lu'ay; Gaynor, Anne; Cornelius, Claire; Davis,Todd
EPI895630	PB2	China	2014-Feb-10	EPI_ISL_244622	A/duck/Huai'an/053/2014			Yang,P.F.; Yan,Q.L.; Liu,C.C.; Xing,Y.D.; Zhang,M.H.; Gao,Q.; Yu,H.; Yao,H.B.; He,N.J.; Yang,P.-F.; Yan,Q.-L.; Liu,C.-C.; Xing,Y.-D.; Yao,H.-B.; He,N.-J.
EPI1209015	PB2	China	2015-Mar-22	EPI_ISL_305581	A/chicken/Jiangsu/XZ256/2015			Liu,D.; Liu,X.
EPI1209014	PB2	China	2015-Mar-17	EPI_ISL_305580	A/chicken/Jiangsu/XZ250/2015			Liu,D.; Liu,X.
EPI1209007	PB2	China	2015-Mar-12	EPI_ISL_305573	A/chicken/Jiangsu/JT114/2015			Liu,D.; Liu,X.
EPI1209010	PB2	China	2015-Mar-16	EPI_ISL_305576	A/chicken/Jiangsu/JT123/2015			Liu,D.; Liu,X.
EPI307290	PB2	United States	2000-Jan-01	EPI_ISL_87448	A/ruddy turnstone/DE/1538/2000			Spackman,E.; Gelb,J.; Preskenis,L.; Ladman,B.; Pope,C.; Pantin-Jackwood,M.; Mckinley,E.T.
EPI1209028	PB2	China	2016-Jan-09	EPI_ISL_305594	A/chicken/Liaoning/LN1/2016			Liu,D.; Liu,X.
EPI1209034	PB2	China	2017-Jan-19	EPI_ISL_305568	A/chicken/Jiangsu/LY246/2017			Liu,D.; Liu,X.
EPI1526514	PB2	China	2014-Dec-21	EPI_ISL_372306	A/chicken/China/MCX/2014			Qin,J.; Zhang,Y.; Shen,X.; Gong,L.; Xue,C.; Cao,Y.
EPI1209038	PB2	China	2017-Feb-13	EPI_ISL_305572	A/chicken/Zhejiang/JH16/2017			Liu,D.; Liu,X.
EPI1209019	PB2	China	2015-Mar-16	EPI_ISL_305585	A/chicken/Shandong/SD69/2015			Liu,D.; Liu,X.
EPI1209033	PB2	China	2017-Jan-06	EPI_ISL_305567	A/chicken/Guangdong/GD20/2017			Liu,D.; Liu,X.
EPI1209013	PB2	China	2015-Apr-01	EPI_ISL_305579	A/chicken/Anhui/AH275/2015			Liu,D.; Liu,X.
EPI1209262	PB2	China	2017-Jan-01	EPI_ISL_305604	A/chicken/Guangdong/04/2017			Liu,D.; Liu,X.
EPI895627	PB2	China	2014-Feb-04	EPI_ISL_244621	A/duck/Huai'an/041/2014			Yang,P.F.; Yan,Q.L.; Liu,C.C.; Xing,Y.D.; Zhang,M.H.; Gao,Q.; Yu,H.; Yao,H.B.; He,N.J.; Yang,P.-F.; Yan,Q.-L.; Liu,C.-C.; Xing,Y.-D.; Yao,H.-B.; He,N.-J.
EPI1209022	PB2	China	2016-Mar-23	EPI_ISL_305588	A/chicken/Shandong/SD183/2016			Liu,D.; Liu,X.
EPI1209018	PB2	China	2015-Mar-19	EPI_ISL_305584	A/chicken/Jiangsu/XZ252/2015			Liu,D.; Liu,X.
EPI1209032	PB2	China	2017-Jan-06	EPI_ISL_305598	A/chicken/Zhejiang/ZJ19/2017			Liu,D.; Liu,X.
EPI1209008	PB2	China	2015-Mar-12	EPI_ISL_305574	A/chicken/Jiangsu/JT115/2015			Liu,D.; Liu,X.
EPI667226	PB2	China	2015-Apr-16	EPI_ISL_200614	A/chicken/Guangdong/04.16 SZLGWL001/2015(Mixed)		Institute of Microbiology, Chinese Academy of Sciences
EPI534412	PB2	China	2013-Apr-04	EPI_ISL_163733	A/Chicken/Zhejiang/3/2013	Zhejiang Provincial Center for Disease Control and Prevention	Zhejiang Provincial Center for Disease Control and Prevention	Sun, Y; Zhang, YJ
EPI534405	PB2	China	2013-Apr-04	EPI_ISL_163732	A/Chicken/Zhejiang/2/2013	Zhejiang Provincial Center for Disease Control and Prevention	Zhejiang Provincial Center for Disease Control and Prevention	Sun, Y; Zhang, YJ
EPI534399	PB2	China	2013-Apr-04	EPI_ISL_163731	A/Chicken/Zhejiang/1/2013	Zhejiang Provincial Center for Disease Control and Prevention	Zhejiang Provincial Center for Disease Control and Prevention	Sun, Y; Zhang, YJ
EPI1902813	PB2	China	2015-Jan-01	EPI_ISL_4071296	A/chicken/China/SDL124/2015			Wang,G.; Liu,D.; Hu,J.; Gu,M.; Wang,X.; He,D.; Zhang,L.; Li,J.; Zheng,X.; Zeng,Z.; Liu,H.; Hu,S.; Peng,D.; Jiao,X.; Liu,X.
EPI1074599	PB2	China	2017-Feb-01	EPI_ISL_280467	A/chicken/Guangdong/J2/2017			Chen,J.; Zhang,J.; Zhu,W.; Zhang,Y.; Tan,H.; Liu,M.; Cai,M.; Shen,J.; Ly,H.
EPI1074591	PB2	China	2017-Feb-01	EPI_ISL_280466	A/chicken/Guangdong/J1/2017			Chen,J.; Zhang,J.; Zhu,W.; Zhang,Y.; Tan,H.; Liu,M.; Cai,M.; Shen,J.; Ly,H.
EPI691700	PB2	China	2013-Jan-01	EPI_ISL_206748	A/chicken/Henan/96/2013			Wang,S.; Liu,S.; Jiang,W.; Zhuang,Q.; Wang,K.; Hou,G.; Li,J.; Yu,J.; Du,X.; Yang,Z.; Liu,Y.; Chen,J.
EPI691648	PB2	China	2013-Jan-01	EPI_ISL_206709	A/chicken/Henan/141/2013			Wang,S.; Liu,S.; Jiang,W.; Zhuang,Q.; Wang,K.; Hou,G.; Li,J.; Yu,J.; Du,X.; Yang,Z.; Liu,Y.; Chen,J.
EPI691644	PB2	China	2013-Jan-01	EPI_ISL_206705	A/chicken/Henan/114/2013			Wang,S.; Liu,S.; Jiang,W.; Zhuang,Q.; Wang,K.; Hou,G.; Li,J.; Yu,J.; Du,X.; Yang,Z.; Liu,Y.; Chen,J.
EPI593650	PB2	China	2014-Jun-30	EPI_ISL_180157	A/chicken/Zhangzhou/8829/2014			Lam,T.Y.; Zhou,B.; Wang,J.; Chai,Y.; Shen,Y.; Chen,X.; Ma,C.; Hong,W.; Chen,Y.; Zhang,Y.; Duan,L.; Chen,P.; Jiang,J.; Li,L.; Poon,L.M.; Webby,R.J.; Smith,D.K.; Leung,G.M.; Peiris,J.M.; Holmes,E.C.; Guan,Y.; Zhu,H.
EPI593643	PB2	China	2014-Jun-23	EPI_ISL_180156	A/chicken/Zhangzhou/8585/2014			Lam,T.Y.; Zhou,B.; Wang,J.; Chai,Y.; Shen,Y.; Chen,X.; Ma,C.; Hong,W.; Chen,Y.; Zhang,Y.; Duan,L.; Chen,P.; Jiang,J.; Li,L.; Poon,L.M.; Webby,R.J.; Smith,D.K.; Leung,G.M.; Peiris,J.M.; Holmes,E.C.; Guan,Y.; Zhu,H.
EPI593546	PB2	China	2014-Jun-15	EPI_ISL_180149	A/chicken/Jiangxi/18515/2014			Lam,T.Y.; Zhou,B.; Wang,J.; Chai,Y.; Shen,Y.; Chen,X.; Ma,C.; Hong,W.; Chen,Y.; Zhang,Y.; Duan,L.; Chen,P.; Jiang,J.; Li,L.; Poon,L.M.; Webby,R.J.; Smith,D.K.; Leung,G.M.; Peiris,J.M.; Holmes,E.C.; Guan,Y.; Zhu,H.
EPI593539	PB2	China	2014-Jun-15	EPI_ISL_180148	A/chicken/Jiangxi/18513/2014			Lam,T.Y.; Zhou,B.; Wang,J.; Chai,Y.; Shen,Y.; Chen,X.; Ma,C.; Hong,W.; Chen,Y.; Zhang,Y.; Duan,L.; Chen,P.; Jiang,J.; Li,L.; Poon,L.M.; Webby,R.J.; Smith,D.K.; Leung,G.M.; Peiris,J.M.; Holmes,E.C.; Guan,Y.; Zhu,H.
EPI593495	PB2	China	2014-Jun-15	EPI_ISL_180145	A/chicken/Jiangxi/18487/2014			Lam,T.Y.; Zhou,B.; Wang,J.; Chai,Y.; Shen,Y.; Chen,X.; Ma,C.; Hong,W.; Chen,Y.; Zhang,Y.; Duan,L.; Chen,P.; Jiang,J.; Li,L.; Poon,L.M.; Webby,R.J.; Smith,D.K.; Leung,G.M.; Peiris,J.M.; Holmes,E.C.; Guan,Y.; Zhu,H.
EPI593467	PB2	China	2014-Jun-15	EPI_ISL_180141	A/chicken/Jiangxi/18482/2014			Lam,T.Y.; Zhou,B.; Wang,J.; Chai,Y.; Shen,Y.; Chen,X.; Ma,C.; Hong,W.; Chen,Y.; Zhang,Y.; Duan,L.; Chen,P.; Jiang,J.; Li,L.; Poon,L.M.; Webby,R.J.; Smith,D.K.; Leung,G.M.; Peiris,J.M.; Holmes,E.C.; Guan,Y.; Zhu,H.
EPI593403	PB2	China	2014-Jun-15	EPI_ISL_180103	A/chicken/Jiangxi/18449/2014			Lam,T.Y.; Zhou,B.; Wang,J.; Chai,Y.; Shen,Y.; Chen,X.; Ma,C.; Hong,W.; Chen,Y.; Zhang,Y.; Duan,L.; Chen,P.; Jiang,J.; Li,L.; Poon,L.M.; Webby,R.J.; Smith,D.K.; Leung,G.M.; Peiris,J.M.; Holmes,E.C.; Guan,Y.; Zhu,H.
EPI593379	PB2	China	2014-Jun-07	EPI_ISL_180100	A/chicken/Jiangxi/18008/2014			Lam,T.Y.; Zhou,B.; Wang,J.; Chai,Y.; Shen,Y.; Chen,X.; Ma,C.; Hong,W.; Chen,Y.; Zhang,Y.; Duan,L.; Chen,P.; Jiang,J.; Li,L.; Poon,L.M.; Webby,R.J.; Smith,D.K.; Leung,G.M.; Peiris,J.M.; Holmes,E.C.; Guan,Y.; Zhu,H.
EPI593353	PB2	China	2014-Jul-22	EPI_ISL_180097	A/chicken/Shantou/4833/2014			Lam,T.Y.; Zhou,B.; Wang,J.; Chai,Y.; Shen,Y.; Chen,X.; Ma,C.; Hong,W.; Chen,Y.; Zhang,Y.; Duan,L.; Chen,P.; Jiang,J.; Li,L.; Poon,L.M.; Webby,R.J.; Smith,D.K.; Leung,G.M.; Peiris,J.M.; Holmes,E.C.; Guan,Y.; Zhu,H.
EPI593332	PB2	China	2014-Jul-22	EPI_ISL_180096	A/chicken/Shantou/4816/2014			Lam,T.Y.; Zhou,B.; Wang,J.; Chai,Y.; Shen,Y.; Chen,X.; Ma,C.; Hong,W.; Chen,Y.; Zhang,Y.; Duan,L.; Chen,P.; Jiang,J.; Li,L.; Poon,L.M.; Webby,R.J.; Smith,D.K.; Leung,G.M.; Peiris,J.M.; Holmes,E.C.; Guan,Y.; Zhu,H.
EPI593346	PB2	China	2014-Jul-22	EPI_ISL_180095	A/chicken/Shantou/4832/2014			Lam,T.Y.; Zhou,B.; Wang,J.; Chai,Y.; Shen,Y.; Chen,X.; Ma,C.; Hong,W.; Chen,Y.; Zhang,Y.; Duan,L.; Chen,P.; Jiang,J.; Li,L.; Poon,L.M.; Webby,R.J.; Smith,D.K.; Leung,G.M.; Peiris,J.M.; Holmes,E.C.; Guan,Y.; Zhu,H.
EPI593339	PB2	China	2014-Jul-22	EPI_ISL_180094	A/chicken/Shantou/4824/2014			Lam,T.Y.; Zhou,B.; Wang,J.; Chai,Y.; Shen,Y.; Chen,X.; Ma,C.; Hong,W.; Chen,Y.; Zhang,Y.; Duan,L.; Chen,P.; Jiang,J.; Li,L.; Poon,L.M.; Webby,R.J.; Smith,D.K.; Leung,G.M.; Peiris,J.M.; Holmes,E.C.; Guan,Y.; Zhu,H.
EPI593317	PB2	China	2014-Jul-01	EPI_ISL_180093	A/chicken/Shantou/4325/2014			Lam,T.Y.; Zhou,B.; Wang,J.; Chai,Y.; Shen,Y.; Chen,X.; Ma,C.; Hong,W.; Chen,Y.; Zhang,Y.; Duan,L.; Chen,P.; Jiang,J.; Li,L.; Poon,L.M.; Webby,R.J.; Smith,D.K.; Leung,G.M.; Peiris,J.M.; Holmes,E.C.; Guan,Y.; Zhu,H.
EPI593310	PB2	China	2014-May-06	EPI_ISL_180091	A/chicken/Shantou/3057/2014			Lam,T.Y.; Zhou,B.; Wang,J.; Chai,Y.; Shen,Y.; Chen,X.; Ma,C.; Hong,W.; Chen,Y.; Zhang,Y.; Duan,L.; Chen,P.; Jiang,J.; Li,L.; Poon,L.M.; Webby,R.J.; Smith,D.K.; Leung,G.M.; Peiris,J.M.; Holmes,E.C.; Guan,Y.; Zhu,H.
EPI593304	PB2	China	2014-Mar-25	EPI_ISL_180090	A/silkie chicken/Shantou/2056/2014			Lam,T.Y.; Zhou,B.; Wang,J.; Chai,Y.; Shen,Y.; Chen,X.; Ma,C.; Hong,W.; Chen,Y.; Zhang,Y.; Duan,L.; Chen,P.; Jiang,J.; Li,L.; Poon,L.M.; Webby,R.J.; Smith,D.K.; Leung,G.M.; Peiris,J.M.; Holmes,E.C.; Guan,Y.; Zhu,H.
EPI593298	PB2	China	2014-Mar-25	EPI_ISL_180089	A/silkie chicken/Shantou/2054/2014			Lam,T.Y.; Zhou,B.; Wang,J.; Chai,Y.; Shen,Y.; Chen,X.; Ma,C.; Hong,W.; Chen,Y.; Zhang,Y.; Duan,L.; Chen,P.; Jiang,J.; Li,L.; Poon,L.M.; Webby,R.J.; Smith,D.K.; Leung,G.M.; Peiris,J.M.; Holmes,E.C.; Guan,Y.; Zhu,H.
EPI593292	PB2	China	2014-Mar-25	EPI_ISL_180088	A/silkie chicken/Shantou/2050/2014			Lam,T.Y.; Zhou,B.; Wang,J.; Chai,Y.; Shen,Y.; Chen,X.; Ma,C.; Hong,W.; Chen,Y.; Zhang,Y.; Duan,L.; Chen,P.; Jiang,J.; Li,L.; Poon,L.M.; Webby,R.J.; Smith,D.K.; Leung,G.M.; Peiris,J.M.; Holmes,E.C.; Guan,Y.; Zhu,H.
EPI593276	PB2	China	2014-May-05	EPI_ISL_180085	A/chicken/Jiangxi/15524/2014			Lam,T.Y.; Zhou,B.; Wang,J.; Chai,Y.; Shen,Y.; Chen,X.; Ma,C.; Hong,W.; Chen,Y.; Zhang,Y.; Duan,L.; Chen,P.; Jiang,J.; Li,L.; Poon,L.M.; Webby,R.J.; Smith,D.K.; Leung,G.M.; Peiris,J.M.; Holmes,E.C.; Guan,Y.; Zhu,H.
EPI593242	PB2	China	2014-Apr-27	EPI_ISL_180081	A/duck/Jiangxi/15044/2014			Lam,T.Y.; Zhou,B.; Wang,J.; Chai,Y.; Shen,Y.; Chen,X.; Ma,C.; Hong,W.; Chen,Y.; Zhang,Y.; Duan,L.; Chen,P.; Jiang,J.; Li,L.; Poon,L.M.; Webby,R.J.; Smith,D.K.; Leung,G.M.; Peiris,J.M.; Holmes,E.C.; Guan,Y.; Zhu,H.
EPI593235	PB2	China	2014-Apr-16	EPI_ISL_180080	A/chicken/Shantou/2562/2014			Lam,T.Y.; Zhou,B.; Wang,J.; Chai,Y.; Shen,Y.; Chen,X.; Ma,C.; Hong,W.; Chen,Y.; Zhang,Y.; Duan,L.; Chen,P.; Jiang,J.; Li,L.; Poon,L.M.; Webby,R.J.; Smith,D.K.; Leung,G.M.; Peiris,J.M.; Holmes,E.C.; Guan,Y.; Zhu,H.
EPI593228	PB2	China	2014-Apr-16	EPI_ISL_180079	A/chicken/Shantou/2556/2014			Lam,T.Y.; Zhou,B.; Wang,J.; Chai,Y.; Shen,Y.; Chen,X.; Ma,C.; Hong,W.; Chen,Y.; Zhang,Y.; Duan,L.; Chen,P.; Jiang,J.; Li,L.; Poon,L.M.; Webby,R.J.; Smith,D.K.; Leung,G.M.; Peiris,J.M.; Holmes,E.C.; Guan,Y.; Zhu,H.
EPI593221	PB2	China	2014-Apr-16	EPI_ISL_180078	A/chicken/Shantou/2550/2014			Lam,T.Y.; Zhou,B.; Wang,J.; Chai,Y.; Shen,Y.; Chen,X.; Ma,C.; Hong,W.; Chen,Y.; Zhang,Y.; Duan,L.; Chen,P.; Jiang,J.; Li,L.; Poon,L.M.; Webby,R.J.; Smith,D.K.; Leung,G.M.; Peiris,J.M.; Holmes,E.C.; Guan,Y.; Zhu,H.
EPI593186	PB2	China	2014-Apr-20	EPI_ISL_180077	A/chicken/Jiangxi/14554/2014			Lam,T.Y.; Zhou,B.; Wang,J.; Chai,Y.; Shen,Y.; Chen,X.; Ma,C.; Hong,W.; Chen,Y.; Zhang,Y.; Duan,L.; Chen,P.; Jiang,J.; Li,L.; Poon,L.M.; Webby,R.J.; Smith,D.K.; Leung,G.M.; Peiris,J.M.; Holmes,E.C.; Guan,Y.; Zhu,H.
EPI593214	PB2	China	2014-Apr-16	EPI_ISL_180076	A/chicken/Shantou/2546/2014			Lam,T.Y.; Zhou,B.; Wang,J.; Chai,Y.; Shen,Y.; Chen,X.; Ma,C.; Hong,W.; Chen,Y.; Zhang,Y.; Duan,L.; Chen,P.; Jiang,J.; Li,L.; Poon,L.M.; Webby,R.J.; Smith,D.K.; Leung,G.M.; Peiris,J.M.; Holmes,E.C.; Guan,Y.; Zhu,H.
EPI593207	PB2	China	2014-Apr-16	EPI_ISL_180075	A/chicken/Shantou/2539/2014			Lam,T.Y.; Zhou,B.; Wang,J.; Chai,Y.; Shen,Y.; Chen,X.; Ma,C.; Hong,W.; Chen,Y.; Zhang,Y.; Duan,L.; Chen,P.; Jiang,J.; Li,L.; Poon,L.M.; Webby,R.J.; Smith,D.K.; Leung,G.M.; Peiris,J.M.; Holmes,E.C.; Guan,Y.; Zhu,H.
EPI593200	PB2	China	2014-Apr-16	EPI_ISL_180074	A/chicken/Shantou/2538/2014			Lam,T.Y.; Zhou,B.; Wang,J.; Chai,Y.; Shen,Y.; Chen,X.; Ma,C.; Hong,W.; Chen,Y.; Zhang,Y.; Duan,L.; Chen,P.; Jiang,J.; Li,L.; Poon,L.M.; Webby,R.J.; Smith,D.K.; Leung,G.M.; Peiris,J.M.; Holmes,E.C.; Guan,Y.; Zhu,H.
EPI593193	PB2	China	2014-Apr-16	EPI_ISL_180073	A/chicken/Shantou/2537/2014			Lam,T.Y.; Zhou,B.; Wang,J.; Chai,Y.; Shen,Y.; Chen,X.; Ma,C.; Hong,W.; Chen,Y.; Zhang,Y.; Duan,L.; Chen,P.; Jiang,J.; Li,L.; Poon,L.M.; Webby,R.J.; Smith,D.K.; Leung,G.M.; Peiris,J.M.; Holmes,E.C.; Guan,Y.; Zhu,H.
EPI593172	PB2	China	2014-Apr-20	EPI_ISL_180071	A/chicken/Jiangxi/14530/2014			Lam,T.Y.; Zhou,B.; Wang,J.; Chai,Y.; Shen,Y.; Chen,X.; Ma,C.; Hong,W.; Chen,Y.; Zhang,Y.; Duan,L.; Chen,P.; Jiang,J.; Li,L.; Poon,L.M.; Webby,R.J.; Smith,D.K.; Leung,G.M.; Peiris,J.M.; Holmes,E.C.; Guan,Y.; Zhu,H.
EPI594316	PB2	China	2014-Feb-18	EPI_ISL_176127	A/chicken/Jiangxi/10959/2014			Lam,T.Y.; Zhou,B.; Wang,J.; Chai,Y.; Shen,Y.; Chen,X.; Ma,C.; Hong,W.; Chen,Y.; Zhang,Y.; Duan,L.; Chen,P.; Jiang,J.; Li,L.; Poon,L.M.; Webby,R.J.; Smith,D.K.; Leung,G.M.; Peiris,J.M.; Holmes,E.C.; Guan,Y.; Zhu,H.
EPI594309	PB2	China	2014-Feb-18	EPI_ISL_176126	A/chicken/Jiangxi/10958/2014			Lam,T.Y.; Zhou,B.; Wang,J.; Chai,Y.; Shen,Y.; Chen,X.; Ma,C.; Hong,W.; Chen,Y.; Zhang,Y.; Duan,L.; Chen,P.; Jiang,J.; Li,L.; Poon,L.M.; Webby,R.J.; Smith,D.K.; Leung,G.M.; Peiris,J.M.; Holmes,E.C.; Guan,Y.; Zhu,H.
EPI594302	PB2	China	2014-Feb-18	EPI_ISL_176125	A/chicken/Jiangxi/10957/2014			Lam,T.Y.; Zhou,B.; Wang,J.; Chai,Y.; Shen,Y.; Chen,X.; Ma,C.; Hong,W.; Chen,Y.; Zhang,Y.; Duan,L.; Chen,P.; Jiang,J.; Li,L.; Poon,L.M.; Webby,R.J.; Smith,D.K.; Leung,G.M.; Peiris,J.M.; Holmes,E.C.; Guan,Y.; Zhu,H.
EPI594295	PB2	China	2014-Feb-18	EPI_ISL_176124	A/chicken/Jiangxi/10956/2014			Lam,T.Y.; Zhou,B.; Wang,J.; Chai,Y.; Shen,Y.; Chen,X.; Ma,C.; Hong,W.; Chen,Y.; Zhang,Y.; Duan,L.; Chen,P.; Jiang,J.; Li,L.; Poon,L.M.; Webby,R.J.; Smith,D.K.; Leung,G.M.; Peiris,J.M.; Holmes,E.C.; Guan,Y.; Zhu,H.
EPI594274	PB2	China	2014-Feb-18	EPI_ISL_176122	A/chicken/Jiangxi/10953/2014			Lam,T.Y.; Zhou,B.; Wang,J.; Chai,Y.; Shen,Y.; Chen,X.; Ma,C.; Hong,W.; Chen,Y.; Zhang,Y.; Duan,L.; Chen,P.; Jiang,J.; Li,L.; Poon,L.M.; Webby,R.J.; Smith,D.K.; Leung,G.M.; Peiris,J.M.; Holmes,E.C.; Guan,Y.; Zhu,H.
EPI594281	PB2	China	2014-Feb-18	EPI_ISL_176121	A/chicken/Jiangxi/10954/2014			Lam,T.Y.; Zhou,B.; Wang,J.; Chai,Y.; Shen,Y.; Chen,X.; Ma,C.; Hong,W.; Chen,Y.; Zhang,Y.; Duan,L.; Chen,P.; Jiang,J.; Li,L.; Poon,L.M.; Webby,R.J.; Smith,D.K.; Leung,G.M.; Peiris,J.M.; Holmes,E.C.; Guan,Y.; Zhu,H.
EPI594267	PB2	China	2014-Feb-18	EPI_ISL_176120	A/chicken/Jiangxi/10950/2014			Lam,T.Y.; Zhou,B.; Wang,J.; Chai,Y.; Shen,Y.; Chen,X.; Ma,C.; Hong,W.; Chen,Y.; Zhang,Y.; Duan,L.; Chen,P.; Jiang,J.; Li,L.; Poon,L.M.; Webby,R.J.; Smith,D.K.; Leung,G.M.; Peiris,J.M.; Holmes,E.C.; Guan,Y.; Zhu,H.
EPI594260	PB2	China	2014-Feb-18	EPI_ISL_176119	A/chicken/Jiangxi/10948/2014			Lam,T.Y.; Zhou,B.; Wang,J.; Chai,Y.; Shen,Y.; Chen,X.; Ma,C.; Hong,W.; Chen,Y.; Zhang,Y.; Duan,L.; Chen,P.; Jiang,J.; Li,L.; Poon,L.M.; Webby,R.J.; Smith,D.K.; Leung,G.M.; Peiris,J.M.; Holmes,E.C.; Guan,Y.; Zhu,H.
EPI594253	PB2	China	2014-Feb-18	EPI_ISL_176118	A/chicken/Jiangxi/10947/2014			Lam,T.Y.; Zhou,B.; Wang,J.; Chai,Y.; Shen,Y.; Chen,X.; Ma,C.; Hong,W.; Chen,Y.; Zhang,Y.; Duan,L.; Chen,P.; Jiang,J.; Li,L.; Poon,L.M.; Webby,R.J.; Smith,D.K.; Leung,G.M.; Peiris,J.M.; Holmes,E.C.; Guan,Y.; Zhu,H.
EPI594246	PB2	China	2014-Feb-18	EPI_ISL_176117	A/chicken/Jiangxi/10946/2014			Lam,T.Y.; Zhou,B.; Wang,J.; Chai,Y.; Shen,Y.; Chen,X.; Ma,C.; Hong,W.; Chen,Y.; Zhang,Y.; Duan,L.; Chen,P.; Jiang,J.; Li,L.; Poon,L.M.; Webby,R.J.; Smith,D.K.; Leung,G.M.; Peiris,J.M.; Holmes,E.C.; Guan,Y.; Zhu,H.
EPI594239	PB2	China	2014-Feb-18	EPI_ISL_176116	A/chicken/Jiangxi/10945/2014			Lam,T.Y.; Zhou,B.; Wang,J.; Chai,Y.; Shen,Y.; Chen,X.; Ma,C.; Hong,W.; Chen,Y.; Zhang,Y.; Duan,L.; Chen,P.; Jiang,J.; Li,L.; Poon,L.M.; Webby,R.J.; Smith,D.K.; Leung,G.M.; Peiris,J.M.; Holmes,E.C.; Guan,Y.; Zhu,H.
EPI594232	PB2	China	2014-Feb-18	EPI_ISL_176115	A/chicken/Jiangxi/10943/2014			Lam,T.Y.; Zhou,B.; Wang,J.; Chai,Y.; Shen,Y.; Chen,X.; Ma,C.; Hong,W.; Chen,Y.; Zhang,Y.; Duan,L.; Chen,P.; Jiang,J.; Li,L.; Poon,L.M.; Webby,R.J.; Smith,D.K.; Leung,G.M.; Peiris,J.M.; Holmes,E.C.; Guan,Y.; Zhu,H.
EPI594225	PB2	China	2014-Feb-18	EPI_ISL_176114	A/chicken/Jiangxi/10939/2014			Lam,T.Y.; Zhou,B.; Wang,J.; Chai,Y.; Shen,Y.; Chen,X.; Ma,C.; Hong,W.; Chen,Y.; Zhang,Y.; Duan,L.; Chen,P.; Jiang,J.; Li,L.; Poon,L.M.; Webby,R.J.; Smith,D.K.; Leung,G.M.; Peiris,J.M.; Holmes,E.C.; Guan,Y.; Zhu,H.
EPI594218	PB2	China	2014-Feb-18	EPI_ISL_176113	A/chicken/Jiangxi/10929/2014			Lam,T.Y.; Zhou,B.; Wang,J.; Chai,Y.; Shen,Y.; Chen,X.; Ma,C.; Hong,W.; Chen,Y.; Zhang,Y.; Duan,L.; Chen,P.; Jiang,J.; Li,L.; Poon,L.M.; Webby,R.J.; Smith,D.K.; Leung,G.M.; Peiris,J.M.; Holmes,E.C.; Guan,Y.; Zhu,H.
EPI594211	PB2	China	2014-Feb-18	EPI_ISL_176051	A/chicken/Jiangxi/10897/2014			Lam,T.Y.; Zhou,B.; Wang,J.; Chai,Y.; Shen,Y.; Chen,X.; Ma,C.; Hong,W.; Chen,Y.; Zhang,Y.; Duan,L.; Chen,P.; Jiang,J.; Li,L.; Poon,L.M.; Webby,R.J.; Smith,D.K.; Leung,G.M.; Peiris,J.M.; Holmes,E.C.; Guan,Y.; Zhu,H.
EPI594204	PB2	China	2014-Feb-18	EPI_ISL_176050	A/chicken/Jiangxi/10896/2014			Lam,T.Y.; Zhou,B.; Wang,J.; Chai,Y.; Shen,Y.; Chen,X.; Ma,C.; Hong,W.; Chen,Y.; Zhang,Y.; Duan,L.; Chen,P.; Jiang,J.; Li,L.; Poon,L.M.; Webby,R.J.; Smith,D.K.; Leung,G.M.; Peiris,J.M.; Holmes,E.C.; Guan,Y.; Zhu,H.
EPI594197	PB2	China	2014-Feb-18	EPI_ISL_176049	A/chicken/Jiangxi/10895/2014			Lam,T.Y.; Zhou,B.; Wang,J.; Chai,Y.; Shen,Y.; Chen,X.; Ma,C.; Hong,W.; Chen,Y.; Zhang,Y.; Duan,L.; Chen,P.; Jiang,J.; Li,L.; Poon,L.M.; Webby,R.J.; Smith,D.K.; Leung,G.M.; Peiris,J.M.; Holmes,E.C.; Guan,Y.; Zhu,H.
EPI594190	PB2	China	2014-Feb-18	EPI_ISL_176048	A/chicken/Jiangxi/10894/2014			Lam,T.Y.; Zhou,B.; Wang,J.; Chai,Y.; Shen,Y.; Chen,X.; Ma,C.; Hong,W.; Chen,Y.; Zhang,Y.; Duan,L.; Chen,P.; Jiang,J.; Li,L.; Poon,L.M.; Webby,R.J.; Smith,D.K.; Leung,G.M.; Peiris,J.M.; Holmes,E.C.; Guan,Y.; Zhu,H.
EPI594183	PB2	China	2014-Feb-18	EPI_ISL_176047	A/chicken/Jiangxi/10885/2014			Lam,T.Y.; Zhou,B.; Wang,J.; Chai,Y.; Shen,Y.; Chen,X.; Ma,C.; Hong,W.; Chen,Y.; Zhang,Y.; Duan,L.; Chen,P.; Jiang,J.; Li,L.; Poon,L.M.; Webby,R.J.; Smith,D.K.; Leung,G.M.; Peiris,J.M.; Holmes,E.C.; Guan,Y.; Zhu,H.
EPI594176	PB2	China	2014-Feb-18	EPI_ISL_176046	A/chicken/Jiangxi/10882/2014			Lam,T.Y.; Zhou,B.; Wang,J.; Chai,Y.; Shen,Y.; Chen,X.; Ma,C.; Hong,W.; Chen,Y.; Zhang,Y.; Duan,L.; Chen,P.; Jiang,J.; Li,L.; Poon,L.M.; Webby,R.J.; Smith,D.K.; Leung,G.M.; Peiris,J.M.; Holmes,E.C.; Guan,Y.; Zhu,H.
EPI594169	PB2	China	2014-Feb-18	EPI_ISL_176045	A/chicken/Jiangxi/10877/2014			Lam,T.Y.; Zhou,B.; Wang,J.; Chai,Y.; Shen,Y.; Chen,X.; Ma,C.; Hong,W.; Chen,Y.; Zhang,Y.; Duan,L.; Chen,P.; Jiang,J.; Li,L.; Poon,L.M.; Webby,R.J.; Smith,D.K.; Leung,G.M.; Peiris,J.M.; Holmes,E.C.; Guan,Y.; Zhu,H.
EPI594162	PB2	China	2014-Feb-18	EPI_ISL_176044	A/chicken/Jiangxi/10875/2014			Lam,T.Y.; Zhou,B.; Wang,J.; Chai,Y.; Shen,Y.; Chen,X.; Ma,C.; Hong,W.; Chen,Y.; Zhang,Y.; Duan,L.; Chen,P.; Jiang,J.; Li,L.; Poon,L.M.; Webby,R.J.; Smith,D.K.; Leung,G.M.; Peiris,J.M.; Holmes,E.C.; Guan,Y.; Zhu,H.
EPI594155	PB2	China	2014-Feb-18	EPI_ISL_176043	A/chicken/Jiangxi/10874/2014			Lam,T.Y.; Zhou,B.; Wang,J.; Chai,Y.; Shen,Y.; Chen,X.; Ma,C.; Hong,W.; Chen,Y.; Zhang,Y.; Duan,L.; Chen,P.; Jiang,J.; Li,L.; Poon,L.M.; Webby,R.J.; Smith,D.K.; Leung,G.M.; Peiris,J.M.; Holmes,E.C.; Guan,Y.; Zhu,H.
EPI594148	PB2	China	2014-Feb-18	EPI_ISL_176042	A/chicken/Jiangxi/10873/2014			Lam,T.Y.; Zhou,B.; Wang,J.; Chai,Y.; Shen,Y.; Chen,X.; Ma,C.; Hong,W.; Chen,Y.; Zhang,Y.; Duan,L.; Chen,P.; Jiang,J.; Li,L.; Poon,L.M.; Webby,R.J.; Smith,D.K.; Leung,G.M.; Peiris,J.M.; Holmes,E.C.; Guan,Y.; Zhu,H.
EPI594141	PB2	China	2014-Feb-18	EPI_ISL_176041	A/chicken/Jiangxi/10871/2014			Lam,T.Y.; Zhou,B.; Wang,J.; Chai,Y.; Shen,Y.; Chen,X.; Ma,C.; Hong,W.; Chen,Y.; Zhang,Y.; Duan,L.; Chen,P.; Jiang,J.; Li,L.; Poon,L.M.; Webby,R.J.; Smith,D.K.; Leung,G.M.; Peiris,J.M.; Holmes,E.C.; Guan,Y.; Zhu,H.
EPI594134	PB2	China	2014-Feb-18	EPI_ISL_176040	A/chicken/Jiangxi/10870/2014			Lam,T.Y.; Zhou,B.; Wang,J.; Chai,Y.; Shen,Y.; Chen,X.; Ma,C.; Hong,W.; Chen,Y.; Zhang,Y.; Duan,L.; Chen,P.; Jiang,J.; Li,L.; Poon,L.M.; Webby,R.J.; Smith,D.K.; Leung,G.M.; Peiris,J.M.; Holmes,E.C.; Guan,Y.; Zhu,H.
EPI583937	PB2	China	2014-Feb-18	EPI_ISL_176038	A/chicken/Jiangxi/10573/2014			Lam,T.Y.; Zhou,B.; Wang,J.; Chai,Y.; Shen,Y.; Chen,X.; Ma,C.; Hong,W.; Chen,Y.; Zhang,Y.; Duan,L.; Chen,P.; Jiang,J.; Li,L.; Poon,L.M.; Webby,R.J.; Smith,D.K.; Leung,G.M.; Peiris,J.M.; Holmes,E.C.; Guan,Y.; Zhu,H.
EPI583930	PB2	China	2014-Feb-18	EPI_ISL_176037	A/chicken/Jiangxi/10552/2014			Lam,T.Y.; Zhou,B.; Wang,J.; Chai,Y.; Shen,Y.; Chen,X.; Ma,C.; Hong,W.; Chen,Y.; Zhang,Y.; Duan,L.; Chen,P.; Jiang,J.; Li,L.; Poon,L.M.; Webby,R.J.; Smith,D.K.; Leung,G.M.; Peiris,J.M.; Holmes,E.C.; Guan,Y.; Zhu,H.
EPI583923	PB2	China	2014-Feb-16	EPI_ISL_176036	A/chicken/Jiangxi/9558/2014			Lam,T.Y.; Zhou,B.; Wang,J.; Chai,Y.; Shen,Y.; Chen,X.; Ma,C.; Hong,W.; Chen,Y.; Zhang,Y.; Duan,L.; Chen,P.; Jiang,J.; Li,L.; Poon,L.M.; Webby,R.J.; Smith,D.K.; Leung,G.M.; Peiris,J.M.; Holmes,E.C.; Guan,Y.; Zhu,H.
EPI583916	PB2	China	2014-Feb-16	EPI_ISL_176035	A/chicken/Jiangxi/9534/2014			Lam,T.Y.; Zhou,B.; Wang,J.; Chai,Y.; Shen,Y.; Chen,X.; Ma,C.; Hong,W.; Chen,Y.; Zhang,Y.; Duan,L.; Chen,P.; Jiang,J.; Li,L.; Poon,L.M.; Webby,R.J.; Smith,D.K.; Leung,G.M.; Peiris,J.M.; Holmes,E.C.; Guan,Y.; Zhu,H.
EPI583903	PB2	China	2014-Feb-16	EPI_ISL_176033	A/silkie chicken/Jiangxi/9476/2014			Lam,T.Y.; Zhou,B.; Wang,J.; Chai,Y.; Shen,Y.; Chen,X.; Ma,C.; Hong,W.; Chen,Y.; Zhang,Y.; Duan,L.; Chen,P.; Jiang,J.; Li,L.; Poon,L.M.; Webby,R.J.; Smith,D.K.; Leung,G.M.; Peiris,J.M.; Holmes,E.C.; Guan,Y.; Zhu,H.
EPI583897	PB2	China	2014-Feb-16	EPI_ISL_176032	A/silkie chicken/Jiangxi/9472/2014			Lam,T.Y.; Zhou,B.; Wang,J.; Chai,Y.; Shen,Y.; Chen,X.; Ma,C.; Hong,W.; Chen,Y.; Zhang,Y.; Duan,L.; Chen,P.; Jiang,J.; Li,L.; Poon,L.M.; Webby,R.J.; Smith,D.K.; Leung,G.M.; Peiris,J.M.; Holmes,E.C.; Guan,Y.; Zhu,H.
EPI583891	PB2	China	2014-Feb-16	EPI_ISL_176031	A/silkie chicken/Jiangxi/9469/2014			Lam,T.Y.; Zhou,B.; Wang,J.; Chai,Y.; Shen,Y.; Chen,X.; Ma,C.; Hong,W.; Chen,Y.; Zhang,Y.; Duan,L.; Chen,P.; Jiang,J.; Li,L.; Poon,L.M.; Webby,R.J.; Smith,D.K.; Leung,G.M.; Peiris,J.M.; Holmes,E.C.; Guan,Y.; Zhu,H.
EPI1853904	PB2	China	2019-Apr-01	EPI_ISL_1374067	A/chicken/Hebei/S1140/2019	Harbin Veterinary Research Institute (CAAS)	Harbin Veterinary Research Institute (CAAS)	Jianzhong Shi,Xin Yin,Yujie Hou,Jingzhen Fang,Dongxue Wang
EPI1853896	PB2	China	2019-Apr-01	EPI_ISL_1374066	A/chicken/Hebei/S1118/2019	Harbin Veterinary Research Institute (CAAS)	Harbin Veterinary Research Institute (CAAS)	Jianzhong Shi,Xin Yin,Yujie Hou,Jingzhen Fang,Dongxue Wang
EPI1853888	PB2	China	2019-Apr-01	EPI_ISL_1374065	A/chicken/Inner Mongolia/SD010/2019	Harbin Veterinary Research Institute (CAAS)	Harbin Veterinary Research Institute (CAAS)	Jianzhong Shi,Xin Yin,Yujie Hou,Jingzhen Fang,Dongxue Wang
EPI1853872	PB2	China	2018-Nov-01	EPI_ISL_1374063	A/chicken/Liaoning/SD014/2018	Harbin Veterinary Research Institute (CAAS)	Harbin Veterinary Research Institute (CAAS)	Jianzhong Shi,Xin Yin,Yujie Hou,Jingzhen Fang,Dongxue Wang
EPI1853864	PB2	China	2018-Oct-01	EPI_ISL_1374062	A/chicken/Hebei/SD010/2018	Harbin Veterinary Research Institute (CAAS)	Harbin Veterinary Research Institute (CAAS)	Jianzhong Shi,Xin Yin,Yujie Hou,Jingzhen Fang,Dongxue Wang
EPI1853856	PB2	China	2018-May-01	EPI_ISL_1374061	A/chicken/Liaoning/SD009/2018	Harbin Veterinary Research Institute (CAAS)	Harbin Veterinary Research Institute (CAAS)	Jianzhong Shi,Xin Yin,Yujie Hou,Jingzhen Fang,Dongxue Wang
EPI1853848	PB2	China	2018-May-01	EPI_ISL_1374060	A/chicken/Ningxia/SD008/2018	Harbin Veterinary Research Institute (CAAS)	Harbin Veterinary Research Institute (CAAS)	Jianzhong Shi,Xin Yin,Yujie Hou,Jingzhen Fang,Dongxue Wang
EPI1853840	PB2	China	2018-Apr-01	EPI_ISL_1374059	A/chicken/Ningxia/SD007/2018	Harbin Veterinary Research Institute (CAAS)	Harbin Veterinary Research Institute (CAAS)	Jianzhong Shi,Xin Yin,Yujie Hou,Jingzhen Fang,Dongxue Wang
EPI1853832	PB2	China	2018-Apr-01	EPI_ISL_1374058	A/chicken/Shanxi/SD006/2018	Harbin Veterinary Research Institute (CAAS)	Harbin Veterinary Research Institute (CAAS)	Jianzhong Shi,Xin Yin,Yujie Hou,Jingzhen Fang,Dongxue Wang
EPI1853824	PB2	China	2018-Mar-01	EPI_ISL_1374057	A/chicken/Anhui/S1032/2018	Harbin Veterinary Research Institute (CAAS)	Harbin Veterinary Research Institute (CAAS)	Jianzhong Shi,Xin Yin,Yujie Hou,Jingzhen Fang,Dongxue Wang
EPI1853816	PB2	China	2018-Mar-01	EPI_ISL_1374056	A/chicken/Shaanxi/SD004/2018	Harbin Veterinary Research Institute (CAAS)	Harbin Veterinary Research Institute (CAAS)	Jianzhong Shi,Xin Yin,Yujie Hou,Jingzhen Fang,Dongxue Wang
EPI1853808	PB2	China	2018-Feb-01	EPI_ISL_1374055	A/chicken/Liaoning/SD003/2018	Harbin Veterinary Research Institute (CAAS)	Harbin Veterinary Research Institute (CAAS)	Jianzhong Shi,Xin Yin,Yujie Hou,Jingzhen Fang,Dongxue Wang
EPI1853800	PB2	China	2018-Feb-01	EPI_ISL_1374054	A/duck/Fujian/SE0377/2018	Harbin Veterinary Research Institute (CAAS)	Harbin Veterinary Research Institute (CAAS)	Jianzhong Shi,Xin Yin,Yujie Hou,Jingzhen Fang,Dongxue Wang
EPI1853792	PB2	China	2018-Feb-01	EPI_ISL_1374053	A/chicken/Anhui/SE0296/2018	Harbin Veterinary Research Institute (CAAS)	Harbin Veterinary Research Institute (CAAS)	Jianzhong Shi,Xin Yin,Yujie Hou,Jingzhen Fang,Dongxue Wang
EPI1853784	PB2	China	2018-Feb-01	EPI_ISL_1374052	A/chicken/Anhui/SE0105/2018	Harbin Veterinary Research Institute (CAAS)	Harbin Veterinary Research Institute (CAAS)	Jianzhong Shi,Xin Yin,Yujie Hou,Jingzhen Fang,Dongxue Wang
EPI528375	PB2	China	2014-Feb-21	EPI_ISL_161675	A/Chicken/Jilin/13205/2014	WHO Chinese National Influenza Center	WHO Chinese National Influenza Center	Wang,Dayan;Gao,Rongbao;Yang,Lei;Zhou,Shumei;Li,Xiyan;Zhou,Jianfang;Zhu,Wenfei;Guo,Junfeng;Li,Xiaodan;Dong,Jie;Huang,Weijuan;Zhang,Ye;Dong,Libo;Zhao,Xiang;Lu,Jian;Lan,Yu;Shu,Yuelong
EPI528367	PB2	China	2014-Feb-21	EPI_ISL_161674	A/Chicken/Jilin/13203/2014	WHO Chinese National Influenza Center	WHO Chinese National Influenza Center	Wang,Dayan;Gao,Rongbao;Yang,Lei;Zhou,Shumei;Li,Xiyan;Zhou,Jianfang;Zhu,Wenfei;Guo,Junfeng;Li,Xiaodan;Dong,Jie;Huang,Weijuan;Zhang,Ye;Dong,Libo;Zhao,Xiang;Lu,Jian;Lan,Yu;Shu,Yuelong
EPI528359	PB2	China	2014-Feb-21	EPI_ISL_161673	A/Chicken/Jilin/13202/2014	WHO Chinese National Influenza Center	WHO Chinese National Influenza Center	Wang,Dayan;Gao,Rongbao;Yang,Lei;Zhou,Shumei;Li,Xiyan;Zhou,Jianfang;Zhu,Wenfei;Guo,Junfeng;Li,Xiaodan;Dong,Jie;Huang,Weijuan;Zhang,Ye;Dong,Libo;Zhao,Xiang;Lu,Jian;Lan,Yu;Shu,Yuelong
EPI528343	PB2	China	2014-Feb-20	EPI_ISL_161671	A/Chicken/Jilin/13188/2014	WHO Chinese National Influenza Center	WHO Chinese National Influenza Center	Wang,Dayan;Gao,Rongbao;Yang,Lei;Zhou,Shumei;Li,Xiyan;Zhou,Jianfang;Zhu,Wenfei;Guo,Junfeng;Li,Xiaodan;Dong,Jie;Huang,Weijuan;Zhang,Ye;Dong,Libo;Zhao,Xiang;Lu,Jian;Lan,Yu;Shu,Yuelong
EPI528335	PB2	China	2014-Feb-21	EPI_ISL_161670	A/Chicken/Jilin/05/2014	WHO Chinese National Influenza Center	WHO Chinese National Influenza Center	Wang,Dayan;Gao,Rongbao;Yang,Lei;Zhou,Shumei;Li,Xiyan;Zhou,Jianfang;Zhu,Wenfei;Guo,Junfeng;Li,Xiaodan;Dong,Jie;Huang,Weijuan;Zhang,Ye;Dong,Libo;Zhao,Xiang;Lu,Jian;Lan,Yu;Shu,Yuelong
EPI447890	PB2	China	2013-Mar-29	EPI_ISL_141161	A/chicken/Anhui-Chuzhou/01/2013		WHO Chinese National Influenza Center	Wang,Dayan;Gao,Rongbao;Yang,Lei;Zhou,Shumei;Li,Xiyan;Zhou,Jianfang;Zhu,Wenfei;Guo,Junfeng;Li,Xiaodan;Dong,Jie;Huang,Weijuan;Zhang,Ye;Dong,Libo;Zhao,Xiang;Lu,Jian;Lan,Yu;Shu,Yuelong
EPI508023	PB2	Korea, Republic of	2008-Dec-01	EPI_ISL_133001	A/wild duck/Korea/SH20-27/2008			Lee,K.J.; Choi,J.G.; Kang,H.M.; Kim,K.I.; Park,C.K.; Lee,Y.J.; Lee,K.-J.; Choi,J.-G.; Kang,H.-M.; Kim,K.-I.; Park,C.-K.; Lee,Y.-J.
EPI419495	PB2	United States	2011-Jan-08	EPI_ISL_135036	A/northern shoverl/Mississippi/11OS145/2011			Wentworth,D.E.; Dugan,V.; Halpin,R.; Lin,X.; Bera,J.; Wester,E.; Ghedin,E.; Fedorova,N.; Tsitrin,T.; Stockwell,T.; Amedeo,P.; Bishop,B.; Edworthy,P.; Gupta,N.; Katzel,D.; Li,K.; Schobel,S.; Shrivastava,S.; Thovarai,V.; Wang,S.; Slemons,R.; Nolting,J.; Bao,Y.; Sanders,R.; Dernovoy,D.; Kiryutin,B.; Lipman,D.J.; Tatusova,T.
EPI1895254	PB2	United States	2020-May-29	EPI_ISL_4061166	A/Dunlin/Delaware Bay/411/2020			Direct Submission
EPI1895273	PB2	United States	2020-May-29	EPI_ISL_4061168	A/ruddy turnstone/Delaware Bay/327/2020			Direct Submission
EPI1895110	PB2	United States	2020-May-29	EPI_ISL_4061066	A/ruddy turnstone/Delaware Bay/370/2020			Direct Submission
EPI1853880	PB2	China	2019-Mar-01	EPI_ISL_1374064	A/peacock/Liaoning/SD004/2019	Harbin Veterinary Research Institute (CAAS)	Harbin Veterinary Research Institute (CAAS)	Jianzhong Shi,Xin Yin,Yujie Hou,Jingzhen Fang,Dongxue Wang
