# Supplementary material for: Locations and structures of influenza A virus packaging-associated signals and other functional elements via an in silico pipeline for predicting constrained features in RNA viruses
Source: PLoS Comput Biol. 2024 Apr 22;20(4):e1012009. doi: 10.1371/journal.pcbi.1012009 (PMC11034665; doi:10.1371/journal.pcbi.1012009)
Supplement: S103 Table — (XLSX) [file pcbi.1012009.s104.xlsx]

## Sheet: Acknowledge Table
We gratefully acknowledge the authors, originating and submitting laboratories of the sequences from GISAID’s EpiFlu Database on which this research is based. The list is detailed below.
All submitters of data may be contacted directly via www.gisaid.org
Segment ID	Segment	Country	Collection date	Isolate-ID	Isolate name	Originating Lab	Submitting Lab	Authors
EPI215507	PB1	Czech Republic	2009-Feb-04	EPI_ISL_60937	A/goose/Czech Republic/1848/2009			Nagy,A.; Vostinakova,V.; Pirchanova,Z.; Cernikova,L.; Hornickova,J.
EPI240269	PB1	United States	1988-Jan-01	EPI_ISL_68993	A/turkey/Minnesota/38429/1988			Kim,L.M.; Scott,M.A.; Suarez,D.L.; Spackman,E.; Swayne,D.E.; Afonso,C.L.
EPI272301	PB1	Guatemala	2008-Feb-07	EPI_ISL_77212	A/blue-winged teal/Guatemala/CIP049-01/2008			Gonzalez,A.S.; Angel,M.; Morales-Betoulle,M.E.; Alvarez,D.; Betoulle,J.-L.; Perez,D.R.
EPI272309	PB1	Guatemala	2008-Mar-05	EPI_ISL_77213	A/blue-winged teal/Guatemala/CIP049-02/2008			Gonzalez,A.S.; Angel,M.; Morales-Betoulle,M.E.; Alvarez,D.; Betoulle,J.-L.; Perez,D.R.
EPI284347	PB1	Czech Republic	2009-Feb-04	EPI_ISL_80592	A/goose/Czech Republic/1848-T14/2009			Nagy,A.; Vostinakova,V.; Pirchanova,Z.; Cernikova,L.; Mikulcova,H.; Hornickova,J.
EPI372408	PB1	Egypt	2007-Jan-05	EPI_ISL_120201	A/shoveler/Egypt/00215-NAMRU3/2007	U.S. Naval Medical Research Unit No.3	Centers for Disease Control and Prevention	Gerloff, Nancy; Simpson, Natosha; Jones, Joyce; Kis, Zoltan; Bahgat, Verina; Soliman,Atef; Elassal, Emad; Ahmed, Lu'ay; Gaynor, Anne; Cornelius, Claire; Davis,Todd
EPI402628	PB1	United States	1995-May-21	EPI_ISL_131402	A/ruddy turnstone/Delaware Bay/220/1995			Wentworth,D.E.; Dugan,V.; Halpin,R.; Lin,X.; Bera,J.; Ghedin,E.; Fedorova,N.; Overton,L.; Tsitrin,T.; Stockwell,T.; Amedeo,P.; Bishop,B.; Chen,H.; Edworthy,P.; Gupta,N.; Katzel,D.; Li,K.; Schobel,S.; Shrivastava,S.; Thovarai,V.; Wang,S.; Bahl,J.; Krauss,S.; Webster,R.G.; Webby,R.J.; Smith,G.J.; Bao,Y.; Sanders,R.; Dernovoy,D.; Kiryutin,B.; Lipman,D.J.; Tatusova,T.
EPI508054	PB1	Korea, Republic of	2008-Dec-01	EPI_ISL_133001	A/wild duck/Korea/SH20-27/2008			Lee,K.J.; Choi,J.G.; Kang,H.M.; Kim,K.I.; Park,C.K.; Lee,Y.J.; Lee,K.-J.; Choi,J.-G.; Kang,H.-M.; Kim,K.-I.; Park,C.-K.; Lee,Y.-J.
EPI419494	PB1	United States	2011-Jan-08	EPI_ISL_135036	A/northern shoverl/Mississippi/11OS145/2011			Wentworth,D.E.; Dugan,V.; Halpin,R.; Lin,X.; Bera,J.; Wester,E.; Ghedin,E.; Fedorova,N.; Tsitrin,T.; Stockwell,T.; Amedeo,P.; Bishop,B.; Edworthy,P.; Gupta,N.; Katzel,D.; Li,K.; Schobel,S.; Shrivastava,S.; Thovarai,V.; Wang,S.; Slemons,R.; Nolting,J.; Bao,Y.; Sanders,R.; Dernovoy,D.; Kiryutin,B.; Lipman,D.J.; Tatusova,T.
EPI440683	PB1	China	2013-Apr-03	EPI_ISL_138983	A/Chicken/Shanghai/S1053/2013	Harbin Veterinary Research Institute (CAAS)	Harbin Veterinary Research Institute (CAAS)
EPI442163	PB1	United States	2006-May-23	EPI_ISL_139418	A/emperor goose/Alaska/44063-061/2006			Reeves,A.B.; Pearce,J.M.; Ramey,A.M.; Ely,C.R.; Schmutz,J.A.; Flint,P.L.; Derksen,D.V.; Ip,H.S.; Trust,K.A.
EPI442719	PB1	China	2013-Apr-01	EPI_ISL_139501	A/chicken/Zhejiang/DTID-ZJU01/2013			Wu,H.; Wu,N.; Yao,H.; Chen,H.; Song,W.; Wang,P.; Zheng,M.; Lau,S.; Li,L.
EPI443657	PB1	China	2013-Apr-10	EPI_ISL_139906	A/chicken/Hangzhou/48-1/2013(H7N9)	Hangzhou Center for Disease Control and Prevention	Hangzhou Center for Disease Control and Prevention	Li,J;Yu,XF;Pu,XY;Xie,L;Sun,YX;Xiao,HX;Wang,FJ;Din,H;Wu,Y;Liu,D;Zhao,GQ;Liu,J;Pan,JC
EPI457619	PB1	China	2013-Apr-17	EPI_ISL_142901	A/wild pigeon/Jiangsu/SD001/2013	Harbin Veterinary Research Institute (CAAS)	Harbin Veterinary Research Institute (CAAS)	Zhang, Q.; Shi, J.; Deng, G.; Guo, J.; Zeng, X.; He, X.; Kong, H.; Gu, C.; Li, X.; Liu, J.; Wang, G.; Chen, Y.; Liu, L.; Liang, L.; Li, Y.; Fan, J.; Wang, J.; Li, W.; Guan, L.; Li, Q.; Yang, H.; Chen, P.; Jiang, L.; Guan, Y.; Xin, X.; Jiang, Y.; Tian, G.; Wang, X.; Qiao, C.; Li, C.; Bu, Z.; Chen, H.
EPI457627	PB1	China	2013-Apr-03	EPI_ISL_142902	A/pigeon/Shanghai/S1423/2013	Harbin Veterinary Research Institute (CAAS)	Harbin Veterinary Research Institute (CAAS)	Zhang, Q.; Shi, J.; Deng, G.; Guo, J.; Zeng, X.; He, X.; Kong, H.; Gu, C.; Li, X.; Liu, J.; Wang, G.; Chen, Y.; Liu, L.; Liang, L.; Li, Y.; Fan, J.; Wang, J.; Li, W.; Guan, L.; Li, Q.; Yang, H.; Chen, P.; Jiang, L.; Guan, Y.; Xin, X.; Jiang, Y.; Tian, G.; Wang, X.; Qiao, C.; Li, C.; Bu, Z.; Chen, H.
EPI457635	PB1	China	2013-Apr-03	EPI_ISL_142903	A/pigeon/Shanghai/S1421/2013	Harbin Veterinary Research Institute (CAAS)	Harbin Veterinary Research Institute (CAAS)	Zhang, Q.; Shi, J.; Deng, G.; Guo, J.; Zeng, X.; He, X.; Kong, H.; Gu, C.; Li, X.; Liu, J.; Wang, G.; Chen, Y.; Liu, L.; Liang, L.; Li, Y.; Fan, J.; Wang, J.; Li, W.; Guan, L.; Li, Q.; Yang, H.; Chen, P.; Jiang, L.; Guan, Y.; Xin, X.; Jiang, Y.; Tian, G.; Wang, X.; Qiao, C.; Li, C.; Bu, Z.; Chen, H.
EPI457643	PB1	China	2013-Apr-20	EPI_ISL_142904	A/homing pigeon/Jiangsu/SD184/2013	Harbin Veterinary Research Institute (CAAS)	Harbin Veterinary Research Institute (CAAS)	Zhang, Q.; Shi, J.; Deng, G.; Guo, J.; Zeng, X.; He, X.; Kong, H.; Gu, C.; Li, X.; Liu, J.; Wang, G.; Chen, Y.; Liu, L.; Liang, L.; Li, Y.; Fan, J.; Wang, J.; Li, W.; Guan, L.; Li, Q.; Yang, H.; Chen, P.; Jiang, L.; Guan, Y.; Xin, X.; Jiang, Y.; Tian, G.; Wang, X.; Qiao, C.; Li, C.; Bu, Z.; Chen, H.
EPI457731	PB1	China	2013-Apr-16	EPI_ISL_142915	A/duck/Zhejiang/SC410/2013	Harbin Veterinary Research Institute (CAAS)	Harbin Veterinary Research Institute (CAAS)	Zhang, Q.; Shi, J.; Deng, G.; Guo, J.; Zeng, X.; He, X.; Kong, H.; Gu, C.; Li, X.; Liu, J.; Wang, G.; Chen, Y.; Liu, L.; Liang, L.; Li, Y.; Fan, J.; Wang, J.; Li, W.; Guan, L.; Li, Q.; Yang, H.; Chen, P.; Jiang, L.; Guan, Y.; Xin, X.; Jiang, Y.; Tian, G.; Wang, X.; Qiao, C.; Li, C.; Bu, Z.; Chen, H.
EPI457739	PB1	China	2013-Apr-16	EPI_ISL_142916	A/duck/Anhui/SC702/2013	Harbin Veterinary Research Institute (CAAS)	Harbin Veterinary Research Institute (CAAS)	Zhang, Q.; Shi, J.; Deng, G.; Guo, J.; Zeng, X.; He, X.; Kong, H.; Gu, C.; Li, X.; Liu, J.; Wang, G.; Chen, Y.; Liu, L.; Liang, L.; Li, Y.; Fan, J.; Wang, J.; Li, W.; Guan, L.; Li, Q.; Yang, H.; Chen, P.; Jiang, L.; Guan, Y.; Xin, X.; Jiang, Y.; Tian, G.; Wang, X.; Qiao, C.; Li, C.; Bu, Z.; Chen, H.
EPI457747	PB1	China	2013-Apr-11	EPI_ISL_142917	A/chicken/Zhejiang/SD033/2013	Harbin Veterinary Research Institute (CAAS)	Harbin Veterinary Research Institute (CAAS)	Zhang, Q.; Shi, J.; Deng, G.; Guo, J.; Zeng, X.; He, X.; Kong, H.; Gu, C.; Li, X.; Liu, J.; Wang, G.; Chen, Y.; Liu, L.; Liang, L.; Li, Y.; Fan, J.; Wang, J.; Li, W.; Guan, L.; Li, Q.; Yang, H.; Chen, P.; Jiang, L.; Guan, Y.; Xin, X.; Jiang, Y.; Tian, G.; Wang, X.; Qiao, C.; Li, C.; Bu, Z.; Chen, H.
EPI457755	PB1	China	2013-Apr-11	EPI_ISL_142918	A/chicken/Zhejiang/SD019/2013	Harbin Veterinary Research Institute (CAAS)	Harbin Veterinary Research Institute (CAAS)	Zhang, Q.; Shi, J.; Deng, G.; Guo, J.; Zeng, X.; He, X.; Kong, H.; Gu, C.; Li, X.; Liu, J.; Wang, G.; Chen, Y.; Liu, L.; Liang, L.; Li, Y.; Fan, J.; Wang, J.; Li, W.; Guan, L.; Li, Q.; Yang, H.; Chen, P.; Jiang, L.; Guan, Y.; Xin, X.; Jiang, Y.; Tian, G.; Wang, X.; Qiao, C.; Li, C.; Bu, Z.; Chen, H.
EPI457763	PB1	China	2013-Apr-22	EPI_ISL_142919	A/chicken/Zhejiang/SD007/2013	Harbin Veterinary Research Institute (CAAS)	Harbin Veterinary Research Institute (CAAS)	Zhang, Q.; Shi, J.; Deng, G.; Guo, J.; Zeng, X.; He, X.; Kong, H.; Gu, C.; Li, X.; Liu, J.; Wang, G.; Chen, Y.; Liu, L.; Liang, L.; Li, Y.; Fan, J.; Wang, J.; Li, W.; Guan, L.; Li, Q.; Yang, H.; Chen, P.; Jiang, L.; Guan, Y.; Xin, X.; Jiang, Y.; Tian, G.; Wang, X.; Qiao, C.; Li, C.; Bu, Z.; Chen, H.
EPI457771	PB1	China	2013-Apr-03	EPI_ISL_142920	A/chicken/Shanghai/S1413/2013	Harbin Veterinary Research Institute (CAAS)	Harbin Veterinary Research Institute (CAAS)	Zhang, Q.; Shi, J.; Deng, G.; Guo, J.; Zeng, X.; He, X.; Kong, H.; Gu, C.; Li, X.; Liu, J.; Wang, G.; Chen, Y.; Liu, L.; Liang, L.; Li, Y.; Fan, J.; Wang, J.; Li, W.; Guan, L.; Li, Q.; Yang, H.; Chen, P.; Jiang, L.; Guan, Y.; Xin, X.; Jiang, Y.; Tian, G.; Wang, X.; Qiao, C.; Li, C.; Bu, Z.; Chen, H.
EPI457779	PB1	China	2013-Apr-03	EPI_ISL_142921	A/chicken/Shanghai/S1410/2013	Harbin Veterinary Research Institute (CAAS)	Harbin Veterinary Research Institute (CAAS)	Zhang, Q.; Shi, J.; Deng, G.; Guo, J.; Zeng, X.; He, X.; Kong, H.; Gu, C.; Li, X.; Liu, J.; Wang, G.; Chen, Y.; Liu, L.; Liang, L.; Li, Y.; Fan, J.; Wang, J.; Li, W.; Guan, L.; Li, Q.; Yang, H.; Chen, P.; Jiang, L.; Guan, Y.; Xin, X.; Jiang, Y.; Tian, G.; Wang, X.; Qiao, C.; Li, C.; Bu, Z.; Chen, H.
EPI457787	PB1	China	2013-Apr-03	EPI_ISL_142922	A/chicken/Shanghai/S1358/2013	Harbin Veterinary Research Institute (CAAS)	Harbin Veterinary Research Institute (CAAS)	Zhang, Q.; Shi, J.; Deng, G.; Guo, J.; Zeng, X.; He, X.; Kong, H.; Gu, C.; Li, X.; Liu, J.; Wang, G.; Chen, Y.; Liu, L.; Liang, L.; Li, Y.; Fan, J.; Wang, J.; Li, W.; Guan, L.; Li, Q.; Yang, H.; Chen, P.; Jiang, L.; Guan, Y.; Xin, X.; Jiang, Y.; Tian, G.; Wang, X.; Qiao, C.; Li, C.; Bu, Z.; Chen, H.
EPI457795	PB1	China	2013-Apr-03	EPI_ISL_142923	A/chicken/Shanghai/S1080/2013	Harbin Veterinary Research Institute (CAAS)	Harbin Veterinary Research Institute (CAAS)	Zhang, Q.; Shi, J.; Deng, G.; Guo, J.; Zeng, X.; He, X.; Kong, H.; Gu, C.; Li, X.; Liu, J.; Wang, G.; Chen, Y.; Liu, L.; Liang, L.; Li, Y.; Fan, J.; Wang, J.; Li, W.; Guan, L.; Li, Q.; Yang, H.; Chen, P.; Jiang, L.; Guan, Y.; Xin, X.; Jiang, Y.; Tian, G.; Wang, X.; Qiao, C.; Li, C.; Bu, Z.; Chen, H.
EPI457835	PB1	China	2013-Apr-03	EPI_ISL_142928	A/chicken/Shanghai/S1055/2013	Harbin Veterinary Research Institute (CAAS)	Harbin Veterinary Research Institute (CAAS)	Zhang, Q.; Shi, J.; Deng, G.; Guo, J.; Zeng, X.; He, X.; Kong, H.; Gu, C.; Li, X.; Liu, J.; Wang, G.; Chen, Y.; Liu, L.; Liang, L.; Li, Y.; Fan, J.; Wang, J.; Li, W.; Guan, L.; Li, Q.; Yang, H.; Chen, P.; Jiang, L.; Guan, Y.; Xin, X.; Jiang, Y.; Tian, G.; Wang, X.; Qiao, C.; Li, C.; Bu, Z.; Chen, H.
EPI457851	PB1	China	2013-Apr-16	EPI_ISL_142930	A/chicken/Jiangsu/SC537/2013	Harbin Veterinary Research Institute (CAAS)	Harbin Veterinary Research Institute (CAAS)	Zhang, Q.; Shi, J.; Deng, G.; Guo, J.; Zeng, X.; He, X.; Kong, H.; Gu, C.; Li, X.; Liu, J.; Wang, G.; Chen, Y.; Liu, L.; Liang, L.; Li, Y.; Fan, J.; Wang, J.; Li, W.; Guan, L.; Li, Q.; Yang, H.; Chen, P.; Jiang, L.; Guan, Y.; Xin, X.; Jiang, Y.; Tian, G.; Wang, X.; Qiao, C.; Li, C.; Bu, Z.; Chen, H.
EPI457859	PB1	China	2013-Apr-16	EPI_ISL_142931	A/chicken/Jiangsu/SC099/2013	Harbin Veterinary Research Institute (CAAS)	Harbin Veterinary Research Institute (CAAS)	Zhang, Q.; Shi, J.; Deng, G.; Guo, J.; Zeng, X.; He, X.; Kong, H.; Gu, C.; Li, X.; Liu, J.; Wang, G.; Chen, Y.; Liu, L.; Liang, L.; Li, Y.; Fan, J.; Wang, J.; Li, W.; Guan, L.; Li, Q.; Yang, H.; Chen, P.; Jiang, L.; Guan, Y.; Xin, X.; Jiang, Y.; Tian, G.; Wang, X.; Qiao, C.; Li, C.; Bu, Z.; Chen, H.
EPI457867	PB1	China	2013-Apr-16	EPI_ISL_142932	A/chicken/Jiangsu/SC035/2013	Harbin Veterinary Research Institute (CAAS)	Harbin Veterinary Research Institute (CAAS)	Zhang, Q.; Shi, J.; Deng, G.; Guo, J.; Zeng, X.; He, X.; Kong, H.; Gu, C.; Li, X.; Liu, J.; Wang, G.; Chen, Y.; Liu, L.; Liang, L.; Li, Y.; Fan, J.; Wang, J.; Li, W.; Guan, L.; Li, Q.; Yang, H.; Chen, P.; Jiang, L.; Guan, Y.; Xin, X.; Jiang, Y.; Tian, G.; Wang, X.; Qiao, C.; Li, C.; Bu, Z.; Chen, H.
EPI457875	PB1	China	2013-Apr-16	EPI_ISL_142933	A/chicken/Jiangsu/S002/2013	Harbin Veterinary Research Institute (CAAS)	Harbin Veterinary Research Institute (CAAS)	Zhang, Q.; Shi, J.; Deng, G.; Guo, J.; Zeng, X.; He, X.; Kong, H.; Gu, C.; Li, X.; Liu, J.; Wang, G.; Chen, Y.; Liu, L.; Liang, L.; Li, Y.; Fan, J.; Wang, J.; Li, W.; Guan, L.; Li, Q.; Yang, H.; Chen, P.; Jiang, L.; Guan, Y.; Xin, X.; Jiang, Y.; Tian, G.; Wang, X.; Qiao, C.; Li, C.; Bu, Z.; Chen, H.
EPI457883	PB1	China	2013-May-03	EPI_ISL_142934	A/chicken/Guangdong/SD641/2013	Harbin Veterinary Research Institute (CAAS)	Harbin Veterinary Research Institute (CAAS)	Zhang, Q.; Shi, J.; Deng, G.; Guo, J.; Zeng, X.; He, X.; Kong, H.; Gu, C.; Li, X.; Liu, J.; Wang, G.; Chen, Y.; Liu, L.; Liang, L.; Li, Y.; Fan, J.; Wang, J.; Li, W.; Guan, L.; Li, Q.; Yang, H.; Chen, P.; Jiang, L.; Guan, Y.; Xin, X.; Jiang, Y.; Tian, G.; Wang, X.; Qiao, C.; Li, C.; Bu, Z.; Chen, H.
EPI469192	PB1	China	2013-Jan-01	EPI_ISL_146183	A/chicken/Rizhao/515/2013			Lam,T.T.Y.; Wang,J.; Shen,Y.; Zhou,B.; Duan,L.; Cheung,C.L.; Ma,C.; Lycett,S.J.; Leung,C.Y.H.; Chen,X.; Li,L.; Hong,W.; Chai,Y.; Zhou,L.; Liang,H.; Ou,Z.; Liu,Y.; Farooqui,A.; Kelvin,D.J.; Poon,L.L.M.; Smith,D.K.; Pybus,O.G.; Leung,G.M.; Shu,Y.; Webster,R.G.; Webby,R.J.; Peiris,J.S.M.; Rambaut,A.; Zhu,H.; Guan,Y.
EPI469193	PB1	China	2013-Jan-01	EPI_ISL_146184	A/chicken/Rizhao/867/2013			Lam,T.T.Y.; Wang,J.; Shen,Y.; Zhou,B.; Duan,L.; Cheung,C.L.; Ma,C.; Lycett,S.J.; Leung,C.Y.H.; Chen,X.; Li,L.; Hong,W.; Chai,Y.; Zhou,L.; Liang,H.; Ou,Z.; Liu,Y.; Farooqui,A.; Kelvin,D.J.; Poon,L.L.M.; Smith,D.K.; Pybus,O.G.; Leung,G.M.; Shu,Y.; Webster,R.G.; Webby,R.J.; Peiris,J.S.M.; Rambaut,A.; Zhu,H.; Guan,Y.
EPI469194	PB1	China	2013-Jan-01	EPI_ISL_146185	A/chicken/Rizhao/871/2013			Lam,T.T.Y.; Wang,J.; Shen,Y.; Zhou,B.; Duan,L.; Cheung,C.L.; Ma,C.; Lycett,S.J.; Leung,C.Y.H.; Chen,X.; Li,L.; Hong,W.; Chai,Y.; Zhou,L.; Liang,H.; Ou,Z.; Liu,Y.; Farooqui,A.; Kelvin,D.J.; Poon,L.L.M.; Smith,D.K.; Pybus,O.G.; Leung,G.M.; Shu,Y.; Webster,R.G.; Webby,R.J.; Peiris,J.S.M.; Rambaut,A.; Zhu,H.; Guan,Y.
EPI469392	PB1	China	2009-Jan-01	EPI_ISL_146321	A/duck/Jiangxi/3283/2009			Lam,T.T.Y.; Wang,J.; Shen,Y.; Zhou,B.; Duan,L.; Cheung,C.L.; Ma,C.; Lycett,S.J.; Leung,C.Y.H.; Chen,X.; Li,L.; Hong,W.; Chai,Y.; Zhou,L.; Liang,H.; Ou,Z.; Liu,Y.; Farooqui,A.; Kelvin,D.J.; Poon,L.L.M.; Smith,D.K.; Pybus,O.G.; Leung,G.M.; Shu,Y.; Webster,R.G.; Webby,R.J.; Peiris,J.S.M.; Rambaut,A.; Zhu,H.; Guan,Y.
EPI469407	PB1	China	2009-Jan-01	EPI_ISL_146327	A/duck/Jiangxi/3152/2009			Lam,T.T.Y.; Wang,J.; Shen,Y.; Zhou,B.; Duan,L.; Cheung,C.L.; Ma,C.; Lycett,S.J.; Leung,C.Y.H.; Chen,X.; Li,L.; Hong,W.; Chai,Y.; Zhou,L.; Liang,H.; Ou,Z.; Liu,Y.; Farooqui,A.; Kelvin,D.J.; Poon,L.L.M.; Smith,D.K.; Pybus,O.G.; Leung,G.M.; Shu,Y.; Webster,R.G.; Webby,R.J.; Peiris,J.S.M.; Rambaut,A.; Zhu,H.; Guan,Y.
EPI469408	PB1	China	2009-Jan-01	EPI_ISL_146328	A/duck/Jiangxi/3257/2009			Lam,T.T.Y.; Wang,J.; Shen,Y.; Zhou,B.; Duan,L.; Cheung,C.L.; Ma,C.; Lycett,S.J.; Leung,C.Y.H.; Chen,X.; Li,L.; Hong,W.; Chai,Y.; Zhou,L.; Liang,H.; Ou,Z.; Liu,Y.; Farooqui,A.; Kelvin,D.J.; Poon,L.L.M.; Smith,D.K.; Pybus,O.G.; Leung,G.M.; Shu,Y.; Webster,R.G.; Webby,R.J.; Peiris,J.S.M.; Rambaut,A.; Zhu,H.; Guan,Y.
EPI469417	PB1	China	2009-Jan-01	EPI_ISL_146334	A/duck/Jiangxi/3292/2009			Lam,T.T.Y.; Wang,J.; Shen,Y.; Zhou,B.; Duan,L.; Cheung,C.L.; Ma,C.; Lycett,S.J.; Leung,C.Y.H.; Chen,X.; Li,L.; Hong,W.; Chai,Y.; Zhou,L.; Liang,H.; Ou,Z.; Liu,Y.; Farooqui,A.; Kelvin,D.J.; Poon,L.L.M.; Smith,D.K.; Pybus,O.G.; Leung,G.M.; Shu,Y.; Webster,R.G.; Webby,R.J.; Peiris,J.S.M.; Rambaut,A.; Zhu,H.; Guan,Y.
EPI469454	PB1	China	2009-Jan-01	EPI_ISL_146369	A/duck/Jiangxi/3096/2009			Lam,T.T.Y.; Wang,J.; Shen,Y.; Zhou,B.; Duan,L.; Cheung,C.L.; Ma,C.; Lycett,S.J.; Leung,C.Y.H.; Chen,X.; Li,L.; Hong,W.; Chai,Y.; Zhou,L.; Liang,H.; Ou,Z.; Liu,Y.; Farooqui,A.; Kelvin,D.J.; Poon,L.L.M.; Smith,D.K.; Pybus,O.G.; Leung,G.M.; Shu,Y.; Webster,R.G.; Webby,R.J.; Peiris,J.S.M.; Rambaut,A.; Zhu,H.; Guan,Y.
EPI469455	PB1	China	2009-Jan-01	EPI_ISL_146370	A/duck/Jiangxi/3141/2009			Lam,T.T.Y.; Wang,J.; Shen,Y.; Zhou,B.; Duan,L.; Cheung,C.L.; Ma,C.; Lycett,S.J.; Leung,C.Y.H.; Chen,X.; Li,L.; Hong,W.; Chai,Y.; Zhou,L.; Liang,H.; Ou,Z.; Liu,Y.; Farooqui,A.; Kelvin,D.J.; Poon,L.L.M.; Smith,D.K.; Pybus,O.G.; Leung,G.M.; Shu,Y.; Webster,R.G.; Webby,R.J.; Peiris,J.S.M.; Rambaut,A.; Zhu,H.; Guan,Y.
EPI469456	PB1	China	2009-Jan-01	EPI_ISL_146371	A/duck/Jiangxi/3169/2009			Lam,T.T.Y.; Wang,J.; Shen,Y.; Zhou,B.; Duan,L.; Cheung,C.L.; Ma,C.; Lycett,S.J.; Leung,C.Y.H.; Chen,X.; Li,L.; Hong,W.; Chai,Y.; Zhou,L.; Liang,H.; Ou,Z.; Liu,Y.; Farooqui,A.; Kelvin,D.J.; Poon,L.L.M.; Smith,D.K.; Pybus,O.G.; Leung,G.M.; Shu,Y.; Webster,R.G.; Webby,R.J.; Peiris,J.S.M.; Rambaut,A.; Zhu,H.; Guan,Y.
EPI469457	PB1	China	2009-Jan-01	EPI_ISL_146372	A/duck/Jiangxi/3190/2009			Lam,T.T.Y.; Wang,J.; Shen,Y.; Zhou,B.; Duan,L.; Cheung,C.L.; Ma,C.; Lycett,S.J.; Leung,C.Y.H.; Chen,X.; Li,L.; Hong,W.; Chai,Y.; Zhou,L.; Liang,H.; Ou,Z.; Liu,Y.; Farooqui,A.; Kelvin,D.J.; Poon,L.L.M.; Smith,D.K.; Pybus,O.G.; Leung,G.M.; Shu,Y.; Webster,R.G.; Webby,R.J.; Peiris,J.S.M.; Rambaut,A.; Zhu,H.; Guan,Y.
EPI469458	PB1	China	2009-Jan-01	EPI_ISL_146373	A/duck/Jiangxi/3214/2009			Lam,T.T.Y.; Wang,J.; Shen,Y.; Zhou,B.; Duan,L.; Cheung,C.L.; Ma,C.; Lycett,S.J.; Leung,C.Y.H.; Chen,X.; Li,L.; Hong,W.; Chai,Y.; Zhou,L.; Liang,H.; Ou,Z.; Liu,Y.; Farooqui,A.; Kelvin,D.J.; Poon,L.L.M.; Smith,D.K.; Pybus,O.G.; Leung,G.M.; Shu,Y.; Webster,R.G.; Webby,R.J.; Peiris,J.S.M.; Rambaut,A.; Zhu,H.; Guan,Y.
EPI469459	PB1	China	2009-Jan-01	EPI_ISL_146374	A/duck/Jiangxi/3230/2009			Lam,T.T.Y.; Wang,J.; Shen,Y.; Zhou,B.; Duan,L.; Cheung,C.L.; Ma,C.; Lycett,S.J.; Leung,C.Y.H.; Chen,X.; Li,L.; Hong,W.; Chai,Y.; Zhou,L.; Liang,H.; Ou,Z.; Liu,Y.; Farooqui,A.; Kelvin,D.J.; Poon,L.L.M.; Smith,D.K.; Pybus,O.G.; Leung,G.M.; Shu,Y.; Webster,R.G.; Webby,R.J.; Peiris,J.S.M.; Rambaut,A.; Zhu,H.; Guan,Y.
EPI469460	PB1	China	2009-Jan-01	EPI_ISL_146375	A/duck/Jiangxi/3286/2009			Lam,T.T.Y.; Wang,J.; Shen,Y.; Zhou,B.; Duan,L.; Cheung,C.L.; Ma,C.; Lycett,S.J.; Leung,C.Y.H.; Chen,X.; Li,L.; Hong,W.; Chai,Y.; Zhou,L.; Liang,H.; Ou,Z.; Liu,Y.; Farooqui,A.; Kelvin,D.J.; Poon,L.L.M.; Smith,D.K.; Pybus,O.G.; Leung,G.M.; Shu,Y.; Webster,R.G.; Webby,R.J.; Peiris,J.S.M.; Rambaut,A.; Zhu,H.; Guan,Y.
EPI471846	PB1	China	2013-Apr-01	EPI_ISL_146876	A/chicken/Shanghai/017/2013			Yang,D.-Q.; Ju,H.-B.; Liu,J.; Wang,J.; Zhang,W.; Liu,P.; Zhou,J.
EPI485634	PB1	Sweden	2002-Dec-12	EPI_ISL_150022	A/mallard/Sweden/91/2002			de Graaf,M.; Fouchier,R.A.
EPI553198	PB1	Hong Kong (SAR)	2014-Jan-27	EPI_ISL_155815	A/silky_chicken/Hong_Kong/1772-3/2014	Tai Lung Veterinary Laboratory, AFCD	Agriculture, Fisheries and Conservation Department	LUK, Geraldine SM; LEE, Frances E; IP, Sin-Ming; WAI, Chris KL
EPI507145	PB1	China	2013-May-09	EPI_ISL_156527	A/tree sparrow/Shanghai/01/2013			Zhao,B.; Zhang,X.; Zhu,W.; Teng,Z.; Yu,X.; Gao,Y.; Wu,D.; Pei,E.; Yuan,Z.; Yang,L.; Wang,D.; Shu,Y.; Wu,F.; Zhao,B.H.; Pei,E.L.; Yu,X.L.; Shen,J.R.; Yuan,Z.G.
EPI508058	PB1	Korea, Republic of	2010-Dec-01	EPI_ISL_156969	A/wild duck/Korea/SH19-27/2010			Kang,H.-M.; Park,H.-Y.; Lee,K.-J.; Choi,J.-G.; Lee,E.-K.; Song,B.-M.; Lee,H.-S.; Lee,Y.-J.; Kim,K.-I.
EPI508060	PB1	Korea, Republic of	2010-Dec-01	EPI_ISL_156971	A/wild duck/Korea/SH19-47/2010			Kang,H.-M.; Park,H.-Y.; Lee,K.-J.; Choi,J.-G.; Lee,E.-K.; Song,B.-M.; Lee,H.-S.; Lee,Y.-J.; Kim,K.-I.
EPI508057	PB1	Korea, Republic of	2010-Jan-01	EPI_ISL_156972	A/wild duck/Korea/SH19-50/2010			Kang,H.-M.; Park,H.-Y.; Lee,K.-J.; Choi,J.-G.; Lee,E.-K.; Song,B.-M.; Lee,H.-S.; Lee,Y.-J.; Kim,K.-I.
EPI508062	PB1	Korea, Republic of	2011-Mar-01	EPI_ISL_156973	A/wild duck/Korea/MHC35-41/2011			Kang,H.-M.; Park,H.-Y.; Lee,K.-J.; Choi,J.-G.; Lee,E.-K.; Song,B.-M.; Lee,H.-S.; Lee,Y.-J.; Kim,K.-I.
EPI508063	PB1	Korea, Republic of	2011-Mar-01	EPI_ISL_156974	A/wild duck/Korea/MHC35-25/2011			Kang,H.-M.; Park,H.-Y.; Lee,K.-J.; Choi,J.-G.; Lee,E.-K.; Song,B.-M.; Lee,H.-S.; Lee,Y.-J.; Kim,K.-I.
EPI508065	PB1	Korea, Republic of	2011-Mar-01	EPI_ISL_156976	A/wild duck/Korea/MHC39-26/2011(H7N9)			Kang,H.-M.; Park,H.-Y.; Lee,K.-J.; Choi,J.-G.; Lee,E.-K.; Song,B.-M.; Lee,H.-S.; Lee,Y.-J.; Kim,K.-I.
EPI508064	PB1	Korea, Republic of	2011-Mar-01	EPI_ISL_156977	A/wild duck/Korea/MHC39-13/2011(H7N9)			Kang,H.-M.; Park,H.-Y.; Lee,K.-J.; Choi,J.-G.; Lee,E.-K.; Song,B.-M.; Lee,H.-S.; Lee,Y.-J.; Kim,K.-I.
EPI508068	PB1	Korea, Republic of	2011-Mar-01	EPI_ISL_156979	A/wild duck/Korea/CSM42-34/2011			Kang,H.-M.; Park,H.-Y.; Lee,K.-J.; Choi,J.-G.; Lee,E.-K.; Song,B.-M.; Lee,H.-S.; Lee,Y.-J.; Kim,K.-I.
EPI508067	PB1	Korea, Republic of	2011-Mar-01	EPI_ISL_156980	A/wild duck/Korea/CSM42-1/2011			Kang,H.-M.; Park,H.-Y.; Lee,K.-J.; Choi,J.-G.; Lee,E.-K.; Song,B.-M.; Lee,H.-S.; Lee,Y.-J.; Kim,K.-I.
EPI528336	PB1	China	2014-Feb-21	EPI_ISL_161670	A/Chicken/Jilin/05/2014	WHO Chinese National Influenza Center	WHO Chinese National Influenza Center	Wang,Dayan;Gao,Rongbao;Yang,Lei;Zhou,Shumei;Li,Xiyan;Zhou,Jianfang;Zhu,Wenfei;Guo,Junfeng;Li,Xiaodan;Dong,Jie;Huang,Weijuan;Zhang,Ye;Dong,Libo;Zhao,Xiang;Lu,Jian;Lan,Yu;Shu,Yuelong
EPI528344	PB1	China	2014-Feb-20	EPI_ISL_161671	A/Chicken/Jilin/13188/2014	WHO Chinese National Influenza Center	WHO Chinese National Influenza Center	Wang,Dayan;Gao,Rongbao;Yang,Lei;Zhou,Shumei;Li,Xiyan;Zhou,Jianfang;Zhu,Wenfei;Guo,Junfeng;Li,Xiaodan;Dong,Jie;Huang,Weijuan;Zhang,Ye;Dong,Libo;Zhao,Xiang;Lu,Jian;Lan,Yu;Shu,Yuelong
EPI528352	PB1	China	2014-Feb-20	EPI_ISL_161672	A/Chicken/Jilin/13199/2014	WHO Chinese National Influenza Center	WHO Chinese National Influenza Center	Wang,Dayan;Gao,Rongbao;Yang,Lei;Zhou,Shumei;Li,Xiyan;Zhou,Jianfang;Zhu,Wenfei;Guo,Junfeng;Li,Xiaodan;Dong,Jie;Huang,Weijuan;Zhang,Ye;Dong,Libo;Zhao,Xiang;Lu,Jian;Lan,Yu;Shu,Yuelong
EPI528360	PB1	China	2014-Feb-21	EPI_ISL_161673	A/Chicken/Jilin/13202/2014	WHO Chinese National Influenza Center	WHO Chinese National Influenza Center	Wang,Dayan;Gao,Rongbao;Yang,Lei;Zhou,Shumei;Li,Xiyan;Zhou,Jianfang;Zhu,Wenfei;Guo,Junfeng;Li,Xiaodan;Dong,Jie;Huang,Weijuan;Zhang,Ye;Dong,Libo;Zhao,Xiang;Lu,Jian;Lan,Yu;Shu,Yuelong
EPI528376	PB1	China	2014-Feb-21	EPI_ISL_161675	A/Chicken/Jilin/13205/2014	WHO Chinese National Influenza Center	WHO Chinese National Influenza Center	Wang,Dayan;Gao,Rongbao;Yang,Lei;Zhou,Shumei;Li,Xiyan;Zhou,Jianfang;Zhu,Wenfei;Guo,Junfeng;Li,Xiaodan;Dong,Jie;Huang,Weijuan;Zhang,Ye;Dong,Libo;Zhao,Xiang;Lu,Jian;Lan,Yu;Shu,Yuelong
EPI532272	PB1	China	2013-Apr-01	EPI_ISL_162866	A/chicken/Zhejiang/C481/2013			Wu,H.; Wu,N.; Guo,C.; Li,L.
EPI532273	PB1	China	2013-Apr-01	EPI_ISL_162867	A/chicken/Zhejiang/C483/2013			Wu,H.; Wu,N.; Guo,C.; Li,L.
EPI532296	PB1	China	2013-Apr-01	EPI_ISL_162874	A/pigeon/Zhejiang/P1/2013			Wu,H.; Wu,N.; Guo,C.; Li,L.
EPI545787	PB1	China	2013-Apr-01	EPI_ISL_167221	A/chicken/Suzhou/040201H/2013			Li,Y.; Huang,X.; Zhao,D.; Qi,X.
EPI545794	PB1	China	2013-Apr-01	EPI_ISL_167222	A/duck/Sunan/040802G/2013			Li,Y.; Huang,X.; Zhao,D.; Qi,X.
EPI545801	PB1	China	2013-Apr-01	EPI_ISL_167223	A/pigeon/Wuxi/0405007G/2013			Li,Y.; Huang,X.; Zhao,D.; Qi,X.
EPI568751	PB1	China	2013-Apr-06	EPI_ISL_173693	A/goose/Jiangsu/1027/2013			Liu,H.; Wang,J.; Zhao,Y.; Zheng,D.; Ge,S.; Zuo,Y.; Yu,S.
EPI573559	PB1	China	2014-Jan-12	EPI_ISL_174489	A/duck/Zhejiang/LS02/2014			Lei,Y.L.; Wang,X.G.
EPI576588	PB1	China	2013-May-16	EPI_ISL_175604	A/chicken/Guangdong/3135/2013			Qi,W.; Huang,L.; Li,H.; Jiao,P.; Liao,M.
EPI576589	PB1	China	2013-May-16	EPI_ISL_175605	A/chicken/Guangdong/3640/2013			Qi,W.; Huang,L.; Li,H.; Jiao,P.; Liao,M.
EPI576590	PB1	China	2013-May-05	EPI_ISL_175606	A/chicken/Guangdong/G1/2013			Qi,W.; Huang,L.; Li,H.; Jiao,P.; Liao,M.
EPI576591	PB1	China	2013-May-05	EPI_ISL_175607	A/chicken/Guangdong/G2/2013			Qi,W.; Huang,L.; Li,H.; Jiao,P.; Liao,M.
EPI576592	PB1	China	2013-May-05	EPI_ISL_175608	A/chicken/Guangdong/G3/2013			Qi,W.; Huang,L.; Li,H.; Jiao,P.; Liao,M.
EPI576593	PB1	China	2013-May-16	EPI_ISL_175609	A/chicken/Guangdong/SD1/2013			Qi,W.; Huang,L.; Li,H.; Jiao,P.; Liao,M.
EPI576608	PB1	China	2014-Jan-21	EPI_ISL_175611	A/chicken/Shanghai/PD-CN-02/2014			Zhang,X.; Zhao,B.; Teng,Z.; Zhu,Z.; Wu,F.
EPI577896	PB1	China	2013-Dec-10	EPI_ISL_175633	A/chicken/Shenzhen/727/2013			Lam,T.Y.; Zhou,B.; Wang,J.; Chai,Y.; Shen,Y.; Chen,X.; Ma,C.; Hong,W.; Chen,Y.; Zhang,Y.; Duan,L.; Chen,P.; Jiang,J.; Li,L.; Poon,L.M.; Webby,R.J.; Smith,D.K.; Leung,G.M.; Peiris,J.M.; Holmes,E.C.; Guan,Y.; Zhu,H.
EPI577903	PB1	China	2013-Dec-10	EPI_ISL_175634	A/chicken/Shenzhen/742/2013			Lam,T.Y.; Zhou,B.; Wang,J.; Chai,Y.; Shen,Y.; Chen,X.; Ma,C.; Hong,W.; Chen,Y.; Zhang,Y.; Duan,L.; Chen,P.; Jiang,J.; Li,L.; Poon,L.M.; Webby,R.J.; Smith,D.K.; Leung,G.M.; Peiris,J.M.; Holmes,E.C.; Guan,Y.; Zhu,H.
EPI577924	PB1	China	2013-Dec-09	EPI_ISL_175637	A/chicken/Shenzhen/898/2013			Lam,T.Y.; Zhou,B.; Wang,J.; Chai,Y.; Shen,Y.; Chen,X.; Ma,C.; Hong,W.; Chen,Y.; Zhang,Y.; Duan,L.; Chen,P.; Jiang,J.; Li,L.; Poon,L.M.; Webby,R.J.; Smith,D.K.; Leung,G.M.; Peiris,J.M.; Holmes,E.C.; Guan,Y.; Zhu,H.
EPI577931	PB1	China	2013-Dec-09	EPI_ISL_175638	A/silkie chicken/Shenzhen/918/2013			Lam,T.Y.; Zhou,B.; Wang,J.; Chai,Y.; Shen,Y.; Chen,X.; Ma,C.; Hong,W.; Chen,Y.; Zhang,Y.; Duan,L.; Chen,P.; Jiang,J.; Li,L.; Poon,L.M.; Webby,R.J.; Smith,D.K.; Leung,G.M.; Peiris,J.M.; Holmes,E.C.; Guan,Y.; Zhu,H.
EPI577937	PB1	China	2013-Dec-09	EPI_ISL_175639	A/silkie chicken/Shenzhen/919/2013			Lam,T.Y.; Zhou,B.; Wang,J.; Chai,Y.; Shen,Y.; Chen,X.; Ma,C.; Hong,W.; Chen,Y.; Zhang,Y.; Duan,L.; Chen,P.; Jiang,J.; Li,L.; Poon,L.M.; Webby,R.J.; Smith,D.K.; Leung,G.M.; Peiris,J.M.; Holmes,E.C.; Guan,Y.; Zhu,H.
EPI577951	PB1	China	2013-Dec-12	EPI_ISL_175641	A/chicken/Shenzhen/1665/2013			Lam,T.Y.; Zhou,B.; Wang,J.; Chai,Y.; Shen,Y.; Chen,X.; Ma,C.; Hong,W.; Chen,Y.; Zhang,Y.; Duan,L.; Chen,P.; Jiang,J.; Li,L.; Poon,L.M.; Webby,R.J.; Smith,D.K.; Leung,G.M.; Peiris,J.M.; Holmes,E.C.; Guan,Y.; Zhu,H.
EPI577958	PB1	China	2013-Dec-13	EPI_ISL_175642	A/chicken/Shenzhen/2110/2013			Lam,T.Y.; Zhou,B.; Wang,J.; Chai,Y.; Shen,Y.; Chen,X.; Ma,C.; Hong,W.; Chen,Y.; Zhang,Y.; Duan,L.; Chen,P.; Jiang,J.; Li,L.; Poon,L.M.; Webby,R.J.; Smith,D.K.; Leung,G.M.; Peiris,J.M.; Holmes,E.C.; Guan,Y.; Zhu,H.
EPI581575	PB1	China	2013-Dec-13	EPI_ISL_175644	A/silkie chicken/Shenzhen/2134/2013			Lam,T.Y.; Zhou,B.; Wang,J.; Chai,Y.; Shen,Y.; Chen,X.; Ma,C.; Hong,W.; Chen,Y.; Zhang,Y.; Duan,L.; Chen,P.; Jiang,J.; Li,L.; Poon,L.M.; Webby,R.J.; Smith,D.K.; Leung,G.M.; Peiris,J.M.; Holmes,E.C.; Guan,Y.; Zhu,H.
EPI581581	PB1	China	2013-Dec-13	EPI_ISL_175645	A/silkie chicken/Shenzhen/2139/2013			Lam,T.Y.; Zhou,B.; Wang,J.; Chai,Y.; Shen,Y.; Chen,X.; Ma,C.; Hong,W.; Chen,Y.; Zhang,Y.; Duan,L.; Chen,P.; Jiang,J.; Li,L.; Poon,L.M.; Webby,R.J.; Smith,D.K.; Leung,G.M.; Peiris,J.M.; Holmes,E.C.; Guan,Y.; Zhu,H.
EPI581587	PB1	China	2013-Dec-13	EPI_ISL_175646	A/chicken/Shenzhen/2201/2013			Lam,T.Y.; Zhou,B.; Wang,J.; Chai,Y.; Shen,Y.; Chen,X.; Ma,C.; Hong,W.; Chen,Y.; Zhang,Y.; Duan,L.; Chen,P.; Jiang,J.; Li,L.; Poon,L.M.; Webby,R.J.; Smith,D.K.; Leung,G.M.; Peiris,J.M.; Holmes,E.C.; Guan,Y.; Zhu,H.
EPI581594	PB1	China	2013-Dec-13	EPI_ISL_175647	A/chicken/Shenzhen/2293/2013			Lam,T.Y.; Zhou,B.; Wang,J.; Chai,Y.; Shen,Y.; Chen,X.; Ma,C.; Hong,W.; Chen,Y.; Zhang,Y.; Duan,L.; Chen,P.; Jiang,J.; Li,L.; Poon,L.M.; Webby,R.J.; Smith,D.K.; Leung,G.M.; Peiris,J.M.; Holmes,E.C.; Guan,Y.; Zhu,H.
EPI581608	PB1	China	2013-Dec-18	EPI_ISL_175649	A/silkie chicken/Dongguan/3049/2013			Lam,T.Y.; Zhou,B.; Wang,J.; Chai,Y.; Shen,Y.; Chen,X.; Ma,C.; Hong,W.; Chen,Y.; Zhang,Y.; Duan,L.; Chen,P.; Jiang,J.; Li,L.; Poon,L.M.; Webby,R.J.; Smith,D.K.; Leung,G.M.; Peiris,J.M.; Holmes,E.C.; Guan,Y.; Zhu,H.
EPI581642	PB1	China	2013-Dec-18	EPI_ISL_175666	A/silkie chicken/Dongguan/3166/2013			Lam,T.Y.; Zhou,B.; Wang,J.; Chai,Y.; Shen,Y.; Chen,X.; Ma,C.; Hong,W.; Chen,Y.; Zhang,Y.; Duan,L.; Chen,P.; Jiang,J.; Li,L.; Poon,L.M.; Webby,R.J.; Smith,D.K.; Leung,G.M.; Peiris,J.M.; Holmes,E.C.; Guan,Y.; Zhu,H.
EPI581648	PB1	China	2013-Dec-18	EPI_ISL_175667	A/chicken/Dongguan/3219/2013			Lam,T.Y.; Zhou,B.; Wang,J.; Chai,Y.; Shen,Y.; Chen,X.; Ma,C.; Hong,W.; Chen,Y.; Zhang,Y.; Duan,L.; Chen,P.; Jiang,J.; Li,L.; Poon,L.M.; Webby,R.J.; Smith,D.K.; Leung,G.M.; Peiris,J.M.; Holmes,E.C.; Guan,Y.; Zhu,H.
EPI581673	PB1	China	2013-Dec-18	EPI_ISL_175670	A/silkie chicken/Dongguan/3275/2013			Lam,T.Y.; Zhou,B.; Wang,J.; Chai,Y.; Shen,Y.; Chen,X.; Ma,C.; Hong,W.; Chen,Y.; Zhang,Y.; Duan,L.; Chen,P.; Jiang,J.; Li,L.; Poon,L.M.; Webby,R.J.; Smith,D.K.; Leung,G.M.; Peiris,J.M.; Holmes,E.C.; Guan,Y.; Zhu,H.
EPI581679	PB1	China	2013-Dec-18	EPI_ISL_175671	A/silkie chicken/Dongguan/3281/2013			Lam,T.Y.; Zhou,B.; Wang,J.; Chai,Y.; Shen,Y.; Chen,X.; Ma,C.; Hong,W.; Chen,Y.; Zhang,Y.; Duan,L.; Chen,P.; Jiang,J.; Li,L.; Poon,L.M.; Webby,R.J.; Smith,D.K.; Leung,G.M.; Peiris,J.M.; Holmes,E.C.; Guan,Y.; Zhu,H.
EPI581685	PB1	China	2013-Dec-18	EPI_ISL_175672	A/silkie chicken/Dongguan/3284/2013			Lam,T.Y.; Zhou,B.; Wang,J.; Chai,Y.; Shen,Y.; Chen,X.; Ma,C.; Hong,W.; Chen,Y.; Zhang,Y.; Duan,L.; Chen,P.; Jiang,J.; Li,L.; Poon,L.M.; Webby,R.J.; Smith,D.K.; Leung,G.M.; Peiris,J.M.; Holmes,E.C.; Guan,Y.; Zhu,H.
EPI581691	PB1	China	2013-Dec-19	EPI_ISL_175673	A/chicken/Dongguan/3418/2013			Lam,T.Y.; Zhou,B.; Wang,J.; Chai,Y.; Shen,Y.; Chen,X.; Ma,C.; Hong,W.; Chen,Y.; Zhang,Y.; Duan,L.; Chen,P.; Jiang,J.; Li,L.; Poon,L.M.; Webby,R.J.; Smith,D.K.; Leung,G.M.; Peiris,J.M.; Holmes,E.C.; Guan,Y.; Zhu,H.
EPI581737	PB1	China	2013-Dec-19	EPI_ISL_175679	A/silkie chicken/Dongguan/3520/2013			Lam,T.Y.; Zhou,B.; Wang,J.; Chai,Y.; Shen,Y.; Chen,X.; Ma,C.; Hong,W.; Chen,Y.; Zhang,Y.; Duan,L.; Chen,P.; Jiang,J.; Li,L.; Poon,L.M.; Webby,R.J.; Smith,D.K.; Leung,G.M.; Peiris,J.M.; Holmes,E.C.; Guan,Y.; Zhu,H.
EPI581743	PB1	China	2013-Dec-19	EPI_ISL_175680	A/silkie chicken/Dongguan/3522/2013			Lam,T.Y.; Zhou,B.; Wang,J.; Chai,Y.; Shen,Y.; Chen,X.; Ma,C.; Hong,W.; Chen,Y.; Zhang,Y.; Duan,L.; Chen,P.; Jiang,J.; Li,L.; Poon,L.M.; Webby,R.J.; Smith,D.K.; Leung,G.M.; Peiris,J.M.; Holmes,E.C.; Guan,Y.; Zhu,H.
EPI581755	PB1	China	2013-Dec-19	EPI_ISL_175682	A/silkie chicken/Dongguan/3526/2013			Lam,T.Y.; Zhou,B.; Wang,J.; Chai,Y.; Shen,Y.; Chen,X.; Ma,C.; Hong,W.; Chen,Y.; Zhang,Y.; Duan,L.; Chen,P.; Jiang,J.; Li,L.; Poon,L.M.; Webby,R.J.; Smith,D.K.; Leung,G.M.; Peiris,J.M.; Holmes,E.C.; Guan,Y.; Zhu,H.
EPI581761	PB1	China	2013-Dec-19	EPI_ISL_175683	A/silkie chicken/Dongguan/3528/2013			Lam,T.Y.; Zhou,B.; Wang,J.; Chai,Y.; Shen,Y.; Chen,X.; Ma,C.; Hong,W.; Chen,Y.; Zhang,Y.; Duan,L.; Chen,P.; Jiang,J.; Li,L.; Poon,L.M.; Webby,R.J.; Smith,D.K.; Leung,G.M.; Peiris,J.M.; Holmes,E.C.; Guan,Y.; Zhu,H.
EPI581767	PB1	China	2013-Dec-19	EPI_ISL_175684	A/chicken/Dongguan/3544/2013			Lam,T.Y.; Zhou,B.; Wang,J.; Chai,Y.; Shen,Y.; Chen,X.; Ma,C.; Hong,W.; Chen,Y.; Zhang,Y.; Duan,L.; Chen,P.; Jiang,J.; Li,L.; Poon,L.M.; Webby,R.J.; Smith,D.K.; Leung,G.M.; Peiris,J.M.; Holmes,E.C.; Guan,Y.; Zhu,H.
EPI581774	PB1	China	2013-Dec-19	EPI_ISL_175685	A/chicken/Dongguan/3563/2013			Lam,T.Y.; Zhou,B.; Wang,J.; Chai,Y.; Shen,Y.; Chen,X.; Ma,C.; Hong,W.; Chen,Y.; Zhang,Y.; Duan,L.; Chen,P.; Jiang,J.; Li,L.; Poon,L.M.; Webby,R.J.; Smith,D.K.; Leung,G.M.; Peiris,J.M.; Holmes,E.C.; Guan,Y.; Zhu,H.
EPI581781	PB1	China	2013-Dec-19	EPI_ISL_175708	A/chicken/Dongguan/3582/2013			Lam,T.Y.; Zhou,B.; Wang,J.; Chai,Y.; Shen,Y.; Chen,X.; Ma,C.; Hong,W.; Chen,Y.; Zhang,Y.; Duan,L.; Chen,P.; Jiang,J.; Li,L.; Poon,L.M.; Webby,R.J.; Smith,D.K.; Leung,G.M.; Peiris,J.M.; Holmes,E.C.; Guan,Y.; Zhu,H.
EPI581831	PB1	China	2013-Dec-19	EPI_ISL_175709	A/silkie chicken/Dongguan/3605/2013			Lam,T.Y.; Zhou,B.; Wang,J.; Chai,Y.; Shen,Y.; Chen,X.; Ma,C.; Hong,W.; Chen,Y.; Zhang,Y.; Duan,L.; Chen,P.; Jiang,J.; Li,L.; Poon,L.M.; Webby,R.J.; Smith,D.K.; Leung,G.M.; Peiris,J.M.; Holmes,E.C.; Guan,Y.; Zhu,H.
EPI581837	PB1	China	2013-Dec-19	EPI_ISL_175710	A/silkie chicken/Dongguan/3606/2013			Lam,T.Y.; Zhou,B.; Wang,J.; Chai,Y.; Shen,Y.; Chen,X.; Ma,C.; Hong,W.; Chen,Y.; Zhang,Y.; Duan,L.; Chen,P.; Jiang,J.; Li,L.; Poon,L.M.; Webby,R.J.; Smith,D.K.; Leung,G.M.; Peiris,J.M.; Holmes,E.C.; Guan,Y.; Zhu,H.
EPI581850	PB1	China	2013-Dec-19	EPI_ISL_175712	A/chicken/Shenzhen/3734/2013			Lam,T.Y.; Zhou,B.; Wang,J.; Chai,Y.; Shen,Y.; Chen,X.; Ma,C.; Hong,W.; Chen,Y.; Zhang,Y.; Duan,L.; Chen,P.; Jiang,J.; Li,L.; Poon,L.M.; Webby,R.J.; Smith,D.K.; Leung,G.M.; Peiris,J.M.; Holmes,E.C.; Guan,Y.; Zhu,H.
EPI581857	PB1	China	2013-Dec-19	EPI_ISL_175713	A/chicken/Shenzhen/3780/2013			Lam,T.Y.; Zhou,B.; Wang,J.; Chai,Y.; Shen,Y.; Chen,X.; Ma,C.; Hong,W.; Chen,Y.; Zhang,Y.; Duan,L.; Chen,P.; Jiang,J.; Li,L.; Poon,L.M.; Webby,R.J.; Smith,D.K.; Leung,G.M.; Peiris,J.M.; Holmes,E.C.; Guan,Y.; Zhu,H.
EPI581878	PB1	China	2013-Dec-19	EPI_ISL_175716	A/chicken/Dongguan/3894/2013			Lam,T.Y.; Zhou,B.; Wang,J.; Chai,Y.; Shen,Y.; Chen,X.; Ma,C.; Hong,W.; Chen,Y.; Zhang,Y.; Duan,L.; Chen,P.; Jiang,J.; Li,L.; Poon,L.M.; Webby,R.J.; Smith,D.K.; Leung,G.M.; Peiris,J.M.; Holmes,E.C.; Guan,Y.; Zhu,H.
EPI581885	PB1	China	2013-Dec-19	EPI_ISL_175717	A/chicken/Dongguan/3917/2013			Lam,T.Y.; Zhou,B.; Wang,J.; Chai,Y.; Shen,Y.; Chen,X.; Ma,C.; Hong,W.; Chen,Y.; Zhang,Y.; Duan,L.; Chen,P.; Jiang,J.; Li,L.; Poon,L.M.; Webby,R.J.; Smith,D.K.; Leung,G.M.; Peiris,J.M.; Holmes,E.C.; Guan,Y.; Zhu,H.
EPI581892	PB1	China	2013-Dec-19	EPI_ISL_175718	A/chicken/Dongguan/3935/2013			Lam,T.Y.; Zhou,B.; Wang,J.; Chai,Y.; Shen,Y.; Chen,X.; Ma,C.; Hong,W.; Chen,Y.; Zhang,Y.; Duan,L.; Chen,P.; Jiang,J.; Li,L.; Poon,L.M.; Webby,R.J.; Smith,D.K.; Leung,G.M.; Peiris,J.M.; Holmes,E.C.; Guan,Y.; Zhu,H.
EPI581899	PB1	China	2013-Dec-19	EPI_ISL_175719	A/chicken/Dongguan/3945/2013			Lam,T.Y.; Zhou,B.; Wang,J.; Chai,Y.; Shen,Y.; Chen,X.; Ma,C.; Hong,W.; Chen,Y.; Zhang,Y.; Duan,L.; Chen,P.; Jiang,J.; Li,L.; Poon,L.M.; Webby,R.J.; Smith,D.K.; Leung,G.M.; Peiris,J.M.; Holmes,E.C.; Guan,Y.; Zhu,H.
EPI581906	PB1	China	2013-Dec-19	EPI_ISL_175720	A/chicken/Dongguan/3972/2013			Lam,T.Y.; Zhou,B.; Wang,J.; Chai,Y.; Shen,Y.; Chen,X.; Ma,C.; Hong,W.; Chen,Y.; Zhang,Y.; Duan,L.; Chen,P.; Jiang,J.; Li,L.; Poon,L.M.; Webby,R.J.; Smith,D.K.; Leung,G.M.; Peiris,J.M.; Holmes,E.C.; Guan,Y.; Zhu,H.
EPI581921	PB1	China	2013-Dec-19	EPI_ISL_175722	A/silkie chicken/Dongguan/3990/2013			Lam,T.Y.; Zhou,B.; Wang,J.; Chai,Y.; Shen,Y.; Chen,X.; Ma,C.; Hong,W.; Chen,Y.; Zhang,Y.; Duan,L.; Chen,P.; Jiang,J.; Li,L.; Poon,L.M.; Webby,R.J.; Smith,D.K.; Leung,G.M.; Peiris,J.M.; Holmes,E.C.; Guan,Y.; Zhu,H.
EPI581927	PB1	China	2013-Dec-19	EPI_ISL_175723	A/chicken/Dongguan/4037/2013			Lam,T.Y.; Zhou,B.; Wang,J.; Chai,Y.; Shen,Y.; Chen,X.; Ma,C.; Hong,W.; Chen,Y.; Zhang,Y.; Duan,L.; Chen,P.; Jiang,J.; Li,L.; Poon,L.M.; Webby,R.J.; Smith,D.K.; Leung,G.M.; Peiris,J.M.; Holmes,E.C.; Guan,Y.; Zhu,H.
EPI581941	PB1	China	2013-Dec-19	EPI_ISL_175725	A/chicken/Dongguan/4063/2013			Lam,T.Y.; Zhou,B.; Wang,J.; Chai,Y.; Shen,Y.; Chen,X.; Ma,C.; Hong,W.; Chen,Y.; Zhang,Y.; Duan,L.; Chen,P.; Jiang,J.; Li,L.; Poon,L.M.; Webby,R.J.; Smith,D.K.; Leung,G.M.; Peiris,J.M.; Holmes,E.C.; Guan,Y.; Zhu,H.
EPI581964	PB1	China	2013-Dec-19	EPI_ISL_175728	A/chicken/Dongguan/4114/2013			Lam,T.Y.; Zhou,B.; Wang,J.; Chai,Y.; Shen,Y.; Chen,X.; Ma,C.; Hong,W.; Chen,Y.; Zhang,Y.; Duan,L.; Chen,P.; Jiang,J.; Li,L.; Poon,L.M.; Webby,R.J.; Smith,D.K.; Leung,G.M.; Peiris,J.M.; Holmes,E.C.; Guan,Y.; Zhu,H.
EPI581971	PB1	China	2013-Dec-19	EPI_ISL_175729	A/silkie chicken/Dongguan/4126/2013			Lam,T.Y.; Zhou,B.; Wang,J.; Chai,Y.; Shen,Y.; Chen,X.; Ma,C.; Hong,W.; Chen,Y.; Zhang,Y.; Duan,L.; Chen,P.; Jiang,J.; Li,L.; Poon,L.M.; Webby,R.J.; Smith,D.K.; Leung,G.M.; Peiris,J.M.; Holmes,E.C.; Guan,Y.; Zhu,H.
EPI581990	PB1	China	2013-Dec-19	EPI_ISL_175732	A/silkie chicken/Dongguan/4129/2013			Lam,T.Y.; Zhou,B.; Wang,J.; Chai,Y.; Shen,Y.; Chen,X.; Ma,C.; Hong,W.; Chen,Y.; Zhang,Y.; Duan,L.; Chen,P.; Jiang,J.; Li,L.; Poon,L.M.; Webby,R.J.; Smith,D.K.; Leung,G.M.; Peiris,J.M.; Holmes,E.C.; Guan,Y.; Zhu,H.
EPI582324	PB1	China	2013-Dec-19	EPI_ISL_175734	A/chicken/Dongguan/4251/2013			Lam,T.Y.; Zhou,B.; Wang,J.; Chai,Y.; Shen,Y.; Chen,X.; Ma,C.; Hong,W.; Chen,Y.; Zhang,Y.; Duan,L.; Chen,P.; Jiang,J.; Li,L.; Poon,L.M.; Webby,R.J.; Smith,D.K.; Leung,G.M.; Peiris,J.M.; Holmes,E.C.; Guan,Y.; Zhu,H.
EPI582936	PB1	China	2013-Oct-24	EPI_ISL_175768	A/chicken/Huzhou/4045/2013			Lam,T.Y.; Zhou,B.; Wang,J.; Chai,Y.; Shen,Y.; Chen,X.; Ma,C.; Hong,W.; Chen,Y.; Zhang,Y.; Duan,L.; Chen,P.; Jiang,J.; Li,L.; Poon,L.M.; Webby,R.J.; Smith,D.K.; Leung,G.M.; Peiris,J.M.; Holmes,E.C.; Guan,Y.; Zhu,H.
EPI583043	PB1	China	2013-Oct-24	EPI_ISL_175781	A/silkie chicken/Huzhou/4213/2013			Lam,T.Y.; Zhou,B.; Wang,J.; Chai,Y.; Shen,Y.; Chen,X.; Ma,C.; Hong,W.; Chen,Y.; Zhang,Y.; Duan,L.; Chen,P.; Jiang,J.; Li,L.; Poon,L.M.; Webby,R.J.; Smith,D.K.; Leung,G.M.; Peiris,J.M.; Holmes,E.C.; Guan,Y.; Zhu,H.
EPI583071	PB1	China	2013-Oct-25	EPI_ISL_175784	A/chicken/Jiaxing/4490/2013			Lam,T.Y.; Zhou,B.; Wang,J.; Chai,Y.; Shen,Y.; Chen,X.; Ma,C.; Hong,W.; Chen,Y.; Zhang,Y.; Duan,L.; Chen,P.; Jiang,J.; Li,L.; Poon,L.M.; Webby,R.J.; Smith,D.K.; Leung,G.M.; Peiris,J.M.; Holmes,E.C.; Guan,Y.; Zhu,H.
EPI583094	PB1	China	2013-Oct-28	EPI_ISL_175788	A/chicken/Shaoxing/5087/2013			Lam,T.Y.; Zhou,B.; Wang,J.; Chai,Y.; Shen,Y.; Chen,X.; Ma,C.; Hong,W.; Chen,Y.; Zhang,Y.; Duan,L.; Chen,P.; Jiang,J.; Li,L.; Poon,L.M.; Webby,R.J.; Smith,D.K.; Leung,G.M.; Peiris,J.M.; Holmes,E.C.; Guan,Y.; Zhu,H.
EPI583101	PB1	China	2013-Oct-28	EPI_ISL_175789	A/silkie chicken/Shaoxing/5130/2013			Lam,T.Y.; Zhou,B.; Wang,J.; Chai,Y.; Shen,Y.; Chen,X.; Ma,C.; Hong,W.; Chen,Y.; Zhang,Y.; Duan,L.; Chen,P.; Jiang,J.; Li,L.; Poon,L.M.; Webby,R.J.; Smith,D.K.; Leung,G.M.; Peiris,J.M.; Holmes,E.C.; Guan,Y.; Zhu,H.
EPI583107	PB1	China	2013-Oct-28	EPI_ISL_175790	A/chicken/Shaoxing/5136/2013			Lam,T.Y.; Zhou,B.; Wang,J.; Chai,Y.; Shen,Y.; Chen,X.; Ma,C.; Hong,W.; Chen,Y.; Zhang,Y.; Duan,L.; Chen,P.; Jiang,J.; Li,L.; Poon,L.M.; Webby,R.J.; Smith,D.K.; Leung,G.M.; Peiris,J.M.; Holmes,E.C.; Guan,Y.; Zhu,H.
EPI583114	PB1	China	2013-Oct-28	EPI_ISL_175791	A/chicken/Shaoxing/5146/2013			Lam,T.Y.; Zhou,B.; Wang,J.; Chai,Y.; Shen,Y.; Chen,X.; Ma,C.; Hong,W.; Chen,Y.; Zhang,Y.; Duan,L.; Chen,P.; Jiang,J.; Li,L.; Poon,L.M.; Webby,R.J.; Smith,D.K.; Leung,G.M.; Peiris,J.M.; Holmes,E.C.; Guan,Y.; Zhu,H.
EPI583121	PB1	China	2013-Oct-28	EPI_ISL_175792	A/chicken/Shaoxing/5186/2013			Lam,T.Y.; Zhou,B.; Wang,J.; Chai,Y.; Shen,Y.; Chen,X.; Ma,C.; Hong,W.; Chen,Y.; Zhang,Y.; Duan,L.; Chen,P.; Jiang,J.; Li,L.; Poon,L.M.; Webby,R.J.; Smith,D.K.; Leung,G.M.; Peiris,J.M.; Holmes,E.C.; Guan,Y.; Zhu,H.
EPI583129	PB1	China	2013-Oct-28	EPI_ISL_175817	A/chicken/Shaoxing/5201/2013			Lam,T.Y.; Zhou,B.; Wang,J.; Chai,Y.; Shen,Y.; Chen,X.; Ma,C.; Hong,W.; Chen,Y.; Zhang,Y.; Duan,L.; Chen,P.; Jiang,J.; Li,L.; Poon,L.M.; Webby,R.J.; Smith,D.K.; Leung,G.M.; Peiris,J.M.; Holmes,E.C.; Guan,Y.; Zhu,H.
EPI583136	PB1	China	2013-Oct-28	EPI_ISL_175818	A/chicken/Shaoxing/5224/2013			Lam,T.Y.; Zhou,B.; Wang,J.; Chai,Y.; Shen,Y.; Chen,X.; Ma,C.; Hong,W.; Chen,Y.; Zhang,Y.; Duan,L.; Chen,P.; Jiang,J.; Li,L.; Poon,L.M.; Webby,R.J.; Smith,D.K.; Leung,G.M.; Peiris,J.M.; Holmes,E.C.; Guan,Y.; Zhu,H.
EPI583150	PB1	China	2013-Oct-28	EPI_ISL_175820	A/silkie chicken/Shaoxing/5235/2013			Lam,T.Y.; Zhou,B.; Wang,J.; Chai,Y.; Shen,Y.; Chen,X.; Ma,C.; Hong,W.; Chen,Y.; Zhang,Y.; Duan,L.; Chen,P.; Jiang,J.; Li,L.; Poon,L.M.; Webby,R.J.; Smith,D.K.; Leung,G.M.; Peiris,J.M.; Holmes,E.C.; Guan,Y.; Zhu,H.
EPI583165	PB1	China	2013-Oct-29	EPI_ISL_175822	A/chicken/Shaoxing/5479/2013			Lam,T.Y.; Zhou,B.; Wang,J.; Chai,Y.; Shen,Y.; Chen,X.; Ma,C.; Hong,W.; Chen,Y.; Zhang,Y.; Duan,L.; Chen,P.; Jiang,J.; Li,L.; Poon,L.M.; Webby,R.J.; Smith,D.K.; Leung,G.M.; Peiris,J.M.; Holmes,E.C.; Guan,Y.; Zhu,H.
EPI583290	PB1	China	2013-Dec-19	EPI_ISL_175839	A/chicken/Dongguan/4119/2013			Lam,T.Y.; Zhou,B.; Wang,J.; Chai,Y.; Shen,Y.; Chen,X.; Ma,C.; Hong,W.; Chen,Y.; Zhang,Y.; Duan,L.; Chen,P.; Jiang,J.; Li,L.; Poon,L.M.; Webby,R.J.; Smith,D.K.; Leung,G.M.; Peiris,J.M.; Holmes,E.C.; Guan,Y.; Zhu,H.
EPI583297	PB1	China	2013-Dec-09	EPI_ISL_175840	A/chicken/Shenzhen/801/2013			Lam,T.Y.; Zhou,B.; Wang,J.; Chai,Y.; Shen,Y.; Chen,X.; Ma,C.; Hong,W.; Chen,Y.; Zhang,Y.; Duan,L.; Chen,P.; Jiang,J.; Li,L.; Poon,L.M.; Webby,R.J.; Smith,D.K.; Leung,G.M.; Peiris,J.M.; Holmes,E.C.; Guan,Y.; Zhu,H.
EPI583310	PB1	China	2013-Dec-19	EPI_ISL_175842	A/chicken/Dongguan/4064/2013			Lam,T.Y.; Zhou,B.; Wang,J.; Chai,Y.; Shen,Y.; Chen,X.; Ma,C.; Hong,W.; Chen,Y.; Zhang,Y.; Duan,L.; Chen,P.; Jiang,J.; Li,L.; Poon,L.M.; Webby,R.J.; Smith,D.K.; Leung,G.M.; Peiris,J.M.; Holmes,E.C.; Guan,Y.; Zhu,H.
EPI583317	PB1	China	2013-Dec-19	EPI_ISL_175866	A/chicken/Dongguan/4040/2013			Lam,T.Y.; Zhou,B.; Wang,J.; Chai,Y.; Shen,Y.; Chen,X.; Ma,C.; Hong,W.; Chen,Y.; Zhang,Y.; Duan,L.; Chen,P.; Jiang,J.; Li,L.; Poon,L.M.; Webby,R.J.; Smith,D.K.; Leung,G.M.; Peiris,J.M.; Holmes,E.C.; Guan,Y.; Zhu,H.
EPI596752	PB1	China	2014-Feb-20	EPI_ISL_176162	A/silkie chicken/Dongguan/157/2014			Lam,T.Y.; Zhou,B.; Wang,J.; Chai,Y.; Shen,Y.; Chen,X.; Ma,C.; Hong,W.; Chen,Y.; Zhang,Y.; Duan,L.; Chen,P.; Jiang,J.; Li,L.; Poon,L.M.; Webby,R.J.; Smith,D.K.; Leung,G.M.; Peiris,J.M.; Holmes,E.C.; Guan,Y.; Zhu,H.
EPI596772	PB1	China	2014-Feb-20	EPI_ISL_176164	A/chicken/Dongguan/189/2014			Lam,T.Y.; Zhou,B.; Wang,J.; Chai,Y.; Shen,Y.; Chen,X.; Ma,C.; Hong,W.; Chen,Y.; Zhang,Y.; Duan,L.; Chen,P.; Jiang,J.; Li,L.; Poon,L.M.; Webby,R.J.; Smith,D.K.; Leung,G.M.; Peiris,J.M.; Holmes,E.C.; Guan,Y.; Zhu,H.
EPI596765	PB1	China	2014-Feb-20	EPI_ISL_176165	A/chicken/Dongguan/173/2014			Lam,T.Y.; Zhou,B.; Wang,J.; Chai,Y.; Shen,Y.; Chen,X.; Ma,C.; Hong,W.; Chen,Y.; Zhang,Y.; Duan,L.; Chen,P.; Jiang,J.; Li,L.; Poon,L.M.; Webby,R.J.; Smith,D.K.; Leung,G.M.; Peiris,J.M.; Holmes,E.C.; Guan,Y.; Zhu,H.
EPI596788	PB1	China	2014-Feb-20	EPI_ISL_176167	A/chicken/Dongguan/449/2014			Lam,T.Y.; Zhou,B.; Wang,J.; Chai,Y.; Shen,Y.; Chen,X.; Ma,C.; Hong,W.; Chen,Y.; Zhang,Y.; Duan,L.; Chen,P.; Jiang,J.; Li,L.; Poon,L.M.; Webby,R.J.; Smith,D.K.; Leung,G.M.; Peiris,J.M.; Holmes,E.C.; Guan,Y.; Zhu,H.
EPI596795	PB1	China	2014-Feb-20	EPI_ISL_176168	A/chicken/Dongguan/518/2014			Lam,T.Y.; Zhou,B.; Wang,J.; Chai,Y.; Shen,Y.; Chen,X.; Ma,C.; Hong,W.; Chen,Y.; Zhang,Y.; Duan,L.; Chen,P.; Jiang,J.; Li,L.; Poon,L.M.; Webby,R.J.; Smith,D.K.; Leung,G.M.; Peiris,J.M.; Holmes,E.C.; Guan,Y.; Zhu,H.
EPI596809	PB1	China	2014-Feb-20	EPI_ISL_176170	A/chicken/Dongguan/568/2014			Lam,T.Y.; Zhou,B.; Wang,J.; Chai,Y.; Shen,Y.; Chen,X.; Ma,C.; Hong,W.; Chen,Y.; Zhang,Y.; Duan,L.; Chen,P.; Jiang,J.; Li,L.; Poon,L.M.; Webby,R.J.; Smith,D.K.; Leung,G.M.; Peiris,J.M.; Holmes,E.C.; Guan,Y.; Zhu,H.
EPI596816	PB1	China	2014-Feb-20	EPI_ISL_176171	A/chicken/Dongguan/584/2014			Lam,T.Y.; Zhou,B.; Wang,J.; Chai,Y.; Shen,Y.; Chen,X.; Ma,C.; Hong,W.; Chen,Y.; Zhang,Y.; Duan,L.; Chen,P.; Jiang,J.; Li,L.; Poon,L.M.; Webby,R.J.; Smith,D.K.; Leung,G.M.; Peiris,J.M.; Holmes,E.C.; Guan,Y.; Zhu,H.
EPI596823	PB1	China	2014-Feb-20	EPI_ISL_176185	A/silkie chicken/Dongguan/635/2014			Lam,T.Y.; Zhou,B.; Wang,J.; Chai,Y.; Shen,Y.; Chen,X.; Ma,C.; Hong,W.; Chen,Y.; Zhang,Y.; Duan,L.; Chen,P.; Jiang,J.; Li,L.; Poon,L.M.; Webby,R.J.; Smith,D.K.; Leung,G.M.; Peiris,J.M.; Holmes,E.C.; Guan,Y.; Zhu,H.
EPI596829	PB1	China	2014-Feb-20	EPI_ISL_176186	A/silkie chicken/Dongguan/656/2014			Lam,T.Y.; Zhou,B.; Wang,J.; Chai,Y.; Shen,Y.; Chen,X.; Ma,C.; Hong,W.; Chen,Y.; Zhang,Y.; Duan,L.; Chen,P.; Jiang,J.; Li,L.; Poon,L.M.; Webby,R.J.; Smith,D.K.; Leung,G.M.; Peiris,J.M.; Holmes,E.C.; Guan,Y.; Zhu,H.
EPI596846	PB1	China	2014-Feb-20	EPI_ISL_176188	A/chicken/Dongguan/695/2014			Lam,T.Y.; Zhou,B.; Wang,J.; Chai,Y.; Shen,Y.; Chen,X.; Ma,C.; Hong,W.; Chen,Y.; Zhang,Y.; Duan,L.; Chen,P.; Jiang,J.; Li,L.; Poon,L.M.; Webby,R.J.; Smith,D.K.; Leung,G.M.; Peiris,J.M.; Holmes,E.C.; Guan,Y.; Zhu,H.
EPI596853	PB1	China	2014-Feb-20	EPI_ISL_176189	A/chicken/Dongguan/856/2014			Lam,T.Y.; Zhou,B.; Wang,J.; Chai,Y.; Shen,Y.; Chen,X.; Ma,C.; Hong,W.; Chen,Y.; Zhang,Y.; Duan,L.; Chen,P.; Jiang,J.; Li,L.; Poon,L.M.; Webby,R.J.; Smith,D.K.; Leung,G.M.; Peiris,J.M.; Holmes,E.C.; Guan,Y.; Zhu,H.
EPI596889	PB1	China	2014-Feb-21	EPI_ISL_176193	A/silkie chicken/Dongguan/963/2014			Lam,T.Y.; Zhou,B.; Wang,J.; Chai,Y.; Shen,Y.; Chen,X.; Ma,C.; Hong,W.; Chen,Y.; Zhang,Y.; Duan,L.; Chen,P.; Jiang,J.; Li,L.; Poon,L.M.; Webby,R.J.; Smith,D.K.; Leung,G.M.; Peiris,J.M.; Holmes,E.C.; Guan,Y.; Zhu,H.
EPI596912	PB1	China	2014-Feb-21	EPI_ISL_176196	A/silkie chicken/Dongguan/991/2014			Lam,T.Y.; Zhou,B.; Wang,J.; Chai,Y.; Shen,Y.; Chen,X.; Ma,C.; Hong,W.; Chen,Y.; Zhang,Y.; Duan,L.; Chen,P.; Jiang,J.; Li,L.; Poon,L.M.; Webby,R.J.; Smith,D.K.; Leung,G.M.; Peiris,J.M.; Holmes,E.C.; Guan,Y.; Zhu,H.
EPI596925	PB1	China	2014-Feb-21	EPI_ISL_176198	A/chicken/Dongguan/1057/2014			Lam,T.Y.; Zhou,B.; Wang,J.; Chai,Y.; Shen,Y.; Chen,X.; Ma,C.; Hong,W.; Chen,Y.; Zhang,Y.; Duan,L.; Chen,P.; Jiang,J.; Li,L.; Poon,L.M.; Webby,R.J.; Smith,D.K.; Leung,G.M.; Peiris,J.M.; Holmes,E.C.; Guan,Y.; Zhu,H.
EPI596932	PB1	China	2014-Feb-21	EPI_ISL_176199	A/chicken/Dongguan/1075/2014			Lam,T.Y.; Zhou,B.; Wang,J.; Chai,Y.; Shen,Y.; Chen,X.; Ma,C.; Hong,W.; Chen,Y.; Zhang,Y.; Duan,L.; Chen,P.; Jiang,J.; Li,L.; Poon,L.M.; Webby,R.J.; Smith,D.K.; Leung,G.M.; Peiris,J.M.; Holmes,E.C.; Guan,Y.; Zhu,H.
EPI596939	PB1	China	2014-Feb-21	EPI_ISL_176200	A/chicken/Dongguan/1143/2014			Lam,T.Y.; Zhou,B.; Wang,J.; Chai,Y.; Shen,Y.; Chen,X.; Ma,C.; Hong,W.; Chen,Y.; Zhang,Y.; Duan,L.; Chen,P.; Jiang,J.; Li,L.; Poon,L.M.; Webby,R.J.; Smith,D.K.; Leung,G.M.; Peiris,J.M.; Holmes,E.C.; Guan,Y.; Zhu,H.
EPI596946	PB1	China	2014-Feb-21	EPI_ISL_176201	A/chicken/Dongguan/1177/2014			Lam,T.Y.; Zhou,B.; Wang,J.; Chai,Y.; Shen,Y.; Chen,X.; Ma,C.; Hong,W.; Chen,Y.; Zhang,Y.; Duan,L.; Chen,P.; Jiang,J.; Li,L.; Poon,L.M.; Webby,R.J.; Smith,D.K.; Leung,G.M.; Peiris,J.M.; Holmes,E.C.; Guan,Y.; Zhu,H.
EPI596953	PB1	China	2014-Feb-21	EPI_ISL_176202	A/silkie chicken/Dongguan/1264/2014			Lam,T.Y.; Zhou,B.; Wang,J.; Chai,Y.; Shen,Y.; Chen,X.; Ma,C.; Hong,W.; Chen,Y.; Zhang,Y.; Duan,L.; Chen,P.; Jiang,J.; Li,L.; Poon,L.M.; Webby,R.J.; Smith,D.K.; Leung,G.M.; Peiris,J.M.; Holmes,E.C.; Guan,Y.; Zhu,H.
EPI596959	PB1	China	2014-Feb-21	EPI_ISL_176203	A/silkie chicken/Dongguan/1268/2014			Lam,T.Y.; Zhou,B.; Wang,J.; Chai,Y.; Shen,Y.; Chen,X.; Ma,C.; Hong,W.; Chen,Y.; Zhang,Y.; Duan,L.; Chen,P.; Jiang,J.; Li,L.; Poon,L.M.; Webby,R.J.; Smith,D.K.; Leung,G.M.; Peiris,J.M.; Holmes,E.C.; Guan,Y.; Zhu,H.
EPI596965	PB1	China	2014-Feb-21	EPI_ISL_176204	A/silkie chicken/Dongguan/1274/2014			Lam,T.Y.; Zhou,B.; Wang,J.; Chai,Y.; Shen,Y.; Chen,X.; Ma,C.; Hong,W.; Chen,Y.; Zhang,Y.; Duan,L.; Chen,P.; Jiang,J.; Li,L.; Poon,L.M.; Webby,R.J.; Smith,D.K.; Leung,G.M.; Peiris,J.M.; Holmes,E.C.; Guan,Y.; Zhu,H.
EPI596971	PB1	China	2014-Feb-21	EPI_ISL_176205	A/chicken/Dongguan/1297/2014			Lam,T.Y.; Zhou,B.; Wang,J.; Chai,Y.; Shen,Y.; Chen,X.; Ma,C.; Hong,W.; Chen,Y.; Zhang,Y.; Duan,L.; Chen,P.; Jiang,J.; Li,L.; Poon,L.M.; Webby,R.J.; Smith,D.K.; Leung,G.M.; Peiris,J.M.; Holmes,E.C.; Guan,Y.; Zhu,H.
EPI596978	PB1	China	2014-Feb-21	EPI_ISL_176206	A/chicken/Dongguan/1312/2014			Lam,T.Y.; Zhou,B.; Wang,J.; Chai,Y.; Shen,Y.; Chen,X.; Ma,C.; Hong,W.; Chen,Y.; Zhang,Y.; Duan,L.; Chen,P.; Jiang,J.; Li,L.; Poon,L.M.; Webby,R.J.; Smith,D.K.; Leung,G.M.; Peiris,J.M.; Holmes,E.C.; Guan,Y.; Zhu,H.
EPI596985	PB1	China	2014-Feb-21	EPI_ISL_176207	A/chicken/Dongguan/1374/2014			Lam,T.Y.; Zhou,B.; Wang,J.; Chai,Y.; Shen,Y.; Chen,X.; Ma,C.; Hong,W.; Chen,Y.; Zhang,Y.; Duan,L.; Chen,P.; Jiang,J.; Li,L.; Poon,L.M.; Webby,R.J.; Smith,D.K.; Leung,G.M.; Peiris,J.M.; Holmes,E.C.; Guan,Y.; Zhu,H.
EPI597013	PB1	China	2014-Feb-21	EPI_ISL_176258	A/silkie chicken/Dongguan/1448/2014			Lam,T.Y.; Zhou,B.; Wang,J.; Chai,Y.; Shen,Y.; Chen,X.; Ma,C.; Hong,W.; Chen,Y.; Zhang,Y.; Duan,L.; Chen,P.; Jiang,J.; Li,L.; Poon,L.M.; Webby,R.J.; Smith,D.K.; Leung,G.M.; Peiris,J.M.; Holmes,E.C.; Guan,Y.; Zhu,H.
EPI597026	PB1	China	2014-Feb-21	EPI_ISL_176260	A/silkie chicken/Dongguan/1450/2014			Lam,T.Y.; Zhou,B.; Wang,J.; Chai,Y.; Shen,Y.; Chen,X.; Ma,C.; Hong,W.; Chen,Y.; Zhang,Y.; Duan,L.; Chen,P.; Jiang,J.; Li,L.; Poon,L.M.; Webby,R.J.; Smith,D.K.; Leung,G.M.; Peiris,J.M.; Holmes,E.C.; Guan,Y.; Zhu,H.
EPI597038	PB1	China	2014-Feb-21	EPI_ISL_176262	A/chicken/Dongguan/1456/2014			Lam,T.Y.; Zhou,B.; Wang,J.; Chai,Y.; Shen,Y.; Chen,X.; Ma,C.; Hong,W.; Chen,Y.; Zhang,Y.; Duan,L.; Chen,P.; Jiang,J.; Li,L.; Poon,L.M.; Webby,R.J.; Smith,D.K.; Leung,G.M.; Peiris,J.M.; Holmes,E.C.; Guan,Y.; Zhu,H.
EPI597045	PB1	China	2014-Feb-21	EPI_ISL_176263	A/chicken/Dongguan/1459/2014			Lam,T.Y.; Zhou,B.; Wang,J.; Chai,Y.; Shen,Y.; Chen,X.; Ma,C.; Hong,W.; Chen,Y.; Zhang,Y.; Duan,L.; Chen,P.; Jiang,J.; Li,L.; Poon,L.M.; Webby,R.J.; Smith,D.K.; Leung,G.M.; Peiris,J.M.; Holmes,E.C.; Guan,Y.; Zhu,H.
EPI597059	PB1	China	2014-Feb-21	EPI_ISL_176265	A/chicken/Dongguan/1494/2014			Lam,T.Y.; Zhou,B.; Wang,J.; Chai,Y.; Shen,Y.; Chen,X.; Ma,C.; Hong,W.; Chen,Y.; Zhang,Y.; Duan,L.; Chen,P.; Jiang,J.; Li,L.; Poon,L.M.; Webby,R.J.; Smith,D.K.; Leung,G.M.; Peiris,J.M.; Holmes,E.C.; Guan,Y.; Zhu,H.
EPI597083	PB1	China	2014-Feb-21	EPI_ISL_176268	A/silkie chicken/Dongguan/1516/2014			Lam,T.Y.; Zhou,B.; Wang,J.; Chai,Y.; Shen,Y.; Chen,X.; Ma,C.; Hong,W.; Chen,Y.; Zhang,Y.; Duan,L.; Chen,P.; Jiang,J.; Li,L.; Poon,L.M.; Webby,R.J.; Smith,D.K.; Leung,G.M.; Peiris,J.M.; Holmes,E.C.; Guan,Y.; Zhu,H.
EPI597116	PB1	China	2014-Feb-21	EPI_ISL_176272	A/chicken/Dongguan/1526/2014			Lam,T.Y.; Zhou,B.; Wang,J.; Chai,Y.; Shen,Y.; Chen,X.; Ma,C.; Hong,W.; Chen,Y.; Zhang,Y.; Duan,L.; Chen,P.; Jiang,J.; Li,L.; Poon,L.M.; Webby,R.J.; Smith,D.K.; Leung,G.M.; Peiris,J.M.; Holmes,E.C.; Guan,Y.; Zhu,H.
EPI597123	PB1	China	2014-Feb-21	EPI_ISL_176273	A/chicken/Dongguan/1619/2014			Lam,T.Y.; Zhou,B.; Wang,J.; Chai,Y.; Shen,Y.; Chen,X.; Ma,C.; Hong,W.; Chen,Y.; Zhang,Y.; Duan,L.; Chen,P.; Jiang,J.; Li,L.; Poon,L.M.; Webby,R.J.; Smith,D.K.; Leung,G.M.; Peiris,J.M.; Holmes,E.C.; Guan,Y.; Zhu,H.
EPI597137	PB1	China	2014-Feb-21	EPI_ISL_176275	A/chicken/Dongguan/1666/2014			Lam,T.Y.; Zhou,B.; Wang,J.; Chai,Y.; Shen,Y.; Chen,X.; Ma,C.; Hong,W.; Chen,Y.; Zhang,Y.; Duan,L.; Chen,P.; Jiang,J.; Li,L.; Poon,L.M.; Webby,R.J.; Smith,D.K.; Leung,G.M.; Peiris,J.M.; Holmes,E.C.; Guan,Y.; Zhu,H.
EPI597152	PB1	China	2014-Feb-21	EPI_ISL_176277	A/chicken/Dongguan/1673/2014			Lam,T.Y.; Zhou,B.; Wang,J.; Chai,Y.; Shen,Y.; Chen,X.; Ma,C.; Hong,W.; Chen,Y.; Zhang,Y.; Duan,L.; Chen,P.; Jiang,J.; Li,L.; Poon,L.M.; Webby,R.J.; Smith,D.K.; Leung,G.M.; Peiris,J.M.; Holmes,E.C.; Guan,Y.; Zhu,H.
EPI597173	PB1	China	2014-Feb-20	EPI_ISL_176279	A/chicken/Dongguan/178/2014			Lam,T.Y.; Zhou,B.; Wang,J.; Chai,Y.; Shen,Y.; Chen,X.; Ma,C.; Hong,W.; Chen,Y.; Zhang,Y.; Duan,L.; Chen,P.; Jiang,J.; Li,L.; Poon,L.M.; Webby,R.J.; Smith,D.K.; Leung,G.M.; Peiris,J.M.; Holmes,E.C.; Guan,Y.; Zhu,H.
EPI597187	PB1	China	2014-Feb-20	EPI_ISL_176282	A/chicken/Dongguan/210/2014			Lam,T.Y.; Zhou,B.; Wang,J.; Chai,Y.; Shen,Y.; Chen,X.; Ma,C.; Hong,W.; Chen,Y.; Zhang,Y.; Duan,L.; Chen,P.; Jiang,J.; Li,L.; Poon,L.M.; Webby,R.J.; Smith,D.K.; Leung,G.M.; Peiris,J.M.; Holmes,E.C.; Guan,Y.; Zhu,H.
EPI597194	PB1	China	2014-Feb-20	EPI_ISL_176283	A/chicken/Dongguan/213/2014			Lam,T.Y.; Zhou,B.; Wang,J.; Chai,Y.; Shen,Y.; Chen,X.; Ma,C.; Hong,W.; Chen,Y.; Zhang,Y.; Duan,L.; Chen,P.; Jiang,J.; Li,L.; Poon,L.M.; Webby,R.J.; Smith,D.K.; Leung,G.M.; Peiris,J.M.; Holmes,E.C.; Guan,Y.; Zhu,H.
EPI597201	PB1	China	2014-Feb-20	EPI_ISL_176284	A/chicken/Dongguan/237/2014			Lam,T.Y.; Zhou,B.; Wang,J.; Chai,Y.; Shen,Y.; Chen,X.; Ma,C.; Hong,W.; Chen,Y.; Zhang,Y.; Duan,L.; Chen,P.; Jiang,J.; Li,L.; Poon,L.M.; Webby,R.J.; Smith,D.K.; Leung,G.M.; Peiris,J.M.; Holmes,E.C.; Guan,Y.; Zhu,H.
EPI597208	PB1	China	2014-Feb-20	EPI_ISL_176285	A/chicken/Dongguan/248/2014			Lam,T.Y.; Zhou,B.; Wang,J.; Chai,Y.; Shen,Y.; Chen,X.; Ma,C.; Hong,W.; Chen,Y.; Zhang,Y.; Duan,L.; Chen,P.; Jiang,J.; Li,L.; Poon,L.M.; Webby,R.J.; Smith,D.K.; Leung,G.M.; Peiris,J.M.; Holmes,E.C.; Guan,Y.; Zhu,H.
EPI597215	PB1	China	2014-Feb-20	EPI_ISL_176286	A/chicken/Dongguan/262/2014			Lam,T.Y.; Zhou,B.; Wang,J.; Chai,Y.; Shen,Y.; Chen,X.; Ma,C.; Hong,W.; Chen,Y.; Zhang,Y.; Duan,L.; Chen,P.; Jiang,J.; Li,L.; Poon,L.M.; Webby,R.J.; Smith,D.K.; Leung,G.M.; Peiris,J.M.; Holmes,E.C.; Guan,Y.; Zhu,H.
EPI597243	PB1	China	2014-Feb-20	EPI_ISL_176290	A/chicken/Dongguan/709/2014			Lam,T.Y.; Zhou,B.; Wang,J.; Chai,Y.; Shen,Y.; Chen,X.; Ma,C.; Hong,W.; Chen,Y.; Zhang,Y.; Duan,L.; Chen,P.; Jiang,J.; Li,L.; Poon,L.M.; Webby,R.J.; Smith,D.K.; Leung,G.M.; Peiris,J.M.; Holmes,E.C.; Guan,Y.; Zhu,H.
EPI597250	PB1	China	2014-Feb-20	EPI_ISL_176291	A/chicken/Dongguan/711/2014			Lam,T.Y.; Zhou,B.; Wang,J.; Chai,Y.; Shen,Y.; Chen,X.; Ma,C.; Hong,W.; Chen,Y.; Zhang,Y.; Duan,L.; Chen,P.; Jiang,J.; Li,L.; Poon,L.M.; Webby,R.J.; Smith,D.K.; Leung,G.M.; Peiris,J.M.; Holmes,E.C.; Guan,Y.; Zhu,H.
EPI597257	PB1	China	2014-Feb-20	EPI_ISL_176292	A/chicken/Dongguan/744/2014			Lam,T.Y.; Zhou,B.; Wang,J.; Chai,Y.; Shen,Y.; Chen,X.; Ma,C.; Hong,W.; Chen,Y.; Zhang,Y.; Duan,L.; Chen,P.; Jiang,J.; Li,L.; Poon,L.M.; Webby,R.J.; Smith,D.K.; Leung,G.M.; Peiris,J.M.; Holmes,E.C.; Guan,Y.; Zhu,H.
EPI597264	PB1	China	2014-Feb-20	EPI_ISL_176293	A/chicken/Dongguan/748/2014			Lam,T.Y.; Zhou,B.; Wang,J.; Chai,Y.; Shen,Y.; Chen,X.; Ma,C.; Hong,W.; Chen,Y.; Zhang,Y.; Duan,L.; Chen,P.; Jiang,J.; Li,L.; Poon,L.M.; Webby,R.J.; Smith,D.K.; Leung,G.M.; Peiris,J.M.; Holmes,E.C.; Guan,Y.; Zhu,H.
EPI597271	PB1	China	2014-Feb-20	EPI_ISL_176294	A/chicken/Dongguan/749/2014			Lam,T.Y.; Zhou,B.; Wang,J.; Chai,Y.; Shen,Y.; Chen,X.; Ma,C.; Hong,W.; Chen,Y.; Zhang,Y.; Duan,L.; Chen,P.; Jiang,J.; Li,L.; Poon,L.M.; Webby,R.J.; Smith,D.K.; Leung,G.M.; Peiris,J.M.; Holmes,E.C.; Guan,Y.; Zhu,H.
EPI597302	PB1	China	2014-Feb-20	EPI_ISL_176297	A/chicken/Dongguan/803/2014			Lam,T.Y.; Zhou,B.; Wang,J.; Chai,Y.; Shen,Y.; Chen,X.; Ma,C.; Hong,W.; Chen,Y.; Zhang,Y.; Duan,L.; Chen,P.; Jiang,J.; Li,L.; Poon,L.M.; Webby,R.J.; Smith,D.K.; Leung,G.M.; Peiris,J.M.; Holmes,E.C.; Guan,Y.; Zhu,H.
EPI597309	PB1	China	2014-Feb-20	EPI_ISL_176298	A/chicken/Dongguan/815/2014			Lam,T.Y.; Zhou,B.; Wang,J.; Chai,Y.; Shen,Y.; Chen,X.; Ma,C.; Hong,W.; Chen,Y.; Zhang,Y.; Duan,L.; Chen,P.; Jiang,J.; Li,L.; Poon,L.M.; Webby,R.J.; Smith,D.K.; Leung,G.M.; Peiris,J.M.; Holmes,E.C.; Guan,Y.; Zhu,H.
EPI597316	PB1	China	2014-Feb-20	EPI_ISL_176299	A/chicken/Dongguan/835/2014			Lam,T.Y.; Zhou,B.; Wang,J.; Chai,Y.; Shen,Y.; Chen,X.; Ma,C.; Hong,W.; Chen,Y.; Zhang,Y.; Duan,L.; Chen,P.; Jiang,J.; Li,L.; Poon,L.M.; Webby,R.J.; Smith,D.K.; Leung,G.M.; Peiris,J.M.; Holmes,E.C.; Guan,Y.; Zhu,H.
EPI597323	PB1	China	2014-Feb-20	EPI_ISL_176300	A/chicken/Dongguan/836/2014			Lam,T.Y.; Zhou,B.; Wang,J.; Chai,Y.; Shen,Y.; Chen,X.; Ma,C.; Hong,W.; Chen,Y.; Zhang,Y.; Duan,L.; Chen,P.; Jiang,J.; Li,L.; Poon,L.M.; Webby,R.J.; Smith,D.K.; Leung,G.M.; Peiris,J.M.; Holmes,E.C.; Guan,Y.; Zhu,H.
EPI597330	PB1	China	2014-Feb-20	EPI_ISL_176301	A/chicken/Dongguan/843/2014			Lam,T.Y.; Zhou,B.; Wang,J.; Chai,Y.; Shen,Y.; Chen,X.; Ma,C.; Hong,W.; Chen,Y.; Zhang,Y.; Duan,L.; Chen,P.; Jiang,J.; Li,L.; Poon,L.M.; Webby,R.J.; Smith,D.K.; Leung,G.M.; Peiris,J.M.; Holmes,E.C.; Guan,Y.; Zhu,H.
EPI597337	PB1	China	2014-Feb-20	EPI_ISL_176302	A/chicken/Dongguan/850/2014			Lam,T.Y.; Zhou,B.; Wang,J.; Chai,Y.; Shen,Y.; Chen,X.; Ma,C.; Hong,W.; Chen,Y.; Zhang,Y.; Duan,L.; Chen,P.; Jiang,J.; Li,L.; Poon,L.M.; Webby,R.J.; Smith,D.K.; Leung,G.M.; Peiris,J.M.; Holmes,E.C.; Guan,Y.; Zhu,H.
EPI597344	PB1	China	2014-Feb-20	EPI_ISL_176303	A/chicken/Dongguan/851/2014			Lam,T.Y.; Zhou,B.; Wang,J.; Chai,Y.; Shen,Y.; Chen,X.; Ma,C.; Hong,W.; Chen,Y.; Zhang,Y.; Duan,L.; Chen,P.; Jiang,J.; Li,L.; Poon,L.M.; Webby,R.J.; Smith,D.K.; Leung,G.M.; Peiris,J.M.; Holmes,E.C.; Guan,Y.; Zhu,H.
EPI597351	PB1	China	2014-Feb-20	EPI_ISL_176304	A/chicken/Dongguan/864/2014			Lam,T.Y.; Zhou,B.; Wang,J.; Chai,Y.; Shen,Y.; Chen,X.; Ma,C.; Hong,W.; Chen,Y.; Zhang,Y.; Duan,L.; Chen,P.; Jiang,J.; Li,L.; Poon,L.M.; Webby,R.J.; Smith,D.K.; Leung,G.M.; Peiris,J.M.; Holmes,E.C.; Guan,Y.; Zhu,H.
EPI597358	PB1	China	2014-Feb-20	EPI_ISL_176305	A/chicken/Dongguan/874/2014			Lam,T.Y.; Zhou,B.; Wang,J.; Chai,Y.; Shen,Y.; Chen,X.; Ma,C.; Hong,W.; Chen,Y.; Zhang,Y.; Duan,L.; Chen,P.; Jiang,J.; Li,L.; Poon,L.M.; Webby,R.J.; Smith,D.K.; Leung,G.M.; Peiris,J.M.; Holmes,E.C.; Guan,Y.; Zhu,H.
EPI597365	PB1	China	2014-Feb-20	EPI_ISL_176306	A/chicken/Dongguan/899/2014			Lam,T.Y.; Zhou,B.; Wang,J.; Chai,Y.; Shen,Y.; Chen,X.; Ma,C.; Hong,W.; Chen,Y.; Zhang,Y.; Duan,L.; Chen,P.; Jiang,J.; Li,L.; Poon,L.M.; Webby,R.J.; Smith,D.K.; Leung,G.M.; Peiris,J.M.; Holmes,E.C.; Guan,Y.; Zhu,H.
EPI597372	PB1	China	2014-Feb-20	EPI_ISL_176307	A/chicken/Dongguan/934/2014			Lam,T.Y.; Zhou,B.; Wang,J.; Chai,Y.; Shen,Y.; Chen,X.; Ma,C.; Hong,W.; Chen,Y.; Zhang,Y.; Duan,L.; Chen,P.; Jiang,J.; Li,L.; Poon,L.M.; Webby,R.J.; Smith,D.K.; Leung,G.M.; Peiris,J.M.; Holmes,E.C.; Guan,Y.; Zhu,H.
EPI597386	PB1	China	2014-Feb-21	EPI_ISL_176309	A/silkie chicken/Dongguan/967/2014			Lam,T.Y.; Zhou,B.; Wang,J.; Chai,Y.; Shen,Y.; Chen,X.; Ma,C.; Hong,W.; Chen,Y.; Zhang,Y.; Duan,L.; Chen,P.; Jiang,J.; Li,L.; Poon,L.M.; Webby,R.J.; Smith,D.K.; Leung,G.M.; Peiris,J.M.; Holmes,E.C.; Guan,Y.; Zhu,H.
EPI597392	PB1	China	2014-Feb-21	EPI_ISL_176310	A/silkie chicken/Dongguan/969/2014			Lam,T.Y.; Zhou,B.; Wang,J.; Chai,Y.; Shen,Y.; Chen,X.; Ma,C.; Hong,W.; Chen,Y.; Zhang,Y.; Duan,L.; Chen,P.; Jiang,J.; Li,L.; Poon,L.M.; Webby,R.J.; Smith,D.K.; Leung,G.M.; Peiris,J.M.; Holmes,E.C.; Guan,Y.; Zhu,H.
EPI597438	PB1	China	2014-Feb-21	EPI_ISL_176358	A/chicken/Dongguan/1009/2014			Lam,T.Y.; Zhou,B.; Wang,J.; Chai,Y.; Shen,Y.; Chen,X.; Ma,C.; Hong,W.; Chen,Y.; Zhang,Y.; Duan,L.; Chen,P.; Jiang,J.; Li,L.; Poon,L.M.; Webby,R.J.; Smith,D.K.; Leung,G.M.; Peiris,J.M.; Holmes,E.C.; Guan,Y.; Zhu,H.
EPI597473	PB1	China	2014-Feb-21	EPI_ISL_176361	A/chicken/Dongguan/1188/2014			Lam,T.Y.; Zhou,B.; Wang,J.; Chai,Y.; Shen,Y.; Chen,X.; Ma,C.; Hong,W.; Chen,Y.; Zhang,Y.; Duan,L.; Chen,P.; Jiang,J.; Li,L.; Poon,L.M.; Webby,R.J.; Smith,D.K.; Leung,G.M.; Peiris,J.M.; Holmes,E.C.; Guan,Y.; Zhu,H.
EPI597480	PB1	China	2014-Feb-21	EPI_ISL_176362	A/chicken/Dongguan/1230/2014			Lam,T.Y.; Zhou,B.; Wang,J.; Chai,Y.; Shen,Y.; Chen,X.; Ma,C.; Hong,W.; Chen,Y.; Zhang,Y.; Duan,L.; Chen,P.; Jiang,J.; Li,L.; Poon,L.M.; Webby,R.J.; Smith,D.K.; Leung,G.M.; Peiris,J.M.; Holmes,E.C.; Guan,Y.; Zhu,H.
EPI597495	PB1	China	2014-Feb-21	EPI_ISL_176364	A/silkie chicken/Dongguan/1271/2014			Lam,T.Y.; Zhou,B.; Wang,J.; Chai,Y.; Shen,Y.; Chen,X.; Ma,C.; Hong,W.; Chen,Y.; Zhang,Y.; Duan,L.; Chen,P.; Jiang,J.; Li,L.; Poon,L.M.; Webby,R.J.; Smith,D.K.; Leung,G.M.; Peiris,J.M.; Holmes,E.C.; Guan,Y.; Zhu,H.
EPI597501	PB1	China	2014-Feb-21	EPI_ISL_176365	A/chicken/Dongguan/1303/2014			Lam,T.Y.; Zhou,B.; Wang,J.; Chai,Y.; Shen,Y.; Chen,X.; Ma,C.; Hong,W.; Chen,Y.; Zhang,Y.; Duan,L.; Chen,P.; Jiang,J.; Li,L.; Poon,L.M.; Webby,R.J.; Smith,D.K.; Leung,G.M.; Peiris,J.M.; Holmes,E.C.; Guan,Y.; Zhu,H.
EPI597518	PB1	China	2014-Feb-21	EPI_ISL_176367	A/chicken/Dongguan/1314/2014			Lam,T.Y.; Zhou,B.; Wang,J.; Chai,Y.; Shen,Y.; Chen,X.; Ma,C.; Hong,W.; Chen,Y.; Zhang,Y.; Duan,L.; Chen,P.; Jiang,J.; Li,L.; Poon,L.M.; Webby,R.J.; Smith,D.K.; Leung,G.M.; Peiris,J.M.; Holmes,E.C.; Guan,Y.; Zhu,H.
EPI597525	PB1	China	2014-Feb-21	EPI_ISL_176368	A/chicken/Dongguan/1318/2014			Lam,T.Y.; Zhou,B.; Wang,J.; Chai,Y.; Shen,Y.; Chen,X.; Ma,C.; Hong,W.; Chen,Y.; Zhang,Y.; Duan,L.; Chen,P.; Jiang,J.; Li,L.; Poon,L.M.; Webby,R.J.; Smith,D.K.; Leung,G.M.; Peiris,J.M.; Holmes,E.C.; Guan,Y.; Zhu,H.
EPI597550	PB1	China	2014-Feb-21	EPI_ISL_176371	A/chicken/Dongguan/1382/2014			Lam,T.Y.; Zhou,B.; Wang,J.; Chai,Y.; Shen,Y.; Chen,X.; Ma,C.; Hong,W.; Chen,Y.; Zhang,Y.; Duan,L.; Chen,P.; Jiang,J.; Li,L.; Poon,L.M.; Webby,R.J.; Smith,D.K.; Leung,G.M.; Peiris,J.M.; Holmes,E.C.; Guan,Y.; Zhu,H.
EPI597557	PB1	China	2014-Feb-21	EPI_ISL_176372	A/chicken/Dongguan/1393/2014			Lam,T.Y.; Zhou,B.; Wang,J.; Chai,Y.; Shen,Y.; Chen,X.; Ma,C.; Hong,W.; Chen,Y.; Zhang,Y.; Duan,L.; Chen,P.; Jiang,J.; Li,L.; Poon,L.M.; Webby,R.J.; Smith,D.K.; Leung,G.M.; Peiris,J.M.; Holmes,E.C.; Guan,Y.; Zhu,H.
EPI597564	PB1	China	2014-Feb-21	EPI_ISL_176373	A/chicken/Dongguan/1401/2014			Lam,T.Y.; Zhou,B.; Wang,J.; Chai,Y.; Shen,Y.; Chen,X.; Ma,C.; Hong,W.; Chen,Y.; Zhang,Y.; Duan,L.; Chen,P.; Jiang,J.; Li,L.; Poon,L.M.; Webby,R.J.; Smith,D.K.; Leung,G.M.; Peiris,J.M.; Holmes,E.C.; Guan,Y.; Zhu,H.
EPI578170	PB1	China	2014-Feb-21	EPI_ISL_176408	A/chicken/Dongguan/1527/2014			Lam,T.Y.; Zhou,B.; Wang,J.; Chai,Y.; Shen,Y.; Chen,X.; Ma,C.; Hong,W.; Chen,Y.; Zhang,Y.; Duan,L.; Chen,P.; Jiang,J.; Li,L.; Poon,L.M.; Webby,R.J.; Smith,D.K.; Leung,G.M.; Peiris,J.M.; Holmes,E.C.; Guan,Y.; Zhu,H.
EPI578177	PB1	China	2014-Feb-21	EPI_ISL_176409	A/chicken/Dongguan/1533/2014			Lam,T.Y.; Zhou,B.; Wang,J.; Chai,Y.; Shen,Y.; Chen,X.; Ma,C.; Hong,W.; Chen,Y.; Zhang,Y.; Duan,L.; Chen,P.; Jiang,J.; Li,L.; Poon,L.M.; Webby,R.J.; Smith,D.K.; Leung,G.M.; Peiris,J.M.; Holmes,E.C.; Guan,Y.; Zhu,H.
EPI578184	PB1	China	2014-Feb-21	EPI_ISL_176410	A/chicken/Dongguan/1548/2014			Lam,T.Y.; Zhou,B.; Wang,J.; Chai,Y.; Shen,Y.; Chen,X.; Ma,C.; Hong,W.; Chen,Y.; Zhang,Y.; Duan,L.; Chen,P.; Jiang,J.; Li,L.; Poon,L.M.; Webby,R.J.; Smith,D.K.; Leung,G.M.; Peiris,J.M.; Holmes,E.C.; Guan,Y.; Zhu,H.
EPI578191	PB1	China	2014-Feb-21	EPI_ISL_176411	A/silkie chicken/Dongguan/1641/2014			Lam,T.Y.; Zhou,B.; Wang,J.; Chai,Y.; Shen,Y.; Chen,X.; Ma,C.; Hong,W.; Chen,Y.; Zhang,Y.; Duan,L.; Chen,P.; Jiang,J.; Li,L.; Poon,L.M.; Webby,R.J.; Smith,D.K.; Leung,G.M.; Peiris,J.M.; Holmes,E.C.; Guan,Y.; Zhu,H.
EPI578238	PB1	China	2014-Feb-20	EPI_ISL_176417	A/silkie chicken/Dongguan/523/2014			Lam,T.Y.; Zhou,B.; Wang,J.; Chai,Y.; Shen,Y.; Chen,X.; Ma,C.; Hong,W.; Chen,Y.; Zhang,Y.; Duan,L.; Chen,P.; Jiang,J.; Li,L.; Poon,L.M.; Webby,R.J.; Smith,D.K.; Leung,G.M.; Peiris,J.M.; Holmes,E.C.; Guan,Y.; Zhu,H.
EPI578077	PB1	China	2014-Feb-20	EPI_ISL_176418	A/chicken/Dongguan/575/2014			Lam,T.Y.; Zhou,B.; Wang,J.; Chai,Y.; Shen,Y.; Chen,X.; Ma,C.; Hong,W.; Chen,Y.; Zhang,Y.; Duan,L.; Chen,P.; Jiang,J.; Li,L.; Poon,L.M.; Webby,R.J.; Smith,D.K.; Leung,G.M.; Peiris,J.M.; Holmes,E.C.; Guan,Y.; Zhu,H.
EPI578084	PB1	China	2014-Feb-19	EPI_ISL_176419	A/chicken/Shenzhen/138/2014			Lam,T.Y.; Zhou,B.; Wang,J.; Chai,Y.; Shen,Y.; Chen,X.; Ma,C.; Hong,W.; Chen,Y.; Zhang,Y.; Duan,L.; Chen,P.; Jiang,J.; Li,L.; Poon,L.M.; Webby,R.J.; Smith,D.K.; Leung,G.M.; Peiris,J.M.; Holmes,E.C.; Guan,Y.; Zhu,H.
EPI578091	PB1	China	2014-Feb-25	EPI_ISL_176426	A/silkie chicken/Shantou/1406/2014			Lam,T.Y.; Zhou,B.; Wang,J.; Chai,Y.; Shen,Y.; Chen,X.; Ma,C.; Hong,W.; Chen,Y.; Zhang,Y.; Duan,L.; Chen,P.; Jiang,J.; Li,L.; Poon,L.M.; Webby,R.J.; Smith,D.K.; Leung,G.M.; Peiris,J.M.; Holmes,E.C.; Guan,Y.; Zhu,H.
EPI578125	PB1	China	2014-Feb-20	EPI_ISL_176431	A/chicken/Dongguan/397/2014			Lam,T.Y.; Zhou,B.; Wang,J.; Chai,Y.; Shen,Y.; Chen,X.; Ma,C.; Hong,W.; Chen,Y.; Zhang,Y.; Duan,L.; Chen,P.; Jiang,J.; Li,L.; Poon,L.M.; Webby,R.J.; Smith,D.K.; Leung,G.M.; Peiris,J.M.; Holmes,E.C.; Guan,Y.; Zhu,H.
EPI578132	PB1	China	2014-Feb-21	EPI_ISL_176432	A/silkie chicken/Dongguan/953/2014			Lam,T.Y.; Zhou,B.; Wang,J.; Chai,Y.; Shen,Y.; Chen,X.; Ma,C.; Hong,W.; Chen,Y.; Zhang,Y.; Duan,L.; Chen,P.; Jiang,J.; Li,L.; Poon,L.M.; Webby,R.J.; Smith,D.K.; Leung,G.M.; Peiris,J.M.; Holmes,E.C.; Guan,Y.; Zhu,H.
EPI578144	PB1	China	2014-Feb-21	EPI_ISL_176434	A/chicken/Dongguan/1100/2014			Lam,T.Y.; Zhou,B.; Wang,J.; Chai,Y.; Shen,Y.; Chen,X.; Ma,C.; Hong,W.; Chen,Y.; Zhang,Y.; Duan,L.; Chen,P.; Jiang,J.; Li,L.; Poon,L.M.; Webby,R.J.; Smith,D.K.; Leung,G.M.; Peiris,J.M.; Holmes,E.C.; Guan,Y.; Zhu,H.
EPI578151	PB1	China	2014-Feb-21	EPI_ISL_176435	A/silkie chicken/Dongguan/1519/2014			Lam,T.Y.; Zhou,B.; Wang,J.; Chai,Y.; Shen,Y.; Chen,X.; Ma,C.; Hong,W.; Chen,Y.; Zhang,Y.; Duan,L.; Chen,P.; Jiang,J.; Li,L.; Poon,L.M.; Webby,R.J.; Smith,D.K.; Leung,G.M.; Peiris,J.M.; Holmes,E.C.; Guan,Y.; Zhu,H.
EPI580265	PB1	China	2014-Nov-25	EPI_ISL_176816	A/Chicken/Guangdong/DG478/2014	South China Agricultural University	South China Agricultural University	Shumin,Xie;Weixin,Jia;Yicun,Lin;Kaixiang,Xing;Xingxing,Ren;Wenbao,Qi;Ming,Liao
EPI580273	PB1	China	2014-Nov-30	EPI_ISL_176817	A/Chicken/Guangdong/DG479/2014	South China Agricultural University	South China Agricultural University	Shumin,Xie;Weixin,Jia;Yicun,Lin;Kaixiang,Xing;Xingxing,Ren;Wenbao,Qi;Ming,Liao
EPI580281	PB1	China	2014-Dec-02	EPI_ISL_176818	A/Duck/Guangdong/DG527/2014	South China Agricultural University	South China Agricultural University	Shumin,Xie;Weixin,Jia;Yicun,Lin;Kaixiang,Xing;Xingxing,Ren;Wenbao,Qi;Ming,Liao
EPI580289	PB1	China	2014-Dec-08	EPI_ISL_176819	A/Chicken/Guangdong/DG592/2014	South China Agricultural University	South China Agricultural University	Shumin,Xie;Weixin,Jia;Yicun,Lin;Kaixiang,Xing;Xingxing,Ren;Wenbao,Qi;Ming,Liao
EPI580297	PB1	China	2014-Dec-12	EPI_ISL_176820	A/Chicken/Guangdong/DG593/2014	South China Agricultural University	South China Agricultural University	Shumin,Xie;Weixin,Jia;Yicun,Lin;Kaixiang,Xing;Xingxing,Ren;Wenbao,Qi;Ming,Liao
EPI580311	PB1	China	2015-Jan-01	EPI_ISL_176824	A/Chicken/Guangdong/HZ098/2015	South China Agricultural University	South China Agricultural University	Shumin,Xie;Weixin,Jia;Yicun,Lin;Kaixiang,Xing;Xingxing,Ren;Wenbao,Qi;Ming,Liao
EPI580325	PB1	China	2015-Jan-07	EPI_ISL_176828	A/Duck/Guangdong/DG103/2015	South China Agricultural University	South China Agricultural University	Shumin,Xie;Weixin,Jia;Yicun,Lin;Kaixiang,Xing;Xingxing,Ren;Wenbao,Qi;Ming,Liao
EPI580345	PB1	China	2015-Jan-15	EPI_ISL_176832	A/Chicken/Guangdong/DG120/2015	South China Agricultural University	South China Agricultural University	Shumin,Xie;Weixin,Jia;Yicun,Lin;Kaixiang,Xing;Xingxing,Ren;Wenbao,Qi;Ming,Liao
EPI580361	PB1	China	2015-Jan-01	EPI_ISL_176834	A/Chicken/Guangdong/GZ068/2015	South China Agricultural University	South China Agricultural University	Shumin,Xie;Weixin,Jia;Yicun,Lin;Kaixiang,Xing;Xingxing,Ren;Wenbao,Qi;Ming,Liao
EPI580369	PB1	China	2015-Feb-01	EPI_ISL_176835	A/Chicken/Guangdong/CZ145/2015	South China Agricultural University	South China Agricultural University	Shumin,Xie;Weixin,Jia;Yicun,Lin;Kaixiang,Xing;Xingxing,Ren;Wenbao,Qi;Ming,Liao
EPI580377	PB1	China	2015-Feb-05	EPI_ISL_176836	A/Chicken/Guangdong/SW153/2015	South China Agricultural University	South China Agricultural University	Shumin,Xie;Weixin,Jia;Yicun,Lin;Kaixiang,Xing;Xingxing,Ren;Wenbao,Qi;Ming,Liao
EPI580385	PB1	China	2015-Feb-10	EPI_ISL_176837	A/Chicken/Guangdong/SW154/2015	South China Agricultural University	South China Agricultural University	Shumin,Xie;Weixin,Jia;Yicun,Lin;Kaixiang,Xing;Xingxing,Ren;Wenbao,Qi;Ming,Liao
EPI592023	PB1	China	2014-Mar-16	EPI_ISL_179851	A/chicken/Jiangxi/12206/2014			Lam,T.Y.; Zhou,B.; Wang,J.; Chai,Y.; Shen,Y.; Chen,X.; Ma,C.; Hong,W.; Chen,Y.; Zhang,Y.; Duan,L.; Chen,P.; Jiang,J.; Li,L.; Poon,L.M.; Webby,R.J.; Smith,D.K.; Leung,G.M.; Peiris,J.M.; Holmes,E.C.; Guan,Y.; Zhu,H.
EPI592030	PB1	China	2014-Mar-16	EPI_ISL_179852	A/chicken/Jiangxi/12210/2014			Lam,T.Y.; Zhou,B.; Wang,J.; Chai,Y.; Shen,Y.; Chen,X.; Ma,C.; Hong,W.; Chen,Y.; Zhang,Y.; Duan,L.; Chen,P.; Jiang,J.; Li,L.; Poon,L.M.; Webby,R.J.; Smith,D.K.; Leung,G.M.; Peiris,J.M.; Holmes,E.C.; Guan,Y.; Zhu,H.
EPI592037	PB1	China	2014-Mar-16	EPI_ISL_179853	A/chicken/Jiangxi/12216/2014			Lam,T.Y.; Zhou,B.; Wang,J.; Chai,Y.; Shen,Y.; Chen,X.; Ma,C.; Hong,W.; Chen,Y.; Zhang,Y.; Duan,L.; Chen,P.; Jiang,J.; Li,L.; Poon,L.M.; Webby,R.J.; Smith,D.K.; Leung,G.M.; Peiris,J.M.; Holmes,E.C.; Guan,Y.; Zhu,H.
EPI592065	PB1	China	2014-Mar-16	EPI_ISL_179854	A/chicken/Jiangxi/12249/2014			Lam,T.Y.; Zhou,B.; Wang,J.; Chai,Y.; Shen,Y.; Chen,X.; Ma,C.; Hong,W.; Chen,Y.; Zhang,Y.; Duan,L.; Chen,P.; Jiang,J.; Li,L.; Poon,L.M.; Webby,R.J.; Smith,D.K.; Leung,G.M.; Peiris,J.M.; Holmes,E.C.; Guan,Y.; Zhu,H.
EPI592044	PB1	China	2014-Mar-16	EPI_ISL_179855	A/chicken/Jiangxi/12221/2014			Lam,T.Y.; Zhou,B.; Wang,J.; Chai,Y.; Shen,Y.; Chen,X.; Ma,C.; Hong,W.; Chen,Y.; Zhang,Y.; Duan,L.; Chen,P.; Jiang,J.; Li,L.; Poon,L.M.; Webby,R.J.; Smith,D.K.; Leung,G.M.; Peiris,J.M.; Holmes,E.C.; Guan,Y.; Zhu,H.
EPI592058	PB1	China	2014-Mar-16	EPI_ISL_179856	A/chicken/Jiangxi/12245/2014			Lam,T.Y.; Zhou,B.; Wang,J.; Chai,Y.; Shen,Y.; Chen,X.; Ma,C.; Hong,W.; Chen,Y.; Zhang,Y.; Duan,L.; Chen,P.; Jiang,J.; Li,L.; Poon,L.M.; Webby,R.J.; Smith,D.K.; Leung,G.M.; Peiris,J.M.; Holmes,E.C.; Guan,Y.; Zhu,H.
EPI592051	PB1	China	2014-Mar-16	EPI_ISL_179857	A/chicken/Jiangxi/12223/2014			Lam,T.Y.; Zhou,B.; Wang,J.; Chai,Y.; Shen,Y.; Chen,X.; Ma,C.; Hong,W.; Chen,Y.; Zhang,Y.; Duan,L.; Chen,P.; Jiang,J.; Li,L.; Poon,L.M.; Webby,R.J.; Smith,D.K.; Leung,G.M.; Peiris,J.M.; Holmes,E.C.; Guan,Y.; Zhu,H.
EPI592072	PB1	China	2014-Mar-16	EPI_ISL_179858	A/chicken/Jiangxi/12254/2014			Lam,T.Y.; Zhou,B.; Wang,J.; Chai,Y.; Shen,Y.; Chen,X.; Ma,C.; Hong,W.; Chen,Y.; Zhang,Y.; Duan,L.; Chen,P.; Jiang,J.; Li,L.; Poon,L.M.; Webby,R.J.; Smith,D.K.; Leung,G.M.; Peiris,J.M.; Holmes,E.C.; Guan,Y.; Zhu,H.
EPI592079	PB1	China	2014-Mar-16	EPI_ISL_179859	A/chicken/Jiangxi/12261/2014			Lam,T.Y.; Zhou,B.; Wang,J.; Chai,Y.; Shen,Y.; Chen,X.; Ma,C.; Hong,W.; Chen,Y.; Zhang,Y.; Duan,L.; Chen,P.; Jiang,J.; Li,L.; Poon,L.M.; Webby,R.J.; Smith,D.K.; Leung,G.M.; Peiris,J.M.; Holmes,E.C.; Guan,Y.; Zhu,H.
EPI592086	PB1	China	2014-Mar-16	EPI_ISL_179892	A/chicken/Jiangxi/12274/2014			Lam,T.Y.; Zhou,B.; Wang,J.; Chai,Y.; Shen,Y.; Chen,X.; Ma,C.; Hong,W.; Chen,Y.; Zhang,Y.; Duan,L.; Chen,P.; Jiang,J.; Li,L.; Poon,L.M.; Webby,R.J.; Smith,D.K.; Leung,G.M.; Peiris,J.M.; Holmes,E.C.; Guan,Y.; Zhu,H.
EPI592093	PB1	China	2014-Mar-22	EPI_ISL_179893	A/chicken/Jiangxi/12768/2014			Lam,T.Y.; Zhou,B.; Wang,J.; Chai,Y.; Shen,Y.; Chen,X.; Ma,C.; Hong,W.; Chen,Y.; Zhang,Y.; Duan,L.; Chen,P.; Jiang,J.; Li,L.; Poon,L.M.; Webby,R.J.; Smith,D.K.; Leung,G.M.; Peiris,J.M.; Holmes,E.C.; Guan,Y.; Zhu,H.
EPI592100	PB1	China	2014-Mar-30	EPI_ISL_179894	A/chicken/Jiangxi/13207/2014			Lam,T.Y.; Zhou,B.; Wang,J.; Chai,Y.; Shen,Y.; Chen,X.; Ma,C.; Hong,W.; Chen,Y.; Zhang,Y.; Duan,L.; Chen,P.; Jiang,J.; Li,L.; Poon,L.M.; Webby,R.J.; Smith,D.K.; Leung,G.M.; Peiris,J.M.; Holmes,E.C.; Guan,Y.; Zhu,H.
EPI592107	PB1	China	2014-Mar-30	EPI_ISL_179895	A/chicken/Jiangxi/13209/2014			Lam,T.Y.; Zhou,B.; Wang,J.; Chai,Y.; Shen,Y.; Chen,X.; Ma,C.; Hong,W.; Chen,Y.; Zhang,Y.; Duan,L.; Chen,P.; Jiang,J.; Li,L.; Poon,L.M.; Webby,R.J.; Smith,D.K.; Leung,G.M.; Peiris,J.M.; Holmes,E.C.; Guan,Y.; Zhu,H.
EPI592114	PB1	China	2014-Mar-16	EPI_ISL_179896	A/chicken/Jiangxi/12240/2014			Lam,T.Y.; Zhou,B.; Wang,J.; Chai,Y.; Shen,Y.; Chen,X.; Ma,C.; Hong,W.; Chen,Y.; Zhang,Y.; Duan,L.; Chen,P.; Jiang,J.; Li,L.; Poon,L.M.; Webby,R.J.; Smith,D.K.; Leung,G.M.; Peiris,J.M.; Holmes,E.C.; Guan,Y.; Zhu,H.
EPI592128	PB1	China	2014-Mar-30	EPI_ISL_179897	A/chicken/Jiangxi/13223/2014			Lam,T.Y.; Zhou,B.; Wang,J.; Chai,Y.; Shen,Y.; Chen,X.; Ma,C.; Hong,W.; Chen,Y.; Zhang,Y.; Duan,L.; Chen,P.; Jiang,J.; Li,L.; Poon,L.M.; Webby,R.J.; Smith,D.K.; Leung,G.M.; Peiris,J.M.; Holmes,E.C.; Guan,Y.; Zhu,H.
EPI592121	PB1	China	2014-Mar-30	EPI_ISL_179898	A/chicken/Jiangxi/13220/2014			Lam,T.Y.; Zhou,B.; Wang,J.; Chai,Y.; Shen,Y.; Chen,X.; Ma,C.; Hong,W.; Chen,Y.; Zhang,Y.; Duan,L.; Chen,P.; Jiang,J.; Li,L.; Poon,L.M.; Webby,R.J.; Smith,D.K.; Leung,G.M.; Peiris,J.M.; Holmes,E.C.; Guan,Y.; Zhu,H.
EPI592135	PB1	China	2014-Mar-30	EPI_ISL_179899	A/chicken/Jiangxi/13230/2014			Lam,T.Y.; Zhou,B.; Wang,J.; Chai,Y.; Shen,Y.; Chen,X.; Ma,C.; Hong,W.; Chen,Y.; Zhang,Y.; Duan,L.; Chen,P.; Jiang,J.; Li,L.; Poon,L.M.; Webby,R.J.; Smith,D.K.; Leung,G.M.; Peiris,J.M.; Holmes,E.C.; Guan,Y.; Zhu,H.
EPI592150	PB1	China	2014-Mar-30	EPI_ISL_179901	A/chicken/Jiangxi/13250/2014			Lam,T.Y.; Zhou,B.; Wang,J.; Chai,Y.; Shen,Y.; Chen,X.; Ma,C.; Hong,W.; Chen,Y.; Zhang,Y.; Duan,L.; Chen,P.; Jiang,J.; Li,L.; Poon,L.M.; Webby,R.J.; Smith,D.K.; Leung,G.M.; Peiris,J.M.; Holmes,E.C.; Guan,Y.; Zhu,H.
EPI592157	PB1	China	2014-Mar-30	EPI_ISL_179902	A/chicken/Jiangxi/13255/2014			Lam,T.Y.; Zhou,B.; Wang,J.; Chai,Y.; Shen,Y.; Chen,X.; Ma,C.; Hong,W.; Chen,Y.; Zhang,Y.; Duan,L.; Chen,P.; Jiang,J.; Li,L.; Poon,L.M.; Webby,R.J.; Smith,D.K.; Leung,G.M.; Peiris,J.M.; Holmes,E.C.; Guan,Y.; Zhu,H.
EPI592164	PB1	China	2014-Mar-30	EPI_ISL_179903	A/chicken/Jiangxi/13268/2014			Lam,T.Y.; Zhou,B.; Wang,J.; Chai,Y.; Shen,Y.; Chen,X.; Ma,C.; Hong,W.; Chen,Y.; Zhang,Y.; Duan,L.; Chen,P.; Jiang,J.; Li,L.; Poon,L.M.; Webby,R.J.; Smith,D.K.; Leung,G.M.; Peiris,J.M.; Holmes,E.C.; Guan,Y.; Zhu,H.
EPI592171	PB1	China	2014-Mar-16	EPI_ISL_179904	A/chicken/Jiangxi/12200/2014			Lam,T.Y.; Zhou,B.; Wang,J.; Chai,Y.; Shen,Y.; Chen,X.; Ma,C.; Hong,W.; Chen,Y.; Zhang,Y.; Duan,L.; Chen,P.; Jiang,J.; Li,L.; Poon,L.M.; Webby,R.J.; Smith,D.K.; Leung,G.M.; Peiris,J.M.; Holmes,E.C.; Guan,Y.; Zhu,H.
EPI592200	PB1	China	2014-Feb-21	EPI_ISL_179908	A/chicken/Dongguan/1096/2014			Lam,T.Y.; Zhou,B.; Wang,J.; Chai,Y.; Shen,Y.; Chen,X.; Ma,C.; Hong,W.; Chen,Y.; Zhang,Y.; Duan,L.; Chen,P.; Jiang,J.; Li,L.; Poon,L.M.; Webby,R.J.; Smith,D.K.; Leung,G.M.; Peiris,J.M.; Holmes,E.C.; Guan,Y.; Zhu,H.
EPI592207	PB1	China	2014-Feb-21	EPI_ISL_179909	A/chicken/Dongguan/1358/2014			Lam,T.Y.; Zhou,B.; Wang,J.; Chai,Y.; Shen,Y.; Chen,X.; Ma,C.; Hong,W.; Chen,Y.; Zhang,Y.; Duan,L.; Chen,P.; Jiang,J.; Li,L.; Poon,L.M.; Webby,R.J.; Smith,D.K.; Leung,G.M.; Peiris,J.M.; Holmes,E.C.; Guan,Y.; Zhu,H.
EPI592215	PB1	China	2014-Apr-11	EPI_ISL_179910	A/chicken/Jiangxi/13491/2014			Lam,T.Y.; Zhou,B.; Wang,J.; Chai,Y.; Shen,Y.; Chen,X.; Ma,C.; Hong,W.; Chen,Y.; Zhang,Y.; Duan,L.; Chen,P.; Jiang,J.; Li,L.; Poon,L.M.; Webby,R.J.; Smith,D.K.; Leung,G.M.; Peiris,J.M.; Holmes,E.C.; Guan,Y.; Zhu,H.
EPI592222	PB1	China	2014-Apr-11	EPI_ISL_179911	A/chicken/Jiangxi/13496/2014			Lam,T.Y.; Zhou,B.; Wang,J.; Chai,Y.; Shen,Y.; Chen,X.; Ma,C.; Hong,W.; Chen,Y.; Zhang,Y.; Duan,L.; Chen,P.; Jiang,J.; Li,L.; Poon,L.M.; Webby,R.J.; Smith,D.K.; Leung,G.M.; Peiris,J.M.; Holmes,E.C.; Guan,Y.; Zhu,H.
EPI592243	PB1	China	2014-Apr-11	EPI_ISL_179913	A/chicken/Jiangxi/13513/2014			Lam,T.Y.; Zhou,B.; Wang,J.; Chai,Y.; Shen,Y.; Chen,X.; Ma,C.; Hong,W.; Chen,Y.; Zhang,Y.; Duan,L.; Chen,P.; Jiang,J.; Li,L.; Poon,L.M.; Webby,R.J.; Smith,D.K.; Leung,G.M.; Peiris,J.M.; Holmes,E.C.; Guan,Y.; Zhu,H.
EPI592250	PB1	China	2014-Apr-11	EPI_ISL_179914	A/chicken/Jiangxi/13518/2014			Lam,T.Y.; Zhou,B.; Wang,J.; Chai,Y.; Shen,Y.; Chen,X.; Ma,C.; Hong,W.; Chen,Y.; Zhang,Y.; Duan,L.; Chen,P.; Jiang,J.; Li,L.; Poon,L.M.; Webby,R.J.; Smith,D.K.; Leung,G.M.; Peiris,J.M.; Holmes,E.C.; Guan,Y.; Zhu,H.
EPI592257	PB1	China	2014-Apr-11	EPI_ISL_179915	A/chicken/Jiangxi/13519/2014			Lam,T.Y.; Zhou,B.; Wang,J.; Chai,Y.; Shen,Y.; Chen,X.; Ma,C.; Hong,W.; Chen,Y.; Zhang,Y.; Duan,L.; Chen,P.; Jiang,J.; Li,L.; Poon,L.M.; Webby,R.J.; Smith,D.K.; Leung,G.M.; Peiris,J.M.; Holmes,E.C.; Guan,Y.; Zhu,H.
EPI592236	PB1	China	2014-Apr-11	EPI_ISL_179917	A/chicken/Jiangxi/13510/2014			Lam,T.Y.; Zhou,B.; Wang,J.; Chai,Y.; Shen,Y.; Chen,X.; Ma,C.; Hong,W.; Chen,Y.; Zhang,Y.; Duan,L.; Chen,P.; Jiang,J.; Li,L.; Poon,L.M.; Webby,R.J.; Smith,D.K.; Leung,G.M.; Peiris,J.M.; Holmes,E.C.; Guan,Y.; Zhu,H.
EPI592273	PB1	China	2014-Apr-11	EPI_ISL_179918	A/chicken/Jiangxi/13538/2014			Lam,T.Y.; Zhou,B.; Wang,J.; Chai,Y.; Shen,Y.; Chen,X.; Ma,C.; Hong,W.; Chen,Y.; Zhang,Y.; Duan,L.; Chen,P.; Jiang,J.; Li,L.; Poon,L.M.; Webby,R.J.; Smith,D.K.; Leung,G.M.; Peiris,J.M.; Holmes,E.C.; Guan,Y.; Zhu,H.
EPI592280	PB1	China	2014-Apr-11	EPI_ISL_179919	A/chicken/Jiangxi/13546/2014			Lam,T.Y.; Zhou,B.; Wang,J.; Chai,Y.; Shen,Y.; Chen,X.; Ma,C.; Hong,W.; Chen,Y.; Zhang,Y.; Duan,L.; Chen,P.; Jiang,J.; Li,L.; Poon,L.M.; Webby,R.J.; Smith,D.K.; Leung,G.M.; Peiris,J.M.; Holmes,E.C.; Guan,Y.; Zhu,H.
EPI592325	PB1	China	2014-Mar-16	EPI_ISL_179958	A/chicken/Jiangxi/12201/2014			Lam,T.Y.; Zhou,B.; Wang,J.; Chai,Y.; Shen,Y.; Chen,X.; Ma,C.; Hong,W.; Chen,Y.; Zhang,Y.; Duan,L.; Chen,P.; Jiang,J.; Li,L.; Poon,L.M.; Webby,R.J.; Smith,D.K.; Leung,G.M.; Peiris,J.M.; Holmes,E.C.; Guan,Y.; Zhu,H.
EPI592339	PB1	China	2014-Mar-16	EPI_ISL_179959	A/chicken/Jiangxi/12217/2014			Lam,T.Y.; Zhou,B.; Wang,J.; Chai,Y.; Shen,Y.; Chen,X.; Ma,C.; Hong,W.; Chen,Y.; Zhang,Y.; Duan,L.; Chen,P.; Jiang,J.; Li,L.; Poon,L.M.; Webby,R.J.; Smith,D.K.; Leung,G.M.; Peiris,J.M.; Holmes,E.C.; Guan,Y.; Zhu,H.
EPI592332	PB1	China	2014-Mar-16	EPI_ISL_179960	A/chicken/Jiangxi/12208/2014			Lam,T.Y.; Zhou,B.; Wang,J.; Chai,Y.; Shen,Y.; Chen,X.; Ma,C.; Hong,W.; Chen,Y.; Zhang,Y.; Duan,L.; Chen,P.; Jiang,J.; Li,L.; Poon,L.M.; Webby,R.J.; Smith,D.K.; Leung,G.M.; Peiris,J.M.; Holmes,E.C.; Guan,Y.; Zhu,H.
EPI592346	PB1	China	2014-Mar-16	EPI_ISL_179961	A/chicken/Jiangxi/12219/2014			Lam,T.Y.; Zhou,B.; Wang,J.; Chai,Y.; Shen,Y.; Chen,X.; Ma,C.; Hong,W.; Chen,Y.; Zhang,Y.; Duan,L.; Chen,P.; Jiang,J.; Li,L.; Poon,L.M.; Webby,R.J.; Smith,D.K.; Leung,G.M.; Peiris,J.M.; Holmes,E.C.; Guan,Y.; Zhu,H.
EPI592353	PB1	China	2014-Mar-16	EPI_ISL_179962	A/chicken/Jiangxi/12222/2014			Lam,T.Y.; Zhou,B.; Wang,J.; Chai,Y.; Shen,Y.; Chen,X.; Ma,C.; Hong,W.; Chen,Y.; Zhang,Y.; Duan,L.; Chen,P.; Jiang,J.; Li,L.; Poon,L.M.; Webby,R.J.; Smith,D.K.; Leung,G.M.; Peiris,J.M.; Holmes,E.C.; Guan,Y.; Zhu,H.
EPI592360	PB1	China	2014-Mar-16	EPI_ISL_179963	A/chicken/Jiangxi/12232/2014			Lam,T.Y.; Zhou,B.; Wang,J.; Chai,Y.; Shen,Y.; Chen,X.; Ma,C.; Hong,W.; Chen,Y.; Zhang,Y.; Duan,L.; Chen,P.; Jiang,J.; Li,L.; Poon,L.M.; Webby,R.J.; Smith,D.K.; Leung,G.M.; Peiris,J.M.; Holmes,E.C.; Guan,Y.; Zhu,H.
EPI592367	PB1	China	2014-Mar-16	EPI_ISL_179964	A/chicken/Jiangxi/12239/2014			Lam,T.Y.; Zhou,B.; Wang,J.; Chai,Y.; Shen,Y.; Chen,X.; Ma,C.; Hong,W.; Chen,Y.; Zhang,Y.; Duan,L.; Chen,P.; Jiang,J.; Li,L.; Poon,L.M.; Webby,R.J.; Smith,D.K.; Leung,G.M.; Peiris,J.M.; Holmes,E.C.; Guan,Y.; Zhu,H.
EPI592374	PB1	China	2014-Mar-16	EPI_ISL_179965	A/chicken/Jiangxi/12243/2014			Lam,T.Y.; Zhou,B.; Wang,J.; Chai,Y.; Shen,Y.; Chen,X.; Ma,C.; Hong,W.; Chen,Y.; Zhang,Y.; Duan,L.; Chen,P.; Jiang,J.; Li,L.; Poon,L.M.; Webby,R.J.; Smith,D.K.; Leung,G.M.; Peiris,J.M.; Holmes,E.C.; Guan,Y.; Zhu,H.
EPI592381	PB1	China	2014-Mar-16	EPI_ISL_179966	A/chicken/Jiangxi/12247/2014			Lam,T.Y.; Zhou,B.; Wang,J.; Chai,Y.; Shen,Y.; Chen,X.; Ma,C.; Hong,W.; Chen,Y.; Zhang,Y.; Duan,L.; Chen,P.; Jiang,J.; Li,L.; Poon,L.M.; Webby,R.J.; Smith,D.K.; Leung,G.M.; Peiris,J.M.; Holmes,E.C.; Guan,Y.; Zhu,H.
EPI592388	PB1	China	2014-Mar-16	EPI_ISL_179967	A/chicken/Jiangxi/12248/2014			Lam,T.Y.; Zhou,B.; Wang,J.; Chai,Y.; Shen,Y.; Chen,X.; Ma,C.; Hong,W.; Chen,Y.; Zhang,Y.; Duan,L.; Chen,P.; Jiang,J.; Li,L.; Poon,L.M.; Webby,R.J.; Smith,D.K.; Leung,G.M.; Peiris,J.M.; Holmes,E.C.; Guan,Y.; Zhu,H.
EPI592395	PB1	China	2014-Mar-16	EPI_ISL_179968	A/chicken/Jiangxi/12251/2014			Lam,T.Y.; Zhou,B.; Wang,J.; Chai,Y.; Shen,Y.; Chen,X.; Ma,C.; Hong,W.; Chen,Y.; Zhang,Y.; Duan,L.; Chen,P.; Jiang,J.; Li,L.; Poon,L.M.; Webby,R.J.; Smith,D.K.; Leung,G.M.; Peiris,J.M.; Holmes,E.C.; Guan,Y.; Zhu,H.
EPI592402	PB1	China	2014-Mar-16	EPI_ISL_179969	A/chicken/Jiangxi/12256/2014			Lam,T.Y.; Zhou,B.; Wang,J.; Chai,Y.; Shen,Y.; Chen,X.; Ma,C.; Hong,W.; Chen,Y.; Zhang,Y.; Duan,L.; Chen,P.; Jiang,J.; Li,L.; Poon,L.M.; Webby,R.J.; Smith,D.K.; Leung,G.M.; Peiris,J.M.; Holmes,E.C.; Guan,Y.; Zhu,H.
EPI592409	PB1	China	2014-Mar-16	EPI_ISL_179970	A/chicken/Jiangxi/12260/2014			Lam,T.Y.; Zhou,B.; Wang,J.; Chai,Y.; Shen,Y.; Chen,X.; Ma,C.; Hong,W.; Chen,Y.; Zhang,Y.; Duan,L.; Chen,P.; Jiang,J.; Li,L.; Poon,L.M.; Webby,R.J.; Smith,D.K.; Leung,G.M.; Peiris,J.M.; Holmes,E.C.; Guan,Y.; Zhu,H.
EPI592417	PB1	China	2014-Mar-16	EPI_ISL_179971	A/chicken/Jiangxi/12264/2014			Lam,T.Y.; Zhou,B.; Wang,J.; Chai,Y.; Shen,Y.; Chen,X.; Ma,C.; Hong,W.; Chen,Y.; Zhang,Y.; Duan,L.; Chen,P.; Jiang,J.; Li,L.; Poon,L.M.; Webby,R.J.; Smith,D.K.; Leung,G.M.; Peiris,J.M.; Holmes,E.C.; Guan,Y.; Zhu,H.
EPI592424	PB1	China	2014-Mar-16	EPI_ISL_179972	A/chicken/Jiangxi/12265/2014			Lam,T.Y.; Zhou,B.; Wang,J.; Chai,Y.; Shen,Y.; Chen,X.; Ma,C.; Hong,W.; Chen,Y.; Zhang,Y.; Duan,L.; Chen,P.; Jiang,J.; Li,L.; Poon,L.M.; Webby,R.J.; Smith,D.K.; Leung,G.M.; Peiris,J.M.; Holmes,E.C.; Guan,Y.; Zhu,H.
EPI592431	PB1	China	2014-Mar-16	EPI_ISL_179973	A/chicken/Jiangxi/12273/2014			Lam,T.Y.; Zhou,B.; Wang,J.; Chai,Y.; Shen,Y.; Chen,X.; Ma,C.; Hong,W.; Chen,Y.; Zhang,Y.; Duan,L.; Chen,P.; Jiang,J.; Li,L.; Poon,L.M.; Webby,R.J.; Smith,D.K.; Leung,G.M.; Peiris,J.M.; Holmes,E.C.; Guan,Y.; Zhu,H.
EPI592438	PB1	China	2014-Mar-30	EPI_ISL_179974	A/chicken/Jiangxi/13210/2014			Lam,T.Y.; Zhou,B.; Wang,J.; Chai,Y.; Shen,Y.; Chen,X.; Ma,C.; Hong,W.; Chen,Y.; Zhang,Y.; Duan,L.; Chen,P.; Jiang,J.; Li,L.; Poon,L.M.; Webby,R.J.; Smith,D.K.; Leung,G.M.; Peiris,J.M.; Holmes,E.C.; Guan,Y.; Zhu,H.
EPI592445	PB1	China	2014-Mar-30	EPI_ISL_179975	A/chicken/Jiangxi/13252/2014			Lam,T.Y.; Zhou,B.; Wang,J.; Chai,Y.; Shen,Y.; Chen,X.; Ma,C.; Hong,W.; Chen,Y.; Zhang,Y.; Duan,L.; Chen,P.; Jiang,J.; Li,L.; Poon,L.M.; Webby,R.J.; Smith,D.K.; Leung,G.M.; Peiris,J.M.; Holmes,E.C.; Guan,Y.; Zhu,H.
EPI592452	PB1	China	2014-Mar-30	EPI_ISL_179976	A/chicken/Jiangxi/13269/2014			Lam,T.Y.; Zhou,B.; Wang,J.; Chai,Y.; Shen,Y.; Chen,X.; Ma,C.; Hong,W.; Chen,Y.; Zhang,Y.; Duan,L.; Chen,P.; Jiang,J.; Li,L.; Poon,L.M.; Webby,R.J.; Smith,D.K.; Leung,G.M.; Peiris,J.M.; Holmes,E.C.; Guan,Y.; Zhu,H.
EPI592459	PB1	China	2014-Apr-06	EPI_ISL_179977	A/chicken/Jiangxi/13493/2014			Lam,T.Y.; Zhou,B.; Wang,J.; Chai,Y.; Shen,Y.; Chen,X.; Ma,C.; Hong,W.; Chen,Y.; Zhang,Y.; Duan,L.; Chen,P.; Jiang,J.; Li,L.; Poon,L.M.; Webby,R.J.; Smith,D.K.; Leung,G.M.; Peiris,J.M.; Holmes,E.C.; Guan,Y.; Zhu,H.
EPI592475	PB1	China	2014-Apr-06	EPI_ISL_179979	A/chicken/Jiangxi/13507/2014			Lam,T.Y.; Zhou,B.; Wang,J.; Chai,Y.; Shen,Y.; Chen,X.; Ma,C.; Hong,W.; Chen,Y.; Zhang,Y.; Duan,L.; Chen,P.; Jiang,J.; Li,L.; Poon,L.M.; Webby,R.J.; Smith,D.K.; Leung,G.M.; Peiris,J.M.; Holmes,E.C.; Guan,Y.; Zhu,H.
EPI592483	PB1	China	2014-Apr-06	EPI_ISL_179980	A/chicken/Jiangxi/13512/2014			Lam,T.Y.; Zhou,B.; Wang,J.; Chai,Y.; Shen,Y.; Chen,X.; Ma,C.; Hong,W.; Chen,Y.; Zhang,Y.; Duan,L.; Chen,P.; Jiang,J.; Li,L.; Poon,L.M.; Webby,R.J.; Smith,D.K.; Leung,G.M.; Peiris,J.M.; Holmes,E.C.; Guan,Y.; Zhu,H.
EPI592507	PB1	China	2014-Apr-06	EPI_ISL_179982	A/chicken/Jiangxi/13521/2014			Lam,T.Y.; Zhou,B.; Wang,J.; Chai,Y.; Shen,Y.; Chen,X.; Ma,C.; Hong,W.; Chen,Y.; Zhang,Y.; Duan,L.; Chen,P.; Jiang,J.; Li,L.; Poon,L.M.; Webby,R.J.; Smith,D.K.; Leung,G.M.; Peiris,J.M.; Holmes,E.C.; Guan,Y.; Zhu,H.
EPI592514	PB1	China	2014-Apr-06	EPI_ISL_179984	A/chicken/Jiangxi/13524/2014			Lam,T.Y.; Zhou,B.; Wang,J.; Chai,Y.; Shen,Y.; Chen,X.; Ma,C.; Hong,W.; Chen,Y.; Zhang,Y.; Duan,L.; Chen,P.; Jiang,J.; Li,L.; Poon,L.M.; Webby,R.J.; Smith,D.K.; Leung,G.M.; Peiris,J.M.; Holmes,E.C.; Guan,Y.; Zhu,H.
EPI592546	PB1	China	2014-Apr-06	EPI_ISL_180016	A/chicken/Jiangxi/13530/2014			Lam,T.Y.; Zhou,B.; Wang,J.; Chai,Y.; Shen,Y.; Chen,X.; Ma,C.; Hong,W.; Chen,Y.; Zhang,Y.; Duan,L.; Chen,P.; Jiang,J.; Li,L.; Poon,L.M.; Webby,R.J.; Smith,D.K.; Leung,G.M.; Peiris,J.M.; Holmes,E.C.; Guan,Y.; Zhu,H.
EPI592553	PB1	China	2014-Apr-06	EPI_ISL_180017	A/chicken/Jiangxi/13536/2014			Lam,T.Y.; Zhou,B.; Wang,J.; Chai,Y.; Shen,Y.; Chen,X.; Ma,C.; Hong,W.; Chen,Y.; Zhang,Y.; Duan,L.; Chen,P.; Jiang,J.; Li,L.; Poon,L.M.; Webby,R.J.; Smith,D.K.; Leung,G.M.; Peiris,J.M.; Holmes,E.C.; Guan,Y.; Zhu,H.
EPI592560	PB1	China	2014-Apr-06	EPI_ISL_180018	A/chicken/Jiangxi/13537/2014			Lam,T.Y.; Zhou,B.; Wang,J.; Chai,Y.; Shen,Y.; Chen,X.; Ma,C.; Hong,W.; Chen,Y.; Zhang,Y.; Duan,L.; Chen,P.; Jiang,J.; Li,L.; Poon,L.M.; Webby,R.J.; Smith,D.K.; Leung,G.M.; Peiris,J.M.; Holmes,E.C.; Guan,Y.; Zhu,H.
EPI592576	PB1	China	2014-Apr-06	EPI_ISL_180020	A/chicken/Jiangxi/13543/2014			Lam,T.Y.; Zhou,B.; Wang,J.; Chai,Y.; Shen,Y.; Chen,X.; Ma,C.; Hong,W.; Chen,Y.; Zhang,Y.; Duan,L.; Chen,P.; Jiang,J.; Li,L.; Poon,L.M.; Webby,R.J.; Smith,D.K.; Leung,G.M.; Peiris,J.M.; Holmes,E.C.; Guan,Y.; Zhu,H.
EPI592584	PB1	China	2014-Apr-06	EPI_ISL_180021	A/chicken/Jiangxi/13544/2014			Lam,T.Y.; Zhou,B.; Wang,J.; Chai,Y.; Shen,Y.; Chen,X.; Ma,C.; Hong,W.; Chen,Y.; Zhang,Y.; Duan,L.; Chen,P.; Jiang,J.; Li,L.; Poon,L.M.; Webby,R.J.; Smith,D.K.; Leung,G.M.; Peiris,J.M.; Holmes,E.C.; Guan,Y.; Zhu,H.
EPI592591	PB1	China	2014-Apr-06	EPI_ISL_180022	A/chicken/Jiangxi/13548/2014			Lam,T.Y.; Zhou,B.; Wang,J.; Chai,Y.; Shen,Y.; Chen,X.; Ma,C.; Hong,W.; Chen,Y.; Zhang,Y.; Duan,L.; Chen,P.; Jiang,J.; Li,L.; Poon,L.M.; Webby,R.J.; Smith,D.K.; Leung,G.M.; Peiris,J.M.; Holmes,E.C.; Guan,Y.; Zhu,H.
EPI592598	PB1	China	2014-Apr-06	EPI_ISL_180023	A/chicken/Jiangxi/13551/2014			Lam,T.Y.; Zhou,B.; Wang,J.; Chai,Y.; Shen,Y.; Chen,X.; Ma,C.; Hong,W.; Chen,Y.; Zhang,Y.; Duan,L.; Chen,P.; Jiang,J.; Li,L.; Poon,L.M.; Webby,R.J.; Smith,D.K.; Leung,G.M.; Peiris,J.M.; Holmes,E.C.; Guan,Y.; Zhu,H.
EPI592617	PB1	China	2014-Apr-06	EPI_ISL_180025	A/chicken/Jiangxi/13556/2014			Lam,T.Y.; Zhou,B.; Wang,J.; Chai,Y.; Shen,Y.; Chen,X.; Ma,C.; Hong,W.; Chen,Y.; Zhang,Y.; Duan,L.; Chen,P.; Jiang,J.; Li,L.; Poon,L.M.; Webby,R.J.; Smith,D.K.; Leung,G.M.; Peiris,J.M.; Holmes,E.C.; Guan,Y.; Zhu,H.
EPI592624	PB1	China	2014-Apr-06	EPI_ISL_180026	A/chicken/Jiangxi/13564/2014			Lam,T.Y.; Zhou,B.; Wang,J.; Chai,Y.; Shen,Y.; Chen,X.; Ma,C.; Hong,W.; Chen,Y.; Zhang,Y.; Duan,L.; Chen,P.; Jiang,J.; Li,L.; Poon,L.M.; Webby,R.J.; Smith,D.K.; Leung,G.M.; Peiris,J.M.; Holmes,E.C.; Guan,Y.; Zhu,H.
EPI592631	PB1	China	2014-Apr-13	EPI_ISL_180027	A/chicken/Jiangxi/14023/2014			Lam,T.Y.; Zhou,B.; Wang,J.; Chai,Y.; Shen,Y.; Chen,X.; Ma,C.; Hong,W.; Chen,Y.; Zhang,Y.; Duan,L.; Chen,P.; Jiang,J.; Li,L.; Poon,L.M.; Webby,R.J.; Smith,D.K.; Leung,G.M.; Peiris,J.M.; Holmes,E.C.; Guan,Y.; Zhu,H.
EPI592638	PB1	China	2014-Apr-13	EPI_ISL_180028	A/chicken/Jiangxi/14033/2014			Lam,T.Y.; Zhou,B.; Wang,J.; Chai,Y.; Shen,Y.; Chen,X.; Ma,C.; Hong,W.; Chen,Y.; Zhang,Y.; Duan,L.; Chen,P.; Jiang,J.; Li,L.; Poon,L.M.; Webby,R.J.; Smith,D.K.; Leung,G.M.; Peiris,J.M.; Holmes,E.C.; Guan,Y.; Zhu,H.
EPI592644	PB1	China	2014-Apr-20	EPI_ISL_180029	A/chicken/Jiangxi/14479/2014			Lam,T.Y.; Zhou,B.; Wang,J.; Chai,Y.; Shen,Y.; Chen,X.; Ma,C.; Hong,W.; Chen,Y.; Zhang,Y.; Duan,L.; Chen,P.; Jiang,J.; Li,L.; Poon,L.M.; Webby,R.J.; Smith,D.K.; Leung,G.M.; Peiris,J.M.; Holmes,E.C.; Guan,Y.; Zhu,H.
EPI592652	PB1	China	2014-Apr-20	EPI_ISL_180030	A/chicken/Jiangxi/14482/2014			Lam,T.Y.; Zhou,B.; Wang,J.; Chai,Y.; Shen,Y.; Chen,X.; Ma,C.; Hong,W.; Chen,Y.; Zhang,Y.; Duan,L.; Chen,P.; Jiang,J.; Li,L.; Poon,L.M.; Webby,R.J.; Smith,D.K.; Leung,G.M.; Peiris,J.M.; Holmes,E.C.; Guan,Y.; Zhu,H.
EPI593145	PB1	China	2014-Apr-20	EPI_ISL_180034	A/chicken/Jiangxi/14513/2014			Lam,T.Y.; Zhou,B.; Wang,J.; Chai,Y.; Shen,Y.; Chen,X.; Ma,C.; Hong,W.; Chen,Y.; Zhang,Y.; Duan,L.; Chen,P.; Jiang,J.; Li,L.; Poon,L.M.; Webby,R.J.; Smith,D.K.; Leung,G.M.; Peiris,J.M.; Holmes,E.C.; Guan,Y.; Zhu,H.
EPI593152	PB1	China	2014-Apr-20	EPI_ISL_180035	A/chicken/Jiangxi/14515/2014			Lam,T.Y.; Zhou,B.; Wang,J.; Chai,Y.; Shen,Y.; Chen,X.; Ma,C.; Hong,W.; Chen,Y.; Zhang,Y.; Duan,L.; Chen,P.; Jiang,J.; Li,L.; Poon,L.M.; Webby,R.J.; Smith,D.K.; Leung,G.M.; Peiris,J.M.; Holmes,E.C.; Guan,Y.; Zhu,H.
EPI593159	PB1	China	2014-Apr-20	EPI_ISL_180036	A/chicken/Jiangxi/14517/2014			Lam,T.Y.; Zhou,B.; Wang,J.; Chai,Y.; Shen,Y.; Chen,X.; Ma,C.; Hong,W.; Chen,Y.; Zhang,Y.; Duan,L.; Chen,P.; Jiang,J.; Li,L.; Poon,L.M.; Webby,R.J.; Smith,D.K.; Leung,G.M.; Peiris,J.M.; Holmes,E.C.; Guan,Y.; Zhu,H.
EPI593166	PB1	China	2014-Apr-20	EPI_ISL_180037	A/chicken/Jiangxi/14518/2014			Lam,T.Y.; Zhou,B.; Wang,J.; Chai,Y.; Shen,Y.; Chen,X.; Ma,C.; Hong,W.; Chen,Y.; Zhang,Y.; Duan,L.; Chen,P.; Jiang,J.; Li,L.; Poon,L.M.; Webby,R.J.; Smith,D.K.; Leung,G.M.; Peiris,J.M.; Holmes,E.C.; Guan,Y.; Zhu,H.
EPI593173	PB1	China	2014-Apr-20	EPI_ISL_180071	A/chicken/Jiangxi/14530/2014			Lam,T.Y.; Zhou,B.; Wang,J.; Chai,Y.; Shen,Y.; Chen,X.; Ma,C.; Hong,W.; Chen,Y.; Zhang,Y.; Duan,L.; Chen,P.; Jiang,J.; Li,L.; Poon,L.M.; Webby,R.J.; Smith,D.K.; Leung,G.M.; Peiris,J.M.; Holmes,E.C.; Guan,Y.; Zhu,H.
EPI593187	PB1	China	2014-Apr-20	EPI_ISL_180077	A/chicken/Jiangxi/14554/2014			Lam,T.Y.; Zhou,B.; Wang,J.; Chai,Y.; Shen,Y.; Chen,X.; Ma,C.; Hong,W.; Chen,Y.; Zhang,Y.; Duan,L.; Chen,P.; Jiang,J.; Li,L.; Poon,L.M.; Webby,R.J.; Smith,D.K.; Leung,G.M.; Peiris,J.M.; Holmes,E.C.; Guan,Y.; Zhu,H.
EPI593243	PB1	China	2014-Apr-27	EPI_ISL_180081	A/duck/Jiangxi/15044/2014			Lam,T.Y.; Zhou,B.; Wang,J.; Chai,Y.; Shen,Y.; Chen,X.; Ma,C.; Hong,W.; Chen,Y.; Zhang,Y.; Duan,L.; Chen,P.; Jiang,J.; Li,L.; Poon,L.M.; Webby,R.J.; Smith,D.K.; Leung,G.M.; Peiris,J.M.; Holmes,E.C.; Guan,Y.; Zhu,H.
EPI593277	PB1	China	2014-May-05	EPI_ISL_180085	A/chicken/Jiangxi/15524/2014			Lam,T.Y.; Zhou,B.; Wang,J.; Chai,Y.; Shen,Y.; Chen,X.; Ma,C.; Hong,W.; Chen,Y.; Zhang,Y.; Duan,L.; Chen,P.; Jiang,J.; Li,L.; Poon,L.M.; Webby,R.J.; Smith,D.K.; Leung,G.M.; Peiris,J.M.; Holmes,E.C.; Guan,Y.; Zhu,H.
EPI593293	PB1	China	2014-Mar-25	EPI_ISL_180088	A/silkie chicken/Shantou/2050/2014			Lam,T.Y.; Zhou,B.; Wang,J.; Chai,Y.; Shen,Y.; Chen,X.; Ma,C.; Hong,W.; Chen,Y.; Zhang,Y.; Duan,L.; Chen,P.; Jiang,J.; Li,L.; Poon,L.M.; Webby,R.J.; Smith,D.K.; Leung,G.M.; Peiris,J.M.; Holmes,E.C.; Guan,Y.; Zhu,H.
EPI593299	PB1	China	2014-Mar-25	EPI_ISL_180089	A/silkie chicken/Shantou/2054/2014			Lam,T.Y.; Zhou,B.; Wang,J.; Chai,Y.; Shen,Y.; Chen,X.; Ma,C.; Hong,W.; Chen,Y.; Zhang,Y.; Duan,L.; Chen,P.; Jiang,J.; Li,L.; Poon,L.M.; Webby,R.J.; Smith,D.K.; Leung,G.M.; Peiris,J.M.; Holmes,E.C.; Guan,Y.; Zhu,H.
EPI593305	PB1	China	2014-Mar-25	EPI_ISL_180090	A/silkie chicken/Shantou/2056/2014			Lam,T.Y.; Zhou,B.; Wang,J.; Chai,Y.; Shen,Y.; Chen,X.; Ma,C.; Hong,W.; Chen,Y.; Zhang,Y.; Duan,L.; Chen,P.; Jiang,J.; Li,L.; Poon,L.M.; Webby,R.J.; Smith,D.K.; Leung,G.M.; Peiris,J.M.; Holmes,E.C.; Guan,Y.; Zhu,H.
EPI593340	PB1	China	2014-Jul-22	EPI_ISL_180094	A/chicken/Shantou/4824/2014			Lam,T.Y.; Zhou,B.; Wang,J.; Chai,Y.; Shen,Y.; Chen,X.; Ma,C.; Hong,W.; Chen,Y.; Zhang,Y.; Duan,L.; Chen,P.; Jiang,J.; Li,L.; Poon,L.M.; Webby,R.J.; Smith,D.K.; Leung,G.M.; Peiris,J.M.; Holmes,E.C.; Guan,Y.; Zhu,H.
EPI593333	PB1	China	2014-Jul-22	EPI_ISL_180096	A/chicken/Shantou/4816/2014			Lam,T.Y.; Zhou,B.; Wang,J.; Chai,Y.; Shen,Y.; Chen,X.; Ma,C.; Hong,W.; Chen,Y.; Zhang,Y.; Duan,L.; Chen,P.; Jiang,J.; Li,L.; Poon,L.M.; Webby,R.J.; Smith,D.K.; Leung,G.M.; Peiris,J.M.; Holmes,E.C.; Guan,Y.; Zhu,H.
EPI593380	PB1	China	2014-Jun-07	EPI_ISL_180100	A/chicken/Jiangxi/18008/2014			Lam,T.Y.; Zhou,B.; Wang,J.; Chai,Y.; Shen,Y.; Chen,X.; Ma,C.; Hong,W.; Chen,Y.; Zhang,Y.; Duan,L.; Chen,P.; Jiang,J.; Li,L.; Poon,L.M.; Webby,R.J.; Smith,D.K.; Leung,G.M.; Peiris,J.M.; Holmes,E.C.; Guan,Y.; Zhu,H.
EPI593468	PB1	China	2014-Jun-15	EPI_ISL_180141	A/chicken/Jiangxi/18482/2014			Lam,T.Y.; Zhou,B.; Wang,J.; Chai,Y.; Shen,Y.; Chen,X.; Ma,C.; Hong,W.; Chen,Y.; Zhang,Y.; Duan,L.; Chen,P.; Jiang,J.; Li,L.; Poon,L.M.; Webby,R.J.; Smith,D.K.; Leung,G.M.; Peiris,J.M.; Holmes,E.C.; Guan,Y.; Zhu,H.
EPI593540	PB1	China	2014-Jun-15	EPI_ISL_180148	A/chicken/Jiangxi/18513/2014			Lam,T.Y.; Zhou,B.; Wang,J.; Chai,Y.; Shen,Y.; Chen,X.; Ma,C.; Hong,W.; Chen,Y.; Zhang,Y.; Duan,L.; Chen,P.; Jiang,J.; Li,L.; Poon,L.M.; Webby,R.J.; Smith,D.K.; Leung,G.M.; Peiris,J.M.; Holmes,E.C.; Guan,Y.; Zhu,H.
EPI593547	PB1	China	2014-Jun-15	EPI_ISL_180149	A/chicken/Jiangxi/18515/2014			Lam,T.Y.; Zhou,B.; Wang,J.; Chai,Y.; Shen,Y.; Chen,X.; Ma,C.; Hong,W.; Chen,Y.; Zhang,Y.; Duan,L.; Chen,P.; Jiang,J.; Li,L.; Poon,L.M.; Webby,R.J.; Smith,D.K.; Leung,G.M.; Peiris,J.M.; Holmes,E.C.; Guan,Y.; Zhu,H.
EPI593644	PB1	China	2014-Jun-23	EPI_ISL_180156	A/chicken/Zhangzhou/8585/2014			Lam,T.Y.; Zhou,B.; Wang,J.; Chai,Y.; Shen,Y.; Chen,X.; Ma,C.; Hong,W.; Chen,Y.; Zhang,Y.; Duan,L.; Chen,P.; Jiang,J.; Li,L.; Poon,L.M.; Webby,R.J.; Smith,D.K.; Leung,G.M.; Peiris,J.M.; Holmes,E.C.; Guan,Y.; Zhu,H.
EPI617136	PB1	Sweden	2002-Dec-12	EPI_ISL_189615	A/mallard/Sweden/1621/2002			Wentworth,D.E.; Halpin,R.A.; Lin,X.; Bera,J.; Ransier,A.; Fedorova,N.; Tsitrin,T.; McLellan,M.; Stockwell,T.; Amedeo,P.; Appalla,L.; Bishop,B.; Edworthy,P.; Gupta,N.; Hoover,J.; Katzel,D.; Li,K.; Schobel,S.; Shrivastava,S.; Thovarai,V.; Wang,S.; Fouchier,R.; Osterhaus,A.; Olsen,B.; Wille,M.; Latorre-Margalef,N.; Tolf,C.; Bao,Y.; Sanders,R.; Zhdanov,S.; Kiryutin,B.; Lipman,D.J.; Tatusova,T.; Walde…
EPI616754	PB1	United States	2009-Sep-12	EPI_ISL_189676	A/mallard/Minnesota/AI09-3770/2009			Wentworth,D.E.; Dugan,V.; Halpin,R.A.; Lin,X.; Bera,J.; Wester,E.; Ghedin,E.; Fedorova,N.; Tsitrin,T.; McLellan,M.; Stockwell,T.; Amedeo,P.; Appalla,L.; Bishop,B.; Edworthy,P.; Gupta,N.; Hoover,J.; Katzel,D.; Li,K.; Schobel,S.; Shrivastava,S.; Thovarai,V.; Wang,S.; Webster,R.G.; Krauss,S.; Stallknecht,D.; Bao,Y.; Sanders,R.; Dernovoy,D.; Kiryutin,B.; Lipman,D.J.; Tatusova,T.
EPI616767	PB1	United States	2000-May-20	EPI_ISL_189684	A/ruddy turnstone/Delaware/AI00-1538/2000			Wentworth,D.E.; Dugan,V.; Halpin,R.A.; Lin,X.; Bera,J.; Wester,E.; Ghedin,E.; Fedorova,N.; Tsitrin,T.; McLellan,M.; Stockwell,T.; Amedeo,P.; Appalla,L.; Bishop,B.; Edworthy,P.; Gupta,N.; Hoover,J.; Katzel,D.; Li,K.; Schobel,S.; Shrivastava,S.; Thovarai,V.; Wang,S.; Webster,R.G.; Krauss,S.; Stallknecht,D.; Bao,Y.; Sanders,R.; Dernovoy,D.; Kiryutin,B.; Lipman,D.J.; Tatusova,T.
EPI639586	PB1	China	2013-May-05	EPI_ISL_194993	A/chicken/Hangzhou/174/2013			Su,W.; Zhao,Y.; Wang,C.; Wu,Y.; Luo,J.; Chen,L.; Zhao,N.; Li,M.; Xing,C.; Liu,H.; Zhang,H.; Chang,Y.-F.; Ding,H.; He,H.; Li,H.
EPI657768	PB1	China	2015-Feb-07	EPI_ISL_198912	A/chicken/Hunan/02.07 YYFQHJ19G-P/2015(H7N9)		Institute of Microbiology, Chinese Academy of Sciences
EPI657776	PB1	China	2015-Feb-07	EPI_ISL_198913	A/chicken/Hunan/02.07 YYFQHJ19Y-O/2015(H7N9)		Institute of Microbiology, Chinese Academy of Sciences
EPI658317	PB1	China	2015-Apr-01	EPI_ISL_198988	A/chicken/Jiangxi/04.01 NCNP0062-O/2015(H7N9)		Institute of Microbiology, Chinese Academy of Sciences
EPI659181	PB1	China	2015-Mar-16	EPI_ISL_199096	A/chicken/Yunnan/03.16 DQXYL0034-Z-O/2015(H7N9)		Institute of Microbiology, Chinese Academy of Sciences
EPI659381	PB1	China	2015-Apr-14	EPI_ISL_199121	A/duck/Hunan/04.14 YYGK466-O/2015		Institute of Microbiology, Chinese Academy of Sciences
EPI663469	PB1	China	2013-Apr-05	EPI_ISL_200118	A/duck/Wuxi/0405006/2013			Li,Y.; Huang,X.-M.; Zhao,D.; Liu,Y.; He,K.; Chen,C.; Long,L.; Xu,Y.; Xie,X.; Han,K.; Liu,X.; Yang,J.; Zhang,Y.; Fan,F.; Webby,R.; Wan,X.
EPI663470	PB1	China	2013-Apr-05	EPI_ISL_200122	A/pigeon/Wuxi/0405007/2013			Li,Y.; Huang,X.-M.; Zhao,D.; Liu,Y.; He,K.; Chen,C.; Long,L.; Xu,Y.; Xie,X.; Han,K.; Liu,X.; Yang,J.; Zhang,Y.; Fan,F.; Webby,R.; Wan,X.
EPI665563	PB1	China	2015-Apr-01	EPI_ISL_200406	A/chicken/Jiangxi/04.01 NCJD0137-O/2015(Mixed)		Institute of Microbiology, Chinese Academy of Sciences
EPI665635	PB1	China	2015-Apr-01	EPI_ISL_200415	A/chicken/Jiangxi/04.01 NCNP0065-O/2015(Mixed)		Institute of Microbiology, Chinese Academy of Sciences
EPI666971	PB1	China	2015-Apr-10	EPI_ISL_200582	A/Shandong/C44/2015(Mixed)		Institute of Microbiology, Chinese Academy of Sciences
EPI683154	PB1	China	2015-Jan-01	EPI_ISL_205122	A/chicken/Wenzhou/RAQL01/2015			Chen,L.-J.; Lin,X.-D.; Guo,W.-P.; Tian,J.-H.; Zhang,Y.-Z.
EPI683156	PB1	China	2015-Jan-01	EPI_ISL_205123	A/chicken/Wenzhou/RAQL18/2015			Chen,L.-J.; Lin,X.-D.; Guo,W.-P.; Tian,J.-H.; Zhang,Y.-Z.
EPI683155	PB1	China	2015-Jan-01	EPI_ISL_205124	A/duck/Wenzhou/RAQL10/2015			Chen,L.-J.; Lin,X.-D.; Guo,W.-P.; Tian,J.-H.; Zhang,Y.-Z.
EPI683158	PB1	China	2015-Jan-01	EPI_ISL_205125	A/chicken/Taizhou/TZJF02/2015			Chen,L.-J.; Lin,X.-D.; Guo,W.-P.; Tian,J.-H.; Zhang,Y.-Z.
EPI683157	PB1	China	2015-Jan-01	EPI_ISL_205126	A/duck/Wenzhou/YJYF24/2015			Chen,L.-J.; Lin,X.-D.; Guo,W.-P.; Tian,J.-H.; Zhang,Y.-Z.
EPI683159	PB1	China	2015-Jan-01	EPI_ISL_205127	A/chicken/Wenzhou/HATSLG01/2015			Chen,L.-J.; Lin,X.-D.; Guo,W.-P.; Tian,J.-H.; Zhang,Y.-Z.
EPI683160	PB1	China	2015-Jan-01	EPI_ISL_205128	A/chicken/Wenzhou/WZTSLG02/2015			Chen,L.-J.; Lin,X.-D.; Guo,W.-P.; Tian,J.-H.; Zhang,Y.-Z.
EPI703992	PB1	China	2014-Jan-10	EPI_ISL_208998	A/chicken/China/028/2014			Wang,K.; Zhuang,Q.; Chen,J.
EPI759782	PB1	China	2015-May-16	EPI_ISL_221662	A/chicken/Shanghai/MH01/2015	Shanghai Municipal Center for Disease Control and Prevention	Shanghai Municipal Center for Disease Control and Prevention	Wei, X.; Baihui, Z.; Shenghua, M.; Xue, Z.; Zheng, T.; Jian, C.; Hao, P.; Huan yu, W.; Xi, Z.;; Fan, W.
EPI759790	PB1	China	2015-May-16	EPI_ISL_221663	A/chicken/Shanghai/MH02/2015	Shanghai Municipal Center for Disease Control and Prevention	Shanghai Municipal Center for Disease Control and Prevention	Wei, X.; Baihui, Z.; Shenghua, M.; Xue, Z.; Zheng, T.; Jian, C.; Hao, P.; Huan yu, W.; Xi, Z.;; Fan, W.
EPI759798	PB1	China	2015-May-16	EPI_ISL_221664	A/chicken/Shanghai/MH03/2015	Shanghai Municipal Center for Disease Control and Prevention	Shanghai Municipal Center for Disease Control and Prevention	Wei, X.; Baihui, Z.; Shenghua, M.; Xue, Z.; Zheng, T.; Jian, C.; Hao, P.; Huan yu, W.; Xi, Z.;; Fan, W.
EPI759806	PB1	China	2015-May-16	EPI_ISL_221665	A/chicken/Shanghai/MH04/2015	Shanghai Municipal Center for Disease Control and Prevention	Shanghai Municipal Center for Disease Control and Prevention	Wei, X.; Baihui, Z.; Shenghua, M.; Xue, Z.; Zheng, T.; Jian, C.; Hao, P.; Huan yu, W.; Xi, Z.;; Fan, W.
EPI759814	PB1	China	2015-May-16	EPI_ISL_221666	A/chicken/Shanghai/MH05/2015	Shanghai Municipal Center for Disease Control and Prevention	Shanghai Municipal Center for Disease Control and Prevention	Wei, X.; Baihui, Z.; Shenghua, M.; Xue, Z.; Zheng, T.; Jian, C.; Hao, P.; Huan yu, W.; Xi, Z.;; Fan, W.
EPI759895	PB1	China	2015-Feb-15	EPI_ISL_221678	A/chicken/Shanghai/CN02/2015	Shanghai Municipal Center for Disease Control and Prevention	Shanghai Municipal Center for Disease Control and Prevention	Wei, X.; Baihui, Z.; Shenghua, M.; Xue, Z.; Zheng, T.; Jian, C.; Hao, P.; Huan yu, W.; Xi, Z.;; Fan, W.
EPI759906	PB1	China	2015-Feb-15	EPI_ISL_221680	A/chicken/Shanghai/QP01/2015	Shanghai Municipal Center for Disease Control and Prevention	Shanghai Municipal Center for Disease Control and Prevention	Wei, X.; Baihui, Z.; Shenghua, M.; Xue, Z.; Zheng, T.; Jian, C.; Hao, P.; Huan yu, W.; Xi, Z.;; Fan, W.
EPI773763	PB1	Netherlands	2016-Jun-08	EPI_ISL_224581	A/chicken/Netherlands/16007311-037041/2016	Wageningen Bioveterinary Research	Wageningen Bioveterinary Research	Heutink, Rene; Harders, Frank; Verschuren-Pritz, Sylvia; Bossers, Alex; Beerens, Nancy
EPI845487	PB1	Canada	2004-Aug-13	EPI_ISL_235720	A/mallard/Alberta/177/2004			Boon,A.; Rubrum,A.; Webby,R.
EPI860574	PB1	Japan	2016-Jan-01	EPI_ISL_237978	A/duck/Japan/AnimalQuarantine-HE-28-3/2016	National Institute of Animal Health	National Institute of Animal Health	Uchida,U.
EPI917100	PB1	China	2016-Dec-28	EPI_ISL_248796	A/Chicken/Huizhou/HZ-3/2016(H7N9)	South China Agricultural University	South China Agricultural University	Wenbao,Qi;Bo,Li;Jiahao,Zhang;Guangjie,Lao;Guanming,Su;Weixin,Jia;Ming,Liao
EPI917155	PB1	China	2017-Jan-15	EPI_ISL_248816	A/Chicken/Guangzhou/HD621/2017(H7N9)	South China Agricultural University	South China Agricultural University	Wenbao,Qi;Bo,Li;Jiahao,Zhang;Guangjie,Lao;Guanming,Su;Weixin,Jia;Ming,Liao
EPI917293	PB1	China	2017-Jan-10	EPI_ISL_248886	A/Chicken/Huizhou/HZX/2017(H7N9)	South China Agricultural University	South China Agricultural University	Weixin,Jia;Chenggang,Xu;Bo,Li;Zhixian,Li; Jiahao,Zhang; Wenbao,Qi; Ming,Liao
EPI918702	PB1	China	2014-Feb-18	EPI_ISL_249096	A/Chicken/Guangdong/ZH14036/2014(H7N9)	South China Agricultural University	South China Agricultural University	Weixin,Jia;Shumin,Xie;Yicun,Lin;Wenbao,Qi;Ming,Liao
EPI918710	PB1	China	2014-Jan-06	EPI_ISL_249098	A/Chicken/Jiangsu/14038/2014(H7N9)	South China Agricultural University	South China Agricultural University	Weixin,Jia;Shumin,Xie;Yicun,Lin;Wenbao,Qi;Ming,Liao
EPI918718	PB1	China	2014-Jan-09	EPI_ISL_249099	A/Chicken/Jiangsu/14040/2014(H7N9)	South China Agricultural University	South China Agricultural University	Weixin,Jia;Shumin,Xie;Yicun,Lin;Wenbao,Qi;Ming,Liao
EPI918726	PB1	China	2014-Mar-05	EPI_ISL_249101	A/Chicken/Guangxi/14048/2014(H7N9)	South China Agricultural University	South China Agricultural University	Weixin,Jia;Shumin,Xie;Yicun,Lin;Wenbao,Qi;Ming,Liao
EPI918742	PB1	China	2014-Mar-21	EPI_ISL_249103	A/Chicken/Guangdong/ZH14073/2014(H7N9)	South China Agricultural University	South China Agricultural University	Weixin,Jia;Shumin,Xie;Yicun,Lin;Wenbao,Qi;Ming,Liao
EPI918750	PB1	China	2014-Mar-24	EPI_ISL_249104	A/Chicken/Guangdong/ZH14123/2014(H7N9)	South China Agricultural University	South China Agricultural University	Weixin,Jia;Shumin,Xie;Yicun,Lin;Wenbao,Qi;Ming,Liao
EPI918777	PB1	China	2017-Jan-04	EPI_ISL_249108	A/Chicken/Guangdong/DG042/2017(H7N9)	South China Agricultural University	South China Agricultural University	Weixin,Jia;Li,Xing;Zhixian,Li;Wenbao,Qi;Ming,Liao
EPI918787	PB1	China	2017-Jan-04	EPI_ISL_249109	A/Chicken/Guangdong/DG0188/2017(H7N9)	South China Agricultural University	South China Agricultural University	Weixin,Jia;Li,Xing;Zhixian,Li;Wenbao,Qi;Ming,Liao
EPI918793	PB1	China	2017-Jan-04	EPI_ISL_249110	A/Chicken/Huizhou/HZBL/2017(H7N9)	South China Agricultural University	South China Agricultural University	Weixin,Jia;Li,Xing;Zhixian,Li;Wenbao,Qi;Ming,Liao
EPI918804	PB1	China	2017-Jan-04	EPI_ISL_249111	A/Chicken/Guangdong/DG096/2017(H7N9)	South China Agricultural University	South China Agricultural University	Weixin,Jia;Li,Xing;Zhixian,Li;Wenbao,Qi;Ming,Liao
EPI918808	PB1	China	2017-Jan-04	EPI_ISL_249112	A/Chicken/Guangdong/DG0164/2017(H7N9)	South China Agricultural University	South China Agricultural University	Weixin,Jia;Li,Xing;Zhixian,Li;Wenbao,Qi;Ming,Liao
EPI918824	PB1	China	2016-Dec-28	EPI_ISL_249114	A/Chicken/Huizhou/HZ04/2016(H7N9)	South China Agricultural University	South China Agricultural University	Weixin,Jia;Li,Xing;Yixue,Dai;Wenbao,Qi;Ming,Liao
EPI918832	PB1	China	2017-Jan-04	EPI_ISL_249115	A/Chicken/Guangdong/DG0124/2017(H7N9)	South China Agricultural University	South China Agricultural University	Weixin,Jia;Li,Xing;Zhixian,Li;Wenbao,Qi;Ming,Liao
EPI918839	PB1	China	2015-Jan-30	EPI_ISL_249116	A/Chicken/Guangdong/DG15159/2015(H7N9)	South China Agricultural University	South China Agricultural University	Weixin,Jia;Li,Xing;Zhixian,Li;Wenbao,Qi;Ming,Liao
EPI918847	PB1	China	2015-Jan-30	EPI_ISL_249117	A/Chicken/Guangdong/DG15166/2015(H7N9)	South China Agricultural University	South China Agricultural University	Weixin,Jia;Li,Xing;Zhixian,Li;Wenbao,Qi;Ming,Liao
EPI918855	PB1	China	2015-Jan-26	EPI_ISL_249118	A/Chicken/Guangdong/GZ15192/2015(H7N9)	South China Agricultural University	South China Agricultural University	Weixin,Jia;Li,Xing;Zhixian,Li;Wenbao,Qi;Ming,Liao
EPI918863	PB1	China	2015-Feb-09	EPI_ISL_249119	A/Chicken/Guangdong/GZ15239/2015(H7N9)	South China Agricultural University	South China Agricultural University	Weixin,Jia;Li,Xing;Zhixian,Li;Wenbao,Qi;Ming,Liao
EPI918879	PB1	China	2015-Apr-14	EPI_ISL_249121	A/Chicken/Guangdong/GZ15360/2015(H7N9)	South China Agricultural University	South China Agricultural University	Weixin,Jia;Li,Xing;Zhixian,Li;Wenbao,Qi;Ming,Liao
EPI918887	PB1	China	2015-Apr-21	EPI_ISL_249122	A/Chicken/Guangdong/GZ15382/2015(H7N9)	South China Agricultural University	South China Agricultural University	Weixin,Jia;Li,Xing;Zhixian,Li;Wenbao,Qi;Ming,Liao
EPI918895	PB1	China	2015-May-22	EPI_ISL_249123	A/Chicken/Guangdong/DG15478/2015(H7N9)	South China Agricultural University	South China Agricultural University	Weixin,Jia;Shumin,Xie;Yicun,Lin;Wenbao,Qi;Ming,Liao
EPI918903	PB1	China	2015-May-22	EPI_ISL_249124	A/Chicken/Guangdong/DG15480/2015(H7N9)	South China Agricultural University	South China Agricultural University	Weixin,Jia;Shumin,Xie;Yicun,Lin;Wenbao,Qi;Ming,Liao
EPI918911	PB1	China	2015-Jul-07	EPI_ISL_249125	A/Chicken/Guangdong/DG15565/2015(H7N9)	South China Agricultural University	South China Agricultural University	Weixin,Jia;Shumin,Xie;Yicun,Lin;Wenbao,Qi;Ming,Liao
EPI918919	PB1	China	2015-Jul-07	EPI_ISL_249126	A/Duck/Guangdong/GZ15567/2015(H7N9)	South China Agricultural University	South China Agricultural University	Weixin,Jia;Li,Xing;Zhixian,Li;Wenbao,Qi;Ming,Liao
EPI918959	PB1	China	2015-Dec-16	EPI_ISL_249131	A/Chicken/Guangdong/DG16030/2015(H7N9)	South China Agricultural University	South China Agricultural University	Weixin,Jia;Li,Xing;Zhixian,Li;Wenbao,Qi;Ming,Liao
EPI918967	PB1	China	2015-Dec-28	EPI_ISL_249132	A/Chicken/Guangdong/DG16058/2015(H7N9)	South China Agricultural University	South China Agricultural University	Weixin,Jia;Li,Xing;Zhixian,Li;Wenbao,Qi;Ming,Liao
EPI918975	PB1	China	2015-Dec-28	EPI_ISL_249133	A/Chicken/Guangdong/DG16061/2015(H7N9)	South China Agricultural University	South China Agricultural University	Weixin,Jia;Li,Xing;Zhixian,Li;Wenbao,Qi;Ming,Liao
EPI918985	PB1	China	2015-Dec-28	EPI_ISL_249134	A/Chicken/Guangdong/DG16072/2015(H7N9)	South China Agricultural University	South China Agricultural University	Weixin,Jia;Li,Xing;Zhixian,Li;Wenbao,Qi;Ming,Liao
EPI918993	PB1	China	2016-Jan-06	EPI_ISL_249135	A/Chicken/Liaoning/16138/2016(H7N9)	South China Agricultural University	South China Agricultural University	Weixin,Jia;Li,Xing;Zhixian,Li;Wenbao,Qi;Ming,Liao
EPI919001	PB1	China	2016-Jan-13	EPI_ISL_249136	A/Chicken/Guangdong/DG16303/2016(H7N9)	South China Agricultural University	South China Agricultural University	Weixin,Jia;Li,Xing;Zhixian,Li;Wenbao,Qi;Ming,Liao
EPI919025	PB1	China	2016-Mar-01	EPI_ISL_249139	A/Chicken/Guangdong/DG16419/2016(H7N9)	South China Agricultural University	South China Agricultural University	Weixin,Jia;Li,Xing;Zhixian,Li;Wenbao,Qi;Ming,Liao
EPI919041	PB1	China	2016-Mar-04	EPI_ISL_249141	A/Chicken/Dongguan/DG16447/2016(H7N9)	South China Agricultural University	South China Agricultural University	Weixin,Jia;Li,Xing;Yixue,Dai;Wenbao,Qi;Ming,Liao
EPI919057	PB1	China	2016-Mar-08	EPI_ISL_249143	A/Chicken/Guangdong/GZ16491/2016(H7N9)	South China Agricultural University	South China Agricultural University	Weixin,Jia;Li,Xing;Zhixian,Li;Wenbao,Qi;Ming,Liao
EPI919065	PB1	China	2016-Mar-08	EPI_ISL_249144	A/Chicken/Guangdong/GZ16498/2016(H7N9)	South China Agricultural University	South China Agricultural University	Weixin,Jia;Li,Xing;Zhixian,Li;Wenbao,Qi;Ming,Liao
EPI919089	PB1	China	2016-Apr-01	EPI_ISL_249147	A/Chicken/Guangdong/DG16604/2016(H7N9)	South China Agricultural University	South China Agricultural University	Weixin,Jia;Li,Xing;Yixue,Dai;Wenbao,Qi;Ming,Liao
EPI919105	PB1	China	2016-Apr-22	EPI_ISL_249149	A/Chicken/Guangdong/DG16666/2016(H7N9)	South China Agricultural University	South China Agricultural University	Weixin,Jia;Li,Xing;Zhixian,Li;Wenbao,Qi;Ming,Liao
EPI919113	PB1	China	2016-Apr-22	EPI_ISL_249150	A/Chicken/Guangdong/DG16667/2016(H7N9)	South China Agricultural University	South China Agricultural University	Weixin,Jia;Li,Xing;Zhixian,Li;Wenbao,Qi;Ming,Liao
EPI919129	PB1	China	2016-Apr-22	EPI_ISL_249152	A/Chicken/Jiangsu/16680/2016(H7N9)	South China Agricultural University	South China Agricultural University	Weixin,Jia;Li,Xing;Zhixian,Li;Wenbao,Qi;Ming,Liao
EPI919137	PB1	China	2016-Jun-03	EPI_ISL_249153	A/Chicken/Guangdong/DG16746/2016(H7N9)	South China Agricultural University	South China Agricultural University	Weixin,Jia;Li,Xing;Zhixian,Li;Wenbao,Qi;Ming,Liao
EPI919145	PB1	China	2016-Jul-04	EPI_ISL_249154	A/Chicken/Guangdong/DG16800/2016(H7N9)	South China Agricultural University	South China Agricultural University	Weixin,Jia;Li,Xing;Zhixian,Li;Wenbao,Qi;Ming,Liao
EPI919428	PB1	China	2016-Aug-09	EPI_ISL_249236	A/Chicken/Guangdong/DG16804/2016(H7N9)	South China Agricultural University	South China Agricultural University	Weixin,Jia;Li,Xing;Zhixian,Li;Wenbao,Qi;Ming,Liao
EPI919523	PB1	China	2016-Aug-09	EPI_ISL_249280	A/Duck/Guangdong/DG16807/2016(H7N9)	South China Agricultural University	South China Agricultural University	Weixin,Jia;Li,Xing;Zhixian,Li;Wenbao,Qi;Ming,Liao
EPI919531	PB1	China	2016-Jul-24	EPI_ISL_249281	A/Chicken/Heyuan/16876/2016(H7N9)	South China Agricultural University	South China Agricultural University	Weixin,Jia;Li,Xing;Zhixian,Li;Wenbao,Qi;Ming,Liao
EPI942228	PB1	China	2016-Jan-30	EPI_ISL_252829	A/chicken/Longquan/LQ78/2016			Chen,L.J.; Tian,J.H.; Lin,X.D.; Liao,Y.; Shi,M.; Zhang,Y.Z.
EPI942236	PB1	China	2016-Jan-27	EPI_ISL_252837	A/chicken/Ganzhou/GZ79/2016			Chen,L.J.; Tian,J.H.; Lin,X.D.; Liao,Y.; Shi,M.; Zhang,Y.Z.
EPI952635	PB1	United States	2016-Jan-23	EPI_ISL_254724	A/cinnamon teal/California/AH0079011/2016			Xu,Y.; Ramey,A.M.; Bowman,A.S.; DeLiberto,T.J.; Killian,M.L.; Krauss,S.; Nolting,J.M.; Torchetti,M.K.; Reeves,A.B.; Webby,R.J.; Stallknecht,D.E.; Wan,X.F.; Crossley,B.
EPI953051	PB1	United States	2015-Jan-11	EPI_ISL_254785	A/American green-winged teal/Idaho/AH0006121/2015			Xu,Y.; Ramey,A.M.; Bowman,A.S.; DeLiberto,T.J.; Killian,M.L.; Krauss,S.; Nolting,J.M.; Torchetti,M.K.; Reeves,A.B.; Webby,R.J.; Stallknecht,D.E.; Wan,X.F.; Wolking,R.; Bradway,D.
EPI965525	PB1	Bangladesh	2015-Dec-10	EPI_ISL_257048	A/duck/Bangladesh/26980/2015			Barman,S.; Marinova-Petkova,A.; Hasan,M.K.; Akhtar,S.; Turner,J.C.; Franks,J.; Walker,D.; Seiler,P.; Friedman,K.; Kercher,L.; Kayali,G.; Jones-Engel,L.; McKenzie,P.; Krauss,S.; Webby,R.J.; Feeroz,M.M.; Webster,R.G.
EPI965357	PB1	Bangladesh	2015-Dec-10	EPI_ISL_257080	A/duck/Bangladesh/27042/2015			Barman,S.; Marinova-Petkova,A.; Hasan,M.K.; Akhtar,S.; Turner,J.C.; Franks,J.; Walker,D.; Seiler,P.; Friedman,K.; Kercher,L.; Kayali,G.; Jones-Engel,L.; McKenzie,P.; Krauss,S.; Webby,R.J.; Feeroz,M.M.; Webster,R.G.
EPI965337	PB1	Bangladesh	2015-Dec-10	EPI_ISL_257090	A/duck/Bangladesh/26992/2015			Barman,S.; Marinova-Petkova,A.; Hasan,M.K.; Akhtar,S.; Turner,J.C.; Franks,J.; Walker,D.; Seiler,P.; Friedman,K.; Kercher,L.; Kayali,G.; Jones-Engel,L.; McKenzie,P.; Krauss,S.; Webby,R.J.; Feeroz,M.M.; Webster,R.G.
EPI967329	PB1	United States	2016-Jan-30	EPI_ISL_257409	A/nothern shoveler/California/AH0079371/2016			Xu,Y.; Ramey,A.M.; Bowman,A.S.; DeLiberto,T.J.; Killian,M.L.; Krauss,S.; Nolting,J.M.; Torchetti,M.K.; Reeves,A.B.; Webby,R.J.; Stallknecht,D.E.; Wan,X.F.; Crossley,B.
EPI967335	PB1	United States	2016-Jan-16	EPI_ISL_257410	A/northern shoveler/California/AH0076755/2016			Xu,Y.; Ramey,A.M.; Bowman,A.S.; DeLiberto,T.J.; Killian,M.L.; Krauss,S.; Nolting,J.M.; Torchetti,M.K.; Reeves,A.B.; Webby,R.J.; Stallknecht,D.E.; Wan,X.F.; Crossley,B.
EPI973692	PB1	United States	2015-Mar-28	EPI_ISL_258508	A/blue-winged teal/Louisiana/UGAI15-1367/2015			Reeves,A.B.
EPI973700	PB1	United States	2015-Mar-28	EPI_ISL_258509	A/blue-winged teal/Louisiana/UGAI15-1692/2015			Reeves,A.B.
EPI979515	PB1	China	2016-Dec-10	EPI_ISL_259747	A/chicken/Guangdong/12.10 DGCPLB032/2016	CAS Key Laboratory of Pathogenic Microbiology and Immunology, Institute of Microbiology, Chinese Academy of Sciences	Institute of Microbiology, Chinese Academy of Sciences	Yuhai, Bi
EPI979547	PB1	China	2017-Feb-16	EPI_ISL_259751	A/duck/Jiangxi/02.16 ShRSX002-O/2017(Mixed)	CAS Key Laboratory of Pathogenic Microbiology and Immunology, Institute of Microbiology, Chinese Academy of Sciences	Institute of Microbiology, Chinese Academy of Sciences	Yuhai, Bi
EPI979563	PB1	China	2017-Feb-16	EPI_ISL_259753	A/chicken/Jiangxi/02.16 ShRGF080-P/2017	CAS Key Laboratory of Pathogenic Microbiology and Immunology, Institute of Microbiology, Chinese Academy of Sciences	Institute of Microbiology, Chinese Academy of Sciences	Yuhai, Bi
EPI979571	PB1	China	2017-Mar-04	EPI_ISL_259754	A/chicken/Liaoning/03.04 LN-083/2017	CAS Key Laboratory of Pathogenic Microbiology and Immunology, Institute of Microbiology, Chinese Academy of Sciences	Institute of Microbiology, Chinese Academy of Sciences	Yuhai, Bi
EPI979579	PB1	China	2017-Feb-10	EPI_ISL_259755	A/chicken/Shandong/02.10 QD2-758/2017	CAS Key Laboratory of Pathogenic Microbiology and Immunology, Institute of Microbiology, Chinese Academy of Sciences	Institute of Microbiology, Chinese Academy of Sciences	Yuhai, Bi
EPI979587	PB1	China	2017-Apr-03	EPI_ISL_259756	A/chicken/Shandong/04.03 QD4-739/2017	CAS Key Laboratory of Pathogenic Microbiology and Immunology, Institute of Microbiology, Chinese Academy of Sciences	Institute of Microbiology, Chinese Academy of Sciences	Yuhai, Bi
EPI979603	PB1	China	2017-Jan-08	EPI_ISL_259758	A/chicken/Guangdong/01.08 SZBJ0011-O/2017	CAS Key Laboratory of Pathogenic Microbiology and Immunology, Institute of Microbiology, Chinese Academy of Sciences	Institute of Microbiology, Chinese Academy of Sciences	Yuhai, Bi
EPI979619	PB1	China	2017-Jan-10	EPI_ISL_259760	A/chicken/Zhejiang/1.10 HZ142/2017	CAS Key Laboratory of Pathogenic Microbiology and Immunology, Institute of Microbiology, Chinese Academy of Sciences	Institute of Microbiology, Chinese Academy of Sciences	Yuhai, Bi
EPI979627	PB1	China	2016-Dec-15	EPI_ISL_259761	A/chicken/Zhejiang/12.15 HZ293/2016	CAS Key Laboratory of Pathogenic Microbiology and Immunology, Institute of Microbiology, Chinese Academy of Sciences	Institute of Microbiology, Chinese Academy of Sciences	Yuhai, Bi
EPI979639	PB1	China	2017-Feb-17	EPI_ISL_259763	A/Chicken/Jiangxi/02.17 ShRGF219-O/2017(H7N9)	CAS Key Laboratory of Pathogenic Microbiology and Immunology, Institute of Microbiology, Chinese Academy of Sciences	Institute of Microbiology, Chinese Academy of Sciences
EPI1053950	PB1	United States	2017-Mar-19	EPI_ISL_276762	A/chicken/Alabama/17-008899-10/2017			Killian,M.L.
EPI1053958	PB1	United States	2017-Mar-19	EPI_ISL_276763	A/chicken/Alabama/17-008899-11/2017			Killian,M.L.
EPI1053966	PB1	United States	2017-Mar-17	EPI_ISL_276764	A/chicken/Alabama/17-008901-1/2017			Killian,M.L.
EPI1053974	PB1	United States	2017-Mar-03	EPI_ISL_276765	A/chicken/Tennessee/17-007147-1/2017			Killian,M.L.
EPI1053984	PB1	United States	2017-Mar-03	EPI_ISL_276767	A/chicken/Tennessee/17-007147-3/2017			Killian,M.L.
EPI1053992	PB1	United States	2017-Mar-03	EPI_ISL_276768	A/chicken/Tennessee/17-007147-4/2017			Killian,M.L.
EPI1054000	PB1	United States	2017-Mar-03	EPI_ISL_276769	A/chicken/Tennessee/17-007147-5/2017			Killian,M.L.
EPI1054008	PB1	United States	2017-Mar-03	EPI_ISL_276770	A/chicken/Tennessee/17-007147-6/2017			Killian,M.L.
EPI1054016	PB1	United States	2017-Mar-03	EPI_ISL_276771	A/chicken/Tennessee/17-007147-7/2017			Killian,M.L.
EPI1054024	PB1	United States	2017-Mar-06	EPI_ISL_276772	A/chicken/Tennessee/17-007429-3/2017			Killian,M.L.
EPI1054032	PB1	United States	2017-Mar-06	EPI_ISL_276773	A/chicken/Tennessee/17-007429-7/2017			Killian,M.L.
EPI1054040	PB1	United States	2017-Mar-13	EPI_ISL_276774	A/chicken/Tennessee/17-008152-1/2017			Killian,M.L.
EPI1054048	PB1	United States	2017-Mar-14	EPI_ISL_276775	A/chicken/Tennessee/17-008279-2/2017			Killian,M.L.
EPI1054056	PB1	United States	2017-Mar-14	EPI_ISL_276776	A/chicken/Tennessee/17-008279-5/2017			Killian,M.L.
EPI1054064	PB1	United States	2017-Mar-14	EPI_ISL_276777	A/chicken/Tennessee/17-008279-6/2017			Killian,M.L.
EPI1054072	PB1	United States	2017-Mar-15	EPI_ISL_276778	A/duck/Alabama/17-008643-2/2017			Killian,M.L.
EPI1054081	PB1	United States	2017-Mar-14	EPI_ISL_276779	A/guinea fowl/Alabama/17-008645-2/2017			Killian,M.L.
EPI1054088	PB1	United States	2017-Mar-14	EPI_ISL_276780	A/guinea fowl/Alabama/17-008646-1/2017			Killian,M.L.
EPI1054132	PB1	China	2017-Jun-06	EPI_ISL_276785	A/chicken/Fujian/06.06 NP0001/2017	CAS Key Laboratory of Pathogenic Microbiology and Immunology, Institute of Microbiology, Chinese Academy of Sciences	Institute of Microbiology, Chinese Academy of Sciences	Yuhai, Bi
EPI1055398	PB1	China	2015-Dec-19	EPI_ISL_277046	A/chicken/Wuxi/7144/2015	Beijing Institute of Microbiology and Epidemiology	Beijing Institute of Microbiology and Epidemiology	Maijuan,Ma; Shanhui,Chen; Teng,Zhao
EPI1055406	PB1	China	2015-May-19	EPI_ISL_277047	A/chicken/Wuxi/5852/2015	Beijing Institute of Microbiology and Epidemiology	Beijing Institute of Microbiology and Epidemiology	Maijuan,Ma; Shanhui,Chen; Teng,Zhao
EPI1055414	PB1	China	2016-Apr-21	EPI_ISL_277048	A/chicken/Wuxi/8048/2016	Beijing Institute of Microbiology and Epidemiology	Beijing Institute of Microbiology and Epidemiology	Maijuan,Ma; Shanhui,Chen; Teng,Zhao
EPI1055430	PB1	China	2014-Jun-01	EPI_ISL_277050	A/chicken/Wuxi/WX5/2014	Beijing Institute of Microbiology and Epidemiology	Beijing Institute of Microbiology and Epidemiology	Maijuan,Ma; Shanhui,Chen; Teng,Zhao
EPI1074592	PB1	China	2017-Feb-01	EPI_ISL_280466	A/chicken/Guangdong/J1/2017			Chen,J.; Zhang,J.; Zhu,W.; Zhang,Y.; Tan,H.; Liu,M.; Cai,M.; Shen,J.; Ly,H.
EPI1074600	PB1	China	2017-Feb-01	EPI_ISL_280467	A/chicken/Guangdong/J2/2017			Chen,J.; Zhang,J.; Zhu,W.; Zhang,Y.; Tan,H.; Liu,M.; Cai,M.; Shen,J.; Ly,H.
EPI1090179	PB1	China	2014-Mar-05	EPI_ISL_283472	A/chicken/Fujian/S1017/2014			Shi,J.; Deng,G.; Kong,H.; Gu,C.; Ma,S.; Yin,X.; Zeng,X.; Cui,P.; Chen,Y.; Yang,H.; Wan,X.; Wang,X.; Liu,L.; Chen,P.; Jiang,Y.; Liu,J.; Guan,Y.; Suzuki,Y.; Li,M.; Qu,Z.; Guan,L.; Zang,J.; Gu,W.; Han,S.; Song,Y.; Hu,Y.; Wang,Z.; Gu,L.; Yang,W.; Liang,L.; Bao,H.; Tian,G.; Li,Y.; Qiao,C.; Jiang,L.; Li,C.; Bu,Z.; Chen,H.
EPI1090187	PB1	China	2014-Mar-05	EPI_ISL_283473	A/chicken/Fujian/S1085/2014			Shi,J.; Deng,G.; Kong,H.; Gu,C.; Ma,S.; Yin,X.; Zeng,X.; Cui,P.; Chen,Y.; Yang,H.; Wan,X.; Wang,X.; Liu,L.; Chen,P.; Jiang,Y.; Liu,J.; Guan,Y.; Suzuki,Y.; Li,M.; Qu,Z.; Guan,L.; Zang,J.; Gu,W.; Han,S.; Song,Y.; Hu,Y.; Wang,Z.; Gu,L.; Yang,W.; Liang,L.; Bao,H.; Tian,G.; Li,Y.; Qiao,C.; Jiang,L.; Li,C.; Bu,Z.; Chen,H.
EPI1090195	PB1	China	2015-Apr-08	EPI_ISL_283474	A/chicken/Fujian/S1096/2015			Shi,J.; Deng,G.; Kong,H.; Gu,C.; Ma,S.; Yin,X.; Zeng,X.; Cui,P.; Chen,Y.; Yang,H.; Wan,X.; Wang,X.; Liu,L.; Chen,P.; Jiang,Y.; Liu,J.; Guan,Y.; Suzuki,Y.; Li,M.; Qu,Z.; Guan,L.; Zang,J.; Gu,W.; Han,S.; Song,Y.; Hu,Y.; Wang,Z.; Gu,L.; Yang,W.; Liang,L.; Bao,H.; Tian,G.; Li,Y.; Qiao,C.; Jiang,L.; Li,C.; Bu,Z.; Chen,H.
EPI1090203	PB1	China	2014-Mar-06	EPI_ISL_283475	A/chicken/Fujian/S1322/2014			Shi,J.; Deng,G.; Kong,H.; Gu,C.; Ma,S.; Yin,X.; Zeng,X.; Cui,P.; Chen,Y.; Yang,H.; Wan,X.; Wang,X.; Liu,L.; Chen,P.; Jiang,Y.; Liu,J.; Guan,Y.; Suzuki,Y.; Li,M.; Qu,Z.; Guan,L.; Zang,J.; Gu,W.; Han,S.; Song,Y.; Hu,Y.; Wang,Z.; Gu,L.; Yang,W.; Liang,L.; Bao,H.; Tian,G.; Li,Y.; Qiao,C.; Jiang,L.; Li,C.; Bu,Z.; Chen,H.
EPI1090211	PB1	China	2014-Nov-04	EPI_ISL_283476	A/chicken/Fujian/S4215/2014			Shi,J.; Deng,G.; Kong,H.; Gu,C.; Ma,S.; Yin,X.; Zeng,X.; Cui,P.; Chen,Y.; Yang,H.; Wan,X.; Wang,X.; Liu,L.; Chen,P.; Jiang,Y.; Liu,J.; Guan,Y.; Suzuki,Y.; Li,M.; Qu,Z.; Guan,L.; Zang,J.; Gu,W.; Han,S.; Song,Y.; Hu,Y.; Wang,Z.; Gu,L.; Yang,W.; Liang,L.; Bao,H.; Tian,G.; Li,Y.; Qiao,C.; Jiang,L.; Li,C.; Bu,Z.; Chen,H.
EPI1090219	PB1	China	2014-Nov-04	EPI_ISL_283477	A/chicken/Fujian/S4219/2014			Shi,J.; Deng,G.; Kong,H.; Gu,C.; Ma,S.; Yin,X.; Zeng,X.; Cui,P.; Chen,Y.; Yang,H.; Wan,X.; Wang,X.; Liu,L.; Chen,P.; Jiang,Y.; Liu,J.; Guan,Y.; Suzuki,Y.; Li,M.; Qu,Z.; Guan,L.; Zang,J.; Gu,W.; Han,S.; Song,Y.; Hu,Y.; Wang,Z.; Gu,L.; Yang,W.; Liang,L.; Bao,H.; Tian,G.; Li,Y.; Qiao,C.; Jiang,L.; Li,C.; Bu,Z.; Chen,H.
EPI1090227	PB1	China	2014-Nov-04	EPI_ISL_283478	A/chicken/Fujian/S4248/2014			Shi,J.; Deng,G.; Kong,H.; Gu,C.; Ma,S.; Yin,X.; Zeng,X.; Cui,P.; Chen,Y.; Yang,H.; Wan,X.; Wang,X.; Liu,L.; Chen,P.; Jiang,Y.; Liu,J.; Guan,Y.; Suzuki,Y.; Li,M.; Qu,Z.; Guan,L.; Zang,J.; Gu,W.; Han,S.; Song,Y.; Hu,Y.; Wang,Z.; Gu,L.; Yang,W.; Liang,L.; Bao,H.; Tian,G.; Li,Y.; Qiao,C.; Jiang,L.; Li,C.; Bu,Z.; Chen,H.
EPI1090235	PB1	China	2015-Dec-09	EPI_ISL_283479	A/chicken/Fujian/S4518/2015			Shi,J.; Deng,G.; Kong,H.; Gu,C.; Ma,S.; Yin,X.; Zeng,X.; Cui,P.; Chen,Y.; Yang,H.; Wan,X.; Wang,X.; Liu,L.; Chen,P.; Jiang,Y.; Liu,J.; Guan,Y.; Suzuki,Y.; Li,M.; Qu,Z.; Guan,L.; Zang,J.; Gu,W.; Han,S.; Song,Y.; Hu,Y.; Wang,Z.; Gu,L.; Yang,W.; Liang,L.; Bao,H.; Tian,G.; Li,Y.; Qiao,C.; Jiang,L.; Li,C.; Bu,Z.; Chen,H.
EPI1090251	PB1	China	2015-Mar-31	EPI_ISL_283481	A/chicken/Guangdong/S1200/2015			Shi,J.; Deng,G.; Kong,H.; Gu,C.; Ma,S.; Yin,X.; Zeng,X.; Cui,P.; Chen,Y.; Yang,H.; Wan,X.; Wang,X.; Liu,L.; Chen,P.; Jiang,Y.; Liu,J.; Guan,Y.; Suzuki,Y.; Li,M.; Qu,Z.; Guan,L.; Zang,J.; Gu,W.; Han,S.; Song,Y.; Hu,Y.; Wang,Z.; Gu,L.; Yang,W.; Liang,L.; Bao,H.; Tian,G.; Li,Y.; Qiao,C.; Jiang,L.; Li,C.; Bu,Z.; Chen,H.
EPI1090259	PB1	China	2013-Aug-12	EPI_ISL_283482	A/chicken/Guangdong/SC086/2013			Shi,J.; Deng,G.; Kong,H.; Gu,C.; Ma,S.; Yin,X.; Zeng,X.; Cui,P.; Chen,Y.; Yang,H.; Wan,X.; Wang,X.; Liu,L.; Chen,P.; Jiang,Y.; Liu,J.; Guan,Y.; Suzuki,Y.; Li,M.; Qu,Z.; Guan,L.; Zang,J.; Gu,W.; Han,S.; Song,Y.; Hu,Y.; Wang,Z.; Gu,L.; Yang,W.; Liang,L.; Bao,H.; Tian,G.; Li,Y.; Qiao,C.; Jiang,L.; Li,C.; Bu,Z.; Chen,H.
EPI1090267	PB1	China	2013-Aug-12	EPI_ISL_283483	A/chicken/Guangdong/SC092/2013			Shi,J.; Deng,G.; Kong,H.; Gu,C.; Ma,S.; Yin,X.; Zeng,X.; Cui,P.; Chen,Y.; Yang,H.; Wan,X.; Wang,X.; Liu,L.; Chen,P.; Jiang,Y.; Liu,J.; Guan,Y.; Suzuki,Y.; Li,M.; Qu,Z.; Guan,L.; Zang,J.; Gu,W.; Han,S.; Song,Y.; Hu,Y.; Wang,Z.; Gu,L.; Yang,W.; Liang,L.; Bao,H.; Tian,G.; Li,Y.; Qiao,C.; Jiang,L.; Li,C.; Bu,Z.; Chen,H.
EPI1090275	PB1	China	2014-Jan-09	EPI_ISL_283484	A/chicken/Guangdong/SD002/2014			Shi,J.; Deng,G.; Kong,H.; Gu,C.; Ma,S.; Yin,X.; Zeng,X.; Cui,P.; Chen,Y.; Yang,H.; Wan,X.; Wang,X.; Liu,L.; Chen,P.; Jiang,Y.; Liu,J.; Guan,Y.; Suzuki,Y.; Li,M.; Qu,Z.; Guan,L.; Zang,J.; Gu,W.; Han,S.; Song,Y.; Hu,Y.; Wang,Z.; Gu,L.; Yang,W.; Liang,L.; Bao,H.; Tian,G.; Li,Y.; Qiao,C.; Jiang,L.; Li,C.; Bu,Z.; Chen,H.
EPI1090283	PB1	China	2015-Jan-18	EPI_ISL_283485	A/chicken/Guangdong/SD007/2015			Shi,J.; Deng,G.; Kong,H.; Gu,C.; Ma,S.; Yin,X.; Zeng,X.; Cui,P.; Chen,Y.; Yang,H.; Wan,X.; Wang,X.; Liu,L.; Chen,P.; Jiang,Y.; Liu,J.; Guan,Y.; Suzuki,Y.; Li,M.; Qu,Z.; Guan,L.; Zang,J.; Gu,W.; Han,S.; Song,Y.; Hu,Y.; Wang,Z.; Gu,L.; Yang,W.; Liang,L.; Bao,H.; Tian,G.; Li,Y.; Qiao,C.; Jiang,L.; Li,C.; Bu,Z.; Chen,H.
EPI1090291	PB1	China	2017-Jan-09	EPI_ISL_283486	A/chicken/Guangdong/SD008/2017			Shi,J.; Deng,G.; Kong,H.; Gu,C.; Ma,S.; Yin,X.; Zeng,X.; Cui,P.; Chen,Y.; Yang,H.; Wan,X.; Wang,X.; Liu,L.; Chen,P.; Jiang,Y.; Liu,J.; Guan,Y.; Suzuki,Y.; Li,M.; Qu,Z.; Guan,L.; Zang,J.; Gu,W.; Han,S.; Song,Y.; Hu,Y.; Wang,Z.; Gu,L.; Yang,W.; Liang,L.; Bao,H.; Tian,G.; Li,Y.; Qiao,C.; Jiang,L.; Li,C.; Bu,Z.; Chen,H.
EPI1090299	PB1	China	2017-Jan-18	EPI_ISL_283487	A/chicken/Guangdong/SD010/2017			Shi,J.; Deng,G.; Kong,H.; Gu,C.; Ma,S.; Yin,X.; Zeng,X.; Cui,P.; Chen,Y.; Yang,H.; Wan,X.; Wang,X.; Liu,L.; Chen,P.; Jiang,Y.; Liu,J.; Guan,Y.; Suzuki,Y.; Li,M.; Qu,Z.; Guan,L.; Zang,J.; Gu,W.; Han,S.; Song,Y.; Hu,Y.; Wang,Z.; Gu,L.; Yang,W.; Liang,L.; Bao,H.; Tian,G.; Li,Y.; Qiao,C.; Jiang,L.; Li,C.; Bu,Z.; Chen,H.
EPI1090315	PB1	China	2013-Dec-18	EPI_ISL_283489	A/chicken/Guangdong/SD015/2013			Shi,J.; Deng,G.; Kong,H.; Gu,C.; Ma,S.; Yin,X.; Zeng,X.; Cui,P.; Chen,Y.; Yang,H.; Wan,X.; Wang,X.; Liu,L.; Chen,P.; Jiang,Y.; Liu,J.; Guan,Y.; Suzuki,Y.; Li,M.; Qu,Z.; Guan,L.; Zang,J.; Gu,W.; Han,S.; Song,Y.; Hu,Y.; Wang,Z.; Gu,L.; Yang,W.; Liang,L.; Bao,H.; Tian,G.; Li,Y.; Qiao,C.; Jiang,L.; Li,C.; Bu,Z.; Chen,H.
EPI1090323	PB1	China	2015-Jan-27	EPI_ISL_283490	A/chicken/Guangdong/SD018/2015			Shi,J.; Deng,G.; Kong,H.; Gu,C.; Ma,S.; Yin,X.; Zeng,X.; Cui,P.; Chen,Y.; Yang,H.; Wan,X.; Wang,X.; Liu,L.; Chen,P.; Jiang,Y.; Liu,J.; Guan,Y.; Suzuki,Y.; Li,M.; Qu,Z.; Guan,L.; Zang,J.; Gu,W.; Han,S.; Song,Y.; Hu,Y.; Wang,Z.; Gu,L.; Yang,W.; Liang,L.; Bao,H.; Tian,G.; Li,Y.; Qiao,C.; Jiang,L.; Li,C.; Bu,Z.; Chen,H.
EPI1090331	PB1	China	2014-Feb-23	EPI_ISL_283491	A/chicken/Guangdong/SD021/2014			Shi,J.; Deng,G.; Kong,H.; Gu,C.; Ma,S.; Yin,X.; Zeng,X.; Cui,P.; Chen,Y.; Yang,H.; Wan,X.; Wang,X.; Liu,L.; Chen,P.; Jiang,Y.; Liu,J.; Guan,Y.; Suzuki,Y.; Li,M.; Qu,Z.; Guan,L.; Zang,J.; Gu,W.; Han,S.; Song,Y.; Hu,Y.; Wang,Z.; Gu,L.; Yang,W.; Liang,L.; Bao,H.; Tian,G.; Li,Y.; Qiao,C.; Jiang,L.; Li,C.; Bu,Z.; Chen,H.
EPI1090347	PB1	China	2014-Mar-08	EPI_ISL_283493	A/chicken/Guangdong/SD025/2014			Shi,J.; Deng,G.; Kong,H.; Gu,C.; Ma,S.; Yin,X.; Zeng,X.; Cui,P.; Chen,Y.; Yang,H.; Wan,X.; Wang,X.; Liu,L.; Chen,P.; Jiang,Y.; Liu,J.; Guan,Y.; Suzuki,Y.; Li,M.; Qu,Z.; Guan,L.; Zang,J.; Gu,W.; Han,S.; Song,Y.; Hu,Y.; Wang,Z.; Gu,L.; Yang,W.; Liang,L.; Bao,H.; Tian,G.; Li,Y.; Qiao,C.; Jiang,L.; Li,C.; Bu,Z.; Chen,H.
EPI1090355	PB1	China	2015-Mar-14	EPI_ISL_283494	A/chicken/Guangdong/SD027/2015			Shi,J.; Deng,G.; Kong,H.; Gu,C.; Ma,S.; Yin,X.; Zeng,X.; Cui,P.; Chen,Y.; Yang,H.; Wan,X.; Wang,X.; Liu,L.; Chen,P.; Jiang,Y.; Liu,J.; Guan,Y.; Suzuki,Y.; Li,M.; Qu,Z.; Guan,L.; Zang,J.; Gu,W.; Han,S.; Song,Y.; Hu,Y.; Wang,Z.; Gu,L.; Yang,W.; Liang,L.; Bao,H.; Tian,G.; Li,Y.; Qiao,C.; Jiang,L.; Li,C.; Bu,Z.; Chen,H.
EPI1090363	PB1	China	2017-Jan-18	EPI_ISL_283495	A/chicken/Guangdong/SD027/2017			Shi,J.; Deng,G.; Kong,H.; Gu,C.; Ma,S.; Yin,X.; Zeng,X.; Cui,P.; Chen,Y.; Yang,H.; Wan,X.; Wang,X.; Liu,L.; Chen,P.; Jiang,Y.; Liu,J.; Guan,Y.; Suzuki,Y.; Li,M.; Qu,Z.; Guan,L.; Zang,J.; Gu,W.; Han,S.; Song,Y.; Hu,Y.; Wang,Z.; Gu,L.; Yang,W.; Liang,L.; Bao,H.; Tian,G.; Li,Y.; Qiao,C.; Jiang,L.; Li,C.; Bu,Z.; Chen,H.
EPI1090371	PB1	China	2017-Jan-18	EPI_ISL_283496	A/chicken/Guangdong/SD028/2017			Shi,J.; Deng,G.; Kong,H.; Gu,C.; Ma,S.; Yin,X.; Zeng,X.; Cui,P.; Chen,Y.; Yang,H.; Wan,X.; Wang,X.; Liu,L.; Chen,P.; Jiang,Y.; Liu,J.; Guan,Y.; Suzuki,Y.; Li,M.; Qu,Z.; Guan,L.; Zang,J.; Gu,W.; Han,S.; Song,Y.; Hu,Y.; Wang,Z.; Gu,L.; Yang,W.; Liang,L.; Bao,H.; Tian,G.; Li,Y.; Qiao,C.; Jiang,L.; Li,C.; Bu,Z.; Chen,H.
EPI1090379	PB1	China	2014-Mar-14	EPI_ISL_283497	A/chicken/Guangdong/SD029/2014			Shi,J.; Deng,G.; Kong,H.; Gu,C.; Ma,S.; Yin,X.; Zeng,X.; Cui,P.; Chen,Y.; Yang,H.; Wan,X.; Wang,X.; Liu,L.; Chen,P.; Jiang,Y.; Liu,J.; Guan,Y.; Suzuki,Y.; Li,M.; Qu,Z.; Guan,L.; Zang,J.; Gu,W.; Han,S.; Song,Y.; Hu,Y.; Wang,Z.; Gu,L.; Yang,W.; Liang,L.; Bao,H.; Tian,G.; Li,Y.; Qiao,C.; Jiang,L.; Li,C.; Bu,Z.; Chen,H.
EPI1090387	PB1	China	2017-Jan-18	EPI_ISL_283498	A/chicken/Guangdong/SD031/2017			Shi,J.; Deng,G.; Kong,H.; Gu,C.; Ma,S.; Yin,X.; Zeng,X.; Cui,P.; Chen,Y.; Yang,H.; Wan,X.; Wang,X.; Liu,L.; Chen,P.; Jiang,Y.; Liu,J.; Guan,Y.; Suzuki,Y.; Li,M.; Qu,Z.; Guan,L.; Zang,J.; Gu,W.; Han,S.; Song,Y.; Hu,Y.; Wang,Z.; Gu,L.; Yang,W.; Liang,L.; Bao,H.; Tian,G.; Li,Y.; Qiao,C.; Jiang,L.; Li,C.; Bu,Z.; Chen,H.
EPI1090395	PB1	China	2017-Jan-12	EPI_ISL_283499	A/chicken/Guangdong/SD032/2017			Shi,J.; Deng,G.; Kong,H.; Gu,C.; Ma,S.; Yin,X.; Zeng,X.; Cui,P.; Chen,Y.; Yang,H.; Wan,X.; Wang,X.; Liu,L.; Chen,P.; Jiang,Y.; Liu,J.; Guan,Y.; Suzuki,Y.; Li,M.; Qu,Z.; Guan,L.; Zang,J.; Gu,W.; Han,S.; Song,Y.; Hu,Y.; Wang,Z.; Gu,L.; Yang,W.; Liang,L.; Bao,H.; Tian,G.; Li,Y.; Qiao,C.; Jiang,L.; Li,C.; Bu,Z.; Chen,H.
EPI1090403	PB1	China	2017-Jan-22	EPI_ISL_283500	A/chicken/Guangdong/SD034/2017			Shi,J.; Deng,G.; Kong,H.; Gu,C.; Ma,S.; Yin,X.; Zeng,X.; Cui,P.; Chen,Y.; Yang,H.; Wan,X.; Wang,X.; Liu,L.; Chen,P.; Jiang,Y.; Liu,J.; Guan,Y.; Suzuki,Y.; Li,M.; Qu,Z.; Guan,L.; Zang,J.; Gu,W.; Han,S.; Song,Y.; Hu,Y.; Wang,Z.; Gu,L.; Yang,W.; Liang,L.; Bao,H.; Tian,G.; Li,Y.; Qiao,C.; Jiang,L.; Li,C.; Bu,Z.; Chen,H.
EPI1090419	PB1	China	2014-Jan-24	EPI_ISL_283502	A/chicken/Guangxi/SD004/2014			Shi,J.; Deng,G.; Kong,H.; Gu,C.; Ma,S.; Yin,X.; Zeng,X.; Cui,P.; Chen,Y.; Yang,H.; Wan,X.; Wang,X.; Liu,L.; Chen,P.; Jiang,Y.; Liu,J.; Guan,Y.; Suzuki,Y.; Li,M.; Qu,Z.; Guan,L.; Zang,J.; Gu,W.; Han,S.; Song,Y.; Hu,Y.; Wang,Z.; Gu,L.; Yang,W.; Liang,L.; Bao,H.; Tian,G.; Li,Y.; Qiao,C.; Jiang,L.; Li,C.; Bu,Z.; Chen,H.
EPI1090427	PB1	China	2014-Jan-24	EPI_ISL_283503	A/chicken/Guangxi/SD005/2014			Shi,J.; Deng,G.; Kong,H.; Gu,C.; Ma,S.; Yin,X.; Zeng,X.; Cui,P.; Chen,Y.; Yang,H.; Wan,X.; Wang,X.; Liu,L.; Chen,P.; Jiang,Y.; Liu,J.; Guan,Y.; Suzuki,Y.; Li,M.; Qu,Z.; Guan,L.; Zang,J.; Gu,W.; Han,S.; Song,Y.; Hu,Y.; Wang,Z.; Gu,L.; Yang,W.; Liang,L.; Bao,H.; Tian,G.; Li,Y.; Qiao,C.; Jiang,L.; Li,C.; Bu,Z.; Chen,H.
EPI1090435	PB1	China	2014-Jan-24	EPI_ISL_283504	A/chicken/Guangxi/SD006/2014			Shi,J.; Deng,G.; Kong,H.; Gu,C.; Ma,S.; Yin,X.; Zeng,X.; Cui,P.; Chen,Y.; Yang,H.; Wan,X.; Wang,X.; Liu,L.; Chen,P.; Jiang,Y.; Liu,J.; Guan,Y.; Suzuki,Y.; Li,M.; Qu,Z.; Guan,L.; Zang,J.; Gu,W.; Han,S.; Song,Y.; Hu,Y.; Wang,Z.; Gu,L.; Yang,W.; Liang,L.; Bao,H.; Tian,G.; Li,Y.; Qiao,C.; Jiang,L.; Li,C.; Bu,Z.; Chen,H.
EPI1090443	PB1	China	2016-Apr-27	EPI_ISL_283505	A/chicken/Hebei/S1257/2016			Shi,J.; Deng,G.; Kong,H.; Gu,C.; Ma,S.; Yin,X.; Zeng,X.; Cui,P.; Chen,Y.; Yang,H.; Wan,X.; Wang,X.; Liu,L.; Chen,P.; Jiang,Y.; Liu,J.; Guan,Y.; Suzuki,Y.; Li,M.; Qu,Z.; Guan,L.; Zang,J.; Gu,W.; Han,S.; Song,Y.; Hu,Y.; Wang,Z.; Gu,L.; Yang,W.; Liang,L.; Bao,H.; Tian,G.; Li,Y.; Qiao,C.; Jiang,L.; Li,C.; Bu,Z.; Chen,H.
EPI1090451	PB1	China	2014-Jun-05	EPI_ISL_283506	A/chicken/Henan/S1425/2014			Shi,J.; Deng,G.; Kong,H.; Gu,C.; Ma,S.; Yin,X.; Zeng,X.; Cui,P.; Chen,Y.; Yang,H.; Wan,X.; Wang,X.; Liu,L.; Chen,P.; Jiang,Y.; Liu,J.; Guan,Y.; Suzuki,Y.; Li,M.; Qu,Z.; Guan,L.; Zang,J.; Gu,W.; Han,S.; Song,Y.; Hu,Y.; Wang,Z.; Gu,L.; Yang,W.; Liang,L.; Bao,H.; Tian,G.; Li,Y.; Qiao,C.; Jiang,L.; Li,C.; Bu,Z.; Chen,H.
EPI1090459	PB1	China	2016-May-19	EPI_ISL_283507	A/chicken/Hunan/S12753/2016			Shi,J.; Deng,G.; Kong,H.; Gu,C.; Ma,S.; Yin,X.; Zeng,X.; Cui,P.; Chen,Y.; Yang,H.; Wan,X.; Wang,X.; Liu,L.; Chen,P.; Jiang,Y.; Liu,J.; Guan,Y.; Suzuki,Y.; Li,M.; Qu,Z.; Guan,L.; Zang,J.; Gu,W.; Han,S.; Song,Y.; Hu,Y.; Wang,Z.; Gu,L.; Yang,W.; Liang,L.; Bao,H.; Tian,G.; Li,Y.; Qiao,C.; Jiang,L.; Li,C.; Bu,Z.; Chen,H.
EPI1090467	PB1	China	2014-Jan-28	EPI_ISL_283508	A/chicken/Hunan/SD010/2014			Shi,J.; Deng,G.; Kong,H.; Gu,C.; Ma,S.; Yin,X.; Zeng,X.; Cui,P.; Chen,Y.; Yang,H.; Wan,X.; Wang,X.; Liu,L.; Chen,P.; Jiang,Y.; Liu,J.; Guan,Y.; Suzuki,Y.; Li,M.; Qu,Z.; Guan,L.; Zang,J.; Gu,W.; Han,S.; Song,Y.; Hu,Y.; Wang,Z.; Gu,L.; Yang,W.; Liang,L.; Bao,H.; Tian,G.; Li,Y.; Qiao,C.; Jiang,L.; Li,C.; Bu,Z.; Chen,H.
EPI1090475	PB1	China	2014-Feb-18	EPI_ISL_283509	A/chicken/Hunan/SD017/2014			Shi,J.; Deng,G.; Kong,H.; Gu,C.; Ma,S.; Yin,X.; Zeng,X.; Cui,P.; Chen,Y.; Yang,H.; Wan,X.; Wang,X.; Liu,L.; Chen,P.; Jiang,Y.; Liu,J.; Guan,Y.; Suzuki,Y.; Li,M.; Qu,Z.; Guan,L.; Zang,J.; Gu,W.; Han,S.; Song,Y.; Hu,Y.; Wang,Z.; Gu,L.; Yang,W.; Liang,L.; Bao,H.; Tian,G.; Li,Y.; Qiao,C.; Jiang,L.; Li,C.; Bu,Z.; Chen,H.
EPI1090491	PB1	China	2016-Mar-13	EPI_ISL_283511	A/chicken/Jiangsu/S1045/2016			Shi,J.; Deng,G.; Kong,H.; Gu,C.; Ma,S.; Yin,X.; Zeng,X.; Cui,P.; Chen,Y.; Yang,H.; Wan,X.; Wang,X.; Liu,L.; Chen,P.; Jiang,Y.; Liu,J.; Guan,Y.; Suzuki,Y.; Li,M.; Qu,Z.; Guan,L.; Zang,J.; Gu,W.; Han,S.; Song,Y.; Hu,Y.; Wang,Z.; Gu,L.; Yang,W.; Liang,L.; Bao,H.; Tian,G.; Li,Y.; Qiao,C.; Jiang,L.; Li,C.; Bu,Z.; Chen,H.
EPI1090499	PB1	China	2015-Apr-02	EPI_ISL_283512	A/chicken/Jiangsu/S1361/2015			Shi,J.; Deng,G.; Kong,H.; Gu,C.; Ma,S.; Yin,X.; Zeng,X.; Cui,P.; Chen,Y.; Yang,H.; Wan,X.; Wang,X.; Liu,L.; Chen,P.; Jiang,Y.; Liu,J.; Guan,Y.; Suzuki,Y.; Li,M.; Qu,Z.; Guan,L.; Zang,J.; Gu,W.; Han,S.; Song,Y.; Hu,Y.; Wang,Z.; Gu,L.; Yang,W.; Liang,L.; Bao,H.; Tian,G.; Li,Y.; Qiao,C.; Jiang,L.; Li,C.; Bu,Z.; Chen,H.
EPI1090507	PB1	China	2016-Mar-15	EPI_ISL_283513	A/chicken/Jiangsu/S1441/2016			Shi,J.; Deng,G.; Kong,H.; Gu,C.; Ma,S.; Yin,X.; Zeng,X.; Cui,P.; Chen,Y.; Yang,H.; Wan,X.; Wang,X.; Liu,L.; Chen,P.; Jiang,Y.; Liu,J.; Guan,Y.; Suzuki,Y.; Li,M.; Qu,Z.; Guan,L.; Zang,J.; Gu,W.; Han,S.; Song,Y.; Hu,Y.; Wang,Z.; Gu,L.; Yang,W.; Liang,L.; Bao,H.; Tian,G.; Li,Y.; Qiao,C.; Jiang,L.; Li,C.; Bu,Z.; Chen,H.
EPI1090515	PB1	China	2016-Mar-15	EPI_ISL_283514	A/chicken/Jiangsu/S1460/2016			Shi,J.; Deng,G.; Kong,H.; Gu,C.; Ma,S.; Yin,X.; Zeng,X.; Cui,P.; Chen,Y.; Yang,H.; Wan,X.; Wang,X.; Liu,L.; Chen,P.; Jiang,Y.; Liu,J.; Guan,Y.; Suzuki,Y.; Li,M.; Qu,Z.; Guan,L.; Zang,J.; Gu,W.; Han,S.; Song,Y.; Hu,Y.; Wang,Z.; Gu,L.; Yang,W.; Liang,L.; Bao,H.; Tian,G.; Li,Y.; Qiao,C.; Jiang,L.; Li,C.; Bu,Z.; Chen,H.
EPI1090523	PB1	China	2015-Nov-10	EPI_ISL_283515	A/chicken/Jiangsu/S4519/2015			Shi,J.; Deng,G.; Kong,H.; Gu,C.; Ma,S.; Yin,X.; Zeng,X.; Cui,P.; Chen,Y.; Yang,H.; Wan,X.; Wang,X.; Liu,L.; Chen,P.; Jiang,Y.; Liu,J.; Guan,Y.; Suzuki,Y.; Li,M.; Qu,Z.; Guan,L.; Zang,J.; Gu,W.; Han,S.; Song,Y.; Hu,Y.; Wang,Z.; Gu,L.; Yang,W.; Liang,L.; Bao,H.; Tian,G.; Li,Y.; Qiao,C.; Jiang,L.; Li,C.; Bu,Z.; Chen,H.
EPI1090531	PB1	China	2015-Jan-17	EPI_ISL_283516	A/chicken/Jiangsu/SD012/2015			Shi,J.; Deng,G.; Kong,H.; Gu,C.; Ma,S.; Yin,X.; Zeng,X.; Cui,P.; Chen,Y.; Yang,H.; Wan,X.; Wang,X.; Liu,L.; Chen,P.; Jiang,Y.; Liu,J.; Guan,Y.; Suzuki,Y.; Li,M.; Qu,Z.; Guan,L.; Zang,J.; Gu,W.; Han,S.; Song,Y.; Hu,Y.; Wang,Z.; Gu,L.; Yang,W.; Liang,L.; Bao,H.; Tian,G.; Li,Y.; Qiao,C.; Jiang,L.; Li,C.; Bu,Z.; Chen,H.
EPI1090539	PB1	China	2015-Mar-24	EPI_ISL_283517	A/chicken/Jiangxi/S10017/2015			Shi,J.; Deng,G.; Kong,H.; Gu,C.; Ma,S.; Yin,X.; Zeng,X.; Cui,P.; Chen,Y.; Yang,H.; Wan,X.; Wang,X.; Liu,L.; Chen,P.; Jiang,Y.; Liu,J.; Guan,Y.; Suzuki,Y.; Li,M.; Qu,Z.; Guan,L.; Zang,J.; Gu,W.; Han,S.; Song,Y.; Hu,Y.; Wang,Z.; Gu,L.; Yang,W.; Liang,L.; Bao,H.; Tian,G.; Li,Y.; Qiao,C.; Jiang,L.; Li,C.; Bu,Z.; Chen,H.
EPI1090547	PB1	China	2015-Mar-26	EPI_ISL_283518	A/chicken/Jiangxi/S10844/2015			Shi,J.; Deng,G.; Kong,H.; Gu,C.; Ma,S.; Yin,X.; Zeng,X.; Cui,P.; Chen,Y.; Yang,H.; Wan,X.; Wang,X.; Liu,L.; Chen,P.; Jiang,Y.; Liu,J.; Guan,Y.; Suzuki,Y.; Li,M.; Qu,Z.; Guan,L.; Zang,J.; Gu,W.; Han,S.; Song,Y.; Hu,Y.; Wang,Z.; Gu,L.; Yang,W.; Liang,L.; Bao,H.; Tian,G.; Li,Y.; Qiao,C.; Jiang,L.; Li,C.; Bu,Z.; Chen,H.
EPI1090555	PB1	China	2015-Mar-27	EPI_ISL_283519	A/chicken/Jiangxi/S11228/2015			Shi,J.; Deng,G.; Kong,H.; Gu,C.; Ma,S.; Yin,X.; Zeng,X.; Cui,P.; Chen,Y.; Yang,H.; Wan,X.; Wang,X.; Liu,L.; Chen,P.; Jiang,Y.; Liu,J.; Guan,Y.; Suzuki,Y.; Li,M.; Qu,Z.; Guan,L.; Zang,J.; Gu,W.; Han,S.; Song,Y.; Hu,Y.; Wang,Z.; Gu,L.; Yang,W.; Liang,L.; Bao,H.; Tian,G.; Li,Y.; Qiao,C.; Jiang,L.; Li,C.; Bu,Z.; Chen,H.
EPI1090563	PB1	China	2015-Nov-27	EPI_ISL_283520	A/chicken/Jiangxi/S40993/2015			Shi,J.; Deng,G.; Kong,H.; Gu,C.; Ma,S.; Yin,X.; Zeng,X.; Cui,P.; Chen,Y.; Yang,H.; Wan,X.; Wang,X.; Liu,L.; Chen,P.; Jiang,Y.; Liu,J.; Guan,Y.; Suzuki,Y.; Li,M.; Qu,Z.; Guan,L.; Zang,J.; Gu,W.; Han,S.; Song,Y.; Hu,Y.; Wang,Z.; Gu,L.; Yang,W.; Liang,L.; Bao,H.; Tian,G.; Li,Y.; Qiao,C.; Jiang,L.; Li,C.; Bu,Z.; Chen,H.
EPI1090579	PB1	China	2014-May-16	EPI_ISL_283522	A/chicken/Ningxia/S1152/2014			Shi,J.; Deng,G.; Kong,H.; Gu,C.; Ma,S.; Yin,X.; Zeng,X.; Cui,P.; Chen,Y.; Yang,H.; Wan,X.; Wang,X.; Liu,L.; Chen,P.; Jiang,Y.; Liu,J.; Guan,Y.; Suzuki,Y.; Li,M.; Qu,Z.; Guan,L.; Zang,J.; Gu,W.; Han,S.; Song,Y.; Hu,Y.; Wang,Z.; Gu,L.; Yang,W.; Liang,L.; Bao,H.; Tian,G.; Li,Y.; Qiao,C.; Jiang,L.; Li,C.; Bu,Z.; Chen,H.
EPI1090587	PB1	China	2015-Nov-11	EPI_ISL_283523	A/chicken/Shanghai/S4100/2015			Shi,J.; Deng,G.; Kong,H.; Gu,C.; Ma,S.; Yin,X.; Zeng,X.; Cui,P.; Chen,Y.; Yang,H.; Wan,X.; Wang,X.; Liu,L.; Chen,P.; Jiang,Y.; Liu,J.; Guan,Y.; Suzuki,Y.; Li,M.; Qu,Z.; Guan,L.; Zang,J.; Gu,W.; Han,S.; Song,Y.; Hu,Y.; Wang,Z.; Gu,L.; Yang,W.; Liang,L.; Bao,H.; Tian,G.; Li,Y.; Qiao,C.; Jiang,L.; Li,C.; Bu,Z.; Chen,H.
EPI1090595	PB1	China	2014-Dec-03	EPI_ISL_283524	A/chicken/Xinjiang/SD033/2014			Shi,J.; Deng,G.; Kong,H.; Gu,C.; Ma,S.; Yin,X.; Zeng,X.; Cui,P.; Chen,Y.; Yang,H.; Wan,X.; Wang,X.; Liu,L.; Chen,P.; Jiang,Y.; Liu,J.; Guan,Y.; Suzuki,Y.; Li,M.; Qu,Z.; Guan,L.; Zang,J.; Gu,W.; Han,S.; Song,Y.; Hu,Y.; Wang,Z.; Gu,L.; Yang,W.; Liang,L.; Bao,H.; Tian,G.; Li,Y.; Qiao,C.; Jiang,L.; Li,C.; Bu,Z.; Chen,H.
EPI1090603	PB1	China	2014-Dec-03	EPI_ISL_283525	A/chicken/Xinjiang/SD036/2014			Shi,J.; Deng,G.; Kong,H.; Gu,C.; Ma,S.; Yin,X.; Zeng,X.; Cui,P.; Chen,Y.; Yang,H.; Wan,X.; Wang,X.; Liu,L.; Chen,P.; Jiang,Y.; Liu,J.; Guan,Y.; Suzuki,Y.; Li,M.; Qu,Z.; Guan,L.; Zang,J.; Gu,W.; Han,S.; Song,Y.; Hu,Y.; Wang,Z.; Gu,L.; Yang,W.; Liang,L.; Bao,H.; Tian,G.; Li,Y.; Qiao,C.; Jiang,L.; Li,C.; Bu,Z.; Chen,H.
EPI1090619	PB1	China	2015-Mar-24	EPI_ISL_283527	A/chicken/Zhejiang/S1190/2015			Shi,J.; Deng,G.; Kong,H.; Gu,C.; Ma,S.; Yin,X.; Zeng,X.; Cui,P.; Chen,Y.; Yang,H.; Wan,X.; Wang,X.; Liu,L.; Chen,P.; Jiang,Y.; Liu,J.; Guan,Y.; Suzuki,Y.; Li,M.; Qu,Z.; Guan,L.; Zang,J.; Gu,W.; Han,S.; Song,Y.; Hu,Y.; Wang,Z.; Gu,L.; Yang,W.; Liang,L.; Bao,H.; Tian,G.; Li,Y.; Qiao,C.; Jiang,L.; Li,C.; Bu,Z.; Chen,H.
EPI1090627	PB1	China	2013-Dec-08	EPI_ISL_283528	A/chicken/Zhejiang/S4008/2013			Shi,J.; Deng,G.; Kong,H.; Gu,C.; Ma,S.; Yin,X.; Zeng,X.; Cui,P.; Chen,Y.; Yang,H.; Wan,X.; Wang,X.; Liu,L.; Chen,P.; Jiang,Y.; Liu,J.; Guan,Y.; Suzuki,Y.; Li,M.; Qu,Z.; Guan,L.; Zang,J.; Gu,W.; Han,S.; Song,Y.; Hu,Y.; Wang,Z.; Gu,L.; Yang,W.; Liang,L.; Bao,H.; Tian,G.; Li,Y.; Qiao,C.; Jiang,L.; Li,C.; Bu,Z.; Chen,H.
EPI1090635	PB1	China	2013-Dec-08	EPI_ISL_283529	A/chicken/Zhejiang/S4017/2013			Shi,J.; Deng,G.; Kong,H.; Gu,C.; Ma,S.; Yin,X.; Zeng,X.; Cui,P.; Chen,Y.; Yang,H.; Wan,X.; Wang,X.; Liu,L.; Chen,P.; Jiang,Y.; Liu,J.; Guan,Y.; Suzuki,Y.; Li,M.; Qu,Z.; Guan,L.; Zang,J.; Gu,W.; Han,S.; Song,Y.; Hu,Y.; Wang,Z.; Gu,L.; Yang,W.; Liang,L.; Bao,H.; Tian,G.; Li,Y.; Qiao,C.; Jiang,L.; Li,C.; Bu,Z.; Chen,H.
EPI1090643	PB1	China	2014-Nov-25	EPI_ISL_283530	A/chicken/Zhejiang/S4060/2014			Shi,J.; Deng,G.; Kong,H.; Gu,C.; Ma,S.; Yin,X.; Zeng,X.; Cui,P.; Chen,Y.; Yang,H.; Wan,X.; Wang,X.; Liu,L.; Chen,P.; Jiang,Y.; Liu,J.; Guan,Y.; Suzuki,Y.; Li,M.; Qu,Z.; Guan,L.; Zang,J.; Gu,W.; Han,S.; Song,Y.; Hu,Y.; Wang,Z.; Gu,L.; Yang,W.; Liang,L.; Bao,H.; Tian,G.; Li,Y.; Qiao,C.; Jiang,L.; Li,C.; Bu,Z.; Chen,H.
EPI1090651	PB1	China	2013-Dec-08	EPI_ISL_283531	A/chicken/Zhejiang/S4071/2013			Shi,J.; Deng,G.; Kong,H.; Gu,C.; Ma,S.; Yin,X.; Zeng,X.; Cui,P.; Chen,Y.; Yang,H.; Wan,X.; Wang,X.; Liu,L.; Chen,P.; Jiang,Y.; Liu,J.; Guan,Y.; Suzuki,Y.; Li,M.; Qu,Z.; Guan,L.; Zang,J.; Gu,W.; Han,S.; Song,Y.; Hu,Y.; Wang,Z.; Gu,L.; Yang,W.; Liang,L.; Bao,H.; Tian,G.; Li,Y.; Qiao,C.; Jiang,L.; Li,C.; Bu,Z.; Chen,H.
EPI1090659	PB1	China	2013-Dec-08	EPI_ISL_283532	A/chicken/Zhejiang/S4079/2013			Shi,J.; Deng,G.; Kong,H.; Gu,C.; Ma,S.; Yin,X.; Zeng,X.; Cui,P.; Chen,Y.; Yang,H.; Wan,X.; Wang,X.; Liu,L.; Chen,P.; Jiang,Y.; Liu,J.; Guan,Y.; Suzuki,Y.; Li,M.; Qu,Z.; Guan,L.; Zang,J.; Gu,W.; Han,S.; Song,Y.; Hu,Y.; Wang,Z.; Gu,L.; Yang,W.; Liang,L.; Bao,H.; Tian,G.; Li,Y.; Qiao,C.; Jiang,L.; Li,C.; Bu,Z.; Chen,H.
EPI1090667	PB1	China	2013-Dec-08	EPI_ISL_283533	A/chicken/Zhejiang/S4135/2013			Shi,J.; Deng,G.; Kong,H.; Gu,C.; Ma,S.; Yin,X.; Zeng,X.; Cui,P.; Chen,Y.; Yang,H.; Wan,X.; Wang,X.; Liu,L.; Chen,P.; Jiang,Y.; Liu,J.; Guan,Y.; Suzuki,Y.; Li,M.; Qu,Z.; Guan,L.; Zang,J.; Gu,W.; Han,S.; Song,Y.; Hu,Y.; Wang,Z.; Gu,L.; Yang,W.; Liang,L.; Bao,H.; Tian,G.; Li,Y.; Qiao,C.; Jiang,L.; Li,C.; Bu,Z.; Chen,H.
EPI1090675	PB1	China	2013-Dec-08	EPI_ISL_283534	A/chicken/Zhejiang/S4168/2013			Shi,J.; Deng,G.; Kong,H.; Gu,C.; Ma,S.; Yin,X.; Zeng,X.; Cui,P.; Chen,Y.; Yang,H.; Wan,X.; Wang,X.; Liu,L.; Chen,P.; Jiang,Y.; Liu,J.; Guan,Y.; Suzuki,Y.; Li,M.; Qu,Z.; Guan,L.; Zang,J.; Gu,W.; Han,S.; Song,Y.; Hu,Y.; Wang,Z.; Gu,L.; Yang,W.; Liang,L.; Bao,H.; Tian,G.; Li,Y.; Qiao,C.; Jiang,L.; Li,C.; Bu,Z.; Chen,H.
EPI1090683	PB1	China	2016-Jan-01	EPI_ISL_283535	A/chicken/Zhejiang/SD001/2016			Shi,J.; Deng,G.; Kong,H.; Gu,C.; Ma,S.; Yin,X.; Zeng,X.; Cui,P.; Chen,Y.; Yang,H.; Wan,X.; Wang,X.; Liu,L.; Chen,P.; Jiang,Y.; Liu,J.; Guan,Y.; Suzuki,Y.; Li,M.; Qu,Z.; Guan,L.; Zang,J.; Gu,W.; Han,S.; Song,Y.; Hu,Y.; Wang,Z.; Gu,L.; Yang,W.; Liang,L.; Bao,H.; Tian,G.; Li,Y.; Qiao,C.; Jiang,L.; Li,C.; Bu,Z.; Chen,H.
EPI1090691	PB1	China	2014-Nov-04	EPI_ISL_283536	A/duck/Fujian/S4170/2014			Shi,J.; Deng,G.; Kong,H.; Gu,C.; Ma,S.; Yin,X.; Zeng,X.; Cui,P.; Chen,Y.; Yang,H.; Wan,X.; Wang,X.; Liu,L.; Chen,P.; Jiang,Y.; Liu,J.; Guan,Y.; Suzuki,Y.; Li,M.; Qu,Z.; Guan,L.; Zang,J.; Gu,W.; Han,S.; Song,Y.; Hu,Y.; Wang,Z.; Gu,L.; Yang,W.; Liang,L.; Bao,H.; Tian,G.; Li,Y.; Qiao,C.; Jiang,L.; Li,C.; Bu,Z.; Chen,H.
EPI1090699	PB1	China	2014-Oct-23	EPI_ISL_283537	A/duck/Guangxi/SDY129/2014			Shi,J.; Deng,G.; Kong,H.; Gu,C.; Ma,S.; Yin,X.; Zeng,X.; Cui,P.; Chen,Y.; Yang,H.; Wan,X.; Wang,X.; Liu,L.; Chen,P.; Jiang,Y.; Liu,J.; Guan,Y.; Suzuki,Y.; Li,M.; Qu,Z.; Guan,L.; Zang,J.; Gu,W.; Han,S.; Song,Y.; Hu,Y.; Wang,Z.; Gu,L.; Yang,W.; Liang,L.; Bao,H.; Tian,G.; Li,Y.; Qiao,C.; Jiang,L.; Li,C.; Bu,Z.; Chen,H.
EPI1090707	PB1	China	2015-Mar-17	EPI_ISL_283538	A/duck/Hunan/S11682/2015			Shi,J.; Deng,G.; Kong,H.; Gu,C.; Ma,S.; Yin,X.; Zeng,X.; Cui,P.; Chen,Y.; Yang,H.; Wan,X.; Wang,X.; Liu,L.; Chen,P.; Jiang,Y.; Liu,J.; Guan,Y.; Suzuki,Y.; Li,M.; Qu,Z.; Guan,L.; Zang,J.; Gu,W.; Han,S.; Song,Y.; Hu,Y.; Wang,Z.; Gu,L.; Yang,W.; Liang,L.; Bao,H.; Tian,G.; Li,Y.; Qiao,C.; Jiang,L.; Li,C.; Bu,Z.; Chen,H.
EPI1090731	PB1	China	2014-May-14	EPI_ISL_283541	A/duck/Jiangsu/S1181/2014			Shi,J.; Deng,G.; Kong,H.; Gu,C.; Ma,S.; Yin,X.; Zeng,X.; Cui,P.; Chen,Y.; Yang,H.; Wan,X.; Wang,X.; Liu,L.; Chen,P.; Jiang,Y.; Liu,J.; Guan,Y.; Suzuki,Y.; Li,M.; Qu,Z.; Guan,L.; Zang,J.; Gu,W.; Han,S.; Song,Y.; Hu,Y.; Wang,Z.; Gu,L.; Yang,W.; Liang,L.; Bao,H.; Tian,G.; Li,Y.; Qiao,C.; Jiang,L.; Li,C.; Bu,Z.; Chen,H.
EPI1090739	PB1	China	2016-May-14	EPI_ISL_283542	A/duck/Jiangsu/S1220/2016			Shi,J.; Deng,G.; Kong,H.; Gu,C.; Ma,S.; Yin,X.; Zeng,X.; Cui,P.; Chen,Y.; Yang,H.; Wan,X.; Wang,X.; Liu,L.; Chen,P.; Jiang,Y.; Liu,J.; Guan,Y.; Suzuki,Y.; Li,M.; Qu,Z.; Guan,L.; Zang,J.; Gu,W.; Han,S.; Song,Y.; Hu,Y.; Wang,Z.; Gu,L.; Yang,W.; Liang,L.; Bao,H.; Tian,G.; Li,Y.; Qiao,C.; Jiang,L.; Li,C.; Bu,Z.; Chen,H.
EPI1090747	PB1	China	2016-Mar-15	EPI_ISL_283543	A/duck/Jiangsu/S1700/2016			Shi,J.; Deng,G.; Kong,H.; Gu,C.; Ma,S.; Yin,X.; Zeng,X.; Cui,P.; Chen,Y.; Yang,H.; Wan,X.; Wang,X.; Liu,L.; Chen,P.; Jiang,Y.; Liu,J.; Guan,Y.; Suzuki,Y.; Li,M.; Qu,Z.; Guan,L.; Zang,J.; Gu,W.; Han,S.; Song,Y.; Hu,Y.; Wang,Z.; Gu,L.; Yang,W.; Liang,L.; Bao,H.; Tian,G.; Li,Y.; Qiao,C.; Jiang,L.; Li,C.; Bu,Z.; Chen,H.
EPI1090755	PB1	China	2015-Jan-17	EPI_ISL_283544	A/duck/Shanghai/SD015/2015			Shi,J.; Deng,G.; Kong,H.; Gu,C.; Ma,S.; Yin,X.; Zeng,X.; Cui,P.; Chen,Y.; Yang,H.; Wan,X.; Wang,X.; Liu,L.; Chen,P.; Jiang,Y.; Liu,J.; Guan,Y.; Suzuki,Y.; Li,M.; Qu,Z.; Guan,L.; Zang,J.; Gu,W.; Han,S.; Song,Y.; Hu,Y.; Wang,Z.; Gu,L.; Yang,W.; Liang,L.; Bao,H.; Tian,G.; Li,Y.; Qiao,C.; Jiang,L.; Li,C.; Bu,Z.; Chen,H.
EPI1090763	PB1	China	2015-Jan-17	EPI_ISL_283545	A/duck/Shanghai/SD016/2015			Shi,J.; Deng,G.; Kong,H.; Gu,C.; Ma,S.; Yin,X.; Zeng,X.; Cui,P.; Chen,Y.; Yang,H.; Wan,X.; Wang,X.; Liu,L.; Chen,P.; Jiang,Y.; Liu,J.; Guan,Y.; Suzuki,Y.; Li,M.; Qu,Z.; Guan,L.; Zang,J.; Gu,W.; Han,S.; Song,Y.; Hu,Y.; Wang,Z.; Gu,L.; Yang,W.; Liang,L.; Bao,H.; Tian,G.; Li,Y.; Qiao,C.; Jiang,L.; Li,C.; Bu,Z.; Chen,H.
EPI1090779	PB1	China	2014-Nov-27	EPI_ISL_283547	A/duck/Zhejiang/S4488/2014			Shi,J.; Deng,G.; Kong,H.; Gu,C.; Ma,S.; Yin,X.; Zeng,X.; Cui,P.; Chen,Y.; Yang,H.; Wan,X.; Wang,X.; Liu,L.; Chen,P.; Jiang,Y.; Liu,J.; Guan,Y.; Suzuki,Y.; Li,M.; Qu,Z.; Guan,L.; Zang,J.; Gu,W.; Han,S.; Song,Y.; Hu,Y.; Wang,Z.; Gu,L.; Yang,W.; Liang,L.; Bao,H.; Tian,G.; Li,Y.; Qiao,C.; Jiang,L.; Li,C.; Bu,Z.; Chen,H.
EPI1090787	PB1	China	2014-Nov-27	EPI_ISL_283548	A/duck/Zhejiang/S4489/2014			Shi,J.; Deng,G.; Kong,H.; Gu,C.; Ma,S.; Yin,X.; Zeng,X.; Cui,P.; Chen,Y.; Yang,H.; Wan,X.; Wang,X.; Liu,L.; Chen,P.; Jiang,Y.; Liu,J.; Guan,Y.; Suzuki,Y.; Li,M.; Qu,Z.; Guan,L.; Zang,J.; Gu,W.; Han,S.; Song,Y.; Hu,Y.; Wang,Z.; Gu,L.; Yang,W.; Liang,L.; Bao,H.; Tian,G.; Li,Y.; Qiao,C.; Jiang,L.; Li,C.; Bu,Z.; Chen,H.
EPI1090795	PB1	China	2013-Apr-04	EPI_ISL_283549	A/duck/Anhui/S702/2013			Shi,J.; Deng,G.; Kong,H.; Gu,C.; Ma,S.; Yin,X.; Zeng,X.; Cui,P.; Chen,Y.; Yang,H.; Wan,X.; Wang,X.; Liu,L.; Chen,P.; Jiang,Y.; Liu,J.; Guan,Y.; Suzuki,Y.; Li,M.; Qu,Z.; Guan,L.; Zang,J.; Gu,W.; Han,S.; Song,Y.; Hu,Y.; Wang,Z.; Gu,L.; Yang,W.; Liang,L.; Bao,H.; Tian,G.; Li,Y.; Qiao,C.; Jiang,L.; Li,C.; Bu,Z.; Chen,H.
EPI1140612	PB1	Japan	2017-Jan-01	EPI_ISL_291372	A/duck/Japan/AQ-HE29-52/2017	National Institute of Animal Health	National Institute of Animal Health	Uchida,Y
EPI1230116	PB1	Netherlands	2016-Jun-08	EPI_ISL_309836	A/Chicken/Netherlands/16007311-037-041/2016	Wageningen Bioveterinary Research	Wageningen Bioveterinary Research	Bergervoet, Saskia; Heutink, Rene; Harders, Frank; Beerens, Nancy
EPI1299586	PB1	China	2018-Apr-11	EPI_ISL_327408	A/duck/Guangdong/F450/2018	South China Agricultural University	South China Agricultural University	Weixin, Jia; Shumin, Xie; Wenbao, Qi; Ming, Liao
EPI1526522	PB1	China	2017-Jan-10	EPI_ISL_372307	A/chicken/China/ZSM/2017			Qin,J.; Zhang,Y.; Shen,X.; Gong,L.; Xue,C.; Cao,Y.
EPI1551307	PB1	China	2017-Jan-14	EPI_ISL_378707	A/chicken/Heilongjiang/LJS15/2017			He,L.; Liu,D.; Hu,J.; Sun,W.; Gao,R.; Shi,L.; He,D.; Li,B.; Wang,X.; Gu,M.; Hu,S.; Liu,X.; Hu,Z.; Chen,S.; Peng,D.
EPI1551308	PB1	China	2017-Feb-14	EPI_ISL_378708	A/chicken/Anhui/AH388/2017			He,L.; Liu,D.; Hu,J.; Sun,W.; Gao,R.; Shi,L.; He,D.; Li,B.; Wang,X.; Gu,M.; Hu,S.; Liu,X.; Hu,Z.; Chen,S.; Peng,D.
EPI1551310	PB1	China	2017-Feb-20	EPI_ISL_378710	A/chicken/Jiangsu/TM261/2017			He,L.; Liu,D.; Hu,J.; Sun,W.; Gao,R.; Shi,L.; He,D.; Li,B.; Wang,X.; Gu,M.; Hu,S.; Liu,X.; Hu,Z.; Chen,S.; Peng,D.
EPI1551311	PB1	China	2017-Feb-27	EPI_ISL_378711	A/chicken/Jiangsu/JS/02/71/2017			He,L.; Liu,D.; Hu,J.; Sun,W.; Gao,R.; Shi,L.; He,D.; Li,B.; Wang,X.; Gu,M.; Hu,S.; Liu,X.; Hu,Z.; Chen,S.; Peng,D.
EPI1551312	PB1	China	2017-Mar-07	EPI_ISL_378712	A/chicken/Jiangsu/YZLH37/2017			He,L.; Liu,D.; Hu,J.; Sun,W.; Gao,R.; Shi,L.; He,D.; Li,B.; Wang,X.; Gu,M.; Hu,S.; Liu,X.; Hu,Z.; Chen,S.; Peng,D.
EPI1551317	PB1	China	2017-Feb-12	EPI_ISL_378717	A/chicken/Guangdong/HZLH1/2017			He,L.; Liu,D.; Hu,J.; Sun,W.; Gao,R.; Shi,L.; He,D.; Li,B.; Wang,X.; Gu,M.; Hu,S.; Liu,X.; Hu,Z.; Chen,S.; Peng,D.
EPI1551409	PB1	China	2017-Jul-05	EPI_ISL_378724	A/duck/Southern China/04/2017			He,L.; Liu,D.; Hu,J.; Shi,L.; Liu,J.; Cai,T.; Gu,H.; Zhao,J.; Wang,X.; Gu,M.; Hu,S.; Liu,X.; Hu,Z.
EPI1551426	PB1	China	2017-Jun-01	EPI_ISL_378726	A/duck/Southern China/01/2017			He,L.; Liu,D.; Hu,J.; Shi,L.; Liu,J.; Cai,T.; Gu,H.; Zhao,J.; Wang,X.; Gu,M.; Hu,S.; Liu,X.; Hu,Z.
EPI1555598	PB1	China	2017-Feb-20	EPI_ISL_379654	A/chicken/Hunan/S1221/2017			Shi,J.; Deng,G.; Ma,S.; Zeng,X.; Yin,X.; Li,M.; Zhang,B.; Cui,P.; Chen,Y.; Yang,H.; Wan,X.; Liu,L.; Chen,P.; Jiang,Y.; Guan,Y.; Liu,J.; Gu,W.; Han,S.; Song,Y.; Liang,L.; Qu,Z.; Hou,Y.; Wang,X.; Bao,H.; Tian,G.; Li,Y.; Jiang,L.; Li,C.; Chen,H.
EPI1555606	PB1	China	2017-Feb-07	EPI_ISL_379655	A/chicken/Guangdong/S12669/2017			Shi,J.; Deng,G.; Ma,S.; Zeng,X.; Yin,X.; Li,M.; Zhang,B.; Cui,P.; Chen,Y.; Yang,H.; Wan,X.; Liu,L.; Chen,P.; Jiang,Y.; Guan,Y.; Liu,J.; Gu,W.; Han,S.; Song,Y.; Liang,L.; Qu,Z.; Hou,Y.; Wang,X.; Bao,H.; Tian,G.; Li,Y.; Jiang,L.; Li,C.; Chen,H.
EPI1555630	PB1	China	2017-Apr-18	EPI_ISL_379658	A/chicken/Guangxi/SD097/2017			Shi,J.; Deng,G.; Ma,S.; Zeng,X.; Yin,X.; Li,M.; Zhang,B.; Cui,P.; Chen,Y.; Yang,H.; Wan,X.; Liu,L.; Chen,P.; Jiang,Y.; Guan,Y.; Liu,J.; Gu,W.; Han,S.; Song,Y.; Liang,L.; Qu,Z.; Hou,Y.; Wang,X.; Bao,H.; Tian,G.; Li,Y.; Jiang,L.; Li,C.; Chen,H.
EPI1555646	PB1	China	2017-Mar-02	EPI_ISL_379660	A/chicken/Guangdong/SD103/2017			Shi,J.; Deng,G.; Ma,S.; Zeng,X.; Yin,X.; Li,M.; Zhang,B.; Cui,P.; Chen,Y.; Yang,H.; Wan,X.; Liu,L.; Chen,P.; Jiang,Y.; Guan,Y.; Liu,J.; Gu,W.; Han,S.; Song,Y.; Liang,L.; Qu,Z.; Hou,Y.; Wang,X.; Bao,H.; Tian,G.; Li,Y.; Jiang,L.; Li,C.; Chen,H.
EPI1555678	PB1	China	2017-Apr-18	EPI_ISL_379664	A/chicken/Guangxi/SD131/2017			Shi,J.; Deng,G.; Ma,S.; Zeng,X.; Yin,X.; Li,M.; Zhang,B.; Cui,P.; Chen,Y.; Yang,H.; Wan,X.; Liu,L.; Chen,P.; Jiang,Y.; Guan,Y.; Liu,J.; Gu,W.; Han,S.; Song,Y.; Liang,L.; Qu,Z.; Hou,Y.; Wang,X.; Bao,H.; Tian,G.; Li,Y.; Jiang,L.; Li,C.; Chen,H.
EPI1555686	PB1	China	2017-Mar-26	EPI_ISL_379665	A/chicken/Fujian/SD136/2017			Shi,J.; Deng,G.; Ma,S.; Zeng,X.; Yin,X.; Li,M.; Zhang,B.; Cui,P.; Chen,Y.; Yang,H.; Wan,X.; Liu,L.; Chen,P.; Jiang,Y.; Guan,Y.; Liu,J.; Gu,W.; Han,S.; Song,Y.; Liang,L.; Qu,Z.; Hou,Y.; Wang,X.; Bao,H.; Tian,G.; Li,Y.; Jiang,L.; Li,C.; Chen,H.
EPI1555776	PB1	China	2017-Feb-20	EPI_ISL_379676	A/duck/Hunan/S1325/2017			Shi,J.; Deng,G.; Ma,S.; Zeng,X.; Yin,X.; Li,M.; Zhang,B.; Cui,P.; Chen,Y.; Yang,H.; Wan,X.; Liu,L.; Chen,P.; Jiang,Y.; Guan,Y.; Liu,J.; Gu,W.; Han,S.; Song,Y.; Liang,L.; Qu,Z.; Hou,Y.; Wang,X.; Bao,H.; Tian,G.; Li,Y.; Jiang,L.; Li,C.; Chen,H.
EPI1555792	PB1	China	2018-Jan-05	EPI_ISL_379678	A/duck/Fujian/SD001/2018			Shi,J.; Deng,G.; Ma,S.; Zeng,X.; Yin,X.; Li,M.; Zhang,B.; Cui,P.; Chen,Y.; Yang,H.; Wan,X.; Liu,L.; Chen,P.; Jiang,Y.; Guan,Y.; Liu,J.; Gu,W.; Han,S.; Song,Y.; Liang,L.; Qu,Z.; Hou,Y.; Wang,X.; Bao,H.; Tian,G.; Li,Y.; Jiang,L.; Li,C.; Chen,H.
EPI1555800	PB1	China	2017-Sep-18	EPI_ISL_379679	A/duck/Fujian/SD208/2017			Shi,J.; Deng,G.; Ma,S.; Zeng,X.; Yin,X.; Li,M.; Zhang,B.; Cui,P.; Chen,Y.; Yang,H.; Wan,X.; Liu,L.; Chen,P.; Jiang,Y.; Guan,Y.; Liu,J.; Gu,W.; Han,S.; Song,Y.; Liang,L.; Qu,Z.; Hou,Y.; Wang,X.; Bao,H.; Tian,G.; Li,Y.; Jiang,L.; Li,C.; Chen,H.
EPI1557073	PB1	Argentina	2009-May-01	EPI_ISL_379919	A/cinnamon teal/Argentina/CIP051-1588/2009			Rimondi,A.; Perez,D.R.
EPI1564429	PB1	Japan	2016-May-23	EPI_ISL_381050	A/duck/Japan/AQ-HE28-3/2016			Shibata,A.; Okamatsu,M.; Sumiyoshi,R.; Matsuno,K.; Osaka,H.; Sakoda,Y.
EPI1581312	PB1	Egypt	2016-Feb-11	EPI_ISL_387971	A/teal/Egypt/MB-D-621C/2016			Direct Submission
EPI1624873	PB1	United States	2000-May-24	EPI_ISL_397947	A/ruddy turnstone/Delaware/AI00-629/2000			Tan,G.; Pickett,B.; Fedorova,N.; Amedeo,P.; Hu,L.; Christensen,J.; Miller,J.; Durbin,A.; Williams,T.; Poulson,R.; Stallknecht,D.
EPI1727723	PB1	China	2015-Mar-18	EPI_ISL_426186	A/chicken/Suzhou/SZ141/2015	Suzhou Center for Disease Control and Prevention	Suzhou Center for Disease Prevention and Control
EPI1737375	PB1	China	2017-May-01	EPI_ISL_436691	A/chick/Hubei/XC01/2017	Department of Preventive Veterinary Medicine,College of Animal Science & Medicine,Huazhong Agricultural University	State Key Laboratory of Agriculture Microbiology, Huazhong Agric	Meilin,Jin
EPI1751787	PB1	China	2018-Aug-21	EPI_ISL_482756	A/chicken/Northern China/SX4748/2018(H7N9)	Yangzhou University	College of Veterinary Medicine, Yangzhou University	Jinyuan, Gu; Min, Gu; Xiufan, Liu
EPI1815539	PB1	China	2017-Jan-15	EPI_ISL_696533	A/goose/Guangdong/Q38/2017			Jiao,P.
EPI1816769	PB1	China	2017-May-24	EPI_ISL_696635	A/chicken/Hunan/5.24_YYGK31P2-OC/2017			Bi,Y.; Li,J.; Li,S.; Fu,G.; Jin,T.; Zhang,C.; Yang,Y.; Ma,Z.; Tian,W.; Xiao,S.; Li,L.; Yin,R.; Zhang,Y.; Wang,L.; Qin,Y.; Yao,Z.; Meng,F.; Hu,D.; Li,D.; Wong,G.; Liu,F.; Lv,N.; Fu,L.; Peng,Y.; Ma,J.; Sharshov,K.; Shestopalov,A.; Gulyaeva,M.; Gao,G.F.; Chen,J.; Shi,Y.; Liu,W.J.; Chu,D.; Huang,Y.; Liu,Y.; Liu,L.; Chen,Q.; Shi,W.
EPI1816770	PB1	China	2017-May-24	EPI_ISL_696636	A/chicken/Hunan/5.24_YYGK32P2-OC/2017			Bi,Y.; Li,J.; Li,S.; Fu,G.; Jin,T.; Zhang,C.; Yang,Y.; Ma,Z.; Tian,W.; Xiao,S.; Li,L.; Yin,R.; Zhang,Y.; Wang,L.; Qin,Y.; Yao,Z.; Meng,F.; Hu,D.; Li,D.; Wong,G.; Liu,F.; Lv,N.; Fu,L.; Peng,Y.; Ma,J.; Sharshov,K.; Shestopalov,A.; Gulyaeva,M.; Gao,G.F.; Chen,J.; Shi,Y.; Liu,W.J.; Chu,D.; Huang,Y.; Liu,Y.; Liu,L.; Chen,Q.; Shi,W.
EPI1816775	PB1	China	2017-May-24	EPI_ISL_696641	A/chicken/Hunan/5.24_YYGK49P2-OC/2017			Bi,Y.; Li,J.; Li,S.; Fu,G.; Jin,T.; Zhang,C.; Yang,Y.; Ma,Z.; Tian,W.; Xiao,S.; Li,L.; Yin,R.; Zhang,Y.; Wang,L.; Qin,Y.; Yao,Z.; Meng,F.; Hu,D.; Li,D.; Wong,G.; Liu,F.; Lv,N.; Fu,L.; Peng,Y.; Ma,J.; Sharshov,K.; Shestopalov,A.; Gulyaeva,M.; Gao,G.F.; Chen,J.; Shi,Y.; Liu,W.J.; Chu,D.; Huang,Y.; Liu,Y.; Liu,L.; Chen,Q.; Shi,W.
EPI1816779	PB1	China	2017-May-24	EPI_ISL_696645	A/chicken/Hunan/5.24_YYGK53P2-OC/2017			Bi,Y.; Li,J.; Li,S.; Fu,G.; Jin,T.; Zhang,C.; Yang,Y.; Ma,Z.; Tian,W.; Xiao,S.; Li,L.; Yin,R.; Zhang,Y.; Wang,L.; Qin,Y.; Yao,Z.; Meng,F.; Hu,D.; Li,D.; Wong,G.; Liu,F.; Lv,N.; Fu,L.; Peng,Y.; Ma,J.; Sharshov,K.; Shestopalov,A.; Gulyaeva,M.; Gao,G.F.; Chen,J.; Shi,Y.; Liu,W.J.; Chu,D.; Huang,Y.; Liu,Y.; Liu,L.; Chen,Q.; Shi,W.
EPI1816781	PB1	China	2017-May-24	EPI_ISL_696647	A/chicken/Hunan/5.24_YYGK54P2-OC/2017			Bi,Y.; Li,J.; Li,S.; Fu,G.; Jin,T.; Zhang,C.; Yang,Y.; Ma,Z.; Tian,W.; Xiao,S.; Li,L.; Yin,R.; Zhang,Y.; Wang,L.; Qin,Y.; Yao,Z.; Meng,F.; Hu,D.; Li,D.; Wong,G.; Liu,F.; Lv,N.; Fu,L.; Peng,Y.; Ma,J.; Sharshov,K.; Shestopalov,A.; Gulyaeva,M.; Gao,G.F.; Chen,J.; Shi,Y.; Liu,W.J.; Chu,D.; Huang,Y.; Liu,Y.; Liu,L.; Chen,Q.; Shi,W.
EPI1816784	PB1	China	2017-May-24	EPI_ISL_696650	A/chicken/Hunan/5.24_YYGK61P2-OC/2017			Bi,Y.; Li,J.; Li,S.; Fu,G.; Jin,T.; Zhang,C.; Yang,Y.; Ma,Z.; Tian,W.; Xiao,S.; Li,L.; Yin,R.; Zhang,Y.; Wang,L.; Qin,Y.; Yao,Z.; Meng,F.; Hu,D.; Li,D.; Wong,G.; Liu,F.; Lv,N.; Fu,L.; Peng,Y.; Ma,J.; Sharshov,K.; Shestopalov,A.; Gulyaeva,M.; Gao,G.F.; Chen,J.; Shi,Y.; Liu,W.J.; Chu,D.; Huang,Y.; Liu,Y.; Liu,L.; Chen,Q.; Shi,W.
EPI1816785	PB1	China	2017-May-24	EPI_ISL_696651	A/chicken/Hunan/5.24_YYGK63P2-OC/2017			Bi,Y.; Li,J.; Li,S.; Fu,G.; Jin,T.; Zhang,C.; Yang,Y.; Ma,Z.; Tian,W.; Xiao,S.; Li,L.; Yin,R.; Zhang,Y.; Wang,L.; Qin,Y.; Yao,Z.; Meng,F.; Hu,D.; Li,D.; Wong,G.; Liu,F.; Lv,N.; Fu,L.; Peng,Y.; Ma,J.; Sharshov,K.; Shestopalov,A.; Gulyaeva,M.; Gao,G.F.; Chen,J.; Shi,Y.; Liu,W.J.; Chu,D.; Huang,Y.; Liu,Y.; Liu,L.; Chen,Q.; Shi,W.
EPI1816786	PB1	China	2017-May-24	EPI_ISL_696652	A/chicken/Hunan/5.24_YYGK64P2-OC/2017			Bi,Y.; Li,J.; Li,S.; Fu,G.; Jin,T.; Zhang,C.; Yang,Y.; Ma,Z.; Tian,W.; Xiao,S.; Li,L.; Yin,R.; Zhang,Y.; Wang,L.; Qin,Y.; Yao,Z.; Meng,F.; Hu,D.; Li,D.; Wong,G.; Liu,F.; Lv,N.; Fu,L.; Peng,Y.; Ma,J.; Sharshov,K.; Shestopalov,A.; Gulyaeva,M.; Gao,G.F.; Chen,J.; Shi,Y.; Liu,W.J.; Chu,D.; Huang,Y.; Liu,Y.; Liu,L.; Chen,Q.; Shi,W.
EPI1816788	PB1	China	2017-May-24	EPI_ISL_696654	A/chicken/Hunan/5.24_YYGK65P2-OC/2017			Bi,Y.; Li,J.; Li,S.; Fu,G.; Jin,T.; Zhang,C.; Yang,Y.; Ma,Z.; Tian,W.; Xiao,S.; Li,L.; Yin,R.; Zhang,Y.; Wang,L.; Qin,Y.; Yao,Z.; Meng,F.; Hu,D.; Li,D.; Wong,G.; Liu,F.; Lv,N.; Fu,L.; Peng,Y.; Ma,J.; Sharshov,K.; Shestopalov,A.; Gulyaeva,M.; Gao,G.F.; Chen,J.; Shi,Y.; Liu,W.J.; Chu,D.; Huang,Y.; Liu,Y.; Liu,L.; Chen,Q.; Shi,W.
EPI1816790	PB1	China	2017-May-24	EPI_ISL_696656	A/chicken/Hunan/5.24_YYGK67P2-OC/2017			Bi,Y.; Li,J.; Li,S.; Fu,G.; Jin,T.; Zhang,C.; Yang,Y.; Ma,Z.; Tian,W.; Xiao,S.; Li,L.; Yin,R.; Zhang,Y.; Wang,L.; Qin,Y.; Yao,Z.; Meng,F.; Hu,D.; Li,D.; Wong,G.; Liu,F.; Lv,N.; Fu,L.; Peng,Y.; Ma,J.; Sharshov,K.; Shestopalov,A.; Gulyaeva,M.; Gao,G.F.; Chen,J.; Shi,Y.; Liu,W.J.; Chu,D.; Huang,Y.; Liu,Y.; Liu,L.; Chen,Q.; Shi,W.
EPI1816791	PB1	China	2017-May-24	EPI_ISL_696657	A/chicken/Hunan/5.24_YYGK69P2-OC/2017			Bi,Y.; Li,J.; Li,S.; Fu,G.; Jin,T.; Zhang,C.; Yang,Y.; Ma,Z.; Tian,W.; Xiao,S.; Li,L.; Yin,R.; Zhang,Y.; Wang,L.; Qin,Y.; Yao,Z.; Meng,F.; Hu,D.; Li,D.; Wong,G.; Liu,F.; Lv,N.; Fu,L.; Peng,Y.; Ma,J.; Sharshov,K.; Shestopalov,A.; Gulyaeva,M.; Gao,G.F.; Chen,J.; Shi,Y.; Liu,W.J.; Chu,D.; Huang,Y.; Liu,Y.; Liu,L.; Chen,Q.; Shi,W.
EPI1816794	PB1	China	2017-May-24	EPI_ISL_696660	A/duck/Hunan/5.24_YYGK82P2-OC/2017			Bi,Y.; Li,J.; Li,S.; Fu,G.; Jin,T.; Zhang,C.; Yang,Y.; Ma,Z.; Tian,W.; Xiao,S.; Li,L.; Yin,R.; Zhang,Y.; Wang,L.; Qin,Y.; Yao,Z.; Meng,F.; Hu,D.; Li,D.; Wong,G.; Liu,F.; Lv,N.; Fu,L.; Peng,Y.; Ma,J.; Sharshov,K.; Shestopalov,A.; Gulyaeva,M.; Gao,G.F.; Chen,J.; Shi,Y.; Liu,W.J.; Chu,D.; Huang,Y.; Liu,Y.; Liu,L.; Chen,Q.; Shi,W.
EPI1816795	PB1	China	2017-May-24	EPI_ISL_696661	A/duck/Hunan/5.24_YYGK83P2-OC/2017			Bi,Y.; Li,J.; Li,S.; Fu,G.; Jin,T.; Zhang,C.; Yang,Y.; Ma,Z.; Tian,W.; Xiao,S.; Li,L.; Yin,R.; Zhang,Y.; Wang,L.; Qin,Y.; Yao,Z.; Meng,F.; Hu,D.; Li,D.; Wong,G.; Liu,F.; Lv,N.; Fu,L.; Peng,Y.; Ma,J.; Sharshov,K.; Shestopalov,A.; Gulyaeva,M.; Gao,G.F.; Chen,J.; Shi,Y.; Liu,W.J.; Chu,D.; Huang,Y.; Liu,Y.; Liu,L.; Chen,Q.; Shi,W.
EPI1816796	PB1	China	2017-May-24	EPI_ISL_696662	A/duck/Hunan/5.24_YYGK85P2-OC/2017			Bi,Y.; Li,J.; Li,S.; Fu,G.; Jin,T.; Zhang,C.; Yang,Y.; Ma,Z.; Tian,W.; Xiao,S.; Li,L.; Yin,R.; Zhang,Y.; Wang,L.; Qin,Y.; Yao,Z.; Meng,F.; Hu,D.; Li,D.; Wong,G.; Liu,F.; Lv,N.; Fu,L.; Peng,Y.; Ma,J.; Sharshov,K.; Shestopalov,A.; Gulyaeva,M.; Gao,G.F.; Chen,J.; Shi,Y.; Liu,W.J.; Chu,D.; Huang,Y.; Liu,Y.; Liu,L.; Chen,Q.; Shi,W.
EPI1816797	PB1	China	2017-May-24	EPI_ISL_696663	A/duck/Hunan/5.24_YYGK88P2-OC/2017			Bi,Y.; Li,J.; Li,S.; Fu,G.; Jin,T.; Zhang,C.; Yang,Y.; Ma,Z.; Tian,W.; Xiao,S.; Li,L.; Yin,R.; Zhang,Y.; Wang,L.; Qin,Y.; Yao,Z.; Meng,F.; Hu,D.; Li,D.; Wong,G.; Liu,F.; Lv,N.; Fu,L.; Peng,Y.; Ma,J.; Sharshov,K.; Shestopalov,A.; Gulyaeva,M.; Gao,G.F.; Chen,J.; Shi,Y.; Liu,W.J.; Chu,D.; Huang,Y.; Liu,Y.; Liu,L.; Chen,Q.; Shi,W.
EPI1816920	PB1	China	2017-Mar-24	EPI_ISL_696745	A/chicken/Hunan/3.24_YYGK81M2-O/2017			Bi,Y.; Li,J.; Li,S.; Fu,G.; Jin,T.; Zhang,C.; Yang,Y.; Ma,Z.; Tian,W.; Xiao,S.; Li,L.; Yin,R.; Zhang,Y.; Wang,L.; Qin,Y.; Yao,Z.; Meng,F.; Hu,D.; Li,D.; Wong,G.; Liu,F.; Lv,N.; Fu,L.; Peng,Y.; Ma,J.; Sharshov,K.; Shestopalov,A.; Gulyaeva,M.; Gao,G.F.; Chen,J.; Shi,Y.; Liu,W.J.; Chu,D.; Huang,Y.; Liu,Y.; Liu,L.; Chen,Q.; Shi,W.
EPI1826349	PB1	China	2017-Jan-18	EPI_ISL_697832	A/chicken/Guangdong/1.18_SZBJ012-O/2017			Bi,Y.; Li,J.; Li,S.; Fu,G.; Jin,T.; Zhang,C.; Yang,Y.; Ma,Z.; Tian,W.; Xiao,S.; Li,L.; Yin,R.; Zhang,Y.; Wang,L.; Qin,Y.; Yao,Z.; Meng,F.; Hu,D.; Li,D.; Wong,G.; Liu,F.; Lv,N.; Fu,L.; Peng,Y.; Ma,J.; Sharshov,K.; Shestopalov,A.; Gulyaeva,M.; Gao,G.F.; Chen,J.; Shi,Y.; Liu,W.J.; Chu,D.; Huang,Y.; Liu,Y.; Liu,L.; Chen,Q.; Shi,W.
EPI1828229	PB1	China	2017-Jan-11	EPI_ISL_697849	A/chicken/Jiangxi/1.11_NCNP11E2-OC/2017			Bi,Y.; Li,J.; Li,S.; Fu,G.; Jin,T.; Zhang,C.; Yang,Y.; Ma,Z.; Tian,W.; Xiao,S.; Li,L.; Yin,R.; Zhang,Y.; Wang,L.; Qin,Y.; Yao,Z.; Meng,F.; Hu,D.; Li,D.; Wong,G.; Liu,F.; Lv,N.; Fu,L.; Peng,Y.; Ma,J.; Sharshov,K.; Shestopalov,A.; Gulyaeva,M.; Gao,G.F.; Chen,J.; Shi,Y.; Liu,W.J.; Chu,D.; Huang,Y.; Liu,Y.; Liu,L.; Chen,Q.; Shi,W.
EPI1828141	PB1	China	2017-Jan-11	EPI_ISL_697852	A/chicken/Jiangxi/1.11_NCDZT21F2-OC/2017			Bi,Y.; Li,J.; Li,S.; Fu,G.; Jin,T.; Zhang,C.; Yang,Y.; Ma,Z.; Tian,W.; Xiao,S.; Li,L.; Yin,R.; Zhang,Y.; Wang,L.; Qin,Y.; Yao,Z.; Meng,F.; Hu,D.; Li,D.; Wong,G.; Liu,F.; Lv,N.; Fu,L.; Peng,Y.; Ma,J.; Sharshov,K.; Shestopalov,A.; Gulyaeva,M.; Gao,G.F.; Chen,J.; Shi,Y.; Liu,W.J.; Chu,D.; Huang,Y.; Liu,Y.; Liu,L.; Chen,Q.; Shi,W.
EPI1828165	PB1	China	2017-Jan-11	EPI_ISL_697853	A/chicken/Jiangxi/1.11_NCDZT25G2-OC/2017			Bi,Y.; Li,J.; Li,S.; Fu,G.; Jin,T.; Zhang,C.; Yang,Y.; Ma,Z.; Tian,W.; Xiao,S.; Li,L.; Yin,R.; Zhang,Y.; Wang,L.; Qin,Y.; Yao,Z.; Meng,F.; Hu,D.; Li,D.; Wong,G.; Liu,F.; Lv,N.; Fu,L.; Peng,Y.; Ma,J.; Sharshov,K.; Shestopalov,A.; Gulyaeva,M.; Gao,G.F.; Chen,J.; Shi,Y.; Liu,W.J.; Chu,D.; Huang,Y.; Liu,Y.; Liu,L.; Chen,Q.; Shi,W.
EPI1835157	PB1	China	2017-Jan-11	EPI_ISL_697855	A/duck/Jiangxi/1.11_NCNP32E2-OC/2017			Bi,Y.; Li,J.; Li,S.; Fu,G.; Jin,T.; Zhang,C.; Yang,Y.; Ma,Z.; Tian,W.; Xiao,S.; Li,L.; Yin,R.; Zhang,Y.; Wang,L.; Qin,Y.; Yao,Z.; Meng,F.; Hu,D.; Li,D.; Wong,G.; Liu,F.; Lv,N.; Fu,L.; Peng,Y.; Ma,J.; Sharshov,K.; Shestopalov,A.; Gulyaeva,M.; Gao,G.F.; Chen,J.; Shi,Y.; Liu,W.J.; Chu,D.; Huang,Y.; Liu,Y.; Liu,L.; Chen,Q.; Shi,W.
EPI1828189	PB1	China	2017-Jan-11	EPI_ISL_697858	A/chicken/Jiangxi/1.11_NCDZT36F2-OC/2017			Bi,Y.; Li,J.; Li,S.; Fu,G.; Jin,T.; Zhang,C.; Yang,Y.; Ma,Z.; Tian,W.; Xiao,S.; Li,L.; Yin,R.; Zhang,Y.; Wang,L.; Qin,Y.; Yao,Z.; Meng,F.; Hu,D.; Li,D.; Wong,G.; Liu,F.; Lv,N.; Fu,L.; Peng,Y.; Ma,J.; Sharshov,K.; Shestopalov,A.; Gulyaeva,M.; Gao,G.F.; Chen,J.; Shi,Y.; Liu,W.J.; Chu,D.; Huang,Y.; Liu,Y.; Liu,L.; Chen,Q.; Shi,W.
EPI1835141	PB1	China	2017-Jan-11	EPI_ISL_697859	A/duck/Jiangxi/1.11_NCDZT42F2-OC/2017			Bi,Y.; Li,J.; Li,S.; Fu,G.; Jin,T.; Zhang,C.; Yang,Y.; Ma,Z.; Tian,W.; Xiao,S.; Li,L.; Yin,R.; Zhang,Y.; Wang,L.; Qin,Y.; Yao,Z.; Meng,F.; Hu,D.; Li,D.; Wong,G.; Liu,F.; Lv,N.; Fu,L.; Peng,Y.; Ma,J.; Sharshov,K.; Shestopalov,A.; Gulyaeva,M.; Gao,G.F.; Chen,J.; Shi,Y.; Liu,W.J.; Chu,D.; Huang,Y.; Liu,Y.; Liu,L.; Chen,Q.; Shi,W.
EPI1835149	PB1	China	2017-Jan-11	EPI_ISL_697860	A/duck/Jiangxi/1.11_NCDZT44F2-OC/2017			Bi,Y.; Li,J.; Li,S.; Fu,G.; Jin,T.; Zhang,C.; Yang,Y.; Ma,Z.; Tian,W.; Xiao,S.; Li,L.; Yin,R.; Zhang,Y.; Wang,L.; Qin,Y.; Yao,Z.; Meng,F.; Hu,D.; Li,D.; Wong,G.; Liu,F.; Lv,N.; Fu,L.; Peng,Y.; Ma,J.; Sharshov,K.; Shestopalov,A.; Gulyaeva,M.; Gao,G.F.; Chen,J.; Shi,Y.; Liu,W.J.; Chu,D.; Huang,Y.; Liu,Y.; Liu,L.; Chen,Q.; Shi,W.
EPI1828773	PB1	China	2017-Feb-22	EPI_ISL_697863	A/chicken/Jiangxi/2.22_NCNP63K2-O/2017			Bi,Y.; Li,J.; Li,S.; Fu,G.; Jin,T.; Zhang,C.; Yang,Y.; Ma,Z.; Tian,W.; Xiao,S.; Li,L.; Yin,R.; Zhang,Y.; Wang,L.; Qin,Y.; Yao,Z.; Meng,F.; Hu,D.; Li,D.; Wong,G.; Liu,F.; Lv,N.; Fu,L.; Peng,Y.; Ma,J.; Sharshov,K.; Shestopalov,A.; Gulyaeva,M.; Gao,G.F.; Chen,J.; Shi,Y.; Liu,W.J.; Chu,D.; Huang,Y.; Liu,Y.; Liu,L.; Chen,Q.; Shi,W.
EPI1828205	PB1	China	2017-Jan-11	EPI_ISL_697867	A/chicken/Jiangxi/1.11_NCDZT8F2-OC/2017			Bi,Y.; Li,J.; Li,S.; Fu,G.; Jin,T.; Zhang,C.; Yang,Y.; Ma,Z.; Tian,W.; Xiao,S.; Li,L.; Yin,R.; Zhang,Y.; Wang,L.; Qin,Y.; Yao,Z.; Meng,F.; Hu,D.; Li,D.; Wong,G.; Liu,F.; Lv,N.; Fu,L.; Peng,Y.; Ma,J.; Sharshov,K.; Shestopalov,A.; Gulyaeva,M.; Gao,G.F.; Chen,J.; Shi,Y.; Liu,W.J.; Chu,D.; Huang,Y.; Liu,Y.; Liu,L.; Chen,Q.; Shi,W.
EPI1825629	PB1	China	2017-Jan-17	EPI_ISL_699196	A/chicken/Fujian/1.17_FZHX0116-C/2017			Bi,Y.; Li,J.; Li,S.; Fu,G.; Jin,T.; Zhang,C.; Yang,Y.; Ma,Z.; Tian,W.; Xiao,S.; Li,L.; Yin,R.; Zhang,Y.; Wang,L.; Qin,Y.; Yao,Z.; Meng,F.; Hu,D.; Li,D.; Wong,G.; Liu,F.; Lv,N.; Fu,L.; Peng,Y.; Ma,J.; Sharshov,K.; Shestopalov,A.; Gulyaeva,M.; Gao,G.F.; Chen,J.; Shi,Y.; Liu,W.J.; Chu,D.; Huang,Y.; Liu,Y.; Liu,L.; Chen,Q.; Shi,W.
EPI1825637	PB1	China	2017-Jan-17	EPI_ISL_699197	A/chicken/Fujian/1.17_FZHX0116-O/2017			Bi,Y.; Li,J.; Li,S.; Fu,G.; Jin,T.; Zhang,C.; Yang,Y.; Ma,Z.; Tian,W.; Xiao,S.; Li,L.; Yin,R.; Zhang,Y.; Wang,L.; Qin,Y.; Yao,Z.; Meng,F.; Hu,D.; Li,D.; Wong,G.; Liu,F.; Lv,N.; Fu,L.; Peng,Y.; Ma,J.; Sharshov,K.; Shestopalov,A.; Gulyaeva,M.; Gao,G.F.; Chen,J.; Shi,Y.; Liu,W.J.; Chu,D.; Huang,Y.; Liu,Y.; Liu,L.; Chen,Q.; Shi,W.
EPI1825645	PB1	China	2017-Jan-17	EPI_ISL_699198	A/chicken/Fujian/1.17_FZHX0118-O/2017			Bi,Y.; Li,J.; Li,S.; Fu,G.; Jin,T.; Zhang,C.; Yang,Y.; Ma,Z.; Tian,W.; Xiao,S.; Li,L.; Yin,R.; Zhang,Y.; Wang,L.; Qin,Y.; Yao,Z.; Meng,F.; Hu,D.; Li,D.; Wong,G.; Liu,F.; Lv,N.; Fu,L.; Peng,Y.; Ma,J.; Sharshov,K.; Shestopalov,A.; Gulyaeva,M.; Gao,G.F.; Chen,J.; Shi,Y.; Liu,W.J.; Chu,D.; Huang,Y.; Liu,Y.; Liu,L.; Chen,Q.; Shi,W.
EPI1825653	PB1	China	2017-Jan-17	EPI_ISL_699199	A/chicken/Fujian/1.17_FZHX0119-O/2017			Bi,Y.; Li,J.; Li,S.; Fu,G.; Jin,T.; Zhang,C.; Yang,Y.; Ma,Z.; Tian,W.; Xiao,S.; Li,L.; Yin,R.; Zhang,Y.; Wang,L.; Qin,Y.; Yao,Z.; Meng,F.; Hu,D.; Li,D.; Wong,G.; Liu,F.; Lv,N.; Fu,L.; Peng,Y.; Ma,J.; Sharshov,K.; Shestopalov,A.; Gulyaeva,M.; Gao,G.F.; Chen,J.; Shi,Y.; Liu,W.J.; Chu,D.; Huang,Y.; Liu,Y.; Liu,L.; Chen,Q.; Shi,W.
EPI1825757	PB1	China	2017-Mar-16	EPI_ISL_699210	A/chicken/Fujian/3.16_FZHX0301-O/2017			Bi,Y.; Li,J.; Li,S.; Fu,G.; Jin,T.; Zhang,C.; Yang,Y.; Ma,Z.; Tian,W.; Xiao,S.; Li,L.; Yin,R.; Zhang,Y.; Wang,L.; Qin,Y.; Yao,Z.; Meng,F.; Hu,D.; Li,D.; Wong,G.; Liu,F.; Lv,N.; Fu,L.; Peng,Y.; Ma,J.; Sharshov,K.; Shestopalov,A.; Gulyaeva,M.; Gao,G.F.; Chen,J.; Shi,Y.; Liu,W.J.; Chu,D.; Huang,Y.; Liu,Y.; Liu,L.; Chen,Q.; Shi,W.
EPI1825765	PB1	China	2017-Mar-16	EPI_ISL_699211	A/chicken/Fujian/3.16_FZHX0307-O/2017			Bi,Y.; Li,J.; Li,S.; Fu,G.; Jin,T.; Zhang,C.; Yang,Y.; Ma,Z.; Tian,W.; Xiao,S.; Li,L.; Yin,R.; Zhang,Y.; Wang,L.; Qin,Y.; Yao,Z.; Meng,F.; Hu,D.; Li,D.; Wong,G.; Liu,F.; Lv,N.; Fu,L.; Peng,Y.; Ma,J.; Sharshov,K.; Shestopalov,A.; Gulyaeva,M.; Gao,G.F.; Chen,J.; Shi,Y.; Liu,W.J.; Chu,D.; Huang,Y.; Liu,Y.; Liu,L.; Chen,Q.; Shi,W.
EPI1825773	PB1	China	2017-Mar-16	EPI_ISL_699212	A/chicken/Fujian/3.16_FZHX0308-O/2017			Bi,Y.; Li,J.; Li,S.; Fu,G.; Jin,T.; Zhang,C.; Yang,Y.; Ma,Z.; Tian,W.; Xiao,S.; Li,L.; Yin,R.; Zhang,Y.; Wang,L.; Qin,Y.; Yao,Z.; Meng,F.; Hu,D.; Li,D.; Wong,G.; Liu,F.; Lv,N.; Fu,L.; Peng,Y.; Ma,J.; Sharshov,K.; Shestopalov,A.; Gulyaeva,M.; Gao,G.F.; Chen,J.; Shi,Y.; Liu,W.J.; Chu,D.; Huang,Y.; Liu,Y.; Liu,L.; Chen,Q.; Shi,W.
EPI1826005	PB1	China	2017-Jun-22	EPI_ISL_699241	A/chicken/Fujian/6.22_FZHX0630-O/2017			Bi,Y.; Li,J.; Li,S.; Fu,G.; Jin,T.; Zhang,C.; Yang,Y.; Ma,Z.; Tian,W.; Xiao,S.; Li,L.; Yin,R.; Zhang,Y.; Wang,L.; Qin,Y.; Yao,Z.; Meng,F.; Hu,D.; Li,D.; Wong,G.; Liu,F.; Lv,N.; Fu,L.; Peng,Y.; Ma,J.; Sharshov,K.; Shestopalov,A.; Gulyaeva,M.; Gao,G.F.; Chen,J.; Shi,Y.; Liu,W.J.; Chu,D.; Huang,Y.; Liu,Y.; Liu,L.; Chen,Q.; Shi,W.
EPI1826493	PB1	China	2016-Dec-29	EPI_ISL_699295	A/chicken/Guangdong/12.29_SZBJ004-O/2016			Bi,Y.; Li,J.; Li,S.; Fu,G.; Jin,T.; Zhang,C.; Yang,Y.; Ma,Z.; Tian,W.; Xiao,S.; Li,L.; Yin,R.; Zhang,Y.; Wang,L.; Qin,Y.; Yao,Z.; Meng,F.; Hu,D.; Li,D.; Wong,G.; Liu,F.; Lv,N.; Fu,L.; Peng,Y.; Ma,J.; Sharshov,K.; Shestopalov,A.; Gulyaeva,M.; Gao,G.F.; Chen,J.; Shi,Y.; Liu,W.J.; Chu,D.; Huang,Y.; Liu,Y.; Liu,L.; Chen,Q.; Shi,W.
EPI1827621	PB1	China	2017-May-24	EPI_ISL_699431	A/chicken/Hunan/05.24_YYGK11P2-OC/2017			Bi,Y.; Li,J.; Li,S.; Fu,G.; Jin,T.; Zhang,C.; Yang,Y.; Ma,Z.; Tian,W.; Xiao,S.; Li,L.; Yin,R.; Zhang,Y.; Wang,L.; Qin,Y.; Yao,Z.; Meng,F.; Hu,D.; Li,D.; Wong,G.; Liu,F.; Lv,N.; Fu,L.; Peng,Y.; Ma,J.; Sharshov,K.; Shestopalov,A.; Gulyaeva,M.; Gao,G.F.; Chen,J.; Shi,Y.; Liu,W.J.; Chu,D.; Huang,Y.; Liu,Y.; Liu,L.; Chen,Q.; Shi,W.
EPI1827629	PB1	China	2017-May-24	EPI_ISL_699432	A/chicken/Hunan/05.24_YYGK12P2-OC/2017			Bi,Y.; Li,J.; Li,S.; Fu,G.; Jin,T.; Zhang,C.; Yang,Y.; Ma,Z.; Tian,W.; Xiao,S.; Li,L.; Yin,R.; Zhang,Y.; Wang,L.; Qin,Y.; Yao,Z.; Meng,F.; Hu,D.; Li,D.; Wong,G.; Liu,F.; Lv,N.; Fu,L.; Peng,Y.; Ma,J.; Sharshov,K.; Shestopalov,A.; Gulyaeva,M.; Gao,G.F.; Chen,J.; Shi,Y.; Liu,W.J.; Chu,D.; Huang,Y.; Liu,Y.; Liu,L.; Chen,Q.; Shi,W.
EPI1827637	PB1	China	2017-May-24	EPI_ISL_699433	A/chicken/Hunan/05.24_YYGK13P2-OC/2017			Bi,Y.; Li,J.; Li,S.; Fu,G.; Jin,T.; Zhang,C.; Yang,Y.; Ma,Z.; Tian,W.; Xiao,S.; Li,L.; Yin,R.; Zhang,Y.; Wang,L.; Qin,Y.; Yao,Z.; Meng,F.; Hu,D.; Li,D.; Wong,G.; Liu,F.; Lv,N.; Fu,L.; Peng,Y.; Ma,J.; Sharshov,K.; Shestopalov,A.; Gulyaeva,M.; Gao,G.F.; Chen,J.; Shi,Y.; Liu,W.J.; Chu,D.; Huang,Y.; Liu,Y.; Liu,L.; Chen,Q.; Shi,W.
EPI1827645	PB1	China	2017-May-24	EPI_ISL_699434	A/chicken/Hunan/05.24_YYGK14P2-OC/2017			Bi,Y.; Li,J.; Li,S.; Fu,G.; Jin,T.; Zhang,C.; Yang,Y.; Ma,Z.; Tian,W.; Xiao,S.; Li,L.; Yin,R.; Zhang,Y.; Wang,L.; Qin,Y.; Yao,Z.; Meng,F.; Hu,D.; Li,D.; Wong,G.; Liu,F.; Lv,N.; Fu,L.; Peng,Y.; Ma,J.; Sharshov,K.; Shestopalov,A.; Gulyaeva,M.; Gao,G.F.; Chen,J.; Shi,Y.; Liu,W.J.; Chu,D.; Huang,Y.; Liu,Y.; Liu,L.; Chen,Q.; Shi,W.
EPI1827653	PB1	China	2017-May-24	EPI_ISL_699435	A/chicken/Hunan/05.24_YYGK15P2-OC/2017			Bi,Y.; Li,J.; Li,S.; Fu,G.; Jin,T.; Zhang,C.; Yang,Y.; Ma,Z.; Tian,W.; Xiao,S.; Li,L.; Yin,R.; Zhang,Y.; Wang,L.; Qin,Y.; Yao,Z.; Meng,F.; Hu,D.; Li,D.; Wong,G.; Liu,F.; Lv,N.; Fu,L.; Peng,Y.; Ma,J.; Sharshov,K.; Shestopalov,A.; Gulyaeva,M.; Gao,G.F.; Chen,J.; Shi,Y.; Liu,W.J.; Chu,D.; Huang,Y.; Liu,Y.; Liu,L.; Chen,Q.; Shi,W.
EPI1827725	PB1	China	2017-Jan-17	EPI_ISL_699443	A/chicken/Hunan/1.17_YYGKK200-OC/2017			Bi,Y.; Li,J.; Li,S.; Fu,G.; Jin,T.; Zhang,C.; Yang,Y.; Ma,Z.; Tian,W.; Xiao,S.; Li,L.; Yin,R.; Zhang,Y.; Wang,L.; Qin,Y.; Yao,Z.; Meng,F.; Hu,D.; Li,D.; Wong,G.; Liu,F.; Lv,N.; Fu,L.; Peng,Y.; Ma,J.; Sharshov,K.; Shestopalov,A.; Gulyaeva,M.; Gao,G.F.; Chen,J.; Shi,Y.; Liu,W.J.; Chu,D.; Huang,Y.; Liu,Y.; Liu,L.; Chen,Q.; Shi,W.
EPI1827845	PB1	China	2017-May-24	EPI_ISL_699455	A/chicken/Hunan/5.24_YYGK17P2-OC/2017			Bi,Y.; Li,J.; Li,S.; Fu,G.; Jin,T.; Zhang,C.; Yang,Y.; Ma,Z.; Tian,W.; Xiao,S.; Li,L.; Yin,R.; Zhang,Y.; Wang,L.; Qin,Y.; Yao,Z.; Meng,F.; Hu,D.; Li,D.; Wong,G.; Liu,F.; Lv,N.; Fu,L.; Peng,Y.; Ma,J.; Sharshov,K.; Shestopalov,A.; Gulyaeva,M.; Gao,G.F.; Chen,J.; Shi,Y.; Liu,W.J.; Chu,D.; Huang,Y.; Liu,Y.; Liu,L.; Chen,Q.; Shi,W.
EPI1827853	PB1	China	2017-May-24	EPI_ISL_699456	A/chicken/Hunan/5.24_YYGK18P2-OC/2017			Bi,Y.; Li,J.; Li,S.; Fu,G.; Jin,T.; Zhang,C.; Yang,Y.; Ma,Z.; Tian,W.; Xiao,S.; Li,L.; Yin,R.; Zhang,Y.; Wang,L.; Qin,Y.; Yao,Z.; Meng,F.; Hu,D.; Li,D.; Wong,G.; Liu,F.; Lv,N.; Fu,L.; Peng,Y.; Ma,J.; Sharshov,K.; Shestopalov,A.; Gulyaeva,M.; Gao,G.F.; Chen,J.; Shi,Y.; Liu,W.J.; Chu,D.; Huang,Y.; Liu,Y.; Liu,L.; Chen,Q.; Shi,W.
EPI1827861	PB1	China	2017-May-24	EPI_ISL_699457	A/chicken/Hunan/5.24_YYGK19P2-OC/2017			Bi,Y.; Li,J.; Li,S.; Fu,G.; Jin,T.; Zhang,C.; Yang,Y.; Ma,Z.; Tian,W.; Xiao,S.; Li,L.; Yin,R.; Zhang,Y.; Wang,L.; Qin,Y.; Yao,Z.; Meng,F.; Hu,D.; Li,D.; Wong,G.; Liu,F.; Lv,N.; Fu,L.; Peng,Y.; Ma,J.; Sharshov,K.; Shestopalov,A.; Gulyaeva,M.; Gao,G.F.; Chen,J.; Shi,Y.; Liu,W.J.; Chu,D.; Huang,Y.; Liu,Y.; Liu,L.; Chen,Q.; Shi,W.
EPI1827869	PB1	China	2017-May-24	EPI_ISL_699458	A/chicken/Hunan/5.24_YYGK20P2-OC/2017			Bi,Y.; Li,J.; Li,S.; Fu,G.; Jin,T.; Zhang,C.; Yang,Y.; Ma,Z.; Tian,W.; Xiao,S.; Li,L.; Yin,R.; Zhang,Y.; Wang,L.; Qin,Y.; Yao,Z.; Meng,F.; Hu,D.; Li,D.; Wong,G.; Liu,F.; Lv,N.; Fu,L.; Peng,Y.; Ma,J.; Sharshov,K.; Shestopalov,A.; Gulyaeva,M.; Gao,G.F.; Chen,J.; Shi,Y.; Liu,W.J.; Chu,D.; Huang,Y.; Liu,Y.; Liu,L.; Chen,Q.; Shi,W.
EPI1827877	PB1	China	2017-May-24	EPI_ISL_699459	A/chicken/Hunan/5.24_YYGK21P2-OC/2017			Bi,Y.; Li,J.; Li,S.; Fu,G.; Jin,T.; Zhang,C.; Yang,Y.; Ma,Z.; Tian,W.; Xiao,S.; Li,L.; Yin,R.; Zhang,Y.; Wang,L.; Qin,Y.; Yao,Z.; Meng,F.; Hu,D.; Li,D.; Wong,G.; Liu,F.; Lv,N.; Fu,L.; Peng,Y.; Ma,J.; Sharshov,K.; Shestopalov,A.; Gulyaeva,M.; Gao,G.F.; Chen,J.; Shi,Y.; Liu,W.J.; Chu,D.; Huang,Y.; Liu,Y.; Liu,L.; Chen,Q.; Shi,W.
EPI1827885	PB1	China	2017-May-24	EPI_ISL_699460	A/chicken/Hunan/5.24_YYGK22P2-OC/2017			Bi,Y.; Li,J.; Li,S.; Fu,G.; Jin,T.; Zhang,C.; Yang,Y.; Ma,Z.; Tian,W.; Xiao,S.; Li,L.; Yin,R.; Zhang,Y.; Wang,L.; Qin,Y.; Yao,Z.; Meng,F.; Hu,D.; Li,D.; Wong,G.; Liu,F.; Lv,N.; Fu,L.; Peng,Y.; Ma,J.; Sharshov,K.; Shestopalov,A.; Gulyaeva,M.; Gao,G.F.; Chen,J.; Shi,Y.; Liu,W.J.; Chu,D.; Huang,Y.; Liu,Y.; Liu,L.; Chen,Q.; Shi,W.
EPI1827893	PB1	China	2017-May-24	EPI_ISL_699461	A/chicken/Hunan/5.24_YYGK23P2-OC/2017			Bi,Y.; Li,J.; Li,S.; Fu,G.; Jin,T.; Zhang,C.; Yang,Y.; Ma,Z.; Tian,W.; Xiao,S.; Li,L.; Yin,R.; Zhang,Y.; Wang,L.; Qin,Y.; Yao,Z.; Meng,F.; Hu,D.; Li,D.; Wong,G.; Liu,F.; Lv,N.; Fu,L.; Peng,Y.; Ma,J.; Sharshov,K.; Shestopalov,A.; Gulyaeva,M.; Gao,G.F.; Chen,J.; Shi,Y.; Liu,W.J.; Chu,D.; Huang,Y.; Liu,Y.; Liu,L.; Chen,Q.; Shi,W.
EPI1827901	PB1	China	2017-May-24	EPI_ISL_699462	A/chicken/Hunan/5.24_YYGK24P2-OC/2017			Bi,Y.; Li,J.; Li,S.; Fu,G.; Jin,T.; Zhang,C.; Yang,Y.; Ma,Z.; Tian,W.; Xiao,S.; Li,L.; Yin,R.; Zhang,Y.; Wang,L.; Qin,Y.; Yao,Z.; Meng,F.; Hu,D.; Li,D.; Wong,G.; Liu,F.; Lv,N.; Fu,L.; Peng,Y.; Ma,J.; Sharshov,K.; Shestopalov,A.; Gulyaeva,M.; Gao,G.F.; Chen,J.; Shi,Y.; Liu,W.J.; Chu,D.; Huang,Y.; Liu,Y.; Liu,L.; Chen,Q.; Shi,W.
EPI1827909	PB1	China	2017-May-24	EPI_ISL_699463	A/chicken/Hunan/5.24_YYGK25P2-OC/2017			Bi,Y.; Li,J.; Li,S.; Fu,G.; Jin,T.; Zhang,C.; Yang,Y.; Ma,Z.; Tian,W.; Xiao,S.; Li,L.; Yin,R.; Zhang,Y.; Wang,L.; Qin,Y.; Yao,Z.; Meng,F.; Hu,D.; Li,D.; Wong,G.; Liu,F.; Lv,N.; Fu,L.; Peng,Y.; Ma,J.; Sharshov,K.; Shestopalov,A.; Gulyaeva,M.; Gao,G.F.; Chen,J.; Shi,Y.; Liu,W.J.; Chu,D.; Huang,Y.; Liu,Y.; Liu,L.; Chen,Q.; Shi,W.
EPI1827917	PB1	China	2017-May-24	EPI_ISL_699465	A/chicken/Hunan/5.24_YYGK26P2-OC/2017			Bi,Y.; Li,J.; Li,S.; Fu,G.; Jin,T.; Zhang,C.; Yang,Y.; Ma,Z.; Tian,W.; Xiao,S.; Li,L.; Yin,R.; Zhang,Y.; Wang,L.; Qin,Y.; Yao,Z.; Meng,F.; Hu,D.; Li,D.; Wong,G.; Liu,F.; Lv,N.; Fu,L.; Peng,Y.; Ma,J.; Sharshov,K.; Shestopalov,A.; Gulyaeva,M.; Gao,G.F.; Chen,J.; Shi,Y.; Liu,W.J.; Chu,D.; Huang,Y.; Liu,Y.; Liu,L.; Chen,Q.; Shi,W.
EPI1827925	PB1	China	2017-May-24	EPI_ISL_699466	A/chicken/Hunan/5.24_YYGK27P2-OC/2017			Bi,Y.; Li,J.; Li,S.; Fu,G.; Jin,T.; Zhang,C.; Yang,Y.; Ma,Z.; Tian,W.; Xiao,S.; Li,L.; Yin,R.; Zhang,Y.; Wang,L.; Qin,Y.; Yao,Z.; Meng,F.; Hu,D.; Li,D.; Wong,G.; Liu,F.; Lv,N.; Fu,L.; Peng,Y.; Ma,J.; Sharshov,K.; Shestopalov,A.; Gulyaeva,M.; Gao,G.F.; Chen,J.; Shi,Y.; Liu,W.J.; Chu,D.; Huang,Y.; Liu,Y.; Liu,L.; Chen,Q.; Shi,W.
EPI1827933	PB1	China	2017-May-24	EPI_ISL_699467	A/chicken/Hunan/5.24_YYGK29P2-OC/2017			Bi,Y.; Li,J.; Li,S.; Fu,G.; Jin,T.; Zhang,C.; Yang,Y.; Ma,Z.; Tian,W.; Xiao,S.; Li,L.; Yin,R.; Zhang,Y.; Wang,L.; Qin,Y.; Yao,Z.; Meng,F.; Hu,D.; Li,D.; Wong,G.; Liu,F.; Lv,N.; Fu,L.; Peng,Y.; Ma,J.; Sharshov,K.; Shestopalov,A.; Gulyaeva,M.; Gao,G.F.; Chen,J.; Shi,Y.; Liu,W.J.; Chu,D.; Huang,Y.; Liu,Y.; Liu,L.; Chen,Q.; Shi,W.
EPI1827941	PB1	China	2017-May-24	EPI_ISL_699468	A/chicken/Hunan/5.24_YYGK33P2-OC/2017			Bi,Y.; Li,J.; Li,S.; Fu,G.; Jin,T.; Zhang,C.; Yang,Y.; Ma,Z.; Tian,W.; Xiao,S.; Li,L.; Yin,R.; Zhang,Y.; Wang,L.; Qin,Y.; Yao,Z.; Meng,F.; Hu,D.; Li,D.; Wong,G.; Liu,F.; Lv,N.; Fu,L.; Peng,Y.; Ma,J.; Sharshov,K.; Shestopalov,A.; Gulyaeva,M.; Gao,G.F.; Chen,J.; Shi,Y.; Liu,W.J.; Chu,D.; Huang,Y.; Liu,Y.; Liu,L.; Chen,Q.; Shi,W.
EPI1827949	PB1	China	2017-May-24	EPI_ISL_699469	A/chicken/Hunan/5.24_YYGK35P2-OC/2017			Bi,Y.; Li,J.; Li,S.; Fu,G.; Jin,T.; Zhang,C.; Yang,Y.; Ma,Z.; Tian,W.; Xiao,S.; Li,L.; Yin,R.; Zhang,Y.; Wang,L.; Qin,Y.; Yao,Z.; Meng,F.; Hu,D.; Li,D.; Wong,G.; Liu,F.; Lv,N.; Fu,L.; Peng,Y.; Ma,J.; Sharshov,K.; Shestopalov,A.; Gulyaeva,M.; Gao,G.F.; Chen,J.; Shi,Y.; Liu,W.J.; Chu,D.; Huang,Y.; Liu,Y.; Liu,L.; Chen,Q.; Shi,W.
EPI1827957	PB1	China	2017-May-24	EPI_ISL_699470	A/chicken/Hunan/5.24_YYGK62P2-OC/2017			Bi,Y.; Li,J.; Li,S.; Fu,G.; Jin,T.; Zhang,C.; Yang,Y.; Ma,Z.; Tian,W.; Xiao,S.; Li,L.; Yin,R.; Zhang,Y.; Wang,L.; Qin,Y.; Yao,Z.; Meng,F.; Hu,D.; Li,D.; Wong,G.; Liu,F.; Lv,N.; Fu,L.; Peng,Y.; Ma,J.; Sharshov,K.; Shestopalov,A.; Gulyaeva,M.; Gao,G.F.; Chen,J.; Shi,Y.; Liu,W.J.; Chu,D.; Huang,Y.; Liu,Y.; Liu,L.; Chen,Q.; Shi,W.
EPI1827965	PB1	China	2017-May-24	EPI_ISL_699471	A/chicken/Hunan/5.24_YYGK66P2-OC/2017			Bi,Y.; Li,J.; Li,S.; Fu,G.; Jin,T.; Zhang,C.; Yang,Y.; Ma,Z.; Tian,W.; Xiao,S.; Li,L.; Yin,R.; Zhang,Y.; Wang,L.; Qin,Y.; Yao,Z.; Meng,F.; Hu,D.; Li,D.; Wong,G.; Liu,F.; Lv,N.; Fu,L.; Peng,Y.; Ma,J.; Sharshov,K.; Shestopalov,A.; Gulyaeva,M.; Gao,G.F.; Chen,J.; Shi,Y.; Liu,W.J.; Chu,D.; Huang,Y.; Liu,Y.; Liu,L.; Chen,Q.; Shi,W.
EPI1827973	PB1	China	2017-May-24	EPI_ISL_699472	A/chicken/Hunan/5.24_YYGK68P2-OC/2017			Bi,Y.; Li,J.; Li,S.; Fu,G.; Jin,T.; Zhang,C.; Yang,Y.; Ma,Z.; Tian,W.; Xiao,S.; Li,L.; Yin,R.; Zhang,Y.; Wang,L.; Qin,Y.; Yao,Z.; Meng,F.; Hu,D.; Li,D.; Wong,G.; Liu,F.; Lv,N.; Fu,L.; Peng,Y.; Ma,J.; Sharshov,K.; Shestopalov,A.; Gulyaeva,M.; Gao,G.F.; Chen,J.; Shi,Y.; Liu,W.J.; Chu,D.; Huang,Y.; Liu,Y.; Liu,L.; Chen,Q.; Shi,W.
EPI1827981	PB1	China	2017-May-24	EPI_ISL_699473	A/chicken/Hunan/5.24_YYGK9P2-OC/2017			Bi,Y.; Li,J.; Li,S.; Fu,G.; Jin,T.; Zhang,C.; Yang,Y.; Ma,Z.; Tian,W.; Xiao,S.; Li,L.; Yin,R.; Zhang,Y.; Wang,L.; Qin,Y.; Yao,Z.; Meng,F.; Hu,D.; Li,D.; Wong,G.; Liu,F.; Lv,N.; Fu,L.; Peng,Y.; Ma,J.; Sharshov,K.; Shestopalov,A.; Gulyaeva,M.; Gao,G.F.; Chen,J.; Shi,Y.; Liu,W.J.; Chu,D.; Huang,Y.; Liu,Y.; Liu,L.; Chen,Q.; Shi,W.
EPI1828037	PB1	China	2016-Dec-02	EPI_ISL_699479	A/chicken/Jiangsu/12.02_KSBL001-O/2016			Bi,Y.; Li,J.; Li,S.; Fu,G.; Jin,T.; Zhang,C.; Yang,Y.; Ma,Z.; Tian,W.; Xiao,S.; Li,L.; Yin,R.; Zhang,Y.; Wang,L.; Qin,Y.; Yao,Z.; Meng,F.; Hu,D.; Li,D.; Wong,G.; Liu,F.; Lv,N.; Fu,L.; Peng,Y.; Ma,J.; Sharshov,K.; Shestopalov,A.; Gulyaeva,M.; Gao,G.F.; Chen,J.; Shi,Y.; Liu,W.J.; Chu,D.; Huang,Y.; Liu,Y.; Liu,L.; Chen,Q.; Shi,W.
EPI1828045	PB1	China	2016-Dec-02	EPI_ISL_699480	A/chicken/Jiangsu/12.02_KSBL004-O/2016			Bi,Y.; Li,J.; Li,S.; Fu,G.; Jin,T.; Zhang,C.; Yang,Y.; Ma,Z.; Tian,W.; Xiao,S.; Li,L.; Yin,R.; Zhang,Y.; Wang,L.; Qin,Y.; Yao,Z.; Meng,F.; Hu,D.; Li,D.; Wong,G.; Liu,F.; Lv,N.; Fu,L.; Peng,Y.; Ma,J.; Sharshov,K.; Shestopalov,A.; Gulyaeva,M.; Gao,G.F.; Chen,J.; Shi,Y.; Liu,W.J.; Chu,D.; Huang,Y.; Liu,Y.; Liu,L.; Chen,Q.; Shi,W.
EPI1828053	PB1	China	2016-Dec-02	EPI_ISL_699481	A/chicken/Jiangsu/12.02_KSBL008-O/2016			Bi,Y.; Li,J.; Li,S.; Fu,G.; Jin,T.; Zhang,C.; Yang,Y.; Ma,Z.; Tian,W.; Xiao,S.; Li,L.; Yin,R.; Zhang,Y.; Wang,L.; Qin,Y.; Yao,Z.; Meng,F.; Hu,D.; Li,D.; Wong,G.; Liu,F.; Lv,N.; Fu,L.; Peng,Y.; Ma,J.; Sharshov,K.; Shestopalov,A.; Gulyaeva,M.; Gao,G.F.; Chen,J.; Shi,Y.; Liu,W.J.; Chu,D.; Huang,Y.; Liu,Y.; Liu,L.; Chen,Q.; Shi,W.
EPI1828061	PB1	China	2017-Jan-11	EPI_ISL_699482	A/chicken/Jiangxi/01.11_NCNP13E2-OC/2017			Bi,Y.; Li,J.; Li,S.; Fu,G.; Jin,T.; Zhang,C.; Yang,Y.; Ma,Z.; Tian,W.; Xiao,S.; Li,L.; Yin,R.; Zhang,Y.; Wang,L.; Qin,Y.; Yao,Z.; Meng,F.; Hu,D.; Li,D.; Wong,G.; Liu,F.; Lv,N.; Fu,L.; Peng,Y.; Ma,J.; Sharshov,K.; Shestopalov,A.; Gulyaeva,M.; Gao,G.F.; Chen,J.; Shi,Y.; Liu,W.J.; Chu,D.; Huang,Y.; Liu,Y.; Liu,L.; Chen,Q.; Shi,W.
EPI1828149	PB1	China	2017-Jan-11	EPI_ISL_699493	A/chicken/Jiangxi/1.11_NCDZT22F2-OC/2017			Bi,Y.; Li,J.; Li,S.; Fu,G.; Jin,T.; Zhang,C.; Yang,Y.; Ma,Z.; Tian,W.; Xiao,S.; Li,L.; Yin,R.; Zhang,Y.; Wang,L.; Qin,Y.; Yao,Z.; Meng,F.; Hu,D.; Li,D.; Wong,G.; Liu,F.; Lv,N.; Fu,L.; Peng,Y.; Ma,J.; Sharshov,K.; Shestopalov,A.; Gulyaeva,M.; Gao,G.F.; Chen,J.; Shi,Y.; Liu,W.J.; Chu,D.; Huang,Y.; Liu,Y.; Liu,L.; Chen,Q.; Shi,W.
EPI1828197	PB1	China	2017-Jan-11	EPI_ISL_699496	A/chicken/Jiangxi/1.11_NCDZT76F2-OC/2017			Bi,Y.; Li,J.; Li,S.; Fu,G.; Jin,T.; Zhang,C.; Yang,Y.; Ma,Z.; Tian,W.; Xiao,S.; Li,L.; Yin,R.; Zhang,Y.; Wang,L.; Qin,Y.; Yao,Z.; Meng,F.; Hu,D.; Li,D.; Wong,G.; Liu,F.; Lv,N.; Fu,L.; Peng,Y.; Ma,J.; Sharshov,K.; Shestopalov,A.; Gulyaeva,M.; Gao,G.F.; Chen,J.; Shi,Y.; Liu,W.J.; Chu,D.; Huang,Y.; Liu,Y.; Liu,L.; Chen,Q.; Shi,W.
EPI1828213	PB1	China	2017-Jan-11	EPI_ISL_699497	A/chicken/Jiangxi/1.11_NCJD1G2-OC/2017			Bi,Y.; Li,J.; Li,S.; Fu,G.; Jin,T.; Zhang,C.; Yang,Y.; Ma,Z.; Tian,W.; Xiao,S.; Li,L.; Yin,R.; Zhang,Y.; Wang,L.; Qin,Y.; Yao,Z.; Meng,F.; Hu,D.; Li,D.; Wong,G.; Liu,F.; Lv,N.; Fu,L.; Peng,Y.; Ma,J.; Sharshov,K.; Shestopalov,A.; Gulyaeva,M.; Gao,G.F.; Chen,J.; Shi,Y.; Liu,W.J.; Chu,D.; Huang,Y.; Liu,Y.; Liu,L.; Chen,Q.; Shi,W.
EPI1828221	PB1	China	2017-Jan-11	EPI_ISL_699498	A/chicken/Jiangxi/1.11_NCJD5G2-OC/2017			Bi,Y.; Li,J.; Li,S.; Fu,G.; Jin,T.; Zhang,C.; Yang,Y.; Ma,Z.; Tian,W.; Xiao,S.; Li,L.; Yin,R.; Zhang,Y.; Wang,L.; Qin,Y.; Yao,Z.; Meng,F.; Hu,D.; Li,D.; Wong,G.; Liu,F.; Lv,N.; Fu,L.; Peng,Y.; Ma,J.; Sharshov,K.; Shestopalov,A.; Gulyaeva,M.; Gao,G.F.; Chen,J.; Shi,Y.; Liu,W.J.; Chu,D.; Huang,Y.; Liu,Y.; Liu,L.; Chen,Q.; Shi,W.
EPI1828269	PB1	China	2017-Jan-12	EPI_ISL_699501	A/chicken/Jiangxi/1.12_NCDZT38G2-OC/2017			Bi,Y.; Li,J.; Li,S.; Fu,G.; Jin,T.; Zhang,C.; Yang,Y.; Ma,Z.; Tian,W.; Xiao,S.; Li,L.; Yin,R.; Zhang,Y.; Wang,L.; Qin,Y.; Yao,Z.; Meng,F.; Hu,D.; Li,D.; Wong,G.; Liu,F.; Lv,N.; Fu,L.; Peng,Y.; Ma,J.; Sharshov,K.; Shestopalov,A.; Gulyaeva,M.; Gao,G.F.; Chen,J.; Shi,Y.; Liu,W.J.; Chu,D.; Huang,Y.; Liu,Y.; Liu,L.; Chen,Q.; Shi,W.
EPI1828301	PB1	China	2017-Jan-12	EPI_ISL_699505	A/chicken/Jiangxi/1.12_NCDZT72G2-OC/2017			Bi,Y.; Li,J.; Li,S.; Fu,G.; Jin,T.; Zhang,C.; Yang,Y.; Ma,Z.; Tian,W.; Xiao,S.; Li,L.; Yin,R.; Zhang,Y.; Wang,L.; Qin,Y.; Yao,Z.; Meng,F.; Hu,D.; Li,D.; Wong,G.; Liu,F.; Lv,N.; Fu,L.; Peng,Y.; Ma,J.; Sharshov,K.; Shestopalov,A.; Gulyaeva,M.; Gao,G.F.; Chen,J.; Shi,Y.; Liu,W.J.; Chu,D.; Huang,Y.; Liu,Y.; Liu,L.; Chen,Q.; Shi,W.
EPI1828757	PB1	China	2017-Feb-16	EPI_ISL_699561	A/chicken/Jiangxi/2.16_SRGFYK080-C/2017			Bi,Y.; Li,J.; Li,S.; Fu,G.; Jin,T.; Zhang,C.; Yang,Y.; Ma,Z.; Tian,W.; Xiao,S.; Li,L.; Yin,R.; Zhang,Y.; Wang,L.; Qin,Y.; Yao,Z.; Meng,F.; Hu,D.; Li,D.; Wong,G.; Liu,F.; Lv,N.; Fu,L.; Peng,Y.; Ma,J.; Sharshov,K.; Shestopalov,A.; Gulyaeva,M.; Gao,G.F.; Chen,J.; Shi,Y.; Liu,W.J.; Chu,D.; Huang,Y.; Liu,Y.; Liu,L.; Chen,Q.; Shi,W.
EPI1828805	PB1	China	2016-Mar-14	EPI_ISL_699566	A/chicken/Jiangxi/3.14_NCDZT29U-O/2016			Bi,Y.; Li,J.; Li,S.; Fu,G.; Jin,T.; Zhang,C.; Yang,Y.; Ma,Z.; Tian,W.; Xiao,S.; Li,L.; Yin,R.; Zhang,Y.; Wang,L.; Qin,Y.; Yao,Z.; Meng,F.; Hu,D.; Li,D.; Wong,G.; Liu,F.; Lv,N.; Fu,L.; Peng,Y.; Ma,J.; Sharshov,K.; Shestopalov,A.; Gulyaeva,M.; Gao,G.F.; Chen,J.; Shi,Y.; Liu,W.J.; Chu,D.; Huang,Y.; Liu,Y.; Liu,L.; Chen,Q.; Shi,W.
EPI1829029	PB1	China	2016-May-24	EPI_ISL_699598	A/chicken/Jiangxi/5.24_NCDZT7X-O/2016			Bi,Y.; Li,J.; Li,S.; Fu,G.; Jin,T.; Zhang,C.; Yang,Y.; Ma,Z.; Tian,W.; Xiao,S.; Li,L.; Yin,R.; Zhang,Y.; Wang,L.; Qin,Y.; Yao,Z.; Meng,F.; Hu,D.; Li,D.; Wong,G.; Liu,F.; Lv,N.; Fu,L.; Peng,Y.; Ma,J.; Sharshov,K.; Shestopalov,A.; Gulyaeva,M.; Gao,G.F.; Chen,J.; Shi,Y.; Liu,W.J.; Chu,D.; Huang,Y.; Liu,Y.; Liu,L.; Chen,Q.; Shi,W.
EPI1834085	PB1	China	2017-Mar-16	EPI_ISL_707431	A/duck/Fujian/3.16_FZHX0301-C/2017			Bi,Y.; Li,J.; Li,S.; Fu,G.; Jin,T.; Zhang,C.; Yang,Y.; Ma,Z.; Tian,W.; Xiao,S.; Li,L.; Yin,R.; Zhang,Y.; Wang,L.; Qin,Y.; Yao,Z.; Meng,F.; Hu,D.; Li,D.; Wong,G.; Liu,F.; Lv,N.; Fu,L.; Peng,Y.; Ma,J.; Sharshov,K.; Shestopalov,A.; Gulyaeva,M.; Gao,G.F.; Chen,J.; Shi,Y.; Liu,W.J.; Chu,D.; Huang,Y.; Liu,Y.; Liu,L.; Chen,Q.; Shi,W.
EPI1834981	PB1	China	2017-May-24	EPI_ISL_707528	A/duck/Hunan/5.24_YYGK87P2-OC/2017			Bi,Y.; Li,J.; Li,S.; Fu,G.; Jin,T.; Zhang,C.; Yang,Y.; Ma,Z.; Tian,W.; Xiao,S.; Li,L.; Yin,R.; Zhang,Y.; Wang,L.; Qin,Y.; Yao,Z.; Meng,F.; Hu,D.; Li,D.; Wong,G.; Liu,F.; Lv,N.; Fu,L.; Peng,Y.; Ma,J.; Sharshov,K.; Shestopalov,A.; Gulyaeva,M.; Gao,G.F.; Chen,J.; Shi,Y.; Liu,W.J.; Chu,D.; Huang,Y.; Liu,Y.; Liu,L.; Chen,Q.; Shi,W.
EPI1834989	PB1	China	2017-May-24	EPI_ISL_707529	A/duck/Hunan/5.24_YYGK93P2-OC/2017			Bi,Y.; Li,J.; Li,S.; Fu,G.; Jin,T.; Zhang,C.; Yang,Y.; Ma,Z.; Tian,W.; Xiao,S.; Li,L.; Yin,R.; Zhang,Y.; Wang,L.; Qin,Y.; Yao,Z.; Meng,F.; Hu,D.; Li,D.; Wong,G.; Liu,F.; Lv,N.; Fu,L.; Peng,Y.; Ma,J.; Sharshov,K.; Shestopalov,A.; Gulyaeva,M.; Gao,G.F.; Chen,J.; Shi,Y.; Liu,W.J.; Chu,D.; Huang,Y.; Liu,Y.; Liu,L.; Chen,Q.; Shi,W.
EPI1835133	PB1	China	2017-Jan-11	EPI_ISL_707541	A/duck/Jiangxi/1.11_NCDZT41F2-OC/2017			Bi,Y.; Li,J.; Li,S.; Fu,G.; Jin,T.; Zhang,C.; Yang,Y.; Ma,Z.; Tian,W.; Xiao,S.; Li,L.; Yin,R.; Zhang,Y.; Wang,L.; Qin,Y.; Yao,Z.; Meng,F.; Hu,D.; Li,D.; Wong,G.; Liu,F.; Lv,N.; Fu,L.; Peng,Y.; Ma,J.; Sharshov,K.; Shestopalov,A.; Gulyaeva,M.; Gao,G.F.; Chen,J.; Shi,Y.; Liu,W.J.; Chu,D.; Huang,Y.; Liu,Y.; Liu,L.; Chen,Q.; Shi,W.
EPI1836917	PB1	China	2017-Jan-11	EPI_ISL_707686	A/pigeon/Jiangxi/1.11_NCDZT54F2-OC/2017			Bi,Y.; Li,J.; Li,S.; Fu,G.; Jin,T.; Zhang,C.; Yang,Y.; Ma,Z.; Tian,W.; Xiao,S.; Li,L.; Yin,R.; Zhang,Y.; Wang,L.; Qin,Y.; Yao,Z.; Meng,F.; Hu,D.; Li,D.; Wong,G.; Liu,F.; Lv,N.; Fu,L.; Peng,Y.; Ma,J.; Sharshov,K.; Shestopalov,A.; Gulyaeva,M.; Gao,G.F.; Chen,J.; Shi,Y.; Liu,W.J.; Chu,D.; Huang,Y.; Liu,Y.; Liu,L.; Chen,Q.; Shi,W.
EPI1836925	PB1	China	2016-Mar-14	EPI_ISL_707687	A/pigeon/Jiangxi/3.14_NCDZT34U-O/2016			Bi,Y.; Li,J.; Li,S.; Fu,G.; Jin,T.; Zhang,C.; Yang,Y.; Ma,Z.; Tian,W.; Xiao,S.; Li,L.; Yin,R.; Zhang,Y.; Wang,L.; Qin,Y.; Yao,Z.; Meng,F.; Hu,D.; Li,D.; Wong,G.; Liu,F.; Lv,N.; Fu,L.; Peng,Y.; Ma,J.; Sharshov,K.; Shestopalov,A.; Gulyaeva,M.; Gao,G.F.; Chen,J.; Shi,Y.; Liu,W.J.; Chu,D.; Huang,Y.; Liu,Y.; Liu,L.; Chen,Q.; Shi,W.
EPI1853801	PB1	China	2018-Feb-01	EPI_ISL_1374054	A/duck/Fujian/SE0377/2018	Harbin Veterinary Research Institute (CAAS)	Harbin Veterinary Research Institute (CAAS)	Jianzhong Shi,Xin Yin,Yujie Hou,Jingzhen Fang,Dongxue Wang
EPI1886157	PB1	Korea, Republic of	2020-Nov-03	EPI_ISL_3663323	A/wild duck/Korea/H296/2020	Animal and Plant Quarantine Agency (APQA)	Animal and Plant Quarantine Agency (S-2158)
EPI1886181	PB1	Korea, Republic of	2021-Feb-01	EPI_ISL_3663326	A/mallard/Korea/H118/2021	Animal and Plant Quarantine Agency (APQA)	Animal and Plant Quarantine Agency (S-2158)
EPI1890644	PB1	China	2015-Feb-01	EPI_ISL_4031581	A/chicken/Jiangsu/TM86/2015			He,D.; Liu,X.
EPI1890770	PB1	China	2015-Jan-01	EPI_ISL_4031942	A/chicken/Jiangsu/WJ166/2015			He,D.; Liu,X.
EPI1890786	PB1	China	2015-Feb-01	EPI_ISL_4032055	A/chicken/Jiangsu/XZ184/2015			He,D.; Liu,X.
EPI1890810	PB1	China	2015-Feb-01	EPI_ISL_4032093	A/chicken/Shandong/SDLC120/2015			He,D.; Liu,X.
EPI1890834	PB1	China	2015-Feb-01	EPI_ISL_4032094	A/chicken/Zhejiang/JX142/2015			He,D.; Liu,X.
EPI1895104	PB1	United States	2020-May-29	EPI_ISL_4061066	A/ruddy turnstone/Delaware Bay/370/2020			Direct Submission
EPI1895259	PB1	United States	2020-May-29	EPI_ISL_4061166	A/Dunlin/Delaware Bay/411/2020			Direct Submission
EPI1895269	PB1	United States	2020-May-29	EPI_ISL_4061168	A/ruddy turnstone/Delaware Bay/327/2020			Direct Submission
EPI1902814	PB1	China	2015-Jan-01	EPI_ISL_4071296	A/chicken/China/SDL124/2015			Wang,G.; Liu,D.; Hu,J.; Gu,M.; Wang,X.; He,D.; Zhang,L.; Li,J.; Zheng,X.; Zeng,Z.; Liu,H.; Hu,S.; Peng,D.; Jiao,X.; Liu,X.
EPI1919181	PB1	Hong Kong (SAR)	2014-Jan-27	EPI_ISL_4882548	A/silkie Chicken/Hong Kong/1772/2014	Li Ka Shing Faculty of Medicine, The University of Hong Kong	Li Ka Shing Faculty of Medicine, The University of Hong Kong
EPI1921164	PB1	China	2020-May-19	EPI_ISL_5159336	A/chicken/Northern China/BJ3426/2020(H7N9)	Animal Infectious Disease Laboratory, College of Veterinary Medicine, Yangzhou University	College of Veterinary Medicine, Yangzhou University	Jinyuan, Gu; Min, Gu; Xiufan, Liu
EPI1930785	PB1	Korea, Republic of	2021-Jan-06	EPI_ISL_6781375	A/mallard/South Korea/20X-20/2021			Na,E.J.; Kim,Y.S.; Kim,Y.J.; Park,J.S.; Oem,J.K.; Kim,Y.-S.; Kim,Y.-J.; Park,J.-S.; Oem,J.-K.
EPI1913499	PB1	Japan	2011-Jan-01	EPI_ISL_4105027	A/duck/Gunma/466/2011	National Institute of Animal Health	National Institute of Infectious Diseases (NIID)	Takashita,Emi;Shirakura,Masayuki;Fujisaki,Seiichiro;Watanabe,Shinji;Hasegawa,Hideki
EPI1209139	PB1	China	2016-Jan-09	EPI_ISL_305597	A/chicken/Guangdong/GD15/2016			Liu,D.; Liu,X.
EPI1209133	PB1	China	2016-Dec-06	EPI_ISL_305591	A/chicken/Jiangsu/JT156/2016			Liu,D.; Liu,X.
EPI1209132	PB1	China	2016-Dec-14	EPI_ISL_305590	A/chicken/Shandong/SD216/2016			Liu,D.; Liu,X.
EPI534413	PB1	China	2013-Apr-04	EPI_ISL_163733	A/Chicken/Zhejiang/3/2013	Zhejiang Provincial Center for Disease Control and Prevention	Zhejiang Provincial Center for Disease Control and Prevention	Sun, Y; Zhang, YJ
EPI1209122	PB1	China	2015-Mar-17	EPI_ISL_305580	A/chicken/Jiangsu/XZ250/2015			Liu,D.; Liu,X.
EPI1209115	PB1	China	2015-Mar-12	EPI_ISL_305573	A/chicken/Jiangsu/JT114/2015			Liu,D.; Liu,X.
EPI1209118	PB1	China	2015-Mar-16	EPI_ISL_305576	A/chicken/Jiangsu/JT123/2015			Liu,D.; Liu,X.
EPI307289	PB1	United States	2000-Jan-01	EPI_ISL_87448	A/ruddy turnstone/DE/1538/2000			Spackman,E.; Gelb,J.; Preskenis,L.; Ladman,B.; Pope,C.; Pantin-Jackwood,M.; Mckinley,E.T.
EPI1209136	PB1	China	2016-Jan-09	EPI_ISL_305594	A/chicken/Liaoning/LN1/2016			Liu,D.; Liu,X.
EPI1209004	PB1	China	2017-Jan-16	EPI_ISL_305570	A/chicken/Jiangsu/JT186/2017			Liu,D.; Liu,X.
EPI1209131	PB1	China	2016-Apr-29	EPI_ISL_305589	A/chicken/Jiangsu/JS11/2016			Liu,D.; Liu,X.
EPI1209128	PB1	China	2015-Mar-04	EPI_ISL_305586	A/chicken/Jiangsu/LY79/2015			Liu,D.; Liu,X.
EPI1209002	PB1	China	2017-Jan-19	EPI_ISL_305568	A/chicken/Jiangsu/LY246/2017			Liu,D.; Liu,X.
EPI1209120	PB1	China	2015-Apr-01	EPI_ISL_305578	A/chicken/Anhui/AH272/2015			Liu,D.; Liu,X.
EPI1209119	PB1	China	2015-Mar-25	EPI_ISL_305577	A/chicken/Anhui/AH271/2015			Liu,D.; Liu,X.
EPI1209125	PB1	China	2015-Apr-21	EPI_ISL_305583	A/chicken/Anhui/AH284/2015			Liu,D.; Liu,X.
EPI1526515	PB1	China	2014-Dec-21	EPI_ISL_372306	A/chicken/China/MCX/2014			Qin,J.; Zhang,Y.; Shen,X.; Gong,L.; Xue,C.; Cao,Y.
EPI1209006	PB1	China	2017-Feb-13	EPI_ISL_305572	A/chicken/Zhejiang/JH16/2017			Liu,D.; Liu,X.
EPI1209127	PB1	China	2015-Mar-16	EPI_ISL_305585	A/chicken/Shandong/SD69/2015			Liu,D.; Liu,X.
EPI1209001	PB1	China	2017-Jan-06	EPI_ISL_305567	A/chicken/Guangdong/GD20/2017			Liu,D.; Liu,X.
EPI1209124	PB1	China	2015-May-04	EPI_ISL_305582	A/chicken/Zhejiang/JX158/2015			Liu,D.; Liu,X.
EPI1209263	PB1	China	2017-Jan-01	EPI_ISL_305604	A/chicken/Guangdong/04/2017			Liu,D.; Liu,X.
EPI895560	PB1	China	2015-Feb-05	EPI_ISL_244619	A/chicken/Huai'an/003/2015			Yang,P.F.; Yan,Q.L.; Liu,C.C.; Xing,Y.D.; Zhang,M.H.; Gao,Q.; Yu,H.; Yao,H.B.; He,N.J.; Yang,P.-F.; Yan,Q.-L.; Liu,C.-C.; Xing,Y.-D.; Yao,H.-B.; He,N.-J.
EPI895593	PB1	China	2014-Feb-04	EPI_ISL_244621	A/duck/Huai'an/041/2014			Yang,P.F.; Yan,Q.L.; Liu,C.C.; Xing,Y.D.; Zhang,M.H.; Gao,Q.; Yu,H.; Yao,H.B.; He,N.J.; Yang,P.-F.; Yan,Q.-L.; Liu,C.-C.; Xing,Y.-D.; Yao,H.-B.; He,N.-J.
EPI1209137	PB1	China	2016-Dec-31	EPI_ISL_305595	A/chicken/Hebei/HB13/2016			Liu,D.; Liu,X.
EPI534406	PB1	China	2013-Apr-04	EPI_ISL_163732	A/Chicken/Zhejiang/2/2013	Zhejiang Provincial Center for Disease Control and Prevention	Zhejiang Provincial Center for Disease Control and Prevention	Sun, Y; Zhang, YJ
EPI1209005	PB1	China	2017-Jan-16	EPI_ISL_305571	A/chicken/Jiangsu/TZ45/2017			Liu,D.; Liu,X.
EPI1209129	PB1	China	2015-Mar-04	EPI_ISL_305587	A/chicken/Jiangsu/RG126/2015			Liu,D.; Liu,X.
EPI1209130	PB1	China	2016-Mar-23	EPI_ISL_305588	A/chicken/Shandong/SD183/2016			Liu,D.; Liu,X.
EPI1209126	PB1	China	2015-Mar-19	EPI_ISL_305584	A/chicken/Jiangsu/XZ252/2015			Liu,D.; Liu,X.
EPI1209117	PB1	China	2015-Mar-16	EPI_ISL_305575	A/chicken/Jiangsu/JT119/2015			Liu,D.; Liu,X.
EPI895591	PB1	China	2014-Jan-15	EPI_ISL_244620	A/chicken/Huai'an/007/2014			Yang,P.F.; Yan,Q.L.; Liu,C.C.; Xing,Y.D.; Zhang,M.H.; Gao,Q.; Yu,H.; Yao,H.B.; He,N.J.; Yang,P.-F.; Yan,Q.-L.; Liu,C.-C.; Xing,Y.-D.; Yao,H.-B.; He,N.-J.
EPI1209003	PB1	China	2017-Jan-16	EPI_ISL_305569	A/chicken/Jiangsu/0116/2017			Liu,D.; Liu,X.
EPI534400	PB1	China	2013-Apr-04	EPI_ISL_163731	A/Chicken/Zhejiang/1/2013	Zhejiang Provincial Center for Disease Control and Prevention	Zhejiang Provincial Center for Disease Control and Prevention	Sun, Y; Zhang, YJ
EPI372472	PB1	Ukraine	2005-Sep-17	EPI_ISL_120209	A/teal/Ukraine/12177-NAMRU3/2005	U.S. Naval Medical Research Unit No.3	Centers for Disease Control and Prevention	Gerloff, Nancy; Simpson, Natosha; Jones, Joyce; Kis, Zoltan; Bahgat, Verina; Soliman,Atef; Elassal, Emad; Ahmed, Lu'ay; Gaynor, Anne; Cornelius, Claire; Davis,Todd
EPI1209116	PB1	China	2015-Mar-12	EPI_ISL_305574	A/chicken/Jiangsu/JT115/2015			Liu,D.; Liu,X.
EPI895598	PB1	China	2014-Feb-10	EPI_ISL_244622	A/duck/Huai'an/053/2014			Yang,P.F.; Yan,Q.L.; Liu,C.C.; Xing,Y.D.; Zhang,M.H.; Gao,Q.; Yu,H.; Yao,H.B.; He,N.J.; Yang,P.-F.; Yan,Q.-L.; Liu,C.-C.; Xing,Y.-D.; Yao,H.-B.; He,N.-J.
