# Supplementary material for: Locations and structures of influenza A virus packaging-associated signals and other functional elements via an in silico pipeline for predicting constrained features in RNA viruses
Source: PLoS Comput Biol. 2024 Apr 22;20(4):e1012009. doi: 10.1371/journal.pcbi.1012009 (PMC11034665; doi:10.1371/journal.pcbi.1012009)
Supplement: S104 Table — (XLSX) [file pcbi.1012009.s105.xlsx]

## Sheet: Acknowledge Table
We gratefully acknowledge the authors, originating and submitting laboratories of the sequences from GISAID’s EpiFlu Database on which this research is based. The list is detailed below.
All submitters of data may be contacted directly via www.gisaid.org
Segment ID	Segment	Country	Collection date	Isolate-ID	Isolate name	Originating Lab	Submitting Lab	Authors
EPI215508	PA	Czech Republic	2009-Feb-04	EPI_ISL_60937	A/goose/Czech Republic/1848/2009			Nagy,A.; Vostinakova,V.; Pirchanova,Z.; Cernikova,L.; Hornickova,J.
EPI240268	PA	United States	1988-Jan-01	EPI_ISL_68993	A/turkey/Minnesota/38429/1988			Kim,L.M.; Scott,M.A.; Suarez,D.L.; Spackman,E.; Swayne,D.E.; Afonso,C.L.
EPI372406	PA	Egypt	2007-Jan-05	EPI_ISL_120201	A/shoveler/Egypt/00215-NAMRU3/2007	U.S. Naval Medical Research Unit No.3	Centers for Disease Control and Prevention	Gerloff, Nancy; Simpson, Natosha; Jones, Joyce; Kis, Zoltan; Bahgat, Verina; Soliman,Atef; Elassal, Emad; Ahmed, Lu'ay; Gaynor, Anne; Cornelius, Claire; Davis,Todd
EPI392524	PA	Korea, Republic of	2011-Feb-01	EPI_ISL_120868	A/wild bird/Korea/A14/11			Kim,H.R.; Park,C.K.; Lee,Y.J.; Oem,J.K.; Kang,H.M.; Choi,J.G.; Lee,O.S.; Bae,Y.C.; Kwon,J.H.
EPI392525	PA	Korea, Republic of	2011-Feb-01	EPI_ISL_120869	A/wild bird/Korea/A3/11			Kim,H.R.; Park,C.K.; Lee,Y.J.; Oem,J.K.; Kang,H.M.; Choi,J.G.; Lee,O.S.; Bae,Y.C.; Kwon,J.H.
EPI392530	PA	Korea, Republic of	2011-Apr-01	EPI_ISL_120871	A/spot-billed duck/Korea/447/11			Kim,H.R.; Park,C.K.; Lee,Y.J.; Oem,J.K.; Kang,H.M.; Choi,J.G.; Lee,O.S.; Bae,Y.C.; Kwon,J.H.
EPI392527	PA	Korea, Republic of	2011-Feb-01	EPI_ISL_120881	A/wild bird/Korea/A9/11			Kim,H.R.; Park,C.K.; Lee,Y.J.; Oem,J.K.; Kang,H.M.; Choi,J.G.; Lee,O.S.; Bae,Y.C.; Kwon,J.H.
EPI402627	PA	United States	1995-May-21	EPI_ISL_131402	A/ruddy turnstone/Delaware Bay/220/1995			Wentworth,D.E.; Dugan,V.; Halpin,R.; Lin,X.; Bera,J.; Ghedin,E.; Fedorova,N.; Overton,L.; Tsitrin,T.; Stockwell,T.; Amedeo,P.; Bishop,B.; Chen,H.; Edworthy,P.; Gupta,N.; Katzel,D.; Li,K.; Schobel,S.; Shrivastava,S.; Thovarai,V.; Wang,S.; Bahl,J.; Krauss,S.; Webster,R.G.; Webby,R.J.; Smith,G.J.; Bao,Y.; Sanders,R.; Dernovoy,D.; Kiryutin,B.; Lipman,D.J.; Tatusova,T.
EPI440681	PA	China	2013-Apr-03	EPI_ISL_138983	A/Chicken/Shanghai/S1053/2013	Harbin Veterinary Research Institute (CAAS)	Harbin Veterinary Research Institute (CAAS)
EPI440697	PA	China	2013-Apr-02	EPI_ISL_138985	A/Pigeon/Shanghai/S1069/2013	Harbin Veterinary Research Institute (CAAS)	Harbin Veterinary Research Institute (CAAS)
EPI443658	PA	China	2013-Apr-10	EPI_ISL_139906	A/chicken/Hangzhou/48-1/2013(H7N9)	Hangzhou Center for Disease Control and Prevention	Hangzhou Center for Disease Control and Prevention	Li,J;Yu,XF;Pu,XY;Xie,L;Sun,YX;Xiao,HX;Wang,FJ;Din,H;Wu,Y;Liu,D;Zhao,GQ;Liu,J;Pan,JC
EPI443666	PA	China	2013-Apr-10	EPI_ISL_139907	A/chicken/Hangzhou/50-1/2013(H7N9)	Hangzhou Center for Disease Control and Prevention	Hangzhou Center for Disease Control and Prevention	Li,J;Yu,XF;Pu,XY;Xie,L;Sun,YX;Xiao,HX;Wang,FJ;Din,H;Wu,Y;Liu,D;Zhao,GQ;Liu,J;Pan,JC
EPI457617	PA	China	2013-Apr-17	EPI_ISL_142901	A/wild pigeon/Jiangsu/SD001/2013	Harbin Veterinary Research Institute (CAAS)	Harbin Veterinary Research Institute (CAAS)	Zhang, Q.; Shi, J.; Deng, G.; Guo, J.; Zeng, X.; He, X.; Kong, H.; Gu, C.; Li, X.; Liu, J.; Wang, G.; Chen, Y.; Liu, L.; Liang, L.; Li, Y.; Fan, J.; Wang, J.; Li, W.; Guan, L.; Li, Q.; Yang, H.; Chen, P.; Jiang, L.; Guan, Y.; Xin, X.; Jiang, Y.; Tian, G.; Wang, X.; Qiao, C.; Li, C.; Bu, Z.; Chen, H.
EPI457625	PA	China	2013-Apr-03	EPI_ISL_142902	A/pigeon/Shanghai/S1423/2013	Harbin Veterinary Research Institute (CAAS)	Harbin Veterinary Research Institute (CAAS)	Zhang, Q.; Shi, J.; Deng, G.; Guo, J.; Zeng, X.; He, X.; Kong, H.; Gu, C.; Li, X.; Liu, J.; Wang, G.; Chen, Y.; Liu, L.; Liang, L.; Li, Y.; Fan, J.; Wang, J.; Li, W.; Guan, L.; Li, Q.; Yang, H.; Chen, P.; Jiang, L.; Guan, Y.; Xin, X.; Jiang, Y.; Tian, G.; Wang, X.; Qiao, C.; Li, C.; Bu, Z.; Chen, H.
EPI457633	PA	China	2013-Apr-03	EPI_ISL_142903	A/pigeon/Shanghai/S1421/2013	Harbin Veterinary Research Institute (CAAS)	Harbin Veterinary Research Institute (CAAS)	Zhang, Q.; Shi, J.; Deng, G.; Guo, J.; Zeng, X.; He, X.; Kong, H.; Gu, C.; Li, X.; Liu, J.; Wang, G.; Chen, Y.; Liu, L.; Liang, L.; Li, Y.; Fan, J.; Wang, J.; Li, W.; Guan, L.; Li, Q.; Yang, H.; Chen, P.; Jiang, L.; Guan, Y.; Xin, X.; Jiang, Y.; Tian, G.; Wang, X.; Qiao, C.; Li, C.; Bu, Z.; Chen, H.
EPI457641	PA	China	2013-Apr-20	EPI_ISL_142904	A/homing pigeon/Jiangsu/SD184/2013	Harbin Veterinary Research Institute (CAAS)	Harbin Veterinary Research Institute (CAAS)	Zhang, Q.; Shi, J.; Deng, G.; Guo, J.; Zeng, X.; He, X.; Kong, H.; Gu, C.; Li, X.; Liu, J.; Wang, G.; Chen, Y.; Liu, L.; Liang, L.; Li, Y.; Fan, J.; Wang, J.; Li, W.; Guan, L.; Li, Q.; Yang, H.; Chen, P.; Jiang, L.; Guan, Y.; Xin, X.; Jiang, Y.; Tian, G.; Wang, X.; Qiao, C.; Li, C.; Bu, Z.; Chen, H.
EPI457729	PA	China	2013-Apr-16	EPI_ISL_142915	A/duck/Zhejiang/SC410/2013	Harbin Veterinary Research Institute (CAAS)	Harbin Veterinary Research Institute (CAAS)	Zhang, Q.; Shi, J.; Deng, G.; Guo, J.; Zeng, X.; He, X.; Kong, H.; Gu, C.; Li, X.; Liu, J.; Wang, G.; Chen, Y.; Liu, L.; Liang, L.; Li, Y.; Fan, J.; Wang, J.; Li, W.; Guan, L.; Li, Q.; Yang, H.; Chen, P.; Jiang, L.; Guan, Y.; Xin, X.; Jiang, Y.; Tian, G.; Wang, X.; Qiao, C.; Li, C.; Bu, Z.; Chen, H.
EPI457737	PA	China	2013-Apr-16	EPI_ISL_142916	A/duck/Anhui/SC702/2013	Harbin Veterinary Research Institute (CAAS)	Harbin Veterinary Research Institute (CAAS)	Zhang, Q.; Shi, J.; Deng, G.; Guo, J.; Zeng, X.; He, X.; Kong, H.; Gu, C.; Li, X.; Liu, J.; Wang, G.; Chen, Y.; Liu, L.; Liang, L.; Li, Y.; Fan, J.; Wang, J.; Li, W.; Guan, L.; Li, Q.; Yang, H.; Chen, P.; Jiang, L.; Guan, Y.; Xin, X.; Jiang, Y.; Tian, G.; Wang, X.; Qiao, C.; Li, C.; Bu, Z.; Chen, H.
EPI457745	PA	China	2013-Apr-11	EPI_ISL_142917	A/chicken/Zhejiang/SD033/2013	Harbin Veterinary Research Institute (CAAS)	Harbin Veterinary Research Institute (CAAS)	Zhang, Q.; Shi, J.; Deng, G.; Guo, J.; Zeng, X.; He, X.; Kong, H.; Gu, C.; Li, X.; Liu, J.; Wang, G.; Chen, Y.; Liu, L.; Liang, L.; Li, Y.; Fan, J.; Wang, J.; Li, W.; Guan, L.; Li, Q.; Yang, H.; Chen, P.; Jiang, L.; Guan, Y.; Xin, X.; Jiang, Y.; Tian, G.; Wang, X.; Qiao, C.; Li, C.; Bu, Z.; Chen, H.
EPI457753	PA	China	2013-Apr-11	EPI_ISL_142918	A/chicken/Zhejiang/SD019/2013	Harbin Veterinary Research Institute (CAAS)	Harbin Veterinary Research Institute (CAAS)	Zhang, Q.; Shi, J.; Deng, G.; Guo, J.; Zeng, X.; He, X.; Kong, H.; Gu, C.; Li, X.; Liu, J.; Wang, G.; Chen, Y.; Liu, L.; Liang, L.; Li, Y.; Fan, J.; Wang, J.; Li, W.; Guan, L.; Li, Q.; Yang, H.; Chen, P.; Jiang, L.; Guan, Y.; Xin, X.; Jiang, Y.; Tian, G.; Wang, X.; Qiao, C.; Li, C.; Bu, Z.; Chen, H.
EPI457761	PA	China	2013-Apr-22	EPI_ISL_142919	A/chicken/Zhejiang/SD007/2013	Harbin Veterinary Research Institute (CAAS)	Harbin Veterinary Research Institute (CAAS)	Zhang, Q.; Shi, J.; Deng, G.; Guo, J.; Zeng, X.; He, X.; Kong, H.; Gu, C.; Li, X.; Liu, J.; Wang, G.; Chen, Y.; Liu, L.; Liang, L.; Li, Y.; Fan, J.; Wang, J.; Li, W.; Guan, L.; Li, Q.; Yang, H.; Chen, P.; Jiang, L.; Guan, Y.; Xin, X.; Jiang, Y.; Tian, G.; Wang, X.; Qiao, C.; Li, C.; Bu, Z.; Chen, H.
EPI457769	PA	China	2013-Apr-03	EPI_ISL_142920	A/chicken/Shanghai/S1413/2013	Harbin Veterinary Research Institute (CAAS)	Harbin Veterinary Research Institute (CAAS)	Zhang, Q.; Shi, J.; Deng, G.; Guo, J.; Zeng, X.; He, X.; Kong, H.; Gu, C.; Li, X.; Liu, J.; Wang, G.; Chen, Y.; Liu, L.; Liang, L.; Li, Y.; Fan, J.; Wang, J.; Li, W.; Guan, L.; Li, Q.; Yang, H.; Chen, P.; Jiang, L.; Guan, Y.; Xin, X.; Jiang, Y.; Tian, G.; Wang, X.; Qiao, C.; Li, C.; Bu, Z.; Chen, H.
EPI457777	PA	China	2013-Apr-03	EPI_ISL_142921	A/chicken/Shanghai/S1410/2013	Harbin Veterinary Research Institute (CAAS)	Harbin Veterinary Research Institute (CAAS)	Zhang, Q.; Shi, J.; Deng, G.; Guo, J.; Zeng, X.; He, X.; Kong, H.; Gu, C.; Li, X.; Liu, J.; Wang, G.; Chen, Y.; Liu, L.; Liang, L.; Li, Y.; Fan, J.; Wang, J.; Li, W.; Guan, L.; Li, Q.; Yang, H.; Chen, P.; Jiang, L.; Guan, Y.; Xin, X.; Jiang, Y.; Tian, G.; Wang, X.; Qiao, C.; Li, C.; Bu, Z.; Chen, H.
EPI457785	PA	China	2013-Apr-03	EPI_ISL_142922	A/chicken/Shanghai/S1358/2013	Harbin Veterinary Research Institute (CAAS)	Harbin Veterinary Research Institute (CAAS)	Zhang, Q.; Shi, J.; Deng, G.; Guo, J.; Zeng, X.; He, X.; Kong, H.; Gu, C.; Li, X.; Liu, J.; Wang, G.; Chen, Y.; Liu, L.; Liang, L.; Li, Y.; Fan, J.; Wang, J.; Li, W.; Guan, L.; Li, Q.; Yang, H.; Chen, P.; Jiang, L.; Guan, Y.; Xin, X.; Jiang, Y.; Tian, G.; Wang, X.; Qiao, C.; Li, C.; Bu, Z.; Chen, H.
EPI457793	PA	China	2013-Apr-03	EPI_ISL_142923	A/chicken/Shanghai/S1080/2013	Harbin Veterinary Research Institute (CAAS)	Harbin Veterinary Research Institute (CAAS)	Zhang, Q.; Shi, J.; Deng, G.; Guo, J.; Zeng, X.; He, X.; Kong, H.; Gu, C.; Li, X.; Liu, J.; Wang, G.; Chen, Y.; Liu, L.; Liang, L.; Li, Y.; Fan, J.; Wang, J.; Li, W.; Guan, L.; Li, Q.; Yang, H.; Chen, P.; Jiang, L.; Guan, Y.; Xin, X.; Jiang, Y.; Tian, G.; Wang, X.; Qiao, C.; Li, C.; Bu, Z.; Chen, H.
EPI457801	PA	China	2013-Apr-03	EPI_ISL_142924	A/chicken/Shanghai/S1079/2013	Harbin Veterinary Research Institute (CAAS)	Harbin Veterinary Research Institute (CAAS)	Zhang, Q.; Shi, J.; Deng, G.; Guo, J.; Zeng, X.; He, X.; Kong, H.; Gu, C.; Li, X.; Liu, J.; Wang, G.; Chen, Y.; Liu, L.; Liang, L.; Li, Y.; Fan, J.; Wang, J.; Li, W.; Guan, L.; Li, Q.; Yang, H.; Chen, P.; Jiang, L.; Guan, Y.; Xin, X.; Jiang, Y.; Tian, G.; Wang, X.; Qiao, C.; Li, C.; Bu, Z.; Chen, H.
EPI457809	PA	China	2013-Apr-03	EPI_ISL_142925	A/chicken/Shanghai/S1078/2013	Harbin Veterinary Research Institute (CAAS)	Harbin Veterinary Research Institute (CAAS)	Zhang, Q.; Shi, J.; Deng, G.; Guo, J.; Zeng, X.; He, X.; Kong, H.; Gu, C.; Li, X.; Liu, J.; Wang, G.; Chen, Y.; Liu, L.; Liang, L.; Li, Y.; Fan, J.; Wang, J.; Li, W.; Guan, L.; Li, Q.; Yang, H.; Chen, P.; Jiang, L.; Guan, Y.; Xin, X.; Jiang, Y.; Tian, G.; Wang, X.; Qiao, C.; Li, C.; Bu, Z.; Chen, H.
EPI457817	PA	China	2013-Apr-03	EPI_ISL_142926	A/chicken/Shanghai/S1077/2013	Harbin Veterinary Research Institute (CAAS)	Harbin Veterinary Research Institute (CAAS)	Zhang, Q.; Shi, J.; Deng, G.; Guo, J.; Zeng, X.; He, X.; Kong, H.; Gu, C.; Li, X.; Liu, J.; Wang, G.; Chen, Y.; Liu, L.; Liang, L.; Li, Y.; Fan, J.; Wang, J.; Li, W.; Guan, L.; Li, Q.; Yang, H.; Chen, P.; Jiang, L.; Guan, Y.; Xin, X.; Jiang, Y.; Tian, G.; Wang, X.; Qiao, C.; Li, C.; Bu, Z.; Chen, H.
EPI457825	PA	China	2013-Apr-03	EPI_ISL_142927	A/chicken/Shanghai/S1076/2013	Harbin Veterinary Research Institute (CAAS)	Harbin Veterinary Research Institute (CAAS)	Zhang, Q.; Shi, J.; Deng, G.; Guo, J.; Zeng, X.; He, X.; Kong, H.; Gu, C.; Li, X.; Liu, J.; Wang, G.; Chen, Y.; Liu, L.; Liang, L.; Li, Y.; Fan, J.; Wang, J.; Li, W.; Guan, L.; Li, Q.; Yang, H.; Chen, P.; Jiang, L.; Guan, Y.; Xin, X.; Jiang, Y.; Tian, G.; Wang, X.; Qiao, C.; Li, C.; Bu, Z.; Chen, H.
EPI457833	PA	China	2013-Apr-03	EPI_ISL_142928	A/chicken/Shanghai/S1055/2013	Harbin Veterinary Research Institute (CAAS)	Harbin Veterinary Research Institute (CAAS)	Zhang, Q.; Shi, J.; Deng, G.; Guo, J.; Zeng, X.; He, X.; Kong, H.; Gu, C.; Li, X.; Liu, J.; Wang, G.; Chen, Y.; Liu, L.; Liang, L.; Li, Y.; Fan, J.; Wang, J.; Li, W.; Guan, L.; Li, Q.; Yang, H.; Chen, P.; Jiang, L.; Guan, Y.; Xin, X.; Jiang, Y.; Tian, G.; Wang, X.; Qiao, C.; Li, C.; Bu, Z.; Chen, H.
EPI457841	PA	China	2013-May-03	EPI_ISL_142929	A/chicken/Jiangxi/SD001/2013	Harbin Veterinary Research Institute (CAAS)	Harbin Veterinary Research Institute (CAAS)	Zhang, Q.; Shi, J.; Deng, G.; Guo, J.; Zeng, X.; He, X.; Kong, H.; Gu, C.; Li, X.; Liu, J.; Wang, G.; Chen, Y.; Liu, L.; Liang, L.; Li, Y.; Fan, J.; Wang, J.; Li, W.; Guan, L.; Li, Q.; Yang, H.; Chen, P.; Jiang, L.; Guan, Y.; Xin, X.; Jiang, Y.; Tian, G.; Wang, X.; Qiao, C.; Li, C.; Bu, Z.; Chen, H.
EPI457849	PA	China	2013-Apr-16	EPI_ISL_142930	A/chicken/Jiangsu/SC537/2013	Harbin Veterinary Research Institute (CAAS)	Harbin Veterinary Research Institute (CAAS)	Zhang, Q.; Shi, J.; Deng, G.; Guo, J.; Zeng, X.; He, X.; Kong, H.; Gu, C.; Li, X.; Liu, J.; Wang, G.; Chen, Y.; Liu, L.; Liang, L.; Li, Y.; Fan, J.; Wang, J.; Li, W.; Guan, L.; Li, Q.; Yang, H.; Chen, P.; Jiang, L.; Guan, Y.; Xin, X.; Jiang, Y.; Tian, G.; Wang, X.; Qiao, C.; Li, C.; Bu, Z.; Chen, H.
EPI457857	PA	China	2013-Apr-16	EPI_ISL_142931	A/chicken/Jiangsu/SC099/2013	Harbin Veterinary Research Institute (CAAS)	Harbin Veterinary Research Institute (CAAS)	Zhang, Q.; Shi, J.; Deng, G.; Guo, J.; Zeng, X.; He, X.; Kong, H.; Gu, C.; Li, X.; Liu, J.; Wang, G.; Chen, Y.; Liu, L.; Liang, L.; Li, Y.; Fan, J.; Wang, J.; Li, W.; Guan, L.; Li, Q.; Yang, H.; Chen, P.; Jiang, L.; Guan, Y.; Xin, X.; Jiang, Y.; Tian, G.; Wang, X.; Qiao, C.; Li, C.; Bu, Z.; Chen, H.
EPI457865	PA	China	2013-Apr-16	EPI_ISL_142932	A/chicken/Jiangsu/SC035/2013	Harbin Veterinary Research Institute (CAAS)	Harbin Veterinary Research Institute (CAAS)	Zhang, Q.; Shi, J.; Deng, G.; Guo, J.; Zeng, X.; He, X.; Kong, H.; Gu, C.; Li, X.; Liu, J.; Wang, G.; Chen, Y.; Liu, L.; Liang, L.; Li, Y.; Fan, J.; Wang, J.; Li, W.; Guan, L.; Li, Q.; Yang, H.; Chen, P.; Jiang, L.; Guan, Y.; Xin, X.; Jiang, Y.; Tian, G.; Wang, X.; Qiao, C.; Li, C.; Bu, Z.; Chen, H.
EPI457873	PA	China	2013-Apr-16	EPI_ISL_142933	A/chicken/Jiangsu/S002/2013	Harbin Veterinary Research Institute (CAAS)	Harbin Veterinary Research Institute (CAAS)	Zhang, Q.; Shi, J.; Deng, G.; Guo, J.; Zeng, X.; He, X.; Kong, H.; Gu, C.; Li, X.; Liu, J.; Wang, G.; Chen, Y.; Liu, L.; Liang, L.; Li, Y.; Fan, J.; Wang, J.; Li, W.; Guan, L.; Li, Q.; Yang, H.; Chen, P.; Jiang, L.; Guan, Y.; Xin, X.; Jiang, Y.; Tian, G.; Wang, X.; Qiao, C.; Li, C.; Bu, Z.; Chen, H.
EPI457881	PA	China	2013-May-03	EPI_ISL_142934	A/chicken/Guangdong/SD641/2013	Harbin Veterinary Research Institute (CAAS)	Harbin Veterinary Research Institute (CAAS)	Zhang, Q.; Shi, J.; Deng, G.; Guo, J.; Zeng, X.; He, X.; Kong, H.; Gu, C.; Li, X.; Liu, J.; Wang, G.; Chen, Y.; Liu, L.; Liang, L.; Li, Y.; Fan, J.; Wang, J.; Li, W.; Guan, L.; Li, Q.; Yang, H.; Chen, P.; Jiang, L.; Guan, Y.; Xin, X.; Jiang, Y.; Tian, G.; Wang, X.; Qiao, C.; Li, C.; Bu, Z.; Chen, H.
EPI487859	PA	China	2013-Jan-01	EPI_ISL_146183	A/chicken/Rizhao/515/2013			Lam,T.T.Y.; Wang,J.; Shen,Y.; Zhou,B.; Duan,L.; Cheung,C.L.; Ma,C.; Lycett,S.J.; Leung,C.Y.H.; Chen,X.; Li,L.; Hong,W.; Chai,Y.; Zhou,L.; Liang,H.; Ou,Z.; Liu,Y.; Farooqui,A.; Kelvin,D.J.; Poon,L.L.M.; Smith,D.K.; Pybus,O.G.; Leung,G.M.; Shu,Y.; Webster,R.G.; Webby,R.J.; Peiris,J.S.M.; Rambaut,A.; Zhu,H.; Guan,Y.
EPI487860	PA	China	2013-Jan-01	EPI_ISL_146184	A/chicken/Rizhao/867/2013			Lam,T.T.Y.; Wang,J.; Shen,Y.; Zhou,B.; Duan,L.; Cheung,C.L.; Ma,C.; Lycett,S.J.; Leung,C.Y.H.; Chen,X.; Li,L.; Hong,W.; Chai,Y.; Zhou,L.; Liang,H.; Ou,Z.; Liu,Y.; Farooqui,A.; Kelvin,D.J.; Poon,L.L.M.; Smith,D.K.; Pybus,O.G.; Leung,G.M.; Shu,Y.; Webster,R.G.; Webby,R.J.; Peiris,J.S.M.; Rambaut,A.; Zhu,H.; Guan,Y.
EPI487861	PA	China	2013-Jan-01	EPI_ISL_146185	A/chicken/Rizhao/871/2013			Lam,T.T.Y.; Wang,J.; Shen,Y.; Zhou,B.; Duan,L.; Cheung,C.L.; Ma,C.; Lycett,S.J.; Leung,C.Y.H.; Chen,X.; Li,L.; Hong,W.; Chai,Y.; Zhou,L.; Liang,H.; Ou,Z.; Liu,Y.; Farooqui,A.; Kelvin,D.J.; Poon,L.L.M.; Smith,D.K.; Pybus,O.G.; Leung,G.M.; Shu,Y.; Webster,R.G.; Webby,R.J.; Peiris,J.S.M.; Rambaut,A.; Zhu,H.; Guan,Y.
EPI487862	PA	China	2013-Jan-01	EPI_ISL_146186	A/chicken/Rizhao/875/2013			Lam,T.T.Y.; Wang,J.; Shen,Y.; Zhou,B.; Duan,L.; Cheung,C.L.; Ma,C.; Lycett,S.J.; Leung,C.Y.H.; Chen,X.; Li,L.; Hong,W.; Chai,Y.; Zhou,L.; Liang,H.; Ou,Z.; Liu,Y.; Farooqui,A.; Kelvin,D.J.; Poon,L.L.M.; Smith,D.K.; Pybus,O.G.; Leung,G.M.; Shu,Y.; Webster,R.G.; Webby,R.J.; Peiris,J.S.M.; Rambaut,A.; Zhu,H.; Guan,Y.
EPI487555	PA	China	2009-Jan-01	EPI_ISL_146321	A/duck/Jiangxi/3283/2009			Lam,T.T.Y.; Wang,J.; Shen,Y.; Zhou,B.; Duan,L.; Cheung,C.L.; Ma,C.; Lycett,S.J.; Leung,C.Y.H.; Chen,X.; Li,L.; Hong,W.; Chai,Y.; Zhou,L.; Liang,H.; Ou,Z.; Liu,Y.; Farooqui,A.; Kelvin,D.J.; Poon,L.L.M.; Smith,D.K.; Pybus,O.G.; Leung,G.M.; Shu,Y.; Webster,R.G.; Webby,R.J.; Peiris,J.S.M.; Rambaut,A.; Zhu,H.; Guan,Y.
EPI487570	PA	China	2009-Jan-01	EPI_ISL_146327	A/duck/Jiangxi/3152/2009			Lam,T.T.Y.; Wang,J.; Shen,Y.; Zhou,B.; Duan,L.; Cheung,C.L.; Ma,C.; Lycett,S.J.; Leung,C.Y.H.; Chen,X.; Li,L.; Hong,W.; Chai,Y.; Zhou,L.; Liang,H.; Ou,Z.; Liu,Y.; Farooqui,A.; Kelvin,D.J.; Poon,L.L.M.; Smith,D.K.; Pybus,O.G.; Leung,G.M.; Shu,Y.; Webster,R.G.; Webby,R.J.; Peiris,J.S.M.; Rambaut,A.; Zhu,H.; Guan,Y.
EPI487571	PA	China	2009-Jan-01	EPI_ISL_146328	A/duck/Jiangxi/3257/2009			Lam,T.T.Y.; Wang,J.; Shen,Y.; Zhou,B.; Duan,L.; Cheung,C.L.; Ma,C.; Lycett,S.J.; Leung,C.Y.H.; Chen,X.; Li,L.; Hong,W.; Chai,Y.; Zhou,L.; Liang,H.; Ou,Z.; Liu,Y.; Farooqui,A.; Kelvin,D.J.; Poon,L.L.M.; Smith,D.K.; Pybus,O.G.; Leung,G.M.; Shu,Y.; Webster,R.G.; Webby,R.J.; Peiris,J.S.M.; Rambaut,A.; Zhu,H.; Guan,Y.
EPI487580	PA	China	2009-Jan-01	EPI_ISL_146334	A/duck/Jiangxi/3292/2009			Lam,T.T.Y.; Wang,J.; Shen,Y.; Zhou,B.; Duan,L.; Cheung,C.L.; Ma,C.; Lycett,S.J.; Leung,C.Y.H.; Chen,X.; Li,L.; Hong,W.; Chai,Y.; Zhou,L.; Liang,H.; Ou,Z.; Liu,Y.; Farooqui,A.; Kelvin,D.J.; Poon,L.L.M.; Smith,D.K.; Pybus,O.G.; Leung,G.M.; Shu,Y.; Webster,R.G.; Webby,R.J.; Peiris,J.S.M.; Rambaut,A.; Zhu,H.; Guan,Y.
EPI487435	PA	China	2009-Jan-01	EPI_ISL_146369	A/duck/Jiangxi/3096/2009			Lam,T.T.Y.; Wang,J.; Shen,Y.; Zhou,B.; Duan,L.; Cheung,C.L.; Ma,C.; Lycett,S.J.; Leung,C.Y.H.; Chen,X.; Li,L.; Hong,W.; Chai,Y.; Zhou,L.; Liang,H.; Ou,Z.; Liu,Y.; Farooqui,A.; Kelvin,D.J.; Poon,L.L.M.; Smith,D.K.; Pybus,O.G.; Leung,G.M.; Shu,Y.; Webster,R.G.; Webby,R.J.; Peiris,J.S.M.; Rambaut,A.; Zhu,H.; Guan,Y.
EPI487439	PA	China	2009-Jan-01	EPI_ISL_146370	A/duck/Jiangxi/3141/2009			Lam,T.T.Y.; Wang,J.; Shen,Y.; Zhou,B.; Duan,L.; Cheung,C.L.; Ma,C.; Lycett,S.J.; Leung,C.Y.H.; Chen,X.; Li,L.; Hong,W.; Chai,Y.; Zhou,L.; Liang,H.; Ou,Z.; Liu,Y.; Farooqui,A.; Kelvin,D.J.; Poon,L.L.M.; Smith,D.K.; Pybus,O.G.; Leung,G.M.; Shu,Y.; Webster,R.G.; Webby,R.J.; Peiris,J.S.M.; Rambaut,A.; Zhu,H.; Guan,Y.
EPI487440	PA	China	2009-Jan-01	EPI_ISL_146371	A/duck/Jiangxi/3169/2009			Lam,T.T.Y.; Wang,J.; Shen,Y.; Zhou,B.; Duan,L.; Cheung,C.L.; Ma,C.; Lycett,S.J.; Leung,C.Y.H.; Chen,X.; Li,L.; Hong,W.; Chai,Y.; Zhou,L.; Liang,H.; Ou,Z.; Liu,Y.; Farooqui,A.; Kelvin,D.J.; Poon,L.L.M.; Smith,D.K.; Pybus,O.G.; Leung,G.M.; Shu,Y.; Webster,R.G.; Webby,R.J.; Peiris,J.S.M.; Rambaut,A.; Zhu,H.; Guan,Y.
EPI487441	PA	China	2009-Jan-01	EPI_ISL_146372	A/duck/Jiangxi/3190/2009			Lam,T.T.Y.; Wang,J.; Shen,Y.; Zhou,B.; Duan,L.; Cheung,C.L.; Ma,C.; Lycett,S.J.; Leung,C.Y.H.; Chen,X.; Li,L.; Hong,W.; Chai,Y.; Zhou,L.; Liang,H.; Ou,Z.; Liu,Y.; Farooqui,A.; Kelvin,D.J.; Poon,L.L.M.; Smith,D.K.; Pybus,O.G.; Leung,G.M.; Shu,Y.; Webster,R.G.; Webby,R.J.; Peiris,J.S.M.; Rambaut,A.; Zhu,H.; Guan,Y.
EPI487442	PA	China	2009-Jan-01	EPI_ISL_146373	A/duck/Jiangxi/3214/2009			Lam,T.T.Y.; Wang,J.; Shen,Y.; Zhou,B.; Duan,L.; Cheung,C.L.; Ma,C.; Lycett,S.J.; Leung,C.Y.H.; Chen,X.; Li,L.; Hong,W.; Chai,Y.; Zhou,L.; Liang,H.; Ou,Z.; Liu,Y.; Farooqui,A.; Kelvin,D.J.; Poon,L.L.M.; Smith,D.K.; Pybus,O.G.; Leung,G.M.; Shu,Y.; Webster,R.G.; Webby,R.J.; Peiris,J.S.M.; Rambaut,A.; Zhu,H.; Guan,Y.
EPI487443	PA	China	2009-Jan-01	EPI_ISL_146374	A/duck/Jiangxi/3230/2009			Lam,T.T.Y.; Wang,J.; Shen,Y.; Zhou,B.; Duan,L.; Cheung,C.L.; Ma,C.; Lycett,S.J.; Leung,C.Y.H.; Chen,X.; Li,L.; Hong,W.; Chai,Y.; Zhou,L.; Liang,H.; Ou,Z.; Liu,Y.; Farooqui,A.; Kelvin,D.J.; Poon,L.L.M.; Smith,D.K.; Pybus,O.G.; Leung,G.M.; Shu,Y.; Webster,R.G.; Webby,R.J.; Peiris,J.S.M.; Rambaut,A.; Zhu,H.; Guan,Y.
EPI487444	PA	China	2009-Jan-01	EPI_ISL_146375	A/duck/Jiangxi/3286/2009			Lam,T.T.Y.; Wang,J.; Shen,Y.; Zhou,B.; Duan,L.; Cheung,C.L.; Ma,C.; Lycett,S.J.; Leung,C.Y.H.; Chen,X.; Li,L.; Hong,W.; Chai,Y.; Zhou,L.; Liang,H.; Ou,Z.; Liu,Y.; Farooqui,A.; Kelvin,D.J.; Poon,L.L.M.; Smith,D.K.; Pybus,O.G.; Leung,G.M.; Shu,Y.; Webster,R.G.; Webby,R.J.; Peiris,J.S.M.; Rambaut,A.; Zhu,H.; Guan,Y.
EPI471853	PA	China	2013-Apr-01	EPI_ISL_146876	A/chicken/Shanghai/017/2013			Yang,D.-Q.; Ju,H.-B.; Liu,J.; Wang,J.; Zhang,W.; Liu,P.; Zhou,J.
EPI471856	PA	China	2013-Apr-01	EPI_ISL_146877	A/chicken/Shanghai/019/2013			Yang,D.-Q.; Ju,H.-B.; Liu,J.; Wang,J.; Zhang,W.; Liu,P.; Zhou,J.
EPI485671	PA	Sweden	2002-Dec-12	EPI_ISL_150022	A/mallard/Sweden/91/2002			de Graaf,M.; Fouchier,R.A.
EPI487294	PA	United States	2009-Aug-07	EPI_ISL_150511	A/turkey/Minnesota/14135-2/2009			Killian,M.L.; Ziegler,A.
EPI487302	PA	United States	2009-Dec-08	EPI_ISL_150512	A/turkey/Minnesota/31676/2009			Killian,M.L.; Ziegler,A.
EPI487316	PA	United States	2011-Jul-12	EPI_ISL_150514	A/turkey/Minnesota/32710/2011			Killian,M.L.; Ziegler,A.
EPI487327	PA	United States	2011-Apr-12	EPI_ISL_150515	A/goose/Nebraska/17097/2011			Killian,M.L.
EPI487351	PA	United States	2011-Apr-10	EPI_ISL_150523	A/guinea fowl/Nebraska/17096/2011			Killian,M.L.
EPI553199	PA	Hong Kong (SAR)	2014-Jan-27	EPI_ISL_155815	A/silky_chicken/Hong_Kong/1772-3/2014	Tai Lung Veterinary Laboratory, AFCD	Agriculture, Fisheries and Conservation Department	LUK, Geraldine SM; LEE, Frances E; IP, Sin-Ming; WAI, Chris KL
EPI508086	PA	Korea, Republic of	2010-Dec-01	EPI_ISL_156969	A/wild duck/Korea/SH19-27/2010			Kang,H.-M.; Park,H.-Y.; Lee,K.-J.; Choi,J.-G.; Lee,E.-K.; Song,B.-M.; Lee,H.-S.; Lee,Y.-J.; Kim,K.-I.
EPI508087	PA	Korea, Republic of	2010-Dec-01	EPI_ISL_156970	A/wild duck/Korea/SH19-44/2010			Kang,H.-M.; Park,H.-Y.; Lee,K.-J.; Choi,J.-G.; Lee,E.-K.; Song,B.-M.; Lee,H.-S.; Lee,Y.-J.; Kim,K.-I.
EPI508088	PA	Korea, Republic of	2010-Dec-01	EPI_ISL_156971	A/wild duck/Korea/SH19-47/2010			Kang,H.-M.; Park,H.-Y.; Lee,K.-J.; Choi,J.-G.; Lee,E.-K.; Song,B.-M.; Lee,H.-S.; Lee,Y.-J.; Kim,K.-I.
EPI508085	PA	Korea, Republic of	2010-Jan-01	EPI_ISL_156972	A/wild duck/Korea/SH19-50/2010			Kang,H.-M.; Park,H.-Y.; Lee,K.-J.; Choi,J.-G.; Lee,E.-K.; Song,B.-M.; Lee,H.-S.; Lee,Y.-J.; Kim,K.-I.
EPI508091	PA	Korea, Republic of	2011-Mar-01	EPI_ISL_156974	A/wild duck/Korea/MHC35-25/2011			Kang,H.-M.; Park,H.-Y.; Lee,K.-J.; Choi,J.-G.; Lee,E.-K.; Song,B.-M.; Lee,H.-S.; Lee,Y.-J.; Kim,K.-I.
EPI508923	PA	China	2013-May-09	EPI_ISL_157221	A/tree sparrow/Shanghai/01/2013			Zhao,B.; Zhang,X.; Zhu,W.; Teng,Z.; Yu,X.; Gao,Y.; Wu,D.; Pei,E.; Yuan,Z.; Yang,L.; Wang,D.; Shu,Y.; Wu,F.
EPI515787	PA	China	2013-Apr-09	EPI_ISL_159062	A/Chicken/Nanjing/761/2013	Beijing Institute of Microbiology and Epidemiology	Beijing Institute of Microbiology and Epidemiology	Fan, Hang; Liu, Wei; Tong, Yigang; Cao, Wuchun
EPI515795	PA	China	2013-Apr-09	EPI_ISL_159064	A/Chicken/Suzhou/097-1/2013	Beijing Institute of Microbiology and Epidemiology	Beijing Institute of Microbiology and Epidemiology	Fan, Hang; Liu, Wei; Tong, Yigang; Cao, Wuchun
EPI532268	PA	China	2013-Apr-01	EPI_ISL_162866	A/chicken/Zhejiang/C481/2013			Wu,H.; Wu,N.; Guo,C.; Li,L.
EPI532269	PA	China	2013-Apr-01	EPI_ISL_162867	A/chicken/Zhejiang/C483/2013			Wu,H.; Wu,N.; Guo,C.; Li,L.
EPI532292	PA	China	2013-Apr-01	EPI_ISL_162874	A/pigeon/Zhejiang/P1/2013			Wu,H.; Wu,N.; Guo,C.; Li,L.
EPI532293	PA	China	2013-Apr-01	EPI_ISL_162875	A/pigeon/Zhejiang/P2/2013			Wu,H.; Wu,N.; Guo,C.; Li,L.
EPI545207	PA	China	2013-Apr-01	EPI_ISL_167222	A/duck/Sunan/040802G/2013			Li,Y.; Huang,X.; Zhao,D.; Qi,X.
EPI545208	PA	China	2013-Apr-01	EPI_ISL_167223	A/pigeon/Wuxi/0405007G/2013			Li,Y.; Huang,X.; Zhao,D.; Qi,X.
EPI568736	PA	China	2013-Apr-06	EPI_ISL_173693	A/goose/Jiangsu/1027/2013			Liu,H.; Wang,J.; Zhao,Y.; Zheng,D.; Ge,S.; Zuo,Y.; Yu,S.
EPI573560	PA	China	2014-Jan-12	EPI_ISL_174489	A/duck/Zhejiang/LS02/2014			Lei,Y.L.; Wang,X.G.
EPI576560	PA	China	2013-May-05	EPI_ISL_175606	A/chicken/Guangdong/G1/2013			Qi,W.; Huang,L.; Li,H.; Jiao,P.; Liao,M.
EPI576562	PA	China	2013-May-05	EPI_ISL_175608	A/chicken/Guangdong/G3/2013			Qi,W.; Huang,L.; Li,H.; Jiao,P.; Liao,M.
EPI576609	PA	China	2014-Jan-21	EPI_ISL_175611	A/chicken/Shanghai/PD-CN-02/2014			Zhang,X.; Zhao,B.; Teng,Z.; Zhu,Z.; Wu,F.
EPI576681	PA	China	2013-Dec-10	EPI_ISL_175633	A/chicken/Shenzhen/727/2013			Lam,T.Y.; Zhou,B.; Wang,J.; Chai,Y.; Shen,Y.; Chen,X.; Ma,C.; Hong,W.; Chen,Y.; Zhang,Y.; Duan,L.; Chen,P.; Jiang,J.; Li,L.; Poon,L.M.; Webby,R.J.; Smith,D.K.; Leung,G.M.; Peiris,J.M.; Holmes,E.C.; Guan,Y.; Zhu,H.
EPI576682	PA	China	2013-Dec-10	EPI_ISL_175634	A/chicken/Shenzhen/742/2013			Lam,T.Y.; Zhou,B.; Wang,J.; Chai,Y.; Shen,Y.; Chen,X.; Ma,C.; Hong,W.; Chen,Y.; Zhang,Y.; Duan,L.; Chen,P.; Jiang,J.; Li,L.; Poon,L.M.; Webby,R.J.; Smith,D.K.; Leung,G.M.; Peiris,J.M.; Holmes,E.C.; Guan,Y.; Zhu,H.
EPI576683	PA	China	2013-Dec-10	EPI_ISL_175635	A/chicken/Shenzhen/747/2013			Lam,T.Y.; Zhou,B.; Wang,J.; Chai,Y.; Shen,Y.; Chen,X.; Ma,C.; Hong,W.; Chen,Y.; Zhang,Y.; Duan,L.; Chen,P.; Jiang,J.; Li,L.; Poon,L.M.; Webby,R.J.; Smith,D.K.; Leung,G.M.; Peiris,J.M.; Holmes,E.C.; Guan,Y.; Zhu,H.
EPI576684	PA	China	2013-Dec-10	EPI_ISL_175636	A/chicken/Shenzhen/749/2013			Lam,T.Y.; Zhou,B.; Wang,J.; Chai,Y.; Shen,Y.; Chen,X.; Ma,C.; Hong,W.; Chen,Y.; Zhang,Y.; Duan,L.; Chen,P.; Jiang,J.; Li,L.; Poon,L.M.; Webby,R.J.; Smith,D.K.; Leung,G.M.; Peiris,J.M.; Holmes,E.C.; Guan,Y.; Zhu,H.
EPI576685	PA	China	2013-Dec-09	EPI_ISL_175637	A/chicken/Shenzhen/898/2013			Lam,T.Y.; Zhou,B.; Wang,J.; Chai,Y.; Shen,Y.; Chen,X.; Ma,C.; Hong,W.; Chen,Y.; Zhang,Y.; Duan,L.; Chen,P.; Jiang,J.; Li,L.; Poon,L.M.; Webby,R.J.; Smith,D.K.; Leung,G.M.; Peiris,J.M.; Holmes,E.C.; Guan,Y.; Zhu,H.
EPI576686	PA	China	2013-Dec-09	EPI_ISL_175638	A/silkie chicken/Shenzhen/918/2013			Lam,T.Y.; Zhou,B.; Wang,J.; Chai,Y.; Shen,Y.; Chen,X.; Ma,C.; Hong,W.; Chen,Y.; Zhang,Y.; Duan,L.; Chen,P.; Jiang,J.; Li,L.; Poon,L.M.; Webby,R.J.; Smith,D.K.; Leung,G.M.; Peiris,J.M.; Holmes,E.C.; Guan,Y.; Zhu,H.
EPI576687	PA	China	2013-Dec-09	EPI_ISL_175639	A/silkie chicken/Shenzhen/919/2013			Lam,T.Y.; Zhou,B.; Wang,J.; Chai,Y.; Shen,Y.; Chen,X.; Ma,C.; Hong,W.; Chen,Y.; Zhang,Y.; Duan,L.; Chen,P.; Jiang,J.; Li,L.; Poon,L.M.; Webby,R.J.; Smith,D.K.; Leung,G.M.; Peiris,J.M.; Holmes,E.C.; Guan,Y.; Zhu,H.
EPI576689	PA	China	2013-Dec-12	EPI_ISL_175641	A/chicken/Shenzhen/1665/2013			Lam,T.Y.; Zhou,B.; Wang,J.; Chai,Y.; Shen,Y.; Chen,X.; Ma,C.; Hong,W.; Chen,Y.; Zhang,Y.; Duan,L.; Chen,P.; Jiang,J.; Li,L.; Poon,L.M.; Webby,R.J.; Smith,D.K.; Leung,G.M.; Peiris,J.M.; Holmes,E.C.; Guan,Y.; Zhu,H.
EPI576690	PA	China	2013-Dec-13	EPI_ISL_175642	A/chicken/Shenzhen/2110/2013			Lam,T.Y.; Zhou,B.; Wang,J.; Chai,Y.; Shen,Y.; Chen,X.; Ma,C.; Hong,W.; Chen,Y.; Zhang,Y.; Duan,L.; Chen,P.; Jiang,J.; Li,L.; Poon,L.M.; Webby,R.J.; Smith,D.K.; Leung,G.M.; Peiris,J.M.; Holmes,E.C.; Guan,Y.; Zhu,H.
EPI576692	PA	China	2013-Dec-13	EPI_ISL_175644	A/silkie chicken/Shenzhen/2134/2013			Lam,T.Y.; Zhou,B.; Wang,J.; Chai,Y.; Shen,Y.; Chen,X.; Ma,C.; Hong,W.; Chen,Y.; Zhang,Y.; Duan,L.; Chen,P.; Jiang,J.; Li,L.; Poon,L.M.; Webby,R.J.; Smith,D.K.; Leung,G.M.; Peiris,J.M.; Holmes,E.C.; Guan,Y.; Zhu,H.
EPI576693	PA	China	2013-Dec-13	EPI_ISL_175645	A/silkie chicken/Shenzhen/2139/2013			Lam,T.Y.; Zhou,B.; Wang,J.; Chai,Y.; Shen,Y.; Chen,X.; Ma,C.; Hong,W.; Chen,Y.; Zhang,Y.; Duan,L.; Chen,P.; Jiang,J.; Li,L.; Poon,L.M.; Webby,R.J.; Smith,D.K.; Leung,G.M.; Peiris,J.M.; Holmes,E.C.; Guan,Y.; Zhu,H.
EPI576694	PA	China	2013-Dec-13	EPI_ISL_175646	A/chicken/Shenzhen/2201/2013			Lam,T.Y.; Zhou,B.; Wang,J.; Chai,Y.; Shen,Y.; Chen,X.; Ma,C.; Hong,W.; Chen,Y.; Zhang,Y.; Duan,L.; Chen,P.; Jiang,J.; Li,L.; Poon,L.M.; Webby,R.J.; Smith,D.K.; Leung,G.M.; Peiris,J.M.; Holmes,E.C.; Guan,Y.; Zhu,H.
EPI576695	PA	China	2013-Dec-13	EPI_ISL_175647	A/chicken/Shenzhen/2293/2013			Lam,T.Y.; Zhou,B.; Wang,J.; Chai,Y.; Shen,Y.; Chen,X.; Ma,C.; Hong,W.; Chen,Y.; Zhang,Y.; Duan,L.; Chen,P.; Jiang,J.; Li,L.; Poon,L.M.; Webby,R.J.; Smith,D.K.; Leung,G.M.; Peiris,J.M.; Holmes,E.C.; Guan,Y.; Zhu,H.
EPI576696	PA	China	2013-Dec-18	EPI_ISL_175648	A/chicken/Dongguan/2912/2013			Lam,T.Y.; Zhou,B.; Wang,J.; Chai,Y.; Shen,Y.; Chen,X.; Ma,C.; Hong,W.; Chen,Y.; Zhang,Y.; Duan,L.; Chen,P.; Jiang,J.; Li,L.; Poon,L.M.; Webby,R.J.; Smith,D.K.; Leung,G.M.; Peiris,J.M.; Holmes,E.C.; Guan,Y.; Zhu,H.
EPI576697	PA	China	2013-Dec-18	EPI_ISL_175649	A/silkie chicken/Dongguan/3049/2013			Lam,T.Y.; Zhou,B.; Wang,J.; Chai,Y.; Shen,Y.; Chen,X.; Ma,C.; Hong,W.; Chen,Y.; Zhang,Y.; Duan,L.; Chen,P.; Jiang,J.; Li,L.; Poon,L.M.; Webby,R.J.; Smith,D.K.; Leung,G.M.; Peiris,J.M.; Holmes,E.C.; Guan,Y.; Zhu,H.
EPI576698	PA	China	2013-Dec-18	EPI_ISL_175650	A/chicken/Dongguan/3112/2013			Lam,T.Y.; Zhou,B.; Wang,J.; Chai,Y.; Shen,Y.; Chen,X.; Ma,C.; Hong,W.; Chen,Y.; Zhang,Y.; Duan,L.; Chen,P.; Jiang,J.; Li,L.; Poon,L.M.; Webby,R.J.; Smith,D.K.; Leung,G.M.; Peiris,J.M.; Holmes,E.C.; Guan,Y.; Zhu,H.
EPI576699	PA	China	2013-Dec-18	EPI_ISL_175651	A/chicken/Dongguan/3141/2013			Lam,T.Y.; Zhou,B.; Wang,J.; Chai,Y.; Shen,Y.; Chen,X.; Ma,C.; Hong,W.; Chen,Y.; Zhang,Y.; Duan,L.; Chen,P.; Jiang,J.; Li,L.; Poon,L.M.; Webby,R.J.; Smith,D.K.; Leung,G.M.; Peiris,J.M.; Holmes,E.C.; Guan,Y.; Zhu,H.
EPI576700	PA	China	2013-Dec-18	EPI_ISL_175652	A/chicken/Dongguan/3145/2013			Lam,T.Y.; Zhou,B.; Wang,J.; Chai,Y.; Shen,Y.; Chen,X.; Ma,C.; Hong,W.; Chen,Y.; Zhang,Y.; Duan,L.; Chen,P.; Jiang,J.; Li,L.; Poon,L.M.; Webby,R.J.; Smith,D.K.; Leung,G.M.; Peiris,J.M.; Holmes,E.C.; Guan,Y.; Zhu,H.
EPI576713	PA	China	2013-Dec-18	EPI_ISL_175665	A/chicken/Dongguan/3146/2013			Lam,T.Y.; Zhou,B.; Wang,J.; Chai,Y.; Shen,Y.; Chen,X.; Ma,C.; Hong,W.; Chen,Y.; Zhang,Y.; Duan,L.; Chen,P.; Jiang,J.; Li,L.; Poon,L.M.; Webby,R.J.; Smith,D.K.; Leung,G.M.; Peiris,J.M.; Holmes,E.C.; Guan,Y.; Zhu,H.
EPI576714	PA	China	2013-Dec-18	EPI_ISL_175666	A/silkie chicken/Dongguan/3166/2013			Lam,T.Y.; Zhou,B.; Wang,J.; Chai,Y.; Shen,Y.; Chen,X.; Ma,C.; Hong,W.; Chen,Y.; Zhang,Y.; Duan,L.; Chen,P.; Jiang,J.; Li,L.; Poon,L.M.; Webby,R.J.; Smith,D.K.; Leung,G.M.; Peiris,J.M.; Holmes,E.C.; Guan,Y.; Zhu,H.
EPI576715	PA	China	2013-Dec-18	EPI_ISL_175667	A/chicken/Dongguan/3219/2013			Lam,T.Y.; Zhou,B.; Wang,J.; Chai,Y.; Shen,Y.; Chen,X.; Ma,C.; Hong,W.; Chen,Y.; Zhang,Y.; Duan,L.; Chen,P.; Jiang,J.; Li,L.; Poon,L.M.; Webby,R.J.; Smith,D.K.; Leung,G.M.; Peiris,J.M.; Holmes,E.C.; Guan,Y.; Zhu,H.
EPI576718	PA	China	2013-Dec-18	EPI_ISL_175670	A/silkie chicken/Dongguan/3275/2013			Lam,T.Y.; Zhou,B.; Wang,J.; Chai,Y.; Shen,Y.; Chen,X.; Ma,C.; Hong,W.; Chen,Y.; Zhang,Y.; Duan,L.; Chen,P.; Jiang,J.; Li,L.; Poon,L.M.; Webby,R.J.; Smith,D.K.; Leung,G.M.; Peiris,J.M.; Holmes,E.C.; Guan,Y.; Zhu,H.
EPI576719	PA	China	2013-Dec-18	EPI_ISL_175671	A/silkie chicken/Dongguan/3281/2013			Lam,T.Y.; Zhou,B.; Wang,J.; Chai,Y.; Shen,Y.; Chen,X.; Ma,C.; Hong,W.; Chen,Y.; Zhang,Y.; Duan,L.; Chen,P.; Jiang,J.; Li,L.; Poon,L.M.; Webby,R.J.; Smith,D.K.; Leung,G.M.; Peiris,J.M.; Holmes,E.C.; Guan,Y.; Zhu,H.
EPI576720	PA	China	2013-Dec-18	EPI_ISL_175672	A/silkie chicken/Dongguan/3284/2013			Lam,T.Y.; Zhou,B.; Wang,J.; Chai,Y.; Shen,Y.; Chen,X.; Ma,C.; Hong,W.; Chen,Y.; Zhang,Y.; Duan,L.; Chen,P.; Jiang,J.; Li,L.; Poon,L.M.; Webby,R.J.; Smith,D.K.; Leung,G.M.; Peiris,J.M.; Holmes,E.C.; Guan,Y.; Zhu,H.
EPI576721	PA	China	2013-Dec-19	EPI_ISL_175673	A/chicken/Dongguan/3418/2013			Lam,T.Y.; Zhou,B.; Wang,J.; Chai,Y.; Shen,Y.; Chen,X.; Ma,C.; Hong,W.; Chen,Y.; Zhang,Y.; Duan,L.; Chen,P.; Jiang,J.; Li,L.; Poon,L.M.; Webby,R.J.; Smith,D.K.; Leung,G.M.; Peiris,J.M.; Holmes,E.C.; Guan,Y.; Zhu,H.
EPI576723	PA	China	2013-Dec-19	EPI_ISL_175675	A/chicken/Dongguan/3464/2013			Lam,T.Y.; Zhou,B.; Wang,J.; Chai,Y.; Shen,Y.; Chen,X.; Ma,C.; Hong,W.; Chen,Y.; Zhang,Y.; Duan,L.; Chen,P.; Jiang,J.; Li,L.; Poon,L.M.; Webby,R.J.; Smith,D.K.; Leung,G.M.; Peiris,J.M.; Holmes,E.C.; Guan,Y.; Zhu,H.
EPI576724	PA	China	2013-Dec-19	EPI_ISL_175676	A/chicken/Dongguan/3487/2013			Lam,T.Y.; Zhou,B.; Wang,J.; Chai,Y.; Shen,Y.; Chen,X.; Ma,C.; Hong,W.; Chen,Y.; Zhang,Y.; Duan,L.; Chen,P.; Jiang,J.; Li,L.; Poon,L.M.; Webby,R.J.; Smith,D.K.; Leung,G.M.; Peiris,J.M.; Holmes,E.C.; Guan,Y.; Zhu,H.
EPI576725	PA	China	2013-Dec-19	EPI_ISL_175677	A/chicken/Dongguan/3488/2013			Lam,T.Y.; Zhou,B.; Wang,J.; Chai,Y.; Shen,Y.; Chen,X.; Ma,C.; Hong,W.; Chen,Y.; Zhang,Y.; Duan,L.; Chen,P.; Jiang,J.; Li,L.; Poon,L.M.; Webby,R.J.; Smith,D.K.; Leung,G.M.; Peiris,J.M.; Holmes,E.C.; Guan,Y.; Zhu,H.
EPI576726	PA	China	2013-Dec-19	EPI_ISL_175678	A/chicken/Dongguan/3491/2013			Lam,T.Y.; Zhou,B.; Wang,J.; Chai,Y.; Shen,Y.; Chen,X.; Ma,C.; Hong,W.; Chen,Y.; Zhang,Y.; Duan,L.; Chen,P.; Jiang,J.; Li,L.; Poon,L.M.; Webby,R.J.; Smith,D.K.; Leung,G.M.; Peiris,J.M.; Holmes,E.C.; Guan,Y.; Zhu,H.
EPI576727	PA	China	2013-Dec-19	EPI_ISL_175679	A/silkie chicken/Dongguan/3520/2013			Lam,T.Y.; Zhou,B.; Wang,J.; Chai,Y.; Shen,Y.; Chen,X.; Ma,C.; Hong,W.; Chen,Y.; Zhang,Y.; Duan,L.; Chen,P.; Jiang,J.; Li,L.; Poon,L.M.; Webby,R.J.; Smith,D.K.; Leung,G.M.; Peiris,J.M.; Holmes,E.C.; Guan,Y.; Zhu,H.
EPI576728	PA	China	2013-Dec-19	EPI_ISL_175680	A/silkie chicken/Dongguan/3522/2013			Lam,T.Y.; Zhou,B.; Wang,J.; Chai,Y.; Shen,Y.; Chen,X.; Ma,C.; Hong,W.; Chen,Y.; Zhang,Y.; Duan,L.; Chen,P.; Jiang,J.; Li,L.; Poon,L.M.; Webby,R.J.; Smith,D.K.; Leung,G.M.; Peiris,J.M.; Holmes,E.C.; Guan,Y.; Zhu,H.
EPI576730	PA	China	2013-Dec-19	EPI_ISL_175682	A/silkie chicken/Dongguan/3526/2013			Lam,T.Y.; Zhou,B.; Wang,J.; Chai,Y.; Shen,Y.; Chen,X.; Ma,C.; Hong,W.; Chen,Y.; Zhang,Y.; Duan,L.; Chen,P.; Jiang,J.; Li,L.; Poon,L.M.; Webby,R.J.; Smith,D.K.; Leung,G.M.; Peiris,J.M.; Holmes,E.C.; Guan,Y.; Zhu,H.
EPI576731	PA	China	2013-Dec-19	EPI_ISL_175683	A/silkie chicken/Dongguan/3528/2013			Lam,T.Y.; Zhou,B.; Wang,J.; Chai,Y.; Shen,Y.; Chen,X.; Ma,C.; Hong,W.; Chen,Y.; Zhang,Y.; Duan,L.; Chen,P.; Jiang,J.; Li,L.; Poon,L.M.; Webby,R.J.; Smith,D.K.; Leung,G.M.; Peiris,J.M.; Holmes,E.C.; Guan,Y.; Zhu,H.
EPI576732	PA	China	2013-Dec-19	EPI_ISL_175684	A/chicken/Dongguan/3544/2013			Lam,T.Y.; Zhou,B.; Wang,J.; Chai,Y.; Shen,Y.; Chen,X.; Ma,C.; Hong,W.; Chen,Y.; Zhang,Y.; Duan,L.; Chen,P.; Jiang,J.; Li,L.; Poon,L.M.; Webby,R.J.; Smith,D.K.; Leung,G.M.; Peiris,J.M.; Holmes,E.C.; Guan,Y.; Zhu,H.
EPI576733	PA	China	2013-Dec-19	EPI_ISL_175685	A/chicken/Dongguan/3563/2013			Lam,T.Y.; Zhou,B.; Wang,J.; Chai,Y.; Shen,Y.; Chen,X.; Ma,C.; Hong,W.; Chen,Y.; Zhang,Y.; Duan,L.; Chen,P.; Jiang,J.; Li,L.; Poon,L.M.; Webby,R.J.; Smith,D.K.; Leung,G.M.; Peiris,J.M.; Holmes,E.C.; Guan,Y.; Zhu,H.
EPI576756	PA	China	2013-Dec-19	EPI_ISL_175708	A/chicken/Dongguan/3582/2013			Lam,T.Y.; Zhou,B.; Wang,J.; Chai,Y.; Shen,Y.; Chen,X.; Ma,C.; Hong,W.; Chen,Y.; Zhang,Y.; Duan,L.; Chen,P.; Jiang,J.; Li,L.; Poon,L.M.; Webby,R.J.; Smith,D.K.; Leung,G.M.; Peiris,J.M.; Holmes,E.C.; Guan,Y.; Zhu,H.
EPI576757	PA	China	2013-Dec-19	EPI_ISL_175709	A/silkie chicken/Dongguan/3605/2013			Lam,T.Y.; Zhou,B.; Wang,J.; Chai,Y.; Shen,Y.; Chen,X.; Ma,C.; Hong,W.; Chen,Y.; Zhang,Y.; Duan,L.; Chen,P.; Jiang,J.; Li,L.; Poon,L.M.; Webby,R.J.; Smith,D.K.; Leung,G.M.; Peiris,J.M.; Holmes,E.C.; Guan,Y.; Zhu,H.
EPI576758	PA	China	2013-Dec-19	EPI_ISL_175710	A/silkie chicken/Dongguan/3606/2013			Lam,T.Y.; Zhou,B.; Wang,J.; Chai,Y.; Shen,Y.; Chen,X.; Ma,C.; Hong,W.; Chen,Y.; Zhang,Y.; Duan,L.; Chen,P.; Jiang,J.; Li,L.; Poon,L.M.; Webby,R.J.; Smith,D.K.; Leung,G.M.; Peiris,J.M.; Holmes,E.C.; Guan,Y.; Zhu,H.
EPI576759	PA	China	2013-Dec-19	EPI_ISL_175711	A/chicken/Shenzhen/3733/2013			Lam,T.Y.; Zhou,B.; Wang,J.; Chai,Y.; Shen,Y.; Chen,X.; Ma,C.; Hong,W.; Chen,Y.; Zhang,Y.; Duan,L.; Chen,P.; Jiang,J.; Li,L.; Poon,L.M.; Webby,R.J.; Smith,D.K.; Leung,G.M.; Peiris,J.M.; Holmes,E.C.; Guan,Y.; Zhu,H.
EPI576760	PA	China	2013-Dec-19	EPI_ISL_175712	A/chicken/Shenzhen/3734/2013			Lam,T.Y.; Zhou,B.; Wang,J.; Chai,Y.; Shen,Y.; Chen,X.; Ma,C.; Hong,W.; Chen,Y.; Zhang,Y.; Duan,L.; Chen,P.; Jiang,J.; Li,L.; Poon,L.M.; Webby,R.J.; Smith,D.K.; Leung,G.M.; Peiris,J.M.; Holmes,E.C.; Guan,Y.; Zhu,H.
EPI576761	PA	China	2013-Dec-19	EPI_ISL_175713	A/chicken/Shenzhen/3780/2013			Lam,T.Y.; Zhou,B.; Wang,J.; Chai,Y.; Shen,Y.; Chen,X.; Ma,C.; Hong,W.; Chen,Y.; Zhang,Y.; Duan,L.; Chen,P.; Jiang,J.; Li,L.; Poon,L.M.; Webby,R.J.; Smith,D.K.; Leung,G.M.; Peiris,J.M.; Holmes,E.C.; Guan,Y.; Zhu,H.
EPI576762	PA	China	2013-Dec-19	EPI_ISL_175714	A/silkie chicken/Shenzhen/3781/2013			Lam,T.Y.; Zhou,B.; Wang,J.; Chai,Y.; Shen,Y.; Chen,X.; Ma,C.; Hong,W.; Chen,Y.; Zhang,Y.; Duan,L.; Chen,P.; Jiang,J.; Li,L.; Poon,L.M.; Webby,R.J.; Smith,D.K.; Leung,G.M.; Peiris,J.M.; Holmes,E.C.; Guan,Y.; Zhu,H.
EPI576763	PA	China	2013-Dec-19	EPI_ISL_175715	A/silkie chicken/Shenzhen/3782/2013			Lam,T.Y.; Zhou,B.; Wang,J.; Chai,Y.; Shen,Y.; Chen,X.; Ma,C.; Hong,W.; Chen,Y.; Zhang,Y.; Duan,L.; Chen,P.; Jiang,J.; Li,L.; Poon,L.M.; Webby,R.J.; Smith,D.K.; Leung,G.M.; Peiris,J.M.; Holmes,E.C.; Guan,Y.; Zhu,H.
EPI576764	PA	China	2013-Dec-19	EPI_ISL_175716	A/chicken/Dongguan/3894/2013			Lam,T.Y.; Zhou,B.; Wang,J.; Chai,Y.; Shen,Y.; Chen,X.; Ma,C.; Hong,W.; Chen,Y.; Zhang,Y.; Duan,L.; Chen,P.; Jiang,J.; Li,L.; Poon,L.M.; Webby,R.J.; Smith,D.K.; Leung,G.M.; Peiris,J.M.; Holmes,E.C.; Guan,Y.; Zhu,H.
EPI576766	PA	China	2013-Dec-19	EPI_ISL_175718	A/chicken/Dongguan/3935/2013			Lam,T.Y.; Zhou,B.; Wang,J.; Chai,Y.; Shen,Y.; Chen,X.; Ma,C.; Hong,W.; Chen,Y.; Zhang,Y.; Duan,L.; Chen,P.; Jiang,J.; Li,L.; Poon,L.M.; Webby,R.J.; Smith,D.K.; Leung,G.M.; Peiris,J.M.; Holmes,E.C.; Guan,Y.; Zhu,H.
EPI576767	PA	China	2013-Dec-19	EPI_ISL_175719	A/chicken/Dongguan/3945/2013			Lam,T.Y.; Zhou,B.; Wang,J.; Chai,Y.; Shen,Y.; Chen,X.; Ma,C.; Hong,W.; Chen,Y.; Zhang,Y.; Duan,L.; Chen,P.; Jiang,J.; Li,L.; Poon,L.M.; Webby,R.J.; Smith,D.K.; Leung,G.M.; Peiris,J.M.; Holmes,E.C.; Guan,Y.; Zhu,H.
EPI576768	PA	China	2013-Dec-19	EPI_ISL_175720	A/chicken/Dongguan/3972/2013			Lam,T.Y.; Zhou,B.; Wang,J.; Chai,Y.; Shen,Y.; Chen,X.; Ma,C.; Hong,W.; Chen,Y.; Zhang,Y.; Duan,L.; Chen,P.; Jiang,J.; Li,L.; Poon,L.M.; Webby,R.J.; Smith,D.K.; Leung,G.M.; Peiris,J.M.; Holmes,E.C.; Guan,Y.; Zhu,H.
EPI576769	PA	China	2013-Dec-19	EPI_ISL_175721	A/silkie chicken/Dongguan/3980/2013			Lam,T.Y.; Zhou,B.; Wang,J.; Chai,Y.; Shen,Y.; Chen,X.; Ma,C.; Hong,W.; Chen,Y.; Zhang,Y.; Duan,L.; Chen,P.; Jiang,J.; Li,L.; Poon,L.M.; Webby,R.J.; Smith,D.K.; Leung,G.M.; Peiris,J.M.; Holmes,E.C.; Guan,Y.; Zhu,H.
EPI576770	PA	China	2013-Dec-19	EPI_ISL_175722	A/silkie chicken/Dongguan/3990/2013			Lam,T.Y.; Zhou,B.; Wang,J.; Chai,Y.; Shen,Y.; Chen,X.; Ma,C.; Hong,W.; Chen,Y.; Zhang,Y.; Duan,L.; Chen,P.; Jiang,J.; Li,L.; Poon,L.M.; Webby,R.J.; Smith,D.K.; Leung,G.M.; Peiris,J.M.; Holmes,E.C.; Guan,Y.; Zhu,H.
EPI576771	PA	China	2013-Dec-19	EPI_ISL_175723	A/chicken/Dongguan/4037/2013			Lam,T.Y.; Zhou,B.; Wang,J.; Chai,Y.; Shen,Y.; Chen,X.; Ma,C.; Hong,W.; Chen,Y.; Zhang,Y.; Duan,L.; Chen,P.; Jiang,J.; Li,L.; Poon,L.M.; Webby,R.J.; Smith,D.K.; Leung,G.M.; Peiris,J.M.; Holmes,E.C.; Guan,Y.; Zhu,H.
EPI576773	PA	China	2013-Dec-19	EPI_ISL_175725	A/chicken/Dongguan/4063/2013			Lam,T.Y.; Zhou,B.; Wang,J.; Chai,Y.; Shen,Y.; Chen,X.; Ma,C.; Hong,W.; Chen,Y.; Zhang,Y.; Duan,L.; Chen,P.; Jiang,J.; Li,L.; Poon,L.M.; Webby,R.J.; Smith,D.K.; Leung,G.M.; Peiris,J.M.; Holmes,E.C.; Guan,Y.; Zhu,H.
EPI576774	PA	China	2013-Dec-19	EPI_ISL_175726	A/chicken/Dongguan/4094/2013			Lam,T.Y.; Zhou,B.; Wang,J.; Chai,Y.; Shen,Y.; Chen,X.; Ma,C.; Hong,W.; Chen,Y.; Zhang,Y.; Duan,L.; Chen,P.; Jiang,J.; Li,L.; Poon,L.M.; Webby,R.J.; Smith,D.K.; Leung,G.M.; Peiris,J.M.; Holmes,E.C.; Guan,Y.; Zhu,H.
EPI576775	PA	China	2013-Dec-19	EPI_ISL_175727	A/chicken/Dongguan/4102/2013			Lam,T.Y.; Zhou,B.; Wang,J.; Chai,Y.; Shen,Y.; Chen,X.; Ma,C.; Hong,W.; Chen,Y.; Zhang,Y.; Duan,L.; Chen,P.; Jiang,J.; Li,L.; Poon,L.M.; Webby,R.J.; Smith,D.K.; Leung,G.M.; Peiris,J.M.; Holmes,E.C.; Guan,Y.; Zhu,H.
EPI576776	PA	China	2013-Dec-19	EPI_ISL_175728	A/chicken/Dongguan/4114/2013			Lam,T.Y.; Zhou,B.; Wang,J.; Chai,Y.; Shen,Y.; Chen,X.; Ma,C.; Hong,W.; Chen,Y.; Zhang,Y.; Duan,L.; Chen,P.; Jiang,J.; Li,L.; Poon,L.M.; Webby,R.J.; Smith,D.K.; Leung,G.M.; Peiris,J.M.; Holmes,E.C.; Guan,Y.; Zhu,H.
EPI576777	PA	China	2013-Dec-19	EPI_ISL_175729	A/silkie chicken/Dongguan/4126/2013			Lam,T.Y.; Zhou,B.; Wang,J.; Chai,Y.; Shen,Y.; Chen,X.; Ma,C.; Hong,W.; Chen,Y.; Zhang,Y.; Duan,L.; Chen,P.; Jiang,J.; Li,L.; Poon,L.M.; Webby,R.J.; Smith,D.K.; Leung,G.M.; Peiris,J.M.; Holmes,E.C.; Guan,Y.; Zhu,H.
EPI576778	PA	China	2013-Dec-19	EPI_ISL_175730	A/silkie chicken/Dongguan/4127/2013			Lam,T.Y.; Zhou,B.; Wang,J.; Chai,Y.; Shen,Y.; Chen,X.; Ma,C.; Hong,W.; Chen,Y.; Zhang,Y.; Duan,L.; Chen,P.; Jiang,J.; Li,L.; Poon,L.M.; Webby,R.J.; Smith,D.K.; Leung,G.M.; Peiris,J.M.; Holmes,E.C.; Guan,Y.; Zhu,H.
EPI576780	PA	China	2013-Dec-19	EPI_ISL_175732	A/silkie chicken/Dongguan/4129/2013			Lam,T.Y.; Zhou,B.; Wang,J.; Chai,Y.; Shen,Y.; Chen,X.; Ma,C.; Hong,W.; Chen,Y.; Zhang,Y.; Duan,L.; Chen,P.; Jiang,J.; Li,L.; Poon,L.M.; Webby,R.J.; Smith,D.K.; Leung,G.M.; Peiris,J.M.; Holmes,E.C.; Guan,Y.; Zhu,H.
EPI576781	PA	China	2013-Dec-19	EPI_ISL_175733	A/chicken/Dongguan/4195/2013			Lam,T.Y.; Zhou,B.; Wang,J.; Chai,Y.; Shen,Y.; Chen,X.; Ma,C.; Hong,W.; Chen,Y.; Zhang,Y.; Duan,L.; Chen,P.; Jiang,J.; Li,L.; Poon,L.M.; Webby,R.J.; Smith,D.K.; Leung,G.M.; Peiris,J.M.; Holmes,E.C.; Guan,Y.; Zhu,H.
EPI576782	PA	China	2013-Dec-19	EPI_ISL_175734	A/chicken/Dongguan/4251/2013			Lam,T.Y.; Zhou,B.; Wang,J.; Chai,Y.; Shen,Y.; Chen,X.; Ma,C.; Hong,W.; Chen,Y.; Zhang,Y.; Duan,L.; Chen,P.; Jiang,J.; Li,L.; Poon,L.M.; Webby,R.J.; Smith,D.K.; Leung,G.M.; Peiris,J.M.; Holmes,E.C.; Guan,Y.; Zhu,H.
EPI576784	PA	China	2013-Oct-20	EPI_ISL_175736	A/chicken/Shaoxing/2417/2013			Lam,T.Y.; Zhou,B.; Wang,J.; Chai,Y.; Shen,Y.; Chen,X.; Ma,C.; Hong,W.; Chen,Y.; Zhang,Y.; Duan,L.; Chen,P.; Jiang,J.; Li,L.; Poon,L.M.; Webby,R.J.; Smith,D.K.; Leung,G.M.; Peiris,J.M.; Holmes,E.C.; Guan,Y.; Zhu,H.
EPI576785	PA	China	2013-Oct-24	EPI_ISL_175737	A/chicken/Huzhou/3765/2013			Lam,T.Y.; Zhou,B.; Wang,J.; Chai,Y.; Shen,Y.; Chen,X.; Ma,C.; Hong,W.; Chen,Y.; Zhang,Y.; Duan,L.; Chen,P.; Jiang,J.; Li,L.; Poon,L.M.; Webby,R.J.; Smith,D.K.; Leung,G.M.; Peiris,J.M.; Holmes,E.C.; Guan,Y.; Zhu,H.
EPI576786	PA	China	2013-Oct-24	EPI_ISL_175738	A/chicken/Huzhou/3791/2013			Lam,T.Y.; Zhou,B.; Wang,J.; Chai,Y.; Shen,Y.; Chen,X.; Ma,C.; Hong,W.; Chen,Y.; Zhang,Y.; Duan,L.; Chen,P.; Jiang,J.; Li,L.; Poon,L.M.; Webby,R.J.; Smith,D.K.; Leung,G.M.; Peiris,J.M.; Holmes,E.C.; Guan,Y.; Zhu,H.
EPI576787	PA	China	2013-Oct-24	EPI_ISL_175739	A/chicken/Huzhou/3802/2013			Lam,T.Y.; Zhou,B.; Wang,J.; Chai,Y.; Shen,Y.; Chen,X.; Ma,C.; Hong,W.; Chen,Y.; Zhang,Y.; Duan,L.; Chen,P.; Jiang,J.; Li,L.; Poon,L.M.; Webby,R.J.; Smith,D.K.; Leung,G.M.; Peiris,J.M.; Holmes,E.C.; Guan,Y.; Zhu,H.
EPI576816	PA	China	2013-Oct-24	EPI_ISL_175768	A/chicken/Huzhou/4045/2013			Lam,T.Y.; Zhou,B.; Wang,J.; Chai,Y.; Shen,Y.; Chen,X.; Ma,C.; Hong,W.; Chen,Y.; Zhang,Y.; Duan,L.; Chen,P.; Jiang,J.; Li,L.; Poon,L.M.; Webby,R.J.; Smith,D.K.; Leung,G.M.; Peiris,J.M.; Holmes,E.C.; Guan,Y.; Zhu,H.
EPI576817	PA	China	2013-Oct-24	EPI_ISL_175769	A/chicken/Huzhou/4067/2013			Lam,T.Y.; Zhou,B.; Wang,J.; Chai,Y.; Shen,Y.; Chen,X.; Ma,C.; Hong,W.; Chen,Y.; Zhang,Y.; Duan,L.; Chen,P.; Jiang,J.; Li,L.; Poon,L.M.; Webby,R.J.; Smith,D.K.; Leung,G.M.; Peiris,J.M.; Holmes,E.C.; Guan,Y.; Zhu,H.
EPI576819	PA	China	2013-Oct-24	EPI_ISL_175771	A/chicken/Huzhou/4073/2013			Lam,T.Y.; Zhou,B.; Wang,J.; Chai,Y.; Shen,Y.; Chen,X.; Ma,C.; Hong,W.; Chen,Y.; Zhang,Y.; Duan,L.; Chen,P.; Jiang,J.; Li,L.; Poon,L.M.; Webby,R.J.; Smith,D.K.; Leung,G.M.; Peiris,J.M.; Holmes,E.C.; Guan,Y.; Zhu,H.
EPI576820	PA	China	2013-Oct-24	EPI_ISL_175772	A/chicken/Huzhou/4074/2013			Lam,T.Y.; Zhou,B.; Wang,J.; Chai,Y.; Shen,Y.; Chen,X.; Ma,C.; Hong,W.; Chen,Y.; Zhang,Y.; Duan,L.; Chen,P.; Jiang,J.; Li,L.; Poon,L.M.; Webby,R.J.; Smith,D.K.; Leung,G.M.; Peiris,J.M.; Holmes,E.C.; Guan,Y.; Zhu,H.
EPI576821	PA	China	2013-Oct-24	EPI_ISL_175773	A/chicken/Huzhou/4076/2013			Lam,T.Y.; Zhou,B.; Wang,J.; Chai,Y.; Shen,Y.; Chen,X.; Ma,C.; Hong,W.; Chen,Y.; Zhang,Y.; Duan,L.; Chen,P.; Jiang,J.; Li,L.; Poon,L.M.; Webby,R.J.; Smith,D.K.; Leung,G.M.; Peiris,J.M.; Holmes,E.C.; Guan,Y.; Zhu,H.
EPI576824	PA	China	2013-Oct-24	EPI_ISL_175776	A/chicken/Huzhou/4083/2013			Lam,T.Y.; Zhou,B.; Wang,J.; Chai,Y.; Shen,Y.; Chen,X.; Ma,C.; Hong,W.; Chen,Y.; Zhang,Y.; Duan,L.; Chen,P.; Jiang,J.; Li,L.; Poon,L.M.; Webby,R.J.; Smith,D.K.; Leung,G.M.; Peiris,J.M.; Holmes,E.C.; Guan,Y.; Zhu,H.
EPI576825	PA	China	2013-Oct-24	EPI_ISL_175777	A/chicken/Huzhou/4141/2013			Lam,T.Y.; Zhou,B.; Wang,J.; Chai,Y.; Shen,Y.; Chen,X.; Ma,C.; Hong,W.; Chen,Y.; Zhang,Y.; Duan,L.; Chen,P.; Jiang,J.; Li,L.; Poon,L.M.; Webby,R.J.; Smith,D.K.; Leung,G.M.; Peiris,J.M.; Holmes,E.C.; Guan,Y.; Zhu,H.
EPI576826	PA	China	2013-Oct-24	EPI_ISL_175778	A/chicken/Huzhou/4169/2013			Lam,T.Y.; Zhou,B.; Wang,J.; Chai,Y.; Shen,Y.; Chen,X.; Ma,C.; Hong,W.; Chen,Y.; Zhang,Y.; Duan,L.; Chen,P.; Jiang,J.; Li,L.; Poon,L.M.; Webby,R.J.; Smith,D.K.; Leung,G.M.; Peiris,J.M.; Holmes,E.C.; Guan,Y.; Zhu,H.
EPI576829	PA	China	2013-Oct-24	EPI_ISL_175781	A/silkie chicken/Huzhou/4213/2013			Lam,T.Y.; Zhou,B.; Wang,J.; Chai,Y.; Shen,Y.; Chen,X.; Ma,C.; Hong,W.; Chen,Y.; Zhang,Y.; Duan,L.; Chen,P.; Jiang,J.; Li,L.; Poon,L.M.; Webby,R.J.; Smith,D.K.; Leung,G.M.; Peiris,J.M.; Holmes,E.C.; Guan,Y.; Zhu,H.
EPI576832	PA	China	2013-Oct-25	EPI_ISL_175784	A/chicken/Jiaxing/4490/2013			Lam,T.Y.; Zhou,B.; Wang,J.; Chai,Y.; Shen,Y.; Chen,X.; Ma,C.; Hong,W.; Chen,Y.; Zhang,Y.; Duan,L.; Chen,P.; Jiang,J.; Li,L.; Poon,L.M.; Webby,R.J.; Smith,D.K.; Leung,G.M.; Peiris,J.M.; Holmes,E.C.; Guan,Y.; Zhu,H.
EPI576835	PA	China	2013-Oct-28	EPI_ISL_175787	A/chicken/Shaoxing/5086/2013			Lam,T.Y.; Zhou,B.; Wang,J.; Chai,Y.; Shen,Y.; Chen,X.; Ma,C.; Hong,W.; Chen,Y.; Zhang,Y.; Duan,L.; Chen,P.; Jiang,J.; Li,L.; Poon,L.M.; Webby,R.J.; Smith,D.K.; Leung,G.M.; Peiris,J.M.; Holmes,E.C.; Guan,Y.; Zhu,H.
EPI576836	PA	China	2013-Oct-28	EPI_ISL_175788	A/chicken/Shaoxing/5087/2013			Lam,T.Y.; Zhou,B.; Wang,J.; Chai,Y.; Shen,Y.; Chen,X.; Ma,C.; Hong,W.; Chen,Y.; Zhang,Y.; Duan,L.; Chen,P.; Jiang,J.; Li,L.; Poon,L.M.; Webby,R.J.; Smith,D.K.; Leung,G.M.; Peiris,J.M.; Holmes,E.C.; Guan,Y.; Zhu,H.
EPI576837	PA	China	2013-Oct-28	EPI_ISL_175789	A/silkie chicken/Shaoxing/5130/2013			Lam,T.Y.; Zhou,B.; Wang,J.; Chai,Y.; Shen,Y.; Chen,X.; Ma,C.; Hong,W.; Chen,Y.; Zhang,Y.; Duan,L.; Chen,P.; Jiang,J.; Li,L.; Poon,L.M.; Webby,R.J.; Smith,D.K.; Leung,G.M.; Peiris,J.M.; Holmes,E.C.; Guan,Y.; Zhu,H.
EPI576838	PA	China	2013-Oct-28	EPI_ISL_175790	A/chicken/Shaoxing/5136/2013			Lam,T.Y.; Zhou,B.; Wang,J.; Chai,Y.; Shen,Y.; Chen,X.; Ma,C.; Hong,W.; Chen,Y.; Zhang,Y.; Duan,L.; Chen,P.; Jiang,J.; Li,L.; Poon,L.M.; Webby,R.J.; Smith,D.K.; Leung,G.M.; Peiris,J.M.; Holmes,E.C.; Guan,Y.; Zhu,H.
EPI576840	PA	China	2013-Oct-28	EPI_ISL_175792	A/chicken/Shaoxing/5186/2013			Lam,T.Y.; Zhou,B.; Wang,J.; Chai,Y.; Shen,Y.; Chen,X.; Ma,C.; Hong,W.; Chen,Y.; Zhang,Y.; Duan,L.; Chen,P.; Jiang,J.; Li,L.; Poon,L.M.; Webby,R.J.; Smith,D.K.; Leung,G.M.; Peiris,J.M.; Holmes,E.C.; Guan,Y.; Zhu,H.
EPI576865	PA	China	2013-Oct-28	EPI_ISL_175817	A/chicken/Shaoxing/5201/2013			Lam,T.Y.; Zhou,B.; Wang,J.; Chai,Y.; Shen,Y.; Chen,X.; Ma,C.; Hong,W.; Chen,Y.; Zhang,Y.; Duan,L.; Chen,P.; Jiang,J.; Li,L.; Poon,L.M.; Webby,R.J.; Smith,D.K.; Leung,G.M.; Peiris,J.M.; Holmes,E.C.; Guan,Y.; Zhu,H.
EPI576866	PA	China	2013-Oct-28	EPI_ISL_175818	A/chicken/Shaoxing/5224/2013			Lam,T.Y.; Zhou,B.; Wang,J.; Chai,Y.; Shen,Y.; Chen,X.; Ma,C.; Hong,W.; Chen,Y.; Zhang,Y.; Duan,L.; Chen,P.; Jiang,J.; Li,L.; Poon,L.M.; Webby,R.J.; Smith,D.K.; Leung,G.M.; Peiris,J.M.; Holmes,E.C.; Guan,Y.; Zhu,H.
EPI576867	PA	China	2013-Oct-28	EPI_ISL_175819	A/chicken/Shaoxing/5227/2013			Lam,T.Y.; Zhou,B.; Wang,J.; Chai,Y.; Shen,Y.; Chen,X.; Ma,C.; Hong,W.; Chen,Y.; Zhang,Y.; Duan,L.; Chen,P.; Jiang,J.; Li,L.; Poon,L.M.; Webby,R.J.; Smith,D.K.; Leung,G.M.; Peiris,J.M.; Holmes,E.C.; Guan,Y.; Zhu,H.
EPI576868	PA	China	2013-Oct-28	EPI_ISL_175820	A/silkie chicken/Shaoxing/5235/2013			Lam,T.Y.; Zhou,B.; Wang,J.; Chai,Y.; Shen,Y.; Chen,X.; Ma,C.; Hong,W.; Chen,Y.; Zhang,Y.; Duan,L.; Chen,P.; Jiang,J.; Li,L.; Poon,L.M.; Webby,R.J.; Smith,D.K.; Leung,G.M.; Peiris,J.M.; Holmes,E.C.; Guan,Y.; Zhu,H.
EPI576870	PA	China	2013-Oct-29	EPI_ISL_175822	A/chicken/Shaoxing/5479/2013			Lam,T.Y.; Zhou,B.; Wang,J.; Chai,Y.; Shen,Y.; Chen,X.; Ma,C.; Hong,W.; Chen,Y.; Zhang,Y.; Duan,L.; Chen,P.; Jiang,J.; Li,L.; Poon,L.M.; Webby,R.J.; Smith,D.K.; Leung,G.M.; Peiris,J.M.; Holmes,E.C.; Guan,Y.; Zhu,H.
EPI576872	PA	China	2013-Apr-07	EPI_ISL_175824	A/chicken/Jiangxi/12486/2013			Lam,T.Y.; Zhou,B.; Wang,J.; Chai,Y.; Shen,Y.; Chen,X.; Ma,C.; Hong,W.; Chen,Y.; Zhang,Y.; Duan,L.; Chen,P.; Jiang,J.; Li,L.; Poon,L.M.; Webby,R.J.; Smith,D.K.; Leung,G.M.; Peiris,J.M.; Holmes,E.C.; Guan,Y.; Zhu,H.
EPI576873	PA	China	2013-Apr-07	EPI_ISL_175825	A/chicken/Jiangxi/12492/2013			Lam,T.Y.; Zhou,B.; Wang,J.; Chai,Y.; Shen,Y.; Chen,X.; Ma,C.; Hong,W.; Chen,Y.; Zhang,Y.; Duan,L.; Chen,P.; Jiang,J.; Li,L.; Poon,L.M.; Webby,R.J.; Smith,D.K.; Leung,G.M.; Peiris,J.M.; Holmes,E.C.; Guan,Y.; Zhu,H.
EPI576875	PA	China	2013-Apr-07	EPI_ISL_175827	A/chicken/Jiangxi/12544/2013			Lam,T.Y.; Zhou,B.; Wang,J.; Chai,Y.; Shen,Y.; Chen,X.; Ma,C.; Hong,W.; Chen,Y.; Zhang,Y.; Duan,L.; Chen,P.; Jiang,J.; Li,L.; Poon,L.M.; Webby,R.J.; Smith,D.K.; Leung,G.M.; Peiris,J.M.; Holmes,E.C.; Guan,Y.; Zhu,H.
EPI576876	PA	China	2013-Apr-07	EPI_ISL_175828	A/chicken/Jiangxi/12554/2013			Lam,T.Y.; Zhou,B.; Wang,J.; Chai,Y.; Shen,Y.; Chen,X.; Ma,C.; Hong,W.; Chen,Y.; Zhang,Y.; Duan,L.; Chen,P.; Jiang,J.; Li,L.; Poon,L.M.; Webby,R.J.; Smith,D.K.; Leung,G.M.; Peiris,J.M.; Holmes,E.C.; Guan,Y.; Zhu,H.
EPI576887	PA	China	2013-Dec-19	EPI_ISL_175839	A/chicken/Dongguan/4119/2013			Lam,T.Y.; Zhou,B.; Wang,J.; Chai,Y.; Shen,Y.; Chen,X.; Ma,C.; Hong,W.; Chen,Y.; Zhang,Y.; Duan,L.; Chen,P.; Jiang,J.; Li,L.; Poon,L.M.; Webby,R.J.; Smith,D.K.; Leung,G.M.; Peiris,J.M.; Holmes,E.C.; Guan,Y.; Zhu,H.
EPI576888	PA	China	2013-Dec-09	EPI_ISL_175840	A/chicken/Shenzhen/801/2013			Lam,T.Y.; Zhou,B.; Wang,J.; Chai,Y.; Shen,Y.; Chen,X.; Ma,C.; Hong,W.; Chen,Y.; Zhang,Y.; Duan,L.; Chen,P.; Jiang,J.; Li,L.; Poon,L.M.; Webby,R.J.; Smith,D.K.; Leung,G.M.; Peiris,J.M.; Holmes,E.C.; Guan,Y.; Zhu,H.
EPI576918	PA	China	2013-Dec-19	EPI_ISL_175866	A/chicken/Dongguan/4040/2013			Lam,T.Y.; Zhou,B.; Wang,J.; Chai,Y.; Shen,Y.; Chen,X.; Ma,C.; Hong,W.; Chen,Y.; Zhang,Y.; Duan,L.; Chen,P.; Jiang,J.; Li,L.; Poon,L.M.; Webby,R.J.; Smith,D.K.; Leung,G.M.; Peiris,J.M.; Holmes,E.C.; Guan,Y.; Zhu,H.
EPI577294	PA	China	2014-Feb-18	EPI_ISL_176128	A/chicken/Jiangxi/10961/2014			Lam,T.Y.; Zhou,B.; Wang,J.; Chai,Y.; Shen,Y.; Chen,X.; Ma,C.; Hong,W.; Chen,Y.; Zhang,Y.; Duan,L.; Chen,P.; Jiang,J.; Li,L.; Poon,L.M.; Webby,R.J.; Smith,D.K.; Leung,G.M.; Peiris,J.M.; Holmes,E.C.; Guan,Y.; Zhu,H.
EPI577295	PA	China	2014-Feb-18	EPI_ISL_176129	A/chicken/Jiangxi/10962/2014			Lam,T.Y.; Zhou,B.; Wang,J.; Chai,Y.; Shen,Y.; Chen,X.; Ma,C.; Hong,W.; Chen,Y.; Zhang,Y.; Duan,L.; Chen,P.; Jiang,J.; Li,L.; Poon,L.M.; Webby,R.J.; Smith,D.K.; Leung,G.M.; Peiris,J.M.; Holmes,E.C.; Guan,Y.; Zhu,H.
EPI577296	PA	China	2014-Feb-18	EPI_ISL_176130	A/chicken/Jiangxi/10963/2014			Lam,T.Y.; Zhou,B.; Wang,J.; Chai,Y.; Shen,Y.; Chen,X.; Ma,C.; Hong,W.; Chen,Y.; Zhang,Y.; Duan,L.; Chen,P.; Jiang,J.; Li,L.; Poon,L.M.; Webby,R.J.; Smith,D.K.; Leung,G.M.; Peiris,J.M.; Holmes,E.C.; Guan,Y.; Zhu,H.
EPI577297	PA	China	2014-Feb-18	EPI_ISL_176131	A/chicken/Jiangxi/10964/2014			Lam,T.Y.; Zhou,B.; Wang,J.; Chai,Y.; Shen,Y.; Chen,X.; Ma,C.; Hong,W.; Chen,Y.; Zhang,Y.; Duan,L.; Chen,P.; Jiang,J.; Li,L.; Poon,L.M.; Webby,R.J.; Smith,D.K.; Leung,G.M.; Peiris,J.M.; Holmes,E.C.; Guan,Y.; Zhu,H.
EPI577298	PA	China	2014-Feb-18	EPI_ISL_176132	A/chicken/Jiangxi/10965/2014			Lam,T.Y.; Zhou,B.; Wang,J.; Chai,Y.; Shen,Y.; Chen,X.; Ma,C.; Hong,W.; Chen,Y.; Zhang,Y.; Duan,L.; Chen,P.; Jiang,J.; Li,L.; Poon,L.M.; Webby,R.J.; Smith,D.K.; Leung,G.M.; Peiris,J.M.; Holmes,E.C.; Guan,Y.; Zhu,H.
EPI577342	PA	China	2014-Feb-20	EPI_ISL_176162	A/silkie chicken/Dongguan/157/2014			Lam,T.Y.; Zhou,B.; Wang,J.; Chai,Y.; Shen,Y.; Chen,X.; Ma,C.; Hong,W.; Chen,Y.; Zhang,Y.; Duan,L.; Chen,P.; Jiang,J.; Li,L.; Poon,L.M.; Webby,R.J.; Smith,D.K.; Leung,G.M.; Peiris,J.M.; Holmes,E.C.; Guan,Y.; Zhu,H.
EPI577343	PA	China	2014-Feb-20	EPI_ISL_176163	A/chicken/Dongguan/169/2014			Lam,T.Y.; Zhou,B.; Wang,J.; Chai,Y.; Shen,Y.; Chen,X.; Ma,C.; Hong,W.; Chen,Y.; Zhang,Y.; Duan,L.; Chen,P.; Jiang,J.; Li,L.; Poon,L.M.; Webby,R.J.; Smith,D.K.; Leung,G.M.; Peiris,J.M.; Holmes,E.C.; Guan,Y.; Zhu,H.
EPI577344	PA	China	2014-Feb-20	EPI_ISL_176164	A/chicken/Dongguan/189/2014			Lam,T.Y.; Zhou,B.; Wang,J.; Chai,Y.; Shen,Y.; Chen,X.; Ma,C.; Hong,W.; Chen,Y.; Zhang,Y.; Duan,L.; Chen,P.; Jiang,J.; Li,L.; Poon,L.M.; Webby,R.J.; Smith,D.K.; Leung,G.M.; Peiris,J.M.; Holmes,E.C.; Guan,Y.; Zhu,H.
EPI577345	PA	China	2014-Feb-20	EPI_ISL_176165	A/chicken/Dongguan/173/2014			Lam,T.Y.; Zhou,B.; Wang,J.; Chai,Y.; Shen,Y.; Chen,X.; Ma,C.; Hong,W.; Chen,Y.; Zhang,Y.; Duan,L.; Chen,P.; Jiang,J.; Li,L.; Poon,L.M.; Webby,R.J.; Smith,D.K.; Leung,G.M.; Peiris,J.M.; Holmes,E.C.; Guan,Y.; Zhu,H.
EPI577347	PA	China	2014-Feb-20	EPI_ISL_176167	A/chicken/Dongguan/449/2014			Lam,T.Y.; Zhou,B.; Wang,J.; Chai,Y.; Shen,Y.; Chen,X.; Ma,C.; Hong,W.; Chen,Y.; Zhang,Y.; Duan,L.; Chen,P.; Jiang,J.; Li,L.; Poon,L.M.; Webby,R.J.; Smith,D.K.; Leung,G.M.; Peiris,J.M.; Holmes,E.C.; Guan,Y.; Zhu,H.
EPI577348	PA	China	2014-Feb-20	EPI_ISL_176168	A/chicken/Dongguan/518/2014			Lam,T.Y.; Zhou,B.; Wang,J.; Chai,Y.; Shen,Y.; Chen,X.; Ma,C.; Hong,W.; Chen,Y.; Zhang,Y.; Duan,L.; Chen,P.; Jiang,J.; Li,L.; Poon,L.M.; Webby,R.J.; Smith,D.K.; Leung,G.M.; Peiris,J.M.; Holmes,E.C.; Guan,Y.; Zhu,H.
EPI577349	PA	China	2014-Feb-20	EPI_ISL_176169	A/chicken/Dongguan/536/2014			Lam,T.Y.; Zhou,B.; Wang,J.; Chai,Y.; Shen,Y.; Chen,X.; Ma,C.; Hong,W.; Chen,Y.; Zhang,Y.; Duan,L.; Chen,P.; Jiang,J.; Li,L.; Poon,L.M.; Webby,R.J.; Smith,D.K.; Leung,G.M.; Peiris,J.M.; Holmes,E.C.; Guan,Y.; Zhu,H.
EPI577350	PA	China	2014-Feb-20	EPI_ISL_176170	A/chicken/Dongguan/568/2014			Lam,T.Y.; Zhou,B.; Wang,J.; Chai,Y.; Shen,Y.; Chen,X.; Ma,C.; Hong,W.; Chen,Y.; Zhang,Y.; Duan,L.; Chen,P.; Jiang,J.; Li,L.; Poon,L.M.; Webby,R.J.; Smith,D.K.; Leung,G.M.; Peiris,J.M.; Holmes,E.C.; Guan,Y.; Zhu,H.
EPI577351	PA	China	2014-Feb-20	EPI_ISL_176171	A/chicken/Dongguan/584/2014			Lam,T.Y.; Zhou,B.; Wang,J.; Chai,Y.; Shen,Y.; Chen,X.; Ma,C.; Hong,W.; Chen,Y.; Zhang,Y.; Duan,L.; Chen,P.; Jiang,J.; Li,L.; Poon,L.M.; Webby,R.J.; Smith,D.K.; Leung,G.M.; Peiris,J.M.; Holmes,E.C.; Guan,Y.; Zhu,H.
EPI577365	PA	China	2014-Feb-20	EPI_ISL_176185	A/silkie chicken/Dongguan/635/2014			Lam,T.Y.; Zhou,B.; Wang,J.; Chai,Y.; Shen,Y.; Chen,X.; Ma,C.; Hong,W.; Chen,Y.; Zhang,Y.; Duan,L.; Chen,P.; Jiang,J.; Li,L.; Poon,L.M.; Webby,R.J.; Smith,D.K.; Leung,G.M.; Peiris,J.M.; Holmes,E.C.; Guan,Y.; Zhu,H.
EPI577366	PA	China	2014-Feb-20	EPI_ISL_176186	A/silkie chicken/Dongguan/656/2014			Lam,T.Y.; Zhou,B.; Wang,J.; Chai,Y.; Shen,Y.; Chen,X.; Ma,C.; Hong,W.; Chen,Y.; Zhang,Y.; Duan,L.; Chen,P.; Jiang,J.; Li,L.; Poon,L.M.; Webby,R.J.; Smith,D.K.; Leung,G.M.; Peiris,J.M.; Holmes,E.C.; Guan,Y.; Zhu,H.
EPI577369	PA	China	2014-Feb-20	EPI_ISL_176188	A/chicken/Dongguan/695/2014			Lam,T.Y.; Zhou,B.; Wang,J.; Chai,Y.; Shen,Y.; Chen,X.; Ma,C.; Hong,W.; Chen,Y.; Zhang,Y.; Duan,L.; Chen,P.; Jiang,J.; Li,L.; Poon,L.M.; Webby,R.J.; Smith,D.K.; Leung,G.M.; Peiris,J.M.; Holmes,E.C.; Guan,Y.; Zhu,H.
EPI577373	PA	China	2014-Feb-20	EPI_ISL_176189	A/chicken/Dongguan/856/2014			Lam,T.Y.; Zhou,B.; Wang,J.; Chai,Y.; Shen,Y.; Chen,X.; Ma,C.; Hong,W.; Chen,Y.; Zhang,Y.; Duan,L.; Chen,P.; Jiang,J.; Li,L.; Poon,L.M.; Webby,R.J.; Smith,D.K.; Leung,G.M.; Peiris,J.M.; Holmes,E.C.; Guan,Y.; Zhu,H.
EPI577377	PA	China	2014-Feb-21	EPI_ISL_176193	A/silkie chicken/Dongguan/963/2014			Lam,T.Y.; Zhou,B.; Wang,J.; Chai,Y.; Shen,Y.; Chen,X.; Ma,C.; Hong,W.; Chen,Y.; Zhang,Y.; Duan,L.; Chen,P.; Jiang,J.; Li,L.; Poon,L.M.; Webby,R.J.; Smith,D.K.; Leung,G.M.; Peiris,J.M.; Holmes,E.C.; Guan,Y.; Zhu,H.
EPI577379	PA	China	2014-Feb-21	EPI_ISL_176195	A/silkie chicken/Dongguan/988/2014			Lam,T.Y.; Zhou,B.; Wang,J.; Chai,Y.; Shen,Y.; Chen,X.; Ma,C.; Hong,W.; Chen,Y.; Zhang,Y.; Duan,L.; Chen,P.; Jiang,J.; Li,L.; Poon,L.M.; Webby,R.J.; Smith,D.K.; Leung,G.M.; Peiris,J.M.; Holmes,E.C.; Guan,Y.; Zhu,H.
EPI577380	PA	China	2014-Feb-21	EPI_ISL_176196	A/silkie chicken/Dongguan/991/2014			Lam,T.Y.; Zhou,B.; Wang,J.; Chai,Y.; Shen,Y.; Chen,X.; Ma,C.; Hong,W.; Chen,Y.; Zhang,Y.; Duan,L.; Chen,P.; Jiang,J.; Li,L.; Poon,L.M.; Webby,R.J.; Smith,D.K.; Leung,G.M.; Peiris,J.M.; Holmes,E.C.; Guan,Y.; Zhu,H.
EPI577382	PA	China	2014-Feb-21	EPI_ISL_176198	A/chicken/Dongguan/1057/2014			Lam,T.Y.; Zhou,B.; Wang,J.; Chai,Y.; Shen,Y.; Chen,X.; Ma,C.; Hong,W.; Chen,Y.; Zhang,Y.; Duan,L.; Chen,P.; Jiang,J.; Li,L.; Poon,L.M.; Webby,R.J.; Smith,D.K.; Leung,G.M.; Peiris,J.M.; Holmes,E.C.; Guan,Y.; Zhu,H.
EPI577383	PA	China	2014-Feb-21	EPI_ISL_176199	A/chicken/Dongguan/1075/2014			Lam,T.Y.; Zhou,B.; Wang,J.; Chai,Y.; Shen,Y.; Chen,X.; Ma,C.; Hong,W.; Chen,Y.; Zhang,Y.; Duan,L.; Chen,P.; Jiang,J.; Li,L.; Poon,L.M.; Webby,R.J.; Smith,D.K.; Leung,G.M.; Peiris,J.M.; Holmes,E.C.; Guan,Y.; Zhu,H.
EPI577384	PA	China	2014-Feb-21	EPI_ISL_176200	A/chicken/Dongguan/1143/2014			Lam,T.Y.; Zhou,B.; Wang,J.; Chai,Y.; Shen,Y.; Chen,X.; Ma,C.; Hong,W.; Chen,Y.; Zhang,Y.; Duan,L.; Chen,P.; Jiang,J.; Li,L.; Poon,L.M.; Webby,R.J.; Smith,D.K.; Leung,G.M.; Peiris,J.M.; Holmes,E.C.; Guan,Y.; Zhu,H.
EPI577385	PA	China	2014-Feb-21	EPI_ISL_176201	A/chicken/Dongguan/1177/2014			Lam,T.Y.; Zhou,B.; Wang,J.; Chai,Y.; Shen,Y.; Chen,X.; Ma,C.; Hong,W.; Chen,Y.; Zhang,Y.; Duan,L.; Chen,P.; Jiang,J.; Li,L.; Poon,L.M.; Webby,R.J.; Smith,D.K.; Leung,G.M.; Peiris,J.M.; Holmes,E.C.; Guan,Y.; Zhu,H.
EPI577386	PA	China	2014-Feb-21	EPI_ISL_176202	A/silkie chicken/Dongguan/1264/2014			Lam,T.Y.; Zhou,B.; Wang,J.; Chai,Y.; Shen,Y.; Chen,X.; Ma,C.; Hong,W.; Chen,Y.; Zhang,Y.; Duan,L.; Chen,P.; Jiang,J.; Li,L.; Poon,L.M.; Webby,R.J.; Smith,D.K.; Leung,G.M.; Peiris,J.M.; Holmes,E.C.; Guan,Y.; Zhu,H.
EPI577387	PA	China	2014-Feb-21	EPI_ISL_176203	A/silkie chicken/Dongguan/1268/2014			Lam,T.Y.; Zhou,B.; Wang,J.; Chai,Y.; Shen,Y.; Chen,X.; Ma,C.; Hong,W.; Chen,Y.; Zhang,Y.; Duan,L.; Chen,P.; Jiang,J.; Li,L.; Poon,L.M.; Webby,R.J.; Smith,D.K.; Leung,G.M.; Peiris,J.M.; Holmes,E.C.; Guan,Y.; Zhu,H.
EPI577388	PA	China	2014-Feb-21	EPI_ISL_176204	A/silkie chicken/Dongguan/1274/2014			Lam,T.Y.; Zhou,B.; Wang,J.; Chai,Y.; Shen,Y.; Chen,X.; Ma,C.; Hong,W.; Chen,Y.; Zhang,Y.; Duan,L.; Chen,P.; Jiang,J.; Li,L.; Poon,L.M.; Webby,R.J.; Smith,D.K.; Leung,G.M.; Peiris,J.M.; Holmes,E.C.; Guan,Y.; Zhu,H.
EPI577389	PA	China	2014-Feb-21	EPI_ISL_176205	A/chicken/Dongguan/1297/2014			Lam,T.Y.; Zhou,B.; Wang,J.; Chai,Y.; Shen,Y.; Chen,X.; Ma,C.; Hong,W.; Chen,Y.; Zhang,Y.; Duan,L.; Chen,P.; Jiang,J.; Li,L.; Poon,L.M.; Webby,R.J.; Smith,D.K.; Leung,G.M.; Peiris,J.M.; Holmes,E.C.; Guan,Y.; Zhu,H.
EPI577390	PA	China	2014-Feb-21	EPI_ISL_176206	A/chicken/Dongguan/1312/2014			Lam,T.Y.; Zhou,B.; Wang,J.; Chai,Y.; Shen,Y.; Chen,X.; Ma,C.; Hong,W.; Chen,Y.; Zhang,Y.; Duan,L.; Chen,P.; Jiang,J.; Li,L.; Poon,L.M.; Webby,R.J.; Smith,D.K.; Leung,G.M.; Peiris,J.M.; Holmes,E.C.; Guan,Y.; Zhu,H.
EPI577391	PA	China	2014-Feb-21	EPI_ISL_176207	A/chicken/Dongguan/1374/2014			Lam,T.Y.; Zhou,B.; Wang,J.; Chai,Y.; Shen,Y.; Chen,X.; Ma,C.; Hong,W.; Chen,Y.; Zhang,Y.; Duan,L.; Chen,P.; Jiang,J.; Li,L.; Poon,L.M.; Webby,R.J.; Smith,D.K.; Leung,G.M.; Peiris,J.M.; Holmes,E.C.; Guan,Y.; Zhu,H.
EPI577452	PA	China	2014-Feb-21	EPI_ISL_176258	A/silkie chicken/Dongguan/1448/2014			Lam,T.Y.; Zhou,B.; Wang,J.; Chai,Y.; Shen,Y.; Chen,X.; Ma,C.; Hong,W.; Chen,Y.; Zhang,Y.; Duan,L.; Chen,P.; Jiang,J.; Li,L.; Poon,L.M.; Webby,R.J.; Smith,D.K.; Leung,G.M.; Peiris,J.M.; Holmes,E.C.; Guan,Y.; Zhu,H.
EPI577457	PA	China	2014-Feb-21	EPI_ISL_176260	A/silkie chicken/Dongguan/1450/2014			Lam,T.Y.; Zhou,B.; Wang,J.; Chai,Y.; Shen,Y.; Chen,X.; Ma,C.; Hong,W.; Chen,Y.; Zhang,Y.; Duan,L.; Chen,P.; Jiang,J.; Li,L.; Poon,L.M.; Webby,R.J.; Smith,D.K.; Leung,G.M.; Peiris,J.M.; Holmes,E.C.; Guan,Y.; Zhu,H.
EPI577458	PA	China	2014-Feb-21	EPI_ISL_176261	A/silkie chicken/Dongguan/1451/2014			Lam,T.Y.; Zhou,B.; Wang,J.; Chai,Y.; Shen,Y.; Chen,X.; Ma,C.; Hong,W.; Chen,Y.; Zhang,Y.; Duan,L.; Chen,P.; Jiang,J.; Li,L.; Poon,L.M.; Webby,R.J.; Smith,D.K.; Leung,G.M.; Peiris,J.M.; Holmes,E.C.; Guan,Y.; Zhu,H.
EPI577459	PA	China	2014-Feb-21	EPI_ISL_176262	A/chicken/Dongguan/1456/2014			Lam,T.Y.; Zhou,B.; Wang,J.; Chai,Y.; Shen,Y.; Chen,X.; Ma,C.; Hong,W.; Chen,Y.; Zhang,Y.; Duan,L.; Chen,P.; Jiang,J.; Li,L.; Poon,L.M.; Webby,R.J.; Smith,D.K.; Leung,G.M.; Peiris,J.M.; Holmes,E.C.; Guan,Y.; Zhu,H.
EPI577460	PA	China	2014-Feb-21	EPI_ISL_176263	A/chicken/Dongguan/1459/2014			Lam,T.Y.; Zhou,B.; Wang,J.; Chai,Y.; Shen,Y.; Chen,X.; Ma,C.; Hong,W.; Chen,Y.; Zhang,Y.; Duan,L.; Chen,P.; Jiang,J.; Li,L.; Poon,L.M.; Webby,R.J.; Smith,D.K.; Leung,G.M.; Peiris,J.M.; Holmes,E.C.; Guan,Y.; Zhu,H.
EPI577463	PA	China	2014-Feb-21	EPI_ISL_176265	A/chicken/Dongguan/1494/2014			Lam,T.Y.; Zhou,B.; Wang,J.; Chai,Y.; Shen,Y.; Chen,X.; Ma,C.; Hong,W.; Chen,Y.; Zhang,Y.; Duan,L.; Chen,P.; Jiang,J.; Li,L.; Poon,L.M.; Webby,R.J.; Smith,D.K.; Leung,G.M.; Peiris,J.M.; Holmes,E.C.; Guan,Y.; Zhu,H.
EPI577468	PA	China	2014-Feb-21	EPI_ISL_176266	A/chicken/Dongguan/1505/2014			Lam,T.Y.; Zhou,B.; Wang,J.; Chai,Y.; Shen,Y.; Chen,X.; Ma,C.; Hong,W.; Chen,Y.; Zhang,Y.; Duan,L.; Chen,P.; Jiang,J.; Li,L.; Poon,L.M.; Webby,R.J.; Smith,D.K.; Leung,G.M.; Peiris,J.M.; Holmes,E.C.; Guan,Y.; Zhu,H.
EPI577469	PA	China	2014-Feb-21	EPI_ISL_176267	A/chicken/Dongguan/1506/2014			Lam,T.Y.; Zhou,B.; Wang,J.; Chai,Y.; Shen,Y.; Chen,X.; Ma,C.; Hong,W.; Chen,Y.; Zhang,Y.; Duan,L.; Chen,P.; Jiang,J.; Li,L.; Poon,L.M.; Webby,R.J.; Smith,D.K.; Leung,G.M.; Peiris,J.M.; Holmes,E.C.; Guan,Y.; Zhu,H.
EPI577470	PA	China	2014-Feb-21	EPI_ISL_176268	A/silkie chicken/Dongguan/1516/2014			Lam,T.Y.; Zhou,B.; Wang,J.; Chai,Y.; Shen,Y.; Chen,X.; Ma,C.; Hong,W.; Chen,Y.; Zhang,Y.; Duan,L.; Chen,P.; Jiang,J.; Li,L.; Poon,L.M.; Webby,R.J.; Smith,D.K.; Leung,G.M.; Peiris,J.M.; Holmes,E.C.; Guan,Y.; Zhu,H.
EPI577488	PA	China	2014-Feb-21	EPI_ISL_176272	A/chicken/Dongguan/1526/2014			Lam,T.Y.; Zhou,B.; Wang,J.; Chai,Y.; Shen,Y.; Chen,X.; Ma,C.; Hong,W.; Chen,Y.; Zhang,Y.; Duan,L.; Chen,P.; Jiang,J.; Li,L.; Poon,L.M.; Webby,R.J.; Smith,D.K.; Leung,G.M.; Peiris,J.M.; Holmes,E.C.; Guan,Y.; Zhu,H.
EPI577489	PA	China	2014-Feb-21	EPI_ISL_176273	A/chicken/Dongguan/1619/2014			Lam,T.Y.; Zhou,B.; Wang,J.; Chai,Y.; Shen,Y.; Chen,X.; Ma,C.; Hong,W.; Chen,Y.; Zhang,Y.; Duan,L.; Chen,P.; Jiang,J.; Li,L.; Poon,L.M.; Webby,R.J.; Smith,D.K.; Leung,G.M.; Peiris,J.M.; Holmes,E.C.; Guan,Y.; Zhu,H.
EPI577491	PA	China	2014-Feb-21	EPI_ISL_176275	A/chicken/Dongguan/1666/2014			Lam,T.Y.; Zhou,B.; Wang,J.; Chai,Y.; Shen,Y.; Chen,X.; Ma,C.; Hong,W.; Chen,Y.; Zhang,Y.; Duan,L.; Chen,P.; Jiang,J.; Li,L.; Poon,L.M.; Webby,R.J.; Smith,D.K.; Leung,G.M.; Peiris,J.M.; Holmes,E.C.; Guan,Y.; Zhu,H.
EPI577493	PA	China	2014-Feb-21	EPI_ISL_176277	A/chicken/Dongguan/1673/2014			Lam,T.Y.; Zhou,B.; Wang,J.; Chai,Y.; Shen,Y.; Chen,X.; Ma,C.; Hong,W.; Chen,Y.; Zhang,Y.; Duan,L.; Chen,P.; Jiang,J.; Li,L.; Poon,L.M.; Webby,R.J.; Smith,D.K.; Leung,G.M.; Peiris,J.M.; Holmes,E.C.; Guan,Y.; Zhu,H.
EPI577494	PA	China	2014-Feb-21	EPI_ISL_176278	A/chicken/Dongguan/1091/2014			Lam,T.Y.; Zhou,B.; Wang,J.; Chai,Y.; Shen,Y.; Chen,X.; Ma,C.; Hong,W.; Chen,Y.; Zhang,Y.; Duan,L.; Chen,P.; Jiang,J.; Li,L.; Poon,L.M.; Webby,R.J.; Smith,D.K.; Leung,G.M.; Peiris,J.M.; Holmes,E.C.; Guan,Y.; Zhu,H.
EPI577495	PA	China	2014-Feb-20	EPI_ISL_176279	A/chicken/Dongguan/178/2014			Lam,T.Y.; Zhou,B.; Wang,J.; Chai,Y.; Shen,Y.; Chen,X.; Ma,C.; Hong,W.; Chen,Y.; Zhang,Y.; Duan,L.; Chen,P.; Jiang,J.; Li,L.; Poon,L.M.; Webby,R.J.; Smith,D.K.; Leung,G.M.; Peiris,J.M.; Holmes,E.C.; Guan,Y.; Zhu,H.
EPI577496	PA	China	2014-Feb-21	EPI_ISL_176280	A/chicken/Dongguan/1108/2014			Lam,T.Y.; Zhou,B.; Wang,J.; Chai,Y.; Shen,Y.; Chen,X.; Ma,C.; Hong,W.; Chen,Y.; Zhang,Y.; Duan,L.; Chen,P.; Jiang,J.; Li,L.; Poon,L.M.; Webby,R.J.; Smith,D.K.; Leung,G.M.; Peiris,J.M.; Holmes,E.C.; Guan,Y.; Zhu,H.
EPI577497	PA	China	2014-Feb-20	EPI_ISL_176281	A/chicken/Dongguan/191/2014			Lam,T.Y.; Zhou,B.; Wang,J.; Chai,Y.; Shen,Y.; Chen,X.; Ma,C.; Hong,W.; Chen,Y.; Zhang,Y.; Duan,L.; Chen,P.; Jiang,J.; Li,L.; Poon,L.M.; Webby,R.J.; Smith,D.K.; Leung,G.M.; Peiris,J.M.; Holmes,E.C.; Guan,Y.; Zhu,H.
EPI577498	PA	China	2014-Feb-20	EPI_ISL_176282	A/chicken/Dongguan/210/2014			Lam,T.Y.; Zhou,B.; Wang,J.; Chai,Y.; Shen,Y.; Chen,X.; Ma,C.; Hong,W.; Chen,Y.; Zhang,Y.; Duan,L.; Chen,P.; Jiang,J.; Li,L.; Poon,L.M.; Webby,R.J.; Smith,D.K.; Leung,G.M.; Peiris,J.M.; Holmes,E.C.; Guan,Y.; Zhu,H.
EPI577499	PA	China	2014-Feb-20	EPI_ISL_176283	A/chicken/Dongguan/213/2014			Lam,T.Y.; Zhou,B.; Wang,J.; Chai,Y.; Shen,Y.; Chen,X.; Ma,C.; Hong,W.; Chen,Y.; Zhang,Y.; Duan,L.; Chen,P.; Jiang,J.; Li,L.; Poon,L.M.; Webby,R.J.; Smith,D.K.; Leung,G.M.; Peiris,J.M.; Holmes,E.C.; Guan,Y.; Zhu,H.
EPI577500	PA	China	2014-Feb-20	EPI_ISL_176284	A/chicken/Dongguan/237/2014			Lam,T.Y.; Zhou,B.; Wang,J.; Chai,Y.; Shen,Y.; Chen,X.; Ma,C.; Hong,W.; Chen,Y.; Zhang,Y.; Duan,L.; Chen,P.; Jiang,J.; Li,L.; Poon,L.M.; Webby,R.J.; Smith,D.K.; Leung,G.M.; Peiris,J.M.; Holmes,E.C.; Guan,Y.; Zhu,H.
EPI577501	PA	China	2014-Feb-20	EPI_ISL_176285	A/chicken/Dongguan/248/2014			Lam,T.Y.; Zhou,B.; Wang,J.; Chai,Y.; Shen,Y.; Chen,X.; Ma,C.; Hong,W.; Chen,Y.; Zhang,Y.; Duan,L.; Chen,P.; Jiang,J.; Li,L.; Poon,L.M.; Webby,R.J.; Smith,D.K.; Leung,G.M.; Peiris,J.M.; Holmes,E.C.; Guan,Y.; Zhu,H.
EPI577502	PA	China	2014-Feb-20	EPI_ISL_176286	A/chicken/Dongguan/262/2014			Lam,T.Y.; Zhou,B.; Wang,J.; Chai,Y.; Shen,Y.; Chen,X.; Ma,C.; Hong,W.; Chen,Y.; Zhang,Y.; Duan,L.; Chen,P.; Jiang,J.; Li,L.; Poon,L.M.; Webby,R.J.; Smith,D.K.; Leung,G.M.; Peiris,J.M.; Holmes,E.C.; Guan,Y.; Zhu,H.
EPI577509	PA	China	2014-Feb-20	EPI_ISL_176290	A/chicken/Dongguan/709/2014			Lam,T.Y.; Zhou,B.; Wang,J.; Chai,Y.; Shen,Y.; Chen,X.; Ma,C.; Hong,W.; Chen,Y.; Zhang,Y.; Duan,L.; Chen,P.; Jiang,J.; Li,L.; Poon,L.M.; Webby,R.J.; Smith,D.K.; Leung,G.M.; Peiris,J.M.; Holmes,E.C.; Guan,Y.; Zhu,H.
EPI577510	PA	China	2014-Feb-20	EPI_ISL_176291	A/chicken/Dongguan/711/2014			Lam,T.Y.; Zhou,B.; Wang,J.; Chai,Y.; Shen,Y.; Chen,X.; Ma,C.; Hong,W.; Chen,Y.; Zhang,Y.; Duan,L.; Chen,P.; Jiang,J.; Li,L.; Poon,L.M.; Webby,R.J.; Smith,D.K.; Leung,G.M.; Peiris,J.M.; Holmes,E.C.; Guan,Y.; Zhu,H.
EPI577511	PA	China	2014-Feb-20	EPI_ISL_176292	A/chicken/Dongguan/744/2014			Lam,T.Y.; Zhou,B.; Wang,J.; Chai,Y.; Shen,Y.; Chen,X.; Ma,C.; Hong,W.; Chen,Y.; Zhang,Y.; Duan,L.; Chen,P.; Jiang,J.; Li,L.; Poon,L.M.; Webby,R.J.; Smith,D.K.; Leung,G.M.; Peiris,J.M.; Holmes,E.C.; Guan,Y.; Zhu,H.
EPI577512	PA	China	2014-Feb-20	EPI_ISL_176293	A/chicken/Dongguan/748/2014			Lam,T.Y.; Zhou,B.; Wang,J.; Chai,Y.; Shen,Y.; Chen,X.; Ma,C.; Hong,W.; Chen,Y.; Zhang,Y.; Duan,L.; Chen,P.; Jiang,J.; Li,L.; Poon,L.M.; Webby,R.J.; Smith,D.K.; Leung,G.M.; Peiris,J.M.; Holmes,E.C.; Guan,Y.; Zhu,H.
EPI577513	PA	China	2014-Feb-20	EPI_ISL_176294	A/chicken/Dongguan/749/2014			Lam,T.Y.; Zhou,B.; Wang,J.; Chai,Y.; Shen,Y.; Chen,X.; Ma,C.; Hong,W.; Chen,Y.; Zhang,Y.; Duan,L.; Chen,P.; Jiang,J.; Li,L.; Poon,L.M.; Webby,R.J.; Smith,D.K.; Leung,G.M.; Peiris,J.M.; Holmes,E.C.; Guan,Y.; Zhu,H.
EPI577517	PA	China	2014-Feb-20	EPI_ISL_176297	A/chicken/Dongguan/803/2014			Lam,T.Y.; Zhou,B.; Wang,J.; Chai,Y.; Shen,Y.; Chen,X.; Ma,C.; Hong,W.; Chen,Y.; Zhang,Y.; Duan,L.; Chen,P.; Jiang,J.; Li,L.; Poon,L.M.; Webby,R.J.; Smith,D.K.; Leung,G.M.; Peiris,J.M.; Holmes,E.C.; Guan,Y.; Zhu,H.
EPI577519	PA	China	2014-Feb-20	EPI_ISL_176298	A/chicken/Dongguan/815/2014			Lam,T.Y.; Zhou,B.; Wang,J.; Chai,Y.; Shen,Y.; Chen,X.; Ma,C.; Hong,W.; Chen,Y.; Zhang,Y.; Duan,L.; Chen,P.; Jiang,J.; Li,L.; Poon,L.M.; Webby,R.J.; Smith,D.K.; Leung,G.M.; Peiris,J.M.; Holmes,E.C.; Guan,Y.; Zhu,H.
EPI577521	PA	China	2014-Feb-20	EPI_ISL_176299	A/chicken/Dongguan/835/2014			Lam,T.Y.; Zhou,B.; Wang,J.; Chai,Y.; Shen,Y.; Chen,X.; Ma,C.; Hong,W.; Chen,Y.; Zhang,Y.; Duan,L.; Chen,P.; Jiang,J.; Li,L.; Poon,L.M.; Webby,R.J.; Smith,D.K.; Leung,G.M.; Peiris,J.M.; Holmes,E.C.; Guan,Y.; Zhu,H.
EPI577525	PA	China	2014-Feb-20	EPI_ISL_176300	A/chicken/Dongguan/836/2014			Lam,T.Y.; Zhou,B.; Wang,J.; Chai,Y.; Shen,Y.; Chen,X.; Ma,C.; Hong,W.; Chen,Y.; Zhang,Y.; Duan,L.; Chen,P.; Jiang,J.; Li,L.; Poon,L.M.; Webby,R.J.; Smith,D.K.; Leung,G.M.; Peiris,J.M.; Holmes,E.C.; Guan,Y.; Zhu,H.
EPI577526	PA	China	2014-Feb-20	EPI_ISL_176301	A/chicken/Dongguan/843/2014			Lam,T.Y.; Zhou,B.; Wang,J.; Chai,Y.; Shen,Y.; Chen,X.; Ma,C.; Hong,W.; Chen,Y.; Zhang,Y.; Duan,L.; Chen,P.; Jiang,J.; Li,L.; Poon,L.M.; Webby,R.J.; Smith,D.K.; Leung,G.M.; Peiris,J.M.; Holmes,E.C.; Guan,Y.; Zhu,H.
EPI577527	PA	China	2014-Feb-20	EPI_ISL_176302	A/chicken/Dongguan/850/2014			Lam,T.Y.; Zhou,B.; Wang,J.; Chai,Y.; Shen,Y.; Chen,X.; Ma,C.; Hong,W.; Chen,Y.; Zhang,Y.; Duan,L.; Chen,P.; Jiang,J.; Li,L.; Poon,L.M.; Webby,R.J.; Smith,D.K.; Leung,G.M.; Peiris,J.M.; Holmes,E.C.; Guan,Y.; Zhu,H.
EPI577528	PA	China	2014-Feb-20	EPI_ISL_176303	A/chicken/Dongguan/851/2014			Lam,T.Y.; Zhou,B.; Wang,J.; Chai,Y.; Shen,Y.; Chen,X.; Ma,C.; Hong,W.; Chen,Y.; Zhang,Y.; Duan,L.; Chen,P.; Jiang,J.; Li,L.; Poon,L.M.; Webby,R.J.; Smith,D.K.; Leung,G.M.; Peiris,J.M.; Holmes,E.C.; Guan,Y.; Zhu,H.
EPI577529	PA	China	2014-Feb-20	EPI_ISL_176304	A/chicken/Dongguan/864/2014			Lam,T.Y.; Zhou,B.; Wang,J.; Chai,Y.; Shen,Y.; Chen,X.; Ma,C.; Hong,W.; Chen,Y.; Zhang,Y.; Duan,L.; Chen,P.; Jiang,J.; Li,L.; Poon,L.M.; Webby,R.J.; Smith,D.K.; Leung,G.M.; Peiris,J.M.; Holmes,E.C.; Guan,Y.; Zhu,H.
EPI577530	PA	China	2014-Feb-20	EPI_ISL_176305	A/chicken/Dongguan/874/2014			Lam,T.Y.; Zhou,B.; Wang,J.; Chai,Y.; Shen,Y.; Chen,X.; Ma,C.; Hong,W.; Chen,Y.; Zhang,Y.; Duan,L.; Chen,P.; Jiang,J.; Li,L.; Poon,L.M.; Webby,R.J.; Smith,D.K.; Leung,G.M.; Peiris,J.M.; Holmes,E.C.; Guan,Y.; Zhu,H.
EPI577531	PA	China	2014-Feb-20	EPI_ISL_176306	A/chicken/Dongguan/899/2014			Lam,T.Y.; Zhou,B.; Wang,J.; Chai,Y.; Shen,Y.; Chen,X.; Ma,C.; Hong,W.; Chen,Y.; Zhang,Y.; Duan,L.; Chen,P.; Jiang,J.; Li,L.; Poon,L.M.; Webby,R.J.; Smith,D.K.; Leung,G.M.; Peiris,J.M.; Holmes,E.C.; Guan,Y.; Zhu,H.
EPI577532	PA	China	2014-Feb-20	EPI_ISL_176307	A/chicken/Dongguan/934/2014			Lam,T.Y.; Zhou,B.; Wang,J.; Chai,Y.; Shen,Y.; Chen,X.; Ma,C.; Hong,W.; Chen,Y.; Zhang,Y.; Duan,L.; Chen,P.; Jiang,J.; Li,L.; Poon,L.M.; Webby,R.J.; Smith,D.K.; Leung,G.M.; Peiris,J.M.; Holmes,E.C.; Guan,Y.; Zhu,H.
EPI577534	PA	China	2014-Feb-21	EPI_ISL_176309	A/silkie chicken/Dongguan/967/2014			Lam,T.Y.; Zhou,B.; Wang,J.; Chai,Y.; Shen,Y.; Chen,X.; Ma,C.; Hong,W.; Chen,Y.; Zhang,Y.; Duan,L.; Chen,P.; Jiang,J.; Li,L.; Poon,L.M.; Webby,R.J.; Smith,D.K.; Leung,G.M.; Peiris,J.M.; Holmes,E.C.; Guan,Y.; Zhu,H.
EPI577535	PA	China	2014-Feb-21	EPI_ISL_176310	A/silkie chicken/Dongguan/969/2014			Lam,T.Y.; Zhou,B.; Wang,J.; Chai,Y.; Shen,Y.; Chen,X.; Ma,C.; Hong,W.; Chen,Y.; Zhang,Y.; Duan,L.; Chen,P.; Jiang,J.; Li,L.; Poon,L.M.; Webby,R.J.; Smith,D.K.; Leung,G.M.; Peiris,J.M.; Holmes,E.C.; Guan,Y.; Zhu,H.
EPI577536	PA	China	2014-Feb-21	EPI_ISL_176311	A/silkie chicken/Dongguan/979/2014			Lam,T.Y.; Zhou,B.; Wang,J.; Chai,Y.; Shen,Y.; Chen,X.; Ma,C.; Hong,W.; Chen,Y.; Zhang,Y.; Duan,L.; Chen,P.; Jiang,J.; Li,L.; Poon,L.M.; Webby,R.J.; Smith,D.K.; Leung,G.M.; Peiris,J.M.; Holmes,E.C.; Guan,Y.; Zhu,H.
EPI577776	PA	China	2014-Feb-21	EPI_ISL_176354	A/silkie chicken/Dongguan/981/2014			Lam,T.Y.; Zhou,B.; Wang,J.; Chai,Y.; Shen,Y.; Chen,X.; Ma,C.; Hong,W.; Chen,Y.; Zhang,Y.; Duan,L.; Chen,P.; Jiang,J.; Li,L.; Poon,L.M.; Webby,R.J.; Smith,D.K.; Leung,G.M.; Peiris,J.M.; Holmes,E.C.; Guan,Y.; Zhu,H.
EPI577777	PA	China	2014-Feb-21	EPI_ISL_176355	A/silkie chicken/Dongguan/986/2014			Lam,T.Y.; Zhou,B.; Wang,J.; Chai,Y.; Shen,Y.; Chen,X.; Ma,C.; Hong,W.; Chen,Y.; Zhang,Y.; Duan,L.; Chen,P.; Jiang,J.; Li,L.; Poon,L.M.; Webby,R.J.; Smith,D.K.; Leung,G.M.; Peiris,J.M.; Holmes,E.C.; Guan,Y.; Zhu,H.
EPI577780	PA	China	2014-Feb-21	EPI_ISL_176357	A/chicken/Dongguan/1022/2014			Lam,T.Y.; Zhou,B.; Wang,J.; Chai,Y.; Shen,Y.; Chen,X.; Ma,C.; Hong,W.; Chen,Y.; Zhang,Y.; Duan,L.; Chen,P.; Jiang,J.; Li,L.; Poon,L.M.; Webby,R.J.; Smith,D.K.; Leung,G.M.; Peiris,J.M.; Holmes,E.C.; Guan,Y.; Zhu,H.
EPI577783	PA	China	2014-Feb-21	EPI_ISL_176358	A/chicken/Dongguan/1009/2014			Lam,T.Y.; Zhou,B.; Wang,J.; Chai,Y.; Shen,Y.; Chen,X.; Ma,C.; Hong,W.; Chen,Y.; Zhang,Y.; Duan,L.; Chen,P.; Jiang,J.; Li,L.; Poon,L.M.; Webby,R.J.; Smith,D.K.; Leung,G.M.; Peiris,J.M.; Holmes,E.C.; Guan,Y.; Zhu,H.
EPI577787	PA	China	2014-Feb-21	EPI_ISL_176359	A/chicken/Dongguan/1124/2014			Lam,T.Y.; Zhou,B.; Wang,J.; Chai,Y.; Shen,Y.; Chen,X.; Ma,C.; Hong,W.; Chen,Y.; Zhang,Y.; Duan,L.; Chen,P.; Jiang,J.; Li,L.; Poon,L.M.; Webby,R.J.; Smith,D.K.; Leung,G.M.; Peiris,J.M.; Holmes,E.C.; Guan,Y.; Zhu,H.
EPI577789	PA	China	2014-Feb-21	EPI_ISL_176361	A/chicken/Dongguan/1188/2014			Lam,T.Y.; Zhou,B.; Wang,J.; Chai,Y.; Shen,Y.; Chen,X.; Ma,C.; Hong,W.; Chen,Y.; Zhang,Y.; Duan,L.; Chen,P.; Jiang,J.; Li,L.; Poon,L.M.; Webby,R.J.; Smith,D.K.; Leung,G.M.; Peiris,J.M.; Holmes,E.C.; Guan,Y.; Zhu,H.
EPI577790	PA	China	2014-Feb-21	EPI_ISL_176362	A/chicken/Dongguan/1230/2014			Lam,T.Y.; Zhou,B.; Wang,J.; Chai,Y.; Shen,Y.; Chen,X.; Ma,C.; Hong,W.; Chen,Y.; Zhang,Y.; Duan,L.; Chen,P.; Jiang,J.; Li,L.; Poon,L.M.; Webby,R.J.; Smith,D.K.; Leung,G.M.; Peiris,J.M.; Holmes,E.C.; Guan,Y.; Zhu,H.
EPI577792	PA	China	2014-Feb-21	EPI_ISL_176364	A/silkie chicken/Dongguan/1271/2014			Lam,T.Y.; Zhou,B.; Wang,J.; Chai,Y.; Shen,Y.; Chen,X.; Ma,C.; Hong,W.; Chen,Y.; Zhang,Y.; Duan,L.; Chen,P.; Jiang,J.; Li,L.; Poon,L.M.; Webby,R.J.; Smith,D.K.; Leung,G.M.; Peiris,J.M.; Holmes,E.C.; Guan,Y.; Zhu,H.
EPI577793	PA	China	2014-Feb-21	EPI_ISL_176365	A/chicken/Dongguan/1303/2014			Lam,T.Y.; Zhou,B.; Wang,J.; Chai,Y.; Shen,Y.; Chen,X.; Ma,C.; Hong,W.; Chen,Y.; Zhang,Y.; Duan,L.; Chen,P.; Jiang,J.; Li,L.; Poon,L.M.; Webby,R.J.; Smith,D.K.; Leung,G.M.; Peiris,J.M.; Holmes,E.C.; Guan,Y.; Zhu,H.
EPI577794	PA	China	2014-Feb-21	EPI_ISL_176366	A/chicken/Dongguan/1307/2014			Lam,T.Y.; Zhou,B.; Wang,J.; Chai,Y.; Shen,Y.; Chen,X.; Ma,C.; Hong,W.; Chen,Y.; Zhang,Y.; Duan,L.; Chen,P.; Jiang,J.; Li,L.; Poon,L.M.; Webby,R.J.; Smith,D.K.; Leung,G.M.; Peiris,J.M.; Holmes,E.C.; Guan,Y.; Zhu,H.
EPI577795	PA	China	2014-Feb-21	EPI_ISL_176367	A/chicken/Dongguan/1314/2014			Lam,T.Y.; Zhou,B.; Wang,J.; Chai,Y.; Shen,Y.; Chen,X.; Ma,C.; Hong,W.; Chen,Y.; Zhang,Y.; Duan,L.; Chen,P.; Jiang,J.; Li,L.; Poon,L.M.; Webby,R.J.; Smith,D.K.; Leung,G.M.; Peiris,J.M.; Holmes,E.C.; Guan,Y.; Zhu,H.
EPI577796	PA	China	2014-Feb-21	EPI_ISL_176368	A/chicken/Dongguan/1318/2014			Lam,T.Y.; Zhou,B.; Wang,J.; Chai,Y.; Shen,Y.; Chen,X.; Ma,C.; Hong,W.; Chen,Y.; Zhang,Y.; Duan,L.; Chen,P.; Jiang,J.; Li,L.; Poon,L.M.; Webby,R.J.; Smith,D.K.; Leung,G.M.; Peiris,J.M.; Holmes,E.C.; Guan,Y.; Zhu,H.
EPI577802	PA	China	2014-Feb-21	EPI_ISL_176371	A/chicken/Dongguan/1382/2014			Lam,T.Y.; Zhou,B.; Wang,J.; Chai,Y.; Shen,Y.; Chen,X.; Ma,C.; Hong,W.; Chen,Y.; Zhang,Y.; Duan,L.; Chen,P.; Jiang,J.; Li,L.; Poon,L.M.; Webby,R.J.; Smith,D.K.; Leung,G.M.; Peiris,J.M.; Holmes,E.C.; Guan,Y.; Zhu,H.
EPI577803	PA	China	2014-Feb-21	EPI_ISL_176372	A/chicken/Dongguan/1393/2014			Lam,T.Y.; Zhou,B.; Wang,J.; Chai,Y.; Shen,Y.; Chen,X.; Ma,C.; Hong,W.; Chen,Y.; Zhang,Y.; Duan,L.; Chen,P.; Jiang,J.; Li,L.; Poon,L.M.; Webby,R.J.; Smith,D.K.; Leung,G.M.; Peiris,J.M.; Holmes,E.C.; Guan,Y.; Zhu,H.
EPI577804	PA	China	2014-Feb-21	EPI_ISL_176373	A/chicken/Dongguan/1401/2014			Lam,T.Y.; Zhou,B.; Wang,J.; Chai,Y.; Shen,Y.; Chen,X.; Ma,C.; Hong,W.; Chen,Y.; Zhang,Y.; Duan,L.; Chen,P.; Jiang,J.; Li,L.; Poon,L.M.; Webby,R.J.; Smith,D.K.; Leung,G.M.; Peiris,J.M.; Holmes,E.C.; Guan,Y.; Zhu,H.
EPI577805	PA	China	2014-Feb-21	EPI_ISL_176374	A/chicken/Dongguan/1421/2014			Lam,T.Y.; Zhou,B.; Wang,J.; Chai,Y.; Shen,Y.; Chen,X.; Ma,C.; Hong,W.; Chen,Y.; Zhang,Y.; Duan,L.; Chen,P.; Jiang,J.; Li,L.; Poon,L.M.; Webby,R.J.; Smith,D.K.; Leung,G.M.; Peiris,J.M.; Holmes,E.C.; Guan,Y.; Zhu,H.
EPI577807	PA	China	2014-Feb-21	EPI_ISL_176376	A/chicken/Dongguan/1433/2014			Lam,T.Y.; Zhou,B.; Wang,J.; Chai,Y.; Shen,Y.; Chen,X.; Ma,C.; Hong,W.; Chen,Y.; Zhang,Y.; Duan,L.; Chen,P.; Jiang,J.; Li,L.; Poon,L.M.; Webby,R.J.; Smith,D.K.; Leung,G.M.; Peiris,J.M.; Holmes,E.C.; Guan,Y.; Zhu,H.
EPI577840	PA	China	2014-Feb-21	EPI_ISL_176408	A/chicken/Dongguan/1527/2014			Lam,T.Y.; Zhou,B.; Wang,J.; Chai,Y.; Shen,Y.; Chen,X.; Ma,C.; Hong,W.; Chen,Y.; Zhang,Y.; Duan,L.; Chen,P.; Jiang,J.; Li,L.; Poon,L.M.; Webby,R.J.; Smith,D.K.; Leung,G.M.; Peiris,J.M.; Holmes,E.C.; Guan,Y.; Zhu,H.
EPI577845	PA	China	2014-Feb-21	EPI_ISL_176409	A/chicken/Dongguan/1533/2014			Lam,T.Y.; Zhou,B.; Wang,J.; Chai,Y.; Shen,Y.; Chen,X.; Ma,C.; Hong,W.; Chen,Y.; Zhang,Y.; Duan,L.; Chen,P.; Jiang,J.; Li,L.; Poon,L.M.; Webby,R.J.; Smith,D.K.; Leung,G.M.; Peiris,J.M.; Holmes,E.C.; Guan,Y.; Zhu,H.
EPI577847	PA	China	2014-Feb-21	EPI_ISL_176411	A/silkie chicken/Dongguan/1641/2014			Lam,T.Y.; Zhou,B.; Wang,J.; Chai,Y.; Shen,Y.; Chen,X.; Ma,C.; Hong,W.; Chen,Y.; Zhang,Y.; Duan,L.; Chen,P.; Jiang,J.; Li,L.; Poon,L.M.; Webby,R.J.; Smith,D.K.; Leung,G.M.; Peiris,J.M.; Holmes,E.C.; Guan,Y.; Zhu,H.
EPI577849	PA	China	2014-Feb-21	EPI_ISL_176413	A/chicken/Dongguan/1690/2014			Lam,T.Y.; Zhou,B.; Wang,J.; Chai,Y.; Shen,Y.; Chen,X.; Ma,C.; Hong,W.; Chen,Y.; Zhang,Y.; Duan,L.; Chen,P.; Jiang,J.; Li,L.; Poon,L.M.; Webby,R.J.; Smith,D.K.; Leung,G.M.; Peiris,J.M.; Holmes,E.C.; Guan,Y.; Zhu,H.
EPI577851	PA	China	2014-Feb-21	EPI_ISL_176415	A/chicken/Dongguan/1697/2014			Lam,T.Y.; Zhou,B.; Wang,J.; Chai,Y.; Shen,Y.; Chen,X.; Ma,C.; Hong,W.; Chen,Y.; Zhang,Y.; Duan,L.; Chen,P.; Jiang,J.; Li,L.; Poon,L.M.; Webby,R.J.; Smith,D.K.; Leung,G.M.; Peiris,J.M.; Holmes,E.C.; Guan,Y.; Zhu,H.
EPI577856	PA	China	2014-Feb-20	EPI_ISL_176417	A/silkie chicken/Dongguan/523/2014			Lam,T.Y.; Zhou,B.; Wang,J.; Chai,Y.; Shen,Y.; Chen,X.; Ma,C.; Hong,W.; Chen,Y.; Zhang,Y.; Duan,L.; Chen,P.; Jiang,J.; Li,L.; Poon,L.M.; Webby,R.J.; Smith,D.K.; Leung,G.M.; Peiris,J.M.; Holmes,E.C.; Guan,Y.; Zhu,H.
EPI577857	PA	China	2014-Feb-20	EPI_ISL_176418	A/chicken/Dongguan/575/2014			Lam,T.Y.; Zhou,B.; Wang,J.; Chai,Y.; Shen,Y.; Chen,X.; Ma,C.; Hong,W.; Chen,Y.; Zhang,Y.; Duan,L.; Chen,P.; Jiang,J.; Li,L.; Poon,L.M.; Webby,R.J.; Smith,D.K.; Leung,G.M.; Peiris,J.M.; Holmes,E.C.; Guan,Y.; Zhu,H.
EPI577858	PA	China	2014-Feb-19	EPI_ISL_176419	A/chicken/Shenzhen/138/2014			Lam,T.Y.; Zhou,B.; Wang,J.; Chai,Y.; Shen,Y.; Chen,X.; Ma,C.; Hong,W.; Chen,Y.; Zhang,Y.; Duan,L.; Chen,P.; Jiang,J.; Li,L.; Poon,L.M.; Webby,R.J.; Smith,D.K.; Leung,G.M.; Peiris,J.M.; Holmes,E.C.; Guan,Y.; Zhu,H.
EPI577872	PA	China	2014-Feb-25	EPI_ISL_176426	A/silkie chicken/Shantou/1406/2014			Lam,T.Y.; Zhou,B.; Wang,J.; Chai,Y.; Shen,Y.; Chen,X.; Ma,C.; Hong,W.; Chen,Y.; Zhang,Y.; Duan,L.; Chen,P.; Jiang,J.; Li,L.; Poon,L.M.; Webby,R.J.; Smith,D.K.; Leung,G.M.; Peiris,J.M.; Holmes,E.C.; Guan,Y.; Zhu,H.
EPI577874	PA	China	2014-Mar-05	EPI_ISL_176428	A/chicken/Shantou/1552/2014			Lam,T.Y.; Zhou,B.; Wang,J.; Chai,Y.; Shen,Y.; Chen,X.; Ma,C.; Hong,W.; Chen,Y.; Zhang,Y.; Duan,L.; Chen,P.; Jiang,J.; Li,L.; Poon,L.M.; Webby,R.J.; Smith,D.K.; Leung,G.M.; Peiris,J.M.; Holmes,E.C.; Guan,Y.; Zhu,H.
EPI577875	PA	China	2014-Mar-05	EPI_ISL_176429	A/chicken/Shantou/1554/2014			Lam,T.Y.; Zhou,B.; Wang,J.; Chai,Y.; Shen,Y.; Chen,X.; Ma,C.; Hong,W.; Chen,Y.; Zhang,Y.; Duan,L.; Chen,P.; Jiang,J.; Li,L.; Poon,L.M.; Webby,R.J.; Smith,D.K.; Leung,G.M.; Peiris,J.M.; Holmes,E.C.; Guan,Y.; Zhu,H.
EPI577876	PA	China	2014-Mar-05	EPI_ISL_176430	A/chicken/Shantou/1556/2014			Lam,T.Y.; Zhou,B.; Wang,J.; Chai,Y.; Shen,Y.; Chen,X.; Ma,C.; Hong,W.; Chen,Y.; Zhang,Y.; Duan,L.; Chen,P.; Jiang,J.; Li,L.; Poon,L.M.; Webby,R.J.; Smith,D.K.; Leung,G.M.; Peiris,J.M.; Holmes,E.C.; Guan,Y.; Zhu,H.
EPI577877	PA	China	2014-Feb-20	EPI_ISL_176431	A/chicken/Dongguan/397/2014			Lam,T.Y.; Zhou,B.; Wang,J.; Chai,Y.; Shen,Y.; Chen,X.; Ma,C.; Hong,W.; Chen,Y.; Zhang,Y.; Duan,L.; Chen,P.; Jiang,J.; Li,L.; Poon,L.M.; Webby,R.J.; Smith,D.K.; Leung,G.M.; Peiris,J.M.; Holmes,E.C.; Guan,Y.; Zhu,H.
EPI577878	PA	China	2014-Feb-21	EPI_ISL_176432	A/silkie chicken/Dongguan/953/2014			Lam,T.Y.; Zhou,B.; Wang,J.; Chai,Y.; Shen,Y.; Chen,X.; Ma,C.; Hong,W.; Chen,Y.; Zhang,Y.; Duan,L.; Chen,P.; Jiang,J.; Li,L.; Poon,L.M.; Webby,R.J.; Smith,D.K.; Leung,G.M.; Peiris,J.M.; Holmes,E.C.; Guan,Y.; Zhu,H.
EPI577879	PA	China	2014-Feb-21	EPI_ISL_176433	A/silkie chicken/Dongguan/997/2014			Lam,T.Y.; Zhou,B.; Wang,J.; Chai,Y.; Shen,Y.; Chen,X.; Ma,C.; Hong,W.; Chen,Y.; Zhang,Y.; Duan,L.; Chen,P.; Jiang,J.; Li,L.; Poon,L.M.; Webby,R.J.; Smith,D.K.; Leung,G.M.; Peiris,J.M.; Holmes,E.C.; Guan,Y.; Zhu,H.
EPI577880	PA	China	2014-Feb-21	EPI_ISL_176434	A/chicken/Dongguan/1100/2014			Lam,T.Y.; Zhou,B.; Wang,J.; Chai,Y.; Shen,Y.; Chen,X.; Ma,C.; Hong,W.; Chen,Y.; Zhang,Y.; Duan,L.; Chen,P.; Jiang,J.; Li,L.; Poon,L.M.; Webby,R.J.; Smith,D.K.; Leung,G.M.; Peiris,J.M.; Holmes,E.C.; Guan,Y.; Zhu,H.
EPI577881	PA	China	2014-Feb-21	EPI_ISL_176435	A/silkie chicken/Dongguan/1519/2014			Lam,T.Y.; Zhou,B.; Wang,J.; Chai,Y.; Shen,Y.; Chen,X.; Ma,C.; Hong,W.; Chen,Y.; Zhang,Y.; Duan,L.; Chen,P.; Jiang,J.; Li,L.; Poon,L.M.; Webby,R.J.; Smith,D.K.; Leung,G.M.; Peiris,J.M.; Holmes,E.C.; Guan,Y.; Zhu,H.
EPI580266	PA	China	2014-Nov-25	EPI_ISL_176816	A/Chicken/Guangdong/DG478/2014	South China Agricultural University	South China Agricultural University	Shumin,Xie;Weixin,Jia;Yicun,Lin;Kaixiang,Xing;Xingxing,Ren;Wenbao,Qi;Ming,Liao
EPI580274	PA	China	2014-Nov-30	EPI_ISL_176817	A/Chicken/Guangdong/DG479/2014	South China Agricultural University	South China Agricultural University	Shumin,Xie;Weixin,Jia;Yicun,Lin;Kaixiang,Xing;Xingxing,Ren;Wenbao,Qi;Ming,Liao
EPI580282	PA	China	2014-Dec-02	EPI_ISL_176818	A/Duck/Guangdong/DG527/2014	South China Agricultural University	South China Agricultural University	Shumin,Xie;Weixin,Jia;Yicun,Lin;Kaixiang,Xing;Xingxing,Ren;Wenbao,Qi;Ming,Liao
EPI580290	PA	China	2014-Dec-08	EPI_ISL_176819	A/Chicken/Guangdong/DG592/2014	South China Agricultural University	South China Agricultural University	Shumin,Xie;Weixin,Jia;Yicun,Lin;Kaixiang,Xing;Xingxing,Ren;Wenbao,Qi;Ming,Liao
EPI580298	PA	China	2014-Dec-12	EPI_ISL_176820	A/Chicken/Guangdong/DG593/2014	South China Agricultural University	South China Agricultural University	Shumin,Xie;Weixin,Jia;Yicun,Lin;Kaixiang,Xing;Xingxing,Ren;Wenbao,Qi;Ming,Liao
EPI580312	PA	China	2015-Jan-01	EPI_ISL_176824	A/Chicken/Guangdong/HZ098/2015	South China Agricultural University	South China Agricultural University	Shumin,Xie;Weixin,Jia;Yicun,Lin;Kaixiang,Xing;Xingxing,Ren;Wenbao,Qi;Ming,Liao
EPI580326	PA	China	2015-Jan-07	EPI_ISL_176828	A/Duck/Guangdong/DG103/2015	South China Agricultural University	South China Agricultural University	Shumin,Xie;Weixin,Jia;Yicun,Lin;Kaixiang,Xing;Xingxing,Ren;Wenbao,Qi;Ming,Liao
EPI580346	PA	China	2015-Jan-15	EPI_ISL_176832	A/Chicken/Guangdong/DG120/2015	South China Agricultural University	South China Agricultural University	Shumin,Xie;Weixin,Jia;Yicun,Lin;Kaixiang,Xing;Xingxing,Ren;Wenbao,Qi;Ming,Liao
EPI580362	PA	China	2015-Jan-01	EPI_ISL_176834	A/Chicken/Guangdong/GZ068/2015	South China Agricultural University	South China Agricultural University	Shumin,Xie;Weixin,Jia;Yicun,Lin;Kaixiang,Xing;Xingxing,Ren;Wenbao,Qi;Ming,Liao
EPI580370	PA	China	2015-Feb-01	EPI_ISL_176835	A/Chicken/Guangdong/CZ145/2015	South China Agricultural University	South China Agricultural University	Shumin,Xie;Weixin,Jia;Yicun,Lin;Kaixiang,Xing;Xingxing,Ren;Wenbao,Qi;Ming,Liao
EPI580378	PA	China	2015-Feb-05	EPI_ISL_176836	A/Chicken/Guangdong/SW153/2015	South China Agricultural University	South China Agricultural University	Shumin,Xie;Weixin,Jia;Yicun,Lin;Kaixiang,Xing;Xingxing,Ren;Wenbao,Qi;Ming,Liao
EPI580386	PA	China	2015-Feb-10	EPI_ISL_176837	A/Chicken/Guangdong/SW154/2015	South China Agricultural University	South China Agricultural University	Shumin,Xie;Weixin,Jia;Yicun,Lin;Kaixiang,Xing;Xingxing,Ren;Wenbao,Qi;Ming,Liao
EPI590925	PA	China	2013-Dec-01	EPI_ISL_179671	A/chicken/Zhejiang/DTID-ZJU06/2013			Gao,H.N.; Yao,H.P.; Liang,W.F.; Wu,X.X.; Wu,H.B.; Wu,N.P.; Yang,S.G.; Zhang,Q.; Su,K.K.; Guo,J.; Zheng,S.F.; Zhu,Y.X.; Chen,H.L.; Yuen,K.Y.; Li,L.J.
EPI591193	PA	China	2014-Mar-16	EPI_ISL_179851	A/chicken/Jiangxi/12206/2014			Lam,T.Y.; Zhou,B.; Wang,J.; Chai,Y.; Shen,Y.; Chen,X.; Ma,C.; Hong,W.; Chen,Y.; Zhang,Y.; Duan,L.; Chen,P.; Jiang,J.; Li,L.; Poon,L.M.; Webby,R.J.; Smith,D.K.; Leung,G.M.; Peiris,J.M.; Holmes,E.C.; Guan,Y.; Zhu,H.
EPI591194	PA	China	2014-Mar-16	EPI_ISL_179852	A/chicken/Jiangxi/12210/2014			Lam,T.Y.; Zhou,B.; Wang,J.; Chai,Y.; Shen,Y.; Chen,X.; Ma,C.; Hong,W.; Chen,Y.; Zhang,Y.; Duan,L.; Chen,P.; Jiang,J.; Li,L.; Poon,L.M.; Webby,R.J.; Smith,D.K.; Leung,G.M.; Peiris,J.M.; Holmes,E.C.; Guan,Y.; Zhu,H.
EPI591195	PA	China	2014-Mar-16	EPI_ISL_179853	A/chicken/Jiangxi/12216/2014			Lam,T.Y.; Zhou,B.; Wang,J.; Chai,Y.; Shen,Y.; Chen,X.; Ma,C.; Hong,W.; Chen,Y.; Zhang,Y.; Duan,L.; Chen,P.; Jiang,J.; Li,L.; Poon,L.M.; Webby,R.J.; Smith,D.K.; Leung,G.M.; Peiris,J.M.; Holmes,E.C.; Guan,Y.; Zhu,H.
EPI591196	PA	China	2014-Mar-16	EPI_ISL_179854	A/chicken/Jiangxi/12249/2014			Lam,T.Y.; Zhou,B.; Wang,J.; Chai,Y.; Shen,Y.; Chen,X.; Ma,C.; Hong,W.; Chen,Y.; Zhang,Y.; Duan,L.; Chen,P.; Jiang,J.; Li,L.; Poon,L.M.; Webby,R.J.; Smith,D.K.; Leung,G.M.; Peiris,J.M.; Holmes,E.C.; Guan,Y.; Zhu,H.
EPI591197	PA	China	2014-Mar-16	EPI_ISL_179855	A/chicken/Jiangxi/12221/2014			Lam,T.Y.; Zhou,B.; Wang,J.; Chai,Y.; Shen,Y.; Chen,X.; Ma,C.; Hong,W.; Chen,Y.; Zhang,Y.; Duan,L.; Chen,P.; Jiang,J.; Li,L.; Poon,L.M.; Webby,R.J.; Smith,D.K.; Leung,G.M.; Peiris,J.M.; Holmes,E.C.; Guan,Y.; Zhu,H.
EPI591198	PA	China	2014-Mar-16	EPI_ISL_179856	A/chicken/Jiangxi/12245/2014			Lam,T.Y.; Zhou,B.; Wang,J.; Chai,Y.; Shen,Y.; Chen,X.; Ma,C.; Hong,W.; Chen,Y.; Zhang,Y.; Duan,L.; Chen,P.; Jiang,J.; Li,L.; Poon,L.M.; Webby,R.J.; Smith,D.K.; Leung,G.M.; Peiris,J.M.; Holmes,E.C.; Guan,Y.; Zhu,H.
EPI591200	PA	China	2014-Mar-16	EPI_ISL_179858	A/chicken/Jiangxi/12254/2014			Lam,T.Y.; Zhou,B.; Wang,J.; Chai,Y.; Shen,Y.; Chen,X.; Ma,C.; Hong,W.; Chen,Y.; Zhang,Y.; Duan,L.; Chen,P.; Jiang,J.; Li,L.; Poon,L.M.; Webby,R.J.; Smith,D.K.; Leung,G.M.; Peiris,J.M.; Holmes,E.C.; Guan,Y.; Zhu,H.
EPI591201	PA	China	2014-Mar-16	EPI_ISL_179859	A/chicken/Jiangxi/12261/2014			Lam,T.Y.; Zhou,B.; Wang,J.; Chai,Y.; Shen,Y.; Chen,X.; Ma,C.; Hong,W.; Chen,Y.; Zhang,Y.; Duan,L.; Chen,P.; Jiang,J.; Li,L.; Poon,L.M.; Webby,R.J.; Smith,D.K.; Leung,G.M.; Peiris,J.M.; Holmes,E.C.; Guan,Y.; Zhu,H.
EPI591234	PA	China	2014-Mar-16	EPI_ISL_179892	A/chicken/Jiangxi/12274/2014			Lam,T.Y.; Zhou,B.; Wang,J.; Chai,Y.; Shen,Y.; Chen,X.; Ma,C.; Hong,W.; Chen,Y.; Zhang,Y.; Duan,L.; Chen,P.; Jiang,J.; Li,L.; Poon,L.M.; Webby,R.J.; Smith,D.K.; Leung,G.M.; Peiris,J.M.; Holmes,E.C.; Guan,Y.; Zhu,H.
EPI591235	PA	China	2014-Mar-22	EPI_ISL_179893	A/chicken/Jiangxi/12768/2014			Lam,T.Y.; Zhou,B.; Wang,J.; Chai,Y.; Shen,Y.; Chen,X.; Ma,C.; Hong,W.; Chen,Y.; Zhang,Y.; Duan,L.; Chen,P.; Jiang,J.; Li,L.; Poon,L.M.; Webby,R.J.; Smith,D.K.; Leung,G.M.; Peiris,J.M.; Holmes,E.C.; Guan,Y.; Zhu,H.
EPI591236	PA	China	2014-Mar-30	EPI_ISL_179894	A/chicken/Jiangxi/13207/2014			Lam,T.Y.; Zhou,B.; Wang,J.; Chai,Y.; Shen,Y.; Chen,X.; Ma,C.; Hong,W.; Chen,Y.; Zhang,Y.; Duan,L.; Chen,P.; Jiang,J.; Li,L.; Poon,L.M.; Webby,R.J.; Smith,D.K.; Leung,G.M.; Peiris,J.M.; Holmes,E.C.; Guan,Y.; Zhu,H.
EPI591237	PA	China	2014-Mar-30	EPI_ISL_179895	A/chicken/Jiangxi/13209/2014			Lam,T.Y.; Zhou,B.; Wang,J.; Chai,Y.; Shen,Y.; Chen,X.; Ma,C.; Hong,W.; Chen,Y.; Zhang,Y.; Duan,L.; Chen,P.; Jiang,J.; Li,L.; Poon,L.M.; Webby,R.J.; Smith,D.K.; Leung,G.M.; Peiris,J.M.; Holmes,E.C.; Guan,Y.; Zhu,H.
EPI591238	PA	China	2014-Mar-16	EPI_ISL_179896	A/chicken/Jiangxi/12240/2014			Lam,T.Y.; Zhou,B.; Wang,J.; Chai,Y.; Shen,Y.; Chen,X.; Ma,C.; Hong,W.; Chen,Y.; Zhang,Y.; Duan,L.; Chen,P.; Jiang,J.; Li,L.; Poon,L.M.; Webby,R.J.; Smith,D.K.; Leung,G.M.; Peiris,J.M.; Holmes,E.C.; Guan,Y.; Zhu,H.
EPI591239	PA	China	2014-Mar-30	EPI_ISL_179897	A/chicken/Jiangxi/13223/2014			Lam,T.Y.; Zhou,B.; Wang,J.; Chai,Y.; Shen,Y.; Chen,X.; Ma,C.; Hong,W.; Chen,Y.; Zhang,Y.; Duan,L.; Chen,P.; Jiang,J.; Li,L.; Poon,L.M.; Webby,R.J.; Smith,D.K.; Leung,G.M.; Peiris,J.M.; Holmes,E.C.; Guan,Y.; Zhu,H.
EPI591240	PA	China	2014-Mar-30	EPI_ISL_179898	A/chicken/Jiangxi/13220/2014			Lam,T.Y.; Zhou,B.; Wang,J.; Chai,Y.; Shen,Y.; Chen,X.; Ma,C.; Hong,W.; Chen,Y.; Zhang,Y.; Duan,L.; Chen,P.; Jiang,J.; Li,L.; Poon,L.M.; Webby,R.J.; Smith,D.K.; Leung,G.M.; Peiris,J.M.; Holmes,E.C.; Guan,Y.; Zhu,H.
EPI591241	PA	China	2014-Mar-30	EPI_ISL_179899	A/chicken/Jiangxi/13230/2014			Lam,T.Y.; Zhou,B.; Wang,J.; Chai,Y.; Shen,Y.; Chen,X.; Ma,C.; Hong,W.; Chen,Y.; Zhang,Y.; Duan,L.; Chen,P.; Jiang,J.; Li,L.; Poon,L.M.; Webby,R.J.; Smith,D.K.; Leung,G.M.; Peiris,J.M.; Holmes,E.C.; Guan,Y.; Zhu,H.
EPI591243	PA	China	2014-Mar-30	EPI_ISL_179901	A/chicken/Jiangxi/13250/2014			Lam,T.Y.; Zhou,B.; Wang,J.; Chai,Y.; Shen,Y.; Chen,X.; Ma,C.; Hong,W.; Chen,Y.; Zhang,Y.; Duan,L.; Chen,P.; Jiang,J.; Li,L.; Poon,L.M.; Webby,R.J.; Smith,D.K.; Leung,G.M.; Peiris,J.M.; Holmes,E.C.; Guan,Y.; Zhu,H.
EPI591244	PA	China	2014-Mar-30	EPI_ISL_179902	A/chicken/Jiangxi/13255/2014			Lam,T.Y.; Zhou,B.; Wang,J.; Chai,Y.; Shen,Y.; Chen,X.; Ma,C.; Hong,W.; Chen,Y.; Zhang,Y.; Duan,L.; Chen,P.; Jiang,J.; Li,L.; Poon,L.M.; Webby,R.J.; Smith,D.K.; Leung,G.M.; Peiris,J.M.; Holmes,E.C.; Guan,Y.; Zhu,H.
EPI591245	PA	China	2014-Mar-30	EPI_ISL_179903	A/chicken/Jiangxi/13268/2014			Lam,T.Y.; Zhou,B.; Wang,J.; Chai,Y.; Shen,Y.; Chen,X.; Ma,C.; Hong,W.; Chen,Y.; Zhang,Y.; Duan,L.; Chen,P.; Jiang,J.; Li,L.; Poon,L.M.; Webby,R.J.; Smith,D.K.; Leung,G.M.; Peiris,J.M.; Holmes,E.C.; Guan,Y.; Zhu,H.
EPI591246	PA	China	2014-Mar-16	EPI_ISL_179904	A/chicken/Jiangxi/12200/2014			Lam,T.Y.; Zhou,B.; Wang,J.; Chai,Y.; Shen,Y.; Chen,X.; Ma,C.; Hong,W.; Chen,Y.; Zhang,Y.; Duan,L.; Chen,P.; Jiang,J.; Li,L.; Poon,L.M.; Webby,R.J.; Smith,D.K.; Leung,G.M.; Peiris,J.M.; Holmes,E.C.; Guan,Y.; Zhu,H.
EPI591247	PA	China	2014-Feb-16	EPI_ISL_179905	A/chicken/Jiangxi/9513/2014			Lam,T.Y.; Zhou,B.; Wang,J.; Chai,Y.; Shen,Y.; Chen,X.; Ma,C.; Hong,W.; Chen,Y.; Zhang,Y.; Duan,L.; Chen,P.; Jiang,J.; Li,L.; Poon,L.M.; Webby,R.J.; Smith,D.K.; Leung,G.M.; Peiris,J.M.; Holmes,E.C.; Guan,Y.; Zhu,H.
EPI591250	PA	China	2014-Feb-21	EPI_ISL_179908	A/chicken/Dongguan/1096/2014			Lam,T.Y.; Zhou,B.; Wang,J.; Chai,Y.; Shen,Y.; Chen,X.; Ma,C.; Hong,W.; Chen,Y.; Zhang,Y.; Duan,L.; Chen,P.; Jiang,J.; Li,L.; Poon,L.M.; Webby,R.J.; Smith,D.K.; Leung,G.M.; Peiris,J.M.; Holmes,E.C.; Guan,Y.; Zhu,H.
EPI591251	PA	China	2014-Feb-21	EPI_ISL_179909	A/chicken/Dongguan/1358/2014			Lam,T.Y.; Zhou,B.; Wang,J.; Chai,Y.; Shen,Y.; Chen,X.; Ma,C.; Hong,W.; Chen,Y.; Zhang,Y.; Duan,L.; Chen,P.; Jiang,J.; Li,L.; Poon,L.M.; Webby,R.J.; Smith,D.K.; Leung,G.M.; Peiris,J.M.; Holmes,E.C.; Guan,Y.; Zhu,H.
EPI591253	PA	China	2014-Apr-11	EPI_ISL_179911	A/chicken/Jiangxi/13496/2014			Lam,T.Y.; Zhou,B.; Wang,J.; Chai,Y.; Shen,Y.; Chen,X.; Ma,C.; Hong,W.; Chen,Y.; Zhang,Y.; Duan,L.; Chen,P.; Jiang,J.; Li,L.; Poon,L.M.; Webby,R.J.; Smith,D.K.; Leung,G.M.; Peiris,J.M.; Holmes,E.C.; Guan,Y.; Zhu,H.
EPI591255	PA	China	2014-Apr-11	EPI_ISL_179913	A/chicken/Jiangxi/13513/2014			Lam,T.Y.; Zhou,B.; Wang,J.; Chai,Y.; Shen,Y.; Chen,X.; Ma,C.; Hong,W.; Chen,Y.; Zhang,Y.; Duan,L.; Chen,P.; Jiang,J.; Li,L.; Poon,L.M.; Webby,R.J.; Smith,D.K.; Leung,G.M.; Peiris,J.M.; Holmes,E.C.; Guan,Y.; Zhu,H.
EPI591256	PA	China	2014-Apr-11	EPI_ISL_179914	A/chicken/Jiangxi/13518/2014			Lam,T.Y.; Zhou,B.; Wang,J.; Chai,Y.; Shen,Y.; Chen,X.; Ma,C.; Hong,W.; Chen,Y.; Zhang,Y.; Duan,L.; Chen,P.; Jiang,J.; Li,L.; Poon,L.M.; Webby,R.J.; Smith,D.K.; Leung,G.M.; Peiris,J.M.; Holmes,E.C.; Guan,Y.; Zhu,H.
EPI591257	PA	China	2014-Apr-11	EPI_ISL_179915	A/chicken/Jiangxi/13519/2014			Lam,T.Y.; Zhou,B.; Wang,J.; Chai,Y.; Shen,Y.; Chen,X.; Ma,C.; Hong,W.; Chen,Y.; Zhang,Y.; Duan,L.; Chen,P.; Jiang,J.; Li,L.; Poon,L.M.; Webby,R.J.; Smith,D.K.; Leung,G.M.; Peiris,J.M.; Holmes,E.C.; Guan,Y.; Zhu,H.
EPI591259	PA	China	2014-Apr-11	EPI_ISL_179917	A/chicken/Jiangxi/13510/2014			Lam,T.Y.; Zhou,B.; Wang,J.; Chai,Y.; Shen,Y.; Chen,X.; Ma,C.; Hong,W.; Chen,Y.; Zhang,Y.; Duan,L.; Chen,P.; Jiang,J.; Li,L.; Poon,L.M.; Webby,R.J.; Smith,D.K.; Leung,G.M.; Peiris,J.M.; Holmes,E.C.; Guan,Y.; Zhu,H.
EPI591263	PA	China	2014-Apr-11	EPI_ISL_179918	A/chicken/Jiangxi/13538/2014			Lam,T.Y.; Zhou,B.; Wang,J.; Chai,Y.; Shen,Y.; Chen,X.; Ma,C.; Hong,W.; Chen,Y.; Zhang,Y.; Duan,L.; Chen,P.; Jiang,J.; Li,L.; Poon,L.M.; Webby,R.J.; Smith,D.K.; Leung,G.M.; Peiris,J.M.; Holmes,E.C.; Guan,Y.; Zhu,H.
EPI591264	PA	China	2014-Apr-11	EPI_ISL_179919	A/chicken/Jiangxi/13546/2014			Lam,T.Y.; Zhou,B.; Wang,J.; Chai,Y.; Shen,Y.; Chen,X.; Ma,C.; Hong,W.; Chen,Y.; Zhang,Y.; Duan,L.; Chen,P.; Jiang,J.; Li,L.; Poon,L.M.; Webby,R.J.; Smith,D.K.; Leung,G.M.; Peiris,J.M.; Holmes,E.C.; Guan,Y.; Zhu,H.
EPI591265	PA	China	2014-Apr-11	EPI_ISL_179920	A/chicken/Jiangxi/13553/2014			Lam,T.Y.; Zhou,B.; Wang,J.; Chai,Y.; Shen,Y.; Chen,X.; Ma,C.; Hong,W.; Chen,Y.; Zhang,Y.; Duan,L.; Chen,P.; Jiang,J.; Li,L.; Poon,L.M.; Webby,R.J.; Smith,D.K.; Leung,G.M.; Peiris,J.M.; Holmes,E.C.; Guan,Y.; Zhu,H.
EPI591301	PA	China	2014-Feb-16	EPI_ISL_179956	A/chicken/Jiangxi/9497/2014			Lam,T.Y.; Zhou,B.; Wang,J.; Chai,Y.; Shen,Y.; Chen,X.; Ma,C.; Hong,W.; Chen,Y.; Zhang,Y.; Duan,L.; Chen,P.; Jiang,J.; Li,L.; Poon,L.M.; Webby,R.J.; Smith,D.K.; Leung,G.M.; Peiris,J.M.; Holmes,E.C.; Guan,Y.; Zhu,H.
EPI591302	PA	China	2014-Feb-16	EPI_ISL_179957	A/chicken/Jiangxi/9530/2014			Lam,T.Y.; Zhou,B.; Wang,J.; Chai,Y.; Shen,Y.; Chen,X.; Ma,C.; Hong,W.; Chen,Y.; Zhang,Y.; Duan,L.; Chen,P.; Jiang,J.; Li,L.; Poon,L.M.; Webby,R.J.; Smith,D.K.; Leung,G.M.; Peiris,J.M.; Holmes,E.C.; Guan,Y.; Zhu,H.
EPI591303	PA	China	2014-Mar-16	EPI_ISL_179958	A/chicken/Jiangxi/12201/2014			Lam,T.Y.; Zhou,B.; Wang,J.; Chai,Y.; Shen,Y.; Chen,X.; Ma,C.; Hong,W.; Chen,Y.; Zhang,Y.; Duan,L.; Chen,P.; Jiang,J.; Li,L.; Poon,L.M.; Webby,R.J.; Smith,D.K.; Leung,G.M.; Peiris,J.M.; Holmes,E.C.; Guan,Y.; Zhu,H.
EPI591304	PA	China	2014-Mar-16	EPI_ISL_179959	A/chicken/Jiangxi/12217/2014			Lam,T.Y.; Zhou,B.; Wang,J.; Chai,Y.; Shen,Y.; Chen,X.; Ma,C.; Hong,W.; Chen,Y.; Zhang,Y.; Duan,L.; Chen,P.; Jiang,J.; Li,L.; Poon,L.M.; Webby,R.J.; Smith,D.K.; Leung,G.M.; Peiris,J.M.; Holmes,E.C.; Guan,Y.; Zhu,H.
EPI591305	PA	China	2014-Mar-16	EPI_ISL_179960	A/chicken/Jiangxi/12208/2014			Lam,T.Y.; Zhou,B.; Wang,J.; Chai,Y.; Shen,Y.; Chen,X.; Ma,C.; Hong,W.; Chen,Y.; Zhang,Y.; Duan,L.; Chen,P.; Jiang,J.; Li,L.; Poon,L.M.; Webby,R.J.; Smith,D.K.; Leung,G.M.; Peiris,J.M.; Holmes,E.C.; Guan,Y.; Zhu,H.
EPI591306	PA	China	2014-Mar-16	EPI_ISL_179961	A/chicken/Jiangxi/12219/2014			Lam,T.Y.; Zhou,B.; Wang,J.; Chai,Y.; Shen,Y.; Chen,X.; Ma,C.; Hong,W.; Chen,Y.; Zhang,Y.; Duan,L.; Chen,P.; Jiang,J.; Li,L.; Poon,L.M.; Webby,R.J.; Smith,D.K.; Leung,G.M.; Peiris,J.M.; Holmes,E.C.; Guan,Y.; Zhu,H.
EPI591307	PA	China	2014-Mar-16	EPI_ISL_179962	A/chicken/Jiangxi/12222/2014			Lam,T.Y.; Zhou,B.; Wang,J.; Chai,Y.; Shen,Y.; Chen,X.; Ma,C.; Hong,W.; Chen,Y.; Zhang,Y.; Duan,L.; Chen,P.; Jiang,J.; Li,L.; Poon,L.M.; Webby,R.J.; Smith,D.K.; Leung,G.M.; Peiris,J.M.; Holmes,E.C.; Guan,Y.; Zhu,H.
EPI591308	PA	China	2014-Mar-16	EPI_ISL_179963	A/chicken/Jiangxi/12232/2014			Lam,T.Y.; Zhou,B.; Wang,J.; Chai,Y.; Shen,Y.; Chen,X.; Ma,C.; Hong,W.; Chen,Y.; Zhang,Y.; Duan,L.; Chen,P.; Jiang,J.; Li,L.; Poon,L.M.; Webby,R.J.; Smith,D.K.; Leung,G.M.; Peiris,J.M.; Holmes,E.C.; Guan,Y.; Zhu,H.
EPI591309	PA	China	2014-Mar-16	EPI_ISL_179964	A/chicken/Jiangxi/12239/2014			Lam,T.Y.; Zhou,B.; Wang,J.; Chai,Y.; Shen,Y.; Chen,X.; Ma,C.; Hong,W.; Chen,Y.; Zhang,Y.; Duan,L.; Chen,P.; Jiang,J.; Li,L.; Poon,L.M.; Webby,R.J.; Smith,D.K.; Leung,G.M.; Peiris,J.M.; Holmes,E.C.; Guan,Y.; Zhu,H.
EPI591310	PA	China	2014-Mar-16	EPI_ISL_179965	A/chicken/Jiangxi/12243/2014			Lam,T.Y.; Zhou,B.; Wang,J.; Chai,Y.; Shen,Y.; Chen,X.; Ma,C.; Hong,W.; Chen,Y.; Zhang,Y.; Duan,L.; Chen,P.; Jiang,J.; Li,L.; Poon,L.M.; Webby,R.J.; Smith,D.K.; Leung,G.M.; Peiris,J.M.; Holmes,E.C.; Guan,Y.; Zhu,H.
EPI591311	PA	China	2014-Mar-16	EPI_ISL_179966	A/chicken/Jiangxi/12247/2014			Lam,T.Y.; Zhou,B.; Wang,J.; Chai,Y.; Shen,Y.; Chen,X.; Ma,C.; Hong,W.; Chen,Y.; Zhang,Y.; Duan,L.; Chen,P.; Jiang,J.; Li,L.; Poon,L.M.; Webby,R.J.; Smith,D.K.; Leung,G.M.; Peiris,J.M.; Holmes,E.C.; Guan,Y.; Zhu,H.
EPI591312	PA	China	2014-Mar-16	EPI_ISL_179967	A/chicken/Jiangxi/12248/2014			Lam,T.Y.; Zhou,B.; Wang,J.; Chai,Y.; Shen,Y.; Chen,X.; Ma,C.; Hong,W.; Chen,Y.; Zhang,Y.; Duan,L.; Chen,P.; Jiang,J.; Li,L.; Poon,L.M.; Webby,R.J.; Smith,D.K.; Leung,G.M.; Peiris,J.M.; Holmes,E.C.; Guan,Y.; Zhu,H.
EPI591313	PA	China	2014-Mar-16	EPI_ISL_179968	A/chicken/Jiangxi/12251/2014			Lam,T.Y.; Zhou,B.; Wang,J.; Chai,Y.; Shen,Y.; Chen,X.; Ma,C.; Hong,W.; Chen,Y.; Zhang,Y.; Duan,L.; Chen,P.; Jiang,J.; Li,L.; Poon,L.M.; Webby,R.J.; Smith,D.K.; Leung,G.M.; Peiris,J.M.; Holmes,E.C.; Guan,Y.; Zhu,H.
EPI591314	PA	China	2014-Mar-16	EPI_ISL_179969	A/chicken/Jiangxi/12256/2014			Lam,T.Y.; Zhou,B.; Wang,J.; Chai,Y.; Shen,Y.; Chen,X.; Ma,C.; Hong,W.; Chen,Y.; Zhang,Y.; Duan,L.; Chen,P.; Jiang,J.; Li,L.; Poon,L.M.; Webby,R.J.; Smith,D.K.; Leung,G.M.; Peiris,J.M.; Holmes,E.C.; Guan,Y.; Zhu,H.
EPI591315	PA	China	2014-Mar-16	EPI_ISL_179970	A/chicken/Jiangxi/12260/2014			Lam,T.Y.; Zhou,B.; Wang,J.; Chai,Y.; Shen,Y.; Chen,X.; Ma,C.; Hong,W.; Chen,Y.; Zhang,Y.; Duan,L.; Chen,P.; Jiang,J.; Li,L.; Poon,L.M.; Webby,R.J.; Smith,D.K.; Leung,G.M.; Peiris,J.M.; Holmes,E.C.; Guan,Y.; Zhu,H.
EPI591316	PA	China	2014-Mar-16	EPI_ISL_179971	A/chicken/Jiangxi/12264/2014			Lam,T.Y.; Zhou,B.; Wang,J.; Chai,Y.; Shen,Y.; Chen,X.; Ma,C.; Hong,W.; Chen,Y.; Zhang,Y.; Duan,L.; Chen,P.; Jiang,J.; Li,L.; Poon,L.M.; Webby,R.J.; Smith,D.K.; Leung,G.M.; Peiris,J.M.; Holmes,E.C.; Guan,Y.; Zhu,H.
EPI591317	PA	China	2014-Mar-16	EPI_ISL_179972	A/chicken/Jiangxi/12265/2014			Lam,T.Y.; Zhou,B.; Wang,J.; Chai,Y.; Shen,Y.; Chen,X.; Ma,C.; Hong,W.; Chen,Y.; Zhang,Y.; Duan,L.; Chen,P.; Jiang,J.; Li,L.; Poon,L.M.; Webby,R.J.; Smith,D.K.; Leung,G.M.; Peiris,J.M.; Holmes,E.C.; Guan,Y.; Zhu,H.
EPI591318	PA	China	2014-Mar-16	EPI_ISL_179973	A/chicken/Jiangxi/12273/2014			Lam,T.Y.; Zhou,B.; Wang,J.; Chai,Y.; Shen,Y.; Chen,X.; Ma,C.; Hong,W.; Chen,Y.; Zhang,Y.; Duan,L.; Chen,P.; Jiang,J.; Li,L.; Poon,L.M.; Webby,R.J.; Smith,D.K.; Leung,G.M.; Peiris,J.M.; Holmes,E.C.; Guan,Y.; Zhu,H.
EPI591319	PA	China	2014-Mar-30	EPI_ISL_179974	A/chicken/Jiangxi/13210/2014			Lam,T.Y.; Zhou,B.; Wang,J.; Chai,Y.; Shen,Y.; Chen,X.; Ma,C.; Hong,W.; Chen,Y.; Zhang,Y.; Duan,L.; Chen,P.; Jiang,J.; Li,L.; Poon,L.M.; Webby,R.J.; Smith,D.K.; Leung,G.M.; Peiris,J.M.; Holmes,E.C.; Guan,Y.; Zhu,H.
EPI591320	PA	China	2014-Mar-30	EPI_ISL_179975	A/chicken/Jiangxi/13252/2014			Lam,T.Y.; Zhou,B.; Wang,J.; Chai,Y.; Shen,Y.; Chen,X.; Ma,C.; Hong,W.; Chen,Y.; Zhang,Y.; Duan,L.; Chen,P.; Jiang,J.; Li,L.; Poon,L.M.; Webby,R.J.; Smith,D.K.; Leung,G.M.; Peiris,J.M.; Holmes,E.C.; Guan,Y.; Zhu,H.
EPI591321	PA	China	2014-Mar-30	EPI_ISL_179976	A/chicken/Jiangxi/13269/2014			Lam,T.Y.; Zhou,B.; Wang,J.; Chai,Y.; Shen,Y.; Chen,X.; Ma,C.; Hong,W.; Chen,Y.; Zhang,Y.; Duan,L.; Chen,P.; Jiang,J.; Li,L.; Poon,L.M.; Webby,R.J.; Smith,D.K.; Leung,G.M.; Peiris,J.M.; Holmes,E.C.; Guan,Y.; Zhu,H.
EPI591322	PA	China	2014-Apr-06	EPI_ISL_179977	A/chicken/Jiangxi/13493/2014			Lam,T.Y.; Zhou,B.; Wang,J.; Chai,Y.; Shen,Y.; Chen,X.; Ma,C.; Hong,W.; Chen,Y.; Zhang,Y.; Duan,L.; Chen,P.; Jiang,J.; Li,L.; Poon,L.M.; Webby,R.J.; Smith,D.K.; Leung,G.M.; Peiris,J.M.; Holmes,E.C.; Guan,Y.; Zhu,H.
EPI591327	PA	China	2014-Apr-06	EPI_ISL_179979	A/chicken/Jiangxi/13507/2014			Lam,T.Y.; Zhou,B.; Wang,J.; Chai,Y.; Shen,Y.; Chen,X.; Ma,C.; Hong,W.; Chen,Y.; Zhang,Y.; Duan,L.; Chen,P.; Jiang,J.; Li,L.; Poon,L.M.; Webby,R.J.; Smith,D.K.; Leung,G.M.; Peiris,J.M.; Holmes,E.C.; Guan,Y.; Zhu,H.
EPI591328	PA	China	2014-Apr-06	EPI_ISL_179980	A/chicken/Jiangxi/13512/2014			Lam,T.Y.; Zhou,B.; Wang,J.; Chai,Y.; Shen,Y.; Chen,X.; Ma,C.; Hong,W.; Chen,Y.; Zhang,Y.; Duan,L.; Chen,P.; Jiang,J.; Li,L.; Poon,L.M.; Webby,R.J.; Smith,D.K.; Leung,G.M.; Peiris,J.M.; Holmes,E.C.; Guan,Y.; Zhu,H.
EPI591333	PA	China	2014-Apr-06	EPI_ISL_179982	A/chicken/Jiangxi/13521/2014			Lam,T.Y.; Zhou,B.; Wang,J.; Chai,Y.; Shen,Y.; Chen,X.; Ma,C.; Hong,W.; Chen,Y.; Zhang,Y.; Duan,L.; Chen,P.; Jiang,J.; Li,L.; Poon,L.M.; Webby,R.J.; Smith,D.K.; Leung,G.M.; Peiris,J.M.; Holmes,E.C.; Guan,Y.; Zhu,H.
EPI591335	PA	China	2014-Apr-06	EPI_ISL_179984	A/chicken/Jiangxi/13524/2014			Lam,T.Y.; Zhou,B.; Wang,J.; Chai,Y.; Shen,Y.; Chen,X.; Ma,C.; Hong,W.; Chen,Y.; Zhang,Y.; Duan,L.; Chen,P.; Jiang,J.; Li,L.; Poon,L.M.; Webby,R.J.; Smith,D.K.; Leung,G.M.; Peiris,J.M.; Holmes,E.C.; Guan,Y.; Zhu,H.
EPI591376	PA	China	2014-Apr-06	EPI_ISL_180016	A/chicken/Jiangxi/13530/2014			Lam,T.Y.; Zhou,B.; Wang,J.; Chai,Y.; Shen,Y.; Chen,X.; Ma,C.; Hong,W.; Chen,Y.; Zhang,Y.; Duan,L.; Chen,P.; Jiang,J.; Li,L.; Poon,L.M.; Webby,R.J.; Smith,D.K.; Leung,G.M.; Peiris,J.M.; Holmes,E.C.; Guan,Y.; Zhu,H.
EPI591377	PA	China	2014-Apr-06	EPI_ISL_180017	A/chicken/Jiangxi/13536/2014			Lam,T.Y.; Zhou,B.; Wang,J.; Chai,Y.; Shen,Y.; Chen,X.; Ma,C.; Hong,W.; Chen,Y.; Zhang,Y.; Duan,L.; Chen,P.; Jiang,J.; Li,L.; Poon,L.M.; Webby,R.J.; Smith,D.K.; Leung,G.M.; Peiris,J.M.; Holmes,E.C.; Guan,Y.; Zhu,H.
EPI591378	PA	China	2014-Apr-06	EPI_ISL_180018	A/chicken/Jiangxi/13537/2014			Lam,T.Y.; Zhou,B.; Wang,J.; Chai,Y.; Shen,Y.; Chen,X.; Ma,C.; Hong,W.; Chen,Y.; Zhang,Y.; Duan,L.; Chen,P.; Jiang,J.; Li,L.; Poon,L.M.; Webby,R.J.; Smith,D.K.; Leung,G.M.; Peiris,J.M.; Holmes,E.C.; Guan,Y.; Zhu,H.
EPI591380	PA	China	2014-Apr-06	EPI_ISL_180020	A/chicken/Jiangxi/13543/2014			Lam,T.Y.; Zhou,B.; Wang,J.; Chai,Y.; Shen,Y.; Chen,X.; Ma,C.; Hong,W.; Chen,Y.; Zhang,Y.; Duan,L.; Chen,P.; Jiang,J.; Li,L.; Poon,L.M.; Webby,R.J.; Smith,D.K.; Leung,G.M.; Peiris,J.M.; Holmes,E.C.; Guan,Y.; Zhu,H.
EPI591381	PA	China	2014-Apr-06	EPI_ISL_180021	A/chicken/Jiangxi/13544/2014			Lam,T.Y.; Zhou,B.; Wang,J.; Chai,Y.; Shen,Y.; Chen,X.; Ma,C.; Hong,W.; Chen,Y.; Zhang,Y.; Duan,L.; Chen,P.; Jiang,J.; Li,L.; Poon,L.M.; Webby,R.J.; Smith,D.K.; Leung,G.M.; Peiris,J.M.; Holmes,E.C.; Guan,Y.; Zhu,H.
EPI591382	PA	China	2014-Apr-06	EPI_ISL_180022	A/chicken/Jiangxi/13548/2014			Lam,T.Y.; Zhou,B.; Wang,J.; Chai,Y.; Shen,Y.; Chen,X.; Ma,C.; Hong,W.; Chen,Y.; Zhang,Y.; Duan,L.; Chen,P.; Jiang,J.; Li,L.; Poon,L.M.; Webby,R.J.; Smith,D.K.; Leung,G.M.; Peiris,J.M.; Holmes,E.C.; Guan,Y.; Zhu,H.
EPI591383	PA	China	2014-Apr-06	EPI_ISL_180023	A/chicken/Jiangxi/13551/2014			Lam,T.Y.; Zhou,B.; Wang,J.; Chai,Y.; Shen,Y.; Chen,X.; Ma,C.; Hong,W.; Chen,Y.; Zhang,Y.; Duan,L.; Chen,P.; Jiang,J.; Li,L.; Poon,L.M.; Webby,R.J.; Smith,D.K.; Leung,G.M.; Peiris,J.M.; Holmes,E.C.; Guan,Y.; Zhu,H.
EPI591388	PA	China	2014-Apr-06	EPI_ISL_180025	A/chicken/Jiangxi/13556/2014			Lam,T.Y.; Zhou,B.; Wang,J.; Chai,Y.; Shen,Y.; Chen,X.; Ma,C.; Hong,W.; Chen,Y.; Zhang,Y.; Duan,L.; Chen,P.; Jiang,J.; Li,L.; Poon,L.M.; Webby,R.J.; Smith,D.K.; Leung,G.M.; Peiris,J.M.; Holmes,E.C.; Guan,Y.; Zhu,H.
EPI591389	PA	China	2014-Apr-06	EPI_ISL_180026	A/chicken/Jiangxi/13564/2014			Lam,T.Y.; Zhou,B.; Wang,J.; Chai,Y.; Shen,Y.; Chen,X.; Ma,C.; Hong,W.; Chen,Y.; Zhang,Y.; Duan,L.; Chen,P.; Jiang,J.; Li,L.; Poon,L.M.; Webby,R.J.; Smith,D.K.; Leung,G.M.; Peiris,J.M.; Holmes,E.C.; Guan,Y.; Zhu,H.
EPI591390	PA	China	2014-Apr-13	EPI_ISL_180027	A/chicken/Jiangxi/14023/2014			Lam,T.Y.; Zhou,B.; Wang,J.; Chai,Y.; Shen,Y.; Chen,X.; Ma,C.; Hong,W.; Chen,Y.; Zhang,Y.; Duan,L.; Chen,P.; Jiang,J.; Li,L.; Poon,L.M.; Webby,R.J.; Smith,D.K.; Leung,G.M.; Peiris,J.M.; Holmes,E.C.; Guan,Y.; Zhu,H.
EPI591391	PA	China	2014-Apr-13	EPI_ISL_180028	A/chicken/Jiangxi/14033/2014			Lam,T.Y.; Zhou,B.; Wang,J.; Chai,Y.; Shen,Y.; Chen,X.; Ma,C.; Hong,W.; Chen,Y.; Zhang,Y.; Duan,L.; Chen,P.; Jiang,J.; Li,L.; Poon,L.M.; Webby,R.J.; Smith,D.K.; Leung,G.M.; Peiris,J.M.; Holmes,E.C.; Guan,Y.; Zhu,H.
EPI591392	PA	China	2014-Apr-20	EPI_ISL_180029	A/chicken/Jiangxi/14479/2014			Lam,T.Y.; Zhou,B.; Wang,J.; Chai,Y.; Shen,Y.; Chen,X.; Ma,C.; Hong,W.; Chen,Y.; Zhang,Y.; Duan,L.; Chen,P.; Jiang,J.; Li,L.; Poon,L.M.; Webby,R.J.; Smith,D.K.; Leung,G.M.; Peiris,J.M.; Holmes,E.C.; Guan,Y.; Zhu,H.
EPI591393	PA	China	2014-Apr-20	EPI_ISL_180030	A/chicken/Jiangxi/14482/2014			Lam,T.Y.; Zhou,B.; Wang,J.; Chai,Y.; Shen,Y.; Chen,X.; Ma,C.; Hong,W.; Chen,Y.; Zhang,Y.; Duan,L.; Chen,P.; Jiang,J.; Li,L.; Poon,L.M.; Webby,R.J.; Smith,D.K.; Leung,G.M.; Peiris,J.M.; Holmes,E.C.; Guan,Y.; Zhu,H.
EPI591400	PA	China	2014-Apr-20	EPI_ISL_180034	A/chicken/Jiangxi/14513/2014			Lam,T.Y.; Zhou,B.; Wang,J.; Chai,Y.; Shen,Y.; Chen,X.; Ma,C.; Hong,W.; Chen,Y.; Zhang,Y.; Duan,L.; Chen,P.; Jiang,J.; Li,L.; Poon,L.M.; Webby,R.J.; Smith,D.K.; Leung,G.M.; Peiris,J.M.; Holmes,E.C.; Guan,Y.; Zhu,H.
EPI591401	PA	China	2014-Apr-20	EPI_ISL_180035	A/chicken/Jiangxi/14515/2014			Lam,T.Y.; Zhou,B.; Wang,J.; Chai,Y.; Shen,Y.; Chen,X.; Ma,C.; Hong,W.; Chen,Y.; Zhang,Y.; Duan,L.; Chen,P.; Jiang,J.; Li,L.; Poon,L.M.; Webby,R.J.; Smith,D.K.; Leung,G.M.; Peiris,J.M.; Holmes,E.C.; Guan,Y.; Zhu,H.
EPI591402	PA	China	2014-Apr-20	EPI_ISL_180036	A/chicken/Jiangxi/14517/2014			Lam,T.Y.; Zhou,B.; Wang,J.; Chai,Y.; Shen,Y.; Chen,X.; Ma,C.; Hong,W.; Chen,Y.; Zhang,Y.; Duan,L.; Chen,P.; Jiang,J.; Li,L.; Poon,L.M.; Webby,R.J.; Smith,D.K.; Leung,G.M.; Peiris,J.M.; Holmes,E.C.; Guan,Y.; Zhu,H.
EPI591403	PA	China	2014-Apr-20	EPI_ISL_180037	A/chicken/Jiangxi/14518/2014			Lam,T.Y.; Zhou,B.; Wang,J.; Chai,Y.; Shen,Y.; Chen,X.; Ma,C.; Hong,W.; Chen,Y.; Zhang,Y.; Duan,L.; Chen,P.; Jiang,J.; Li,L.; Poon,L.M.; Webby,R.J.; Smith,D.K.; Leung,G.M.; Peiris,J.M.; Holmes,E.C.; Guan,Y.; Zhu,H.
EPI591437	PA	China	2014-Apr-20	EPI_ISL_180071	A/chicken/Jiangxi/14530/2014			Lam,T.Y.; Zhou,B.; Wang,J.; Chai,Y.; Shen,Y.; Chen,X.; Ma,C.; Hong,W.; Chen,Y.; Zhang,Y.; Duan,L.; Chen,P.; Jiang,J.; Li,L.; Poon,L.M.; Webby,R.J.; Smith,D.K.; Leung,G.M.; Peiris,J.M.; Holmes,E.C.; Guan,Y.; Zhu,H.
EPI614175	PA	Sweden	2002-Dec-12	EPI_ISL_189615	A/mallard/Sweden/1621/2002			Wentworth,D.E.; Halpin,R.A.; Lin,X.; Bera,J.; Ransier,A.; Fedorova,N.; Tsitrin,T.; McLellan,M.; Stockwell,T.; Amedeo,P.; Appalla,L.; Bishop,B.; Edworthy,P.; Gupta,N.; Hoover,J.; Katzel,D.; Li,K.; Schobel,S.; Shrivastava,S.; Thovarai,V.; Wang,S.; Fouchier,R.; Osterhaus,A.; Olsen,B.; Wille,M.; Latorre-Margalef,N.; Tolf,C.; Bao,Y.; Sanders,R.; Zhdanov,S.; Kiryutin,B.; Lipman,D.J.; Tatusova,T.; Walde…
EPI614236	PA	United States	2009-Sep-12	EPI_ISL_189676	A/mallard/Minnesota/AI09-3770/2009			Wentworth,D.E.; Dugan,V.; Halpin,R.A.; Lin,X.; Bera,J.; Wester,E.; Ghedin,E.; Fedorova,N.; Tsitrin,T.; McLellan,M.; Stockwell,T.; Amedeo,P.; Appalla,L.; Bishop,B.; Edworthy,P.; Gupta,N.; Hoover,J.; Katzel,D.; Li,K.; Schobel,S.; Shrivastava,S.; Thovarai,V.; Wang,S.; Webster,R.G.; Krauss,S.; Stallknecht,D.; Bao,Y.; Sanders,R.; Dernovoy,D.; Kiryutin,B.; Lipman,D.J.; Tatusova,T.
EPI614249	PA	United States	2000-May-20	EPI_ISL_189684	A/ruddy turnstone/Delaware/AI00-1538/2000			Wentworth,D.E.; Dugan,V.; Halpin,R.A.; Lin,X.; Bera,J.; Wester,E.; Ghedin,E.; Fedorova,N.; Tsitrin,T.; McLellan,M.; Stockwell,T.; Amedeo,P.; Appalla,L.; Bishop,B.; Edworthy,P.; Gupta,N.; Hoover,J.; Katzel,D.; Li,K.; Schobel,S.; Shrivastava,S.; Thovarai,V.; Wang,S.; Webster,R.G.; Krauss,S.; Stallknecht,D.; Bao,Y.; Sanders,R.; Dernovoy,D.; Kiryutin,B.; Lipman,D.J.; Tatusova,T.
EPI639311	PA	China	2013-May-05	EPI_ISL_194993	A/chicken/Hangzhou/174/2013			Su,W.; Zhao,Y.; Wang,C.; Wu,Y.; Luo,J.; Chen,L.; Zhao,N.; Li,M.; Xing,C.; Liu,H.; Zhang,H.; Chang,Y.-F.; Ding,H.; He,H.; Li,H.
EPI657766	PA	China	2015-Feb-07	EPI_ISL_198912	A/chicken/Hunan/02.07 YYFQHJ19G-P/2015(H7N9)		Institute of Microbiology, Chinese Academy of Sciences
EPI657774	PA	China	2015-Feb-07	EPI_ISL_198913	A/chicken/Hunan/02.07 YYFQHJ19Y-O/2015(H7N9)		Institute of Microbiology, Chinese Academy of Sciences
EPI658315	PA	China	2015-Apr-01	EPI_ISL_198988	A/chicken/Jiangxi/04.01 NCNP0062-O/2015(H7N9)		Institute of Microbiology, Chinese Academy of Sciences
EPI659179	PA	China	2015-Mar-16	EPI_ISL_199096	A/chicken/Yunnan/03.16 DQXYL0034-Z-O/2015(H7N9)		Institute of Microbiology, Chinese Academy of Sciences
EPI659379	PA	China	2015-Apr-14	EPI_ISL_199121	A/duck/Hunan/04.14 YYGK466-O/2015		Institute of Microbiology, Chinese Academy of Sciences
EPI659971	PA	China	2014-Dec-30	EPI_ISL_199203	A/chicken/Jiangsu/12.30 WZNHQ013-P/2014(H7N9)		Institute of Microbiology, Chinese Academy of Sciences
EPI663512	PA	China	2013-Apr-05	EPI_ISL_200115	A/chicken/Wuxi/0405005/2013			Li,Y.; Huang,X.-M.; Zhao,D.; Liu,Y.; He,K.; Chen,C.; Long,L.; Xu,Y.; Xie,X.; Han,K.; Liu,X.; Yang,J.; Zhang,Y.; Fan,F.; Webby,R.; Wan,X.
EPI663518	PA	China	2013-Apr-05	EPI_ISL_200118	A/duck/Wuxi/0405006/2013			Li,Y.; Huang,X.-M.; Zhao,D.; Liu,Y.; He,K.; Chen,C.; Long,L.; Xu,Y.; Xie,X.; Han,K.; Liu,X.; Yang,J.; Zhang,Y.; Fan,F.; Webby,R.; Wan,X.
EPI663515	PA	China	2013-Apr-05	EPI_ISL_200122	A/pigeon/Wuxi/0405007/2013			Li,Y.; Huang,X.-M.; Zhao,D.; Liu,Y.; He,K.; Chen,C.; Long,L.; Xu,Y.; Xie,X.; Han,K.; Liu,X.; Yang,J.; Zhang,Y.; Fan,F.; Webby,R.; Wan,X.
EPI665561	PA	China	2015-Apr-01	EPI_ISL_200406	A/chicken/Jiangxi/04.01 NCJD0137-O/2015(Mixed)		Institute of Microbiology, Chinese Academy of Sciences
EPI665633	PA	China	2015-Apr-01	EPI_ISL_200415	A/chicken/Jiangxi/04.01 NCNP0065-O/2015(Mixed)		Institute of Microbiology, Chinese Academy of Sciences
EPI665697	PA	China	2015-Mar-06	EPI_ISL_200423	A/chicken/Hubei/03.06 WHWTZ0119-P/2015(Mixed)		Institute of Microbiology, Chinese Academy of Sciences
EPI665993	PA	China	2015-Apr-08	EPI_ISL_200460	A/duck/Sichuan/04.08 CDLQ143-O/2015(Mixed)		Institute of Microbiology, Chinese Academy of Sciences
EPI666113	PA	China	2014-Dec-30	EPI_ISL_200475	A/chicken/Jiangsu/12.30 WZNHQ007-P/2014(Mixed)		Institute of Microbiology, Chinese Academy of Sciences
EPI666281	PA	China	2015-Apr-22	EPI_ISL_200496	A/chicken/Guangdong/04.22 DGCP098-O/2015(Mixed)		Institute of Microbiology, Chinese Academy of Sciences
EPI683242	PA	China	2015-Jan-01	EPI_ISL_205122	A/chicken/Wenzhou/RAQL01/2015			Chen,L.-J.; Lin,X.-D.; Guo,W.-P.; Tian,J.-H.; Zhang,Y.-Z.
EPI683241	PA	China	2015-Jan-01	EPI_ISL_205123	A/chicken/Wenzhou/RAQL18/2015			Chen,L.-J.; Lin,X.-D.; Guo,W.-P.; Tian,J.-H.; Zhang,Y.-Z.
EPI683243	PA	China	2015-Jan-01	EPI_ISL_205125	A/chicken/Taizhou/TZJF02/2015			Chen,L.-J.; Lin,X.-D.; Guo,W.-P.; Tian,J.-H.; Zhang,Y.-Z.
EPI683246	PA	China	2015-Jan-01	EPI_ISL_205126	A/duck/Wenzhou/YJYF24/2015			Chen,L.-J.; Lin,X.-D.; Guo,W.-P.; Tian,J.-H.; Zhang,Y.-Z.
EPI683244	PA	China	2015-Jan-01	EPI_ISL_205127	A/chicken/Wenzhou/HATSLG01/2015			Chen,L.-J.; Lin,X.-D.; Guo,W.-P.; Tian,J.-H.; Zhang,Y.-Z.
EPI683245	PA	China	2015-Jan-01	EPI_ISL_205128	A/chicken/Wenzhou/WZTSLG02/2015			Chen,L.-J.; Lin,X.-D.; Guo,W.-P.; Tian,J.-H.; Zhang,Y.-Z.
EPI703993	PA	China	2014-Jan-10	EPI_ISL_208998	A/chicken/China/028/2014			Wang,K.; Zhuang,Q.; Chen,J.
EPI759780	PA	China	2015-May-16	EPI_ISL_221662	A/chicken/Shanghai/MH01/2015	Shanghai Municipal Center for Disease Control and Prevention	Shanghai Municipal Center for Disease Control and Prevention	Wei, X.; Baihui, Z.; Shenghua, M.; Xue, Z.; Zheng, T.; Jian, C.; Hao, P.; Huan yu, W.; Xi, Z.;; Fan, W.
EPI759788	PA	China	2015-May-16	EPI_ISL_221663	A/chicken/Shanghai/MH02/2015	Shanghai Municipal Center for Disease Control and Prevention	Shanghai Municipal Center for Disease Control and Prevention	Wei, X.; Baihui, Z.; Shenghua, M.; Xue, Z.; Zheng, T.; Jian, C.; Hao, P.; Huan yu, W.; Xi, Z.;; Fan, W.
EPI759796	PA	China	2015-May-16	EPI_ISL_221664	A/chicken/Shanghai/MH03/2015	Shanghai Municipal Center for Disease Control and Prevention	Shanghai Municipal Center for Disease Control and Prevention	Wei, X.; Baihui, Z.; Shenghua, M.; Xue, Z.; Zheng, T.; Jian, C.; Hao, P.; Huan yu, W.; Xi, Z.;; Fan, W.
EPI759804	PA	China	2015-May-16	EPI_ISL_221665	A/chicken/Shanghai/MH04/2015	Shanghai Municipal Center for Disease Control and Prevention	Shanghai Municipal Center for Disease Control and Prevention	Wei, X.; Baihui, Z.; Shenghua, M.; Xue, Z.; Zheng, T.; Jian, C.; Hao, P.; Huan yu, W.; Xi, Z.;; Fan, W.
EPI759893	PA	China	2015-Feb-15	EPI_ISL_221678	A/chicken/Shanghai/CN02/2015	Shanghai Municipal Center for Disease Control and Prevention	Shanghai Municipal Center for Disease Control and Prevention	Wei, X.; Baihui, Z.; Shenghua, M.; Xue, Z.; Zheng, T.; Jian, C.; Hao, P.; Huan yu, W.; Xi, Z.;; Fan, W.
EPI759904	PA	China	2015-Feb-15	EPI_ISL_221680	A/chicken/Shanghai/QP01/2015	Shanghai Municipal Center for Disease Control and Prevention	Shanghai Municipal Center for Disease Control and Prevention	Wei, X.; Baihui, Z.; Shenghua, M.; Xue, Z.; Zheng, T.; Jian, C.; Hao, P.; Huan yu, W.; Xi, Z.;; Fan, W.
EPI773764	PA	Netherlands	2016-Jun-08	EPI_ISL_224581	A/chicken/Netherlands/16007311-037041/2016	Wageningen Bioveterinary Research	Wageningen Bioveterinary Research	Heutink, Rene; Harders, Frank; Verschuren-Pritz, Sylvia; Bossers, Alex; Beerens, Nancy
EPI845307	PA	Canada	2004-Aug-13	EPI_ISL_235720	A/mallard/Alberta/177/2004			Boon,A.; Rubrum,A.; Webby,R.
EPI860572	PA	Japan	2016-Jan-01	EPI_ISL_237978	A/duck/Japan/AnimalQuarantine-HE-28-3/2016	National Institute of Animal Health	National Institute of Animal Health	Uchida,U.
EPI917101	PA	China	2016-Dec-28	EPI_ISL_248796	A/Chicken/Huizhou/HZ-3/2016(H7N9)	South China Agricultural University	South China Agricultural University	Wenbao,Qi;Bo,Li;Jiahao,Zhang;Guangjie,Lao;Guanming,Su;Weixin,Jia;Ming,Liao
EPI917292	PA	China	2017-Jan-10	EPI_ISL_248886	A/Chicken/Huizhou/HZX/2017(H7N9)	South China Agricultural University	South China Agricultural University	Weixin,Jia;Chenggang,Xu;Bo,Li;Zhixian,Li; Jiahao,Zhang; Wenbao,Qi; Ming,Liao
EPI918703	PA	China	2014-Feb-18	EPI_ISL_249096	A/Chicken/Guangdong/ZH14036/2014(H7N9)	South China Agricultural University	South China Agricultural University	Weixin,Jia;Shumin,Xie;Yicun,Lin;Wenbao,Qi;Ming,Liao
EPI918711	PA	China	2014-Jan-06	EPI_ISL_249098	A/Chicken/Jiangsu/14038/2014(H7N9)	South China Agricultural University	South China Agricultural University	Weixin,Jia;Shumin,Xie;Yicun,Lin;Wenbao,Qi;Ming,Liao
EPI918719	PA	China	2014-Jan-09	EPI_ISL_249099	A/Chicken/Jiangsu/14040/2014(H7N9)	South China Agricultural University	South China Agricultural University	Weixin,Jia;Shumin,Xie;Yicun,Lin;Wenbao,Qi;Ming,Liao
EPI918727	PA	China	2014-Mar-05	EPI_ISL_249101	A/Chicken/Guangxi/14048/2014(H7N9)	South China Agricultural University	South China Agricultural University	Weixin,Jia;Shumin,Xie;Yicun,Lin;Wenbao,Qi;Ming,Liao
EPI918743	PA	China	2014-Mar-21	EPI_ISL_249103	A/Chicken/Guangdong/ZH14073/2014(H7N9)	South China Agricultural University	South China Agricultural University	Weixin,Jia;Shumin,Xie;Yicun,Lin;Wenbao,Qi;Ming,Liao
EPI918751	PA	China	2014-Mar-24	EPI_ISL_249104	A/Chicken/Guangdong/ZH14123/2014(H7N9)	South China Agricultural University	South China Agricultural University	Weixin,Jia;Shumin,Xie;Yicun,Lin;Wenbao,Qi;Ming,Liao
EPI918762	PA	China	2014-May-29	EPI_ISL_249106	A/Chicken/Guangdong/KP14210/2014(H7N9)	South China Agricultural University	South China Agricultural University	Weixin,Jia;Shumin,Xie;Yicun,Lin;Wenbao,Qi;Ming,Liao
EPI918770	PA	China	2014-May-29	EPI_ISL_249107	A/Chicken/Guangdong/KP14218/2014(H7N9)		South China Agricultural University	Weixin,Jia;Shumin,Xie;Yicun,Lin;Wenbao,Qi;Ming,Liao
EPI918778	PA	China	2017-Jan-04	EPI_ISL_249108	A/Chicken/Guangdong/DG042/2017(H7N9)	South China Agricultural University	South China Agricultural University	Weixin,Jia;Li,Xing;Zhixian,Li;Wenbao,Qi;Ming,Liao
EPI918789	PA	China	2017-Jan-04	EPI_ISL_249109	A/Chicken/Guangdong/DG0188/2017(H7N9)	South China Agricultural University	South China Agricultural University	Weixin,Jia;Li,Xing;Zhixian,Li;Wenbao,Qi;Ming,Liao
EPI918794	PA	China	2017-Jan-04	EPI_ISL_249110	A/Chicken/Huizhou/HZBL/2017(H7N9)	South China Agricultural University	South China Agricultural University	Weixin,Jia;Li,Xing;Zhixian,Li;Wenbao,Qi;Ming,Liao
EPI918805	PA	China	2017-Jan-04	EPI_ISL_249111	A/Chicken/Guangdong/DG096/2017(H7N9)	South China Agricultural University	South China Agricultural University	Weixin,Jia;Li,Xing;Zhixian,Li;Wenbao,Qi;Ming,Liao
EPI918809	PA	China	2017-Jan-04	EPI_ISL_249112	A/Chicken/Guangdong/DG0164/2017(H7N9)	South China Agricultural University	South China Agricultural University	Weixin,Jia;Li,Xing;Zhixian,Li;Wenbao,Qi;Ming,Liao
EPI918817	PA	China	2017-Jan-12	EPI_ISL_249113	A/Chicken/Zhongshan/ZS/2017(H7N9)	South China Agricultural University	South China Agricultural University	Weixin,Jia;Li,Xing;Zhixian,Li;Wenbao,Qi;Ming,Liao
EPI918825	PA	China	2016-Dec-28	EPI_ISL_249114	A/Chicken/Huizhou/HZ04/2016(H7N9)	South China Agricultural University	South China Agricultural University	Weixin,Jia;Li,Xing;Yixue,Dai;Wenbao,Qi;Ming,Liao
EPI918833	PA	China	2017-Jan-04	EPI_ISL_249115	A/Chicken/Guangdong/DG0124/2017(H7N9)	South China Agricultural University	South China Agricultural University	Weixin,Jia;Li,Xing;Zhixian,Li;Wenbao,Qi;Ming,Liao
EPI918840	PA	China	2015-Jan-30	EPI_ISL_249116	A/Chicken/Guangdong/DG15159/2015(H7N9)	South China Agricultural University	South China Agricultural University	Weixin,Jia;Li,Xing;Zhixian,Li;Wenbao,Qi;Ming,Liao
EPI918848	PA	China	2015-Jan-30	EPI_ISL_249117	A/Chicken/Guangdong/DG15166/2015(H7N9)	South China Agricultural University	South China Agricultural University	Weixin,Jia;Li,Xing;Zhixian,Li;Wenbao,Qi;Ming,Liao
EPI918856	PA	China	2015-Jan-26	EPI_ISL_249118	A/Chicken/Guangdong/GZ15192/2015(H7N9)	South China Agricultural University	South China Agricultural University	Weixin,Jia;Li,Xing;Zhixian,Li;Wenbao,Qi;Ming,Liao
EPI918864	PA	China	2015-Feb-09	EPI_ISL_249119	A/Chicken/Guangdong/GZ15239/2015(H7N9)	South China Agricultural University	South China Agricultural University	Weixin,Jia;Li,Xing;Zhixian,Li;Wenbao,Qi;Ming,Liao
EPI918872	PA	China	2015-Mar-12	EPI_ISL_249120	A/Chicken/Guangdong/DG15287/2015(H7N9)	South China Agricultural University	South China Agricultural University	Weixin,Jia;Li,Xing;Zhixian,Li;Wenbao,Qi;Ming,Liao
EPI918880	PA	China	2015-Apr-14	EPI_ISL_249121	A/Chicken/Guangdong/GZ15360/2015(H7N9)	South China Agricultural University	South China Agricultural University	Weixin,Jia;Li,Xing;Zhixian,Li;Wenbao,Qi;Ming,Liao
EPI918888	PA	China	2015-Apr-21	EPI_ISL_249122	A/Chicken/Guangdong/GZ15382/2015(H7N9)	South China Agricultural University	South China Agricultural University	Weixin,Jia;Li,Xing;Zhixian,Li;Wenbao,Qi;Ming,Liao
EPI918896	PA	China	2015-May-22	EPI_ISL_249123	A/Chicken/Guangdong/DG15478/2015(H7N9)	South China Agricultural University	South China Agricultural University	Weixin,Jia;Shumin,Xie;Yicun,Lin;Wenbao,Qi;Ming,Liao
EPI918904	PA	China	2015-May-22	EPI_ISL_249124	A/Chicken/Guangdong/DG15480/2015(H7N9)	South China Agricultural University	South China Agricultural University	Weixin,Jia;Shumin,Xie;Yicun,Lin;Wenbao,Qi;Ming,Liao
EPI918912	PA	China	2015-Jul-07	EPI_ISL_249125	A/Chicken/Guangdong/DG15565/2015(H7N9)	South China Agricultural University	South China Agricultural University	Weixin,Jia;Shumin,Xie;Yicun,Lin;Wenbao,Qi;Ming,Liao
EPI918928	PA	China	2015-Jul-07	EPI_ISL_249127	A/Chicken/Guangdong/DG15709/2015(H7N9)	South China Agricultural University	South China Agricultural University	Weixin,Jia;Li,Xing;Zhixian,Li;Wenbao,Qi;Ming,Liao
EPI918936	PA	China	2015-Sep-20	EPI_ISL_249128	A/Chicken/Guangdong/DG15718/2015(H7N9)	South China Agricultural University	South China Agricultural University	Weixin,Jia;Li,Xing;Zhixian,Li;Wenbao,Qi;Ming,Liao
EPI918944	PA	China	2015-Sep-20	EPI_ISL_249129	A/Chicken/Guangdong/DG15720/2015(H7N9)	South China Agricultural University	South China Agricultural University	Weixin,Jia;Li,Xing;Yixue,Dai;Wenbao,Qi;Ming,Liao
EPI918952	PA	China	2015-Nov-14	EPI_ISL_249130	A/Chicken/Guangdong/GZ16019/2015(H7N9)	South China Agricultural University	South China Agricultural University	Weixin,Jia;Li,Xing;Zhixian,Li;Wenbao,Qi;Ming,Liao
EPI918960	PA	China	2015-Dec-16	EPI_ISL_249131	A/Chicken/Guangdong/DG16030/2015(H7N9)	South China Agricultural University	South China Agricultural University	Weixin,Jia;Li,Xing;Zhixian,Li;Wenbao,Qi;Ming,Liao
EPI918968	PA	China	2015-Dec-28	EPI_ISL_249132	A/Chicken/Guangdong/DG16058/2015(H7N9)	South China Agricultural University	South China Agricultural University	Weixin,Jia;Li,Xing;Zhixian,Li;Wenbao,Qi;Ming,Liao
EPI918976	PA	China	2015-Dec-28	EPI_ISL_249133	A/Chicken/Guangdong/DG16061/2015(H7N9)	South China Agricultural University	South China Agricultural University	Weixin,Jia;Li,Xing;Zhixian,Li;Wenbao,Qi;Ming,Liao
EPI918986	PA	China	2015-Dec-28	EPI_ISL_249134	A/Chicken/Guangdong/DG16072/2015(H7N9)	South China Agricultural University	South China Agricultural University	Weixin,Jia;Li,Xing;Zhixian,Li;Wenbao,Qi;Ming,Liao
EPI918994	PA	China	2016-Jan-06	EPI_ISL_249135	A/Chicken/Liaoning/16138/2016(H7N9)	South China Agricultural University	South China Agricultural University	Weixin,Jia;Li,Xing;Zhixian,Li;Wenbao,Qi;Ming,Liao
EPI919002	PA	China	2016-Jan-13	EPI_ISL_249136	A/Chicken/Guangdong/DG16303/2016(H7N9)	South China Agricultural University	South China Agricultural University	Weixin,Jia;Li,Xing;Zhixian,Li;Wenbao,Qi;Ming,Liao
EPI919010	PA	China	2016-Jan-21	EPI_ISL_249137	A/Chicken/Guangdong/DG16402/2016(H7N9)	South China Agricultural University	South China Agricultural University	Weixin,Jia;Li,Xing;Zhixian,Li;Wenbao,Qi;Ming,Liao
EPI919018	PA	China	2016-Mar-01	EPI_ISL_249138	A/Chicken/Guangdong/DG16411/2016(H7N9)	South China Agricultural University	South China Agricultural University	Weixin,Jia;Li,Xing;Zhixian,Li;Wenbao,Qi;Ming,Liao
EPI919026	PA	China	2016-Mar-01	EPI_ISL_249139	A/Chicken/Guangdong/DG16419/2016(H7N9)	South China Agricultural University	South China Agricultural University	Weixin,Jia;Li,Xing;Zhixian,Li;Wenbao,Qi;Ming,Liao
EPI919034	PA	China	2016-Mar-01	EPI_ISL_249140	A/Chicken/Guangdong/DG16437/2016(H7N9)	South China Agricultural University	South China Agricultural University	Weixin,Jia;Li,Xing;Zhixian,Li;Wenbao,Qi;Ming,Liao
EPI919042	PA	China	2016-Mar-04	EPI_ISL_249141	A/Chicken/Dongguan/DG16447/2016(H7N9)	South China Agricultural University	South China Agricultural University	Weixin,Jia;Li,Xing;Yixue,Dai;Wenbao,Qi;Ming,Liao
EPI919050	PA	China	2016-Mar-17	EPI_ISL_249142	A/Chicken/Guangdong/GZ16459/2016(H7N9)	South China Agricultural University	South China Agricultural University	Weixin,Jia;Li,Xing;Yixue,Dai;Wenbao,Qi;Ming,Liao
EPI919058	PA	China	2016-Mar-08	EPI_ISL_249143	A/Chicken/Guangdong/GZ16491/2016(H7N9)	South China Agricultural University	South China Agricultural University	Weixin,Jia;Li,Xing;Zhixian,Li;Wenbao,Qi;Ming,Liao
EPI919066	PA	China	2016-Mar-08	EPI_ISL_249144	A/Chicken/Guangdong/GZ16498/2016(H7N9)	South China Agricultural University	South China Agricultural University	Weixin,Jia;Li,Xing;Zhixian,Li;Wenbao,Qi;Ming,Liao
EPI919082	PA	China	2016-Mar-18	EPI_ISL_249146	A/Chicken/Guangdong/DG16550/2016(H7N9)	South China Agricultural University	South China Agricultural University	Weixin,Jia;Li,Xing;Zhixian,Li;Wenbao,Qi;Ming,Liao
EPI919090	PA	China	2016-Apr-01	EPI_ISL_249147	A/Chicken/Guangdong/DG16604/2016(H7N9)	South China Agricultural University	South China Agricultural University	Weixin,Jia;Li,Xing;Yixue,Dai;Wenbao,Qi;Ming,Liao
EPI919098	PA	China	2016-Apr-22	EPI_ISL_249148	A/Chicken/Guangdong/DG16624/2016(H7N9)	South China Agricultural University	South China Agricultural University	Weixin,Jia;Li,Xing;Zhixian,Li;Wenbao,Qi;Ming,Liao
EPI919106	PA	China	2016-Apr-22	EPI_ISL_249149	A/Chicken/Guangdong/DG16666/2016(H7N9)	South China Agricultural University	South China Agricultural University	Weixin,Jia;Li,Xing;Zhixian,Li;Wenbao,Qi;Ming,Liao
EPI919114	PA	China	2016-Apr-22	EPI_ISL_249150	A/Chicken/Guangdong/DG16667/2016(H7N9)	South China Agricultural University	South China Agricultural University	Weixin,Jia;Li,Xing;Zhixian,Li;Wenbao,Qi;Ming,Liao
EPI919122	PA	China	2016-Apr-22	EPI_ISL_249151	A/Chicken/Guangdong/DG16675/2016(H7N9)	South China Agricultural University	South China Agricultural University	Weixin,Jia;Li,Xing;Yixue,Dai;Wenbao,Qi;Ming,Liao
EPI919130	PA	China	2016-Apr-22	EPI_ISL_249152	A/Chicken/Jiangsu/16680/2016(H7N9)	South China Agricultural University	South China Agricultural University	Weixin,Jia;Li,Xing;Zhixian,Li;Wenbao,Qi;Ming,Liao
EPI919138	PA	China	2016-Jun-03	EPI_ISL_249153	A/Chicken/Guangdong/DG16746/2016(H7N9)	South China Agricultural University	South China Agricultural University	Weixin,Jia;Li,Xing;Zhixian,Li;Wenbao,Qi;Ming,Liao
EPI919146	PA	China	2016-Jul-04	EPI_ISL_249154	A/Chicken/Guangdong/DG16800/2016(H7N9)	South China Agricultural University	South China Agricultural University	Weixin,Jia;Li,Xing;Zhixian,Li;Wenbao,Qi;Ming,Liao
EPI919440	PA	China	2016-Aug-09	EPI_ISL_249236	A/Chicken/Guangdong/DG16804/2016(H7N9)	South China Agricultural University	South China Agricultural University	Weixin,Jia;Li,Xing;Zhixian,Li;Wenbao,Qi;Ming,Liao
EPI919524	PA	China	2016-Aug-09	EPI_ISL_249280	A/Duck/Guangdong/DG16807/2016(H7N9)	South China Agricultural University	South China Agricultural University	Weixin,Jia;Li,Xing;Zhixian,Li;Wenbao,Qi;Ming,Liao
EPI919532	PA	China	2016-Jul-24	EPI_ISL_249281	A/Chicken/Heyuan/16876/2016(H7N9)	South China Agricultural University	South China Agricultural University	Weixin,Jia;Li,Xing;Zhixian,Li;Wenbao,Qi;Ming,Liao
EPI919540	PA	China	2016-Feb-28	EPI_ISL_249282	A/Chicken/Guangdong/CZ9/2016(H7N9)	South China Agricultural University	South China Agricultural University	Weixin,Jia;Li,Xing;Zhixian,Li;Wenbao,Qi;Ming,Liao
EPI942206	PA	China	2016-Jan-27	EPI_ISL_252837	A/chicken/Ganzhou/GZ79/2016			Chen,L.J.; Tian,J.H.; Lin,X.D.; Liao,Y.; Shi,M.; Zhang,Y.Z.
EPI953333	PA	United States	2016-Jan-23	EPI_ISL_254724	A/cinnamon teal/California/AH0079011/2016			Xu,Y.; Ramey,A.M.; Bowman,A.S.; DeLiberto,T.J.; Killian,M.L.; Krauss,S.; Nolting,J.M.; Torchetti,M.K.; Reeves,A.B.; Webby,R.J.; Stallknecht,D.E.; Wan,X.F.; Crossley,B.
EPI953101	PA	United States	2015-Jan-11	EPI_ISL_254785	A/American green-winged teal/Idaho/AH0006121/2015			Xu,Y.; Ramey,A.M.; Bowman,A.S.; DeLiberto,T.J.; Killian,M.L.; Krauss,S.; Nolting,J.M.; Torchetti,M.K.; Reeves,A.B.; Webby,R.J.; Stallknecht,D.E.; Wan,X.F.; Wolking,R.; Bradway,D.
EPI965406	PA	Bangladesh	2015-Dec-10	EPI_ISL_257048	A/duck/Bangladesh/26980/2015			Barman,S.; Marinova-Petkova,A.; Hasan,M.K.; Akhtar,S.; Turner,J.C.; Franks,J.; Walker,D.; Seiler,P.; Friedman,K.; Kercher,L.; Kayali,G.; Jones-Engel,L.; McKenzie,P.; Krauss,S.; Webby,R.J.; Feeroz,M.M.; Webster,R.G.
EPI965541	PA	Bangladesh	2015-Dec-10	EPI_ISL_257080	A/duck/Bangladesh/27042/2015			Barman,S.; Marinova-Petkova,A.; Hasan,M.K.; Akhtar,S.; Turner,J.C.; Franks,J.; Walker,D.; Seiler,P.; Friedman,K.; Kercher,L.; Kayali,G.; Jones-Engel,L.; McKenzie,P.; Krauss,S.; Webby,R.J.; Feeroz,M.M.; Webster,R.G.
EPI965516	PA	Bangladesh	2015-Dec-10	EPI_ISL_257090	A/duck/Bangladesh/26992/2015			Barman,S.; Marinova-Petkova,A.; Hasan,M.K.; Akhtar,S.; Turner,J.C.; Franks,J.; Walker,D.; Seiler,P.; Friedman,K.; Kercher,L.; Kayali,G.; Jones-Engel,L.; McKenzie,P.; Krauss,S.; Webby,R.J.; Feeroz,M.M.; Webster,R.G.
EPI967330	PA	United States	2016-Jan-30	EPI_ISL_257409	A/nothern shoveler/California/AH0079371/2016			Xu,Y.; Ramey,A.M.; Bowman,A.S.; DeLiberto,T.J.; Killian,M.L.; Krauss,S.; Nolting,J.M.; Torchetti,M.K.; Reeves,A.B.; Webby,R.J.; Stallknecht,D.E.; Wan,X.F.; Crossley,B.
EPI967336	PA	United States	2016-Jan-16	EPI_ISL_257410	A/northern shoveler/California/AH0076755/2016			Xu,Y.; Ramey,A.M.; Bowman,A.S.; DeLiberto,T.J.; Killian,M.L.; Krauss,S.; Nolting,J.M.; Torchetti,M.K.; Reeves,A.B.; Webby,R.J.; Stallknecht,D.E.; Wan,X.F.; Crossley,B.
EPI973693	PA	United States	2015-Mar-28	EPI_ISL_258508	A/blue-winged teal/Louisiana/UGAI15-1367/2015			Reeves,A.B.
EPI973701	PA	United States	2015-Mar-28	EPI_ISL_258509	A/blue-winged teal/Louisiana/UGAI15-1692/2015			Reeves,A.B.
EPI979513	PA	China	2016-Dec-10	EPI_ISL_259747	A/chicken/Guangdong/12.10 DGCPLB032/2016	CAS Key Laboratory of Pathogenic Microbiology and Immunology, Institute of Microbiology, Chinese Academy of Sciences	Institute of Microbiology, Chinese Academy of Sciences	Yuhai, Bi
EPI979521	PA	China	2016-Dec-02	EPI_ISL_259748	A/chicken/Jiangsu/12.2 KS001-O/2016	CAS Key Laboratory of Pathogenic Microbiology and Immunology, Institute of Microbiology, Chinese Academy of Sciences	Institute of Microbiology, Chinese Academy of Sciences	Yuhai, Bi
EPI979529	PA	China	2016-Dec-02	EPI_ISL_259749	A/chicken/Jiangsu/12.2 KS004-O/2016	CAS Key Laboratory of Pathogenic Microbiology and Immunology, Institute of Microbiology, Chinese Academy of Sciences	Institute of Microbiology, Chinese Academy of Sciences	Yuhai, Bi
EPI979537	PA	China	2016-Dec-02	EPI_ISL_259750	A/chicken/Jiangsu/12.2 KS008-O/2016	CAS Key Laboratory of Pathogenic Microbiology and Immunology, Institute of Microbiology, Chinese Academy of Sciences	Institute of Microbiology, Chinese Academy of Sciences	Yuhai, Bi
EPI979561	PA	China	2017-Feb-16	EPI_ISL_259753	A/chicken/Jiangxi/02.16 ShRGF080-P/2017	CAS Key Laboratory of Pathogenic Microbiology and Immunology, Institute of Microbiology, Chinese Academy of Sciences	Institute of Microbiology, Chinese Academy of Sciences	Yuhai, Bi
EPI979569	PA	China	2017-Mar-04	EPI_ISL_259754	A/chicken/Liaoning/03.04 LN-083/2017	CAS Key Laboratory of Pathogenic Microbiology and Immunology, Institute of Microbiology, Chinese Academy of Sciences	Institute of Microbiology, Chinese Academy of Sciences	Yuhai, Bi
EPI979577	PA	China	2017-Feb-10	EPI_ISL_259755	A/chicken/Shandong/02.10 QD2-758/2017	CAS Key Laboratory of Pathogenic Microbiology and Immunology, Institute of Microbiology, Chinese Academy of Sciences	Institute of Microbiology, Chinese Academy of Sciences	Yuhai, Bi
EPI979585	PA	China	2017-Apr-03	EPI_ISL_259756	A/chicken/Shandong/04.03 QD4-739/2017	CAS Key Laboratory of Pathogenic Microbiology and Immunology, Institute of Microbiology, Chinese Academy of Sciences	Institute of Microbiology, Chinese Academy of Sciences	Yuhai, Bi
EPI979601	PA	China	2017-Jan-08	EPI_ISL_259758	A/chicken/Guangdong/01.08 SZBJ0011-O/2017	CAS Key Laboratory of Pathogenic Microbiology and Immunology, Institute of Microbiology, Chinese Academy of Sciences	Institute of Microbiology, Chinese Academy of Sciences	Yuhai, Bi
EPI979617	PA	China	2017-Jan-10	EPI_ISL_259760	A/chicken/Zhejiang/1.10 HZ142/2017	CAS Key Laboratory of Pathogenic Microbiology and Immunology, Institute of Microbiology, Chinese Academy of Sciences	Institute of Microbiology, Chinese Academy of Sciences	Yuhai, Bi
EPI979633	PA	China	2016-Dec-15	EPI_ISL_259762	A/chicken/Zhejiang/12.15 HZ298/2016	CAS Key Laboratory of Pathogenic Microbiology and Immunology, Institute of Microbiology, Chinese Academy of Sciences	Institute of Microbiology, Chinese Academy of Sciences	Yuhai, Bi
EPI979640	PA	China	2017-Feb-17	EPI_ISL_259763	A/Chicken/Jiangxi/02.17 ShRGF219-O/2017(H7N9)	CAS Key Laboratory of Pathogenic Microbiology and Immunology, Institute of Microbiology, Chinese Academy of Sciences	Institute of Microbiology, Chinese Academy of Sciences
EPI1010106	PA	China	2017-May-05	EPI_ISL_266937	A/chicken/Shandong/05.05 DZ056/2017(H7N9)	CAS Key Laboratory of Pathogenic Microbiology and Immunology, Institute of Microbiology, Chinese Academy of Sciences	Institute of Microbiology, Chinese Academy of Sciences
EPI1010114	PA	China	2017-May-12	EPI_ISL_266938	A/chicken/Liaoning/05.12 SY059/2017(H7N9)		Institute of Microbiology, Chinese Academy of Sciences
EPI1040459	PA	China	2017-Apr-13	EPI_ISL_273950	A/Dressed_chicken/Guangdong/GZ631/2017	Guangdong Provincial Center for Disease Control and Prevention	Li Ka Shing Faculty of Medicine, The University of Hong Kong	Su, W.; Mao,X.X.; Zhou, J.; Wu,J.; Yen, H.L.
EPI1040894	PA	China	2017-Apr-24	EPI_ISL_274206	A/chicken/Heinan/ZZ01/2017			Zou,Z.
EPI1053951	PA	United States	2017-Mar-19	EPI_ISL_276762	A/chicken/Alabama/17-008899-10/2017			Killian,M.L.
EPI1053959	PA	United States	2017-Mar-19	EPI_ISL_276763	A/chicken/Alabama/17-008899-11/2017			Killian,M.L.
EPI1053967	PA	United States	2017-Mar-17	EPI_ISL_276764	A/chicken/Alabama/17-008901-1/2017			Killian,M.L.
EPI1053975	PA	United States	2017-Mar-03	EPI_ISL_276765	A/chicken/Tennessee/17-007147-1/2017			Killian,M.L.
EPI1053985	PA	United States	2017-Mar-03	EPI_ISL_276767	A/chicken/Tennessee/17-007147-3/2017			Killian,M.L.
EPI1053993	PA	United States	2017-Mar-03	EPI_ISL_276768	A/chicken/Tennessee/17-007147-4/2017			Killian,M.L.
EPI1054001	PA	United States	2017-Mar-03	EPI_ISL_276769	A/chicken/Tennessee/17-007147-5/2017			Killian,M.L.
EPI1054009	PA	United States	2017-Mar-03	EPI_ISL_276770	A/chicken/Tennessee/17-007147-6/2017			Killian,M.L.
EPI1054017	PA	United States	2017-Mar-03	EPI_ISL_276771	A/chicken/Tennessee/17-007147-7/2017			Killian,M.L.
EPI1054025	PA	United States	2017-Mar-06	EPI_ISL_276772	A/chicken/Tennessee/17-007429-3/2017			Killian,M.L.
EPI1054033	PA	United States	2017-Mar-06	EPI_ISL_276773	A/chicken/Tennessee/17-007429-7/2017			Killian,M.L.
EPI1054041	PA	United States	2017-Mar-13	EPI_ISL_276774	A/chicken/Tennessee/17-008152-1/2017			Killian,M.L.
EPI1054049	PA	United States	2017-Mar-14	EPI_ISL_276775	A/chicken/Tennessee/17-008279-2/2017			Killian,M.L.
EPI1054057	PA	United States	2017-Mar-14	EPI_ISL_276776	A/chicken/Tennessee/17-008279-5/2017			Killian,M.L.
EPI1054065	PA	United States	2017-Mar-14	EPI_ISL_276777	A/chicken/Tennessee/17-008279-6/2017			Killian,M.L.
EPI1054073	PA	United States	2017-Mar-15	EPI_ISL_276778	A/duck/Alabama/17-008643-2/2017			Killian,M.L.
EPI1054082	PA	United States	2017-Mar-14	EPI_ISL_276779	A/guinea fowl/Alabama/17-008645-2/2017			Killian,M.L.
EPI1054089	PA	United States	2017-Mar-14	EPI_ISL_276780	A/guinea fowl/Alabama/17-008646-1/2017			Killian,M.L.
EPI1054122	PA	China	2017-May-02	EPI_ISL_276784	A/chicken/Jiangsu/05.02 DT001/2017	CAS Key Laboratory of Pathogenic Microbiology and Immunology, Institute of Microbiology, Chinese Academy of Sciences	Institute of Microbiology, Chinese Academy of Sciences	Yuhai, Bi
EPI1054130	PA	China	2017-Jun-06	EPI_ISL_276785	A/chicken/Fujian/06.06 NP0001/2017	CAS Key Laboratory of Pathogenic Microbiology and Immunology, Institute of Microbiology, Chinese Academy of Sciences	Institute of Microbiology, Chinese Academy of Sciences	Yuhai, Bi
EPI1054138	PA	China	2017-Feb-22	EPI_ISL_276786	A/chicken/Hebei/02.22 XT001/2017	CAS Key Laboratory of Pathogenic Microbiology and Immunology, Institute of Microbiology, Chinese Academy of Sciences	Institute of Microbiology, Chinese Academy of Sciences	Yuhai, Bi
EPI1054154	PA	China	2017-May-15	EPI_ISL_276788	A/chicken/Liaoning/05.12 SY059/2017	CAS Key Laboratory of Pathogenic Microbiology and Immunology, Institute of Microbiology, Chinese Academy of Sciences	Institute of Microbiology, Chinese Academy of Sciences	Yuhai, Bi
EPI1055396	PA	China	2015-Dec-19	EPI_ISL_277046	A/chicken/Wuxi/7144/2015	Beijing Institute of Microbiology and Epidemiology	Beijing Institute of Microbiology and Epidemiology	Maijuan,Ma; Shanhui,Chen; Teng,Zhao
EPI1055404	PA	China	2015-May-19	EPI_ISL_277047	A/chicken/Wuxi/5852/2015	Beijing Institute of Microbiology and Epidemiology	Beijing Institute of Microbiology and Epidemiology	Maijuan,Ma; Shanhui,Chen; Teng,Zhao
EPI1055412	PA	China	2016-Apr-21	EPI_ISL_277048	A/chicken/Wuxi/8048/2016	Beijing Institute of Microbiology and Epidemiology	Beijing Institute of Microbiology and Epidemiology	Maijuan,Ma; Shanhui,Chen; Teng,Zhao
EPI1055428	PA	China	2014-Jun-01	EPI_ISL_277050	A/chicken/Wuxi/WX5/2014	Beijing Institute of Microbiology and Epidemiology	Beijing Institute of Microbiology and Epidemiology	Maijuan,Ma; Shanhui,Chen; Teng,Zhao
EPI1067572	PA	Japan	2017-Jun-23	EPI_ISL_279396	A/duck/Japan/AQ-HE29-22/2017			Shibata,A.; Okamatsu,M.; Sumiyoshi,R.; Matsuno,K.; Osaka,H.; Sakoda,Y.
EPI1075303	PA	Japan	2017-Jan-01	EPI_ISL_280892	A/duck/Japan/AQ-HE29-22/2017/-1	National Institute of Animal Health	National Institute of Animal Health	Uchida,Y
EPI1090180	PA	China	2014-Mar-05	EPI_ISL_283472	A/chicken/Fujian/S1017/2014			Shi,J.; Deng,G.; Kong,H.; Gu,C.; Ma,S.; Yin,X.; Zeng,X.; Cui,P.; Chen,Y.; Yang,H.; Wan,X.; Wang,X.; Liu,L.; Chen,P.; Jiang,Y.; Liu,J.; Guan,Y.; Suzuki,Y.; Li,M.; Qu,Z.; Guan,L.; Zang,J.; Gu,W.; Han,S.; Song,Y.; Hu,Y.; Wang,Z.; Gu,L.; Yang,W.; Liang,L.; Bao,H.; Tian,G.; Li,Y.; Qiao,C.; Jiang,L.; Li,C.; Bu,Z.; Chen,H.
EPI1090188	PA	China	2014-Mar-05	EPI_ISL_283473	A/chicken/Fujian/S1085/2014			Shi,J.; Deng,G.; Kong,H.; Gu,C.; Ma,S.; Yin,X.; Zeng,X.; Cui,P.; Chen,Y.; Yang,H.; Wan,X.; Wang,X.; Liu,L.; Chen,P.; Jiang,Y.; Liu,J.; Guan,Y.; Suzuki,Y.; Li,M.; Qu,Z.; Guan,L.; Zang,J.; Gu,W.; Han,S.; Song,Y.; Hu,Y.; Wang,Z.; Gu,L.; Yang,W.; Liang,L.; Bao,H.; Tian,G.; Li,Y.; Qiao,C.; Jiang,L.; Li,C.; Bu,Z.; Chen,H.
EPI1090196	PA	China	2015-Apr-08	EPI_ISL_283474	A/chicken/Fujian/S1096/2015			Shi,J.; Deng,G.; Kong,H.; Gu,C.; Ma,S.; Yin,X.; Zeng,X.; Cui,P.; Chen,Y.; Yang,H.; Wan,X.; Wang,X.; Liu,L.; Chen,P.; Jiang,Y.; Liu,J.; Guan,Y.; Suzuki,Y.; Li,M.; Qu,Z.; Guan,L.; Zang,J.; Gu,W.; Han,S.; Song,Y.; Hu,Y.; Wang,Z.; Gu,L.; Yang,W.; Liang,L.; Bao,H.; Tian,G.; Li,Y.; Qiao,C.; Jiang,L.; Li,C.; Bu,Z.; Chen,H.
EPI1090204	PA	China	2014-Mar-06	EPI_ISL_283475	A/chicken/Fujian/S1322/2014			Shi,J.; Deng,G.; Kong,H.; Gu,C.; Ma,S.; Yin,X.; Zeng,X.; Cui,P.; Chen,Y.; Yang,H.; Wan,X.; Wang,X.; Liu,L.; Chen,P.; Jiang,Y.; Liu,J.; Guan,Y.; Suzuki,Y.; Li,M.; Qu,Z.; Guan,L.; Zang,J.; Gu,W.; Han,S.; Song,Y.; Hu,Y.; Wang,Z.; Gu,L.; Yang,W.; Liang,L.; Bao,H.; Tian,G.; Li,Y.; Qiao,C.; Jiang,L.; Li,C.; Bu,Z.; Chen,H.
EPI1090212	PA	China	2014-Nov-04	EPI_ISL_283476	A/chicken/Fujian/S4215/2014			Shi,J.; Deng,G.; Kong,H.; Gu,C.; Ma,S.; Yin,X.; Zeng,X.; Cui,P.; Chen,Y.; Yang,H.; Wan,X.; Wang,X.; Liu,L.; Chen,P.; Jiang,Y.; Liu,J.; Guan,Y.; Suzuki,Y.; Li,M.; Qu,Z.; Guan,L.; Zang,J.; Gu,W.; Han,S.; Song,Y.; Hu,Y.; Wang,Z.; Gu,L.; Yang,W.; Liang,L.; Bao,H.; Tian,G.; Li,Y.; Qiao,C.; Jiang,L.; Li,C.; Bu,Z.; Chen,H.
EPI1090220	PA	China	2014-Nov-04	EPI_ISL_283477	A/chicken/Fujian/S4219/2014			Shi,J.; Deng,G.; Kong,H.; Gu,C.; Ma,S.; Yin,X.; Zeng,X.; Cui,P.; Chen,Y.; Yang,H.; Wan,X.; Wang,X.; Liu,L.; Chen,P.; Jiang,Y.; Liu,J.; Guan,Y.; Suzuki,Y.; Li,M.; Qu,Z.; Guan,L.; Zang,J.; Gu,W.; Han,S.; Song,Y.; Hu,Y.; Wang,Z.; Gu,L.; Yang,W.; Liang,L.; Bao,H.; Tian,G.; Li,Y.; Qiao,C.; Jiang,L.; Li,C.; Bu,Z.; Chen,H.
EPI1090228	PA	China	2014-Nov-04	EPI_ISL_283478	A/chicken/Fujian/S4248/2014			Shi,J.; Deng,G.; Kong,H.; Gu,C.; Ma,S.; Yin,X.; Zeng,X.; Cui,P.; Chen,Y.; Yang,H.; Wan,X.; Wang,X.; Liu,L.; Chen,P.; Jiang,Y.; Liu,J.; Guan,Y.; Suzuki,Y.; Li,M.; Qu,Z.; Guan,L.; Zang,J.; Gu,W.; Han,S.; Song,Y.; Hu,Y.; Wang,Z.; Gu,L.; Yang,W.; Liang,L.; Bao,H.; Tian,G.; Li,Y.; Qiao,C.; Jiang,L.; Li,C.; Bu,Z.; Chen,H.
EPI1090236	PA	China	2015-Dec-09	EPI_ISL_283479	A/chicken/Fujian/S4518/2015			Shi,J.; Deng,G.; Kong,H.; Gu,C.; Ma,S.; Yin,X.; Zeng,X.; Cui,P.; Chen,Y.; Yang,H.; Wan,X.; Wang,X.; Liu,L.; Chen,P.; Jiang,Y.; Liu,J.; Guan,Y.; Suzuki,Y.; Li,M.; Qu,Z.; Guan,L.; Zang,J.; Gu,W.; Han,S.; Song,Y.; Hu,Y.; Wang,Z.; Gu,L.; Yang,W.; Liang,L.; Bao,H.; Tian,G.; Li,Y.; Qiao,C.; Jiang,L.; Li,C.; Bu,Z.; Chen,H.
EPI1090244	PA	China	2015-Jan-17	EPI_ISL_283480	A/chicken/Fujian/SD005/2015			Shi,J.; Deng,G.; Kong,H.; Gu,C.; Ma,S.; Yin,X.; Zeng,X.; Cui,P.; Chen,Y.; Yang,H.; Wan,X.; Wang,X.; Liu,L.; Chen,P.; Jiang,Y.; Liu,J.; Guan,Y.; Suzuki,Y.; Li,M.; Qu,Z.; Guan,L.; Zang,J.; Gu,W.; Han,S.; Song,Y.; Hu,Y.; Wang,Z.; Gu,L.; Yang,W.; Liang,L.; Bao,H.; Tian,G.; Li,Y.; Qiao,C.; Jiang,L.; Li,C.; Bu,Z.; Chen,H.
EPI1090252	PA	China	2015-Mar-31	EPI_ISL_283481	A/chicken/Guangdong/S1200/2015			Shi,J.; Deng,G.; Kong,H.; Gu,C.; Ma,S.; Yin,X.; Zeng,X.; Cui,P.; Chen,Y.; Yang,H.; Wan,X.; Wang,X.; Liu,L.; Chen,P.; Jiang,Y.; Liu,J.; Guan,Y.; Suzuki,Y.; Li,M.; Qu,Z.; Guan,L.; Zang,J.; Gu,W.; Han,S.; Song,Y.; Hu,Y.; Wang,Z.; Gu,L.; Yang,W.; Liang,L.; Bao,H.; Tian,G.; Li,Y.; Qiao,C.; Jiang,L.; Li,C.; Bu,Z.; Chen,H.
EPI1090260	PA	China	2013-Aug-12	EPI_ISL_283482	A/chicken/Guangdong/SC086/2013			Shi,J.; Deng,G.; Kong,H.; Gu,C.; Ma,S.; Yin,X.; Zeng,X.; Cui,P.; Chen,Y.; Yang,H.; Wan,X.; Wang,X.; Liu,L.; Chen,P.; Jiang,Y.; Liu,J.; Guan,Y.; Suzuki,Y.; Li,M.; Qu,Z.; Guan,L.; Zang,J.; Gu,W.; Han,S.; Song,Y.; Hu,Y.; Wang,Z.; Gu,L.; Yang,W.; Liang,L.; Bao,H.; Tian,G.; Li,Y.; Qiao,C.; Jiang,L.; Li,C.; Bu,Z.; Chen,H.
EPI1090268	PA	China	2013-Aug-12	EPI_ISL_283483	A/chicken/Guangdong/SC092/2013			Shi,J.; Deng,G.; Kong,H.; Gu,C.; Ma,S.; Yin,X.; Zeng,X.; Cui,P.; Chen,Y.; Yang,H.; Wan,X.; Wang,X.; Liu,L.; Chen,P.; Jiang,Y.; Liu,J.; Guan,Y.; Suzuki,Y.; Li,M.; Qu,Z.; Guan,L.; Zang,J.; Gu,W.; Han,S.; Song,Y.; Hu,Y.; Wang,Z.; Gu,L.; Yang,W.; Liang,L.; Bao,H.; Tian,G.; Li,Y.; Qiao,C.; Jiang,L.; Li,C.; Bu,Z.; Chen,H.
EPI1090276	PA	China	2014-Jan-09	EPI_ISL_283484	A/chicken/Guangdong/SD002/2014			Shi,J.; Deng,G.; Kong,H.; Gu,C.; Ma,S.; Yin,X.; Zeng,X.; Cui,P.; Chen,Y.; Yang,H.; Wan,X.; Wang,X.; Liu,L.; Chen,P.; Jiang,Y.; Liu,J.; Guan,Y.; Suzuki,Y.; Li,M.; Qu,Z.; Guan,L.; Zang,J.; Gu,W.; Han,S.; Song,Y.; Hu,Y.; Wang,Z.; Gu,L.; Yang,W.; Liang,L.; Bao,H.; Tian,G.; Li,Y.; Qiao,C.; Jiang,L.; Li,C.; Bu,Z.; Chen,H.
EPI1090284	PA	China	2015-Jan-18	EPI_ISL_283485	A/chicken/Guangdong/SD007/2015			Shi,J.; Deng,G.; Kong,H.; Gu,C.; Ma,S.; Yin,X.; Zeng,X.; Cui,P.; Chen,Y.; Yang,H.; Wan,X.; Wang,X.; Liu,L.; Chen,P.; Jiang,Y.; Liu,J.; Guan,Y.; Suzuki,Y.; Li,M.; Qu,Z.; Guan,L.; Zang,J.; Gu,W.; Han,S.; Song,Y.; Hu,Y.; Wang,Z.; Gu,L.; Yang,W.; Liang,L.; Bao,H.; Tian,G.; Li,Y.; Qiao,C.; Jiang,L.; Li,C.; Bu,Z.; Chen,H.
EPI1090292	PA	China	2017-Jan-09	EPI_ISL_283486	A/chicken/Guangdong/SD008/2017			Shi,J.; Deng,G.; Kong,H.; Gu,C.; Ma,S.; Yin,X.; Zeng,X.; Cui,P.; Chen,Y.; Yang,H.; Wan,X.; Wang,X.; Liu,L.; Chen,P.; Jiang,Y.; Liu,J.; Guan,Y.; Suzuki,Y.; Li,M.; Qu,Z.; Guan,L.; Zang,J.; Gu,W.; Han,S.; Song,Y.; Hu,Y.; Wang,Z.; Gu,L.; Yang,W.; Liang,L.; Bao,H.; Tian,G.; Li,Y.; Qiao,C.; Jiang,L.; Li,C.; Bu,Z.; Chen,H.
EPI1090300	PA	China	2017-Jan-18	EPI_ISL_283487	A/chicken/Guangdong/SD010/2017			Shi,J.; Deng,G.; Kong,H.; Gu,C.; Ma,S.; Yin,X.; Zeng,X.; Cui,P.; Chen,Y.; Yang,H.; Wan,X.; Wang,X.; Liu,L.; Chen,P.; Jiang,Y.; Liu,J.; Guan,Y.; Suzuki,Y.; Li,M.; Qu,Z.; Guan,L.; Zang,J.; Gu,W.; Han,S.; Song,Y.; Hu,Y.; Wang,Z.; Gu,L.; Yang,W.; Liang,L.; Bao,H.; Tian,G.; Li,Y.; Qiao,C.; Jiang,L.; Li,C.; Bu,Z.; Chen,H.
EPI1090308	PA	China	2014-Jan-27	EPI_ISL_283488	A/chicken/Guangdong/SD014/2014			Shi,J.; Deng,G.; Kong,H.; Gu,C.; Ma,S.; Yin,X.; Zeng,X.; Cui,P.; Chen,Y.; Yang,H.; Wan,X.; Wang,X.; Liu,L.; Chen,P.; Jiang,Y.; Liu,J.; Guan,Y.; Suzuki,Y.; Li,M.; Qu,Z.; Guan,L.; Zang,J.; Gu,W.; Han,S.; Song,Y.; Hu,Y.; Wang,Z.; Gu,L.; Yang,W.; Liang,L.; Bao,H.; Tian,G.; Li,Y.; Qiao,C.; Jiang,L.; Li,C.; Bu,Z.; Chen,H.
EPI1090316	PA	China	2013-Dec-18	EPI_ISL_283489	A/chicken/Guangdong/SD015/2013			Shi,J.; Deng,G.; Kong,H.; Gu,C.; Ma,S.; Yin,X.; Zeng,X.; Cui,P.; Chen,Y.; Yang,H.; Wan,X.; Wang,X.; Liu,L.; Chen,P.; Jiang,Y.; Liu,J.; Guan,Y.; Suzuki,Y.; Li,M.; Qu,Z.; Guan,L.; Zang,J.; Gu,W.; Han,S.; Song,Y.; Hu,Y.; Wang,Z.; Gu,L.; Yang,W.; Liang,L.; Bao,H.; Tian,G.; Li,Y.; Qiao,C.; Jiang,L.; Li,C.; Bu,Z.; Chen,H.
EPI1090324	PA	China	2015-Jan-27	EPI_ISL_283490	A/chicken/Guangdong/SD018/2015			Shi,J.; Deng,G.; Kong,H.; Gu,C.; Ma,S.; Yin,X.; Zeng,X.; Cui,P.; Chen,Y.; Yang,H.; Wan,X.; Wang,X.; Liu,L.; Chen,P.; Jiang,Y.; Liu,J.; Guan,Y.; Suzuki,Y.; Li,M.; Qu,Z.; Guan,L.; Zang,J.; Gu,W.; Han,S.; Song,Y.; Hu,Y.; Wang,Z.; Gu,L.; Yang,W.; Liang,L.; Bao,H.; Tian,G.; Li,Y.; Qiao,C.; Jiang,L.; Li,C.; Bu,Z.; Chen,H.
EPI1090332	PA	China	2014-Feb-23	EPI_ISL_283491	A/chicken/Guangdong/SD021/2014			Shi,J.; Deng,G.; Kong,H.; Gu,C.; Ma,S.; Yin,X.; Zeng,X.; Cui,P.; Chen,Y.; Yang,H.; Wan,X.; Wang,X.; Liu,L.; Chen,P.; Jiang,Y.; Liu,J.; Guan,Y.; Suzuki,Y.; Li,M.; Qu,Z.; Guan,L.; Zang,J.; Gu,W.; Han,S.; Song,Y.; Hu,Y.; Wang,Z.; Gu,L.; Yang,W.; Liang,L.; Bao,H.; Tian,G.; Li,Y.; Qiao,C.; Jiang,L.; Li,C.; Bu,Z.; Chen,H.
EPI1090340	PA	China	2014-Feb-23	EPI_ISL_283492	A/chicken/Guangdong/SD023/2014			Shi,J.; Deng,G.; Kong,H.; Gu,C.; Ma,S.; Yin,X.; Zeng,X.; Cui,P.; Chen,Y.; Yang,H.; Wan,X.; Wang,X.; Liu,L.; Chen,P.; Jiang,Y.; Liu,J.; Guan,Y.; Suzuki,Y.; Li,M.; Qu,Z.; Guan,L.; Zang,J.; Gu,W.; Han,S.; Song,Y.; Hu,Y.; Wang,Z.; Gu,L.; Yang,W.; Liang,L.; Bao,H.; Tian,G.; Li,Y.; Qiao,C.; Jiang,L.; Li,C.; Bu,Z.; Chen,H.
EPI1090348	PA	China	2014-Mar-08	EPI_ISL_283493	A/chicken/Guangdong/SD025/2014			Shi,J.; Deng,G.; Kong,H.; Gu,C.; Ma,S.; Yin,X.; Zeng,X.; Cui,P.; Chen,Y.; Yang,H.; Wan,X.; Wang,X.; Liu,L.; Chen,P.; Jiang,Y.; Liu,J.; Guan,Y.; Suzuki,Y.; Li,M.; Qu,Z.; Guan,L.; Zang,J.; Gu,W.; Han,S.; Song,Y.; Hu,Y.; Wang,Z.; Gu,L.; Yang,W.; Liang,L.; Bao,H.; Tian,G.; Li,Y.; Qiao,C.; Jiang,L.; Li,C.; Bu,Z.; Chen,H.
EPI1090356	PA	China	2015-Mar-14	EPI_ISL_283494	A/chicken/Guangdong/SD027/2015			Shi,J.; Deng,G.; Kong,H.; Gu,C.; Ma,S.; Yin,X.; Zeng,X.; Cui,P.; Chen,Y.; Yang,H.; Wan,X.; Wang,X.; Liu,L.; Chen,P.; Jiang,Y.; Liu,J.; Guan,Y.; Suzuki,Y.; Li,M.; Qu,Z.; Guan,L.; Zang,J.; Gu,W.; Han,S.; Song,Y.; Hu,Y.; Wang,Z.; Gu,L.; Yang,W.; Liang,L.; Bao,H.; Tian,G.; Li,Y.; Qiao,C.; Jiang,L.; Li,C.; Bu,Z.; Chen,H.
EPI1090364	PA	China	2017-Jan-18	EPI_ISL_283495	A/chicken/Guangdong/SD027/2017			Shi,J.; Deng,G.; Kong,H.; Gu,C.; Ma,S.; Yin,X.; Zeng,X.; Cui,P.; Chen,Y.; Yang,H.; Wan,X.; Wang,X.; Liu,L.; Chen,P.; Jiang,Y.; Liu,J.; Guan,Y.; Suzuki,Y.; Li,M.; Qu,Z.; Guan,L.; Zang,J.; Gu,W.; Han,S.; Song,Y.; Hu,Y.; Wang,Z.; Gu,L.; Yang,W.; Liang,L.; Bao,H.; Tian,G.; Li,Y.; Qiao,C.; Jiang,L.; Li,C.; Bu,Z.; Chen,H.
EPI1090372	PA	China	2017-Jan-18	EPI_ISL_283496	A/chicken/Guangdong/SD028/2017			Shi,J.; Deng,G.; Kong,H.; Gu,C.; Ma,S.; Yin,X.; Zeng,X.; Cui,P.; Chen,Y.; Yang,H.; Wan,X.; Wang,X.; Liu,L.; Chen,P.; Jiang,Y.; Liu,J.; Guan,Y.; Suzuki,Y.; Li,M.; Qu,Z.; Guan,L.; Zang,J.; Gu,W.; Han,S.; Song,Y.; Hu,Y.; Wang,Z.; Gu,L.; Yang,W.; Liang,L.; Bao,H.; Tian,G.; Li,Y.; Qiao,C.; Jiang,L.; Li,C.; Bu,Z.; Chen,H.
EPI1090380	PA	China	2014-Mar-14	EPI_ISL_283497	A/chicken/Guangdong/SD029/2014			Shi,J.; Deng,G.; Kong,H.; Gu,C.; Ma,S.; Yin,X.; Zeng,X.; Cui,P.; Chen,Y.; Yang,H.; Wan,X.; Wang,X.; Liu,L.; Chen,P.; Jiang,Y.; Liu,J.; Guan,Y.; Suzuki,Y.; Li,M.; Qu,Z.; Guan,L.; Zang,J.; Gu,W.; Han,S.; Song,Y.; Hu,Y.; Wang,Z.; Gu,L.; Yang,W.; Liang,L.; Bao,H.; Tian,G.; Li,Y.; Qiao,C.; Jiang,L.; Li,C.; Bu,Z.; Chen,H.
EPI1090388	PA	China	2017-Jan-18	EPI_ISL_283498	A/chicken/Guangdong/SD031/2017			Shi,J.; Deng,G.; Kong,H.; Gu,C.; Ma,S.; Yin,X.; Zeng,X.; Cui,P.; Chen,Y.; Yang,H.; Wan,X.; Wang,X.; Liu,L.; Chen,P.; Jiang,Y.; Liu,J.; Guan,Y.; Suzuki,Y.; Li,M.; Qu,Z.; Guan,L.; Zang,J.; Gu,W.; Han,S.; Song,Y.; Hu,Y.; Wang,Z.; Gu,L.; Yang,W.; Liang,L.; Bao,H.; Tian,G.; Li,Y.; Qiao,C.; Jiang,L.; Li,C.; Bu,Z.; Chen,H.
EPI1090396	PA	China	2017-Jan-12	EPI_ISL_283499	A/chicken/Guangdong/SD032/2017			Shi,J.; Deng,G.; Kong,H.; Gu,C.; Ma,S.; Yin,X.; Zeng,X.; Cui,P.; Chen,Y.; Yang,H.; Wan,X.; Wang,X.; Liu,L.; Chen,P.; Jiang,Y.; Liu,J.; Guan,Y.; Suzuki,Y.; Li,M.; Qu,Z.; Guan,L.; Zang,J.; Gu,W.; Han,S.; Song,Y.; Hu,Y.; Wang,Z.; Gu,L.; Yang,W.; Liang,L.; Bao,H.; Tian,G.; Li,Y.; Qiao,C.; Jiang,L.; Li,C.; Bu,Z.; Chen,H.
EPI1090404	PA	China	2017-Jan-22	EPI_ISL_283500	A/chicken/Guangdong/SD034/2017			Shi,J.; Deng,G.; Kong,H.; Gu,C.; Ma,S.; Yin,X.; Zeng,X.; Cui,P.; Chen,Y.; Yang,H.; Wan,X.; Wang,X.; Liu,L.; Chen,P.; Jiang,Y.; Liu,J.; Guan,Y.; Suzuki,Y.; Li,M.; Qu,Z.; Guan,L.; Zang,J.; Gu,W.; Han,S.; Song,Y.; Hu,Y.; Wang,Z.; Gu,L.; Yang,W.; Liang,L.; Bao,H.; Tian,G.; Li,Y.; Qiao,C.; Jiang,L.; Li,C.; Bu,Z.; Chen,H.
EPI1090412	PA	China	2016-Apr-06	EPI_ISL_283501	A/chicken/Guangdong/SD1433/2016			Shi,J.; Deng,G.; Kong,H.; Gu,C.; Ma,S.; Yin,X.; Zeng,X.; Cui,P.; Chen,Y.; Yang,H.; Wan,X.; Wang,X.; Liu,L.; Chen,P.; Jiang,Y.; Liu,J.; Guan,Y.; Suzuki,Y.; Li,M.; Qu,Z.; Guan,L.; Zang,J.; Gu,W.; Han,S.; Song,Y.; Hu,Y.; Wang,Z.; Gu,L.; Yang,W.; Liang,L.; Bao,H.; Tian,G.; Li,Y.; Qiao,C.; Jiang,L.; Li,C.; Bu,Z.; Chen,H.
EPI1090420	PA	China	2014-Jan-24	EPI_ISL_283502	A/chicken/Guangxi/SD004/2014			Shi,J.; Deng,G.; Kong,H.; Gu,C.; Ma,S.; Yin,X.; Zeng,X.; Cui,P.; Chen,Y.; Yang,H.; Wan,X.; Wang,X.; Liu,L.; Chen,P.; Jiang,Y.; Liu,J.; Guan,Y.; Suzuki,Y.; Li,M.; Qu,Z.; Guan,L.; Zang,J.; Gu,W.; Han,S.; Song,Y.; Hu,Y.; Wang,Z.; Gu,L.; Yang,W.; Liang,L.; Bao,H.; Tian,G.; Li,Y.; Qiao,C.; Jiang,L.; Li,C.; Bu,Z.; Chen,H.
EPI1090428	PA	China	2014-Jan-24	EPI_ISL_283503	A/chicken/Guangxi/SD005/2014			Shi,J.; Deng,G.; Kong,H.; Gu,C.; Ma,S.; Yin,X.; Zeng,X.; Cui,P.; Chen,Y.; Yang,H.; Wan,X.; Wang,X.; Liu,L.; Chen,P.; Jiang,Y.; Liu,J.; Guan,Y.; Suzuki,Y.; Li,M.; Qu,Z.; Guan,L.; Zang,J.; Gu,W.; Han,S.; Song,Y.; Hu,Y.; Wang,Z.; Gu,L.; Yang,W.; Liang,L.; Bao,H.; Tian,G.; Li,Y.; Qiao,C.; Jiang,L.; Li,C.; Bu,Z.; Chen,H.
EPI1090436	PA	China	2014-Jan-24	EPI_ISL_283504	A/chicken/Guangxi/SD006/2014			Shi,J.; Deng,G.; Kong,H.; Gu,C.; Ma,S.; Yin,X.; Zeng,X.; Cui,P.; Chen,Y.; Yang,H.; Wan,X.; Wang,X.; Liu,L.; Chen,P.; Jiang,Y.; Liu,J.; Guan,Y.; Suzuki,Y.; Li,M.; Qu,Z.; Guan,L.; Zang,J.; Gu,W.; Han,S.; Song,Y.; Hu,Y.; Wang,Z.; Gu,L.; Yang,W.; Liang,L.; Bao,H.; Tian,G.; Li,Y.; Qiao,C.; Jiang,L.; Li,C.; Bu,Z.; Chen,H.
EPI1090444	PA	China	2016-Apr-27	EPI_ISL_283505	A/chicken/Hebei/S1257/2016			Shi,J.; Deng,G.; Kong,H.; Gu,C.; Ma,S.; Yin,X.; Zeng,X.; Cui,P.; Chen,Y.; Yang,H.; Wan,X.; Wang,X.; Liu,L.; Chen,P.; Jiang,Y.; Liu,J.; Guan,Y.; Suzuki,Y.; Li,M.; Qu,Z.; Guan,L.; Zang,J.; Gu,W.; Han,S.; Song,Y.; Hu,Y.; Wang,Z.; Gu,L.; Yang,W.; Liang,L.; Bao,H.; Tian,G.; Li,Y.; Qiao,C.; Jiang,L.; Li,C.; Bu,Z.; Chen,H.
EPI1090452	PA	China	2014-Jun-05	EPI_ISL_283506	A/chicken/Henan/S1425/2014			Shi,J.; Deng,G.; Kong,H.; Gu,C.; Ma,S.; Yin,X.; Zeng,X.; Cui,P.; Chen,Y.; Yang,H.; Wan,X.; Wang,X.; Liu,L.; Chen,P.; Jiang,Y.; Liu,J.; Guan,Y.; Suzuki,Y.; Li,M.; Qu,Z.; Guan,L.; Zang,J.; Gu,W.; Han,S.; Song,Y.; Hu,Y.; Wang,Z.; Gu,L.; Yang,W.; Liang,L.; Bao,H.; Tian,G.; Li,Y.; Qiao,C.; Jiang,L.; Li,C.; Bu,Z.; Chen,H.
EPI1090460	PA	China	2016-May-19	EPI_ISL_283507	A/chicken/Hunan/S12753/2016			Shi,J.; Deng,G.; Kong,H.; Gu,C.; Ma,S.; Yin,X.; Zeng,X.; Cui,P.; Chen,Y.; Yang,H.; Wan,X.; Wang,X.; Liu,L.; Chen,P.; Jiang,Y.; Liu,J.; Guan,Y.; Suzuki,Y.; Li,M.; Qu,Z.; Guan,L.; Zang,J.; Gu,W.; Han,S.; Song,Y.; Hu,Y.; Wang,Z.; Gu,L.; Yang,W.; Liang,L.; Bao,H.; Tian,G.; Li,Y.; Qiao,C.; Jiang,L.; Li,C.; Bu,Z.; Chen,H.
EPI1090468	PA	China	2014-Jan-28	EPI_ISL_283508	A/chicken/Hunan/SD010/2014			Shi,J.; Deng,G.; Kong,H.; Gu,C.; Ma,S.; Yin,X.; Zeng,X.; Cui,P.; Chen,Y.; Yang,H.; Wan,X.; Wang,X.; Liu,L.; Chen,P.; Jiang,Y.; Liu,J.; Guan,Y.; Suzuki,Y.; Li,M.; Qu,Z.; Guan,L.; Zang,J.; Gu,W.; Han,S.; Song,Y.; Hu,Y.; Wang,Z.; Gu,L.; Yang,W.; Liang,L.; Bao,H.; Tian,G.; Li,Y.; Qiao,C.; Jiang,L.; Li,C.; Bu,Z.; Chen,H.
EPI1090476	PA	China	2014-Feb-18	EPI_ISL_283509	A/chicken/Hunan/SD017/2014			Shi,J.; Deng,G.; Kong,H.; Gu,C.; Ma,S.; Yin,X.; Zeng,X.; Cui,P.; Chen,Y.; Yang,H.; Wan,X.; Wang,X.; Liu,L.; Chen,P.; Jiang,Y.; Liu,J.; Guan,Y.; Suzuki,Y.; Li,M.; Qu,Z.; Guan,L.; Zang,J.; Gu,W.; Han,S.; Song,Y.; Hu,Y.; Wang,Z.; Gu,L.; Yang,W.; Liang,L.; Bao,H.; Tian,G.; Li,Y.; Qiao,C.; Jiang,L.; Li,C.; Bu,Z.; Chen,H.
EPI1090484	PA	China	2014-Feb-18	EPI_ISL_283510	A/chicken/Hunan/SD019/2014			Shi,J.; Deng,G.; Kong,H.; Gu,C.; Ma,S.; Yin,X.; Zeng,X.; Cui,P.; Chen,Y.; Yang,H.; Wan,X.; Wang,X.; Liu,L.; Chen,P.; Jiang,Y.; Liu,J.; Guan,Y.; Suzuki,Y.; Li,M.; Qu,Z.; Guan,L.; Zang,J.; Gu,W.; Han,S.; Song,Y.; Hu,Y.; Wang,Z.; Gu,L.; Yang,W.; Liang,L.; Bao,H.; Tian,G.; Li,Y.; Qiao,C.; Jiang,L.; Li,C.; Bu,Z.; Chen,H.
EPI1090492	PA	China	2016-Mar-13	EPI_ISL_283511	A/chicken/Jiangsu/S1045/2016			Shi,J.; Deng,G.; Kong,H.; Gu,C.; Ma,S.; Yin,X.; Zeng,X.; Cui,P.; Chen,Y.; Yang,H.; Wan,X.; Wang,X.; Liu,L.; Chen,P.; Jiang,Y.; Liu,J.; Guan,Y.; Suzuki,Y.; Li,M.; Qu,Z.; Guan,L.; Zang,J.; Gu,W.; Han,S.; Song,Y.; Hu,Y.; Wang,Z.; Gu,L.; Yang,W.; Liang,L.; Bao,H.; Tian,G.; Li,Y.; Qiao,C.; Jiang,L.; Li,C.; Bu,Z.; Chen,H.
EPI1090500	PA	China	2015-Apr-02	EPI_ISL_283512	A/chicken/Jiangsu/S1361/2015			Shi,J.; Deng,G.; Kong,H.; Gu,C.; Ma,S.; Yin,X.; Zeng,X.; Cui,P.; Chen,Y.; Yang,H.; Wan,X.; Wang,X.; Liu,L.; Chen,P.; Jiang,Y.; Liu,J.; Guan,Y.; Suzuki,Y.; Li,M.; Qu,Z.; Guan,L.; Zang,J.; Gu,W.; Han,S.; Song,Y.; Hu,Y.; Wang,Z.; Gu,L.; Yang,W.; Liang,L.; Bao,H.; Tian,G.; Li,Y.; Qiao,C.; Jiang,L.; Li,C.; Bu,Z.; Chen,H.
EPI1090508	PA	China	2016-Mar-15	EPI_ISL_283513	A/chicken/Jiangsu/S1441/2016			Shi,J.; Deng,G.; Kong,H.; Gu,C.; Ma,S.; Yin,X.; Zeng,X.; Cui,P.; Chen,Y.; Yang,H.; Wan,X.; Wang,X.; Liu,L.; Chen,P.; Jiang,Y.; Liu,J.; Guan,Y.; Suzuki,Y.; Li,M.; Qu,Z.; Guan,L.; Zang,J.; Gu,W.; Han,S.; Song,Y.; Hu,Y.; Wang,Z.; Gu,L.; Yang,W.; Liang,L.; Bao,H.; Tian,G.; Li,Y.; Qiao,C.; Jiang,L.; Li,C.; Bu,Z.; Chen,H.
EPI1090516	PA	China	2016-Mar-15	EPI_ISL_283514	A/chicken/Jiangsu/S1460/2016			Shi,J.; Deng,G.; Kong,H.; Gu,C.; Ma,S.; Yin,X.; Zeng,X.; Cui,P.; Chen,Y.; Yang,H.; Wan,X.; Wang,X.; Liu,L.; Chen,P.; Jiang,Y.; Liu,J.; Guan,Y.; Suzuki,Y.; Li,M.; Qu,Z.; Guan,L.; Zang,J.; Gu,W.; Han,S.; Song,Y.; Hu,Y.; Wang,Z.; Gu,L.; Yang,W.; Liang,L.; Bao,H.; Tian,G.; Li,Y.; Qiao,C.; Jiang,L.; Li,C.; Bu,Z.; Chen,H.
EPI1090524	PA	China	2015-Nov-10	EPI_ISL_283515	A/chicken/Jiangsu/S4519/2015			Shi,J.; Deng,G.; Kong,H.; Gu,C.; Ma,S.; Yin,X.; Zeng,X.; Cui,P.; Chen,Y.; Yang,H.; Wan,X.; Wang,X.; Liu,L.; Chen,P.; Jiang,Y.; Liu,J.; Guan,Y.; Suzuki,Y.; Li,M.; Qu,Z.; Guan,L.; Zang,J.; Gu,W.; Han,S.; Song,Y.; Hu,Y.; Wang,Z.; Gu,L.; Yang,W.; Liang,L.; Bao,H.; Tian,G.; Li,Y.; Qiao,C.; Jiang,L.; Li,C.; Bu,Z.; Chen,H.
EPI1090532	PA	China	2015-Jan-17	EPI_ISL_283516	A/chicken/Jiangsu/SD012/2015			Shi,J.; Deng,G.; Kong,H.; Gu,C.; Ma,S.; Yin,X.; Zeng,X.; Cui,P.; Chen,Y.; Yang,H.; Wan,X.; Wang,X.; Liu,L.; Chen,P.; Jiang,Y.; Liu,J.; Guan,Y.; Suzuki,Y.; Li,M.; Qu,Z.; Guan,L.; Zang,J.; Gu,W.; Han,S.; Song,Y.; Hu,Y.; Wang,Z.; Gu,L.; Yang,W.; Liang,L.; Bao,H.; Tian,G.; Li,Y.; Qiao,C.; Jiang,L.; Li,C.; Bu,Z.; Chen,H.
EPI1090540	PA	China	2015-Mar-24	EPI_ISL_283517	A/chicken/Jiangxi/S10017/2015			Shi,J.; Deng,G.; Kong,H.; Gu,C.; Ma,S.; Yin,X.; Zeng,X.; Cui,P.; Chen,Y.; Yang,H.; Wan,X.; Wang,X.; Liu,L.; Chen,P.; Jiang,Y.; Liu,J.; Guan,Y.; Suzuki,Y.; Li,M.; Qu,Z.; Guan,L.; Zang,J.; Gu,W.; Han,S.; Song,Y.; Hu,Y.; Wang,Z.; Gu,L.; Yang,W.; Liang,L.; Bao,H.; Tian,G.; Li,Y.; Qiao,C.; Jiang,L.; Li,C.; Bu,Z.; Chen,H.
EPI1090548	PA	China	2015-Mar-26	EPI_ISL_283518	A/chicken/Jiangxi/S10844/2015			Shi,J.; Deng,G.; Kong,H.; Gu,C.; Ma,S.; Yin,X.; Zeng,X.; Cui,P.; Chen,Y.; Yang,H.; Wan,X.; Wang,X.; Liu,L.; Chen,P.; Jiang,Y.; Liu,J.; Guan,Y.; Suzuki,Y.; Li,M.; Qu,Z.; Guan,L.; Zang,J.; Gu,W.; Han,S.; Song,Y.; Hu,Y.; Wang,Z.; Gu,L.; Yang,W.; Liang,L.; Bao,H.; Tian,G.; Li,Y.; Qiao,C.; Jiang,L.; Li,C.; Bu,Z.; Chen,H.
EPI1090556	PA	China	2015-Mar-27	EPI_ISL_283519	A/chicken/Jiangxi/S11228/2015			Shi,J.; Deng,G.; Kong,H.; Gu,C.; Ma,S.; Yin,X.; Zeng,X.; Cui,P.; Chen,Y.; Yang,H.; Wan,X.; Wang,X.; Liu,L.; Chen,P.; Jiang,Y.; Liu,J.; Guan,Y.; Suzuki,Y.; Li,M.; Qu,Z.; Guan,L.; Zang,J.; Gu,W.; Han,S.; Song,Y.; Hu,Y.; Wang,Z.; Gu,L.; Yang,W.; Liang,L.; Bao,H.; Tian,G.; Li,Y.; Qiao,C.; Jiang,L.; Li,C.; Bu,Z.; Chen,H.
EPI1090564	PA	China	2015-Nov-27	EPI_ISL_283520	A/chicken/Jiangxi/S40993/2015			Shi,J.; Deng,G.; Kong,H.; Gu,C.; Ma,S.; Yin,X.; Zeng,X.; Cui,P.; Chen,Y.; Yang,H.; Wan,X.; Wang,X.; Liu,L.; Chen,P.; Jiang,Y.; Liu,J.; Guan,Y.; Suzuki,Y.; Li,M.; Qu,Z.; Guan,L.; Zang,J.; Gu,W.; Han,S.; Song,Y.; Hu,Y.; Wang,Z.; Gu,L.; Yang,W.; Liang,L.; Bao,H.; Tian,G.; Li,Y.; Qiao,C.; Jiang,L.; Li,C.; Bu,Z.; Chen,H.
EPI1090572	PA	China	2016-Apr-15	EPI_ISL_283521	A/chicken/Jilin/SD009/2016			Shi,J.; Deng,G.; Kong,H.; Gu,C.; Ma,S.; Yin,X.; Zeng,X.; Cui,P.; Chen,Y.; Yang,H.; Wan,X.; Wang,X.; Liu,L.; Chen,P.; Jiang,Y.; Liu,J.; Guan,Y.; Suzuki,Y.; Li,M.; Qu,Z.; Guan,L.; Zang,J.; Gu,W.; Han,S.; Song,Y.; Hu,Y.; Wang,Z.; Gu,L.; Yang,W.; Liang,L.; Bao,H.; Tian,G.; Li,Y.; Qiao,C.; Jiang,L.; Li,C.; Bu,Z.; Chen,H.
EPI1090580	PA	China	2014-May-16	EPI_ISL_283522	A/chicken/Ningxia/S1152/2014			Shi,J.; Deng,G.; Kong,H.; Gu,C.; Ma,S.; Yin,X.; Zeng,X.; Cui,P.; Chen,Y.; Yang,H.; Wan,X.; Wang,X.; Liu,L.; Chen,P.; Jiang,Y.; Liu,J.; Guan,Y.; Suzuki,Y.; Li,M.; Qu,Z.; Guan,L.; Zang,J.; Gu,W.; Han,S.; Song,Y.; Hu,Y.; Wang,Z.; Gu,L.; Yang,W.; Liang,L.; Bao,H.; Tian,G.; Li,Y.; Qiao,C.; Jiang,L.; Li,C.; Bu,Z.; Chen,H.
EPI1090588	PA	China	2015-Nov-11	EPI_ISL_283523	A/chicken/Shanghai/S4100/2015			Shi,J.; Deng,G.; Kong,H.; Gu,C.; Ma,S.; Yin,X.; Zeng,X.; Cui,P.; Chen,Y.; Yang,H.; Wan,X.; Wang,X.; Liu,L.; Chen,P.; Jiang,Y.; Liu,J.; Guan,Y.; Suzuki,Y.; Li,M.; Qu,Z.; Guan,L.; Zang,J.; Gu,W.; Han,S.; Song,Y.; Hu,Y.; Wang,Z.; Gu,L.; Yang,W.; Liang,L.; Bao,H.; Tian,G.; Li,Y.; Qiao,C.; Jiang,L.; Li,C.; Bu,Z.; Chen,H.
EPI1090596	PA	China	2014-Dec-03	EPI_ISL_283524	A/chicken/Xinjiang/SD033/2014			Shi,J.; Deng,G.; Kong,H.; Gu,C.; Ma,S.; Yin,X.; Zeng,X.; Cui,P.; Chen,Y.; Yang,H.; Wan,X.; Wang,X.; Liu,L.; Chen,P.; Jiang,Y.; Liu,J.; Guan,Y.; Suzuki,Y.; Li,M.; Qu,Z.; Guan,L.; Zang,J.; Gu,W.; Han,S.; Song,Y.; Hu,Y.; Wang,Z.; Gu,L.; Yang,W.; Liang,L.; Bao,H.; Tian,G.; Li,Y.; Qiao,C.; Jiang,L.; Li,C.; Bu,Z.; Chen,H.
EPI1090604	PA	China	2014-Dec-03	EPI_ISL_283525	A/chicken/Xinjiang/SD036/2014			Shi,J.; Deng,G.; Kong,H.; Gu,C.; Ma,S.; Yin,X.; Zeng,X.; Cui,P.; Chen,Y.; Yang,H.; Wan,X.; Wang,X.; Liu,L.; Chen,P.; Jiang,Y.; Liu,J.; Guan,Y.; Suzuki,Y.; Li,M.; Qu,Z.; Guan,L.; Zang,J.; Gu,W.; Han,S.; Song,Y.; Hu,Y.; Wang,Z.; Gu,L.; Yang,W.; Liang,L.; Bao,H.; Tian,G.; Li,Y.; Qiao,C.; Jiang,L.; Li,C.; Bu,Z.; Chen,H.
EPI1090612	PA	China	2016-May-10	EPI_ISL_283526	A/chicken/Zhejiang/S1074/2016			Shi,J.; Deng,G.; Kong,H.; Gu,C.; Ma,S.; Yin,X.; Zeng,X.; Cui,P.; Chen,Y.; Yang,H.; Wan,X.; Wang,X.; Liu,L.; Chen,P.; Jiang,Y.; Liu,J.; Guan,Y.; Suzuki,Y.; Li,M.; Qu,Z.; Guan,L.; Zang,J.; Gu,W.; Han,S.; Song,Y.; Hu,Y.; Wang,Z.; Gu,L.; Yang,W.; Liang,L.; Bao,H.; Tian,G.; Li,Y.; Qiao,C.; Jiang,L.; Li,C.; Bu,Z.; Chen,H.
EPI1090620	PA	China	2015-Mar-24	EPI_ISL_283527	A/chicken/Zhejiang/S1190/2015			Shi,J.; Deng,G.; Kong,H.; Gu,C.; Ma,S.; Yin,X.; Zeng,X.; Cui,P.; Chen,Y.; Yang,H.; Wan,X.; Wang,X.; Liu,L.; Chen,P.; Jiang,Y.; Liu,J.; Guan,Y.; Suzuki,Y.; Li,M.; Qu,Z.; Guan,L.; Zang,J.; Gu,W.; Han,S.; Song,Y.; Hu,Y.; Wang,Z.; Gu,L.; Yang,W.; Liang,L.; Bao,H.; Tian,G.; Li,Y.; Qiao,C.; Jiang,L.; Li,C.; Bu,Z.; Chen,H.
EPI1090628	PA	China	2013-Dec-08	EPI_ISL_283528	A/chicken/Zhejiang/S4008/2013			Shi,J.; Deng,G.; Kong,H.; Gu,C.; Ma,S.; Yin,X.; Zeng,X.; Cui,P.; Chen,Y.; Yang,H.; Wan,X.; Wang,X.; Liu,L.; Chen,P.; Jiang,Y.; Liu,J.; Guan,Y.; Suzuki,Y.; Li,M.; Qu,Z.; Guan,L.; Zang,J.; Gu,W.; Han,S.; Song,Y.; Hu,Y.; Wang,Z.; Gu,L.; Yang,W.; Liang,L.; Bao,H.; Tian,G.; Li,Y.; Qiao,C.; Jiang,L.; Li,C.; Bu,Z.; Chen,H.
EPI1090636	PA	China	2013-Dec-08	EPI_ISL_283529	A/chicken/Zhejiang/S4017/2013			Shi,J.; Deng,G.; Kong,H.; Gu,C.; Ma,S.; Yin,X.; Zeng,X.; Cui,P.; Chen,Y.; Yang,H.; Wan,X.; Wang,X.; Liu,L.; Chen,P.; Jiang,Y.; Liu,J.; Guan,Y.; Suzuki,Y.; Li,M.; Qu,Z.; Guan,L.; Zang,J.; Gu,W.; Han,S.; Song,Y.; Hu,Y.; Wang,Z.; Gu,L.; Yang,W.; Liang,L.; Bao,H.; Tian,G.; Li,Y.; Qiao,C.; Jiang,L.; Li,C.; Bu,Z.; Chen,H.
EPI1090644	PA	China	2014-Nov-25	EPI_ISL_283530	A/chicken/Zhejiang/S4060/2014			Shi,J.; Deng,G.; Kong,H.; Gu,C.; Ma,S.; Yin,X.; Zeng,X.; Cui,P.; Chen,Y.; Yang,H.; Wan,X.; Wang,X.; Liu,L.; Chen,P.; Jiang,Y.; Liu,J.; Guan,Y.; Suzuki,Y.; Li,M.; Qu,Z.; Guan,L.; Zang,J.; Gu,W.; Han,S.; Song,Y.; Hu,Y.; Wang,Z.; Gu,L.; Yang,W.; Liang,L.; Bao,H.; Tian,G.; Li,Y.; Qiao,C.; Jiang,L.; Li,C.; Bu,Z.; Chen,H.
EPI1090652	PA	China	2013-Dec-08	EPI_ISL_283531	A/chicken/Zhejiang/S4071/2013			Shi,J.; Deng,G.; Kong,H.; Gu,C.; Ma,S.; Yin,X.; Zeng,X.; Cui,P.; Chen,Y.; Yang,H.; Wan,X.; Wang,X.; Liu,L.; Chen,P.; Jiang,Y.; Liu,J.; Guan,Y.; Suzuki,Y.; Li,M.; Qu,Z.; Guan,L.; Zang,J.; Gu,W.; Han,S.; Song,Y.; Hu,Y.; Wang,Z.; Gu,L.; Yang,W.; Liang,L.; Bao,H.; Tian,G.; Li,Y.; Qiao,C.; Jiang,L.; Li,C.; Bu,Z.; Chen,H.
EPI1090660	PA	China	2013-Dec-08	EPI_ISL_283532	A/chicken/Zhejiang/S4079/2013			Shi,J.; Deng,G.; Kong,H.; Gu,C.; Ma,S.; Yin,X.; Zeng,X.; Cui,P.; Chen,Y.; Yang,H.; Wan,X.; Wang,X.; Liu,L.; Chen,P.; Jiang,Y.; Liu,J.; Guan,Y.; Suzuki,Y.; Li,M.; Qu,Z.; Guan,L.; Zang,J.; Gu,W.; Han,S.; Song,Y.; Hu,Y.; Wang,Z.; Gu,L.; Yang,W.; Liang,L.; Bao,H.; Tian,G.; Li,Y.; Qiao,C.; Jiang,L.; Li,C.; Bu,Z.; Chen,H.
EPI1090668	PA	China	2013-Dec-08	EPI_ISL_283533	A/chicken/Zhejiang/S4135/2013			Shi,J.; Deng,G.; Kong,H.; Gu,C.; Ma,S.; Yin,X.; Zeng,X.; Cui,P.; Chen,Y.; Yang,H.; Wan,X.; Wang,X.; Liu,L.; Chen,P.; Jiang,Y.; Liu,J.; Guan,Y.; Suzuki,Y.; Li,M.; Qu,Z.; Guan,L.; Zang,J.; Gu,W.; Han,S.; Song,Y.; Hu,Y.; Wang,Z.; Gu,L.; Yang,W.; Liang,L.; Bao,H.; Tian,G.; Li,Y.; Qiao,C.; Jiang,L.; Li,C.; Bu,Z.; Chen,H.
EPI1090676	PA	China	2013-Dec-08	EPI_ISL_283534	A/chicken/Zhejiang/S4168/2013			Shi,J.; Deng,G.; Kong,H.; Gu,C.; Ma,S.; Yin,X.; Zeng,X.; Cui,P.; Chen,Y.; Yang,H.; Wan,X.; Wang,X.; Liu,L.; Chen,P.; Jiang,Y.; Liu,J.; Guan,Y.; Suzuki,Y.; Li,M.; Qu,Z.; Guan,L.; Zang,J.; Gu,W.; Han,S.; Song,Y.; Hu,Y.; Wang,Z.; Gu,L.; Yang,W.; Liang,L.; Bao,H.; Tian,G.; Li,Y.; Qiao,C.; Jiang,L.; Li,C.; Bu,Z.; Chen,H.
EPI1090684	PA	China	2016-Jan-01	EPI_ISL_283535	A/chicken/Zhejiang/SD001/2016			Shi,J.; Deng,G.; Kong,H.; Gu,C.; Ma,S.; Yin,X.; Zeng,X.; Cui,P.; Chen,Y.; Yang,H.; Wan,X.; Wang,X.; Liu,L.; Chen,P.; Jiang,Y.; Liu,J.; Guan,Y.; Suzuki,Y.; Li,M.; Qu,Z.; Guan,L.; Zang,J.; Gu,W.; Han,S.; Song,Y.; Hu,Y.; Wang,Z.; Gu,L.; Yang,W.; Liang,L.; Bao,H.; Tian,G.; Li,Y.; Qiao,C.; Jiang,L.; Li,C.; Bu,Z.; Chen,H.
EPI1090692	PA	China	2014-Nov-04	EPI_ISL_283536	A/duck/Fujian/S4170/2014			Shi,J.; Deng,G.; Kong,H.; Gu,C.; Ma,S.; Yin,X.; Zeng,X.; Cui,P.; Chen,Y.; Yang,H.; Wan,X.; Wang,X.; Liu,L.; Chen,P.; Jiang,Y.; Liu,J.; Guan,Y.; Suzuki,Y.; Li,M.; Qu,Z.; Guan,L.; Zang,J.; Gu,W.; Han,S.; Song,Y.; Hu,Y.; Wang,Z.; Gu,L.; Yang,W.; Liang,L.; Bao,H.; Tian,G.; Li,Y.; Qiao,C.; Jiang,L.; Li,C.; Bu,Z.; Chen,H.
EPI1090700	PA	China	2014-Oct-23	EPI_ISL_283537	A/duck/Guangxi/SDY129/2014			Shi,J.; Deng,G.; Kong,H.; Gu,C.; Ma,S.; Yin,X.; Zeng,X.; Cui,P.; Chen,Y.; Yang,H.; Wan,X.; Wang,X.; Liu,L.; Chen,P.; Jiang,Y.; Liu,J.; Guan,Y.; Suzuki,Y.; Li,M.; Qu,Z.; Guan,L.; Zang,J.; Gu,W.; Han,S.; Song,Y.; Hu,Y.; Wang,Z.; Gu,L.; Yang,W.; Liang,L.; Bao,H.; Tian,G.; Li,Y.; Qiao,C.; Jiang,L.; Li,C.; Bu,Z.; Chen,H.
EPI1090708	PA	China	2015-Mar-17	EPI_ISL_283538	A/duck/Hunan/S11682/2015			Shi,J.; Deng,G.; Kong,H.; Gu,C.; Ma,S.; Yin,X.; Zeng,X.; Cui,P.; Chen,Y.; Yang,H.; Wan,X.; Wang,X.; Liu,L.; Chen,P.; Jiang,Y.; Liu,J.; Guan,Y.; Suzuki,Y.; Li,M.; Qu,Z.; Guan,L.; Zang,J.; Gu,W.; Han,S.; Song,Y.; Hu,Y.; Wang,Z.; Gu,L.; Yang,W.; Liang,L.; Bao,H.; Tian,G.; Li,Y.; Qiao,C.; Jiang,L.; Li,C.; Bu,Z.; Chen,H.
EPI1090716	PA	China	2015-Nov-16	EPI_ISL_283539	A/duck/Hunan/S40506/2015			Shi,J.; Deng,G.; Kong,H.; Gu,C.; Ma,S.; Yin,X.; Zeng,X.; Cui,P.; Chen,Y.; Yang,H.; Wan,X.; Wang,X.; Liu,L.; Chen,P.; Jiang,Y.; Liu,J.; Guan,Y.; Suzuki,Y.; Li,M.; Qu,Z.; Guan,L.; Zang,J.; Gu,W.; Han,S.; Song,Y.; Hu,Y.; Wang,Z.; Gu,L.; Yang,W.; Liang,L.; Bao,H.; Tian,G.; Li,Y.; Qiao,C.; Jiang,L.; Li,C.; Bu,Z.; Chen,H.
EPI1090724	PA	China	2015-Nov-17	EPI_ISL_283540	A/duck/Hunan/S40685/2015			Shi,J.; Deng,G.; Kong,H.; Gu,C.; Ma,S.; Yin,X.; Zeng,X.; Cui,P.; Chen,Y.; Yang,H.; Wan,X.; Wang,X.; Liu,L.; Chen,P.; Jiang,Y.; Liu,J.; Guan,Y.; Suzuki,Y.; Li,M.; Qu,Z.; Guan,L.; Zang,J.; Gu,W.; Han,S.; Song,Y.; Hu,Y.; Wang,Z.; Gu,L.; Yang,W.; Liang,L.; Bao,H.; Tian,G.; Li,Y.; Qiao,C.; Jiang,L.; Li,C.; Bu,Z.; Chen,H.
EPI1090732	PA	China	2014-May-14	EPI_ISL_283541	A/duck/Jiangsu/S1181/2014			Shi,J.; Deng,G.; Kong,H.; Gu,C.; Ma,S.; Yin,X.; Zeng,X.; Cui,P.; Chen,Y.; Yang,H.; Wan,X.; Wang,X.; Liu,L.; Chen,P.; Jiang,Y.; Liu,J.; Guan,Y.; Suzuki,Y.; Li,M.; Qu,Z.; Guan,L.; Zang,J.; Gu,W.; Han,S.; Song,Y.; Hu,Y.; Wang,Z.; Gu,L.; Yang,W.; Liang,L.; Bao,H.; Tian,G.; Li,Y.; Qiao,C.; Jiang,L.; Li,C.; Bu,Z.; Chen,H.
EPI1090740	PA	China	2016-May-14	EPI_ISL_283542	A/duck/Jiangsu/S1220/2016			Shi,J.; Deng,G.; Kong,H.; Gu,C.; Ma,S.; Yin,X.; Zeng,X.; Cui,P.; Chen,Y.; Yang,H.; Wan,X.; Wang,X.; Liu,L.; Chen,P.; Jiang,Y.; Liu,J.; Guan,Y.; Suzuki,Y.; Li,M.; Qu,Z.; Guan,L.; Zang,J.; Gu,W.; Han,S.; Song,Y.; Hu,Y.; Wang,Z.; Gu,L.; Yang,W.; Liang,L.; Bao,H.; Tian,G.; Li,Y.; Qiao,C.; Jiang,L.; Li,C.; Bu,Z.; Chen,H.
EPI1090748	PA	China	2016-Mar-15	EPI_ISL_283543	A/duck/Jiangsu/S1700/2016			Shi,J.; Deng,G.; Kong,H.; Gu,C.; Ma,S.; Yin,X.; Zeng,X.; Cui,P.; Chen,Y.; Yang,H.; Wan,X.; Wang,X.; Liu,L.; Chen,P.; Jiang,Y.; Liu,J.; Guan,Y.; Suzuki,Y.; Li,M.; Qu,Z.; Guan,L.; Zang,J.; Gu,W.; Han,S.; Song,Y.; Hu,Y.; Wang,Z.; Gu,L.; Yang,W.; Liang,L.; Bao,H.; Tian,G.; Li,Y.; Qiao,C.; Jiang,L.; Li,C.; Bu,Z.; Chen,H.
EPI1090756	PA	China	2015-Jan-17	EPI_ISL_283544	A/duck/Shanghai/SD015/2015			Shi,J.; Deng,G.; Kong,H.; Gu,C.; Ma,S.; Yin,X.; Zeng,X.; Cui,P.; Chen,Y.; Yang,H.; Wan,X.; Wang,X.; Liu,L.; Chen,P.; Jiang,Y.; Liu,J.; Guan,Y.; Suzuki,Y.; Li,M.; Qu,Z.; Guan,L.; Zang,J.; Gu,W.; Han,S.; Song,Y.; Hu,Y.; Wang,Z.; Gu,L.; Yang,W.; Liang,L.; Bao,H.; Tian,G.; Li,Y.; Qiao,C.; Jiang,L.; Li,C.; Bu,Z.; Chen,H.
EPI1090764	PA	China	2015-Jan-17	EPI_ISL_283545	A/duck/Shanghai/SD016/2015			Shi,J.; Deng,G.; Kong,H.; Gu,C.; Ma,S.; Yin,X.; Zeng,X.; Cui,P.; Chen,Y.; Yang,H.; Wan,X.; Wang,X.; Liu,L.; Chen,P.; Jiang,Y.; Liu,J.; Guan,Y.; Suzuki,Y.; Li,M.; Qu,Z.; Guan,L.; Zang,J.; Gu,W.; Han,S.; Song,Y.; Hu,Y.; Wang,Z.; Gu,L.; Yang,W.; Liang,L.; Bao,H.; Tian,G.; Li,Y.; Qiao,C.; Jiang,L.; Li,C.; Bu,Z.; Chen,H.
EPI1090772	PA	China	2016-May-12	EPI_ISL_283546	A/duck/Zhejiang/S1375/2016			Shi,J.; Deng,G.; Kong,H.; Gu,C.; Ma,S.; Yin,X.; Zeng,X.; Cui,P.; Chen,Y.; Yang,H.; Wan,X.; Wang,X.; Liu,L.; Chen,P.; Jiang,Y.; Liu,J.; Guan,Y.; Suzuki,Y.; Li,M.; Qu,Z.; Guan,L.; Zang,J.; Gu,W.; Han,S.; Song,Y.; Hu,Y.; Wang,Z.; Gu,L.; Yang,W.; Liang,L.; Bao,H.; Tian,G.; Li,Y.; Qiao,C.; Jiang,L.; Li,C.; Bu,Z.; Chen,H.
EPI1090780	PA	China	2014-Nov-27	EPI_ISL_283547	A/duck/Zhejiang/S4488/2014			Shi,J.; Deng,G.; Kong,H.; Gu,C.; Ma,S.; Yin,X.; Zeng,X.; Cui,P.; Chen,Y.; Yang,H.; Wan,X.; Wang,X.; Liu,L.; Chen,P.; Jiang,Y.; Liu,J.; Guan,Y.; Suzuki,Y.; Li,M.; Qu,Z.; Guan,L.; Zang,J.; Gu,W.; Han,S.; Song,Y.; Hu,Y.; Wang,Z.; Gu,L.; Yang,W.; Liang,L.; Bao,H.; Tian,G.; Li,Y.; Qiao,C.; Jiang,L.; Li,C.; Bu,Z.; Chen,H.
EPI1090788	PA	China	2014-Nov-27	EPI_ISL_283548	A/duck/Zhejiang/S4489/2014			Shi,J.; Deng,G.; Kong,H.; Gu,C.; Ma,S.; Yin,X.; Zeng,X.; Cui,P.; Chen,Y.; Yang,H.; Wan,X.; Wang,X.; Liu,L.; Chen,P.; Jiang,Y.; Liu,J.; Guan,Y.; Suzuki,Y.; Li,M.; Qu,Z.; Guan,L.; Zang,J.; Gu,W.; Han,S.; Song,Y.; Hu,Y.; Wang,Z.; Gu,L.; Yang,W.; Liang,L.; Bao,H.; Tian,G.; Li,Y.; Qiao,C.; Jiang,L.; Li,C.; Bu,Z.; Chen,H.
EPI1090796	PA	China	2013-Apr-04	EPI_ISL_283549	A/duck/Anhui/S702/2013			Shi,J.; Deng,G.; Kong,H.; Gu,C.; Ma,S.; Yin,X.; Zeng,X.; Cui,P.; Chen,Y.; Yang,H.; Wan,X.; Wang,X.; Liu,L.; Chen,P.; Jiang,Y.; Liu,J.; Guan,Y.; Suzuki,Y.; Li,M.; Qu,Z.; Guan,L.; Zang,J.; Gu,W.; Han,S.; Song,Y.; Hu,Y.; Wang,Z.; Gu,L.; Yang,W.; Liang,L.; Bao,H.; Tian,G.; Li,Y.; Qiao,C.; Jiang,L.; Li,C.; Bu,Z.; Chen,H.
EPI1140610	PA	Japan	2017-Jan-01	EPI_ISL_291372	A/duck/Japan/AQ-HE29-52/2017	National Institute of Animal Health	National Institute of Animal Health	Uchida,Y
EPI1158190	PA	China	2016-Nov-30	EPI_ISL_295064	A/chicken/Guangdong/11.30 DGCPLB013/2016		China Center For Disease Control And Prevention
EPI1176789	PA	China	2017-Apr-30	EPI_ISL_295067	A/duck/Guangdong/4.30 DGCPLB014-O/2017		China Center For Disease Control And Prevention
EPI1230115	PA	Netherlands	2016-Jun-08	EPI_ISL_309836	A/Chicken/Netherlands/16007311-037-041/2016	Wageningen Bioveterinary Research	Wageningen Bioveterinary Research	Bergervoet, Saskia; Heutink, Rene; Harders, Frank; Beerens, Nancy
EPI1257513	PA	China	2018-Jan-29	EPI_ISL_315152	A/Enviroment/Xuzhou/4030/2018		Jiangsu Provincial Center for Disease Control & Prevention
EPI1299573	PA	China	2018-Feb-26	EPI_ISL_327406	A/chicken/Shaanxi/F223/2018	South China Agricultural University	South China Agricultural University	Weixin, Jia; Shumin, Xie; Wenbao, Qi; Ming,Liao
EPI1299587	PA	China	2018-Apr-11	EPI_ISL_327408	A/duck/Guangdong/F450/2018	South China Agricultural University	South China Agricultural University	Weixin, Jia; Shumin, Xie; Wenbao, Qi; Ming, Liao
EPI1302577	PA	China	2017-Jun-01	EPI_ISL_327800	A/chicken/Heilongjiang/BQC01/2017			Xu,J.; Sun,G.
EPI1307965	PA	China	2017-Mar-30	EPI_ISL_329150	A/chicken/Guangdong/30/2017			Xiang,B.; Liang,J.; Ren,T.
EPI1511039	PA	China	2014-Jan-27	EPI_ISL_368781	A/chicken/China/1614/2014			Goraichuk,I.V.; Alfonso,C.L.; Suarez,D.L.
EPI1526523	PA	China	2017-Jan-10	EPI_ISL_372307	A/chicken/China/ZSM/2017			Qin,J.; Zhang,Y.; Shen,X.; Gong,L.; Xue,C.; Cao,Y.
EPI1551318	PA	China	2017-Jan-14	EPI_ISL_378707	A/chicken/Heilongjiang/LJS15/2017			He,L.; Liu,D.; Hu,J.; Sun,W.; Gao,R.; Shi,L.; He,D.; Li,B.; Wang,X.; Gu,M.; Hu,S.; Liu,X.; Hu,Z.; Chen,S.; Peng,D.
EPI1551319	PA	China	2017-Feb-14	EPI_ISL_378708	A/chicken/Anhui/AH388/2017			He,L.; Liu,D.; Hu,J.; Sun,W.; Gao,R.; Shi,L.; He,D.; Li,B.; Wang,X.; Gu,M.; Hu,S.; Liu,X.; Hu,Z.; Chen,S.; Peng,D.
EPI1551320	PA	China	2017-Mar-06	EPI_ISL_378709	A/chicken/Anhui/AH395/2017			He,L.; Liu,D.; Hu,J.; Sun,W.; Gao,R.; Shi,L.; He,D.; Li,B.; Wang,X.; Gu,M.; Hu,S.; Liu,X.; Hu,Z.; Chen,S.; Peng,D.
EPI1551321	PA	China	2017-Feb-20	EPI_ISL_378710	A/chicken/Jiangsu/TM261/2017			He,L.; Liu,D.; Hu,J.; Sun,W.; Gao,R.; Shi,L.; He,D.; Li,B.; Wang,X.; Gu,M.; Hu,S.; Liu,X.; Hu,Z.; Chen,S.; Peng,D.
EPI1551322	PA	China	2017-Feb-27	EPI_ISL_378711	A/chicken/Jiangsu/JS/02/71/2017			He,L.; Liu,D.; Hu,J.; Sun,W.; Gao,R.; Shi,L.; He,D.; Li,B.; Wang,X.; Gu,M.; Hu,S.; Liu,X.; Hu,Z.; Chen,S.; Peng,D.
EPI1551323	PA	China	2017-Mar-07	EPI_ISL_378712	A/chicken/Jiangsu/YZLH37/2017			He,L.; Liu,D.; Hu,J.; Sun,W.; Gao,R.; Shi,L.; He,D.; Li,B.; Wang,X.; Gu,M.; Hu,S.; Liu,X.; Hu,Z.; Chen,S.; Peng,D.
EPI1551324	PA	China	2017-Mar-28	EPI_ISL_378713	A/chicken/Guangxi/GX110/2017			He,L.; Liu,D.; Hu,J.; Sun,W.; Gao,R.; Shi,L.; He,D.; Li,B.; Wang,X.; Gu,M.; Hu,S.; Liu,X.; Hu,Z.; Chen,S.; Peng,D.
EPI1551325	PA	China	2017-May-05	EPI_ISL_378714	A/chicken/Henan/HNXY1/2017			He,L.; Liu,D.; Hu,J.; Sun,W.; Gao,R.; Shi,L.; He,D.; Li,B.; Wang,X.; Gu,M.; Hu,S.; Liu,X.; Hu,Z.; Chen,S.; Peng,D.
EPI1551326	PA	China	2017-Mar-06	EPI_ISL_378715	A/chicken/Guangxi/GX102/2017			He,L.; Liu,D.; Hu,J.; Sun,W.; Gao,R.; Shi,L.; He,D.; Li,B.; Wang,X.; Gu,M.; Hu,S.; Liu,X.; Hu,Z.; Chen,S.; Peng,D.
EPI1551327	PA	China	2017-May-14	EPI_ISL_378716	A/chicken/Hebei/SJ27/2017			He,L.; Liu,D.; Hu,J.; Sun,W.; Gao,R.; Shi,L.; He,D.; Li,B.; Wang,X.; Gu,M.; Hu,S.; Liu,X.; Hu,Z.; Chen,S.; Peng,D.
EPI1551328	PA	China	2017-Feb-12	EPI_ISL_378717	A/chicken/Guangdong/HZLH1/2017			He,L.; Liu,D.; Hu,J.; Sun,W.; Gao,R.; Shi,L.; He,D.; Li,B.; Wang,X.; Gu,M.; Hu,S.; Liu,X.; Hu,Z.; Chen,S.; Peng,D.
EPI1551408	PA	China	2017-Jul-05	EPI_ISL_378724	A/duck/Southern China/04/2017			He,L.; Liu,D.; Hu,J.; Shi,L.; Liu,J.; Cai,T.; Gu,H.; Zhao,J.; Wang,X.; Gu,M.; Hu,S.; Liu,X.; Hu,Z.
EPI1551425	PA	China	2017-Jun-01	EPI_ISL_378726	A/duck/Southern China/01/2017			He,L.; Liu,D.; Hu,J.; Shi,L.; Liu,J.; Cai,T.; Gu,H.; Zhao,J.; Wang,X.; Gu,M.; Hu,S.; Liu,X.; Hu,Z.
EPI1555566	PA	China	2017-Feb-07	EPI_ISL_379650	A/chicken/Guangdong/S10131/2017			Shi,J.; Deng,G.; Ma,S.; Zeng,X.; Yin,X.; Li,M.; Zhang,B.; Cui,P.; Chen,Y.; Yang,H.; Wan,X.; Liu,L.; Chen,P.; Jiang,Y.; Guan,Y.; Liu,J.; Gu,W.; Han,S.; Song,Y.; Liang,L.; Qu,Z.; Hou,Y.; Wang,X.; Bao,H.; Tian,G.; Li,Y.; Jiang,L.; Li,C.; Chen,H.
EPI1555574	PA	China	2017-Feb-07	EPI_ISL_379651	A/chicken/Guangdong/S11523/2017			Shi,J.; Deng,G.; Ma,S.; Zeng,X.; Yin,X.; Li,M.; Zhang,B.; Cui,P.; Chen,Y.; Yang,H.; Wan,X.; Liu,L.; Chen,P.; Jiang,Y.; Guan,Y.; Liu,J.; Gu,W.; Han,S.; Song,Y.; Liang,L.; Qu,Z.; Hou,Y.; Wang,X.; Bao,H.; Tian,G.; Li,Y.; Jiang,L.; Li,C.; Chen,H.
EPI1555582	PA	China	2017-Feb-07	EPI_ISL_379652	A/chicken/Guangdong/S12178/2017			Shi,J.; Deng,G.; Ma,S.; Zeng,X.; Yin,X.; Li,M.; Zhang,B.; Cui,P.; Chen,Y.; Yang,H.; Wan,X.; Liu,L.; Chen,P.; Jiang,Y.; Guan,Y.; Liu,J.; Gu,W.; Han,S.; Song,Y.; Liang,L.; Qu,Z.; Hou,Y.; Wang,X.; Bao,H.; Tian,G.; Li,Y.; Jiang,L.; Li,C.; Chen,H.
EPI1555591	PA	China	2017-Feb-20	EPI_ISL_379653	A/chicken/Hunan/S1220/2017			Shi,J.; Deng,G.; Ma,S.; Zeng,X.; Yin,X.; Li,M.; Zhang,B.; Cui,P.; Chen,Y.; Yang,H.; Wan,X.; Liu,L.; Chen,P.; Jiang,Y.; Guan,Y.; Liu,J.; Gu,W.; Han,S.; Song,Y.; Liang,L.; Qu,Z.; Hou,Y.; Wang,X.; Bao,H.; Tian,G.; Li,Y.; Jiang,L.; Li,C.; Chen,H.
EPI1555599	PA	China	2017-Feb-20	EPI_ISL_379654	A/chicken/Hunan/S1221/2017			Shi,J.; Deng,G.; Ma,S.; Zeng,X.; Yin,X.; Li,M.; Zhang,B.; Cui,P.; Chen,Y.; Yang,H.; Wan,X.; Liu,L.; Chen,P.; Jiang,Y.; Guan,Y.; Liu,J.; Gu,W.; Han,S.; Song,Y.; Liang,L.; Qu,Z.; Hou,Y.; Wang,X.; Bao,H.; Tian,G.; Li,Y.; Jiang,L.; Li,C.; Chen,H.
EPI1555607	PA	China	2017-Feb-07	EPI_ISL_379655	A/chicken/Guangdong/S12669/2017			Shi,J.; Deng,G.; Ma,S.; Zeng,X.; Yin,X.; Li,M.; Zhang,B.; Cui,P.; Chen,Y.; Yang,H.; Wan,X.; Liu,L.; Chen,P.; Jiang,Y.; Guan,Y.; Liu,J.; Gu,W.; Han,S.; Song,Y.; Liang,L.; Qu,Z.; Hou,Y.; Wang,X.; Bao,H.; Tian,G.; Li,Y.; Jiang,L.; Li,C.; Chen,H.
EPI1555615	PA	China	2017-Nov-02	EPI_ISL_379656	A/chicken/Tibet/S3268/2017			Shi,J.; Deng,G.; Ma,S.; Zeng,X.; Yin,X.; Li,M.; Zhang,B.; Cui,P.; Chen,Y.; Yang,H.; Wan,X.; Liu,L.; Chen,P.; Jiang,Y.; Guan,Y.; Liu,J.; Gu,W.; Han,S.; Song,Y.; Liang,L.; Qu,Z.; Hou,Y.; Wang,X.; Bao,H.; Tian,G.; Li,Y.; Jiang,L.; Li,C.; Chen,H.
EPI1555623	PA	China	2017-Feb-27	EPI_ISL_379657	A/chicken/Hunan/SD083/2017			Shi,J.; Deng,G.; Ma,S.; Zeng,X.; Yin,X.; Li,M.; Zhang,B.; Cui,P.; Chen,Y.; Yang,H.; Wan,X.; Liu,L.; Chen,P.; Jiang,Y.; Guan,Y.; Liu,J.; Gu,W.; Han,S.; Song,Y.; Liang,L.; Qu,Z.; Hou,Y.; Wang,X.; Bao,H.; Tian,G.; Li,Y.; Jiang,L.; Li,C.; Chen,H.
EPI1555631	PA	China	2017-Apr-18	EPI_ISL_379658	A/chicken/Guangxi/SD097/2017			Shi,J.; Deng,G.; Ma,S.; Zeng,X.; Yin,X.; Li,M.; Zhang,B.; Cui,P.; Chen,Y.; Yang,H.; Wan,X.; Liu,L.; Chen,P.; Jiang,Y.; Guan,Y.; Liu,J.; Gu,W.; Han,S.; Song,Y.; Liang,L.; Qu,Z.; Hou,Y.; Wang,X.; Bao,H.; Tian,G.; Li,Y.; Jiang,L.; Li,C.; Chen,H.
EPI1555639	PA	China	2017-Apr-18	EPI_ISL_379659	A/chicken/Guangxi/SD098/2017			Shi,J.; Deng,G.; Ma,S.; Zeng,X.; Yin,X.; Li,M.; Zhang,B.; Cui,P.; Chen,Y.; Yang,H.; Wan,X.; Liu,L.; Chen,P.; Jiang,Y.; Guan,Y.; Liu,J.; Gu,W.; Han,S.; Song,Y.; Liang,L.; Qu,Z.; Hou,Y.; Wang,X.; Bao,H.; Tian,G.; Li,Y.; Jiang,L.; Li,C.; Chen,H.
EPI1555647	PA	China	2017-Mar-02	EPI_ISL_379660	A/chicken/Guangdong/SD103/2017			Shi,J.; Deng,G.; Ma,S.; Zeng,X.; Yin,X.; Li,M.; Zhang,B.; Cui,P.; Chen,Y.; Yang,H.; Wan,X.; Liu,L.; Chen,P.; Jiang,Y.; Guan,Y.; Liu,J.; Gu,W.; Han,S.; Song,Y.; Liang,L.; Qu,Z.; Hou,Y.; Wang,X.; Bao,H.; Tian,G.; Li,Y.; Jiang,L.; Li,C.; Chen,H.
EPI1555655	PA	China	2017-Mar-11	EPI_ISL_379661	A/chicken/Hunan/SD107/2017			Shi,J.; Deng,G.; Ma,S.; Zeng,X.; Yin,X.; Li,M.; Zhang,B.; Cui,P.; Chen,Y.; Yang,H.; Wan,X.; Liu,L.; Chen,P.; Jiang,Y.; Guan,Y.; Liu,J.; Gu,W.; Han,S.; Song,Y.; Liang,L.; Qu,Z.; Hou,Y.; Wang,X.; Bao,H.; Tian,G.; Li,Y.; Jiang,L.; Li,C.; Chen,H.
EPI1555663	PA	China	2017-Mar-11	EPI_ISL_379662	A/chicken/Hunan/SD108/2017			Shi,J.; Deng,G.; Ma,S.; Zeng,X.; Yin,X.; Li,M.; Zhang,B.; Cui,P.; Chen,Y.; Yang,H.; Wan,X.; Liu,L.; Chen,P.; Jiang,Y.; Guan,Y.; Liu,J.; Gu,W.; Han,S.; Song,Y.; Liang,L.; Qu,Z.; Hou,Y.; Wang,X.; Bao,H.; Tian,G.; Li,Y.; Jiang,L.; Li,C.; Chen,H.
EPI1555671	PA	China	2017-Mar-21	EPI_ISL_379663	A/chicken/Hunan/SD130/2017			Shi,J.; Deng,G.; Ma,S.; Zeng,X.; Yin,X.; Li,M.; Zhang,B.; Cui,P.; Chen,Y.; Yang,H.; Wan,X.; Liu,L.; Chen,P.; Jiang,Y.; Guan,Y.; Liu,J.; Gu,W.; Han,S.; Song,Y.; Liang,L.; Qu,Z.; Hou,Y.; Wang,X.; Bao,H.; Tian,G.; Li,Y.; Jiang,L.; Li,C.; Chen,H.
EPI1555679	PA	China	2017-Apr-18	EPI_ISL_379664	A/chicken/Guangxi/SD131/2017			Shi,J.; Deng,G.; Ma,S.; Zeng,X.; Yin,X.; Li,M.; Zhang,B.; Cui,P.; Chen,Y.; Yang,H.; Wan,X.; Liu,L.; Chen,P.; Jiang,Y.; Guan,Y.; Liu,J.; Gu,W.; Han,S.; Song,Y.; Liang,L.; Qu,Z.; Hou,Y.; Wang,X.; Bao,H.; Tian,G.; Li,Y.; Jiang,L.; Li,C.; Chen,H.
EPI1555687	PA	China	2017-Mar-26	EPI_ISL_379665	A/chicken/Fujian/SD136/2017			Shi,J.; Deng,G.; Ma,S.; Zeng,X.; Yin,X.; Li,M.; Zhang,B.; Cui,P.; Chen,Y.; Yang,H.; Wan,X.; Liu,L.; Chen,P.; Jiang,Y.; Guan,Y.; Liu,J.; Gu,W.; Han,S.; Song,Y.; Liang,L.; Qu,Z.; Hou,Y.; Wang,X.; Bao,H.; Tian,G.; Li,Y.; Jiang,L.; Li,C.; Chen,H.
EPI1555695	PA	China	2017-May-07	EPI_ISL_379666	A/chicken/Henan/SD142/2017			Shi,J.; Deng,G.; Ma,S.; Zeng,X.; Yin,X.; Li,M.; Zhang,B.; Cui,P.; Chen,Y.; Yang,H.; Wan,X.; Liu,L.; Chen,P.; Jiang,Y.; Guan,Y.; Liu,J.; Gu,W.; Han,S.; Song,Y.; Liang,L.; Qu,Z.; Hou,Y.; Wang,X.; Bao,H.; Tian,G.; Li,Y.; Jiang,L.; Li,C.; Chen,H.
EPI1555704	PA	China	2017-May-01	EPI_ISL_379667	A/chicken/Hebei/SD156/2017			Shi,J.; Deng,G.; Ma,S.; Zeng,X.; Yin,X.; Li,M.; Zhang,B.; Cui,P.; Chen,Y.; Yang,H.; Wan,X.; Liu,L.; Chen,P.; Jiang,Y.; Guan,Y.; Liu,J.; Gu,W.; Han,S.; Song,Y.; Liang,L.; Qu,Z.; Hou,Y.; Wang,X.; Bao,H.; Tian,G.; Li,Y.; Jiang,L.; Li,C.; Chen,H.
EPI1555712	PA	China	2017-May-07	EPI_ISL_379668	A/chicken/Henan/SD163/2017			Shi,J.; Deng,G.; Ma,S.; Zeng,X.; Yin,X.; Li,M.; Zhang,B.; Cui,P.; Chen,Y.; Yang,H.; Wan,X.; Liu,L.; Chen,P.; Jiang,Y.; Guan,Y.; Liu,J.; Gu,W.; Han,S.; Song,Y.; Liang,L.; Qu,Z.; Hou,Y.; Wang,X.; Bao,H.; Tian,G.; Li,Y.; Jiang,L.; Li,C.; Chen,H.
EPI1555720	PA	China	2017-May-20	EPI_ISL_379669	A/chicken/Tianjing/SD182/2017			Shi,J.; Deng,G.; Ma,S.; Zeng,X.; Yin,X.; Li,M.; Zhang,B.; Cui,P.; Chen,Y.; Yang,H.; Wan,X.; Liu,L.; Chen,P.; Jiang,Y.; Guan,Y.; Liu,J.; Gu,W.; Han,S.; Song,Y.; Liang,L.; Qu,Z.; Hou,Y.; Wang,X.; Bao,H.; Tian,G.; Li,Y.; Jiang,L.; Li,C.; Chen,H.
EPI1555728	PA	China	2017-May-27	EPI_ISL_379670	A/chicken/Shaanxi/SD183/2017			Shi,J.; Deng,G.; Ma,S.; Zeng,X.; Yin,X.; Li,M.; Zhang,B.; Cui,P.; Chen,Y.; Yang,H.; Wan,X.; Liu,L.; Chen,P.; Jiang,Y.; Guan,Y.; Liu,J.; Gu,W.; Han,S.; Song,Y.; Liang,L.; Qu,Z.; Hou,Y.; Wang,X.; Bao,H.; Tian,G.; Li,Y.; Jiang,L.; Li,C.; Chen,H.
EPI1555737	PA	China	2017-Jun-05	EPI_ISL_379671	A/chicken/Inner_Mongolia/SD186/2017			Shi,J.; Deng,G.; Ma,S.; Zeng,X.; Yin,X.; Li,M.; Zhang,B.; Cui,P.; Chen,Y.; Yang,H.; Wan,X.; Liu,L.; Chen,P.; Jiang,Y.; Guan,Y.; Liu,J.; Gu,W.; Han,S.; Song,Y.; Liang,L.; Qu,Z.; Hou,Y.; Wang,X.; Bao,H.; Tian,G.; Li,Y.; Jiang,L.; Li,C.; Chen,H.
EPI1555745	PA	China	2017-Jun-06	EPI_ISL_379672	A/chicken/Inner_Mongolia/SD188/2017			Shi,J.; Deng,G.; Ma,S.; Zeng,X.; Yin,X.; Li,M.; Zhang,B.; Cui,P.; Chen,Y.; Yang,H.; Wan,X.; Liu,L.; Chen,P.; Jiang,Y.; Guan,Y.; Liu,J.; Gu,W.; Han,S.; Song,Y.; Liang,L.; Qu,Z.; Hou,Y.; Wang,X.; Bao,H.; Tian,G.; Li,Y.; Jiang,L.; Li,C.; Chen,H.
EPI1555753	PA	China	2017-Jun-13	EPI_ISL_379673	A/chicken/Heilongjiang/SD190/2017			Shi,J.; Deng,G.; Ma,S.; Zeng,X.; Yin,X.; Li,M.; Zhang,B.; Cui,P.; Chen,Y.; Yang,H.; Wan,X.; Liu,L.; Chen,P.; Jiang,Y.; Guan,Y.; Liu,J.; Gu,W.; Han,S.; Song,Y.; Liang,L.; Qu,Z.; Hou,Y.; Wang,X.; Bao,H.; Tian,G.; Li,Y.; Jiang,L.; Li,C.; Chen,H.
EPI1555761	PA	China	2017-Aug-21	EPI_ISL_379674	A/chicken/Anhui/SD206/2017			Shi,J.; Deng,G.; Ma,S.; Zeng,X.; Yin,X.; Li,M.; Zhang,B.; Cui,P.; Chen,Y.; Yang,H.; Wan,X.; Liu,L.; Chen,P.; Jiang,Y.; Guan,Y.; Liu,J.; Gu,W.; Han,S.; Song,Y.; Liang,L.; Qu,Z.; Hou,Y.; Wang,X.; Bao,H.; Tian,G.; Li,Y.; Jiang,L.; Li,C.; Chen,H.
EPI1555769	PA	China	2017-Nov-21	EPI_ISL_379675	A/chicken/Yunnan/SD210/2017			Shi,J.; Deng,G.; Ma,S.; Zeng,X.; Yin,X.; Li,M.; Zhang,B.; Cui,P.; Chen,Y.; Yang,H.; Wan,X.; Liu,L.; Chen,P.; Jiang,Y.; Guan,Y.; Liu,J.; Gu,W.; Han,S.; Song,Y.; Liang,L.; Qu,Z.; Hou,Y.; Wang,X.; Bao,H.; Tian,G.; Li,Y.; Jiang,L.; Li,C.; Chen,H.
EPI1555777	PA	China	2017-Feb-20	EPI_ISL_379676	A/duck/Hunan/S1325/2017			Shi,J.; Deng,G.; Ma,S.; Zeng,X.; Yin,X.; Li,M.; Zhang,B.; Cui,P.; Chen,Y.; Yang,H.; Wan,X.; Liu,L.; Chen,P.; Jiang,Y.; Guan,Y.; Liu,J.; Gu,W.; Han,S.; Song,Y.; Liang,L.; Qu,Z.; Hou,Y.; Wang,X.; Bao,H.; Tian,G.; Li,Y.; Jiang,L.; Li,C.; Chen,H.
EPI1555785	PA	China	2017-Apr-18	EPI_ISL_379677	A/duck/Guangxi/S21445/2017			Shi,J.; Deng,G.; Ma,S.; Zeng,X.; Yin,X.; Li,M.; Zhang,B.; Cui,P.; Chen,Y.; Yang,H.; Wan,X.; Liu,L.; Chen,P.; Jiang,Y.; Guan,Y.; Liu,J.; Gu,W.; Han,S.; Song,Y.; Liang,L.; Qu,Z.; Hou,Y.; Wang,X.; Bao,H.; Tian,G.; Li,Y.; Jiang,L.; Li,C.; Chen,H.
EPI1555793	PA	China	2018-Jan-05	EPI_ISL_379678	A/duck/Fujian/SD001/2018			Shi,J.; Deng,G.; Ma,S.; Zeng,X.; Yin,X.; Li,M.; Zhang,B.; Cui,P.; Chen,Y.; Yang,H.; Wan,X.; Liu,L.; Chen,P.; Jiang,Y.; Guan,Y.; Liu,J.; Gu,W.; Han,S.; Song,Y.; Liang,L.; Qu,Z.; Hou,Y.; Wang,X.; Bao,H.; Tian,G.; Li,Y.; Jiang,L.; Li,C.; Chen,H.
EPI1555801	PA	China	2017-Sep-18	EPI_ISL_379679	A/duck/Fujian/SD208/2017			Shi,J.; Deng,G.; Ma,S.; Zeng,X.; Yin,X.; Li,M.; Zhang,B.; Cui,P.; Chen,Y.; Yang,H.; Wan,X.; Liu,L.; Chen,P.; Jiang,Y.; Guan,Y.; Liu,J.; Gu,W.; Han,S.; Song,Y.; Liang,L.; Qu,Z.; Hou,Y.; Wang,X.; Bao,H.; Tian,G.; Li,Y.; Jiang,L.; Li,C.; Chen,H.
EPI1557074	PA	Argentina	2009-May-01	EPI_ISL_379919	A/cinnamon teal/Argentina/CIP051-1588/2009			Rimondi,A.; Perez,D.R.
EPI1564430	PA	Japan	2016-May-23	EPI_ISL_381050	A/duck/Japan/AQ-HE28-3/2016			Shibata,A.; Okamatsu,M.; Sumiyoshi,R.; Matsuno,K.; Osaka,H.; Sakoda,Y.
EPI1566000	PA	China	2016-Feb-01	EPI_ISL_381469	A/chicken/China/TZ22/2016			He,L.
EPI1566001	PA	China	2013-Mar-02	EPI_ISL_381470	A/chicken/China/TM24/2013			He,L.
EPI1581317	PA	Egypt	2016-Feb-11	EPI_ISL_387971	A/teal/Egypt/MB-D-621C/2016			Direct Submission
EPI1624872	PA	United States	2000-May-24	EPI_ISL_397947	A/ruddy turnstone/Delaware/AI00-629/2000			Tan,G.; Pickett,B.; Fedorova,N.; Amedeo,P.; Hu,L.; Christensen,J.; Miller,J.; Durbin,A.; Williams,T.; Poulson,R.; Stallknecht,D.
EPI1727724	PA	China	2015-Mar-18	EPI_ISL_426186	A/chicken/Suzhou/SZ141/2015	Suzhou Center for Disease Control and Prevention	Suzhou Center for Disease Prevention and Control
EPI1737374	PA	China	2017-May-01	EPI_ISL_436691	A/chick/Hubei/XC01/2017	Department of Preventive Veterinary Medicine,College of Animal Science & Medicine,Huazhong Agricultural University	State Key Laboratory of Agriculture Microbiology, Huazhong Agric	Meilin,Jin
EPI1737504	PA	China	2017-May-01	EPI_ISL_436706	A/chick/Guangxi/YL01/2017	Department of Preventive Veterinary Medicine,College of Animal Science & Medicine,Huazhong Agricultural University	State Key Laboratory of Agriculture Microbiology, Huazhong Agric	Meilin,Jin
EPI1737551	PA	China	2017-May-01	EPI_ISL_436711	A/chicken/Henan/zk01/2017	Department of Preventive Veterinary Medicine,College of Animal Science & Medicine,Huazhong Agricultural University	State Key Laboratory of Agriculture Microbiology, Huazhong Agric	meilin,Jin
EPI1751761	PA	China	2018-Jul-10	EPI_ISL_482747	A/chicken/Northern China/SD3866/2018(H7N9)	Yangzhou University	College of Veterinary Medicine, Yangzhou University	Jinyuan, Gu; Min, Gu; Xiufan, Liu
EPI1751788	PA	China	2018-Aug-21	EPI_ISL_482756	A/chicken/Northern China/SX4748/2018(H7N9)	Yangzhou University	College of Veterinary Medicine, Yangzhou University	Jinyuan, Gu; Min, Gu; Xiufan, Liu
EPI1775952	PA	China	2018-Jun-07	EPI_ISL_502881	A/quail/Hebei/0607/2018			Cui,H.
EPI1815537	PA	China	2017-Jan-15	EPI_ISL_696533	A/goose/Guangdong/Q38/2017			Jiao,P.
EPI1815538	PA	China	2017-Apr-09	EPI_ISL_696534	A/goose/Guangdong/Q70/2017			Jiao,P.
EPI1819025	PA	China	2017-May-24	EPI_ISL_696647	A/chicken/Hunan/5.24_YYGK54P2-OC/2017			Bi,Y.; Li,J.; Li,S.; Fu,G.; Jin,T.; Zhang,C.; Yang,Y.; Ma,Z.; Tian,W.; Xiao,S.; Li,L.; Yin,R.; Zhang,Y.; Wang,L.; Qin,Y.; Yao,Z.; Meng,F.; Hu,D.; Li,D.; Wong,G.; Liu,F.; Lv,N.; Fu,L.; Peng,Y.; Ma,J.; Sharshov,K.; Shestopalov,A.; Gulyaeva,M.; Gao,G.F.; Chen,J.; Shi,Y.; Liu,W.J.; Chu,D.; Huang,Y.; Liu,Y.; Liu,L.; Chen,Q.; Shi,W.
EPI1819028	PA	China	2017-May-24	EPI_ISL_696650	A/chicken/Hunan/5.24_YYGK61P2-OC/2017			Bi,Y.; Li,J.; Li,S.; Fu,G.; Jin,T.; Zhang,C.; Yang,Y.; Ma,Z.; Tian,W.; Xiao,S.; Li,L.; Yin,R.; Zhang,Y.; Wang,L.; Qin,Y.; Yao,Z.; Meng,F.; Hu,D.; Li,D.; Wong,G.; Liu,F.; Lv,N.; Fu,L.; Peng,Y.; Ma,J.; Sharshov,K.; Shestopalov,A.; Gulyaeva,M.; Gao,G.F.; Chen,J.; Shi,Y.; Liu,W.J.; Chu,D.; Huang,Y.; Liu,Y.; Liu,L.; Chen,Q.; Shi,W.
EPI1819029	PA	China	2017-May-24	EPI_ISL_696651	A/chicken/Hunan/5.24_YYGK63P2-OC/2017			Bi,Y.; Li,J.; Li,S.; Fu,G.; Jin,T.; Zhang,C.; Yang,Y.; Ma,Z.; Tian,W.; Xiao,S.; Li,L.; Yin,R.; Zhang,Y.; Wang,L.; Qin,Y.; Yao,Z.; Meng,F.; Hu,D.; Li,D.; Wong,G.; Liu,F.; Lv,N.; Fu,L.; Peng,Y.; Ma,J.; Sharshov,K.; Shestopalov,A.; Gulyaeva,M.; Gao,G.F.; Chen,J.; Shi,Y.; Liu,W.J.; Chu,D.; Huang,Y.; Liu,Y.; Liu,L.; Chen,Q.; Shi,W.
EPI1819039	PA	China	2017-May-24	EPI_ISL_696662	A/duck/Hunan/5.24_YYGK85P2-OC/2017			Bi,Y.; Li,J.; Li,S.; Fu,G.; Jin,T.; Zhang,C.; Yang,Y.; Ma,Z.; Tian,W.; Xiao,S.; Li,L.; Yin,R.; Zhang,Y.; Wang,L.; Qin,Y.; Yao,Z.; Meng,F.; Hu,D.; Li,D.; Wong,G.; Liu,F.; Lv,N.; Fu,L.; Peng,Y.; Ma,J.; Sharshov,K.; Shestopalov,A.; Gulyaeva,M.; Gao,G.F.; Chen,J.; Shi,Y.; Liu,W.J.; Chu,D.; Huang,Y.; Liu,Y.; Liu,L.; Chen,Q.; Shi,W.
EPI1819158	PA	China	2017-Mar-24	EPI_ISL_696745	A/chicken/Hunan/3.24_YYGK81M2-O/2017			Bi,Y.; Li,J.; Li,S.; Fu,G.; Jin,T.; Zhang,C.; Yang,Y.; Ma,Z.; Tian,W.; Xiao,S.; Li,L.; Yin,R.; Zhang,Y.; Wang,L.; Qin,Y.; Yao,Z.; Meng,F.; Hu,D.; Li,D.; Wong,G.; Liu,F.; Lv,N.; Fu,L.; Peng,Y.; Ma,J.; Sharshov,K.; Shestopalov,A.; Gulyaeva,M.; Gao,G.F.; Chen,J.; Shi,Y.; Liu,W.J.; Chu,D.; Huang,Y.; Liu,Y.; Liu,L.; Chen,Q.; Shi,W.
EPI1826350	PA	China	2017-Jan-18	EPI_ISL_697832	A/chicken/Guangdong/1.18_SZBJ012-O/2017			Bi,Y.; Li,J.; Li,S.; Fu,G.; Jin,T.; Zhang,C.; Yang,Y.; Ma,Z.; Tian,W.; Xiao,S.; Li,L.; Yin,R.; Zhang,Y.; Wang,L.; Qin,Y.; Yao,Z.; Meng,F.; Hu,D.; Li,D.; Wong,G.; Liu,F.; Lv,N.; Fu,L.; Peng,Y.; Ma,J.; Sharshov,K.; Shestopalov,A.; Gulyaeva,M.; Gao,G.F.; Chen,J.; Shi,Y.; Liu,W.J.; Chu,D.; Huang,Y.; Liu,Y.; Liu,L.; Chen,Q.; Shi,W.
EPI1828230	PA	China	2017-Jan-11	EPI_ISL_697849	A/chicken/Jiangxi/1.11_NCNP11E2-OC/2017			Bi,Y.; Li,J.; Li,S.; Fu,G.; Jin,T.; Zhang,C.; Yang,Y.; Ma,Z.; Tian,W.; Xiao,S.; Li,L.; Yin,R.; Zhang,Y.; Wang,L.; Qin,Y.; Yao,Z.; Meng,F.; Hu,D.; Li,D.; Wong,G.; Liu,F.; Lv,N.; Fu,L.; Peng,Y.; Ma,J.; Sharshov,K.; Shestopalov,A.; Gulyaeva,M.; Gao,G.F.; Chen,J.; Shi,Y.; Liu,W.J.; Chu,D.; Huang,Y.; Liu,Y.; Liu,L.; Chen,Q.; Shi,W.
EPI1828142	PA	China	2017-Jan-11	EPI_ISL_697852	A/chicken/Jiangxi/1.11_NCDZT21F2-OC/2017			Bi,Y.; Li,J.; Li,S.; Fu,G.; Jin,T.; Zhang,C.; Yang,Y.; Ma,Z.; Tian,W.; Xiao,S.; Li,L.; Yin,R.; Zhang,Y.; Wang,L.; Qin,Y.; Yao,Z.; Meng,F.; Hu,D.; Li,D.; Wong,G.; Liu,F.; Lv,N.; Fu,L.; Peng,Y.; Ma,J.; Sharshov,K.; Shestopalov,A.; Gulyaeva,M.; Gao,G.F.; Chen,J.; Shi,Y.; Liu,W.J.; Chu,D.; Huang,Y.; Liu,Y.; Liu,L.; Chen,Q.; Shi,W.
EPI1828166	PA	China	2017-Jan-11	EPI_ISL_697853	A/chicken/Jiangxi/1.11_NCDZT25G2-OC/2017			Bi,Y.; Li,J.; Li,S.; Fu,G.; Jin,T.; Zhang,C.; Yang,Y.; Ma,Z.; Tian,W.; Xiao,S.; Li,L.; Yin,R.; Zhang,Y.; Wang,L.; Qin,Y.; Yao,Z.; Meng,F.; Hu,D.; Li,D.; Wong,G.; Liu,F.; Lv,N.; Fu,L.; Peng,Y.; Ma,J.; Sharshov,K.; Shestopalov,A.; Gulyaeva,M.; Gao,G.F.; Chen,J.; Shi,Y.; Liu,W.J.; Chu,D.; Huang,Y.; Liu,Y.; Liu,L.; Chen,Q.; Shi,W.
EPI1835158	PA	China	2017-Jan-11	EPI_ISL_697855	A/duck/Jiangxi/1.11_NCNP32E2-OC/2017			Bi,Y.; Li,J.; Li,S.; Fu,G.; Jin,T.; Zhang,C.; Yang,Y.; Ma,Z.; Tian,W.; Xiao,S.; Li,L.; Yin,R.; Zhang,Y.; Wang,L.; Qin,Y.; Yao,Z.; Meng,F.; Hu,D.; Li,D.; Wong,G.; Liu,F.; Lv,N.; Fu,L.; Peng,Y.; Ma,J.; Sharshov,K.; Shestopalov,A.; Gulyaeva,M.; Gao,G.F.; Chen,J.; Shi,Y.; Liu,W.J.; Chu,D.; Huang,Y.; Liu,Y.; Liu,L.; Chen,Q.; Shi,W.
EPI1828734	PA	China	2016-Dec-22	EPI_ISL_697856	A/chicken/Jiangxi/12.22_NCDZT33I2-O/2016			Bi,Y.; Li,J.; Li,S.; Fu,G.; Jin,T.; Zhang,C.; Yang,Y.; Ma,Z.; Tian,W.; Xiao,S.; Li,L.; Yin,R.; Zhang,Y.; Wang,L.; Qin,Y.; Yao,Z.; Meng,F.; Hu,D.; Li,D.; Wong,G.; Liu,F.; Lv,N.; Fu,L.; Peng,Y.; Ma,J.; Sharshov,K.; Shestopalov,A.; Gulyaeva,M.; Gao,G.F.; Chen,J.; Shi,Y.; Liu,W.J.; Chu,D.; Huang,Y.; Liu,Y.; Liu,L.; Chen,Q.; Shi,W.
EPI1828190	PA	China	2017-Jan-11	EPI_ISL_697858	A/chicken/Jiangxi/1.11_NCDZT36F2-OC/2017			Bi,Y.; Li,J.; Li,S.; Fu,G.; Jin,T.; Zhang,C.; Yang,Y.; Ma,Z.; Tian,W.; Xiao,S.; Li,L.; Yin,R.; Zhang,Y.; Wang,L.; Qin,Y.; Yao,Z.; Meng,F.; Hu,D.; Li,D.; Wong,G.; Liu,F.; Lv,N.; Fu,L.; Peng,Y.; Ma,J.; Sharshov,K.; Shestopalov,A.; Gulyaeva,M.; Gao,G.F.; Chen,J.; Shi,Y.; Liu,W.J.; Chu,D.; Huang,Y.; Liu,Y.; Liu,L.; Chen,Q.; Shi,W.
EPI1835142	PA	China	2017-Jan-11	EPI_ISL_697859	A/duck/Jiangxi/1.11_NCDZT42F2-OC/2017			Bi,Y.; Li,J.; Li,S.; Fu,G.; Jin,T.; Zhang,C.; Yang,Y.; Ma,Z.; Tian,W.; Xiao,S.; Li,L.; Yin,R.; Zhang,Y.; Wang,L.; Qin,Y.; Yao,Z.; Meng,F.; Hu,D.; Li,D.; Wong,G.; Liu,F.; Lv,N.; Fu,L.; Peng,Y.; Ma,J.; Sharshov,K.; Shestopalov,A.; Gulyaeva,M.; Gao,G.F.; Chen,J.; Shi,Y.; Liu,W.J.; Chu,D.; Huang,Y.; Liu,Y.; Liu,L.; Chen,Q.; Shi,W.
EPI1835150	PA	China	2017-Jan-11	EPI_ISL_697860	A/duck/Jiangxi/1.11_NCDZT44F2-OC/2017			Bi,Y.; Li,J.; Li,S.; Fu,G.; Jin,T.; Zhang,C.; Yang,Y.; Ma,Z.; Tian,W.; Xiao,S.; Li,L.; Yin,R.; Zhang,Y.; Wang,L.; Qin,Y.; Yao,Z.; Meng,F.; Hu,D.; Li,D.; Wong,G.; Liu,F.; Lv,N.; Fu,L.; Peng,Y.; Ma,J.; Sharshov,K.; Shestopalov,A.; Gulyaeva,M.; Gao,G.F.; Chen,J.; Shi,Y.; Liu,W.J.; Chu,D.; Huang,Y.; Liu,Y.; Liu,L.; Chen,Q.; Shi,W.
EPI1828774	PA	China	2017-Feb-22	EPI_ISL_697863	A/chicken/Jiangxi/2.22_NCNP63K2-O/2017			Bi,Y.; Li,J.; Li,S.; Fu,G.; Jin,T.; Zhang,C.; Yang,Y.; Ma,Z.; Tian,W.; Xiao,S.; Li,L.; Yin,R.; Zhang,Y.; Wang,L.; Qin,Y.; Yao,Z.; Meng,F.; Hu,D.; Li,D.; Wong,G.; Liu,F.; Lv,N.; Fu,L.; Peng,Y.; Ma,J.; Sharshov,K.; Shestopalov,A.; Gulyaeva,M.; Gao,G.F.; Chen,J.; Shi,Y.; Liu,W.J.; Chu,D.; Huang,Y.; Liu,Y.; Liu,L.; Chen,Q.; Shi,W.
EPI1828206	PA	China	2017-Jan-11	EPI_ISL_697867	A/chicken/Jiangxi/1.11_NCDZT8F2-OC/2017			Bi,Y.; Li,J.; Li,S.; Fu,G.; Jin,T.; Zhang,C.; Yang,Y.; Ma,Z.; Tian,W.; Xiao,S.; Li,L.; Yin,R.; Zhang,Y.; Wang,L.; Qin,Y.; Yao,Z.; Meng,F.; Hu,D.; Li,D.; Wong,G.; Liu,F.; Lv,N.; Fu,L.; Peng,Y.; Ma,J.; Sharshov,K.; Shestopalov,A.; Gulyaeva,M.; Gao,G.F.; Chen,J.; Shi,Y.; Liu,W.J.; Chu,D.; Huang,Y.; Liu,Y.; Liu,L.; Chen,Q.; Shi,W.
EPI1825630	PA	China	2017-Jan-17	EPI_ISL_699196	A/chicken/Fujian/1.17_FZHX0116-C/2017			Bi,Y.; Li,J.; Li,S.; Fu,G.; Jin,T.; Zhang,C.; Yang,Y.; Ma,Z.; Tian,W.; Xiao,S.; Li,L.; Yin,R.; Zhang,Y.; Wang,L.; Qin,Y.; Yao,Z.; Meng,F.; Hu,D.; Li,D.; Wong,G.; Liu,F.; Lv,N.; Fu,L.; Peng,Y.; Ma,J.; Sharshov,K.; Shestopalov,A.; Gulyaeva,M.; Gao,G.F.; Chen,J.; Shi,Y.; Liu,W.J.; Chu,D.; Huang,Y.; Liu,Y.; Liu,L.; Chen,Q.; Shi,W.
EPI1825638	PA	China	2017-Jan-17	EPI_ISL_699197	A/chicken/Fujian/1.17_FZHX0116-O/2017			Bi,Y.; Li,J.; Li,S.; Fu,G.; Jin,T.; Zhang,C.; Yang,Y.; Ma,Z.; Tian,W.; Xiao,S.; Li,L.; Yin,R.; Zhang,Y.; Wang,L.; Qin,Y.; Yao,Z.; Meng,F.; Hu,D.; Li,D.; Wong,G.; Liu,F.; Lv,N.; Fu,L.; Peng,Y.; Ma,J.; Sharshov,K.; Shestopalov,A.; Gulyaeva,M.; Gao,G.F.; Chen,J.; Shi,Y.; Liu,W.J.; Chu,D.; Huang,Y.; Liu,Y.; Liu,L.; Chen,Q.; Shi,W.
EPI1825646	PA	China	2017-Jan-17	EPI_ISL_699198	A/chicken/Fujian/1.17_FZHX0118-O/2017			Bi,Y.; Li,J.; Li,S.; Fu,G.; Jin,T.; Zhang,C.; Yang,Y.; Ma,Z.; Tian,W.; Xiao,S.; Li,L.; Yin,R.; Zhang,Y.; Wang,L.; Qin,Y.; Yao,Z.; Meng,F.; Hu,D.; Li,D.; Wong,G.; Liu,F.; Lv,N.; Fu,L.; Peng,Y.; Ma,J.; Sharshov,K.; Shestopalov,A.; Gulyaeva,M.; Gao,G.F.; Chen,J.; Shi,Y.; Liu,W.J.; Chu,D.; Huang,Y.; Liu,Y.; Liu,L.; Chen,Q.; Shi,W.
EPI1825654	PA	China	2017-Jan-17	EPI_ISL_699199	A/chicken/Fujian/1.17_FZHX0119-O/2017			Bi,Y.; Li,J.; Li,S.; Fu,G.; Jin,T.; Zhang,C.; Yang,Y.; Ma,Z.; Tian,W.; Xiao,S.; Li,L.; Yin,R.; Zhang,Y.; Wang,L.; Qin,Y.; Yao,Z.; Meng,F.; Hu,D.; Li,D.; Wong,G.; Liu,F.; Lv,N.; Fu,L.; Peng,Y.; Ma,J.; Sharshov,K.; Shestopalov,A.; Gulyaeva,M.; Gao,G.F.; Chen,J.; Shi,Y.; Liu,W.J.; Chu,D.; Huang,Y.; Liu,Y.; Liu,L.; Chen,Q.; Shi,W.
EPI1825758	PA	China	2017-Mar-16	EPI_ISL_699210	A/chicken/Fujian/3.16_FZHX0301-O/2017			Bi,Y.; Li,J.; Li,S.; Fu,G.; Jin,T.; Zhang,C.; Yang,Y.; Ma,Z.; Tian,W.; Xiao,S.; Li,L.; Yin,R.; Zhang,Y.; Wang,L.; Qin,Y.; Yao,Z.; Meng,F.; Hu,D.; Li,D.; Wong,G.; Liu,F.; Lv,N.; Fu,L.; Peng,Y.; Ma,J.; Sharshov,K.; Shestopalov,A.; Gulyaeva,M.; Gao,G.F.; Chen,J.; Shi,Y.; Liu,W.J.; Chu,D.; Huang,Y.; Liu,Y.; Liu,L.; Chen,Q.; Shi,W.
EPI1825766	PA	China	2017-Mar-16	EPI_ISL_699211	A/chicken/Fujian/3.16_FZHX0307-O/2017			Bi,Y.; Li,J.; Li,S.; Fu,G.; Jin,T.; Zhang,C.; Yang,Y.; Ma,Z.; Tian,W.; Xiao,S.; Li,L.; Yin,R.; Zhang,Y.; Wang,L.; Qin,Y.; Yao,Z.; Meng,F.; Hu,D.; Li,D.; Wong,G.; Liu,F.; Lv,N.; Fu,L.; Peng,Y.; Ma,J.; Sharshov,K.; Shestopalov,A.; Gulyaeva,M.; Gao,G.F.; Chen,J.; Shi,Y.; Liu,W.J.; Chu,D.; Huang,Y.; Liu,Y.; Liu,L.; Chen,Q.; Shi,W.
EPI1825774	PA	China	2017-Mar-16	EPI_ISL_699212	A/chicken/Fujian/3.16_FZHX0308-O/2017			Bi,Y.; Li,J.; Li,S.; Fu,G.; Jin,T.; Zhang,C.; Yang,Y.; Ma,Z.; Tian,W.; Xiao,S.; Li,L.; Yin,R.; Zhang,Y.; Wang,L.; Qin,Y.; Yao,Z.; Meng,F.; Hu,D.; Li,D.; Wong,G.; Liu,F.; Lv,N.; Fu,L.; Peng,Y.; Ma,J.; Sharshov,K.; Shestopalov,A.; Gulyaeva,M.; Gao,G.F.; Chen,J.; Shi,Y.; Liu,W.J.; Chu,D.; Huang,Y.; Liu,Y.; Liu,L.; Chen,Q.; Shi,W.
EPI1826006	PA	China	2017-Jun-22	EPI_ISL_699241	A/chicken/Fujian/6.22_FZHX0630-O/2017			Bi,Y.; Li,J.; Li,S.; Fu,G.; Jin,T.; Zhang,C.; Yang,Y.; Ma,Z.; Tian,W.; Xiao,S.; Li,L.; Yin,R.; Zhang,Y.; Wang,L.; Qin,Y.; Yao,Z.; Meng,F.; Hu,D.; Li,D.; Wong,G.; Liu,F.; Lv,N.; Fu,L.; Peng,Y.; Ma,J.; Sharshov,K.; Shestopalov,A.; Gulyaeva,M.; Gao,G.F.; Chen,J.; Shi,Y.; Liu,W.J.; Chu,D.; Huang,Y.; Liu,Y.; Liu,L.; Chen,Q.; Shi,W.
EPI1826494	PA	China	2016-Dec-29	EPI_ISL_699295	A/chicken/Guangdong/12.29_SZBJ004-O/2016			Bi,Y.; Li,J.; Li,S.; Fu,G.; Jin,T.; Zhang,C.; Yang,Y.; Ma,Z.; Tian,W.; Xiao,S.; Li,L.; Yin,R.; Zhang,Y.; Wang,L.; Qin,Y.; Yao,Z.; Meng,F.; Hu,D.; Li,D.; Wong,G.; Liu,F.; Lv,N.; Fu,L.; Peng,Y.; Ma,J.; Sharshov,K.; Shestopalov,A.; Gulyaeva,M.; Gao,G.F.; Chen,J.; Shi,Y.; Liu,W.J.; Chu,D.; Huang,Y.; Liu,Y.; Liu,L.; Chen,Q.; Shi,W.
EPI1827622	PA	China	2017-May-24	EPI_ISL_699431	A/chicken/Hunan/05.24_YYGK11P2-OC/2017			Bi,Y.; Li,J.; Li,S.; Fu,G.; Jin,T.; Zhang,C.; Yang,Y.; Ma,Z.; Tian,W.; Xiao,S.; Li,L.; Yin,R.; Zhang,Y.; Wang,L.; Qin,Y.; Yao,Z.; Meng,F.; Hu,D.; Li,D.; Wong,G.; Liu,F.; Lv,N.; Fu,L.; Peng,Y.; Ma,J.; Sharshov,K.; Shestopalov,A.; Gulyaeva,M.; Gao,G.F.; Chen,J.; Shi,Y.; Liu,W.J.; Chu,D.; Huang,Y.; Liu,Y.; Liu,L.; Chen,Q.; Shi,W.
EPI1827630	PA	China	2017-May-24	EPI_ISL_699432	A/chicken/Hunan/05.24_YYGK12P2-OC/2017			Bi,Y.; Li,J.; Li,S.; Fu,G.; Jin,T.; Zhang,C.; Yang,Y.; Ma,Z.; Tian,W.; Xiao,S.; Li,L.; Yin,R.; Zhang,Y.; Wang,L.; Qin,Y.; Yao,Z.; Meng,F.; Hu,D.; Li,D.; Wong,G.; Liu,F.; Lv,N.; Fu,L.; Peng,Y.; Ma,J.; Sharshov,K.; Shestopalov,A.; Gulyaeva,M.; Gao,G.F.; Chen,J.; Shi,Y.; Liu,W.J.; Chu,D.; Huang,Y.; Liu,Y.; Liu,L.; Chen,Q.; Shi,W.
EPI1827638	PA	China	2017-May-24	EPI_ISL_699433	A/chicken/Hunan/05.24_YYGK13P2-OC/2017			Bi,Y.; Li,J.; Li,S.; Fu,G.; Jin,T.; Zhang,C.; Yang,Y.; Ma,Z.; Tian,W.; Xiao,S.; Li,L.; Yin,R.; Zhang,Y.; Wang,L.; Qin,Y.; Yao,Z.; Meng,F.; Hu,D.; Li,D.; Wong,G.; Liu,F.; Lv,N.; Fu,L.; Peng,Y.; Ma,J.; Sharshov,K.; Shestopalov,A.; Gulyaeva,M.; Gao,G.F.; Chen,J.; Shi,Y.; Liu,W.J.; Chu,D.; Huang,Y.; Liu,Y.; Liu,L.; Chen,Q.; Shi,W.
EPI1827646	PA	China	2017-May-24	EPI_ISL_699434	A/chicken/Hunan/05.24_YYGK14P2-OC/2017			Bi,Y.; Li,J.; Li,S.; Fu,G.; Jin,T.; Zhang,C.; Yang,Y.; Ma,Z.; Tian,W.; Xiao,S.; Li,L.; Yin,R.; Zhang,Y.; Wang,L.; Qin,Y.; Yao,Z.; Meng,F.; Hu,D.; Li,D.; Wong,G.; Liu,F.; Lv,N.; Fu,L.; Peng,Y.; Ma,J.; Sharshov,K.; Shestopalov,A.; Gulyaeva,M.; Gao,G.F.; Chen,J.; Shi,Y.; Liu,W.J.; Chu,D.; Huang,Y.; Liu,Y.; Liu,L.; Chen,Q.; Shi,W.
EPI1827654	PA	China	2017-May-24	EPI_ISL_699435	A/chicken/Hunan/05.24_YYGK15P2-OC/2017			Bi,Y.; Li,J.; Li,S.; Fu,G.; Jin,T.; Zhang,C.; Yang,Y.; Ma,Z.; Tian,W.; Xiao,S.; Li,L.; Yin,R.; Zhang,Y.; Wang,L.; Qin,Y.; Yao,Z.; Meng,F.; Hu,D.; Li,D.; Wong,G.; Liu,F.; Lv,N.; Fu,L.; Peng,Y.; Ma,J.; Sharshov,K.; Shestopalov,A.; Gulyaeva,M.; Gao,G.F.; Chen,J.; Shi,Y.; Liu,W.J.; Chu,D.; Huang,Y.; Liu,Y.; Liu,L.; Chen,Q.; Shi,W.
EPI1827726	PA	China	2017-Jan-17	EPI_ISL_699443	A/chicken/Hunan/1.17_YYGKK200-OC/2017			Bi,Y.; Li,J.; Li,S.; Fu,G.; Jin,T.; Zhang,C.; Yang,Y.; Ma,Z.; Tian,W.; Xiao,S.; Li,L.; Yin,R.; Zhang,Y.; Wang,L.; Qin,Y.; Yao,Z.; Meng,F.; Hu,D.; Li,D.; Wong,G.; Liu,F.; Lv,N.; Fu,L.; Peng,Y.; Ma,J.; Sharshov,K.; Shestopalov,A.; Gulyaeva,M.; Gao,G.F.; Chen,J.; Shi,Y.; Liu,W.J.; Chu,D.; Huang,Y.; Liu,Y.; Liu,L.; Chen,Q.; Shi,W.
EPI1827846	PA	China	2017-May-24	EPI_ISL_699455	A/chicken/Hunan/5.24_YYGK17P2-OC/2017			Bi,Y.; Li,J.; Li,S.; Fu,G.; Jin,T.; Zhang,C.; Yang,Y.; Ma,Z.; Tian,W.; Xiao,S.; Li,L.; Yin,R.; Zhang,Y.; Wang,L.; Qin,Y.; Yao,Z.; Meng,F.; Hu,D.; Li,D.; Wong,G.; Liu,F.; Lv,N.; Fu,L.; Peng,Y.; Ma,J.; Sharshov,K.; Shestopalov,A.; Gulyaeva,M.; Gao,G.F.; Chen,J.; Shi,Y.; Liu,W.J.; Chu,D.; Huang,Y.; Liu,Y.; Liu,L.; Chen,Q.; Shi,W.
EPI1827854	PA	China	2017-May-24	EPI_ISL_699456	A/chicken/Hunan/5.24_YYGK18P2-OC/2017			Bi,Y.; Li,J.; Li,S.; Fu,G.; Jin,T.; Zhang,C.; Yang,Y.; Ma,Z.; Tian,W.; Xiao,S.; Li,L.; Yin,R.; Zhang,Y.; Wang,L.; Qin,Y.; Yao,Z.; Meng,F.; Hu,D.; Li,D.; Wong,G.; Liu,F.; Lv,N.; Fu,L.; Peng,Y.; Ma,J.; Sharshov,K.; Shestopalov,A.; Gulyaeva,M.; Gao,G.F.; Chen,J.; Shi,Y.; Liu,W.J.; Chu,D.; Huang,Y.; Liu,Y.; Liu,L.; Chen,Q.; Shi,W.
EPI1827862	PA	China	2017-May-24	EPI_ISL_699457	A/chicken/Hunan/5.24_YYGK19P2-OC/2017			Bi,Y.; Li,J.; Li,S.; Fu,G.; Jin,T.; Zhang,C.; Yang,Y.; Ma,Z.; Tian,W.; Xiao,S.; Li,L.; Yin,R.; Zhang,Y.; Wang,L.; Qin,Y.; Yao,Z.; Meng,F.; Hu,D.; Li,D.; Wong,G.; Liu,F.; Lv,N.; Fu,L.; Peng,Y.; Ma,J.; Sharshov,K.; Shestopalov,A.; Gulyaeva,M.; Gao,G.F.; Chen,J.; Shi,Y.; Liu,W.J.; Chu,D.; Huang,Y.; Liu,Y.; Liu,L.; Chen,Q.; Shi,W.
EPI1827870	PA	China	2017-May-24	EPI_ISL_699458	A/chicken/Hunan/5.24_YYGK20P2-OC/2017			Bi,Y.; Li,J.; Li,S.; Fu,G.; Jin,T.; Zhang,C.; Yang,Y.; Ma,Z.; Tian,W.; Xiao,S.; Li,L.; Yin,R.; Zhang,Y.; Wang,L.; Qin,Y.; Yao,Z.; Meng,F.; Hu,D.; Li,D.; Wong,G.; Liu,F.; Lv,N.; Fu,L.; Peng,Y.; Ma,J.; Sharshov,K.; Shestopalov,A.; Gulyaeva,M.; Gao,G.F.; Chen,J.; Shi,Y.; Liu,W.J.; Chu,D.; Huang,Y.; Liu,Y.; Liu,L.; Chen,Q.; Shi,W.
EPI1827878	PA	China	2017-May-24	EPI_ISL_699459	A/chicken/Hunan/5.24_YYGK21P2-OC/2017			Bi,Y.; Li,J.; Li,S.; Fu,G.; Jin,T.; Zhang,C.; Yang,Y.; Ma,Z.; Tian,W.; Xiao,S.; Li,L.; Yin,R.; Zhang,Y.; Wang,L.; Qin,Y.; Yao,Z.; Meng,F.; Hu,D.; Li,D.; Wong,G.; Liu,F.; Lv,N.; Fu,L.; Peng,Y.; Ma,J.; Sharshov,K.; Shestopalov,A.; Gulyaeva,M.; Gao,G.F.; Chen,J.; Shi,Y.; Liu,W.J.; Chu,D.; Huang,Y.; Liu,Y.; Liu,L.; Chen,Q.; Shi,W.
EPI1827886	PA	China	2017-May-24	EPI_ISL_699460	A/chicken/Hunan/5.24_YYGK22P2-OC/2017			Bi,Y.; Li,J.; Li,S.; Fu,G.; Jin,T.; Zhang,C.; Yang,Y.; Ma,Z.; Tian,W.; Xiao,S.; Li,L.; Yin,R.; Zhang,Y.; Wang,L.; Qin,Y.; Yao,Z.; Meng,F.; Hu,D.; Li,D.; Wong,G.; Liu,F.; Lv,N.; Fu,L.; Peng,Y.; Ma,J.; Sharshov,K.; Shestopalov,A.; Gulyaeva,M.; Gao,G.F.; Chen,J.; Shi,Y.; Liu,W.J.; Chu,D.; Huang,Y.; Liu,Y.; Liu,L.; Chen,Q.; Shi,W.
EPI1827894	PA	China	2017-May-24	EPI_ISL_699461	A/chicken/Hunan/5.24_YYGK23P2-OC/2017			Bi,Y.; Li,J.; Li,S.; Fu,G.; Jin,T.; Zhang,C.; Yang,Y.; Ma,Z.; Tian,W.; Xiao,S.; Li,L.; Yin,R.; Zhang,Y.; Wang,L.; Qin,Y.; Yao,Z.; Meng,F.; Hu,D.; Li,D.; Wong,G.; Liu,F.; Lv,N.; Fu,L.; Peng,Y.; Ma,J.; Sharshov,K.; Shestopalov,A.; Gulyaeva,M.; Gao,G.F.; Chen,J.; Shi,Y.; Liu,W.J.; Chu,D.; Huang,Y.; Liu,Y.; Liu,L.; Chen,Q.; Shi,W.
EPI1827902	PA	China	2017-May-24	EPI_ISL_699462	A/chicken/Hunan/5.24_YYGK24P2-OC/2017			Bi,Y.; Li,J.; Li,S.; Fu,G.; Jin,T.; Zhang,C.; Yang,Y.; Ma,Z.; Tian,W.; Xiao,S.; Li,L.; Yin,R.; Zhang,Y.; Wang,L.; Qin,Y.; Yao,Z.; Meng,F.; Hu,D.; Li,D.; Wong,G.; Liu,F.; Lv,N.; Fu,L.; Peng,Y.; Ma,J.; Sharshov,K.; Shestopalov,A.; Gulyaeva,M.; Gao,G.F.; Chen,J.; Shi,Y.; Liu,W.J.; Chu,D.; Huang,Y.; Liu,Y.; Liu,L.; Chen,Q.; Shi,W.
EPI1827910	PA	China	2017-May-24	EPI_ISL_699463	A/chicken/Hunan/5.24_YYGK25P2-OC/2017			Bi,Y.; Li,J.; Li,S.; Fu,G.; Jin,T.; Zhang,C.; Yang,Y.; Ma,Z.; Tian,W.; Xiao,S.; Li,L.; Yin,R.; Zhang,Y.; Wang,L.; Qin,Y.; Yao,Z.; Meng,F.; Hu,D.; Li,D.; Wong,G.; Liu,F.; Lv,N.; Fu,L.; Peng,Y.; Ma,J.; Sharshov,K.; Shestopalov,A.; Gulyaeva,M.; Gao,G.F.; Chen,J.; Shi,Y.; Liu,W.J.; Chu,D.; Huang,Y.; Liu,Y.; Liu,L.; Chen,Q.; Shi,W.
EPI1827918	PA	China	2017-May-24	EPI_ISL_699465	A/chicken/Hunan/5.24_YYGK26P2-OC/2017			Bi,Y.; Li,J.; Li,S.; Fu,G.; Jin,T.; Zhang,C.; Yang,Y.; Ma,Z.; Tian,W.; Xiao,S.; Li,L.; Yin,R.; Zhang,Y.; Wang,L.; Qin,Y.; Yao,Z.; Meng,F.; Hu,D.; Li,D.; Wong,G.; Liu,F.; Lv,N.; Fu,L.; Peng,Y.; Ma,J.; Sharshov,K.; Shestopalov,A.; Gulyaeva,M.; Gao,G.F.; Chen,J.; Shi,Y.; Liu,W.J.; Chu,D.; Huang,Y.; Liu,Y.; Liu,L.; Chen,Q.; Shi,W.
EPI1827926	PA	China	2017-May-24	EPI_ISL_699466	A/chicken/Hunan/5.24_YYGK27P2-OC/2017			Bi,Y.; Li,J.; Li,S.; Fu,G.; Jin,T.; Zhang,C.; Yang,Y.; Ma,Z.; Tian,W.; Xiao,S.; Li,L.; Yin,R.; Zhang,Y.; Wang,L.; Qin,Y.; Yao,Z.; Meng,F.; Hu,D.; Li,D.; Wong,G.; Liu,F.; Lv,N.; Fu,L.; Peng,Y.; Ma,J.; Sharshov,K.; Shestopalov,A.; Gulyaeva,M.; Gao,G.F.; Chen,J.; Shi,Y.; Liu,W.J.; Chu,D.; Huang,Y.; Liu,Y.; Liu,L.; Chen,Q.; Shi,W.
EPI1827934	PA	China	2017-May-24	EPI_ISL_699467	A/chicken/Hunan/5.24_YYGK29P2-OC/2017			Bi,Y.; Li,J.; Li,S.; Fu,G.; Jin,T.; Zhang,C.; Yang,Y.; Ma,Z.; Tian,W.; Xiao,S.; Li,L.; Yin,R.; Zhang,Y.; Wang,L.; Qin,Y.; Yao,Z.; Meng,F.; Hu,D.; Li,D.; Wong,G.; Liu,F.; Lv,N.; Fu,L.; Peng,Y.; Ma,J.; Sharshov,K.; Shestopalov,A.; Gulyaeva,M.; Gao,G.F.; Chen,J.; Shi,Y.; Liu,W.J.; Chu,D.; Huang,Y.; Liu,Y.; Liu,L.; Chen,Q.; Shi,W.
EPI1827942	PA	China	2017-May-24	EPI_ISL_699468	A/chicken/Hunan/5.24_YYGK33P2-OC/2017			Bi,Y.; Li,J.; Li,S.; Fu,G.; Jin,T.; Zhang,C.; Yang,Y.; Ma,Z.; Tian,W.; Xiao,S.; Li,L.; Yin,R.; Zhang,Y.; Wang,L.; Qin,Y.; Yao,Z.; Meng,F.; Hu,D.; Li,D.; Wong,G.; Liu,F.; Lv,N.; Fu,L.; Peng,Y.; Ma,J.; Sharshov,K.; Shestopalov,A.; Gulyaeva,M.; Gao,G.F.; Chen,J.; Shi,Y.; Liu,W.J.; Chu,D.; Huang,Y.; Liu,Y.; Liu,L.; Chen,Q.; Shi,W.
EPI1827950	PA	China	2017-May-24	EPI_ISL_699469	A/chicken/Hunan/5.24_YYGK35P2-OC/2017			Bi,Y.; Li,J.; Li,S.; Fu,G.; Jin,T.; Zhang,C.; Yang,Y.; Ma,Z.; Tian,W.; Xiao,S.; Li,L.; Yin,R.; Zhang,Y.; Wang,L.; Qin,Y.; Yao,Z.; Meng,F.; Hu,D.; Li,D.; Wong,G.; Liu,F.; Lv,N.; Fu,L.; Peng,Y.; Ma,J.; Sharshov,K.; Shestopalov,A.; Gulyaeva,M.; Gao,G.F.; Chen,J.; Shi,Y.; Liu,W.J.; Chu,D.; Huang,Y.; Liu,Y.; Liu,L.; Chen,Q.; Shi,W.
EPI1827958	PA	China	2017-May-24	EPI_ISL_699470	A/chicken/Hunan/5.24_YYGK62P2-OC/2017			Bi,Y.; Li,J.; Li,S.; Fu,G.; Jin,T.; Zhang,C.; Yang,Y.; Ma,Z.; Tian,W.; Xiao,S.; Li,L.; Yin,R.; Zhang,Y.; Wang,L.; Qin,Y.; Yao,Z.; Meng,F.; Hu,D.; Li,D.; Wong,G.; Liu,F.; Lv,N.; Fu,L.; Peng,Y.; Ma,J.; Sharshov,K.; Shestopalov,A.; Gulyaeva,M.; Gao,G.F.; Chen,J.; Shi,Y.; Liu,W.J.; Chu,D.; Huang,Y.; Liu,Y.; Liu,L.; Chen,Q.; Shi,W.
EPI1827966	PA	China	2017-May-24	EPI_ISL_699471	A/chicken/Hunan/5.24_YYGK66P2-OC/2017			Bi,Y.; Li,J.; Li,S.; Fu,G.; Jin,T.; Zhang,C.; Yang,Y.; Ma,Z.; Tian,W.; Xiao,S.; Li,L.; Yin,R.; Zhang,Y.; Wang,L.; Qin,Y.; Yao,Z.; Meng,F.; Hu,D.; Li,D.; Wong,G.; Liu,F.; Lv,N.; Fu,L.; Peng,Y.; Ma,J.; Sharshov,K.; Shestopalov,A.; Gulyaeva,M.; Gao,G.F.; Chen,J.; Shi,Y.; Liu,W.J.; Chu,D.; Huang,Y.; Liu,Y.; Liu,L.; Chen,Q.; Shi,W.
EPI1827974	PA	China	2017-May-24	EPI_ISL_699472	A/chicken/Hunan/5.24_YYGK68P2-OC/2017			Bi,Y.; Li,J.; Li,S.; Fu,G.; Jin,T.; Zhang,C.; Yang,Y.; Ma,Z.; Tian,W.; Xiao,S.; Li,L.; Yin,R.; Zhang,Y.; Wang,L.; Qin,Y.; Yao,Z.; Meng,F.; Hu,D.; Li,D.; Wong,G.; Liu,F.; Lv,N.; Fu,L.; Peng,Y.; Ma,J.; Sharshov,K.; Shestopalov,A.; Gulyaeva,M.; Gao,G.F.; Chen,J.; Shi,Y.; Liu,W.J.; Chu,D.; Huang,Y.; Liu,Y.; Liu,L.; Chen,Q.; Shi,W.
EPI1827982	PA	China	2017-May-24	EPI_ISL_699473	A/chicken/Hunan/5.24_YYGK9P2-OC/2017			Bi,Y.; Li,J.; Li,S.; Fu,G.; Jin,T.; Zhang,C.; Yang,Y.; Ma,Z.; Tian,W.; Xiao,S.; Li,L.; Yin,R.; Zhang,Y.; Wang,L.; Qin,Y.; Yao,Z.; Meng,F.; Hu,D.; Li,D.; Wong,G.; Liu,F.; Lv,N.; Fu,L.; Peng,Y.; Ma,J.; Sharshov,K.; Shestopalov,A.; Gulyaeva,M.; Gao,G.F.; Chen,J.; Shi,Y.; Liu,W.J.; Chu,D.; Huang,Y.; Liu,Y.; Liu,L.; Chen,Q.; Shi,W.
EPI1828038	PA	China	2016-Dec-02	EPI_ISL_699479	A/chicken/Jiangsu/12.02_KSBL001-O/2016			Bi,Y.; Li,J.; Li,S.; Fu,G.; Jin,T.; Zhang,C.; Yang,Y.; Ma,Z.; Tian,W.; Xiao,S.; Li,L.; Yin,R.; Zhang,Y.; Wang,L.; Qin,Y.; Yao,Z.; Meng,F.; Hu,D.; Li,D.; Wong,G.; Liu,F.; Lv,N.; Fu,L.; Peng,Y.; Ma,J.; Sharshov,K.; Shestopalov,A.; Gulyaeva,M.; Gao,G.F.; Chen,J.; Shi,Y.; Liu,W.J.; Chu,D.; Huang,Y.; Liu,Y.; Liu,L.; Chen,Q.; Shi,W.
EPI1828046	PA	China	2016-Dec-02	EPI_ISL_699480	A/chicken/Jiangsu/12.02_KSBL004-O/2016			Bi,Y.; Li,J.; Li,S.; Fu,G.; Jin,T.; Zhang,C.; Yang,Y.; Ma,Z.; Tian,W.; Xiao,S.; Li,L.; Yin,R.; Zhang,Y.; Wang,L.; Qin,Y.; Yao,Z.; Meng,F.; Hu,D.; Li,D.; Wong,G.; Liu,F.; Lv,N.; Fu,L.; Peng,Y.; Ma,J.; Sharshov,K.; Shestopalov,A.; Gulyaeva,M.; Gao,G.F.; Chen,J.; Shi,Y.; Liu,W.J.; Chu,D.; Huang,Y.; Liu,Y.; Liu,L.; Chen,Q.; Shi,W.
EPI1828054	PA	China	2016-Dec-02	EPI_ISL_699481	A/chicken/Jiangsu/12.02_KSBL008-O/2016			Bi,Y.; Li,J.; Li,S.; Fu,G.; Jin,T.; Zhang,C.; Yang,Y.; Ma,Z.; Tian,W.; Xiao,S.; Li,L.; Yin,R.; Zhang,Y.; Wang,L.; Qin,Y.; Yao,Z.; Meng,F.; Hu,D.; Li,D.; Wong,G.; Liu,F.; Lv,N.; Fu,L.; Peng,Y.; Ma,J.; Sharshov,K.; Shestopalov,A.; Gulyaeva,M.; Gao,G.F.; Chen,J.; Shi,Y.; Liu,W.J.; Chu,D.; Huang,Y.; Liu,Y.; Liu,L.; Chen,Q.; Shi,W.
EPI1828062	PA	China	2017-Jan-11	EPI_ISL_699482	A/chicken/Jiangxi/01.11_NCNP13E2-OC/2017			Bi,Y.; Li,J.; Li,S.; Fu,G.; Jin,T.; Zhang,C.; Yang,Y.; Ma,Z.; Tian,W.; Xiao,S.; Li,L.; Yin,R.; Zhang,Y.; Wang,L.; Qin,Y.; Yao,Z.; Meng,F.; Hu,D.; Li,D.; Wong,G.; Liu,F.; Lv,N.; Fu,L.; Peng,Y.; Ma,J.; Sharshov,K.; Shestopalov,A.; Gulyaeva,M.; Gao,G.F.; Chen,J.; Shi,Y.; Liu,W.J.; Chu,D.; Huang,Y.; Liu,Y.; Liu,L.; Chen,Q.; Shi,W.
EPI1828150	PA	China	2017-Jan-11	EPI_ISL_699493	A/chicken/Jiangxi/1.11_NCDZT22F2-OC/2017			Bi,Y.; Li,J.; Li,S.; Fu,G.; Jin,T.; Zhang,C.; Yang,Y.; Ma,Z.; Tian,W.; Xiao,S.; Li,L.; Yin,R.; Zhang,Y.; Wang,L.; Qin,Y.; Yao,Z.; Meng,F.; Hu,D.; Li,D.; Wong,G.; Liu,F.; Lv,N.; Fu,L.; Peng,Y.; Ma,J.; Sharshov,K.; Shestopalov,A.; Gulyaeva,M.; Gao,G.F.; Chen,J.; Shi,Y.; Liu,W.J.; Chu,D.; Huang,Y.; Liu,Y.; Liu,L.; Chen,Q.; Shi,W.
EPI1828198	PA	China	2017-Jan-11	EPI_ISL_699496	A/chicken/Jiangxi/1.11_NCDZT76F2-OC/2017			Bi,Y.; Li,J.; Li,S.; Fu,G.; Jin,T.; Zhang,C.; Yang,Y.; Ma,Z.; Tian,W.; Xiao,S.; Li,L.; Yin,R.; Zhang,Y.; Wang,L.; Qin,Y.; Yao,Z.; Meng,F.; Hu,D.; Li,D.; Wong,G.; Liu,F.; Lv,N.; Fu,L.; Peng,Y.; Ma,J.; Sharshov,K.; Shestopalov,A.; Gulyaeva,M.; Gao,G.F.; Chen,J.; Shi,Y.; Liu,W.J.; Chu,D.; Huang,Y.; Liu,Y.; Liu,L.; Chen,Q.; Shi,W.
EPI1828214	PA	China	2017-Jan-11	EPI_ISL_699497	A/chicken/Jiangxi/1.11_NCJD1G2-OC/2017			Bi,Y.; Li,J.; Li,S.; Fu,G.; Jin,T.; Zhang,C.; Yang,Y.; Ma,Z.; Tian,W.; Xiao,S.; Li,L.; Yin,R.; Zhang,Y.; Wang,L.; Qin,Y.; Yao,Z.; Meng,F.; Hu,D.; Li,D.; Wong,G.; Liu,F.; Lv,N.; Fu,L.; Peng,Y.; Ma,J.; Sharshov,K.; Shestopalov,A.; Gulyaeva,M.; Gao,G.F.; Chen,J.; Shi,Y.; Liu,W.J.; Chu,D.; Huang,Y.; Liu,Y.; Liu,L.; Chen,Q.; Shi,W.
EPI1828222	PA	China	2017-Jan-11	EPI_ISL_699498	A/chicken/Jiangxi/1.11_NCJD5G2-OC/2017			Bi,Y.; Li,J.; Li,S.; Fu,G.; Jin,T.; Zhang,C.; Yang,Y.; Ma,Z.; Tian,W.; Xiao,S.; Li,L.; Yin,R.; Zhang,Y.; Wang,L.; Qin,Y.; Yao,Z.; Meng,F.; Hu,D.; Li,D.; Wong,G.; Liu,F.; Lv,N.; Fu,L.; Peng,Y.; Ma,J.; Sharshov,K.; Shestopalov,A.; Gulyaeva,M.; Gao,G.F.; Chen,J.; Shi,Y.; Liu,W.J.; Chu,D.; Huang,Y.; Liu,Y.; Liu,L.; Chen,Q.; Shi,W.
EPI1828270	PA	China	2017-Jan-12	EPI_ISL_699501	A/chicken/Jiangxi/1.12_NCDZT38G2-OC/2017			Bi,Y.; Li,J.; Li,S.; Fu,G.; Jin,T.; Zhang,C.; Yang,Y.; Ma,Z.; Tian,W.; Xiao,S.; Li,L.; Yin,R.; Zhang,Y.; Wang,L.; Qin,Y.; Yao,Z.; Meng,F.; Hu,D.; Li,D.; Wong,G.; Liu,F.; Lv,N.; Fu,L.; Peng,Y.; Ma,J.; Sharshov,K.; Shestopalov,A.; Gulyaeva,M.; Gao,G.F.; Chen,J.; Shi,Y.; Liu,W.J.; Chu,D.; Huang,Y.; Liu,Y.; Liu,L.; Chen,Q.; Shi,W.
EPI1828302	PA	China	2017-Jan-12	EPI_ISL_699505	A/chicken/Jiangxi/1.12_NCDZT72G2-OC/2017			Bi,Y.; Li,J.; Li,S.; Fu,G.; Jin,T.; Zhang,C.; Yang,Y.; Ma,Z.; Tian,W.; Xiao,S.; Li,L.; Yin,R.; Zhang,Y.; Wang,L.; Qin,Y.; Yao,Z.; Meng,F.; Hu,D.; Li,D.; Wong,G.; Liu,F.; Lv,N.; Fu,L.; Peng,Y.; Ma,J.; Sharshov,K.; Shestopalov,A.; Gulyaeva,M.; Gao,G.F.; Chen,J.; Shi,Y.; Liu,W.J.; Chu,D.; Huang,Y.; Liu,Y.; Liu,L.; Chen,Q.; Shi,W.
EPI1828750	PA	China	2017-Feb-16	EPI_ISL_699560	A/chicken/Jiangxi/2.16_SRGFPS004-C/2017			Bi,Y.; Li,J.; Li,S.; Fu,G.; Jin,T.; Zhang,C.; Yang,Y.; Ma,Z.; Tian,W.; Xiao,S.; Li,L.; Yin,R.; Zhang,Y.; Wang,L.; Qin,Y.; Yao,Z.; Meng,F.; Hu,D.; Li,D.; Wong,G.; Liu,F.; Lv,N.; Fu,L.; Peng,Y.; Ma,J.; Sharshov,K.; Shestopalov,A.; Gulyaeva,M.; Gao,G.F.; Chen,J.; Shi,Y.; Liu,W.J.; Chu,D.; Huang,Y.; Liu,Y.; Liu,L.; Chen,Q.; Shi,W.
EPI1828758	PA	China	2017-Feb-16	EPI_ISL_699561	A/chicken/Jiangxi/2.16_SRGFYK080-C/2017			Bi,Y.; Li,J.; Li,S.; Fu,G.; Jin,T.; Zhang,C.; Yang,Y.; Ma,Z.; Tian,W.; Xiao,S.; Li,L.; Yin,R.; Zhang,Y.; Wang,L.; Qin,Y.; Yao,Z.; Meng,F.; Hu,D.; Li,D.; Wong,G.; Liu,F.; Lv,N.; Fu,L.; Peng,Y.; Ma,J.; Sharshov,K.; Shestopalov,A.; Gulyaeva,M.; Gao,G.F.; Chen,J.; Shi,Y.; Liu,W.J.; Chu,D.; Huang,Y.; Liu,Y.; Liu,L.; Chen,Q.; Shi,W.
EPI1828766	PA	China	2017-Feb-16	EPI_ISL_699562	A/chicken/Jiangxi/2.16_SRGFYK219-O/2017			Bi,Y.; Li,J.; Li,S.; Fu,G.; Jin,T.; Zhang,C.; Yang,Y.; Ma,Z.; Tian,W.; Xiao,S.; Li,L.; Yin,R.; Zhang,Y.; Wang,L.; Qin,Y.; Yao,Z.; Meng,F.; Hu,D.; Li,D.; Wong,G.; Liu,F.; Lv,N.; Fu,L.; Peng,Y.; Ma,J.; Sharshov,K.; Shestopalov,A.; Gulyaeva,M.; Gao,G.F.; Chen,J.; Shi,Y.; Liu,W.J.; Chu,D.; Huang,Y.; Liu,Y.; Liu,L.; Chen,Q.; Shi,W.
EPI1828806	PA	China	2016-Mar-14	EPI_ISL_699566	A/chicken/Jiangxi/3.14_NCDZT29U-O/2016			Bi,Y.; Li,J.; Li,S.; Fu,G.; Jin,T.; Zhang,C.; Yang,Y.; Ma,Z.; Tian,W.; Xiao,S.; Li,L.; Yin,R.; Zhang,Y.; Wang,L.; Qin,Y.; Yao,Z.; Meng,F.; Hu,D.; Li,D.; Wong,G.; Liu,F.; Lv,N.; Fu,L.; Peng,Y.; Ma,J.; Sharshov,K.; Shestopalov,A.; Gulyaeva,M.; Gao,G.F.; Chen,J.; Shi,Y.; Liu,W.J.; Chu,D.; Huang,Y.; Liu,Y.; Liu,L.; Chen,Q.; Shi,W.
EPI1829030	PA	China	2016-May-24	EPI_ISL_699598	A/chicken/Jiangxi/5.24_NCDZT7X-O/2016			Bi,Y.; Li,J.; Li,S.; Fu,G.; Jin,T.; Zhang,C.; Yang,Y.; Ma,Z.; Tian,W.; Xiao,S.; Li,L.; Yin,R.; Zhang,Y.; Wang,L.; Qin,Y.; Yao,Z.; Meng,F.; Hu,D.; Li,D.; Wong,G.; Liu,F.; Lv,N.; Fu,L.; Peng,Y.; Ma,J.; Sharshov,K.; Shestopalov,A.; Gulyaeva,M.; Gao,G.F.; Chen,J.; Shi,Y.; Liu,W.J.; Chu,D.; Huang,Y.; Liu,Y.; Liu,L.; Chen,Q.; Shi,W.
EPI1834086	PA	China	2017-Mar-16	EPI_ISL_707431	A/duck/Fujian/3.16_FZHX0301-C/2017			Bi,Y.; Li,J.; Li,S.; Fu,G.; Jin,T.; Zhang,C.; Yang,Y.; Ma,Z.; Tian,W.; Xiao,S.; Li,L.; Yin,R.; Zhang,Y.; Wang,L.; Qin,Y.; Yao,Z.; Meng,F.; Hu,D.; Li,D.; Wong,G.; Liu,F.; Lv,N.; Fu,L.; Peng,Y.; Ma,J.; Sharshov,K.; Shestopalov,A.; Gulyaeva,M.; Gao,G.F.; Chen,J.; Shi,Y.; Liu,W.J.; Chu,D.; Huang,Y.; Liu,Y.; Liu,L.; Chen,Q.; Shi,W.
EPI1834982	PA	China	2017-May-24	EPI_ISL_707528	A/duck/Hunan/5.24_YYGK87P2-OC/2017			Bi,Y.; Li,J.; Li,S.; Fu,G.; Jin,T.; Zhang,C.; Yang,Y.; Ma,Z.; Tian,W.; Xiao,S.; Li,L.; Yin,R.; Zhang,Y.; Wang,L.; Qin,Y.; Yao,Z.; Meng,F.; Hu,D.; Li,D.; Wong,G.; Liu,F.; Lv,N.; Fu,L.; Peng,Y.; Ma,J.; Sharshov,K.; Shestopalov,A.; Gulyaeva,M.; Gao,G.F.; Chen,J.; Shi,Y.; Liu,W.J.; Chu,D.; Huang,Y.; Liu,Y.; Liu,L.; Chen,Q.; Shi,W.
EPI1834990	PA	China	2017-May-24	EPI_ISL_707529	A/duck/Hunan/5.24_YYGK93P2-OC/2017			Bi,Y.; Li,J.; Li,S.; Fu,G.; Jin,T.; Zhang,C.; Yang,Y.; Ma,Z.; Tian,W.; Xiao,S.; Li,L.; Yin,R.; Zhang,Y.; Wang,L.; Qin,Y.; Yao,Z.; Meng,F.; Hu,D.; Li,D.; Wong,G.; Liu,F.; Lv,N.; Fu,L.; Peng,Y.; Ma,J.; Sharshov,K.; Shestopalov,A.; Gulyaeva,M.; Gao,G.F.; Chen,J.; Shi,Y.; Liu,W.J.; Chu,D.; Huang,Y.; Liu,Y.; Liu,L.; Chen,Q.; Shi,W.
EPI1835134	PA	China	2017-Jan-11	EPI_ISL_707541	A/duck/Jiangxi/1.11_NCDZT41F2-OC/2017			Bi,Y.; Li,J.; Li,S.; Fu,G.; Jin,T.; Zhang,C.; Yang,Y.; Ma,Z.; Tian,W.; Xiao,S.; Li,L.; Yin,R.; Zhang,Y.; Wang,L.; Qin,Y.; Yao,Z.; Meng,F.; Hu,D.; Li,D.; Wong,G.; Liu,F.; Lv,N.; Fu,L.; Peng,Y.; Ma,J.; Sharshov,K.; Shestopalov,A.; Gulyaeva,M.; Gao,G.F.; Chen,J.; Shi,Y.; Liu,W.J.; Chu,D.; Huang,Y.; Liu,Y.; Liu,L.; Chen,Q.; Shi,W.
EPI1836918	PA	China	2017-Jan-11	EPI_ISL_707686	A/pigeon/Jiangxi/1.11_NCDZT54F2-OC/2017			Bi,Y.; Li,J.; Li,S.; Fu,G.; Jin,T.; Zhang,C.; Yang,Y.; Ma,Z.; Tian,W.; Xiao,S.; Li,L.; Yin,R.; Zhang,Y.; Wang,L.; Qin,Y.; Yao,Z.; Meng,F.; Hu,D.; Li,D.; Wong,G.; Liu,F.; Lv,N.; Fu,L.; Peng,Y.; Ma,J.; Sharshov,K.; Shestopalov,A.; Gulyaeva,M.; Gao,G.F.; Chen,J.; Shi,Y.; Liu,W.J.; Chu,D.; Huang,Y.; Liu,Y.; Liu,L.; Chen,Q.; Shi,W.
EPI1853879	PA	China	2019-Mar-01	EPI_ISL_1374064	A/peacock/Liaoning/SD004/2019	Harbin Veterinary Research Institute (CAAS)	Harbin Veterinary Research Institute (CAAS)	Jianzhong Shi,Xin Yin,Yujie Hou,Jingzhen Fang,Dongxue Wang
EPI1853887	PA	China	2019-Apr-01	EPI_ISL_1374065	A/chicken/Inner Mongolia/SD010/2019	Harbin Veterinary Research Institute (CAAS)	Harbin Veterinary Research Institute (CAAS)	Jianzhong Shi,Xin Yin,Yujie Hou,Jingzhen Fang,Dongxue Wang
EPI1853895	PA	China	2019-Apr-01	EPI_ISL_1374066	A/chicken/Hebei/S1118/2019	Harbin Veterinary Research Institute (CAAS)	Harbin Veterinary Research Institute (CAAS)	Jianzhong Shi,Xin Yin,Yujie Hou,Jingzhen Fang,Dongxue Wang
EPI1853911	PA	China	2019-Apr-01	EPI_ISL_1374068	A/chicken/Hebei/S1177/2019	Harbin Veterinary Research Institute (CAAS)	Harbin Veterinary Research Institute (CAAS)	Jianzhong Shi,Xin Yin,Yujie Hou,Jingzhen Fang,Dongxue Wang
EPI1853919	PA	China	2019-Nov-01	EPI_ISL_1374069	A/chicken/Liaoning/SD025/2019	Harbin Veterinary Research Institute (CAAS)	Harbin Veterinary Research Institute (CAAS)	Jianzhong Shi,Xin Yin,Yujie Hou,Jingzhen Fang,Dongxue Wang
EPI1853927	PA	China	2019-Dec-01	EPI_ISL_1374070	A/chicken/Liaoning/SD026/2019	Harbin Veterinary Research Institute (CAAS)	Harbin Veterinary Research Institute (CAAS)	Jianzhong Shi,Xin Yin,Yujie Hou,Jingzhen Fang,Dongxue Wang
EPI1856836	PA	China	2021-Feb-10	EPI_ISL_1495150	A/Chicken/Yunnan/1001/2021	South China Agricultural University Veterinary Medicine College	South China Agricultural University
EPI1856844	PA	China	2021-Feb-10	EPI_ISL_1495152	A/Chicken/Yunnan/1002/2021	South China Agricultural University Veterinary Medicine College	South China Agricultural University
EPI1856855	PA	China	2021-Feb-10	EPI_ISL_1495153	A/Chicken/Yunnan/1003/2021	South China Agricultural University Veterinary Medicine College	South China Agricultural University
EPI1856858	PA	China	2021-Feb-10	EPI_ISL_1495970	A/Chicken/Yunnan/1004/2021	South China Agricultural University Veterinary Medicine College	South China Agricultural University
EPI1856866	PA	China	2021-Feb-23	EPI_ISL_1495971	A/Chicken/Yunnan/1005/2021	South China Agricultural University Veterinary Medicine College	South China Agricultural University
EPI1856874	PA	China	2021-Mar-01	EPI_ISL_1495981	A/Chicken/Yunnan/1006/2021	South China Agricultural University Veterinary Medicine College	South China Agricultural University
EPI1856882	PA	China	2021-Mar-08	EPI_ISL_1495982	A/Chicken/Yunnan/1007/2021	South China Agricultural University Veterinary Medicine College	South China Agricultural University
EPI1857089	PA	China	2020-Nov-30	EPI_ISL_1516445	A/Chicken/Hebei/1009/2020	South China Agricultural University Veterinary Medicine College	South China Agricultural University
EPI1857192	PA	China	2021-Mar-10	EPI_ISL_1520369	A/Chicken/Hebei/1010/2021	South China Agricultural University Veterinary Medicine College	South China Agricultural University
EPI1857200	PA	China	2021-Jan-10	EPI_ISL_1520372	A/Chicken/Hebei/1011/2021	South China Agricultural University Veterinary Medicine College	South China Agricultural University
EPI1857208	PA	China	2021-Feb-10	EPI_ISL_1520374	A/Chicken/Shanxi/1012/2021	South China Agricultural University Veterinary Medicine College	South China Agricultural University
EPI1886155	PA	Korea, Republic of	2020-Nov-03	EPI_ISL_3663323	A/wild duck/Korea/H296/2020	Animal and Plant Quarantine Agency (APQA)	Animal and Plant Quarantine Agency (S-2158)
EPI1890661	PA	China	2015-Feb-01	EPI_ISL_4031581	A/chicken/Jiangsu/TM86/2015			He,D.; Liu,X.
EPI1890787	PA	China	2015-Feb-01	EPI_ISL_4032055	A/chicken/Jiangsu/XZ184/2015			He,D.; Liu,X.
EPI1890811	PA	China	2015-Feb-01	EPI_ISL_4032093	A/chicken/Shandong/SDLC120/2015			He,D.; Liu,X.
EPI1890835	PA	China	2015-Feb-01	EPI_ISL_4032094	A/chicken/Zhejiang/JX142/2015			He,D.; Liu,X.
EPI1919182	PA	Hong Kong (SAR)	2014-Jan-27	EPI_ISL_4882548	A/silkie Chicken/Hong Kong/1772/2014	Li Ka Shing Faculty of Medicine, The University of Hong Kong	Li Ka Shing Faculty of Medicine, The University of Hong Kong
EPI1921165	PA	China	2020-May-19	EPI_ISL_5159336	A/chicken/Northern China/BJ3426/2020(H7N9)	Animal Infectious Disease Laboratory, College of Veterinary Medicine, Yangzhou University	College of Veterinary Medicine, Yangzhou University	Jinyuan, Gu; Min, Gu; Xiufan, Liu
EPI1921173	PA	China	2020-Oct-20	EPI_ISL_5159338	A/chicken/Northern China/SX1616/2020(H7N9)	Animal Infectious Disease Laboratory, College of Veterinary Medicine, Yangzhou University	College of Veterinary Medicine, Yangzhou University	Jinyuan, Gu; Min, Gu; Xiufan, Liu
EPI1930786	PA	Korea, Republic of	2021-Jan-06	EPI_ISL_6781375	A/mallard/South Korea/20X-20/2021			Na,E.J.; Kim,Y.S.; Kim,Y.J.; Park,J.S.; Oem,J.K.; Kim,Y.-S.; Kim,Y.-J.; Park,J.-S.; Oem,J.-K.
EPI1209106	PA	China	2016-Jan-09	EPI_ISL_305597	A/chicken/Guangdong/GD15/2016			Liu,D.; Liu,X.
EPI1209100	PA	China	2016-Dec-06	EPI_ISL_305591	A/chicken/Jiangsu/JT156/2016			Liu,D.; Liu,X.
EPI1209099	PA	China	2016-Dec-14	EPI_ISL_305590	A/chicken/Shandong/SD216/2016			Liu,D.; Liu,X.
EPI1899115	PA	China	2017-May-13	EPI_ISL_4064246	A/chicken/China/0609/2017			Pu,J.; Sun,Y.; Liu,J.; Wang,Z.; Yan,S.; Qin,Z.; Li,F.; Qu,R.; Sun,H.; Wang,M.
EPI1899113	PA	China	2014-Apr-15	EPI_ISL_4064244	A/chicken/China/0607/2014			Pu,J.; Sun,Y.; Liu,J.; Wang,Z.; Yan,S.; Qin,Z.; Li,F.; Qu,R.; Sun,H.; Wang,M.
EPI1209111	PA	China	2017-Jan-16	EPI_ISL_305570	A/chicken/Jiangsu/JT186/2017			Liu,D.; Liu,X.
EPI1209098	PA	China	2016-Apr-29	EPI_ISL_305589	A/chicken/Jiangsu/JS11/2016			Liu,D.; Liu,X.
EPI1209095	PA	China	2015-Mar-04	EPI_ISL_305586	A/chicken/Jiangsu/LY79/2015			Liu,D.; Liu,X.
EPI1209087	PA	China	2015-Apr-01	EPI_ISL_305578	A/chicken/Anhui/AH272/2015			Liu,D.; Liu,X.
EPI1209086	PA	China	2015-Mar-25	EPI_ISL_305577	A/chicken/Anhui/AH271/2015			Liu,D.; Liu,X.
EPI1209092	PA	China	2015-Apr-21	EPI_ISL_305583	A/chicken/Anhui/AH284/2015			Liu,D.; Liu,X.
EPI1526509	PA	China	2014-Mar-19	EPI_ISL_372305	A/chicken/China/53/2014			Qin,J.; Zhang,Y.; Shen,X.; Gong,L.; Xue,C.; Cao,Y.
EPI1899117	PA	China	2017-Mar-03	EPI_ISL_4064248	A/chicken/China/0611/2017			Pu,J.; Sun,Y.; Liu,J.; Wang,Z.; Yan,S.; Qin,Z.; Li,F.; Qu,R.; Sun,H.; Wang,M.
EPI895550	PA	China	2015-Feb-05	EPI_ISL_244619	A/chicken/Huai'an/003/2015			Yang,P.F.; Yan,Q.L.; Liu,C.C.; Xing,Y.D.; Zhang,M.H.; Gao,Q.; Yu,H.; Yao,H.B.; He,N.J.; Yang,P.-F.; Yan,Q.-L.; Liu,C.-C.; Xing,Y.-D.; Yao,H.-B.; He,N.-J.
EPI1209104	PA	China	2016-Dec-31	EPI_ISL_305595	A/chicken/Hebei/HB13/2016			Liu,D.; Liu,X.
EPI1209105	PA	China	2017-Jan-09	EPI_ISL_305596	A/chicken/Zhejiang/ZJ14/2017			Liu,D.; Liu,X.
EPI1209112	PA	China	2017-Jan-16	EPI_ISL_305571	A/chicken/Jiangsu/TZ45/2017			Liu,D.; Liu,X.
EPI1209096	PA	China	2015-Mar-04	EPI_ISL_305587	A/chicken/Jiangsu/RG126/2015			Liu,D.; Liu,X.
EPI1209101	PA	China	2017-Jan-11	EPI_ISL_305592	A/chicken/Jiangsu/JT164/2017			Liu,D.; Liu,X.
EPI1209084	PA	China	2015-Mar-16	EPI_ISL_305575	A/chicken/Jiangsu/JT119/2015			Liu,D.; Liu,X.
EPI895551	PA	China	2014-Jan-15	EPI_ISL_244620	A/chicken/Huai'an/007/2014			Yang,P.F.; Yan,Q.L.; Liu,C.C.; Xing,Y.D.; Zhang,M.H.; Gao,Q.; Yu,H.; Yao,H.B.; He,N.J.; Yang,P.-F.; Yan,Q.-L.; Liu,C.-C.; Xing,Y.-D.; Yao,H.-B.; He,N.-J.
EPI1209110	PA	China	2017-Jan-16	EPI_ISL_305569	A/chicken/Jiangsu/0116/2017			Liu,D.; Liu,X.
EPI1209102	PA	China	2017-Jan-11	EPI_ISL_305593	A/chicken/Jiangsu/YZ30/2017			Liu,D.; Liu,X.
EPI372470	PA	Ukraine	2005-Sep-17	EPI_ISL_120209	A/teal/Ukraine/12177-NAMRU3/2005	U.S. Naval Medical Research Unit No.3	Centers for Disease Control and Prevention	Gerloff, Nancy; Simpson, Natosha; Jones, Joyce; Kis, Zoltan; Bahgat, Verina; Soliman,Atef; Elassal, Emad; Ahmed, Lu'ay; Gaynor, Anne; Cornelius, Claire; Davis,Todd
EPI895553	PA	China	2014-Feb-10	EPI_ISL_244622	A/duck/Huai'an/053/2014			Yang,P.F.; Yan,Q.L.; Liu,C.C.; Xing,Y.D.; Zhang,M.H.; Gao,Q.; Yu,H.; Yao,H.B.; He,N.J.; Yang,P.-F.; Yan,Q.-L.; Liu,C.-C.; Xing,Y.-D.; Yao,H.-B.; He,N.-J.
EPI1913498	PA	Japan	2011-Jan-01	EPI_ISL_4105027	A/duck/Gunma/466/2011	National Institute of Animal Health	National Institute of Infectious Diseases (NIID)	Takashita,Emi;Shirakura,Masayuki;Fujisaki,Seiichiro;Watanabe,Shinji;Hasegawa,Hideki
EPI1209090	PA	China	2015-Mar-22	EPI_ISL_305581	A/chicken/Jiangsu/XZ256/2015			Liu,D.; Liu,X.
EPI1209089	PA	China	2015-Mar-17	EPI_ISL_305580	A/chicken/Jiangsu/XZ250/2015			Liu,D.; Liu,X.
EPI1209082	PA	China	2015-Mar-12	EPI_ISL_305573	A/chicken/Jiangsu/JT114/2015			Liu,D.; Liu,X.
EPI1209085	PA	China	2015-Mar-16	EPI_ISL_305576	A/chicken/Jiangsu/JT123/2015			Liu,D.; Liu,X.
EPI1209103	PA	China	2016-Jan-09	EPI_ISL_305594	A/chicken/Liaoning/LN1/2016			Liu,D.; Liu,X.
EPI1899112	PA	China	2017-Jun-06	EPI_ISL_4064243	A/chicken/China/0606/2017			Pu,J.; Sun,Y.; Liu,J.; Wang,Z.; Yan,S.; Qin,Z.; Li,F.; Qu,R.; Sun,H.; Wang,M.
EPI1209109	PA	China	2017-Jan-19	EPI_ISL_305568	A/chicken/Jiangsu/LY246/2017			Liu,D.; Liu,X.
EPI1526516	PA	China	2014-Dec-21	EPI_ISL_372306	A/chicken/China/MCX/2014			Qin,J.; Zhang,Y.; Shen,X.; Gong,L.; Xue,C.; Cao,Y.
EPI1209114	PA	China	2017-Feb-13	EPI_ISL_305572	A/chicken/Zhejiang/JH16/2017			Liu,D.; Liu,X.
EPI1209094	PA	China	2015-Mar-16	EPI_ISL_305585	A/chicken/Shandong/SD69/2015			Liu,D.; Liu,X.
EPI1209108	PA	China	2017-Jan-06	EPI_ISL_305567	A/chicken/Guangdong/GD20/2017			Liu,D.; Liu,X.
EPI1209091	PA	China	2015-May-04	EPI_ISL_305582	A/chicken/Zhejiang/JX158/2015			Liu,D.; Liu,X.
EPI1209088	PA	China	2015-Apr-01	EPI_ISL_305579	A/chicken/Anhui/AH275/2015			Liu,D.; Liu,X.
EPI1899116	PA	China	2017-Jan-15	EPI_ISL_4064247	A/chicken/China/0610/2017			Pu,J.; Sun,Y.; Liu,J.; Wang,Z.; Yan,S.; Qin,Z.; Li,F.; Qu,R.; Sun,H.; Wang,M.
EPI895552	PA	China	2014-Feb-04	EPI_ISL_244621	A/duck/Huai'an/041/2014			Yang,P.F.; Yan,Q.L.; Liu,C.C.; Xing,Y.D.; Zhang,M.H.; Gao,Q.; Yu,H.; Yao,H.B.; He,N.J.; Yang,P.-F.; Yan,Q.-L.; Liu,C.-C.; Xing,Y.-D.; Yao,H.-B.; He,N.-J.
EPI1899114	PA	China	2013-Apr-29	EPI_ISL_4064245	A/chicken/China/0608/2013			Pu,J.; Sun,Y.; Liu,J.; Wang,Z.; Yan,S.; Qin,Z.; Li,F.; Qu,R.; Sun,H.; Wang,M.
EPI1209113	PA	China	2017-Jan-21	EPI_ISL_305603	A/chicken/Jiangxi/JX4/2017			Liu,D.; Liu,X.
EPI1209097	PA	China	2016-Mar-23	EPI_ISL_305588	A/chicken/Shandong/SD183/2016			Liu,D.; Liu,X.
EPI1209093	PA	China	2015-Mar-19	EPI_ISL_305584	A/chicken/Jiangsu/XZ252/2015			Liu,D.; Liu,X.
EPI1209107	PA	China	2017-Jan-06	EPI_ISL_305598	A/chicken/Zhejiang/ZJ19/2017			Liu,D.; Liu,X.
EPI1209083	PA	China	2015-Mar-12	EPI_ISL_305574	A/chicken/Jiangsu/JT115/2015			Liu,D.; Liu,X.
EPI666969	PA	China	2015-Apr-10	EPI_ISL_200582	A/Shandong/C44/2015(Mixed)		Institute of Microbiology, Chinese Academy of Sciences
EPI666961	PA	China	2014-Dec-30	EPI_ISL_200581	A/pigeon/Jiangsu/12.30 WZNHQ028-P/2014(Mixed)		Institute of Microbiology, Chinese Academy of Sciences
EPI667225	PA	China	2015-Apr-16	EPI_ISL_200614	A/chicken/Guangdong/04.16 SZLGWL001/2015(Mixed)		Institute of Microbiology, Chinese Academy of Sciences
EPI534414	PA	China	2013-Apr-04	EPI_ISL_163733	A/Chicken/Zhejiang/3/2013	Zhejiang Provincial Center for Disease Control and Prevention	Zhejiang Provincial Center for Disease Control and Prevention	Sun, Y; Zhang, YJ
EPI534407	PA	China	2013-Apr-04	EPI_ISL_163732	A/Chicken/Zhejiang/2/2013	Zhejiang Provincial Center for Disease Control and Prevention	Zhejiang Provincial Center for Disease Control and Prevention	Sun, Y; Zhang, YJ
EPI534401	PA	China	2013-Apr-04	EPI_ISL_163731	A/Chicken/Zhejiang/1/2013	Zhejiang Provincial Center for Disease Control and Prevention	Zhejiang Provincial Center for Disease Control and Prevention	Sun, Y; Zhang, YJ
EPI1902815	PA	China	2015-Jan-01	EPI_ISL_4071296	A/chicken/China/SDL124/2015			Wang,G.; Liu,D.; Hu,J.; Gu,M.; Wang,X.; He,D.; Zhang,L.; Li,J.; Zheng,X.; Zeng,Z.; Liu,H.; Hu,S.; Peng,D.; Jiao,X.; Liu,X.
EPI1074601	PA	China	2017-Feb-01	EPI_ISL_280467	A/chicken/Guangdong/J2/2017			Chen,J.; Zhang,J.; Zhu,W.; Zhang,Y.; Tan,H.; Liu,M.; Cai,M.; Shen,J.; Ly,H.
EPI1074593	PA	China	2017-Feb-01	EPI_ISL_280466	A/chicken/Guangdong/J1/2017			Chen,J.; Zhang,J.; Zhu,W.; Zhang,Y.; Tan,H.; Liu,M.; Cai,M.; Shen,J.; Ly,H.
EPI691860	PA	China	2013-Jan-01	EPI_ISL_206702	A/chicken/Henan/107/2013			Wang,S.; Liu,S.; Jiang,W.; Zhuang,Q.; Wang,K.; Hou,G.; Li,J.; Yu,J.; Du,X.; Yang,Z.; Liu,Y.; Chen,J.
EPI692637	PA	China	2013-Jan-01	EPI_ISL_206751	A/chicken/Henan/F246/2013			Wang,S.; Liu,S.; Jiang,W.; Zhuang,Q.; Wang,K.; Hou,G.; Li,J.; Yu,J.; Du,X.; Yang,Z.; Liu,Y.; Chen,J.
EPI692636	PA	China	2013-Jan-01	EPI_ISL_206750	A/chicken/Henan/99/2013			Wang,S.; Liu,S.; Jiang,W.; Zhuang,Q.; Wang,K.; Hou,G.; Li,J.; Yu,J.; Du,X.; Yang,Z.; Liu,Y.; Chen,J.
EPI692634	PA	China	2013-Jan-01	EPI_ISL_206711	A/chicken/Henan/93/2013			Wang,S.; Liu,S.; Jiang,W.; Zhuang,Q.; Wang,K.; Hou,G.; Li,J.; Yu,J.; Du,X.; Yang,Z.; Liu,Y.; Chen,J.
EPI692635	PA	China	2013-Jan-01	EPI_ISL_206707	A/chicken/Henan/117/2013			Wang,S.; Liu,S.; Jiang,W.; Zhuang,Q.; Wang,K.; Hou,G.; Li,J.; Yu,J.; Du,X.; Yang,Z.; Liu,Y.; Chen,J.
EPI692638	PA	China	2013-Jan-01	EPI_ISL_206706	A/chicken/Henan/115/2013			Wang,S.; Liu,S.; Jiang,W.; Zhuang,Q.; Wang,K.; Hou,G.; Li,J.; Yu,J.; Du,X.; Yang,Z.; Liu,Y.; Chen,J.
EPI692633	PA	China	2013-Jan-01	EPI_ISL_206705	A/chicken/Henan/114/2013			Wang,S.; Liu,S.; Jiang,W.; Zhuang,Q.; Wang,K.; Hou,G.; Li,J.; Yu,J.; Du,X.; Yang,Z.; Liu,Y.; Chen,J.
EPI591553	PA	China	2014-Jun-30	EPI_ISL_180157	A/chicken/Zhangzhou/8829/2014			Lam,T.Y.; Zhou,B.; Wang,J.; Chai,Y.; Shen,Y.; Chen,X.; Ma,C.; Hong,W.; Chen,Y.; Zhang,Y.; Duan,L.; Chen,P.; Jiang,J.; Li,L.; Poon,L.M.; Webby,R.J.; Smith,D.K.; Leung,G.M.; Peiris,J.M.; Holmes,E.C.; Guan,Y.; Zhu,H.
EPI591552	PA	China	2014-Jun-23	EPI_ISL_180156	A/chicken/Zhangzhou/8585/2014			Lam,T.Y.; Zhou,B.; Wang,J.; Chai,Y.; Shen,Y.; Chen,X.; Ma,C.; Hong,W.; Chen,Y.; Zhang,Y.; Duan,L.; Chen,P.; Jiang,J.; Li,L.; Poon,L.M.; Webby,R.J.; Smith,D.K.; Leung,G.M.; Peiris,J.M.; Holmes,E.C.; Guan,Y.; Zhu,H.
EPI591539	PA	China	2014-Jun-15	EPI_ISL_180149	A/chicken/Jiangxi/18515/2014			Lam,T.Y.; Zhou,B.; Wang,J.; Chai,Y.; Shen,Y.; Chen,X.; Ma,C.; Hong,W.; Chen,Y.; Zhang,Y.; Duan,L.; Chen,P.; Jiang,J.; Li,L.; Poon,L.M.; Webby,R.J.; Smith,D.K.; Leung,G.M.; Peiris,J.M.; Holmes,E.C.; Guan,Y.; Zhu,H.
EPI591534	PA	China	2014-Jun-15	EPI_ISL_180148	A/chicken/Jiangxi/18513/2014			Lam,T.Y.; Zhou,B.; Wang,J.; Chai,Y.; Shen,Y.; Chen,X.; Ma,C.; Hong,W.; Chen,Y.; Zhang,Y.; Duan,L.; Chen,P.; Jiang,J.; Li,L.; Poon,L.M.; Webby,R.J.; Smith,D.K.; Leung,G.M.; Peiris,J.M.; Holmes,E.C.; Guan,Y.; Zhu,H.
EPI591531	PA	China	2014-Jun-15	EPI_ISL_180145	A/chicken/Jiangxi/18487/2014			Lam,T.Y.; Zhou,B.; Wang,J.; Chai,Y.; Shen,Y.; Chen,X.; Ma,C.; Hong,W.; Chen,Y.; Zhang,Y.; Duan,L.; Chen,P.; Jiang,J.; Li,L.; Poon,L.M.; Webby,R.J.; Smith,D.K.; Leung,G.M.; Peiris,J.M.; Holmes,E.C.; Guan,Y.; Zhu,H.
EPI591518	PA	China	2014-Jun-15	EPI_ISL_180141	A/chicken/Jiangxi/18482/2014			Lam,T.Y.; Zhou,B.; Wang,J.; Chai,Y.; Shen,Y.; Chen,X.; Ma,C.; Hong,W.; Chen,Y.; Zhang,Y.; Duan,L.; Chen,P.; Jiang,J.; Li,L.; Poon,L.M.; Webby,R.J.; Smith,D.K.; Leung,G.M.; Peiris,J.M.; Holmes,E.C.; Guan,Y.; Zhu,H.
EPI591471	PA	China	2014-Jun-15	EPI_ISL_180103	A/chicken/Jiangxi/18449/2014			Lam,T.Y.; Zhou,B.; Wang,J.; Chai,Y.; Shen,Y.; Chen,X.; Ma,C.; Hong,W.; Chen,Y.; Zhang,Y.; Duan,L.; Chen,P.; Jiang,J.; Li,L.; Poon,L.M.; Webby,R.J.; Smith,D.K.; Leung,G.M.; Peiris,J.M.; Holmes,E.C.; Guan,Y.; Zhu,H.
EPI591468	PA	China	2014-Jun-07	EPI_ISL_180100	A/chicken/Jiangxi/18008/2014			Lam,T.Y.; Zhou,B.; Wang,J.; Chai,Y.; Shen,Y.; Chen,X.; Ma,C.; Hong,W.; Chen,Y.; Zhang,Y.; Duan,L.; Chen,P.; Jiang,J.; Li,L.; Poon,L.M.; Webby,R.J.; Smith,D.K.; Leung,G.M.; Peiris,J.M.; Holmes,E.C.; Guan,Y.; Zhu,H.
EPI591465	PA	China	2014-Jul-22	EPI_ISL_180097	A/chicken/Shantou/4833/2014			Lam,T.Y.; Zhou,B.; Wang,J.; Chai,Y.; Shen,Y.; Chen,X.; Ma,C.; Hong,W.; Chen,Y.; Zhang,Y.; Duan,L.; Chen,P.; Jiang,J.; Li,L.; Poon,L.M.; Webby,R.J.; Smith,D.K.; Leung,G.M.; Peiris,J.M.; Holmes,E.C.; Guan,Y.; Zhu,H.
EPI591464	PA	China	2014-Jul-22	EPI_ISL_180096	A/chicken/Shantou/4816/2014			Lam,T.Y.; Zhou,B.; Wang,J.; Chai,Y.; Shen,Y.; Chen,X.; Ma,C.; Hong,W.; Chen,Y.; Zhang,Y.; Duan,L.; Chen,P.; Jiang,J.; Li,L.; Poon,L.M.; Webby,R.J.; Smith,D.K.; Leung,G.M.; Peiris,J.M.; Holmes,E.C.; Guan,Y.; Zhu,H.
EPI591463	PA	China	2014-Jul-22	EPI_ISL_180095	A/chicken/Shantou/4832/2014			Lam,T.Y.; Zhou,B.; Wang,J.; Chai,Y.; Shen,Y.; Chen,X.; Ma,C.; Hong,W.; Chen,Y.; Zhang,Y.; Duan,L.; Chen,P.; Jiang,J.; Li,L.; Poon,L.M.; Webby,R.J.; Smith,D.K.; Leung,G.M.; Peiris,J.M.; Holmes,E.C.; Guan,Y.; Zhu,H.
EPI591462	PA	China	2014-Jul-22	EPI_ISL_180094	A/chicken/Shantou/4824/2014			Lam,T.Y.; Zhou,B.; Wang,J.; Chai,Y.; Shen,Y.; Chen,X.; Ma,C.; Hong,W.; Chen,Y.; Zhang,Y.; Duan,L.; Chen,P.; Jiang,J.; Li,L.; Poon,L.M.; Webby,R.J.; Smith,D.K.; Leung,G.M.; Peiris,J.M.; Holmes,E.C.; Guan,Y.; Zhu,H.
EPI591461	PA	China	2014-Jul-01	EPI_ISL_180093	A/chicken/Shantou/4325/2014			Lam,T.Y.; Zhou,B.; Wang,J.; Chai,Y.; Shen,Y.; Chen,X.; Ma,C.; Hong,W.; Chen,Y.; Zhang,Y.; Duan,L.; Chen,P.; Jiang,J.; Li,L.; Poon,L.M.; Webby,R.J.; Smith,D.K.; Leung,G.M.; Peiris,J.M.; Holmes,E.C.; Guan,Y.; Zhu,H.
EPI591459	PA	China	2014-May-06	EPI_ISL_180091	A/chicken/Shantou/3057/2014			Lam,T.Y.; Zhou,B.; Wang,J.; Chai,Y.; Shen,Y.; Chen,X.; Ma,C.; Hong,W.; Chen,Y.; Zhang,Y.; Duan,L.; Chen,P.; Jiang,J.; Li,L.; Poon,L.M.; Webby,R.J.; Smith,D.K.; Leung,G.M.; Peiris,J.M.; Holmes,E.C.; Guan,Y.; Zhu,H.
EPI591458	PA	China	2014-Mar-25	EPI_ISL_180090	A/silkie chicken/Shantou/2056/2014			Lam,T.Y.; Zhou,B.; Wang,J.; Chai,Y.; Shen,Y.; Chen,X.; Ma,C.; Hong,W.; Chen,Y.; Zhang,Y.; Duan,L.; Chen,P.; Jiang,J.; Li,L.; Poon,L.M.; Webby,R.J.; Smith,D.K.; Leung,G.M.; Peiris,J.M.; Holmes,E.C.; Guan,Y.; Zhu,H.
EPI591457	PA	China	2014-Mar-25	EPI_ISL_180089	A/silkie chicken/Shantou/2054/2014			Lam,T.Y.; Zhou,B.; Wang,J.; Chai,Y.; Shen,Y.; Chen,X.; Ma,C.; Hong,W.; Chen,Y.; Zhang,Y.; Duan,L.; Chen,P.; Jiang,J.; Li,L.; Poon,L.M.; Webby,R.J.; Smith,D.K.; Leung,G.M.; Peiris,J.M.; Holmes,E.C.; Guan,Y.; Zhu,H.
EPI591456	PA	China	2014-Mar-25	EPI_ISL_180088	A/silkie chicken/Shantou/2050/2014			Lam,T.Y.; Zhou,B.; Wang,J.; Chai,Y.; Shen,Y.; Chen,X.; Ma,C.; Hong,W.; Chen,Y.; Zhang,Y.; Duan,L.; Chen,P.; Jiang,J.; Li,L.; Poon,L.M.; Webby,R.J.; Smith,D.K.; Leung,G.M.; Peiris,J.M.; Holmes,E.C.; Guan,Y.; Zhu,H.
EPI591451	PA	China	2014-May-05	EPI_ISL_180085	A/chicken/Jiangxi/15524/2014			Lam,T.Y.; Zhou,B.; Wang,J.; Chai,Y.; Shen,Y.; Chen,X.; Ma,C.; Hong,W.; Chen,Y.; Zhang,Y.; Duan,L.; Chen,P.; Jiang,J.; Li,L.; Poon,L.M.; Webby,R.J.; Smith,D.K.; Leung,G.M.; Peiris,J.M.; Holmes,E.C.; Guan,Y.; Zhu,H.
EPI591447	PA	China	2014-Apr-27	EPI_ISL_180081	A/duck/Jiangxi/15044/2014			Lam,T.Y.; Zhou,B.; Wang,J.; Chai,Y.; Shen,Y.; Chen,X.; Ma,C.; Hong,W.; Chen,Y.; Zhang,Y.; Duan,L.; Chen,P.; Jiang,J.; Li,L.; Poon,L.M.; Webby,R.J.; Smith,D.K.; Leung,G.M.; Peiris,J.M.; Holmes,E.C.; Guan,Y.; Zhu,H.
EPI591446	PA	China	2014-Apr-16	EPI_ISL_180080	A/chicken/Shantou/2562/2014			Lam,T.Y.; Zhou,B.; Wang,J.; Chai,Y.; Shen,Y.; Chen,X.; Ma,C.; Hong,W.; Chen,Y.; Zhang,Y.; Duan,L.; Chen,P.; Jiang,J.; Li,L.; Poon,L.M.; Webby,R.J.; Smith,D.K.; Leung,G.M.; Peiris,J.M.; Holmes,E.C.; Guan,Y.; Zhu,H.
EPI591445	PA	China	2014-Apr-16	EPI_ISL_180079	A/chicken/Shantou/2556/2014			Lam,T.Y.; Zhou,B.; Wang,J.; Chai,Y.; Shen,Y.; Chen,X.; Ma,C.; Hong,W.; Chen,Y.; Zhang,Y.; Duan,L.; Chen,P.; Jiang,J.; Li,L.; Poon,L.M.; Webby,R.J.; Smith,D.K.; Leung,G.M.; Peiris,J.M.; Holmes,E.C.; Guan,Y.; Zhu,H.
EPI591444	PA	China	2014-Apr-16	EPI_ISL_180078	A/chicken/Shantou/2550/2014			Lam,T.Y.; Zhou,B.; Wang,J.; Chai,Y.; Shen,Y.; Chen,X.; Ma,C.; Hong,W.; Chen,Y.; Zhang,Y.; Duan,L.; Chen,P.; Jiang,J.; Li,L.; Poon,L.M.; Webby,R.J.; Smith,D.K.; Leung,G.M.; Peiris,J.M.; Holmes,E.C.; Guan,Y.; Zhu,H.
EPI591443	PA	China	2014-Apr-20	EPI_ISL_180077	A/chicken/Jiangxi/14554/2014			Lam,T.Y.; Zhou,B.; Wang,J.; Chai,Y.; Shen,Y.; Chen,X.; Ma,C.; Hong,W.; Chen,Y.; Zhang,Y.; Duan,L.; Chen,P.; Jiang,J.; Li,L.; Poon,L.M.; Webby,R.J.; Smith,D.K.; Leung,G.M.; Peiris,J.M.; Holmes,E.C.; Guan,Y.; Zhu,H.
EPI591442	PA	China	2014-Apr-16	EPI_ISL_180076	A/chicken/Shantou/2546/2014			Lam,T.Y.; Zhou,B.; Wang,J.; Chai,Y.; Shen,Y.; Chen,X.; Ma,C.; Hong,W.; Chen,Y.; Zhang,Y.; Duan,L.; Chen,P.; Jiang,J.; Li,L.; Poon,L.M.; Webby,R.J.; Smith,D.K.; Leung,G.M.; Peiris,J.M.; Holmes,E.C.; Guan,Y.; Zhu,H.
EPI591441	PA	China	2014-Apr-16	EPI_ISL_180075	A/chicken/Shantou/2539/2014			Lam,T.Y.; Zhou,B.; Wang,J.; Chai,Y.; Shen,Y.; Chen,X.; Ma,C.; Hong,W.; Chen,Y.; Zhang,Y.; Duan,L.; Chen,P.; Jiang,J.; Li,L.; Poon,L.M.; Webby,R.J.; Smith,D.K.; Leung,G.M.; Peiris,J.M.; Holmes,E.C.; Guan,Y.; Zhu,H.
EPI591440	PA	China	2014-Apr-16	EPI_ISL_180074	A/chicken/Shantou/2538/2014			Lam,T.Y.; Zhou,B.; Wang,J.; Chai,Y.; Shen,Y.; Chen,X.; Ma,C.; Hong,W.; Chen,Y.; Zhang,Y.; Duan,L.; Chen,P.; Jiang,J.; Li,L.; Poon,L.M.; Webby,R.J.; Smith,D.K.; Leung,G.M.; Peiris,J.M.; Holmes,E.C.; Guan,Y.; Zhu,H.
EPI591439	PA	China	2014-Apr-16	EPI_ISL_180073	A/chicken/Shantou/2537/2014			Lam,T.Y.; Zhou,B.; Wang,J.; Chai,Y.; Shen,Y.; Chen,X.; Ma,C.; Hong,W.; Chen,Y.; Zhang,Y.; Duan,L.; Chen,P.; Jiang,J.; Li,L.; Poon,L.M.; Webby,R.J.; Smith,D.K.; Leung,G.M.; Peiris,J.M.; Holmes,E.C.; Guan,Y.; Zhu,H.
EPI577293	PA	China	2014-Feb-18	EPI_ISL_176127	A/chicken/Jiangxi/10959/2014			Lam,T.Y.; Zhou,B.; Wang,J.; Chai,Y.; Shen,Y.; Chen,X.; Ma,C.; Hong,W.; Chen,Y.; Zhang,Y.; Duan,L.; Chen,P.; Jiang,J.; Li,L.; Poon,L.M.; Webby,R.J.; Smith,D.K.; Leung,G.M.; Peiris,J.M.; Holmes,E.C.; Guan,Y.; Zhu,H.
EPI577292	PA	China	2014-Feb-18	EPI_ISL_176126	A/chicken/Jiangxi/10958/2014			Lam,T.Y.; Zhou,B.; Wang,J.; Chai,Y.; Shen,Y.; Chen,X.; Ma,C.; Hong,W.; Chen,Y.; Zhang,Y.; Duan,L.; Chen,P.; Jiang,J.; Li,L.; Poon,L.M.; Webby,R.J.; Smith,D.K.; Leung,G.M.; Peiris,J.M.; Holmes,E.C.; Guan,Y.; Zhu,H.
EPI577291	PA	China	2014-Feb-18	EPI_ISL_176125	A/chicken/Jiangxi/10957/2014			Lam,T.Y.; Zhou,B.; Wang,J.; Chai,Y.; Shen,Y.; Chen,X.; Ma,C.; Hong,W.; Chen,Y.; Zhang,Y.; Duan,L.; Chen,P.; Jiang,J.; Li,L.; Poon,L.M.; Webby,R.J.; Smith,D.K.; Leung,G.M.; Peiris,J.M.; Holmes,E.C.; Guan,Y.; Zhu,H.
EPI577288	PA	China	2014-Feb-18	EPI_ISL_176122	A/chicken/Jiangxi/10953/2014			Lam,T.Y.; Zhou,B.; Wang,J.; Chai,Y.; Shen,Y.; Chen,X.; Ma,C.; Hong,W.; Chen,Y.; Zhang,Y.; Duan,L.; Chen,P.; Jiang,J.; Li,L.; Poon,L.M.; Webby,R.J.; Smith,D.K.; Leung,G.M.; Peiris,J.M.; Holmes,E.C.; Guan,Y.; Zhu,H.
EPI577287	PA	China	2014-Feb-18	EPI_ISL_176121	A/chicken/Jiangxi/10954/2014			Lam,T.Y.; Zhou,B.; Wang,J.; Chai,Y.; Shen,Y.; Chen,X.; Ma,C.; Hong,W.; Chen,Y.; Zhang,Y.; Duan,L.; Chen,P.; Jiang,J.; Li,L.; Poon,L.M.; Webby,R.J.; Smith,D.K.; Leung,G.M.; Peiris,J.M.; Holmes,E.C.; Guan,Y.; Zhu,H.
EPI577286	PA	China	2014-Feb-18	EPI_ISL_176120	A/chicken/Jiangxi/10950/2014			Lam,T.Y.; Zhou,B.; Wang,J.; Chai,Y.; Shen,Y.; Chen,X.; Ma,C.; Hong,W.; Chen,Y.; Zhang,Y.; Duan,L.; Chen,P.; Jiang,J.; Li,L.; Poon,L.M.; Webby,R.J.; Smith,D.K.; Leung,G.M.; Peiris,J.M.; Holmes,E.C.; Guan,Y.; Zhu,H.
EPI577285	PA	China	2014-Feb-18	EPI_ISL_176119	A/chicken/Jiangxi/10948/2014			Lam,T.Y.; Zhou,B.; Wang,J.; Chai,Y.; Shen,Y.; Chen,X.; Ma,C.; Hong,W.; Chen,Y.; Zhang,Y.; Duan,L.; Chen,P.; Jiang,J.; Li,L.; Poon,L.M.; Webby,R.J.; Smith,D.K.; Leung,G.M.; Peiris,J.M.; Holmes,E.C.; Guan,Y.; Zhu,H.
EPI577284	PA	China	2014-Feb-18	EPI_ISL_176118	A/chicken/Jiangxi/10947/2014			Lam,T.Y.; Zhou,B.; Wang,J.; Chai,Y.; Shen,Y.; Chen,X.; Ma,C.; Hong,W.; Chen,Y.; Zhang,Y.; Duan,L.; Chen,P.; Jiang,J.; Li,L.; Poon,L.M.; Webby,R.J.; Smith,D.K.; Leung,G.M.; Peiris,J.M.; Holmes,E.C.; Guan,Y.; Zhu,H.
EPI577283	PA	China	2014-Feb-18	EPI_ISL_176117	A/chicken/Jiangxi/10946/2014			Lam,T.Y.; Zhou,B.; Wang,J.; Chai,Y.; Shen,Y.; Chen,X.; Ma,C.; Hong,W.; Chen,Y.; Zhang,Y.; Duan,L.; Chen,P.; Jiang,J.; Li,L.; Poon,L.M.; Webby,R.J.; Smith,D.K.; Leung,G.M.; Peiris,J.M.; Holmes,E.C.; Guan,Y.; Zhu,H.
EPI577282	PA	China	2014-Feb-18	EPI_ISL_176116	A/chicken/Jiangxi/10945/2014			Lam,T.Y.; Zhou,B.; Wang,J.; Chai,Y.; Shen,Y.; Chen,X.; Ma,C.; Hong,W.; Chen,Y.; Zhang,Y.; Duan,L.; Chen,P.; Jiang,J.; Li,L.; Poon,L.M.; Webby,R.J.; Smith,D.K.; Leung,G.M.; Peiris,J.M.; Holmes,E.C.; Guan,Y.; Zhu,H.
EPI577281	PA	China	2014-Feb-18	EPI_ISL_176115	A/chicken/Jiangxi/10943/2014			Lam,T.Y.; Zhou,B.; Wang,J.; Chai,Y.; Shen,Y.; Chen,X.; Ma,C.; Hong,W.; Chen,Y.; Zhang,Y.; Duan,L.; Chen,P.; Jiang,J.; Li,L.; Poon,L.M.; Webby,R.J.; Smith,D.K.; Leung,G.M.; Peiris,J.M.; Holmes,E.C.; Guan,Y.; Zhu,H.
EPI577280	PA	China	2014-Feb-18	EPI_ISL_176114	A/chicken/Jiangxi/10939/2014			Lam,T.Y.; Zhou,B.; Wang,J.; Chai,Y.; Shen,Y.; Chen,X.; Ma,C.; Hong,W.; Chen,Y.; Zhang,Y.; Duan,L.; Chen,P.; Jiang,J.; Li,L.; Poon,L.M.; Webby,R.J.; Smith,D.K.; Leung,G.M.; Peiris,J.M.; Holmes,E.C.; Guan,Y.; Zhu,H.
EPI577279	PA	China	2014-Feb-18	EPI_ISL_176113	A/chicken/Jiangxi/10929/2014			Lam,T.Y.; Zhou,B.; Wang,J.; Chai,Y.; Shen,Y.; Chen,X.; Ma,C.; Hong,W.; Chen,Y.; Zhang,Y.; Duan,L.; Chen,P.; Jiang,J.; Li,L.; Poon,L.M.; Webby,R.J.; Smith,D.K.; Leung,G.M.; Peiris,J.M.; Holmes,E.C.; Guan,Y.; Zhu,H.
EPI577217	PA	China	2014-Feb-18	EPI_ISL_176051	A/chicken/Jiangxi/10897/2014			Lam,T.Y.; Zhou,B.; Wang,J.; Chai,Y.; Shen,Y.; Chen,X.; Ma,C.; Hong,W.; Chen,Y.; Zhang,Y.; Duan,L.; Chen,P.; Jiang,J.; Li,L.; Poon,L.M.; Webby,R.J.; Smith,D.K.; Leung,G.M.; Peiris,J.M.; Holmes,E.C.; Guan,Y.; Zhu,H.
EPI577216	PA	China	2014-Feb-18	EPI_ISL_176050	A/chicken/Jiangxi/10896/2014			Lam,T.Y.; Zhou,B.; Wang,J.; Chai,Y.; Shen,Y.; Chen,X.; Ma,C.; Hong,W.; Chen,Y.; Zhang,Y.; Duan,L.; Chen,P.; Jiang,J.; Li,L.; Poon,L.M.; Webby,R.J.; Smith,D.K.; Leung,G.M.; Peiris,J.M.; Holmes,E.C.; Guan,Y.; Zhu,H.
EPI577215	PA	China	2014-Feb-18	EPI_ISL_176049	A/chicken/Jiangxi/10895/2014			Lam,T.Y.; Zhou,B.; Wang,J.; Chai,Y.; Shen,Y.; Chen,X.; Ma,C.; Hong,W.; Chen,Y.; Zhang,Y.; Duan,L.; Chen,P.; Jiang,J.; Li,L.; Poon,L.M.; Webby,R.J.; Smith,D.K.; Leung,G.M.; Peiris,J.M.; Holmes,E.C.; Guan,Y.; Zhu,H.
EPI577214	PA	China	2014-Feb-18	EPI_ISL_176048	A/chicken/Jiangxi/10894/2014			Lam,T.Y.; Zhou,B.; Wang,J.; Chai,Y.; Shen,Y.; Chen,X.; Ma,C.; Hong,W.; Chen,Y.; Zhang,Y.; Duan,L.; Chen,P.; Jiang,J.; Li,L.; Poon,L.M.; Webby,R.J.; Smith,D.K.; Leung,G.M.; Peiris,J.M.; Holmes,E.C.; Guan,Y.; Zhu,H.
EPI577213	PA	China	2014-Feb-18	EPI_ISL_176047	A/chicken/Jiangxi/10885/2014			Lam,T.Y.; Zhou,B.; Wang,J.; Chai,Y.; Shen,Y.; Chen,X.; Ma,C.; Hong,W.; Chen,Y.; Zhang,Y.; Duan,L.; Chen,P.; Jiang,J.; Li,L.; Poon,L.M.; Webby,R.J.; Smith,D.K.; Leung,G.M.; Peiris,J.M.; Holmes,E.C.; Guan,Y.; Zhu,H.
EPI577212	PA	China	2014-Feb-18	EPI_ISL_176046	A/chicken/Jiangxi/10882/2014			Lam,T.Y.; Zhou,B.; Wang,J.; Chai,Y.; Shen,Y.; Chen,X.; Ma,C.; Hong,W.; Chen,Y.; Zhang,Y.; Duan,L.; Chen,P.; Jiang,J.; Li,L.; Poon,L.M.; Webby,R.J.; Smith,D.K.; Leung,G.M.; Peiris,J.M.; Holmes,E.C.; Guan,Y.; Zhu,H.
EPI577211	PA	China	2014-Feb-18	EPI_ISL_176045	A/chicken/Jiangxi/10877/2014			Lam,T.Y.; Zhou,B.; Wang,J.; Chai,Y.; Shen,Y.; Chen,X.; Ma,C.; Hong,W.; Chen,Y.; Zhang,Y.; Duan,L.; Chen,P.; Jiang,J.; Li,L.; Poon,L.M.; Webby,R.J.; Smith,D.K.; Leung,G.M.; Peiris,J.M.; Holmes,E.C.; Guan,Y.; Zhu,H.
EPI577210	PA	China	2014-Feb-18	EPI_ISL_176044	A/chicken/Jiangxi/10875/2014			Lam,T.Y.; Zhou,B.; Wang,J.; Chai,Y.; Shen,Y.; Chen,X.; Ma,C.; Hong,W.; Chen,Y.; Zhang,Y.; Duan,L.; Chen,P.; Jiang,J.; Li,L.; Poon,L.M.; Webby,R.J.; Smith,D.K.; Leung,G.M.; Peiris,J.M.; Holmes,E.C.; Guan,Y.; Zhu,H.
EPI577209	PA	China	2014-Feb-18	EPI_ISL_176043	A/chicken/Jiangxi/10874/2014			Lam,T.Y.; Zhou,B.; Wang,J.; Chai,Y.; Shen,Y.; Chen,X.; Ma,C.; Hong,W.; Chen,Y.; Zhang,Y.; Duan,L.; Chen,P.; Jiang,J.; Li,L.; Poon,L.M.; Webby,R.J.; Smith,D.K.; Leung,G.M.; Peiris,J.M.; Holmes,E.C.; Guan,Y.; Zhu,H.
EPI577208	PA	China	2014-Feb-18	EPI_ISL_176042	A/chicken/Jiangxi/10873/2014			Lam,T.Y.; Zhou,B.; Wang,J.; Chai,Y.; Shen,Y.; Chen,X.; Ma,C.; Hong,W.; Chen,Y.; Zhang,Y.; Duan,L.; Chen,P.; Jiang,J.; Li,L.; Poon,L.M.; Webby,R.J.; Smith,D.K.; Leung,G.M.; Peiris,J.M.; Holmes,E.C.; Guan,Y.; Zhu,H.
EPI577207	PA	China	2014-Feb-18	EPI_ISL_176041	A/chicken/Jiangxi/10871/2014			Lam,T.Y.; Zhou,B.; Wang,J.; Chai,Y.; Shen,Y.; Chen,X.; Ma,C.; Hong,W.; Chen,Y.; Zhang,Y.; Duan,L.; Chen,P.; Jiang,J.; Li,L.; Poon,L.M.; Webby,R.J.; Smith,D.K.; Leung,G.M.; Peiris,J.M.; Holmes,E.C.; Guan,Y.; Zhu,H.
EPI577206	PA	China	2014-Feb-18	EPI_ISL_176040	A/chicken/Jiangxi/10870/2014			Lam,T.Y.; Zhou,B.; Wang,J.; Chai,Y.; Shen,Y.; Chen,X.; Ma,C.; Hong,W.; Chen,Y.; Zhang,Y.; Duan,L.; Chen,P.; Jiang,J.; Li,L.; Poon,L.M.; Webby,R.J.; Smith,D.K.; Leung,G.M.; Peiris,J.M.; Holmes,E.C.; Guan,Y.; Zhu,H.
EPI577204	PA	China	2014-Feb-18	EPI_ISL_176038	A/chicken/Jiangxi/10573/2014			Lam,T.Y.; Zhou,B.; Wang,J.; Chai,Y.; Shen,Y.; Chen,X.; Ma,C.; Hong,W.; Chen,Y.; Zhang,Y.; Duan,L.; Chen,P.; Jiang,J.; Li,L.; Poon,L.M.; Webby,R.J.; Smith,D.K.; Leung,G.M.; Peiris,J.M.; Holmes,E.C.; Guan,Y.; Zhu,H.
EPI577203	PA	China	2014-Feb-18	EPI_ISL_176037	A/chicken/Jiangxi/10552/2014			Lam,T.Y.; Zhou,B.; Wang,J.; Chai,Y.; Shen,Y.; Chen,X.; Ma,C.; Hong,W.; Chen,Y.; Zhang,Y.; Duan,L.; Chen,P.; Jiang,J.; Li,L.; Poon,L.M.; Webby,R.J.; Smith,D.K.; Leung,G.M.; Peiris,J.M.; Holmes,E.C.; Guan,Y.; Zhu,H.
EPI577202	PA	China	2014-Feb-16	EPI_ISL_176036	A/chicken/Jiangxi/9558/2014			Lam,T.Y.; Zhou,B.; Wang,J.; Chai,Y.; Shen,Y.; Chen,X.; Ma,C.; Hong,W.; Chen,Y.; Zhang,Y.; Duan,L.; Chen,P.; Jiang,J.; Li,L.; Poon,L.M.; Webby,R.J.; Smith,D.K.; Leung,G.M.; Peiris,J.M.; Holmes,E.C.; Guan,Y.; Zhu,H.
EPI577201	PA	China	2014-Feb-16	EPI_ISL_176035	A/chicken/Jiangxi/9534/2014			Lam,T.Y.; Zhou,B.; Wang,J.; Chai,Y.; Shen,Y.; Chen,X.; Ma,C.; Hong,W.; Chen,Y.; Zhang,Y.; Duan,L.; Chen,P.; Jiang,J.; Li,L.; Poon,L.M.; Webby,R.J.; Smith,D.K.; Leung,G.M.; Peiris,J.M.; Holmes,E.C.; Guan,Y.; Zhu,H.
EPI577200	PA	China	2014-Feb-16	EPI_ISL_176034	A/chicken/Jiangxi/9508/2014			Lam,T.Y.; Zhou,B.; Wang,J.; Chai,Y.; Shen,Y.; Chen,X.; Ma,C.; Hong,W.; Chen,Y.; Zhang,Y.; Duan,L.; Chen,P.; Jiang,J.; Li,L.; Poon,L.M.; Webby,R.J.; Smith,D.K.; Leung,G.M.; Peiris,J.M.; Holmes,E.C.; Guan,Y.; Zhu,H.
EPI577199	PA	China	2014-Feb-16	EPI_ISL_176033	A/silkie chicken/Jiangxi/9476/2014			Lam,T.Y.; Zhou,B.; Wang,J.; Chai,Y.; Shen,Y.; Chen,X.; Ma,C.; Hong,W.; Chen,Y.; Zhang,Y.; Duan,L.; Chen,P.; Jiang,J.; Li,L.; Poon,L.M.; Webby,R.J.; Smith,D.K.; Leung,G.M.; Peiris,J.M.; Holmes,E.C.; Guan,Y.; Zhu,H.
EPI577198	PA	China	2014-Feb-16	EPI_ISL_176032	A/silkie chicken/Jiangxi/9472/2014			Lam,T.Y.; Zhou,B.; Wang,J.; Chai,Y.; Shen,Y.; Chen,X.; Ma,C.; Hong,W.; Chen,Y.; Zhang,Y.; Duan,L.; Chen,P.; Jiang,J.; Li,L.; Poon,L.M.; Webby,R.J.; Smith,D.K.; Leung,G.M.; Peiris,J.M.; Holmes,E.C.; Guan,Y.; Zhu,H.
EPI577193	PA	China	2014-Feb-16	EPI_ISL_176031	A/silkie chicken/Jiangxi/9469/2014			Lam,T.Y.; Zhou,B.; Wang,J.; Chai,Y.; Shen,Y.; Chen,X.; Ma,C.; Hong,W.; Chen,Y.; Zhang,Y.; Duan,L.; Chen,P.; Jiang,J.; Li,L.; Poon,L.M.; Webby,R.J.; Smith,D.K.; Leung,G.M.; Peiris,J.M.; Holmes,E.C.; Guan,Y.; Zhu,H.
EPI1853903	PA	China	2019-Apr-01	EPI_ISL_1374067	A/chicken/Hebei/S1140/2019	Harbin Veterinary Research Institute (CAAS)	Harbin Veterinary Research Institute (CAAS)	Jianzhong Shi,Xin Yin,Yujie Hou,Jingzhen Fang,Dongxue Wang
EPI1853871	PA	China	2018-Nov-01	EPI_ISL_1374063	A/chicken/Liaoning/SD014/2018	Harbin Veterinary Research Institute (CAAS)	Harbin Veterinary Research Institute (CAAS)	Jianzhong Shi,Xin Yin,Yujie Hou,Jingzhen Fang,Dongxue Wang
EPI1853863	PA	China	2018-Oct-01	EPI_ISL_1374062	A/chicken/Hebei/SD010/2018	Harbin Veterinary Research Institute (CAAS)	Harbin Veterinary Research Institute (CAAS)	Jianzhong Shi,Xin Yin,Yujie Hou,Jingzhen Fang,Dongxue Wang
EPI1853855	PA	China	2018-May-01	EPI_ISL_1374061	A/chicken/Liaoning/SD009/2018	Harbin Veterinary Research Institute (CAAS)	Harbin Veterinary Research Institute (CAAS)	Jianzhong Shi,Xin Yin,Yujie Hou,Jingzhen Fang,Dongxue Wang
EPI1853847	PA	China	2018-May-01	EPI_ISL_1374060	A/chicken/Ningxia/SD008/2018	Harbin Veterinary Research Institute (CAAS)	Harbin Veterinary Research Institute (CAAS)	Jianzhong Shi,Xin Yin,Yujie Hou,Jingzhen Fang,Dongxue Wang
EPI1853839	PA	China	2018-Apr-01	EPI_ISL_1374059	A/chicken/Ningxia/SD007/2018	Harbin Veterinary Research Institute (CAAS)	Harbin Veterinary Research Institute (CAAS)	Jianzhong Shi,Xin Yin,Yujie Hou,Jingzhen Fang,Dongxue Wang
EPI1853831	PA	China	2018-Apr-01	EPI_ISL_1374058	A/chicken/Shanxi/SD006/2018	Harbin Veterinary Research Institute (CAAS)	Harbin Veterinary Research Institute (CAAS)	Jianzhong Shi,Xin Yin,Yujie Hou,Jingzhen Fang,Dongxue Wang
EPI1853823	PA	China	2018-Mar-01	EPI_ISL_1374057	A/chicken/Anhui/S1032/2018	Harbin Veterinary Research Institute (CAAS)	Harbin Veterinary Research Institute (CAAS)	Jianzhong Shi,Xin Yin,Yujie Hou,Jingzhen Fang,Dongxue Wang
EPI1853815	PA	China	2018-Mar-01	EPI_ISL_1374056	A/chicken/Shaanxi/SD004/2018	Harbin Veterinary Research Institute (CAAS)	Harbin Veterinary Research Institute (CAAS)	Jianzhong Shi,Xin Yin,Yujie Hou,Jingzhen Fang,Dongxue Wang
EPI1853807	PA	China	2018-Feb-01	EPI_ISL_1374055	A/chicken/Liaoning/SD003/2018	Harbin Veterinary Research Institute (CAAS)	Harbin Veterinary Research Institute (CAAS)	Jianzhong Shi,Xin Yin,Yujie Hou,Jingzhen Fang,Dongxue Wang
EPI1853799	PA	China	2018-Feb-01	EPI_ISL_1374054	A/duck/Fujian/SE0377/2018	Harbin Veterinary Research Institute (CAAS)	Harbin Veterinary Research Institute (CAAS)	Jianzhong Shi,Xin Yin,Yujie Hou,Jingzhen Fang,Dongxue Wang
EPI1853791	PA	China	2018-Feb-01	EPI_ISL_1374053	A/chicken/Anhui/SE0296/2018	Harbin Veterinary Research Institute (CAAS)	Harbin Veterinary Research Institute (CAAS)	Jianzhong Shi,Xin Yin,Yujie Hou,Jingzhen Fang,Dongxue Wang
EPI1853783	PA	China	2018-Feb-01	EPI_ISL_1374052	A/chicken/Anhui/SE0105/2018	Harbin Veterinary Research Institute (CAAS)	Harbin Veterinary Research Institute (CAAS)	Jianzhong Shi,Xin Yin,Yujie Hou,Jingzhen Fang,Dongxue Wang
EPI528374	PA	China	2014-Feb-21	EPI_ISL_161675	A/Chicken/Jilin/13205/2014	WHO Chinese National Influenza Center	WHO Chinese National Influenza Center	Wang,Dayan;Gao,Rongbao;Yang,Lei;Zhou,Shumei;Li,Xiyan;Zhou,Jianfang;Zhu,Wenfei;Guo,Junfeng;Li,Xiaodan;Dong,Jie;Huang,Weijuan;Zhang,Ye;Dong,Libo;Zhao,Xiang;Lu,Jian;Lan,Yu;Shu,Yuelong
EPI528366	PA	China	2014-Feb-21	EPI_ISL_161674	A/Chicken/Jilin/13203/2014	WHO Chinese National Influenza Center	WHO Chinese National Influenza Center	Wang,Dayan;Gao,Rongbao;Yang,Lei;Zhou,Shumei;Li,Xiyan;Zhou,Jianfang;Zhu,Wenfei;Guo,Junfeng;Li,Xiaodan;Dong,Jie;Huang,Weijuan;Zhang,Ye;Dong,Libo;Zhao,Xiang;Lu,Jian;Lan,Yu;Shu,Yuelong
EPI528358	PA	China	2014-Feb-21	EPI_ISL_161673	A/Chicken/Jilin/13202/2014	WHO Chinese National Influenza Center	WHO Chinese National Influenza Center	Wang,Dayan;Gao,Rongbao;Yang,Lei;Zhou,Shumei;Li,Xiyan;Zhou,Jianfang;Zhu,Wenfei;Guo,Junfeng;Li,Xiaodan;Dong,Jie;Huang,Weijuan;Zhang,Ye;Dong,Libo;Zhao,Xiang;Lu,Jian;Lan,Yu;Shu,Yuelong
EPI528342	PA	China	2014-Feb-20	EPI_ISL_161671	A/Chicken/Jilin/13188/2014	WHO Chinese National Influenza Center	WHO Chinese National Influenza Center	Wang,Dayan;Gao,Rongbao;Yang,Lei;Zhou,Shumei;Li,Xiyan;Zhou,Jianfang;Zhu,Wenfei;Guo,Junfeng;Li,Xiaodan;Dong,Jie;Huang,Weijuan;Zhang,Ye;Dong,Libo;Zhao,Xiang;Lu,Jian;Lan,Yu;Shu,Yuelong
EPI528334	PA	China	2014-Feb-21	EPI_ISL_161670	A/Chicken/Jilin/05/2014	WHO Chinese National Influenza Center	WHO Chinese National Influenza Center	Wang,Dayan;Gao,Rongbao;Yang,Lei;Zhou,Shumei;Li,Xiyan;Zhou,Jianfang;Zhu,Wenfei;Guo,Junfeng;Li,Xiaodan;Dong,Jie;Huang,Weijuan;Zhang,Ye;Dong,Libo;Zhao,Xiang;Lu,Jian;Lan,Yu;Shu,Yuelong
EPI447888	PA	China	2013-Mar-29	EPI_ISL_141161	A/chicken/Anhui-Chuzhou/01/2013		WHO Chinese National Influenza Center	Wang,Dayan;Gao,Rongbao;Yang,Lei;Zhou,Shumei;Li,Xiyan;Zhou,Jianfang;Zhu,Wenfei;Guo,Junfeng;Li,Xiaodan;Dong,Jie;Huang,Weijuan;Zhang,Ye;Dong,Libo;Zhao,Xiang;Lu,Jian;Lan,Yu;Shu,Yuelong
EPI508082	PA	Korea, Republic of	2008-Dec-01	EPI_ISL_133001	A/wild duck/Korea/SH20-27/2008			Lee,K.J.; Choi,J.G.; Kang,H.M.; Kim,K.I.; Park,C.K.; Lee,Y.J.; Lee,K.-J.; Choi,J.-G.; Kang,H.-M.; Kim,K.-I.; Park,C.-K.; Lee,Y.-J.
EPI419493	PA	United States	2011-Jan-08	EPI_ISL_135036	A/northern shoverl/Mississippi/11OS145/2011			Wentworth,D.E.; Dugan,V.; Halpin,R.; Lin,X.; Bera,J.; Wester,E.; Ghedin,E.; Fedorova,N.; Tsitrin,T.; Stockwell,T.; Amedeo,P.; Bishop,B.; Edworthy,P.; Gupta,N.; Katzel,D.; Li,K.; Schobel,S.; Shrivastava,S.; Thovarai,V.; Wang,S.; Slemons,R.; Nolting,J.; Bao,Y.; Sanders,R.; Dernovoy,D.; Kiryutin,B.; Lipman,D.J.; Tatusova,T.
EPI1895257	PA	United States	2020-May-29	EPI_ISL_4061166	A/Dunlin/Delaware Bay/411/2020			Direct Submission
EPI1895878	PA	United States	2020-May-29	EPI_ISL_4061168	A/ruddy turnstone/Delaware Bay/327/2020			Direct Submission
EPI1895109	PA	United States	2020-May-29	EPI_ISL_4061066	A/ruddy turnstone/Delaware Bay/370/2020			Direct Submission
EPI272302	PA	Guatemala	2008-Feb-07	EPI_ISL_77212	A/blue-winged teal/Guatemala/CIP049-01/2008			Gonzalez,A.S.; Angel,M.; Morales-Betoulle,M.E.; Alvarez,D.; Betoulle,J.-L.; Perez,D.R.
EPI272310	PA	Guatemala	2008-Mar-05	EPI_ISL_77213	A/blue-winged teal/Guatemala/CIP049-02/2008			Gonzalez,A.S.; Angel,M.; Morales-Betoulle,M.E.; Alvarez,D.; Betoulle,J.-L.; Perez,D.R.
EPI284348	PA	Czech Republic	2009-Feb-04	EPI_ISL_80592	A/goose/Czech Republic/1848-T14/2009			Nagy,A.; Vostinakova,V.; Pirchanova,Z.; Cernikova,L.; Mikulcova,H.; Hornickova,J.
EPI307288	PA	United States	2000-Jan-01	EPI_ISL_87448	A/ruddy turnstone/DE/1538/2000			Spackman,E.; Gelb,J.; Preskenis,L.; Ladman,B.; Pope,C.; Pantin-Jackwood,M.; Mckinley,E.T.
EPI1836926	PA	China	2016-Mar-14	EPI_ISL_707687	A/pigeon/Jiangxi/3.14_NCDZT34U-O/2016			Bi,Y.; Li,J.; Li,S.; Fu,G.; Jin,T.; Zhang,C.; Yang,Y.; Ma,Z.; Tian,W.; Xiao,S.; Li,L.; Yin,R.; Zhang,Y.; Wang,L.; Qin,Y.; Yao,Z.; Meng,F.; Hu,D.; Li,D.; Wong,G.; Liu,F.; Lv,N.; Fu,L.; Peng,Y.; Ma,J.; Sharshov,K.; Shestopalov,A.; Gulyaeva,M.; Gao,G.F.; Chen,J.; Shi,Y.; Liu,W.J.; Chu,D.; Huang,Y.; Liu,Y.; Liu,L.; Chen,Q.; Shi,W.
