# Supplementary material for: Locations and structures of influenza A virus packaging-associated signals and other functional elements via an in silico pipeline for predicting constrained features in RNA viruses
Source: PLoS Comput Biol. 2024 Apr 22;20(4):e1012009. doi: 10.1371/journal.pcbi.1012009 (PMC11034665; doi:10.1371/journal.pcbi.1012009)
Supplement: S2 Code — The content of the notebook follows the same pattern as that in S1 Code. (ZIP) [file pcbi.1012009.s115.zip › S2_code.nb]

(* Content-type: application/vnd.wolfram.mathematica *)

(*** Wolfram Notebook File ***)
(* http://www.wolfram.com/nb *)

(* CreatedBy='Mathematica 12.3' *)

(*CacheID: 234*)
(* Internal cache information:
NotebookFileLineBreakTest
NotebookFileLineBreakTest
NotebookDataPosition[       158,          7]
NotebookDataLength[  32667130,    1019678]
NotebookOptionsPosition[  32647726,    1019338]
NotebookOutlinePosition[  32648115,    1019354]
CellTagsIndexPosition[  32648072,    1019351]
WindowFrame->Normal*)

(* Beginning of Notebook Content *)
Notebook[{

Cell[CellGroupData[{
Cell["H1N2 swine hosts", "Title",ExpressionUUID->"1aa35529-aedf-45b0-a7e8-2fb40a0def49"],

Cell[CellGroupData[{

Cell["PB2", "Section",ExpressionUUID->"33e1ba11-1394-486f-b89f-4d1c36438a22"],

Cell[CellGroupData[{

Cell["Gene length histogram", "Subsection",ExpressionUUID->"eb9213a5-0a21-45ef-9144-337e29490ea4"],

Cell[BoxData[
 GraphicsBox[{
   {RGBColor[0.987148, 0.8073604000000001, 0.49470040000000004`], EdgeForm[{
    Opacity[0.6789999999999999], Thickness[Small]}], {}, 
    {RGBColor[0.987148, 0.8073604000000001, 0.49470040000000004`], EdgeForm[{
     Opacity[0.6789999999999999], Thickness[Small]}], 
     TagBox[
      TooltipBox[
       TagBox[
        TagBox[
         DynamicBox[{
           FEPrivate`If[
            CurrentValue["MouseOver"], 
            EdgeForm[{
              GrayLevel[0.5], 
              AbsoluteThickness[1.5], 
              Opacity[0.66]}], {}, {}], 
           RectangleBox[{760., 0}, {765., 2677.}, "RoundingRadius" -> 0]},
          
          ImageSizeCache->{{31.13235294117476, 350.75}, {-94.47783581811244, 
           97.08441796499712}}],
         "DelayedMouseEffectStyle"],
        StatusArea[#, 2677]& ,
        TagBoxNote->"2677"],
       StyleBox["2677", {}, StripOnInput -> False]],
      Annotation[#, 
       Style[2677, {}], "Tooltip"]& ]}, {}, {}}, {}},
  AspectRatio->NCache[GoldenRatio^(-1), 0.6180339887498948],
  Axes->{True, True},
  AxesLabel->{None, None},
  AxesOrigin->{759.9, 0},
  FrameLabel->{{None, None}, {None, None}},
  FrameTicks->{{Automatic, Automatic}, {Automatic, Automatic}},
  GridLines->{None, None},
  GridLinesStyle->Directive[
    GrayLevel[0.5, 0.4]],
  PlotLabel->FormBox["\"PB2\"", TraditionalForm],
  PlotRange->{{760., 765.}, {All, All}},
  PlotRangePadding->{{
     Scaled[0.02], 
     Scaled[0.02]}, {
     Scaled[0.02], 
     Scaled[0.05]}},
  Ticks->{Automatic, Automatic}]], "Output",ExpressionUUID->"243ce72a-b67e-\
4edb-86a6-c8afa3527b45"]
}, Open  ]],

Cell[CellGroupData[{

Cell["Information vs. nPD", "Subsection",ExpressionUUID->"4abdd7ad-f33f-421a-96c9-342101f61160"],

Cell[BoxData[
 GraphicsBox[{{}, 
   {GrayLevel[0], PointSize[0.0055000000000000005`], AbsoluteThickness[1.6], 
    StyleBox[PointBox[CompressedData["
1:eJxlmmVQ10/Y7mlEVEJRQVBBwKIFDOK+DUosQFFEEAFBQUBRuktAujt+dLd0
N4hId3en/BVROJyZZ57z4uyL786+2Jmd3b2v6/rsfFnVDeRfkxAREc3sf/5v
X76azis+MQyDbVdUmNz9cHbjob8WIRReN278x3IiEmfpb4tfnwkG0+HC2S8N
sShJoPjJHlkNP9Z8bGYlvJCMU/e6uHId0LYrPQig8ELbp3E8B9smQHmYJl75
ZzQWPlKW0ZMgQB+to0JfegR+rRWSy5VsAzW2V19nB31xMjn6RLxQOwhv9fnc
PpCMtNo+Datzq5C9aeWUp/kQz2U357k+rAK29vfXWToL8dPoIZaZC8PQcHXr
QFa6F/o88HT87NAMxWfPhf8sS8Wn1M9pC6mfw2CCUbJkXjkqvVb2UiXKBa0X
oeLhhBQ8ycCmuuqhAXNGGfr1CeX4lCe5SWTbEMiFimxbE2MQ59a1q+7Ywl3R
0INyGrHIZv1MaUa6fX++HHVsUgp+aSY+eLVoFEqTCt6wOURivH2elPeFOdi5
ncg3/9kDSWcsqt2uR8GYSay+dloG2tdv/fBpzwWRf3XZlpiCLCxVO1+sMsFH
QSLY41McDihPuoR9L4OKw1aGThXhWF/p/d/nn1Uwr1EZocHsgyFhIqfvDwyD
mZKbubF3NBYZy97M4DYB0YmjOscTY5Gucy/T6GQf/D0pzU5LEYP5gifldNsq
YCTbhf7gX28sE7Rtvbg0C9Yp+rZECy4Y2UKWFdqSC0IJNeXKgpFIOL6medRg
Ctwujk09KwvFovYHRoefRoMkL62D+2QqMhy6HNut8Q1sZlvn/VWDMEdqyFp1
tg+CTn0FmoJg/HO1h0zh+So4EBd3uHLxodj3J+3nj3eCurlA5JGlYDS9I/xH
Pm0c7MUiItNv+6L4yhkikZelwESaniYcEoF6b6Q5rn3qgEkq1YN7VYnY8OEE
CdfWBPR+d9ox7nRDbQs5f4X5RDj8n1jDzmoOhvxXUFo4nww+K9CtIh6OtYWz
PJ+J1iBFQkjYV2QXxqIHk5uZ54DUg7ee9o4L2jQNMik/X4CmhY52f3lm9Axu
+WbaSQAH9fUnPnZRSH6c6Szx4hxMb8yuXzOnxKklSxlv63Eo0OQsNxtyxaz+
NRdeswko7VV/ESfrhsrSbSI0Pa3AK/laOagrEm8V28bfZG8HMcozaQc+RGHR
LvnWoZlC6HJYpGUsCkOfV0fVqYcGgNvj5bbZtVBcZ1XS0L7TDio3b076uAdj
hnPENQ2aURjtnL1Ayh2DZrKZ7L9HOkH+FVnodIQvzucqygz6xgCTvdLhUblY
9DR72sL/ZQnG/902uDP+CI+zH5tkvzoOzEQsZ+6OhSHXe7rhwc9L4DxdLZKz
J4/i/yK5zkj2AvntQ2MR0RG4kn9FUiuhF/SKlL7tLfvjtwe0Dlw880A6GL+l
9tcBKY/KLRJSO8HvwgFt6tUI/HsqXUZfsx8UZDpMyK86Ia8zCTsrbzlsWFwk
Upf3wae/Tr2ynK4ACd3id4niAXiBUp4/zasbUknmaQ+l+2GX4XTaeEkepAuP
xFtOBKDS/UjBE/wzwH3xt5Xnm1gMPfbC5sipThA/Kt/tYpGCpG96BXJ1B+GE
3Xr3Hu0x3Ampo/2YWAszIbxCgn3JeGbhsa6e6TRM/HilRVVtj57z033UwQUg
yt17+l53JDJdOeJpPj0FIVsdbte1ffCcSRcfO2Ud+L56e1zpng/a2s5+7rJr
hGxHmgV25kTshf9k4uPK4KUYM7OObCheaHP8Ez3YCe1kTUUWGpm4Iv6tlJpl
EiCmfZvvihu2RwnevJ60BrGXThxftk/B38RdxBvnJkEeKAsrywKwiClY4IHw
NAwqF1dsyQmhuNXQw5acPlA+z6H86CEB3y79+XJW7TN4ek6uZ1elYcPpih/v
iGfB8dl0tJd5BMpRP1ewPtYFdg1qEvG3EtF2y//eOYtmkHnVfuhwRSLucJMa
BBRNQLwOe2GqWBhKFalpnXg3AHNFxwVDyz3QLzSXRNeqBtJbh9Pmb/ogk5Bz
2AfRDohN4Hn7kzUK71W8YGww7gLF/J1P/VLeKBIwNioXNAFLvtXJStUJ+JZT
+zrvoT7YJhY4nfEyGC9RCvVlWRaDdfrmUJllJH5ufpfSdL0JNoOFf5QJRaDF
p3aiG9FjQEgiveJ8LxY/P3R8FHcyBU6q90hzb0SgmWVzfozhMBQoz2q88o7H
4eNiymJaC5DWVs/3q8gaY9/8/jT6dAwYjiYt/dfviRoyRfzxZ/ohKy7WjWk+
ApkmqDqaCZPw5xUfocbKG71DtshuqbcAcd5vD1qbeDw12F5wT3QNmA1u5t1q
FUB1+dHILKtquM8pN1dt542CPrSU9gqDoPIxJtOkPhrpLiSunaT8DmyZsVpz
nl7otB6n96l4Cghuda6EaWMsWDFbaFr4CsTMDfwyCb44ICU6OayzAuOdtYGV
74TxyeZl3z2fQWhYL6xxaE5EGQ/GBu3hGnDsf8YZvueFOUnGLbEs3UDhznfb
VDIcv/iJmfQJjoAbkbRiAk8yPvhbMH769wRIe40PaZMa4e3tY9QkdwaBfr4k
4Zm+CyqYzhAchkchcEdsc7A+Aefqx7y7XOuA67yCmVB6CmpsBjpNG81DysW3
/WyNFujt7ZQXuNkPva+C0vSWMtG6z7FNWGUQSim73gonRGDkMENaJNF38Mhj
6Bc5mYpFeyrLmcrL8EOQ5qGk71vsSQts+/J0HK7ce6s2R2WLFH0ndBgjuiD9
Rcrw7Z/+2Jvnnm17oweYS9nXI864YLnbqXmDgHQIPmNfRzQYiD67AfVfe9uh
vtDLgPtXEqp9Eo0s/VQMX7VuRf4X7o2E01XPhm/bgmG0sd9FrVgUGju6UPxz
GX42V5axfHBEYlM+Pf61KThw1+DRzdRgvKtJ46ozPQInn1KJwpAvkqaxr6tQ
J8MVWUEpCpV0JCngyGBymgcJ8qJt3cvWeFm11YBxv170Lz4fzP0ThT1L/arD
Ne2gZxUWZfgpCAst2UK2eEehg9nsi7ZxEIYwzMwcGpqFZc+dT4E8CXhlKTnF
aH58vx4bvQpizdHvNPfqTasq+MHy57Tg+wgsq+z8+KpvAowH1YM3nc2Rhlt0
QPFVFmRGym8yHsxBjlGK0M+0QRDpTPnkM2k2ph0n1alxqwVZC01p5pBUdOJK
pGt+MAnLbi9ynHUDMOiCS2Fu3hj0c8f1ZH7zwQ+3/r6bKYgHk+EQ86ezkTi0
zjKplTMDkgcyGoqY7dD2yuLeSk4OdFMnujNZ+uMH7wKOy90D0G/8S9RxKwiJ
uMrJJuWmQPIhk/bukyDcXu8xaWX6Drth2RB11g15rsCF6Pxy4A1WabL0389H
oY2mJCax8CvpQNvHznSssLPsev+kBhwIT8P/qvniEybsHCQKh7mHluIv38fg
59LhU9NDWRC5s8W2peOPH4tdXS2LvoIc41jgJqkvftUotX9tWgsH6m93JVUT
MPJpYiN57zR8GaFzPp7ui6Ghf57SSg6Dn0uDhGqOB568IJyfyRANf1jGwwru
RKL2dui/o17Z8Pn4V4Wg9lg84JyVIrHWB9mvJP6yk8Xjlni8HU9ZEsg7Bai1
10YikdVFsVQTPxBbEXSMu5SGu0KzJkRk4/BC6SVVcZgPcj4SVn+5Xgtq2wud
zDtJ2K33svhKxgQ0yyVGBBQ4IwPzr5dq1SNgHCKXdXUsFjc23XxF/QdhfY72
IOP+/isu5izSMX8FRaXqSrLsGJweTCvJdMkAietPWm4uhqPGVMHNFcFOOOKY
enF2ywXpBW+QOzWtQuQBc1aUlUcL63bZGPZK2HjauHVSJxqFTI/b7KlXAoWC
ZFC7pDc6+PtdZTg6DjePDU1Qedhinv8TU919v3hHOiA4K+OGsYkptDceFYHE
yUN9qJyNJhXvf+0MDMGR4OTjGs7+6N/E37FT/g10Mj4FMyYEoN482akB1kZY
mB71JY0MxROG04pW82NQe/B4t46CBS73/KPnT56Aq7dU6jo4fPAd35W70b1D
kDfVkilaHIs8LE4lYSZ9sJ5Hc4t1LR4/cX8sPELUDT6GObUO8kmob6omKyq7
BHc9E2qkHpzFa5Ue+rrD1RCrmWJjXkvAk0JJzXYwARzGD4xb6UIxyp1dO1Qj
Cy67Up80J4nCSct8LkXvaXifN/VV24+A9kWTC3QFtUDvby0QsuiJ2ja+ukVE
3+CxiFtz8XoA8vy0Nbz9YQLqeeT/TrYYYyqbSanKhT4YiZbWnHoXh7e/Ei6o
ZU3Dx1TbvmzHGNRh5/4tEdMLTuHX9tT/lOB0zRe3LyZrsCzgLxmmrYHuVQ/+
O7ywCHmDVYwZjgQ8U1Rs99xpAAS8Mwq6qsJwxrnVO6FjBvTOmSi6v7DHTBXu
ExZb4zCuERrkeToMqS8/zlrSnAHGOBMJ5ntx+JO8Is2DYwYIGmeONw364Spb
7kM2oUX41u82cGufhzYk/B7F5UzCnFXIOaWeJByKM4mW/doDtl2BZBRJvnj9
d/3VUIZcuMr8u+TttXD8peUfrOHbDne9tWZm97KxfHKgUeqiD1Dekv/v0EQW
1qg/DOuPGIe6E3mS7ZvRWHc9rExvcQwG55tOcPjYYNVHwczwnmaI/FdcYV0T
jRn3ZQLC9Rqg+ULmtbMJHijDVVpmG7qfD6xiIlWOhOG9Ms96D8cpUOn8HvKD
JhynYqrZ5zZqgEv3zZyeazjOs5bxybZUwCqwEXcm5OKr7hO/8OEkeOiVFBcz
EfCcSg215etVGEka/1338jHa5YXaCGVPgtSrhpwbhW6YvN5i3LmzAFNvvClO
R3ggf+KizA+FahhzHXiZXOWD2Tpmiq+1ZqBUFVXKd1wwQO6Qy5+kVYjqP4y3
9FjR/x6v3WuPZThmtXGuSFwC7TMmfEuHe8Bc9db5PVp/7Fs2lTU+VwbXdwVv
CNQlY/Ct5uC0lzlArDdcYclAwFVylXsZZpNAJJu3+9fJDqXXap99Xf8GG61V
n2zqA5HS/Q/1Lb8JkJuQDg15ZY8/Phoy2cqXQShz6eVChljUs/7DMMc/DrUJ
fwhZhwLwhXS76VJDGXi50WTcDvJFke9J5v1WMUCjlaZTRROIbtbJ6k2ZceBA
I/Cr9Uogtsp4aixpjILs3b72wsg4HOdzuCKQXQ+KQZf3BotD8YpPQHHwvwlw
73L2XrC3wvajBrMWuzFgwmIsr3snC13c7G2FKxrgKXOjR1dQCvY/+EHWemEQ
rg8UPDMKCMX6R7EWk5tTsHlGMkqZNRT/3jkin08xDWHXCND1OworPj8vFNcd
gL+LVr8vHYvFkoHvfRbBP0DOK8fX4rEvtlQ68fqSt8ExAaOUCOMQDKF8+Mg0
sB+qEy7R7+QEoKxVDv2xU0Pw85199mmSaPxwjjk3WacIrhNRm394E4IG3B2U
Yo45YBASdtd1JhTfLJGv00dkwoIYX2bdxQg0jg6zt3YdBjo6AyGpkEgsv36u
b6e7AS53Q2apOQEnnvPZXr+XAUZ0qdTV3/Z5/9pVhxWaHDgiRhk/yRCJM2Zv
OViKZ8BceC6pbtgB7SX7q2N+ZEFZXbf+iDABTzXHrkxzjUFc7Kl1E9MMrPuo
pS+s0Az/8b8jeLCEonMilQjb00aoZ7D2z5ROQp7Jwua9+G6QKpV3PHQpCacI
xw47WlcB1fqn30kGabhKmfD4Ydo0GNJe/xx2zwDLFZsF0phX4UBgnyjR+6to
c1TSz0x3HChindNOPbXG0YiQ6pKgQjj9rCqKMysKVbvLjmQPVMLBW6IXWWay
sDxXJGjauArsl0telLSEYRZDSpL0fr2wKhx+q7klh5F8ZmdD6dJgiuHjg2cV
segoPT2/LjoCNEkeVh+7vfFHhO+e2Y1uGJ17UrhZ7Ic/481rfKn378vH0Oya
HgK66myUc4vNQq+uddVDlnBUKrh27dL5SbCv/BvpYWKLfwrHqEniJ+CcguM1
H/0gzD/veuQ0SxWsHLGh/0wRgcHUH4dX5Puhs9z3/T+GGPzPI9KOqKkOavnI
KWMWUtChuOtL0+FBmPFgUk138kUV8hPutbf281jbYUG71574wprx2mXONejs
eu7ku8WGHyzOyXIk5AH1yVPyESPRaPpdfu+B7hIE7FGxBQwTsO73T6/qC5PA
tksSdHNf7y1sRSYSzPf1kfVhdJHuJ2zfuPFwoukHWBYrUbzg8UYpcVVhfsZh
QPK/b4y5YjDsnnDOFs0YGAY0ML4OjUDO/26K/5wch22Z+HymDnd8Wr0cHcce
BLDqvPa1LQYn7n7YbTZIBrW9oQizTX/kraq47uK2DFU1IqaBFywwP7TgYM7z
LNj9EMWwuhOOd9N6vqtBGVR1/+xYagtDw3DTt2GFS/DX6DnZvzAHRH4nznzh
MQiSLWQJcI/Ef9m3RZeVxmD81pGjEUBAvTf1aypn+6Ho/ZLSh7pgfBnlLFK0
MA60js9mmBsDcdCL+rNqWxpk9kbd1PPJwIZeIxWT6XbYlmRV36uOw0nnmgX3
vw2wtkd8oqw+GbnbeDdbP46DNJ/fjVF3G1wMPGu6Y9YOT2MsGB8bx+OmK595
WVQPvNv2JUxY+2HNKf8i6dQBoNsuNbyqn4TazDY3mn6Mwb/fBNpXTuEoRan6
29yvB56bqK5HcbpiROSWCBfRPDywoAyLIgrF6rBTDdy92RDqyWBqahiA8VJa
Tm5BSZC9MkT34YMv3ov4/XryzRiYM84Hi9d5oz4935Nv77zgDsXz3IymKBxf
jikZTG+GD/NPLrn9S0RfV9OzV8c7oehqzKWtL77IfKgshepXNHhEShYY/0zF
5xwsUQ0PuuDUmZf6SVGE/XqZUB9xn4Hae9/va2YTUEb2yy+usWmIrt7t/0Xi
gbTZiT3XSmbgiNk6ZUWSI0ql3edw5GwAUsZC0V4+bwy8V9CQ8rAe4lwSDc+/
9cQL9CIauv5e0N6hc/bAPr/k5jFLujR9h4OBTjdLWmJQ8GJbV43VGPC/ddGo
2s8DXklHzP15x6Hef/yWFGRiSekv/UarPEgqxzTXjVz0rxNw31cm0B9ZOuAo
/AWVAt0TQpizYbSyoLqeKQdVfx40vmb6HTp4mIhis7zRdTDt/QfRH9Bsb2NH
MIvEbyb/0Qu8+Q6x7hLjxOtJ2MDun795dgRWjSQUwtJt8GxuldfPmBq4ZmjB
/6InFllq/kpQ3WwDjeZ/7rLZfigXYnCSwX4C1K+/+F4nEo4Fy7+qGx5Hg5Ee
uVeOaAB2fKVKOu4yAUNvFK2uDxljR/XDiEqmWZg9kUzX/80Nb1gVNLUql8H2
2Qfmodx+6K/KniNjuQbmnFlsAm+E0EcyUjWwIxc2j9n2nbvri8oifHdWNQdB
Mfyt3Ud+J/ybJKthbp4BoSvhiZwGEdh5/ho3k98yqCUlfuy58wGNvxz3I82d
gbtXTscMBEdjidIKeRX/IEwYPvwadiwayTjdmmnGmmC1fExtwDMEg1LL08Lz
GyDjld3CtS+BuE33SiGIPwboXpGLv+qIQr7tu9E6uRUgS1IrX+wfhmrvc17K
lA/AQV/PXppRAubs5P07zj8EMbQ/2rS8g/DNjLWwp9Yo3HT5drtsMhUZBS6+
mK4ahN6kgxEkSc7omz3TPFqzBj4rFHm7dAqoOPdQS2C9EKgvGB0orwhDPKQc
Tfe5B75Dog/DjwQ85lqcwNvfA6iT6ubfH4qEyOk3nwy74c0p8imudE/MX0mt
lCbpgquRqjLyoQnoHt4ieu3+FHRDg6dFSARKVDBGk+p3gnVYxNkEBn9sEQzQ
slidgi2G0tdGb+JRpnCsoZPNGZr+kRhufYhFGYI0tWTYvl8dfpfwtCYR7WqI
xbobWkGCj8JIfzMBw3jv5HHaT4JWvZRo4o1AvOiA2+weTdAnee3mS8FQJJGy
X1zd9welvsaJqjfuyCur3yOasgytwrvtYbyW+O981UbV2ip4LDqtiAhJ4p1H
bI8kydJg0H7yTPaJVJyp3r3DW10Lhx3crbTyYtBMUXT++YFyKFvhiacKTsZ7
UvqsPscn4etmXLjhSS+MTEjUi3hYDRXGnP/Y30Xg5TNsIzZPBkGi94yNMU0A
5s0S3RA6OQgDbHGsPpOBeEiFkuoe2RQUcvt4/uVxR9bDO2ds7o3BZY2+1JhH
UXhnuPTzgb3V/3m/PYIhZcSlmSoDYO5SsNIbSMD5YNLK46urIFhZtvKMXQ6N
ckjUNEUTYGStPfaeTCquc70/beqUA2TbZTdKuQKx2bNDV+TCLLBfO3RbLtMZ
x+5brlzf11fhRIGj2gXe2Entug1y4+A27yd3v9UXazMTuaOW56BcuNkjg4sZ
H1nq6uuLTEFupdjwJlUQbpR23Mud7AL+qMz5n+MhKMn4TIgqfxBsZ4X+JIl4
Y+OTmoIdnkG40eW/VGsTi5d0mkLOZs0A2+h0eHawH37IyZ3m0BgGUr4WB/+p
DBQMHORP6MgCmlOq3YEN/uhKnWm0PTAC36RONF82jsKkR2OHnHUn4UPi1b5k
ty9Y5kkqsCyXDwdvTHKSEkcgaYIUs97fYeh2uC22+zgOw36LbSx5TgOV9ko1
W7IhLrscWhMo6YRTMhP2ATkRqMMQIChNlAnPRo+up1+IxMcmwS8y46bh8hHv
DJmgz5iQnDhqMjgOBw44CKmddcVewYO25zLGobXnUnY8UQb6v7J7NRvXBhvv
ihnEtBLx2u2CJO23c3DjlpBDa+wbtGIY5uHxLoDJpJiPt7+m4yc89cXVaBp8
X/MlVF9xQQv5d5o7mzVQdL9JOPeoH7a9a1cJ1KuD8p1bD9lpM/HFjP1w8mYn
cGW0EPYaE7D1xdE2obF2mKo+QCohFoVdz/6OMJhOAMUaNcF4yRRrJX+9uc9U
Agf4o45e/uWH+ZqxLsFRI9AtENnOdcgRbQTJAu7GroH08LNDDnoqCJO1l9kt
auGLC5Yfv++PnWX5a9H0uUDb0lukXRiOJtW/d3h4WkAhTniljOCGlwRH35DG
V4KrxMmjYWdiMfGB0JD5Qh9sCbQonOWPQU6v9w/y70wDa9szqZ9Otrgwwt94
4et+HhfR6tTJc8JP4lS8SY8m4JesPYdXvTtS2MUfwuQpSGX7WRNN+gUdHs1r
iR0bgkTxr/eFVgj7/vZUIO5KG5zJSn5nWeqKK//NN+9NjgHfH9kjcUcS8UwI
tYu04j6PxjlrpXiHo1Eg63jUwgSQvLnB/TrkC/aoE10nEeyB64puPGOPEvE6
q/mW7cAilLLXP47j8UMjoWC7g36NEE3M+S1NJQjl2nNFSkam4PR9k2Dr2QCU
lzjheMh7HtiPv+/NrDDGv6nk4cnfamF3eVVlvj8Wq3Xj4ybnZmAlsjO//Eoo
5rLc8qq7OwWqv0RVf9CGIyfbCUlnt0UIWHE77burhGuUWmKabfMgI/MzktEZ
cerO+4546XHYSut6e5YkDll2EzjOd2bB8y/8qlX7PDnMev5wXHYMLAptCsx3
Z6JAhyOfTsA+n/b12Z4vS0YDlD7f9nMVxrbFIwoSmTCDjaZxt2wBsk4lsM82
GGDSl4XNJ3NtEFUoSbt8JhcPdZNnfRsdB/OMMS3+BgJ6WFexFD8cBpldXWnt
Sldk+Uh6dq5yCULBuJrYxQcJOr0/zw2Nw2W6FDm1lBi8OEB1VVq9HYY7DzGU
tvmg6eAXgpBKJ1QeZPw4eTkL+0gYKUj8KiFomevcgb8pyCjL8TPKawC4uXwS
3oU4Yn5U5nPBK6tg2EeWWxz6Hnf3ts++j62BraNWobL9wchxM8bx2nAdSKgF
hZ0US8Q3NyJu/osZB6nay9ZSElY4Fn9hSTe3DeJTtEvMNF1RNIbY6l7cAgQP
7fob2b3CqV/lf5Q9g+F2Wdd7EsEcjGbW62ha6oToNhODuvdx+KTM771TziRQ
vT8QPlOahq5jpboXb9bAba68bIu7kcgUYZAdfisXLgWbC8XWhuLt3+ei3aPz
ITRN6g9TeSw+tKW15345DSkFyU7mFMFoWxWQGihfCYqa7exBZTEYcud827XE
LhCUiK9P/RaHNxu1hxfzisB7mY9W434MTltJb384sASblOLsZneNUEVkDf3e
d8Mz+u4hWqsclD1mLR71awxO9kR1k/J64KyhQE+V4jDkbc/1m8Yk4OWEUDNK
vjEgPvj80RliV7w/Vx12bLcBNKO9j9SbJ+Nsolwm18gy9PdZlse2RKOupNK2
7IN+WOdZuPSqzwk7Bz41/aabhICcXLeEdlsUbL2g/TZqFu4pvr3v4ReNdExz
VRYP+iDtubvSEzoC5geY1Cy8noYjpXGZZGLOKHGgUtVzvA2InN7WHzuWhHrG
L96Qx/TBj9ofjp859v3+bOS/K0qDEFTb+0+sMR618sLvuJR3guVtqibKjAT0
/Ww/HaA0C67in5+lKwTjnxubgZXcYxAcW8X0SMUS+4cvZpR0r0B69ViAkdIH
1HtyQIv+Yw84BgjOe4snIfdonfC53Q6wmolLk8+IQ1bf2odCH9fAxbCcT4X4
Ocqa0lO+0ZkAN8PnND0tIThQev9oMcMaUHltXJuTOI9v1q2FVVd+QLAi41kZ
mkB8vLH+7PGJaRj64fsyljUQXRPpEyIDhuBbyfcbDIz+SDFylYTZawW+RtL1
vKG/hqXMbfFF218hdffFK/GsDPxSW3kx/HcefGLpOddPEo6x5Ld/lwTaw5Nh
y7LIx7F49nCDZ8ujAVByVwievhyDWm2vY3YK62BZu2xr7aoP6kuGWY70fYOj
m3001sxfsdG4sZTTJheouU6L5EmkYEX7szsJLNFgWPuo7O3dVFw1MhpQ397X
U9kbkd6/2FDg2cWplU+TYEvHVf8ySBl9zXtMOvv64dHUH3v6j/v5V4xv1OpT
MQwdIS6IXEjGvwk2R1n6RkERb0kwT9hiZOXSgoHaApBKcYdNBEbj/Q0rHuXM
SuCO6l+8dToer3Akln2n6wc75tmgiJ4AdP4q+EyN3hey905ZVr9MwzXjh9Yp
QiXA6J86XnI7FgM0A/6Tm5iAiaKQta/SIfjbJoVqaZ8HJW0VTl+5EI8OOrTv
Ws5VgcbC+WvLweEY/bTYV61/BqLXHepynwfiXkmWjj/DwH4+GWuXV3TCwSff
r8sSL8Dxd0PfiJ9pYzkV7WjF4TVIOEGrNPhOHfceaTKm2y/CYqUmJHoYYz/F
RMSNoWFgfy1668pZfyzyIVvDsQkwGpG+lOTthgKBstqnBfNg7KjX6U0RX7zo
n6qg1DkFG1/r83pDEpGCUqK1+904rJh0tpnpJuBJyqscbcyjkH813eu1iwXq
27EYTp8bhFMWOxkKhBDkXm4bVOWphAE5+VNbl/xRk4/coVivHjSFs4wVLsWi
/qWD4p3hy/CNzfbEsJQ8XtiMplfuXIRJDpKpKtfn6Gb3lHy+vABCLReEg8fT
8Ye9iMRxwzngXw0y8Dkci+e2svnTGefAiLj0alHGXUzBs+euq3XCMcW6LUJY
JurCmMYJpmJIUiMcoWOPwN4hs6SkyA7oDXlU/30pEIczmMy6OHrhztyyHv2q
M4bVHRb8d34CVNx/vc9j9sWtA1T3T/k1gftYP1ddmjveIDHW440jgFPHQBfB
LAqlgp+nqYZNQJeyivyojjHORHxkJijXg+we5zVxyghUpGiNKRxehcwrMi/P
NNHjjUPuPjQ9teDznZ5qdCQY150XX94/lgwP7Mf3nq9n4W57kGjOTjt8DvxB
ff9YAirWk24UyU4Cx28rctCLx3an+LkXSeVQ+9lbhtghHqf+KhwaEpoComdn
XjKqeOO8ae1N/Z99IFGZkKi9HYhnJ00HKu6NwkDJx9U29WRk4Wl/xZVUChPM
hysuGAXj7V3hnh8M/WAVbbP5H18iksqfW7mYMwsPPkxrKfnnYv6RH4Pe9flw
cUjCqzk7Ar1jDXil7pUC6RnT0xUKaTjnUL3h9rcfQH/S3TLbB1tEq6Qpdidh
84laYmmDKb5WNtf7MzQBcUrBS6FtAahaZzOSX9cFwVt/5I/nhaOr2d3iabYq
KP7HJ9SRGYa1up0Hu48Mwmzo665wxji0GDXqmyxtgzj9IpP6VQ88/V74tQbz
V/geMu/5iT4cKzh/TUoltIOixa0whgxPfH2qdsTdchBuam3OPGfPxZbG0b+J
4amg7zWULi4RgIcoGobzt1qh9S7Ha03eaBT/s5seYdwJQ+okGcCXgLNfz8pO
ikxDevDGEWNXN1S5JUAsfTAXBMqORywMheOQk8UnTtEcyBS46Mj6NQLXlof8
mG6uASOahutkIF4OdwovzxoG84Ua7ktHonHBVE5V32wEVjSOW39RSkFnX0Nf
zakcuB90/YkjSyAKPJqhbj5bDoe0zv2VVt7P/x/Tgsizg4Ahq/SXYU0s3taX
Y+8eGIMKxQ0Lnw+mmHe4++aeUycwBjefv98Th+E6N+muqfaAM9d6wxomoaD6
gyQj7zGQPqP3+G13NH4/rOXQo5IFrd52K+IHI5F59U7HF95BcPW1mNhgJaCM
GViqKA6AjuGdYxqVBEwVy/Znu98N3P0aSifVY1Fy1vFFHCEAggk1/CTGMXh8
hOjIUdNZ4I9tKiLqJuCh+lGaiu5x2NEmg+Boc0xt8vWw48uFO9o0qlxR4eji
22JUzR4PeYlULLknsvDjpdHkwpffQJ3dhPgQXwzSG1iFdT6ZAw55HmavVTJU
DRtbukW5BrklKUbWuYiCfFA/fH4JHv3Lzn3z7ykW6NyQIPpZB+8K2hiqi9Pw
ewljfuva/n0/tfT4hFQC6g2r5FQ2z0Anu2dja1MAdjF8+C+FOB10qcV5RcpS
sVF32b8jbAQY0v1jxG4HY1h/3dVI+hagSeIt1zTzROoDB5NZd4ZgrD/AWv1l
CFKo930qWSyAt+JdrM8bQ/CcWNBBfob982LZZOT7EIo140cfCFxJhM1zf8p8
B1Pwt0HYsrTdLHDftuvh9PHEgomQHIO2EfjNd9JKLjIGaSgeX/Ot7QF3r8uh
Ga2hqDHYsNDLGgdkR52Oxj6OwXnZZxzOqd0g+etdORtxPGYqtriVxnfB2/CJ
92QKyZikVnxKk6INhnPffI9l9cV03zllX+l++MMnLLAhnoWKdBEv887v7x9d
04WHz1ixqFyRMWpfj654alJmp6eiUJcIEWdVN4goi1By6wXiw297skxN02B1
Uds6Zd+/SOue35MQHYfEteud1zht0eg48XtaujEYtjurXcZrh7/ojvDfSs4H
00F/n0dHInFl9E5MgMYkONe9tZze54k/0jav056vwGdWnYGGch00VG+zu7vT
AbKCgcxHv0di+8dn35VetwNdjvZn3n0e7B1rrJ2lKYecC8YvDVN98KPJxuPa
jgVQcBu6d8MtGjuWWbzqEnrhUD2ncUBADBLH/9xLfNkJo3Iqcnu+QXiqhNp3
+ukCuDnaWDXShmFYGdHu2KtW6FAWesBWlYTLg/JdxMVj8OOz0nfXWU/8XSwl
PGO3BpXfvz76nKSB2xcC/gsUGYOQ9/NnrMdtca89qs29qRJUeCtWAslCMSj6
fcTsq2SQqVj/4SCVg6c+MvJoqtWBmGSymjZFOPpZt4f869s/r1MzRM0tibiQ
MZofuTYGvqTy7Qt+BByQD9eLNZ6EHgXyJ+8OBOKBeZr2a/81gw1VzxUWBW+M
IhcILa1NBVJtu/CrngSU3u2Zj19cgutqZQznLmoiZeeH4oLOcaAN+wdfDEzR
ZHhJXJ9/BJYDpFdNvqcgmfpm2LeaYRgnzrtwtTgYg61DnELu94IhsevKWas0
7C10WNR9OgGr+hyyw+Nu6E4lMxZH8Q0ooDj6SRABvU2mnlPfn4WxtukyG3Fn
tA28uHoYs6Gbk8xTkSQL6ZQo0lSHBuBoMitn4Fo0upwvJ5BtjEOz/o/5fEEC
Fnox6kYNtsMnKSrrY/T7vMmum29CMQ5VRFwcbNnuKCLt4SPBNQr0ap96BO09
kIczSCareRXSPcmKxTgY8Gbwxw7Flk4w3lkxz99IQREyNUsgLYHk0xQnA+xi
8F2qJqtLzgS0y7ceCOONxYztQ1VdicuQfaj0NM9YBJLoBfweVpsG01tbHhdE
DFDHxThEPfMrlJF5t62e9UVWrmAhoal+CDd06SihikTqpjkxk9tTYPXWt2o9
3xs9SHYD7SXKYTEpw+GAbBiqq5TYn2rIAna9kwdZaQNQM5eIR2Kfv0mM59Vf
rcbhHwurB6U/8+D+Kk/nu7ZoFDAUe3rnfjEQRbX7lh+MwCnnqBt61zqgh9Fk
KUwmC9lGRE8SHErB99zFNI6eVCQ8dCse4C0C/XGXXtmhJEyKkmv9kZwNRts/
DEpVAv+//yPeTjaZOS52AjnZ49cULxMwhHNBZoGtEELriZiviGfgi1oRSUHf
NjBLJ3xYdwnGz+6cJu9pHWFU/uB1cq0sfK/85rQrcTXodmj303hHogr5M0Vz
7jY4smD/rpT9C2qKdxkRdQxAX8i2DIu6D158q7ZczpENLeli5OYL0ei4Ebxr
83INzgnIfGqf1sbPRhk8ET79YP/Q5vGufBzOXZyaiheYhFPv17c3Wk3RTvdo
euOzUajsdziRkOqPVhIGHGp3R0B34PkxRuskNP3Ab39newCYaNK9L5cFYnKp
zcPw8hYwiXUyqGuKQxeB/1w8fVzgSmPHZAFlCN5wYB8Jp50A24OLJUt/PDAt
StnTlCwOVBQnvvYyRyM/w/XzDWpT8Fd9+NubMn88Zk1eIU6dCB3OO48SR+KQ
SdLgN1t7PLRefzQ/Jp+Fhu/EYvoeFsFp7ZjzJ7eScOXqnakt8UmYMIAV/rfr
cIIxeZGY6yOkEJ+W4yvyx93434vUa8PwOUjY/EBOLjpdfjnomRYOjgeDynnV
/NBflPPYKdpqSFUgvRo+XoB30jSsbqyUwNGq9iZ73SjUWeHyynkSDY9JIifo
ObLxGcnQcXtwhsNU23+vlGYh0f+0k9mH9x5Ux/7vWCtsTk2pOAvFew9mz5HJ
w3WVLlFHiXQ8YW4dMWDUCdYKPeorvwIw+OIxZx+XWCjj2Yykjc783/nxl6wc
1wWj/3ds6rSqJ2ATjabUU7IEKnmgt9PYu3W4BPWKl6iPbr8C5qP/cSmS/r/1
LPPSGFd2+eOz8ZLaarcxiOtoOCH9ywWPXzFS75COBX8tpqrExTicv/4t9c6v
GiDmF3Zhu1GIZ7mVRxMbJyA6R35nXcUWZdcPB6SxhgJdQxP7WGMGrmeupzc/
jwPFf9Fe5qmp+IXtQp/YeX8otvtjfis4EMtL6Y+76TcC/U4BuddOHP4fMZq3
4Q==
      "]],
     FontFamily->"Arial",
     FontSize->20]}, {{}, {}}},
  AspectRatio->1,
  Axes->{False, False},
  AxesLabel->{None, None},
  AxesOrigin->{0, 0},
  BaseStyle->{FontFamily -> "Arial", FontSize -> 20},
  DisplayFunction->Identity,
  Frame->{{True, False}, {True, False}},
  FrameLabel->{{
     FormBox["\"information\"", TraditionalForm], None}, {
     FormBox[
      TagBox[
       GridBox[{{"\"actual/expected pairwise distance\""}, {
          ItemBox["\"PB2\"", BaseStyle -> {
             GrayLevel[0], 32}, StripOnInput -> False]}}, 
        GridBoxAlignment -> {"Columns" -> {{Center}}, "Rows" -> {{Center}}}, 
        DefaultBaseStyle -> "Column", 
        GridBoxItemSize -> {
         "Columns" -> {{Automatic}}, "Rows" -> {{Automatic}}}], "Column"], 
      TraditionalForm], None}},
  FrameTicks->{{Automatic, Automatic}, {Automatic, Automatic}},
  GridLines->{None, None},
  GridLinesStyle->Directive[
    GrayLevel[0.5, 0.4]],
  ImageSize->1000,
  Method->{
   "OptimizePlotMarkers" -> True, "OptimizePlotMarkers" -> True, 
    "CoordinatesToolOptions" -> {"DisplayFunction" -> ({
        Identity[
         Part[#, 1]], 
        Identity[
         Part[#, 2]]}& ), "CopiedValueFunction" -> ({
        Identity[
         Part[#, 1]], 
        Identity[
         Part[#, 2]]}& )}},
  PlotRange->{{0, 1.0792554725266301`}, {0, 8096.084303945383}},
  PlotRangePadding->{{0, 0}, {0, 0}},
  Ticks->{Automatic, Automatic}]], "Output",ExpressionUUID->"935b9c9a-958d-\
49e9-b879-580e915eeb4e"]
}, Open  ]],

Cell[CellGroupData[{

Cell["\<\
Example sequences highlighted by regions found in analyses to be conserved\
\>", "Subsection",ExpressionUUID->"a5150b56-2945-493d-a722-e78922a3091b"],

Cell[BoxData["\<\"Interesting points (by weighted raw PD) highlighted for \
gene PB2:\\nATGGAA\\!\\(\\*StyleBox[\\\"\\\\\\\"A\\\\\\\"\\\", \
Rule[FontColor, RGBColor[Rational[71, 85], Rational[94, 255], 0]], \
Rule[FontSize, 18], Rule[FontWeight, Bold], Rule[StripOnInput, \
False]]\\)\\!\\(\\*StyleBox[\\\"\\\\\\\"G\\\\\\\"\\\", Rule[FontColor, \
RGBColor[Rational[71, 85], Rational[94, 255], 0]], Rule[FontSize, 18], \
Rule[FontWeight, Bold], Rule[StripOnInput, False]]\\)\\!\\(\\*StyleBox[\\\"\\\
\\\\\"A\\\\\\\"\\\", Rule[FontColor, RGBColor[Rational[71, 85], Rational[94, \
255], 0]], Rule[FontSize, 18], Rule[FontWeight, Bold], Rule[StripOnInput, \
False]]\\)\\!\\(\\*StyleBox[\\\"\\\\\\\"A\\\\\\\"\\\", Rule[FontColor, \
RGBColor[Rational[71, 85], Rational[94, 255], 0]], Rule[FontSize, 18], \
Rule[FontWeight, Bold], Rule[StripOnInput, False]]\\)\\!\\(\\*StyleBox[\\\"\\\
\\\\\"T\\\\\\\"\\\", Rule[FontColor, RGBColor[Rational[71, 85], Rational[94, \
255], 0]], Rule[FontSize, 18], Rule[FontWeight, Bold], Rule[StripOnInput, \
False]]\\)\\!\\(\\*StyleBox[\\\"\\\\\\\"A\\\\\\\"\\\", Rule[FontColor, \
RGBColor[Rational[71, 85], Rational[94, 255], 0]], Rule[FontSize, 18], \
Rule[FontWeight, Bold], Rule[StripOnInput, False]]\\)\\!\\(\\*StyleBox[\\\"\\\
\\\\\"A\\\\\\\"\\\", Rule[FontColor, RGBColor[Rational[71, 85], Rational[94, \
255], 0]], Rule[FontSize, 18], Rule[FontWeight, Bold], Rule[StripOnInput, \
False]]\\)\\!\\(\\*StyleBox[\\\"\\\\\\\"A\\\\\\\"\\\", Rule[FontColor, \
RGBColor[Rational[71, 85], Rational[94, 255], 0]], Rule[FontSize, 18], \
Rule[FontWeight, Bold], Rule[StripOnInput, False]]\\)\\!\\(\\*StyleBox[\\\"\\\
\\\\\"G\\\\\\\"\\\", Rule[FontColor, RGBColor[Rational[71, 85], Rational[94, \
255], 0]], Rule[FontSize, 18], Rule[FontWeight, Bold], Rule[StripOnInput, \
False]]\\)\\!\\(\\*StyleBox[\\\"\\\\\\\"G\\\\\\\"\\\", Rule[FontColor, \
RGBColor[Rational[71, 85], Rational[94, 255], 0]], Rule[FontSize, 18], \
Rule[FontWeight, Bold], Rule[StripOnInput, False]]\\)\\!\\(\\*StyleBox[\\\"\\\
\\\\\"A\\\\\\\"\\\", Rule[FontColor, RGBColor[Rational[71, 85], Rational[94, \
255], 0]], Rule[FontSize, 18], Rule[FontWeight, Bold], Rule[StripOnInput, \
False]]\\)\\!\\(\\*StyleBox[\\\"\\\\\\\"A\\\\\\\"\\\", Rule[FontColor, \
RGBColor[Rational[71, 85], Rational[94, 255], 0]], Rule[FontSize, 18], \
Rule[FontWeight, Bold], Rule[StripOnInput, False]]\\)\\!\\(\\*StyleBox[\\\"\\\
\\\\\"T\\\\\\\"\\\", Rule[FontColor, RGBColor[Rational[71, 85], Rational[94, \
255], 0]], Rule[FontSize, 18], Rule[FontWeight, Bold], Rule[StripOnInput, \
False]]\\)\\!\\(\\*StyleBox[\\\"\\\\\\\"T\\\\\\\"\\\", Rule[FontColor, \
RGBColor[Rational[71, 85], Rational[94, 255], 0]], Rule[FontSize, 18], \
Rule[FontWeight, Bold], Rule[StripOnInput, False]]\\)\\!\\(\\*StyleBox[\\\"\\\
\\\\\"A\\\\\\\"\\\", Rule[FontColor, RGBColor[Rational[71, 85], Rational[94, \
255], 0]], Rule[FontSize, 18], Rule[FontWeight, Bold], Rule[StripOnInput, \
False]]\\)\\!\\(\\*StyleBox[\\\"\\\\\\\"A\\\\\\\"\\\", Rule[FontColor, \
RGBColor[Rational[71, 85], Rational[94, 255], 0]], Rule[FontSize, 18], \
Rule[FontWeight, Bold], Rule[StripOnInput, False]]\\)\\!\\(\\*StyleBox[\\\"\\\
\\\\\"G\\\\\\\"\\\", Rule[FontColor, RGBColor[Rational[71, 85], Rational[94, \
255], 0]], Rule[FontSize, 18], Rule[FontWeight, Bold], Rule[StripOnInput, \
False]]\\)\\!\\(\\*StyleBox[\\\"\\\\\\\"A\\\\\\\"\\\", Rule[FontColor, \
RGBColor[Rational[71, 85], Rational[94, 255], 0]], Rule[FontSize, 18], \
Rule[FontWeight, Bold], Rule[StripOnInput, False]]\\)\\!\\(\\*StyleBox[\\\"\\\
\\\\\"G\\\\\\\"\\\", Rule[FontColor, RGBColor[Rational[71, 85], Rational[94, \
255], 0]], Rule[FontSize, 18], Rule[FontWeight, Bold], Rule[StripOnInput, \
False]]\\)\\!\\(\\*StyleBox[\\\"\\\\\\\"A\\\\\\\"\\\", Rule[FontColor, \
RGBColor[Rational[71, 85], Rational[94, 255], 0]], Rule[FontSize, 18], \
Rule[FontWeight, Bold], Rule[StripOnInput, False]]\\)\\!\\(\\*StyleBox[\\\"\\\
\\\\\"T\\\\\\\"\\\", Rule[FontColor, RGBColor[Rational[71, 85], Rational[94, \
255], 0]], Rule[FontSize, 18], Rule[FontWeight, Bold], Rule[StripOnInput, \
False]]\\)\\!\\(\\*StyleBox[\\\"\\\\\\\"C\\\\\\\"\\\", Rule[FontColor, \
RGBColor[Rational[71, 85], Rational[94, 255], 0]], Rule[FontSize, 18], \
Rule[FontWeight, Bold], Rule[StripOnInput, False]]\\)\\!\\(\\*StyleBox[\\\"\\\
\\\\\"T\\\\\\\"\\\", Rule[FontColor, RGBColor[Rational[71, 85], Rational[94, \
255], 0]], Rule[FontSize, 18], Rule[FontWeight, Bold], Rule[StripOnInput, \
False]]\\)\\!\\(\\*StyleBox[\\\"\\\\\\\"A\\\\\\\"\\\", Rule[FontColor, \
RGBColor[Rational[71, 85], Rational[94, 255], 0]], Rule[FontSize, 18], \
Rule[FontWeight, Bold], Rule[StripOnInput, False]]\\)\\!\\(\\*StyleBox[\\\"\\\
\\\\\"A\\\\\\\"\\\", Rule[FontColor, RGBColor[Rational[71, 85], Rational[94, \
255], 0]], Rule[FontSize, 18], Rule[FontWeight, Bold], Rule[StripOnInput, \
False]]\\)\\!\\(\\*StyleBox[\\\"\\\\\\\"T\\\\\\\"\\\", Rule[FontColor, \
RGBColor[Rational[71, 85], Rational[94, 255], 0]], Rule[FontSize, 18], \
Rule[FontWeight, Bold], Rule[StripOnInput, False]]\\)\\!\\(\\*StyleBox[\\\"\\\
\\\\\"G\\\\\\\"\\\", Rule[FontColor, RGBColor[Rational[71, 85], Rational[94, \
255], 0]], Rule[FontSize, 18], Rule[FontWeight, Bold], Rule[StripOnInput, \
False]]\\)\\!\\(\\*StyleBox[\\\"\\\\\\\"T\\\\\\\"\\\", Rule[FontColor, \
RGBColor[Rational[71, 85], Rational[94, 255], 0]], Rule[FontSize, 18], \
Rule[FontWeight, Bold], Rule[StripOnInput, False]]\\)\\!\\(\\*StyleBox[\\\"\\\
\\\\\"C\\\\\\\"\\\", Rule[FontColor, RGBColor[Rational[71, 85], Rational[94, \
255], 0]], Rule[FontSize, 18], Rule[FontWeight, Bold], Rule[StripOnInput, \
False]]\\)\\!\\(\\*StyleBox[\\\"\\\\\\\"G\\\\\\\"\\\", Rule[FontColor, \
RGBColor[Rational[71, 85], Rational[94, 255], 0]], Rule[FontSize, 18], \
Rule[FontWeight, Bold], Rule[StripOnInput, False]]\\)\\!\\(\\*StyleBox[\\\"\\\
\\\\\"C\\\\\\\"\\\", Rule[FontColor, RGBColor[Rational[71, 85], Rational[94, \
255], 0]], Rule[FontSize, 18], Rule[FontWeight, Bold], Rule[StripOnInput, \
False]]\\)\\!\\(\\*StyleBox[\\\"\\\\\\\"A\\\\\\\"\\\", Rule[FontColor, \
RGBColor[Rational[71, 85], Rational[94, 255], 0]], Rule[FontSize, 18], \
Rule[FontWeight, Bold], Rule[StripOnInput, False]]\\)\\!\\(\\*StyleBox[\\\"\\\
\\\\\"G\\\\\\\"\\\", Rule[FontColor, RGBColor[Rational[71, 85], Rational[94, \
255], 0]], Rule[FontSize, 18], Rule[FontWeight, Bold], Rule[StripOnInput, \
False]]\\)\\!\\(\\*StyleBox[\\\"\\\\\\\"T\\\\\\\"\\\", Rule[FontColor, \
RGBColor[Rational[71, 85], Rational[94, 255], 0]], Rule[FontSize, 18], \
Rule[FontWeight, Bold], Rule[StripOnInput, False]]\\)\\!\\(\\*StyleBox[\\\"\\\
\\\\\"C\\\\\\\"\\\", Rule[FontColor, RGBColor[Rational[71, 85], Rational[94, \
255], 0]], Rule[FontSize, 18], Rule[FontWeight, Bold], Rule[StripOnInput, \
False]]\\)\\!\\(\\*StyleBox[\\\"\\\\\\\"T\\\\\\\"\\\", Rule[FontColor, \
RGBColor[Rational[71, 85], Rational[94, 255], 0]], Rule[FontSize, 18], \
Rule[FontWeight, Bold], Rule[StripOnInput, False]]\\)\\!\\(\\*StyleBox[\\\"\\\
\\\\\"C\\\\\\\"\\\", Rule[FontColor, RGBColor[Rational[71, 85], Rational[94, \
255], 0]], Rule[FontSize, 18], Rule[FontWeight, Bold], Rule[StripOnInput, \
False]]\\)\\!\\(\\*StyleBox[\\\"\\\\\\\"G\\\\\\\"\\\", Rule[FontColor, \
RGBColor[Rational[71, 85], Rational[94, 255], 0]], Rule[FontSize, 18], \
Rule[FontWeight, Bold], Rule[StripOnInput, False]]\\)\\!\\(\\*StyleBox[\\\"\\\
\\\\\"C\\\\\\\"\\\", Rule[FontColor, RGBColor[Rational[71, 85], Rational[94, \
255], 0]], Rule[FontSize, 18], Rule[FontWeight, Bold], Rule[StripOnInput, \
False]]\\)\\!\\(\\*StyleBox[\\\"\\\\\\\"A\\\\\\\"\\\", Rule[FontColor, \
RGBColor[Rational[71, 85], Rational[94, 255], 0]], Rule[FontSize, 18], \
Rule[FontWeight, Bold], Rule[StripOnInput, False]]\\)\\!\\(\\*StyleBox[\\\"\\\
\\\\\"C\\\\\\\"\\\", Rule[FontColor, RGBColor[Rational[71, 85], Rational[94, \
255], 0]], Rule[FontSize, 18], Rule[FontWeight, Bold], Rule[StripOnInput, \
False]]\\)\\!\\(\\*StyleBox[\\\"\\\\\\\"T\\\\\\\"\\\", Rule[FontColor, \
RGBColor[Rational[71, 85], Rational[94, 255], 0]], Rule[FontSize, 18], \
Rule[FontWeight, Bold], Rule[StripOnInput, False]]\\)\\!\\(\\*StyleBox[\\\"\\\
\\\\\"C\\\\\\\"\\\", Rule[FontColor, RGBColor[Rational[71, 85], Rational[94, \
255], 0]], Rule[FontSize, 18], Rule[FontWeight, Bold], Rule[StripOnInput, \
False]]\\)\\!\\(\\*StyleBox[\\\"\\\\\\\"G\\\\\\\"\\\", Rule[FontColor, \
RGBColor[Rational[71, 85], Rational[94, 255], 0]], Rule[FontSize, 18], \
Rule[FontWeight, Bold], Rule[StripOnInput, False]]\\)\\!\\(\\*StyleBox[\\\"\\\
\\\\\"C\\\\\\\"\\\", Rule[FontColor, RGBColor[Rational[71, 85], Rational[94, \
255], 0]], Rule[FontSize, 18], Rule[FontWeight, Bold], Rule[StripOnInput, \
False]]\\)\\!\\(\\*StyleBox[\\\"\\\\\\\"G\\\\\\\"\\\", Rule[FontColor, \
RGBColor[Rational[71, 85], Rational[94, 255], 0]], Rule[FontSize, 18], \
Rule[FontWeight, Bold], Rule[StripOnInput, False]]\\)\\!\\(\\*StyleBox[\\\"\\\
\\\\\"A\\\\\\\"\\\", Rule[FontColor, RGBColor[Rational[71, 85], Rational[94, \
255], 0]], Rule[FontSize, 18], Rule[FontWeight, Bold], Rule[StripOnInput, \
False]]\\)\\!\\(\\*StyleBox[\\\"\\\\\\\"G\\\\\\\"\\\", Rule[FontColor, \
RGBColor[Rational[71, 85], Rational[94, 255], 0]], Rule[FontSize, 18], \
Rule[FontWeight, Bold], Rule[StripOnInput, False]]\\)\\!\\(\\*StyleBox[\\\"\\\
\\\\\"A\\\\\\\"\\\", Rule[FontColor, RGBColor[Rational[71, 85], Rational[94, \
255], 0]], Rule[FontSize, 18], Rule[FontWeight, Bold], Rule[StripOnInput, \
False]]\\)\\!\\(\\*StyleBox[\\\"\\\\\\\"T\\\\\\\"\\\", Rule[FontColor, \
RGBColor[Rational[71, 85], Rational[94, 255], 0]], Rule[FontSize, 18], \
Rule[FontWeight, Bold], Rule[StripOnInput, False]]\\)\\!\\(\\*StyleBox[\\\"\\\
\\\\\"A\\\\\\\"\\\", Rule[FontColor, RGBColor[Rational[71, 85], Rational[94, \
255], 0]], Rule[FontSize, 18], Rule[FontWeight, Bold], Rule[StripOnInput, \
False]]\\)\\!\\(\\*StyleBox[\\\"\\\\\\\"C\\\\\\\"\\\", Rule[FontColor, \
RGBColor[Rational[71, 85], Rational[94, 255], 0]], Rule[FontSize, 18], \
Rule[FontWeight, Bold], Rule[StripOnInput, False]]\\)\\!\\(\\*StyleBox[\\\"\\\
\\\\\"T\\\\\\\"\\\", Rule[FontColor, RGBColor[Rational[71, 85], Rational[94, \
255], 0]], Rule[FontSize, 18], Rule[FontWeight, Bold], Rule[StripOnInput, \
False]]\\)\\!\\(\\*StyleBox[\\\"\\\\\\\"G\\\\\\\"\\\", Rule[FontColor, \
RGBColor[Rational[71, 85], Rational[94, 255], 0]], Rule[FontSize, 18], \
Rule[FontWeight, Bold], Rule[StripOnInput, False]]\\)\\!\\(\\*StyleBox[\\\"\\\
\\\\\"A\\\\\\\"\\\", Rule[FontColor, RGBColor[Rational[71, 85], Rational[94, \
255], 0]], Rule[FontSize, 18], Rule[FontWeight, Bold], Rule[StripOnInput, \
False]]\\)\\!\\(\\*StyleBox[\\\"\\\\\\\"C\\\\\\\"\\\", Rule[FontColor, \
RGBColor[Rational[71, 85], Rational[94, 255], 0]], Rule[FontSize, 18], \
Rule[FontWeight, Bold], Rule[StripOnInput, False]]\\)\\!\\(\\*StyleBox[\\\"\\\
\\\\\"A\\\\\\\"\\\", Rule[FontColor, RGBColor[Rational[71, 85], Rational[94, \
255], 0]], Rule[FontSize, 18], Rule[FontWeight, Bold], Rule[StripOnInput, \
False]]\\)\\!\\(\\*StyleBox[\\\"\\\\\\\"A\\\\\\\"\\\", Rule[FontColor, \
RGBColor[Rational[71, 85], Rational[94, 255], 0]], Rule[FontSize, 18], \
Rule[FontWeight, Bold], Rule[StripOnInput, False]]\\)\\!\\(\\*StyleBox[\\\"\\\
\\\\\"A\\\\\\\"\\\", Rule[FontColor, RGBColor[Rational[71, 85], Rational[94, \
255], 0]], Rule[FontSize, 18], Rule[FontWeight, Bold], Rule[StripOnInput, \
False]]\\)\\!\\(\\*StyleBox[\\\"\\\\\\\"A\\\\\\\"\\\", Rule[FontColor, \
RGBColor[Rational[71, 85], Rational[94, 255], 0]], Rule[FontSize, 18], \
Rule[FontWeight, Bold], Rule[StripOnInput, False]]\\)\\!\\(\\*StyleBox[\\\"\\\
\\\\\"A\\\\\\\"\\\", Rule[FontColor, RGBColor[Rational[71, 85], Rational[94, \
255], 0]], Rule[FontSize, 18], Rule[FontWeight, Bold], Rule[StripOnInput, \
False]]\\)\\!\\(\\*StyleBox[\\\"\\\\\\\"C\\\\\\\"\\\", Rule[FontColor, \
RGBColor[Rational[71, 85], Rational[94, 255], 0]], Rule[FontSize, 18], \
Rule[FontWeight, Bold], Rule[StripOnInput, False]]\\)\\!\\(\\*StyleBox[\\\"\\\
\\\\\"C\\\\\\\"\\\", Rule[FontColor, RGBColor[Rational[71, 85], Rational[94, \
255], 0]], Rule[FontSize, 18], Rule[FontWeight, Bold], Rule[StripOnInput, \
False]]\\)\\!\\(\\*StyleBox[\\\"\\\\\\\"A\\\\\\\"\\\", Rule[FontColor, \
RGBColor[Rational[71, 85], Rational[94, 255], 0]], Rule[FontSize, 18], \
Rule[FontWeight, Bold], Rule[StripOnInput, False]]\\)\\!\\(\\*StyleBox[\\\"\\\
\\\\\"C\\\\\\\"\\\", Rule[FontColor, RGBColor[Rational[71, 85], Rational[94, \
255], 0]], Rule[FontSize, 18], Rule[FontWeight, Bold], Rule[StripOnInput, \
False]]\\)\\!\\(\\*StyleBox[\\\"\\\\\\\"T\\\\\\\"\\\", Rule[FontColor, \
RGBColor[Rational[71, 85], Rational[94, 255], 0]], Rule[FontSize, 18], \
Rule[FontWeight, Bold], Rule[StripOnInput, False]]\\)\\!\\(\\*StyleBox[\\\"\\\
\\\\\"G\\\\\\\"\\\", Rule[FontColor, RGBColor[Rational[71, 85], Rational[94, \
255], 0]], Rule[FontSize, 18], Rule[FontWeight, Bold], Rule[StripOnInput, \
False]]\\)\\!\\(\\*StyleBox[\\\"\\\\\\\"T\\\\\\\"\\\", Rule[FontColor, \
RGBColor[Rational[71, 85], Rational[94, 255], 0]], Rule[FontSize, 18], \
Rule[FontWeight, Bold], Rule[StripOnInput, False]]\\)\\!\\(\\*StyleBox[\\\"\\\
\\\\\"G\\\\\\\"\\\", Rule[FontColor, RGBColor[Rational[71, 85], Rational[94, \
255], 0]], Rule[FontSize, 18], Rule[FontWeight, Bold], Rule[StripOnInput, \
False]]\\)\\!\\(\\*StyleBox[\\\"\\\\\\\"G\\\\\\\"\\\", Rule[FontColor, \
RGBColor[Rational[71, 85], Rational[94, 255], 0]], Rule[FontSize, 18], \
Rule[FontWeight, Bold], Rule[StripOnInput, False]]\\)\\!\\(\\*StyleBox[\\\"\\\
\\\\\"A\\\\\\\"\\\", Rule[FontColor, RGBColor[Rational[71, 85], Rational[94, \
255], 0]], Rule[FontSize, 18], Rule[FontWeight, Bold], Rule[StripOnInput, \
False]]\\)\\!\\(\\*StyleBox[\\\"\\\\\\\"C\\\\\\\"\\\", Rule[FontColor, \
RGBColor[Rational[71, 85], Rational[94, 255], 0]], Rule[FontSize, 18], \
Rule[FontWeight, Bold], Rule[StripOnInput, False]]\\)\\!\\(\\*StyleBox[\\\"\\\
\\\\\"C\\\\\\\"\\\", Rule[FontColor, RGBColor[Rational[71, 85], Rational[94, \
255], 0]], Rule[FontSize, 18], Rule[FontWeight, Bold], Rule[StripOnInput, \
False]]\\)\\!\\(\\*StyleBox[\\\"\\\\\\\"A\\\\\\\"\\\", Rule[FontColor, \
RGBColor[Rational[71, 85], Rational[94, 255], 0]], Rule[FontSize, 18], \
Rule[FontWeight, Bold], Rule[StripOnInput, False]]\\)\\!\\(\\*StyleBox[\\\"\\\
\\\\\"T\\\\\\\"\\\", Rule[FontColor, RGBColor[Rational[71, 85], Rational[94, \
255], 0]], Rule[FontSize, 18], Rule[FontWeight, Bold], Rule[StripOnInput, \
False]]\\)ATGGCAATAATCAAAAAATACACATCAGGAAGACAAGAGAAGAACCCCGCTCTC--------------\
-AGAATGAAATGGATGATGGCAATGAAATATCCGATCACAGCAGACAGG---------------------------\
AGGATAATGGAGATGATTCCT---------\
GAAAGAAATGAACAAGGACAAACACTTTGGAGTAAGACAAATGATGCTGGATCAGATAGGGTGGTGGTATCACCCCTA\
GCCGTAACTTGGTGGAATAGGAATGGACCGACAACAGATACGGTCCACTATCCAAAAGTCTACAAAACATATTTTGAA\
AAAGTTGAAAGGTTAAAGAATGGGACCTTTGGTCCTGTCCATTTTAGAAATCAAATTAAAATACGCCGAAGAGTCGAC\
ATAAACCCAGGCCATGCAGATCTCAGTGCCAAGGAAGCACAAGATGTTATCATGGAGGTCGTTTTCCCAAATGAAGTG\
GGAGCCAGAATATTAACATCAGAGTCGCAATTAACAATAACAAAAGAGAAGAAAGAGGAGCTCCAGGATTGTAAAATT\
GCCCCTTTAATGGTGGCATACATGTTGGAAAGAGAACTGGTTCGCAAAACCAGATTCCTGCCGGTAGCAGGCGGAACA\
AGCAGTGTGTACATTGAAGTATTGCACTTGACTCAAGGAACCTGCTGGGAACAGATGTACACTCCAGGTGGAGAAGTG\
AAGAATGATGATGTCGACCAGAGTTTAATCATTGCTGCCAGAAACATTGTTAGGAGAGCAACAGTATCGGCAGATCCA\
CTGGCATCACTATTGGAGATGTGCCACAGCACACAAATTGGTGGGATA---------\
AGGATGGTTGACATCCTCAGACAA------\
AATCCAACGGAAGAGCAAGCTGTGGATATATGCAAAGCAGCAATGGGTTTGAGAATCAGCTCCTCTTTTAGCTTCGGA\
GGTTTCACTTTCAAAAGAACAAGTGGATCATCTGTTAAAAGGGAAGAAGAAGTG------------------------\
---CTTACCGGAAATCTCCAAACA---------------------------------------------------\
CTAAAAATAAGAGTGCATGAGGGGTATGAGGAATTCACAATGGTCGGGAAAAGAGCAACAGCCATATTAAGGAAAGCA\
ACTAGAAGGCTGGTTCAG------CTGATAGTAAGTGGAAGAGACGAACAGTCA---\
ATTGCTGAGGCAATCATAGTAGCAATGGTGTTCTCACAAGAGGATTGCATGATAAAGGCTGTCCGAGGTGATCTGAAT\
TTTGTAAACAGAGCAAATCAACGGCTGAATCCC------\
ATGCATCAACTCCTAAGACACTTCCAGAAGGATGCAAAAGTGCTGATTCAAAAT---TGGGGAGTTGAACCTATT---\
---GATAATGTCATGGGAATGATAGGCATATTACCTGATATGACTCCAAGCACAGAGATGTCACTAAGA---------\
---GGGGTAAGGGTCAGTAAAACAGGAGTGGACGAATATTCCAGTACTGAGAGAGTGGTTGTGAGTATTGATCGCTTC\
TTGAGAGTTCGAGATCAGCGGGGGAATGTACTCCTATCTCTT---------------------\
GAGGAGGTTAGCGAAACACAGGGAACCGAGAAATTAACAATA---------\
ACCTATTCATCATCAATGATGTGGGAGATAAACGGACCTGAGTCAGTGCTCGTTAACACATATCAATGGATCATTAGA\
AATTGGGAAACTGTGAAGATCCAATGGTCTCAAGACCCCACAATGCTATACAACAAGATGGAATTTGAGCCATTTCAG\
TCTCTCGTACCTAAAGCAGCCAGAGGC---\
CAATACAGTGGATTTGTGAGAACACTATTCCAGCAGATGCGTGATGTGCTGGGGACATTTGATACTGCCCAAATAATA\
AAGCTGCTGCCATTTGCAGCAGCGCCACCGGAGCAGAGTAGGATGCAGTTCTCTTCTCTAGCTGTAAATGTAAGAGGA\
TCAGGAATGAGA---------------------------\
ATACTCATAAGAGGTAACTCCCCCGTATTTAACTACAATAAGGCAACTAAAAGG------\
CTAACAGTCCTCGGAAAGGAC---------------------------------------------------------\
---------------------------------------\
GCAGGTGTACTAACAGAAGATCCAGATGAGGGAACAGCTGGAGTGGAATCTGCGGTACTGAGAGGGTTCCTAATT---\
---------------------CTAGGAAAGGAAAACAAAAGA------------------\
TATGGACCCGCATTGAGCATCAATGAACTGAGTAATCTTGCAAAAGGGGAGAAAGCCAATGTGTTGATAGGGCAAGGA\
---------------------GACGTGGTGTTGGTAATGAAACGG---------\\!\\(\\*StyleBox[\\\"\\\
\\\\\"A\\\\\\\"\\\", Rule[FontColor, RGBColor[Rational[71, 85], Rational[94, \
255], 0]], Rule[FontSize, 18], Rule[FontWeight, Bold], Rule[StripOnInput, \
False]]\\)\\!\\(\\*StyleBox[\\\"\\\\\\\"A\\\\\\\"\\\", Rule[FontColor, \
RGBColor[Rational[71, 85], Rational[94, 255], 0]], Rule[FontSize, 18], \
Rule[FontWeight, Bold], Rule[StripOnInput, False]]\\)\\!\\(\\*StyleBox[\\\"\\\
\\\\\"A\\\\\\\"\\\", Rule[FontColor, RGBColor[Rational[71, 85], Rational[94, \
255], 0]], Rule[FontSize, 18], Rule[FontWeight, Bold], Rule[StripOnInput, \
False]]\\)\\!\\(\\*StyleBox[\\\"\\\\\\\"C\\\\\\\"\\\", Rule[FontColor, \
RGBColor[Rational[71, 85], Rational[94, 255], 0]], Rule[FontSize, 18], \
Rule[FontWeight, Bold], Rule[StripOnInput, False]]\\)\\!\\(\\*StyleBox[\\\"\\\
\\\\\"G\\\\\\\"\\\", Rule[FontColor, RGBColor[Rational[71, 85], Rational[94, \
255], 0]], Rule[FontSize, 18], Rule[FontWeight, Bold], Rule[StripOnInput, \
False]]\\)\\!\\(\\*StyleBox[\\\"\\\\\\\"G\\\\\\\"\\\", Rule[FontColor, \
RGBColor[Rational[71, 85], Rational[94, 255], 0]], Rule[FontSize, 18], \
Rule[FontWeight, Bold], Rule[StripOnInput, False]]\\)\\!\\(\\*StyleBox[\\\"\\\
\\\\\"G\\\\\\\"\\\", Rule[FontColor, RGBColor[Rational[71, 85], Rational[94, \
255], 0]], Rule[FontSize, 18], Rule[FontWeight, Bold], Rule[StripOnInput, \
False]]\\)\\!\\(\\*StyleBox[\\\"\\\\\\\"A\\\\\\\"\\\", Rule[FontColor, \
RGBColor[Rational[71, 85], Rational[94, 255], 0]], Rule[FontSize, 18], \
Rule[FontWeight, Bold], Rule[StripOnInput, False]]\\)\\!\\(\\*StyleBox[\\\"\\\
\\\\\"C\\\\\\\"\\\", Rule[FontColor, RGBColor[Rational[71, 85], Rational[94, \
255], 0]], Rule[FontSize, 18], Rule[FontWeight, Bold], Rule[StripOnInput, \
False]]\\)\\!\\(\\*StyleBox[\\\"\\\\\\\"T\\\\\\\"\\\", Rule[FontColor, \
RGBColor[Rational[71, 85], Rational[94, 255], 0]], Rule[FontSize, 18], \
Rule[FontWeight, Bold], Rule[StripOnInput, False]]\\)\\!\\(\\*StyleBox[\\\"\\\
\\\\\"C\\\\\\\"\\\", Rule[FontColor, RGBColor[Rational[71, 85], Rational[94, \
255], 0]], Rule[FontSize, 18], Rule[FontWeight, Bold], Rule[StripOnInput, \
False]]\\)\\!\\(\\*StyleBox[\\\"\\\\\\\"T\\\\\\\"\\\", Rule[FontColor, \
RGBColor[Rational[71, 85], Rational[94, 255], 0]], Rule[FontSize, 18], \
Rule[FontWeight, Bold], Rule[StripOnInput, False]]\\)\\!\\(\\*StyleBox[\\\"\\\
\\\\\"A\\\\\\\"\\\", Rule[FontColor, RGBColor[Rational[71, 85], Rational[94, \
255], 0]], Rule[FontSize, 18], Rule[FontWeight, Bold], Rule[StripOnInput, \
False]]\\)\\!\\(\\*StyleBox[\\\"\\\\\\\"G\\\\\\\"\\\", Rule[FontColor, \
RGBColor[Rational[71, 85], Rational[94, 255], 0]], Rule[FontSize, 18], \
Rule[FontWeight, Bold], Rule[StripOnInput, False]]\\)\\!\\(\\*StyleBox[\\\"\\\
\\\\\"C\\\\\\\"\\\", Rule[FontColor, RGBColor[Rational[71, 85], Rational[94, \
255], 0]], Rule[FontSize, 18], Rule[FontWeight, Bold], Rule[StripOnInput, \
False]]\\)\\!\\(\\*StyleBox[\\\"\\\\\\\"A\\\\\\\"\\\", Rule[FontColor, \
RGBColor[Rational[71, 85], Rational[94, 255], 0]], Rule[FontSize, 18], \
Rule[FontWeight, Bold], Rule[StripOnInput, False]]\\)\\!\\(\\*StyleBox[\\\"\\\
\\\\\"T\\\\\\\"\\\", Rule[FontColor, RGBColor[Rational[71, 85], Rational[94, \
255], 0]], Rule[FontSize, 18], Rule[FontWeight, Bold], Rule[StripOnInput, \
False]]\\)\\!\\(\\*StyleBox[\\\"\\\\\\\"A\\\\\\\"\\\", Rule[FontColor, \
RGBColor[Rational[71, 85], Rational[94, 255], 0]], Rule[FontSize, 18], \
Rule[FontWeight, Bold], Rule[StripOnInput, False]]\\)\\!\\(\\*StyleBox[\\\"\\\
\\\\\"C\\\\\\\"\\\", Rule[FontColor, RGBColor[Rational[71, 85], Rational[94, \
255], 0]], Rule[FontSize, 18], Rule[FontWeight, Bold], Rule[StripOnInput, \
False]]\\)\\!\\(\\*StyleBox[\\\"\\\\\\\"T\\\\\\\"\\\", Rule[FontColor, \
RGBColor[Rational[71, 85], Rational[94, 255], 0]], Rule[FontSize, 18], \
Rule[FontWeight, Bold], Rule[StripOnInput, False]]\\)\\!\\(\\*StyleBox[\\\"\\\
\\\\\"T\\\\\\\"\\\", Rule[FontColor, RGBColor[Rational[71, 85], Rational[94, \
255], 0]], Rule[FontSize, 18], Rule[FontWeight, Bold], Rule[StripOnInput, \
False]]\\)\\!\\(\\*StyleBox[\\\"\\\\\\\"A\\\\\\\"\\\", Rule[FontColor, \
RGBColor[Rational[71, 85], Rational[94, 255], 0]], Rule[FontSize, 18], \
Rule[FontWeight, Bold], Rule[StripOnInput, False]]\\)\\!\\(\\*StyleBox[\\\"\\\
\\\\\"C\\\\\\\"\\\", Rule[FontColor, RGBColor[Rational[71, 85], Rational[94, \
255], 0]], Rule[FontSize, 18], Rule[FontWeight, Bold], Rule[StripOnInput, \
False]]\\)\\!\\(\\*StyleBox[\\\"\\\\\\\"T\\\\\\\"\\\", Rule[FontColor, \
RGBColor[Rational[71, 85], Rational[94, 255], 0]], Rule[FontSize, 18], \
Rule[FontWeight, Bold], Rule[StripOnInput, False]]\\)\\!\\(\\*StyleBox[\\\"\\\
\\\\\"G\\\\\\\"\\\", Rule[FontColor, RGBColor[Rational[71, 85], Rational[94, \
255], 0]], Rule[FontSize, 18], Rule[FontWeight, Bold], Rule[StripOnInput, \
False]]\\)\\!\\(\\*StyleBox[\\\"\\\\\\\"A\\\\\\\"\\\", Rule[FontColor, \
RGBColor[Rational[71, 85], Rational[94, 255], 0]], Rule[FontSize, 18], \
Rule[FontWeight, Bold], Rule[StripOnInput, False]]\\)\\!\\(\\*StyleBox[\\\"\\\
\\\\\"C\\\\\\\"\\\", Rule[FontColor, RGBColor[Rational[71, 85], Rational[94, \
255], 0]], Rule[FontSize, 18], Rule[FontWeight, Bold], Rule[StripOnInput, \
False]]\\)\\!\\(\\*StyleBox[\\\"\\\\\\\"A\\\\\\\"\\\", Rule[FontColor, \
RGBColor[Rational[71, 85], Rational[94, 255], 0]], Rule[FontSize, 18], \
Rule[FontWeight, Bold], Rule[StripOnInput, False]]\\)\\!\\(\\*StyleBox[\\\"\\\
\\\\\"G\\\\\\\"\\\", Rule[FontColor, RGBColor[Rational[71, 85], Rational[94, \
255], 0]], Rule[FontSize, 18], Rule[FontWeight, Bold], Rule[StripOnInput, \
False]]\\)\\!\\(\\*StyleBox[\\\"\\\\\\\"C\\\\\\\"\\\", Rule[FontColor, \
RGBColor[Rational[71, 85], Rational[94, 255], 0]], Rule[FontSize, 18], \
Rule[FontWeight, Bold], Rule[StripOnInput, False]]\\)\\!\\(\\*StyleBox[\\\"\\\
\\\\\"C\\\\\\\"\\\", Rule[FontColor, RGBColor[Rational[71, 85], Rational[94, \
255], 0]], Rule[FontSize, 18], Rule[FontWeight, Bold], Rule[StripOnInput, \
False]]\\)\\!\\(\\*StyleBox[\\\"\\\\\\\"A\\\\\\\"\\\", Rule[FontColor, \
RGBColor[Rational[71, 85], Rational[94, 255], 0]], Rule[FontSize, 18], \
Rule[FontWeight, Bold], Rule[StripOnInput, False]]\\)\\!\\(\\*StyleBox[\\\"\\\
\\\\\"G\\\\\\\"\\\", Rule[FontColor, RGBColor[Rational[71, 85], Rational[94, \
255], 0]], Rule[FontSize, 18], Rule[FontWeight, Bold], Rule[StripOnInput, \
False]]\\)\\!\\(\\*StyleBox[\\\"\\\\\\\"-\\\\\\\"\\\", Rule[FontColor, \
RGBColor[Rational[71, 85], Rational[94, 255], 0]], Rule[FontSize, 18], \
Rule[FontWeight, Bold], Rule[StripOnInput, False]]\\)\\!\\(\\*StyleBox[\\\"\\\
\\\\\"-\\\\\\\"\\\", Rule[FontColor, RGBColor[Rational[71, 85], Rational[94, \
255], 0]], Rule[FontSize, 18], Rule[FontWeight, Bold], Rule[StripOnInput, \
False]]\\)\\!\\(\\*StyleBox[\\\"\\\\\\\"-\\\\\\\"\\\", Rule[FontColor, \
RGBColor[Rational[71, 85], Rational[94, 255], 0]], Rule[FontSize, 18], \
Rule[FontWeight, Bold], Rule[StripOnInput, False]]\\)\\!\\(\\*StyleBox[\\\"\\\
\\\\\"-\\\\\\\"\\\", Rule[FontColor, RGBColor[Rational[71, 85], Rational[94, \
255], 0]], Rule[FontSize, 18], Rule[FontWeight, Bold], Rule[StripOnInput, \
False]]\\)\\!\\(\\*StyleBox[\\\"\\\\\\\"-\\\\\\\"\\\", Rule[FontColor, \
RGBColor[Rational[71, 85], Rational[94, 255], 0]], Rule[FontSize, 18], \
Rule[FontWeight, Bold], Rule[StripOnInput, False]]\\)\\!\\(\\*StyleBox[\\\"\\\
\\\\\"-\\\\\\\"\\\", Rule[FontColor, RGBColor[Rational[71, 85], Rational[94, \
255], 0]], Rule[FontSize, 18], Rule[FontWeight, Bold], Rule[StripOnInput, \
False]]\\)\\!\\(\\*StyleBox[\\\"\\\\\\\"-\\\\\\\"\\\", Rule[FontColor, \
RGBColor[Rational[71, 85], Rational[94, 255], 0]], Rule[FontSize, 18], \
Rule[FontWeight, Bold], Rule[StripOnInput, False]]\\)\\!\\(\\*StyleBox[\\\"\\\
\\\\\"-\\\\\\\"\\\", Rule[FontColor, RGBColor[Rational[71, 85], Rational[94, \
255], 0]], Rule[FontSize, 18], Rule[FontWeight, Bold], Rule[StripOnInput, \
False]]\\)\\!\\(\\*StyleBox[\\\"\\\\\\\"-\\\\\\\"\\\", Rule[FontColor, \
RGBColor[Rational[71, 85], Rational[94, 255], 0]], Rule[FontSize, 18], \
Rule[FontWeight, Bold], Rule[StripOnInput, False]]\\)\\!\\(\\*StyleBox[\\\"\\\
\\\\\"-\\\\\\\"\\\", Rule[FontColor, RGBColor[Rational[71, 85], Rational[94, \
255], 0]], Rule[FontSize, 18], Rule[FontWeight, Bold], Rule[StripOnInput, \
False]]\\)\\!\\(\\*StyleBox[\\\"\\\\\\\"-\\\\\\\"\\\", Rule[FontColor, \
RGBColor[Rational[71, 85], Rational[94, 255], 0]], Rule[FontSize, 18], \
Rule[FontWeight, Bold], Rule[StripOnInput, False]]\\)\\!\\(\\*StyleBox[\\\"\\\
\\\\\"-\\\\\\\"\\\", Rule[FontColor, RGBColor[Rational[71, 85], Rational[94, \
255], 0]], Rule[FontSize, 18], Rule[FontWeight, Bold], Rule[StripOnInput, \
False]]\\)\\!\\(\\*StyleBox[\\\"\\\\\\\"-\\\\\\\"\\\", Rule[FontColor, \
RGBColor[Rational[71, 85], Rational[94, 255], 0]], Rule[FontSize, 18], \
Rule[FontWeight, Bold], Rule[StripOnInput, False]]\\)\\!\\(\\*StyleBox[\\\"\\\
\\\\\"-\\\\\\\"\\\", Rule[FontColor, RGBColor[Rational[71, 85], Rational[94, \
255], 0]], Rule[FontSize, 18], Rule[FontWeight, Bold], Rule[StripOnInput, \
False]]\\)\\!\\(\\*StyleBox[\\\"\\\\\\\"-\\\\\\\"\\\", Rule[FontColor, \
RGBColor[Rational[71, 85], Rational[94, 255], 0]], Rule[FontSize, 18], \
Rule[FontWeight, Bold], Rule[StripOnInput, False]]\\)\\!\\(\\*StyleBox[\\\"\\\
\\\\\"-\\\\\\\"\\\", Rule[FontColor, RGBColor[Rational[71, 85], Rational[94, \
255], 0]], Rule[FontSize, 18], Rule[FontWeight, Bold], Rule[StripOnInput, \
False]]\\)\\!\\(\\*StyleBox[\\\"\\\\\\\"-\\\\\\\"\\\", Rule[FontColor, \
RGBColor[Rational[71, 85], Rational[94, 255], 0]], Rule[FontSize, 18], \
Rule[FontWeight, Bold], Rule[StripOnInput, False]]\\)\\!\\(\\*StyleBox[\\\"\\\
\\\\\"-\\\\\\\"\\\", Rule[FontColor, RGBColor[Rational[71, 85], Rational[94, \
255], 0]], Rule[FontSize, 18], Rule[FontWeight, Bold], Rule[StripOnInput, \
False]]\\)\\!\\(\\*StyleBox[\\\"\\\\\\\"-\\\\\\\"\\\", Rule[FontColor, \
RGBColor[Rational[71, 85], Rational[94, 255], 0]], Rule[FontSize, 18], \
Rule[FontWeight, Bold], Rule[StripOnInput, False]]\\)\\!\\(\\*StyleBox[\\\"\\\
\\\\\"-\\\\\\\"\\\", Rule[FontColor, RGBColor[Rational[71, 85], Rational[94, \
255], 0]], Rule[FontSize, 18], Rule[FontWeight, Bold], Rule[StripOnInput, \
False]]\\)\\!\\(\\*StyleBox[\\\"\\\\\\\"-\\\\\\\"\\\", Rule[FontColor, \
RGBColor[Rational[71, 85], Rational[94, 255], 0]], Rule[FontSize, 18], \
Rule[FontWeight, Bold], Rule[StripOnInput, False]]\\)\\!\\(\\*StyleBox[\\\"\\\
\\\\\"-\\\\\\\"\\\", Rule[FontColor, RGBColor[Rational[71, 85], Rational[94, \
255], 0]], Rule[FontSize, 18], Rule[FontWeight, Bold], Rule[StripOnInput, \
False]]\\)\\!\\(\\*StyleBox[\\\"\\\\\\\"-\\\\\\\"\\\", Rule[FontColor, \
RGBColor[Rational[71, 85], Rational[94, 255], 0]], Rule[FontSize, 18], \
Rule[FontWeight, Bold], Rule[StripOnInput, False]]\\)\\!\\(\\*StyleBox[\\\"\\\
\\\\\"-\\\\\\\"\\\", Rule[FontColor, RGBColor[Rational[71, 85], Rational[94, \
255], 0]], Rule[FontSize, 18], Rule[FontWeight, Bold], Rule[StripOnInput, \
False]]\\)\\!\\(\\*StyleBox[\\\"\\\\\\\"-\\\\\\\"\\\", Rule[FontColor, \
RGBColor[Rational[71, 85], Rational[94, 255], 0]], Rule[FontSize, 18], \
Rule[FontWeight, Bold], Rule[StripOnInput, False]]\\)\\!\\(\\*StyleBox[\\\"\\\
\\\\\"-\\\\\\\"\\\", Rule[FontColor, RGBColor[Rational[71, 85], Rational[94, \
255], 0]], Rule[FontSize, 18], Rule[FontWeight, Bold], Rule[StripOnInput, \
False]]\\)\\!\\(\\*StyleBox[\\\"\\\\\\\"-\\\\\\\"\\\", Rule[FontColor, \
RGBColor[Rational[71, 85], Rational[94, 255], 0]], Rule[FontSize, 18], \
Rule[FontWeight, Bold], Rule[StripOnInput, False]]\\)\\!\\(\\*StyleBox[\\\"\\\
\\\\\"-\\\\\\\"\\\", Rule[FontColor, RGBColor[Rational[71, 85], Rational[94, \
255], 0]], Rule[FontSize, 18], Rule[FontWeight, Bold], Rule[StripOnInput, \
False]]\\)\\!\\(\\*StyleBox[\\\"\\\\\\\"-\\\\\\\"\\\", Rule[FontColor, \
RGBColor[Rational[71, 85], Rational[94, 255], 0]], Rule[FontSize, 18], \
Rule[FontWeight, Bold], Rule[StripOnInput, False]]\\)\\!\\(\\*StyleBox[\\\"\\\
\\\\\"-\\\\\\\"\\\", Rule[FontColor, RGBColor[Rational[71, 85], Rational[94, \
255], 0]], Rule[FontSize, 18], Rule[FontWeight, Bold], Rule[StripOnInput, \
False]]\\)\\!\\(\\*StyleBox[\\\"\\\\\\\"-\\\\\\\"\\\", Rule[FontColor, \
RGBColor[Rational[71, 85], Rational[94, 255], 0]], Rule[FontSize, 18], \
Rule[FontWeight, Bold], Rule[StripOnInput, False]]\\)\\!\\(\\*StyleBox[\\\"\\\
\\\\\"-\\\\\\\"\\\", Rule[FontColor, RGBColor[Rational[71, 85], Rational[94, \
255], 0]], Rule[FontSize, 18], Rule[FontWeight, Bold], Rule[StripOnInput, \
False]]\\)\\!\\(\\*StyleBox[\\\"\\\\\\\"-\\\\\\\"\\\", Rule[FontColor, \
RGBColor[Rational[71, 85], Rational[94, 255], 0]], Rule[FontSize, 18], \
Rule[FontWeight, Bold], Rule[StripOnInput, False]]\\)\\!\\(\\*StyleBox[\\\"\\\
\\\\\"-\\\\\\\"\\\", Rule[FontColor, RGBColor[Rational[71, 85], Rational[94, \
255], 0]], Rule[FontSize, 18], Rule[FontWeight, Bold], Rule[StripOnInput, \
False]]\\)\\!\\(\\*StyleBox[\\\"\\\\\\\"-\\\\\\\"\\\", Rule[FontColor, \
RGBColor[Rational[71, 85], Rational[94, 255], 0]], Rule[FontSize, 18], \
Rule[FontWeight, Bold], Rule[StripOnInput, False]]\\)\\!\\(\\*StyleBox[\\\"\\\
\\\\\"-\\\\\\\"\\\", Rule[FontColor, RGBColor[Rational[71, 85], Rational[94, \
255], 0]], Rule[FontSize, 18], Rule[FontWeight, Bold], Rule[StripOnInput, \
False]]\\)\\!\\(\\*StyleBox[\\\"\\\\\\\"-\\\\\\\"\\\", Rule[FontColor, \
RGBColor[Rational[71, 85], Rational[94, 255], 0]], Rule[FontSize, 18], \
Rule[FontWeight, Bold], Rule[StripOnInput, False]]\\)\\!\\(\\*StyleBox[\\\"\\\
\\\\\"-\\\\\\\"\\\", Rule[FontColor, RGBColor[Rational[71, 85], Rational[94, \
255], 0]], Rule[FontSize, 18], Rule[FontWeight, Bold], Rule[StripOnInput, \
False]]\\)\\!\\(\\*StyleBox[\\\"\\\\\\\"-\\\\\\\"\\\", Rule[FontColor, \
RGBColor[Rational[71, 85], Rational[94, 255], 0]], Rule[FontSize, 18], \
Rule[FontWeight, Bold], Rule[StripOnInput, False]]\\)\\!\\(\\*StyleBox[\\\"\\\
\\\\\"-\\\\\\\"\\\", Rule[FontColor, RGBColor[Rational[71, 85], Rational[94, \
255], 0]], Rule[FontSize, 18], Rule[FontWeight, Bold], Rule[StripOnInput, \
False]]\\)\\!\\(\\*StyleBox[\\\"\\\\\\\"-\\\\\\\"\\\", Rule[FontColor, \
RGBColor[Rational[71, 85], Rational[94, 255], 0]], Rule[FontSize, 18], \
Rule[FontWeight, Bold], Rule[StripOnInput, False]]\\)\\!\\(\\*StyleBox[\\\"\\\
\\\\\"-\\\\\\\"\\\", Rule[FontColor, RGBColor[Rational[71, 85], Rational[94, \
255], 0]], Rule[FontSize, 18], Rule[FontWeight, Bold], Rule[StripOnInput, \
False]]\\)\\!\\(\\*StyleBox[\\\"\\\\\\\"-\\\\\\\"\\\", Rule[FontColor, \
RGBColor[Rational[71, 85], Rational[94, 255], 0]], Rule[FontSize, 18], \
Rule[FontWeight, Bold], Rule[StripOnInput, False]]\\)\\!\\(\\*StyleBox[\\\"\\\
\\\\\"-\\\\\\\"\\\", Rule[FontColor, RGBColor[Rational[71, 85], Rational[94, \
255], 0]], Rule[FontSize, 18], Rule[FontWeight, Bold], Rule[StripOnInput, \
False]]\\)\\!\\(\\*StyleBox[\\\"\\\\\\\"-\\\\\\\"\\\", Rule[FontColor, \
RGBColor[Rational[71, 85], Rational[94, 255], 0]], Rule[FontSize, 18], \
Rule[FontWeight, Bold], Rule[StripOnInput, False]]\\)\\!\\(\\*StyleBox[\\\"\\\
\\\\\"-\\\\\\\"\\\", Rule[FontColor, RGBColor[Rational[71, 85], Rational[94, \
255], 0]], Rule[FontSize, 18], Rule[FontWeight, Bold], Rule[StripOnInput, \
False]]\\)\\!\\(\\*StyleBox[\\\"\\\\\\\"-\\\\\\\"\\\", Rule[FontColor, \
RGBColor[Rational[71, 85], Rational[94, 255], 0]], Rule[FontSize, 18], \
Rule[FontWeight, Bold], Rule[StripOnInput, False]]\\)\\!\\(\\*StyleBox[\\\"\\\
\\\\\"-\\\\\\\"\\\", Rule[FontColor, RGBColor[Rational[71, 85], Rational[94, \
255], 0]], Rule[FontSize, 18], Rule[FontWeight, Bold], Rule[StripOnInput, \
False]]\\)\\!\\(\\*StyleBox[\\\"\\\\\\\"-\\\\\\\"\\\", Rule[FontColor, \
RGBColor[Rational[71, 85], Rational[94, 255], 0]], Rule[FontSize, 18], \
Rule[FontWeight, Bold], Rule[StripOnInput, False]]\\)\\!\\(\\*StyleBox[\\\"\\\
\\\\\"-\\\\\\\"\\\", Rule[FontColor, RGBColor[Rational[71, 85], Rational[94, \
255], 0]], Rule[FontSize, 18], Rule[FontWeight, Bold], Rule[StripOnInput, \
False]]\\)\\!\\(\\*StyleBox[\\\"\\\\\\\"-\\\\\\\"\\\", Rule[FontColor, \
RGBColor[Rational[71, 85], Rational[94, 255], 0]], Rule[FontSize, 18], \
Rule[FontWeight, Bold], Rule[StripOnInput, False]]\\)\\!\\(\\*StyleBox[\\\"\\\
\\\\\"-\\\\\\\"\\\", Rule[FontColor, RGBColor[Rational[71, 85], Rational[94, \
255], 0]], Rule[FontSize, 18], Rule[FontWeight, Bold], Rule[StripOnInput, \
False]]\\)\\!\\(\\*StyleBox[\\\"\\\\\\\"-\\\\\\\"\\\", Rule[FontColor, \
RGBColor[Rational[71, 85], Rational[94, 255], 0]], Rule[FontSize, 18], \
Rule[FontWeight, Bold], Rule[StripOnInput, False]]\\)\\!\\(\\*StyleBox[\\\"\\\
\\\\\"-\\\\\\\"\\\", Rule[FontColor, RGBColor[Rational[71, 85], Rational[94, \
255], 0]], Rule[FontSize, 18], Rule[FontWeight, Bold], Rule[StripOnInput, \
False]]\\)\\!\\(\\*StyleBox[\\\"\\\\\\\"-\\\\\\\"\\\", Rule[FontColor, \
RGBColor[Rational[71, 85], Rational[94, 255], 0]], Rule[FontSize, 18], \
Rule[FontWeight, Bold], Rule[StripOnInput, False]]\\)\\!\\(\\*StyleBox[\\\"\\\
\\\\\"-\\\\\\\"\\\", Rule[FontColor, RGBColor[Rational[71, 85], Rational[94, \
255], 0]], Rule[FontSize, 18], Rule[FontWeight, Bold], Rule[StripOnInput, \
False]]\\)\\!\\(\\*StyleBox[\\\"\\\\\\\"-\\\\\\\"\\\", Rule[FontColor, \
RGBColor[Rational[71, 85], Rational[94, 255], 0]], Rule[FontSize, 18], \
Rule[FontWeight, Bold], Rule[StripOnInput, False]]\\)\\!\\(\\*StyleBox[\\\"\\\
\\\\\"-\\\\\\\"\\\", Rule[FontColor, RGBColor[Rational[71, 85], Rational[94, \
255], 0]], Rule[FontSize, 18], Rule[FontWeight, Bold], Rule[StripOnInput, \
False]]\\)\\!\\(\\*StyleBox[\\\"\\\\\\\"-\\\\\\\"\\\", Rule[FontColor, \
RGBColor[Rational[71, 85], Rational[94, 255], 0]], Rule[FontSize, 18], \
Rule[FontWeight, Bold], Rule[StripOnInput, False]]\\)\\!\\(\\*StyleBox[\\\"\\\
\\\\\"-\\\\\\\"\\\", Rule[FontColor, RGBColor[Rational[71, 85], Rational[94, \
255], 0]], Rule[FontSize, 18], Rule[FontWeight, Bold], Rule[StripOnInput, \
False]]\\)\\!\\(\\*StyleBox[\\\"\\\\\\\"-\\\\\\\"\\\", Rule[FontColor, \
RGBColor[Rational[71, 85], Rational[94, 255], 0]], Rule[FontSize, 18], \
Rule[FontWeight, Bold], Rule[StripOnInput, False]]\\)\\!\\(\\*StyleBox[\\\"\\\
\\\\\"-\\\\\\\"\\\", Rule[FontColor, RGBColor[Rational[71, 85], Rational[94, \
255], 0]], Rule[FontSize, 18], Rule[FontWeight, Bold], Rule[StripOnInput, \
False]]\\)\\!\\(\\*StyleBox[\\\"\\\\\\\"-\\\\\\\"\\\", Rule[FontColor, \
RGBColor[Rational[71, 85], Rational[94, 255], 0]], Rule[FontSize, 18], \
Rule[FontWeight, Bold], Rule[StripOnInput, False]]\\)\\!\\(\\*StyleBox[\\\"\\\
\\\\\"-\\\\\\\"\\\", Rule[FontColor, RGBColor[Rational[71, 85], Rational[94, \
255], 0]], Rule[FontSize, 18], Rule[FontWeight, Bold], Rule[StripOnInput, \
False]]\\)\\!\\(\\*StyleBox[\\\"\\\\\\\"-\\\\\\\"\\\", Rule[FontColor, \
RGBColor[Rational[71, 85], Rational[94, 255], 0]], Rule[FontSize, 18], \
Rule[FontWeight, Bold], Rule[StripOnInput, False]]\\)\\!\\(\\*StyleBox[\\\"\\\
\\\\\"-\\\\\\\"\\\", Rule[FontColor, RGBColor[Rational[71, 85], Rational[94, \
255], 0]], Rule[FontSize, 18], Rule[FontWeight, Bold], Rule[StripOnInput, \
False]]\\)\\!\\(\\*StyleBox[\\\"\\\\\\\"-\\\\\\\"\\\", Rule[FontColor, \
RGBColor[Rational[71, 85], Rational[94, 255], 0]], Rule[FontSize, 18], \
Rule[FontWeight, Bold], Rule[StripOnInput, False]]\\)\\!\\(\\*StyleBox[\\\"\\\
\\\\\"-\\\\\\\"\\\", Rule[FontColor, RGBColor[Rational[71, 85], Rational[94, \
255], 0]], Rule[FontSize, 18], Rule[FontWeight, Bold], Rule[StripOnInput, \
False]]\\)\\!\\(\\*StyleBox[\\\"\\\\\\\"-\\\\\\\"\\\", Rule[FontColor, \
RGBColor[Rational[71, 85], Rational[94, 255], 0]], Rule[FontSize, 18], \
Rule[FontWeight, Bold], Rule[StripOnInput, False]]\\)\\!\\(\\*StyleBox[\\\"\\\
\\\\\"-\\\\\\\"\\\", Rule[FontColor, RGBColor[Rational[71, 85], Rational[94, \
255], 0]], Rule[FontSize, 18], Rule[FontWeight, Bold], Rule[StripOnInput, \
False]]\\)\\!\\(\\*StyleBox[\\\"\\\\\\\"-\\\\\\\"\\\", Rule[FontColor, \
RGBColor[Rational[71, 85], Rational[94, 255], 0]], Rule[FontSize, 18], \
Rule[FontWeight, Bold], Rule[StripOnInput, False]]\\)\\!\\(\\*StyleBox[\\\"\\\
\\\\\"-\\\\\\\"\\\", Rule[FontColor, RGBColor[Rational[71, 85], Rational[94, \
255], 0]], Rule[FontSize, 18], Rule[FontWeight, Bold], Rule[StripOnInput, \
False]]\\)\\!\\(\\*StyleBox[\\\"\\\\\\\"-\\\\\\\"\\\", Rule[FontColor, \
RGBColor[Rational[71, 85], Rational[94, 255], 0]], Rule[FontSize, 18], \
Rule[FontWeight, Bold], Rule[StripOnInput, False]]\\)\\!\\(\\*StyleBox[\\\"\\\
\\\\\"-\\\\\\\"\\\", Rule[FontColor, RGBColor[Rational[71, 85], Rational[94, \
255], 0]], Rule[FontSize, 18], Rule[FontWeight, Bold], Rule[StripOnInput, \
False]]\\)\\!\\(\\*StyleBox[\\\"\\\\\\\"-\\\\\\\"\\\", Rule[FontColor, \
RGBColor[Rational[71, 85], Rational[94, 255], 0]], Rule[FontSize, 18], \
Rule[FontWeight, Bold], Rule[StripOnInput, False]]\\)\\!\\(\\*StyleBox[\\\"\\\
\\\\\"-\\\\\\\"\\\", Rule[FontColor, RGBColor[Rational[71, 85], Rational[94, \
255], 0]], Rule[FontSize, 18], Rule[FontWeight, Bold], Rule[StripOnInput, \
False]]\\)\\!\\(\\*StyleBox[\\\"\\\\\\\"-\\\\\\\"\\\", Rule[FontColor, \
RGBColor[Rational[71, 85], Rational[94, 255], 0]], Rule[FontSize, 18], \
Rule[FontWeight, Bold], Rule[StripOnInput, False]]\\)\\!\\(\\*StyleBox[\\\"\\\
\\\\\"-\\\\\\\"\\\", Rule[FontColor, RGBColor[Rational[71, 85], Rational[94, \
255], 0]], Rule[FontSize, 18], Rule[FontWeight, Bold], Rule[StripOnInput, \
False]]\\)\\!\\(\\*StyleBox[\\\"\\\\\\\"-\\\\\\\"\\\", Rule[FontColor, \
RGBColor[Rational[71, 85], Rational[94, 255], 0]], Rule[FontSize, 18], \
Rule[FontWeight, Bold], Rule[StripOnInput, False]]\\)\\!\\(\\*StyleBox[\\\"\\\
\\\\\"-\\\\\\\"\\\", Rule[FontColor, RGBColor[Rational[71, 85], Rational[94, \
255], 0]], Rule[FontSize, 18], Rule[FontWeight, Bold], Rule[StripOnInput, \
False]]\\)\\!\\(\\*StyleBox[\\\"\\\\\\\"-\\\\\\\"\\\", Rule[FontColor, \
RGBColor[Rational[71, 85], Rational[94, 255], 0]], Rule[FontSize, 18], \
Rule[FontWeight, Bold], Rule[StripOnInput, False]]\\)\\!\\(\\*StyleBox[\\\"\\\
\\\\\"-\\\\\\\"\\\", Rule[FontColor, RGBColor[Rational[71, 85], Rational[94, \
255], 0]], Rule[FontSize, 18], Rule[FontWeight, Bold], Rule[StripOnInput, \
False]]\\)\\!\\(\\*StyleBox[\\\"\\\\\\\"-\\\\\\\"\\\", Rule[FontColor, \
RGBColor[Rational[71, 85], Rational[94, 255], 0]], Rule[FontSize, 18], \
Rule[FontWeight, Bold], Rule[StripOnInput, False]]\\)\\!\\(\\*StyleBox[\\\"\\\
\\\\\"-\\\\\\\"\\\", Rule[FontColor, RGBColor[Rational[71, 85], Rational[94, \
255], 0]], Rule[FontSize, 18], Rule[FontWeight, Bold], Rule[StripOnInput, \
False]]\\)\\!\\(\\*StyleBox[\\\"\\\\\\\"-\\\\\\\"\\\", Rule[FontColor, \
RGBColor[Rational[71, 85], Rational[94, 255], 0]], Rule[FontSize, 18], \
Rule[FontWeight, Bold], Rule[StripOnInput, False]]\\)\\!\\(\\*StyleBox[\\\"\\\
\\\\\"-\\\\\\\"\\\", Rule[FontColor, RGBColor[Rational[71, 85], Rational[94, \
255], 0]], Rule[FontSize, 18], Rule[FontWeight, Bold], Rule[StripOnInput, \
False]]\\)\\!\\(\\*StyleBox[\\\"\\\\\\\"-\\\\\\\"\\\", Rule[FontColor, \
RGBColor[Rational[71, 85], Rational[94, 255], 0]], Rule[FontSize, 18], \
Rule[FontWeight, Bold], Rule[StripOnInput, False]]\\)\\!\\(\\*StyleBox[\\\"\\\
\\\\\"-\\\\\\\"\\\", Rule[FontColor, RGBColor[Rational[71, 85], Rational[94, \
255], 0]], Rule[FontSize, 18], Rule[FontWeight, Bold], Rule[StripOnInput, \
False]]\\)\\!\\(\\*StyleBox[\\\"\\\\\\\"-\\\\\\\"\\\", Rule[FontColor, \
RGBColor[Rational[71, 85], Rational[94, 255], 0]], Rule[FontSize, 18], \
Rule[FontWeight, Bold], Rule[StripOnInput, False]]\\)\\!\\(\\*StyleBox[\\\"\\\
\\\\\"-\\\\\\\"\\\", Rule[FontColor, RGBColor[Rational[71, 85], Rational[94, \
255], 0]], Rule[FontSize, 18], Rule[FontWeight, Bold], Rule[StripOnInput, \
False]]\\)\\!\\(\\*StyleBox[\\\"\\\\\\\"-\\\\\\\"\\\", Rule[FontColor, \
RGBColor[Rational[71, 85], Rational[94, 255], 0]], Rule[FontSize, 18], \
Rule[FontWeight, Bold], Rule[StripOnInput, False]]\\)\\!\\(\\*StyleBox[\\\"\\\
\\\\\"-\\\\\\\"\\\", Rule[FontColor, RGBColor[Rational[71, 85], Rational[94, \
255], 0]], Rule[FontSize, 18], Rule[FontWeight, Bold], Rule[StripOnInput, \
False]]\\)\\!\\(\\*StyleBox[\\\"\\\\\\\"-\\\\\\\"\\\", Rule[FontColor, \
RGBColor[Rational[71, 85], Rational[94, 255], 0]], Rule[FontSize, 18], \
Rule[FontWeight, Bold], Rule[StripOnInput, False]]\\)\\!\\(\\*StyleBox[\\\"\\\
\\\\\"-\\\\\\\"\\\", Rule[FontColor, RGBColor[Rational[71, 85], Rational[94, \
255], 0]], Rule[FontSize, 18], Rule[FontWeight, Bold], Rule[StripOnInput, \
False]]\\)\\!\\(\\*StyleBox[\\\"\\\\\\\"-\\\\\\\"\\\", Rule[FontColor, \
RGBColor[Rational[71, 85], Rational[94, 255], 0]], Rule[FontSize, 18], \
Rule[FontWeight, Bold], Rule[StripOnInput, False]]\\)\\!\\(\\*StyleBox[\\\"\\\
\\\\\"-\\\\\\\"\\\", Rule[FontColor, RGBColor[Rational[71, 85], Rational[94, \
255], 0]], Rule[FontSize, 18], Rule[FontWeight, Bold], Rule[StripOnInput, \
False]]\\)\\!\\(\\*StyleBox[\\\"\\\\\\\"-\\\\\\\"\\\", Rule[FontColor, \
RGBColor[Rational[71, 85], Rational[94, 255], 0]], Rule[FontSize, 18], \
Rule[FontWeight, Bold], Rule[StripOnInput, False]]\\)\\!\\(\\*StyleBox[\\\"\\\
\\\\\"-\\\\\\\"\\\", Rule[FontColor, RGBColor[Rational[71, 85], Rational[94, \
255], 0]], Rule[FontSize, 18], Rule[FontWeight, Bold], Rule[StripOnInput, \
False]]\\)\\!\\(\\*StyleBox[\\\"\\\\\\\"-\\\\\\\"\\\", Rule[FontColor, \
RGBColor[Rational[71, 85], Rational[94, 255], 0]], Rule[FontSize, 18], \
Rule[FontWeight, Bold], Rule[StripOnInput, False]]\\)\\!\\(\\*StyleBox[\\\"\\\
\\\\\"-\\\\\\\"\\\", Rule[FontColor, RGBColor[Rational[71, 85], Rational[94, \
255], 0]], Rule[FontSize, 18], Rule[FontWeight, Bold], Rule[StripOnInput, \
False]]\\)\\!\\(\\*StyleBox[\\\"\\\\\\\"-\\\\\\\"\\\", Rule[FontColor, \
RGBColor[Rational[71, 85], Rational[94, 255], 0]], Rule[FontSize, 18], \
Rule[FontWeight, Bold], Rule[StripOnInput, False]]\\)\\!\\(\\*StyleBox[\\\"\\\
\\\\\"-\\\\\\\"\\\", Rule[FontColor, RGBColor[Rational[71, 85], Rational[94, \
255], 0]], Rule[FontSize, 18], Rule[FontWeight, Bold], Rule[StripOnInput, \
False]]\\)\\!\\(\\*StyleBox[\\\"\\\\\\\"-\\\\\\\"\\\", Rule[FontColor, \
RGBColor[Rational[71, 85], Rational[94, 255], 0]], Rule[FontSize, 18], \
Rule[FontWeight, Bold], Rule[StripOnInput, False]]\\)\\!\\(\\*StyleBox[\\\"\\\
\\\\\"-\\\\\\\"\\\", Rule[FontColor, RGBColor[Rational[71, 85], Rational[94, \
255], 0]], Rule[FontSize, 18], Rule[FontWeight, Bold], Rule[StripOnInput, \
False]]\\)\\!\\(\\*StyleBox[\\\"\\\\\\\"-\\\\\\\"\\\", Rule[FontColor, \
RGBColor[Rational[71, 85], Rational[94, 255], 0]], Rule[FontSize, 18], \
Rule[FontWeight, Bold], Rule[StripOnInput, False]]\\)\\!\\(\\*StyleBox[\\\"\\\
\\\\\"-\\\\\\\"\\\", Rule[FontColor, RGBColor[Rational[71, 85], Rational[94, \
255], 0]], Rule[FontSize, 18], Rule[FontWeight, Bold], Rule[StripOnInput, \
False]]\\)\\!\\(\\*StyleBox[\\\"\\\\\\\"-\\\\\\\"\\\", Rule[FontColor, \
RGBColor[Rational[71, 85], Rational[94, 255], 0]], Rule[FontSize, 18], \
Rule[FontWeight, Bold], Rule[StripOnInput, False]]\\)\\!\\(\\*StyleBox[\\\"\\\
\\\\\"-\\\\\\\"\\\", Rule[FontColor, RGBColor[Rational[71, 85], Rational[94, \
255], 0]], Rule[FontSize, 18], Rule[FontWeight, Bold], Rule[StripOnInput, \
False]]\\)\\!\\(\\*StyleBox[\\\"\\\\\\\"-\\\\\\\"\\\", Rule[FontColor, \
RGBColor[Rational[71, 85], Rational[94, 255], 0]], Rule[FontSize, 18], \
Rule[FontWeight, Bold], Rule[StripOnInput, False]]\\)\\!\\(\\*StyleBox[\\\"\\\
\\\\\"-\\\\\\\"\\\", Rule[FontColor, RGBColor[Rational[71, 85], Rational[94, \
255], 0]], Rule[FontSize, 18], Rule[FontWeight, Bold], Rule[StripOnInput, \
False]]\\)\\!\\(\\*StyleBox[\\\"\\\\\\\"-\\\\\\\"\\\", Rule[FontColor, \
RGBColor[Rational[71, 85], Rational[94, 255], 0]], Rule[FontSize, 18], \
Rule[FontWeight, Bold], Rule[StripOnInput, False]]\\)\\!\\(\\*StyleBox[\\\"\\\
\\\\\"-\\\\\\\"\\\", Rule[FontColor, RGBColor[Rational[71, 85], Rational[94, \
255], 0]], Rule[FontSize, 18], Rule[FontWeight, Bold], Rule[StripOnInput, \
False]]\\)\\!\\(\\*StyleBox[\\\"\\\\\\\"-\\\\\\\"\\\", Rule[FontColor, \
RGBColor[Rational[71, 85], Rational[94, 255], 0]], Rule[FontSize, 18], \
Rule[FontWeight, Bold], Rule[StripOnInput, False]]\\)\\!\\(\\*StyleBox[\\\"\\\
\\\\\"-\\\\\\\"\\\", Rule[FontColor, RGBColor[Rational[71, 85], Rational[94, \
255], 0]], Rule[FontSize, 18], Rule[FontWeight, Bold], Rule[StripOnInput, \
False]]\\)\\!\\(\\*StyleBox[\\\"\\\\\\\"-\\\\\\\"\\\", Rule[FontColor, \
RGBColor[Rational[71, 85], Rational[94, 255], 0]], Rule[FontSize, 18], \
Rule[FontWeight, Bold], Rule[StripOnInput, False]]\\)\\!\\(\\*StyleBox[\\\"\\\
\\\\\"-\\\\\\\"\\\", Rule[FontColor, RGBColor[Rational[71, 85], Rational[94, \
255], 0]], Rule[FontSize, 18], Rule[FontWeight, Bold], Rule[StripOnInput, \
False]]\\)\\!\\(\\*StyleBox[\\\"\\\\\\\"-\\\\\\\"\\\", Rule[FontColor, \
RGBColor[Rational[71, 85], Rational[94, 255], 0]], Rule[FontSize, 18], \
Rule[FontWeight, Bold], Rule[StripOnInput, False]]\\)\\!\\(\\*StyleBox[\\\"\\\
\\\\\"-\\\\\\\"\\\", Rule[FontColor, RGBColor[Rational[71, 85], Rational[94, \
255], 0]], Rule[FontSize, 18], Rule[FontWeight, Bold], Rule[StripOnInput, \
False]]\\)\\!\\(\\*StyleBox[\\\"\\\\\\\"-\\\\\\\"\\\", Rule[FontColor, \
RGBColor[Rational[71, 85], Rational[94, 255], 0]], Rule[FontSize, 18], \
Rule[FontWeight, Bold], Rule[StripOnInput, False]]\\)\\!\\(\\*StyleBox[\\\"\\\
\\\\\"-\\\\\\\"\\\", Rule[FontColor, RGBColor[Rational[71, 85], Rational[94, \
255], 0]], Rule[FontSize, 18], Rule[FontWeight, Bold], Rule[StripOnInput, \
False]]\\)\\!\\(\\*StyleBox[\\\"\\\\\\\"-\\\\\\\"\\\", Rule[FontColor, \
RGBColor[Rational[71, 85], Rational[94, 255], 0]], Rule[FontSize, 18], \
Rule[FontWeight, Bold], Rule[StripOnInput, False]]\\)\\!\\(\\*StyleBox[\\\"\\\
\\\\\"-\\\\\\\"\\\", Rule[FontColor, RGBColor[Rational[71, 85], Rational[94, \
255], 0]], Rule[FontSize, 18], Rule[FontWeight, Bold], Rule[StripOnInput, \
False]]\\)\\!\\(\\*StyleBox[\\\"\\\\\\\"-\\\\\\\"\\\", Rule[FontColor, \
RGBColor[Rational[71, 85], Rational[94, 255], 0]], Rule[FontSize, 18], \
Rule[FontWeight, Bold], Rule[StripOnInput, False]]\\)\\!\\(\\*StyleBox[\\\"\\\
\\\\\"-\\\\\\\"\\\", Rule[FontColor, RGBColor[Rational[71, 85], Rational[94, \
255], 0]], Rule[FontSize, 18], Rule[FontWeight, Bold], Rule[StripOnInput, \
False]]\\)\\!\\(\\*StyleBox[\\\"\\\\\\\"-\\\\\\\"\\\", Rule[FontColor, \
RGBColor[Rational[71, 85], Rational[94, 255], 0]], Rule[FontSize, 18], \
Rule[FontWeight, Bold], Rule[StripOnInput, False]]\\)\\!\\(\\*StyleBox[\\\"\\\
\\\\\"-\\\\\\\"\\\", Rule[FontColor, RGBColor[Rational[71, 85], Rational[94, \
255], 0]], Rule[FontSize, 18], Rule[FontWeight, Bold], Rule[StripOnInput, \
False]]\\)\\!\\(\\*StyleBox[\\\"\\\\\\\"-\\\\\\\"\\\", Rule[FontColor, \
RGBColor[Rational[71, 85], Rational[94, 255], 0]], Rule[FontSize, 18], \
Rule[FontWeight, Bold], Rule[StripOnInput, False]]\\)\\!\\(\\*StyleBox[\\\"\\\
\\\\\"-\\\\\\\"\\\", Rule[FontColor, RGBColor[Rational[71, 85], Rational[94, \
255], 0]], Rule[FontSize, 18], Rule[FontWeight, Bold], Rule[StripOnInput, \
False]]\\)\\!\\(\\*StyleBox[\\\"\\\\\\\"-\\\\\\\"\\\", Rule[FontColor, \
RGBColor[Rational[71, 85], Rational[94, 255], 0]], Rule[FontSize, 18], \
Rule[FontWeight, Bold], Rule[StripOnInput, False]]\\)\\!\\(\\*StyleBox[\\\"\\\
\\\\\"-\\\\\\\"\\\", Rule[FontColor, RGBColor[Rational[71, 85], Rational[94, \
255], 0]], Rule[FontSize, 18], Rule[FontWeight, Bold], Rule[StripOnInput, \
False]]\\)\\!\\(\\*StyleBox[\\\"\\\\\\\"-\\\\\\\"\\\", Rule[FontColor, \
RGBColor[Rational[71, 85], Rational[94, 255], 0]], Rule[FontSize, 18], \
Rule[FontWeight, Bold], Rule[StripOnInput, False]]\\)\\!\\(\\*StyleBox[\\\"\\\
\\\\\"-\\\\\\\"\\\", Rule[FontColor, RGBColor[Rational[71, 85], Rational[94, \
255], 0]], Rule[FontSize, 18], Rule[FontWeight, Bold], Rule[StripOnInput, \
False]]\\)\\!\\(\\*StyleBox[\\\"\\\\\\\"-\\\\\\\"\\\", Rule[FontColor, \
RGBColor[Rational[71, 85], Rational[94, 255], 0]], Rule[FontSize, 18], \
Rule[FontWeight, Bold], Rule[StripOnInput, False]]\\)\\!\\(\\*StyleBox[\\\"\\\
\\\\\"-\\\\\\\"\\\", Rule[FontColor, RGBColor[Rational[71, 85], Rational[94, \
255], 0]], Rule[FontSize, 18], Rule[FontWeight, Bold], Rule[StripOnInput, \
False]]\\)\\!\\(\\*StyleBox[\\\"\\\\\\\"-\\\\\\\"\\\", Rule[FontColor, \
RGBColor[Rational[71, 85], Rational[94, 255], 0]], Rule[FontSize, 18], \
Rule[FontWeight, Bold], Rule[StripOnInput, False]]\\)\\!\\(\\*StyleBox[\\\"\\\
\\\\\"-\\\\\\\"\\\", Rule[FontColor, RGBColor[Rational[71, 85], Rational[94, \
255], 0]], Rule[FontSize, 18], Rule[FontWeight, Bold], Rule[StripOnInput, \
False]]\\)\\!\\(\\*StyleBox[\\\"\\\\\\\"-\\\\\\\"\\\", Rule[FontColor, \
RGBColor[Rational[71, 85], Rational[94, 255], 0]], Rule[FontSize, 18], \
Rule[FontWeight, Bold], Rule[StripOnInput, False]]\\)\\!\\(\\*StyleBox[\\\"\\\
\\\\\"-\\\\\\\"\\\", Rule[FontColor, RGBColor[Rational[71, 85], Rational[94, \
255], 0]], Rule[FontSize, 18], Rule[FontWeight, Bold], Rule[StripOnInput, \
False]]\\)\\!\\(\\*StyleBox[\\\"\\\\\\\"-\\\\\\\"\\\", Rule[FontColor, \
RGBColor[Rational[71, 85], Rational[94, 255], 0]], Rule[FontSize, 18], \
Rule[FontWeight, Bold], Rule[StripOnInput, False]]\\)\\!\\(\\*StyleBox[\\\"\\\
\\\\\"-\\\\\\\"\\\", Rule[FontColor, RGBColor[Rational[71, 85], Rational[94, \
255], 0]], Rule[FontSize, 18], Rule[FontWeight, Bold], Rule[StripOnInput, \
False]]\\)\\!\\(\\*StyleBox[\\\"\\\\\\\"-\\\\\\\"\\\", Rule[FontColor, \
RGBColor[Rational[71, 85], Rational[94, 255], 0]], Rule[FontSize, 18], \
Rule[FontWeight, Bold], Rule[StripOnInput, False]]\\)\\!\\(\\*StyleBox[\\\"\\\
\\\\\"-\\\\\\\"\\\", Rule[FontColor, RGBColor[Rational[71, 85], Rational[94, \
255], 0]], Rule[FontSize, 18], Rule[FontWeight, Bold], Rule[StripOnInput, \
False]]\\)\\!\\(\\*StyleBox[\\\"\\\\\\\"-\\\\\\\"\\\", Rule[FontColor, \
RGBColor[Rational[71, 85], Rational[94, 255], 0]], Rule[FontSize, 18], \
Rule[FontWeight, Bold], Rule[StripOnInput, False]]\\)\\!\\(\\*StyleBox[\\\"\\\
\\\\\"-\\\\\\\"\\\", Rule[FontColor, RGBColor[Rational[71, 85], Rational[94, \
255], 0]], Rule[FontSize, 18], Rule[FontWeight, Bold], Rule[StripOnInput, \
False]]\\)\\!\\(\\*StyleBox[\\\"\\\\\\\"-\\\\\\\"\\\", Rule[FontColor, \
RGBColor[Rational[71, 85], Rational[94, 255], 0]], Rule[FontSize, 18], \
Rule[FontWeight, Bold], Rule[StripOnInput, False]]\\)\\!\\(\\*StyleBox[\\\"\\\
\\\\\"-\\\\\\\"\\\", Rule[FontColor, RGBColor[Rational[71, 85], Rational[94, \
255], 0]], Rule[FontSize, 18], Rule[FontWeight, Bold], Rule[StripOnInput, \
False]]\\)\\!\\(\\*StyleBox[\\\"\\\\\\\"-\\\\\\\"\\\", Rule[FontColor, \
RGBColor[Rational[71, 85], Rational[94, 255], 0]], Rule[FontSize, 18], \
Rule[FontWeight, Bold], Rule[StripOnInput, False]]\\)\\!\\(\\*StyleBox[\\\"\\\
\\\\\"-\\\\\\\"\\\", Rule[FontColor, RGBColor[Rational[71, 85], Rational[94, \
255], 0]], Rule[FontSize, 18], Rule[FontWeight, Bold], Rule[StripOnInput, \
False]]\\)\\!\\(\\*StyleBox[\\\"\\\\\\\"-\\\\\\\"\\\", Rule[FontColor, \
RGBColor[Rational[71, 85], Rational[94, 255], 0]], Rule[FontSize, 18], \
Rule[FontWeight, Bold], Rule[StripOnInput, False]]\\)\\!\\(\\*StyleBox[\\\"\\\
\\\\\"-\\\\\\\"\\\", Rule[FontColor, RGBColor[Rational[71, 85], Rational[94, \
255], 0]], Rule[FontSize, 18], Rule[FontWeight, Bold], Rule[StripOnInput, \
False]]\\)\\!\\(\\*StyleBox[\\\"\\\\\\\"-\\\\\\\"\\\", Rule[FontColor, \
RGBColor[Rational[71, 85], Rational[94, 255], 0]], Rule[FontSize, 18], \
Rule[FontWeight, Bold], Rule[StripOnInput, False]]\\)\\!\\(\\*StyleBox[\\\"\\\
\\\\\"-\\\\\\\"\\\", Rule[FontColor, RGBColor[Rational[71, 85], Rational[94, \
255], 0]], Rule[FontSize, 18], Rule[FontWeight, Bold], Rule[StripOnInput, \
False]]\\)\\!\\(\\*StyleBox[\\\"\\\\\\\"-\\\\\\\"\\\", Rule[FontColor, \
RGBColor[Rational[71, 85], Rational[94, 255], 0]], Rule[FontSize, 18], \
Rule[FontWeight, Bold], Rule[StripOnInput, False]]\\)\\!\\(\\*StyleBox[\\\"\\\
\\\\\"-\\\\\\\"\\\", Rule[FontColor, RGBColor[Rational[71, 85], Rational[94, \
255], 0]], Rule[FontSize, 18], Rule[FontWeight, Bold], Rule[StripOnInput, \
False]]\\)\\!\\(\\*StyleBox[\\\"\\\\\\\"-\\\\\\\"\\\", Rule[FontColor, \
RGBColor[Rational[71, 85], Rational[94, 255], 0]], Rule[FontSize, 18], \
Rule[FontWeight, Bold], Rule[StripOnInput, False]]\\)\\!\\(\\*StyleBox[\\\"\\\
\\\\\"-\\\\\\\"\\\", Rule[FontColor, RGBColor[Rational[71, 85], Rational[94, \
255], 0]], Rule[FontSize, 18], Rule[FontWeight, Bold], Rule[StripOnInput, \
False]]\\)\\!\\(\\*StyleBox[\\\"\\\\\\\"-\\\\\\\"\\\", Rule[FontColor, \
RGBColor[Rational[71, 85], Rational[94, 255], 0]], Rule[FontSize, 18], \
Rule[FontWeight, Bold], Rule[StripOnInput, False]]\\)\\!\\(\\*StyleBox[\\\"\\\
\\\\\"-\\\\\\\"\\\", Rule[FontColor, RGBColor[Rational[71, 85], Rational[94, \
255], 0]], Rule[FontSize, 18], Rule[FontWeight, Bold], Rule[StripOnInput, \
False]]\\)\\!\\(\\*StyleBox[\\\"\\\\\\\"-\\\\\\\"\\\", Rule[FontColor, \
RGBColor[Rational[71, 85], Rational[94, 255], 0]], Rule[FontSize, 18], \
Rule[FontWeight, Bold], Rule[StripOnInput, False]]\\)\\!\\(\\*StyleBox[\\\"\\\
\\\\\"-\\\\\\\"\\\", Rule[FontColor, RGBColor[Rational[71, 85], Rational[94, \
255], 0]], Rule[FontSize, 18], Rule[FontWeight, Bold], Rule[StripOnInput, \
False]]\\)\\!\\(\\*StyleBox[\\\"\\\\\\\"-\\\\\\\"\\\", Rule[FontColor, \
RGBColor[Rational[71, 85], Rational[94, 255], 0]], Rule[FontSize, 18], \
Rule[FontWeight, Bold], Rule[StripOnInput, False]]\\)\\!\\(\\*StyleBox[\\\"\\\
\\\\\"-\\\\\\\"\\\", Rule[FontColor, RGBColor[Rational[71, 85], Rational[94, \
255], 0]], Rule[FontSize, 18], Rule[FontWeight, Bold], Rule[StripOnInput, \
False]]\\)\\!\\(\\*StyleBox[\\\"\\\\\\\"-\\\\\\\"\\\", Rule[FontColor, \
RGBColor[Rational[71, 85], Rational[94, 255], 0]], Rule[FontSize, 18], \
Rule[FontWeight, Bold], Rule[StripOnInput, False]]\\)\\!\\(\\*StyleBox[\\\"\\\
\\\\\"-\\\\\\\"\\\", Rule[FontColor, RGBColor[Rational[71, 85], Rational[94, \
255], 0]], Rule[FontSize, 18], Rule[FontWeight, Bold], Rule[StripOnInput, \
False]]\\)\\!\\(\\*StyleBox[\\\"\\\\\\\"-\\\\\\\"\\\", Rule[FontColor, \
RGBColor[Rational[71, 85], Rational[94, 255], 0]], Rule[FontSize, 18], \
Rule[FontWeight, Bold], Rule[StripOnInput, False]]\\)\\!\\(\\*StyleBox[\\\"\\\
\\\\\"-\\\\\\\"\\\", Rule[FontColor, RGBColor[Rational[71, 85], Rational[94, \
255], 0]], Rule[FontSize, 18], Rule[FontWeight, Bold], Rule[StripOnInput, \
False]]\\)\\!\\(\\*StyleBox[\\\"\\\\\\\"-\\\\\\\"\\\", Rule[FontColor, \
RGBColor[Rational[71, 85], Rational[94, 255], 0]], Rule[FontSize, 18], \
Rule[FontWeight, Bold], Rule[StripOnInput, False]]\\)\\!\\(\\*StyleBox[\\\"\\\
\\\\\"-\\\\\\\"\\\", Rule[FontColor, RGBColor[Rational[71, 85], Rational[94, \
255], 0]], Rule[FontSize, 18], Rule[FontWeight, Bold], Rule[StripOnInput, \
False]]\\)\\!\\(\\*StyleBox[\\\"\\\\\\\"-\\\\\\\"\\\", Rule[FontColor, \
RGBColor[Rational[71, 85], Rational[94, 255], 0]], Rule[FontSize, 18], \
Rule[FontWeight, Bold], Rule[StripOnInput, False]]\\)\\!\\(\\*StyleBox[\\\"\\\
\\\\\"-\\\\\\\"\\\", Rule[FontColor, RGBColor[Rational[71, 85], Rational[94, \
255], 0]], Rule[FontSize, 18], Rule[FontWeight, Bold], Rule[StripOnInput, \
False]]\\)\\!\\(\\*StyleBox[\\\"\\\\\\\"-\\\\\\\"\\\", Rule[FontColor, \
RGBColor[Rational[71, 85], Rational[94, 255], 0]], Rule[FontSize, 18], \
Rule[FontWeight, Bold], Rule[StripOnInput, False]]\\)\\!\\(\\*StyleBox[\\\"\\\
\\\\\"-\\\\\\\"\\\", Rule[FontColor, RGBColor[Rational[71, 85], Rational[94, \
255], 0]], Rule[FontSize, 18], Rule[FontWeight, Bold], Rule[StripOnInput, \
False]]\\)\\!\\(\\*StyleBox[\\\"\\\\\\\"-\\\\\\\"\\\", Rule[FontColor, \
RGBColor[Rational[71, 85], Rational[94, 255], 0]], Rule[FontSize, 18], \
Rule[FontWeight, Bold], Rule[StripOnInput, False]]\\)\\!\\(\\*StyleBox[\\\"\\\
\\\\\"-\\\\\\\"\\\", Rule[FontColor, RGBColor[Rational[71, 85], Rational[94, \
255], 0]], Rule[FontSize, 18], Rule[FontWeight, Bold], Rule[StripOnInput, \
False]]\\)\\!\\(\\*StyleBox[\\\"\\\\\\\"-\\\\\\\"\\\", Rule[FontColor, \
RGBColor[Rational[71, 85], Rational[94, 255], 0]], Rule[FontSize, 18], \
Rule[FontWeight, Bold], Rule[StripOnInput, False]]\\)\\!\\(\\*StyleBox[\\\"\\\
\\\\\"-\\\\\\\"\\\", Rule[FontColor, RGBColor[Rational[71, 85], Rational[94, \
255], 0]], Rule[FontSize, 18], Rule[FontWeight, Bold], Rule[StripOnInput, \
False]]\\)\\!\\(\\*StyleBox[\\\"\\\\\\\"-\\\\\\\"\\\", Rule[FontColor, \
RGBColor[Rational[71, 85], Rational[94, 255], 0]], Rule[FontSize, 18], \
Rule[FontWeight, Bold], Rule[StripOnInput, False]]\\)\\!\\(\\*StyleBox[\\\"\\\
\\\\\"-\\\\\\\"\\\", Rule[FontColor, RGBColor[Rational[71, 85], Rational[94, \
255], 0]], Rule[FontSize, 18], Rule[FontWeight, Bold], Rule[StripOnInput, \
False]]\\)\\!\\(\\*StyleBox[\\\"\\\\\\\"-\\\\\\\"\\\", Rule[FontColor, \
RGBColor[Rational[71, 85], Rational[94, 255], 0]], Rule[FontSize, 18], \
Rule[FontWeight, Bold], Rule[StripOnInput, False]]\\)\\!\\(\\*StyleBox[\\\"\\\
\\\\\"-\\\\\\\"\\\", Rule[FontColor, RGBColor[Rational[71, 85], Rational[94, \
255], 0]], Rule[FontSize, 18], Rule[FontWeight, Bold], Rule[StripOnInput, \
False]]\\)\\!\\(\\*StyleBox[\\\"\\\\\\\"-\\\\\\\"\\\", Rule[FontColor, \
RGBColor[Rational[71, 85], Rational[94, 255], 0]], Rule[FontSize, 18], \
Rule[FontWeight, Bold], Rule[StripOnInput, False]]\\)\\!\\(\\*StyleBox[\\\"\\\
\\\\\"-\\\\\\\"\\\", Rule[FontColor, RGBColor[Rational[71, 85], Rational[94, \
255], 0]], Rule[FontSize, 18], Rule[FontWeight, Bold], Rule[StripOnInput, \
False]]\\)\\!\\(\\*StyleBox[\\\"\\\\\\\"-\\\\\\\"\\\", Rule[FontColor, \
RGBColor[Rational[71, 85], Rational[94, 255], 0]], Rule[FontSize, 18], \
Rule[FontWeight, Bold], Rule[StripOnInput, False]]\\)\\!\\(\\*StyleBox[\\\"\\\
\\\\\"-\\\\\\\"\\\", Rule[FontColor, RGBColor[Rational[71, 85], Rational[94, \
255], 0]], Rule[FontSize, 18], Rule[FontWeight, Bold], Rule[StripOnInput, \
False]]\\)\\!\\(\\*StyleBox[\\\"\\\\\\\"-\\\\\\\"\\\", Rule[FontColor, \
RGBColor[Rational[71, 85], Rational[94, 255], 0]], Rule[FontSize, 18], \
Rule[FontWeight, Bold], Rule[StripOnInput, False]]\\)\\!\\(\\*StyleBox[\\\"\\\
\\\\\"-\\\\\\\"\\\", Rule[FontColor, RGBColor[Rational[71, 85], Rational[94, \
255], 0]], Rule[FontSize, 18], Rule[FontWeight, Bold], Rule[StripOnInput, \
False]]\\)\\!\\(\\*StyleBox[\\\"\\\\\\\"-\\\\\\\"\\\", Rule[FontColor, \
RGBColor[Rational[71, 85], Rational[94, 255], 0]], Rule[FontSize, 18], \
Rule[FontWeight, Bold], Rule[StripOnInput, False]]\\)\\!\\(\\*StyleBox[\\\"\\\
\\\\\"-\\\\\\\"\\\", Rule[FontColor, RGBColor[Rational[71, 85], Rational[94, \
255], 0]], Rule[FontSize, 18], Rule[FontWeight, Bold], Rule[StripOnInput, \
False]]\\)\\!\\(\\*StyleBox[\\\"\\\\\\\"-\\\\\\\"\\\", Rule[FontColor, \
RGBColor[Rational[71, 85], Rational[94, 255], 0]], Rule[FontSize, 18], \
Rule[FontWeight, Bold], Rule[StripOnInput, False]]\\)\\!\\(\\*StyleBox[\\\"\\\
\\\\\"-\\\\\\\"\\\", Rule[FontColor, RGBColor[Rational[71, 85], Rational[94, \
255], 0]], Rule[FontSize, 18], Rule[FontWeight, Bold], Rule[StripOnInput, \
False]]\\)\\!\\(\\*StyleBox[\\\"\\\\\\\"-\\\\\\\"\\\", Rule[FontColor, \
RGBColor[Rational[71, 85], Rational[94, 255], 0]], Rule[FontSize, 18], \
Rule[FontWeight, Bold], Rule[StripOnInput, False]]\\)\\!\\(\\*StyleBox[\\\"\\\
\\\\\"-\\\\\\\"\\\", Rule[FontColor, RGBColor[Rational[71, 85], Rational[94, \
255], 0]], Rule[FontSize, 18], Rule[FontWeight, Bold], Rule[StripOnInput, \
False]]\\)\\!\\(\\*StyleBox[\\\"\\\\\\\"-\\\\\\\"\\\", Rule[FontColor, \
RGBColor[Rational[71, 85], Rational[94, 255], 0]], Rule[FontSize, 18], \
Rule[FontWeight, Bold], Rule[StripOnInput, False]]\\)\\!\\(\\*StyleBox[\\\"\\\
\\\\\"-\\\\\\\"\\\", Rule[FontColor, RGBColor[Rational[71, 85], Rational[94, \
255], 0]], Rule[FontSize, 18], Rule[FontWeight, Bold], Rule[StripOnInput, \
False]]\\)\\!\\(\\*StyleBox[\\\"\\\\\\\"-\\\\\\\"\\\", Rule[FontColor, \
RGBColor[Rational[71, 85], Rational[94, 255], 0]], Rule[FontSize, 18], \
Rule[FontWeight, Bold], Rule[StripOnInput, False]]\\)\\!\\(\\*StyleBox[\\\"\\\
\\\\\"-\\\\\\\"\\\", Rule[FontColor, RGBColor[Rational[71, 85], Rational[94, \
255], 0]], Rule[FontSize, 18], Rule[FontWeight, Bold], Rule[StripOnInput, \
False]]\\)\\!\\(\\*StyleBox[\\\"\\\\\\\"-\\\\\\\"\\\", Rule[FontColor, \
RGBColor[Rational[71, 85], Rational[94, 255], 0]], Rule[FontSize, 18], \
Rule[FontWeight, Bold], Rule[StripOnInput, False]]\\)\\!\\(\\*StyleBox[\\\"\\\
\\\\\"-\\\\\\\"\\\", Rule[FontColor, RGBColor[Rational[71, 85], Rational[94, \
255], 0]], Rule[FontSize, 18], Rule[FontWeight, Bold], Rule[StripOnInput, \
False]]\\)\\!\\(\\*StyleBox[\\\"\\\\\\\"-\\\\\\\"\\\", Rule[FontColor, \
RGBColor[Rational[71, 85], Rational[94, 255], 0]], Rule[FontSize, 18], \
Rule[FontWeight, Bold], Rule[StripOnInput, False]]\\)\\!\\(\\*StyleBox[\\\"\\\
\\\\\"-\\\\\\\"\\\", Rule[FontColor, RGBColor[Rational[71, 85], Rational[94, \
255], 0]], Rule[FontSize, 18], Rule[FontWeight, Bold], Rule[StripOnInput, \
False]]\\)\\!\\(\\*StyleBox[\\\"\\\\\\\"-\\\\\\\"\\\", Rule[FontColor, \
RGBColor[Rational[71, 85], Rational[94, 255], 0]], Rule[FontSize, 18], \
Rule[FontWeight, Bold], Rule[StripOnInput, False]]\\)\\!\\(\\*StyleBox[\\\"\\\
\\\\\"-\\\\\\\"\\\", Rule[FontColor, RGBColor[Rational[71, 85], Rational[94, \
255], 0]], Rule[FontSize, 18], Rule[FontWeight, Bold], Rule[StripOnInput, \
False]]\\)\\!\\(\\*StyleBox[\\\"\\\\\\\"-\\\\\\\"\\\", Rule[FontColor, \
RGBColor[Rational[71, 85], Rational[94, 255], 0]], Rule[FontSize, 18], \
Rule[FontWeight, Bold], Rule[StripOnInput, False]]\\)\\!\\(\\*StyleBox[\\\"\\\
\\\\\"-\\\\\\\"\\\", Rule[FontColor, RGBColor[Rational[71, 85], Rational[94, \
255], 0]], Rule[FontSize, 18], Rule[FontWeight, Bold], Rule[StripOnInput, \
False]]\\)\\!\\(\\*StyleBox[\\\"\\\\\\\"A\\\\\\\"\\\", Rule[FontColor, \
RGBColor[Rational[71, 85], Rational[94, 255], 0]], Rule[FontSize, 18], \
Rule[FontWeight, Bold], Rule[StripOnInput, False]]\\)\\!\\(\\*StyleBox[\\\"\\\
\\\\\"C\\\\\\\"\\\", Rule[FontColor, RGBColor[Rational[71, 85], Rational[94, \
255], 0]], Rule[FontSize, 18], Rule[FontWeight, Bold], Rule[StripOnInput, \
False]]\\)\\!\\(\\*StyleBox[\\\"\\\\\\\"A\\\\\\\"\\\", Rule[FontColor, \
RGBColor[Rational[71, 85], Rational[94, 255], 0]], Rule[FontSize, 18], \
Rule[FontWeight, Bold], Rule[StripOnInput, False]]\\)\\!\\(\\*StyleBox[\\\"\\\
\\\\\"G\\\\\\\"\\\", Rule[FontColor, RGBColor[Rational[71, 85], Rational[94, \
255], 0]], Rule[FontSize, 18], Rule[FontWeight, Bold], Rule[StripOnInput, \
False]]\\)\\!\\(\\*StyleBox[\\\"\\\\\\\"C\\\\\\\"\\\", Rule[FontColor, \
RGBColor[Rational[71, 85], Rational[94, 255], 0]], Rule[FontSize, 18], \
Rule[FontWeight, Bold], Rule[StripOnInput, False]]\\)\\!\\(\\*StyleBox[\\\"\\\
\\\\\"G\\\\\\\"\\\", Rule[FontColor, RGBColor[Rational[71, 85], Rational[94, \
255], 0]], Rule[FontSize, 18], Rule[FontWeight, Bold], Rule[StripOnInput, \
False]]\\)\\!\\(\\*StyleBox[\\\"\\\\\\\"A\\\\\\\"\\\", Rule[FontColor, \
RGBColor[Rational[71, 85], Rational[94, 255], 0]], Rule[FontSize, 18], \
Rule[FontWeight, Bold], Rule[StripOnInput, False]]\\)\\!\\(\\*StyleBox[\\\"\\\
\\\\\"C\\\\\\\"\\\", Rule[FontColor, RGBColor[Rational[71, 85], Rational[94, \
255], 0]], Rule[FontSize, 18], Rule[FontWeight, Bold], Rule[StripOnInput, \
False]]\\)\\!\\(\\*StyleBox[\\\"\\\\\\\"C\\\\\\\"\\\", Rule[FontColor, \
RGBColor[Rational[71, 85], Rational[94, 255], 0]], Rule[FontSize, 18], \
Rule[FontWeight, Bold], Rule[StripOnInput, False]]\\)\\!\\(\\*StyleBox[\\\"\\\
\\\\\"A\\\\\\\"\\\", Rule[FontColor, RGBColor[Rational[71, 85], Rational[94, \
255], 0]], Rule[FontSize, 18], Rule[FontWeight, Bold], Rule[StripOnInput, \
False]]\\)\\!\\(\\*StyleBox[\\\"\\\\\\\"A\\\\\\\"\\\", Rule[FontColor, \
RGBColor[Rational[71, 85], Rational[94, 255], 0]], Rule[FontSize, 18], \
Rule[FontWeight, Bold], Rule[StripOnInput, False]]\\)\\!\\(\\*StyleBox[\\\"\\\
\\\\\"A\\\\\\\"\\\", Rule[FontColor, RGBColor[Rational[71, 85], Rational[94, \
255], 0]], Rule[FontSize, 18], Rule[FontWeight, Bold], Rule[StripOnInput, \
False]]\\)\\!\\(\\*StyleBox[\\\"\\\\\\\"A\\\\\\\"\\\", Rule[FontColor, \
RGBColor[Rational[71, 85], Rational[94, 255], 0]], Rule[FontSize, 18], \
Rule[FontWeight, Bold], Rule[StripOnInput, False]]\\)\\!\\(\\*StyleBox[\\\"\\\
\\\\\"G\\\\\\\"\\\", Rule[FontColor, RGBColor[Rational[71, 85], Rational[94, \
255], 0]], Rule[FontSize, 18], Rule[FontWeight, Bold], Rule[StripOnInput, \
False]]\\)\\!\\(\\*StyleBox[\\\"\\\\\\\"A\\\\\\\"\\\", Rule[FontColor, \
RGBColor[Rational[71, 85], Rational[94, 255], 0]], Rule[FontSize, 18], \
Rule[FontWeight, Bold], Rule[StripOnInput, False]]\\)\\!\\(\\*StyleBox[\\\"\\\
\\\\\"A\\\\\\\"\\\", Rule[FontColor, RGBColor[Rational[71, 85], Rational[94, \
255], 0]], Rule[FontSize, 18], Rule[FontWeight, Bold], Rule[StripOnInput, \
False]]\\)\\!\\(\\*StyleBox[\\\"\\\\\\\"T\\\\\\\"\\\", Rule[FontColor, \
RGBColor[Rational[71, 85], Rational[94, 255], 0]], Rule[FontSize, 18], \
Rule[FontWeight, Bold], Rule[StripOnInput, False]]\\)\\!\\(\\*StyleBox[\\\"\\\
\\\\\"T\\\\\\\"\\\", Rule[FontColor, RGBColor[Rational[71, 85], Rational[94, \
255], 0]], Rule[FontSize, 18], Rule[FontWeight, Bold], Rule[StripOnInput, \
False]]\\)\\!\\(\\*StyleBox[\\\"\\\\\\\"C\\\\\\\"\\\", Rule[FontColor, \
RGBColor[Rational[71, 85], Rational[94, 255], 0]], Rule[FontSize, 18], \
Rule[FontWeight, Bold], Rule[StripOnInput, False]]\\)\\!\\(\\*StyleBox[\\\"\\\
\\\\\"G\\\\\\\"\\\", Rule[FontColor, RGBColor[Rational[71, 85], Rational[94, \
255], 0]], Rule[FontSize, 18], Rule[FontWeight, Bold], Rule[StripOnInput, \
False]]\\)\\!\\(\\*StyleBox[\\\"\\\\\\\"G\\\\\\\"\\\", Rule[FontColor, \
RGBColor[Rational[71, 85], Rational[94, 255], 0]], Rule[FontSize, 18], \
Rule[FontWeight, Bold], Rule[StripOnInput, False]]\\)\\!\\(\\*StyleBox[\\\"\\\
\\\\\"A\\\\\\\"\\\", Rule[FontColor, RGBColor[Rational[71, 85], Rational[94, \
255], 0]], Rule[FontSize, 18], Rule[FontWeight, Bold], Rule[StripOnInput, \
False]]\\)\\!\\(\\*StyleBox[\\\"\\\\\\\"T\\\\\\\"\\\", Rule[FontColor, \
RGBColor[Rational[71, 85], Rational[94, 255], 0]], Rule[FontSize, 18], \
Rule[FontWeight, Bold], Rule[StripOnInput, False]]\\)\\!\\(\\*StyleBox[\\\"\\\
\\\\\"G\\\\\\\"\\\", Rule[FontColor, RGBColor[Rational[71, 85], Rational[94, \
255], 0]], Rule[FontSize, 18], Rule[FontWeight, Bold], Rule[StripOnInput, \
False]]\\)\\!\\(\\*StyleBox[\\\"\\\\\\\"G\\\\\\\"\\\", Rule[FontColor, \
RGBColor[Rational[71, 85], Rational[94, 255], 0]], Rule[FontSize, 18], \
Rule[FontWeight, Bold], Rule[StripOnInput, False]]\\)\\!\\(\\*StyleBox[\\\"\\\
\\\\\"C\\\\\\\"\\\", Rule[FontColor, RGBColor[Rational[71, 85], Rational[94, \
255], 0]], Rule[FontSize, 18], Rule[FontWeight, Bold], Rule[StripOnInput, \
False]]\\)\\!\\(\\*StyleBox[\\\"\\\\\\\"C\\\\\\\"\\\", Rule[FontColor, \
RGBColor[Rational[71, 85], Rational[94, 255], 0]], Rule[FontSize, 18], \
Rule[FontWeight, Bold], Rule[StripOnInput, False]]\\)\\!\\(\\*StyleBox[\\\"\\\
\\\\\"A\\\\\\\"\\\", Rule[FontColor, RGBColor[Rational[71, 85], Rational[94, \
255], 0]], Rule[FontSize, 18], Rule[FontWeight, Bold], Rule[StripOnInput, \
False]]\\)\\!\\(\\*StyleBox[\\\"\\\\\\\"T\\\\\\\"\\\", Rule[FontColor, \
RGBColor[Rational[71, 85], Rational[94, 255], 0]], Rule[FontSize, 18], \
Rule[FontWeight, Bold], Rule[StripOnInput, False]]\\)\\!\\(\\*StyleBox[\\\"\\\
\\\\\"C\\\\\\\"\\\", Rule[FontColor, RGBColor[Rational[71, 85], Rational[94, \
255], 0]], Rule[FontSize, 18], Rule[FontWeight, Bold], Rule[StripOnInput, \
False]]\\)\\!\\(\\*StyleBox[\\\"\\\\\\\"A\\\\\\\"\\\", Rule[FontColor, \
RGBColor[Rational[71, 85], Rational[94, 255], 0]], Rule[FontSize, 18], \
Rule[FontWeight, Bold], Rule[StripOnInput, False]]\\)\\!\\(\\*StyleBox[\\\"\\\
\\\\\"A\\\\\\\"\\\", Rule[FontColor, RGBColor[Rational[71, 85], Rational[94, \
255], 0]], Rule[FontSize, 18], Rule[FontWeight, Bold], Rule[StripOnInput, \
False]]\\)\\!\\(\\*StyleBox[\\\"\\\\\\\"T\\\\\\\"\\\", Rule[FontColor, \
RGBColor[Rational[71, 85], Rational[94, 255], 0]], Rule[FontSize, 18], \
Rule[FontWeight, Bold], Rule[StripOnInput, False]]\\)TAG\\n\\nInteresting \
points (by weighted ranked PD) highlighted for gene \
PB2:\\nATGGAAAGAATAAAGGAATTAAGAGATCTAATGTCGCAGTCT\\!\\(\\*StyleBox[\\\"\\\\\\\
\"C\\\\\\\"\\\", Rule[FontColor, RGBColor[Rational[71, 85], Rational[94, \
255], 0]], Rule[FontSize, 18], Rule[FontWeight, Bold], Rule[StripOnInput, \
False]]\\)\\!\\(\\*StyleBox[\\\"\\\\\\\"G\\\\\\\"\\\", Rule[FontColor, \
RGBColor[Rational[71, 85], Rational[94, 255], 0]], Rule[FontSize, 18], \
Rule[FontWeight, Bold], Rule[StripOnInput, False]]\\)\\!\\(\\*StyleBox[\\\"\\\
\\\\\"C\\\\\\\"\\\", Rule[FontColor, RGBColor[Rational[71, 85], Rational[94, \
255], 0]], Rule[FontSize, 18], Rule[FontWeight, Bold], Rule[StripOnInput, \
False]]\\)\\!\\(\\*StyleBox[\\\"\\\\\\\"A\\\\\\\"\\\", Rule[FontColor, \
RGBColor[Rational[71, 85], Rational[94, 255], 0]], Rule[FontSize, 18], \
Rule[FontWeight, Bold], Rule[StripOnInput, False]]\\)\\!\\(\\*StyleBox[\\\"\\\
\\\\\"C\\\\\\\"\\\", Rule[FontColor, RGBColor[Rational[71, 85], Rational[94, \
255], 0]], Rule[FontSize, 18], Rule[FontWeight, Bold], Rule[StripOnInput, \
False]]\\)\\!\\(\\*StyleBox[\\\"\\\\\\\"T\\\\\\\"\\\", Rule[FontColor, \
RGBColor[Rational[71, 85], Rational[94, 255], 0]], Rule[FontSize, 18], \
Rule[FontWeight, Bold], Rule[StripOnInput, False]]\\)\\!\\(\\*StyleBox[\\\"\\\
\\\\\"C\\\\\\\"\\\", Rule[FontColor, RGBColor[Rational[71, 85], Rational[94, \
255], 0]], Rule[FontSize, 18], Rule[FontWeight, Bold], Rule[StripOnInput, \
False]]\\)\\!\\(\\*StyleBox[\\\"\\\\\\\"G\\\\\\\"\\\", Rule[FontColor, \
RGBColor[Rational[71, 85], Rational[94, 255], 0]], Rule[FontSize, 18], \
Rule[FontWeight, Bold], Rule[StripOnInput, False]]\\)\\!\\(\\*StyleBox[\\\"\\\
\\\\\"C\\\\\\\"\\\", Rule[FontColor, RGBColor[Rational[71, 85], Rational[94, \
255], 0]], Rule[FontSize, 18], Rule[FontWeight, Bold], Rule[StripOnInput, \
False]]\\)\\!\\(\\*StyleBox[\\\"\\\\\\\"G\\\\\\\"\\\", Rule[FontColor, \
RGBColor[Rational[71, 85], Rational[94, 255], 0]], Rule[FontSize, 18], \
Rule[FontWeight, Bold], Rule[StripOnInput, False]]\\)\\!\\(\\*StyleBox[\\\"\\\
\\\\\"A\\\\\\\"\\\", Rule[FontColor, RGBColor[Rational[71, 85], Rational[94, \
255], 0]], Rule[FontSize, 18], Rule[FontWeight, Bold], Rule[StripOnInput, \
False]]\\)\\!\\(\\*StyleBox[\\\"\\\\\\\"G\\\\\\\"\\\", Rule[FontColor, \
RGBColor[Rational[71, 85], Rational[94, 255], 0]], Rule[FontSize, 18], \
Rule[FontWeight, Bold], Rule[StripOnInput, False]]\\)\\!\\(\\*StyleBox[\\\"\\\
\\\\\"A\\\\\\\"\\\", Rule[FontColor, RGBColor[Rational[71, 85], Rational[94, \
255], 0]], Rule[FontSize, 18], Rule[FontWeight, Bold], Rule[StripOnInput, \
False]]\\)\\!\\(\\*StyleBox[\\\"\\\\\\\"T\\\\\\\"\\\", Rule[FontColor, \
RGBColor[Rational[71, 85], Rational[94, 255], 0]], Rule[FontSize, 18], \
Rule[FontWeight, Bold], Rule[StripOnInput, False]]\\)\\!\\(\\*StyleBox[\\\"\\\
\\\\\"A\\\\\\\"\\\", Rule[FontColor, RGBColor[Rational[71, 85], Rational[94, \
255], 0]], Rule[FontSize, 18], Rule[FontWeight, Bold], Rule[StripOnInput, \
False]]\\)\
CTGACAAAAACCACTGTGGACCATATGGCAATAATCAAAAAATACACATCAGGAAGACAAGAGAAGAACCCCGCTCTC\
---------------AGAATGAAATGGATGATGGCAATGAAATATCCGATCACAGCAGACAGG---------------\
------------AGGATAATGGAGATGATTCCT---------\
GAAAGAAATGAACAAGGACAAACACTTTGGAGTAAGACAAATGATGCTGGATCAGATAGGGTGGTGGTATCACCCCTA\
GCCGTAACTTGGTGGAATAGGAATGGACCGACAACAGATACGGTCCACTATCCAAAAGTCTACAAAACATATTTTGAA\
AAAGTTGAAAGGTTAAAGAATGGGACCTTTGGTCCTGTCCATTTTAGAAATCAAATTAAAATACGCCGAAGAGTCGAC\
ATAAACCCAGGCCATGCAGATCTCAGTGCCAAGGAAGCACAAGATGTTATCATGGAGGTCGTTTTCCCAAATGAAGTG\
GGAGCCAGAATATTAACATCAGAGTCGCAATTAACAATAACAAAAGAGAAGAAAGAGGAGCTCCAGGATTGTAAAATT\
GCCCCTTTAATGGTGGCATACATGTTGGAAAGAGAACTGGTTCGCAAAACCAGATTCCTGCCGGTAGCAGGCGGAACA\
AGCAGTGTGTACATTGAAGTATTGCACTTGACTCAAGGAACCTGCTGGGAACAGATGTACACTCCAGGTGGAGAAGTG\
AAGAATGATGATGTCGACCAGAGTTTAATCATTGCTGCCAGAAACATTGTTAGGAGAGCAACAGTATCGGCAGATCCA\
CTGGCATCACTATTGGAGATGTGCCACAGCACACAAATTGGTGGGATA---------\
AGGATGGTTGACATCCTCAGACAA------\
AATCCAACGGAAGAGCAAGCTGTGGATATATGCAAAGCAGCAATGGGTTTGAGAATCAGCTCCTCTTTTAGCTTCGGA\
GGTTTCACTTTCAAAAGAACAAGTGGATCATCTGTTAAAAGGGAAGAAGAAGTG------------------------\
---CTTACCGGAAATCTCCAAACA---------------------------------------------------\
CTAAAAATAAGAGTGCATGAGGGGTATGAGGAATTCACAATGGTCGGGAAAAGAGCAACAGCCATATTAAGGAAAGCA\
ACTAGAAGGCTGGTTCAG------CTGATAGTAAGTGGAAGAGACGAACAGTCA---\
ATTGCTGAGGCAATCATAGTAGCAATGGTGTTCTCACAAGAGGATTGCATGATAAAGGCTGTCCGAGGTGATCTGAAT\
TTTGTAAACAGAGCAAATCAACGGCTGAATCCC------\
ATGCATCAACTCCTAAGACACTTCCAGAAGGATGCAAAAGTGCTGATTCAAAAT---TGGGGAGTTGAACCTATT---\
---GATAATGTCATGGGAATGATAGGCATATTACCTGATATGACTCCAAGCACAGAGATGTCACTAAGA---------\
---GGGGTAAGGGTCAGTAAAACAGGAGTGGACGAATATTCCAGTACTGAGAGAGTGGTTGTGAGTATTGATCGCTTC\
TTGAGAGTTCGAGATCAGCGGGGGAATGTACTCCTATCTCTT---------------------\
GAGGAGGTTAGCGAAACACAGGGAACCGAGAAATTAACAATA---------\
ACCTATTCATCATCAATGATGTGGGAGATAAACGGACCTGAGTCAGTGCTCGTTAACACATATCAATGGATCATTAGA\
AATTGGGAAACTGTGAAGATCCAATGGTCTCAAGACCCCACAATGCTATACAACAAGATGGAATTTGAGCCATTTCAG\
TCTCTCGTACCTAAAGCAGCCAGAGGC---\
CAATACAGTGGATTTGTGAGAACACTATTCCAGCAGATGCGTGATGTGCTGGGGACATTTGATACTGCCCAAATAATA\
AAGCTGCTGCCATTTGCAGCAGCGCCACCGGAGCAGAGTAGGATGCAGTTCTCTTCTCTAGCTGTAAATGTAAGAGGA\
TCAGGAATGAGA---------------------------\
ATACTCATAAGAGGTAACTCCCCCGTATTTAACTACAATAAGGCAACTAAAAGG------\
CTAACAGTCCTCGGAAAGGAC---------------------------------------------------------\
---------------------------------------\
GCAGGTGTACTAACAGAAGATCCAGATGAGGGAACAGCTGGAGTGGAATCTGCGGTACTGAGAGGGTTCCTAATT---\
---------------------CTAGGAAAGGAAAACAAAAGA------------------\
TATGGACCCGCATTGAGCATCAATGAACTGAGTAATCTTGCAAAAGGGGAGAAAGCCAATGTGTTGATAGGGCAAGGA\
---------------------GACGTGGTGTTGGTAATGAAACGG---------AAACGG\\!\\(\\*StyleBox[\
\\\"\\\\\\\"G\\\\\\\"\\\", Rule[FontColor, RGBColor[Rational[71, 85], \
Rational[94, 255], 0]], Rule[FontSize, 18], Rule[FontWeight, Bold], \
Rule[StripOnInput, False]]\\)\\!\\(\\*StyleBox[\\\"\\\\\\\"A\\\\\\\"\\\", \
Rule[FontColor, RGBColor[Rational[71, 85], Rational[94, 255], 0]], \
Rule[FontSize, 18], Rule[FontWeight, Bold], Rule[StripOnInput, \
False]]\\)\\!\\(\\*StyleBox[\\\"\\\\\\\"C\\\\\\\"\\\", Rule[FontColor, \
RGBColor[Rational[71, 85], Rational[94, 255], 0]], Rule[FontSize, 18], \
Rule[FontWeight, Bold], Rule[StripOnInput, False]]\\)\\!\\(\\*StyleBox[\\\"\\\
\\\\\"T\\\\\\\"\\\", Rule[FontColor, RGBColor[Rational[71, 85], Rational[94, \
255], 0]], Rule[FontSize, 18], Rule[FontWeight, Bold], Rule[StripOnInput, \
False]]\\)\\!\\(\\*StyleBox[\\\"\\\\\\\"C\\\\\\\"\\\", Rule[FontColor, \
RGBColor[Rational[71, 85], Rational[94, 255], 0]], Rule[FontSize, 18], \
Rule[FontWeight, Bold], Rule[StripOnInput, False]]\\)\\!\\(\\*StyleBox[\\\"\\\
\\\\\"T\\\\\\\"\\\", Rule[FontColor, RGBColor[Rational[71, 85], Rational[94, \
255], 0]], Rule[FontSize, 18], Rule[FontWeight, Bold], Rule[StripOnInput, \
False]]\\)\\!\\(\\*StyleBox[\\\"\\\\\\\"A\\\\\\\"\\\", Rule[FontColor, \
RGBColor[Rational[71, 85], Rational[94, 255], 0]], Rule[FontSize, 18], \
Rule[FontWeight, Bold], Rule[StripOnInput, False]]\\)\\!\\(\\*StyleBox[\\\"\\\
\\\\\"G\\\\\\\"\\\", Rule[FontColor, RGBColor[Rational[71, 85], Rational[94, \
255], 0]], Rule[FontSize, 18], Rule[FontWeight, Bold], Rule[StripOnInput, \
False]]\\)\\!\\(\\*StyleBox[\\\"\\\\\\\"C\\\\\\\"\\\", Rule[FontColor, \
RGBColor[Rational[71, 85], Rational[94, 255], 0]], Rule[FontSize, 18], \
Rule[FontWeight, Bold], Rule[StripOnInput, False]]\\)\\!\\(\\*StyleBox[\\\"\\\
\\\\\"A\\\\\\\"\\\", Rule[FontColor, RGBColor[Rational[71, 85], Rational[94, \
255], 0]], Rule[FontSize, 18], Rule[FontWeight, Bold], Rule[StripOnInput, \
False]]\\)\\!\\(\\*StyleBox[\\\"\\\\\\\"T\\\\\\\"\\\", Rule[FontColor, \
RGBColor[Rational[71, 85], Rational[94, 255], 0]], Rule[FontSize, 18], \
Rule[FontWeight, Bold], Rule[StripOnInput, False]]\\)\\!\\(\\*StyleBox[\\\"\\\
\\\\\"A\\\\\\\"\\\", Rule[FontColor, RGBColor[Rational[71, 85], Rational[94, \
255], 0]], Rule[FontSize, 18], Rule[FontWeight, Bold], Rule[StripOnInput, \
False]]\\)\\!\\(\\*StyleBox[\\\"\\\\\\\"C\\\\\\\"\\\", Rule[FontColor, \
RGBColor[Rational[71, 85], Rational[94, 255], 0]], Rule[FontSize, 18], \
Rule[FontWeight, Bold], Rule[StripOnInput, False]]\\)\\!\\(\\*StyleBox[\\\"\\\
\\\\\"T\\\\\\\"\\\", Rule[FontColor, RGBColor[Rational[71, 85], Rational[94, \
255], 0]], Rule[FontSize, 18], Rule[FontWeight, Bold], Rule[StripOnInput, \
False]]\\)\\!\\(\\*StyleBox[\\\"\\\\\\\"T\\\\\\\"\\\", Rule[FontColor, \
RGBColor[Rational[71, 85], Rational[94, 255], 0]], Rule[FontSize, 18], \
Rule[FontWeight, Bold], Rule[StripOnInput, False]]\\)\\!\\(\\*StyleBox[\\\"\\\
\\\\\"A\\\\\\\"\\\", Rule[FontColor, RGBColor[Rational[71, 85], Rational[94, \
255], 0]], Rule[FontSize, 18], Rule[FontWeight, Bold], Rule[StripOnInput, \
False]]\\)\\!\\(\\*StyleBox[\\\"\\\\\\\"C\\\\\\\"\\\", Rule[FontColor, \
RGBColor[Rational[71, 85], Rational[94, 255], 0]], Rule[FontSize, 18], \
Rule[FontWeight, Bold], Rule[StripOnInput, False]]\\)\\!\\(\\*StyleBox[\\\"\\\
\\\\\"T\\\\\\\"\\\", Rule[FontColor, RGBColor[Rational[71, 85], Rational[94, \
255], 0]], Rule[FontSize, 18], Rule[FontWeight, Bold], Rule[StripOnInput, \
False]]\\)\\!\\(\\*StyleBox[\\\"\\\\\\\"G\\\\\\\"\\\", Rule[FontColor, \
RGBColor[Rational[71, 85], Rational[94, 255], 0]], Rule[FontSize, 18], \
Rule[FontWeight, Bold], Rule[StripOnInput, False]]\\)\\!\\(\\*StyleBox[\\\"\\\
\\\\\"A\\\\\\\"\\\", Rule[FontColor, RGBColor[Rational[71, 85], Rational[94, \
255], 0]], Rule[FontSize, 18], Rule[FontWeight, Bold], Rule[StripOnInput, \
False]]\\)\\!\\(\\*StyleBox[\\\"\\\\\\\"C\\\\\\\"\\\", Rule[FontColor, \
RGBColor[Rational[71, 85], Rational[94, 255], 0]], Rule[FontSize, 18], \
Rule[FontWeight, Bold], Rule[StripOnInput, False]]\\)\\!\\(\\*StyleBox[\\\"\\\
\\\\\"A\\\\\\\"\\\", Rule[FontColor, RGBColor[Rational[71, 85], Rational[94, \
255], 0]], Rule[FontSize, 18], Rule[FontWeight, Bold], Rule[StripOnInput, \
False]]\\)\\!\\(\\*StyleBox[\\\"\\\\\\\"G\\\\\\\"\\\", Rule[FontColor, \
RGBColor[Rational[71, 85], Rational[94, 255], 0]], Rule[FontSize, 18], \
Rule[FontWeight, Bold], Rule[StripOnInput, False]]\\)\\!\\(\\*StyleBox[\\\"\\\
\\\\\"C\\\\\\\"\\\", Rule[FontColor, RGBColor[Rational[71, 85], Rational[94, \
255], 0]], Rule[FontSize, 18], Rule[FontWeight, Bold], Rule[StripOnInput, \
False]]\\)\\!\\(\\*StyleBox[\\\"\\\\\\\"C\\\\\\\"\\\", Rule[FontColor, \
RGBColor[Rational[71, 85], Rational[94, 255], 0]], Rule[FontSize, 18], \
Rule[FontWeight, Bold], Rule[StripOnInput, False]]\\)\\!\\(\\*StyleBox[\\\"\\\
\\\\\"A\\\\\\\"\\\", Rule[FontColor, RGBColor[Rational[71, 85], Rational[94, \
255], 0]], Rule[FontSize, 18], Rule[FontWeight, Bold], Rule[StripOnInput, \
False]]\\)\\!\\(\\*StyleBox[\\\"\\\\\\\"G\\\\\\\"\\\", Rule[FontColor, \
RGBColor[Rational[71, 85], Rational[94, 255], 0]], Rule[FontSize, 18], \
Rule[FontWeight, Bold], Rule[StripOnInput, False]]\\)\\!\\(\\*StyleBox[\\\"\\\
\\\\\"-\\\\\\\"\\\", Rule[FontColor, RGBColor[Rational[71, 85], Rational[94, \
255], 0]], Rule[FontSize, 18], Rule[FontWeight, Bold], Rule[StripOnInput, \
False]]\\)\\!\\(\\*StyleBox[\\\"\\\\\\\"-\\\\\\\"\\\", Rule[FontColor, \
RGBColor[Rational[71, 85], Rational[94, 255], 0]], Rule[FontSize, 18], \
Rule[FontWeight, Bold], Rule[StripOnInput, False]]\\)\\!\\(\\*StyleBox[\\\"\\\
\\\\\"-\\\\\\\"\\\", Rule[FontColor, RGBColor[Rational[71, 85], Rational[94, \
255], 0]], Rule[FontSize, 18], Rule[FontWeight, Bold], Rule[StripOnInput, \
False]]\\)\\!\\(\\*StyleBox[\\\"\\\\\\\"-\\\\\\\"\\\", Rule[FontColor, \
RGBColor[Rational[71, 85], Rational[94, 255], 0]], Rule[FontSize, 18], \
Rule[FontWeight, Bold], Rule[StripOnInput, False]]\\)\\!\\(\\*StyleBox[\\\"\\\
\\\\\"-\\\\\\\"\\\", Rule[FontColor, RGBColor[Rational[71, 85], Rational[94, \
255], 0]], Rule[FontSize, 18], Rule[FontWeight, Bold], Rule[StripOnInput, \
False]]\\)\\!\\(\\*StyleBox[\\\"\\\\\\\"-\\\\\\\"\\\", Rule[FontColor, \
RGBColor[Rational[71, 85], Rational[94, 255], 0]], Rule[FontSize, 18], \
Rule[FontWeight, Bold], Rule[StripOnInput, False]]\\)\\!\\(\\*StyleBox[\\\"\\\
\\\\\"-\\\\\\\"\\\", Rule[FontColor, RGBColor[Rational[71, 85], Rational[94, \
255], 0]], Rule[FontSize, 18], Rule[FontWeight, Bold], Rule[StripOnInput, \
False]]\\)\\!\\(\\*StyleBox[\\\"\\\\\\\"-\\\\\\\"\\\", Rule[FontColor, \
RGBColor[Rational[71, 85], Rational[94, 255], 0]], Rule[FontSize, 18], \
Rule[FontWeight, Bold], Rule[StripOnInput, False]]\\)\\!\\(\\*StyleBox[\\\"\\\
\\\\\"-\\\\\\\"\\\", Rule[FontColor, RGBColor[Rational[71, 85], Rational[94, \
255], 0]], Rule[FontSize, 18], Rule[FontWeight, Bold], Rule[StripOnInput, \
False]]\\)\\!\\(\\*StyleBox[\\\"\\\\\\\"-\\\\\\\"\\\", Rule[FontColor, \
RGBColor[Rational[71, 85], Rational[94, 255], 0]], Rule[FontSize, 18], \
Rule[FontWeight, Bold], Rule[StripOnInput, False]]\\)\\!\\(\\*StyleBox[\\\"\\\
\\\\\"-\\\\\\\"\\\", Rule[FontColor, RGBColor[Rational[71, 85], Rational[94, \
255], 0]], Rule[FontSize, 18], Rule[FontWeight, Bold], Rule[StripOnInput, \
False]]\\)\\!\\(\\*StyleBox[\\\"\\\\\\\"-\\\\\\\"\\\", Rule[FontColor, \
RGBColor[Rational[71, 85], Rational[94, 255], 0]], Rule[FontSize, 18], \
Rule[FontWeight, Bold], Rule[StripOnInput, False]]\\)\\!\\(\\*StyleBox[\\\"\\\
\\\\\"-\\\\\\\"\\\", Rule[FontColor, RGBColor[Rational[71, 85], Rational[94, \
255], 0]], Rule[FontSize, 18], Rule[FontWeight, Bold], Rule[StripOnInput, \
False]]\\)\\!\\(\\*StyleBox[\\\"\\\\\\\"-\\\\\\\"\\\", Rule[FontColor, \
RGBColor[Rational[71, 85], Rational[94, 255], 0]], Rule[FontSize, 18], \
Rule[FontWeight, Bold], Rule[StripOnInput, False]]\\)\\!\\(\\*StyleBox[\\\"\\\
\\\\\"-\\\\\\\"\\\", Rule[FontColor, RGBColor[Rational[71, 85], Rational[94, \
255], 0]], Rule[FontSize, 18], Rule[FontWeight, Bold], Rule[StripOnInput, \
False]]\\)\\!\\(\\*StyleBox[\\\"\\\\\\\"-\\\\\\\"\\\", Rule[FontColor, \
RGBColor[Rational[71, 85], Rational[94, 255], 0]], Rule[FontSize, 18], \
Rule[FontWeight, Bold], Rule[StripOnInput, False]]\\)\\!\\(\\*StyleBox[\\\"\\\
\\\\\"-\\\\\\\"\\\", Rule[FontColor, RGBColor[Rational[71, 85], Rational[94, \
255], 0]], Rule[FontSize, 18], Rule[FontWeight, Bold], Rule[StripOnInput, \
False]]\\)\\!\\(\\*StyleBox[\\\"\\\\\\\"-\\\\\\\"\\\", Rule[FontColor, \
RGBColor[Rational[71, 85], Rational[94, 255], 0]], Rule[FontSize, 18], \
Rule[FontWeight, Bold], Rule[StripOnInput, False]]\\)\\!\\(\\*StyleBox[\\\"\\\
\\\\\"-\\\\\\\"\\\", Rule[FontColor, RGBColor[Rational[71, 85], Rational[94, \
255], 0]], Rule[FontSize, 18], Rule[FontWeight, Bold], Rule[StripOnInput, \
False]]\\)\\!\\(\\*StyleBox[\\\"\\\\\\\"-\\\\\\\"\\\", Rule[FontColor, \
RGBColor[Rational[71, 85], Rational[94, 255], 0]], Rule[FontSize, 18], \
Rule[FontWeight, Bold], Rule[StripOnInput, False]]\\)\\!\\(\\*StyleBox[\\\"\\\
\\\\\"-\\\\\\\"\\\", Rule[FontColor, RGBColor[Rational[71, 85], Rational[94, \
255], 0]], Rule[FontSize, 18], Rule[FontWeight, Bold], Rule[StripOnInput, \
False]]\\)\\!\\(\\*StyleBox[\\\"\\\\\\\"-\\\\\\\"\\\", Rule[FontColor, \
RGBColor[Rational[71, 85], Rational[94, 255], 0]], Rule[FontSize, 18], \
Rule[FontWeight, Bold], Rule[StripOnInput, False]]\\)\\!\\(\\*StyleBox[\\\"\\\
\\\\\"-\\\\\\\"\\\", Rule[FontColor, RGBColor[Rational[71, 85], Rational[94, \
255], 0]], Rule[FontSize, 18], Rule[FontWeight, Bold], Rule[StripOnInput, \
False]]\\)\\!\\(\\*StyleBox[\\\"\\\\\\\"-\\\\\\\"\\\", Rule[FontColor, \
RGBColor[Rational[71, 85], Rational[94, 255], 0]], Rule[FontSize, 18], \
Rule[FontWeight, Bold], Rule[StripOnInput, False]]\\)\\!\\(\\*StyleBox[\\\"\\\
\\\\\"-\\\\\\\"\\\", Rule[FontColor, RGBColor[Rational[71, 85], Rational[94, \
255], 0]], Rule[FontSize, 18], Rule[FontWeight, Bold], Rule[StripOnInput, \
False]]\\)\\!\\(\\*StyleBox[\\\"\\\\\\\"-\\\\\\\"\\\", Rule[FontColor, \
RGBColor[Rational[71, 85], Rational[94, 255], 0]], Rule[FontSize, 18], \
Rule[FontWeight, Bold], Rule[StripOnInput, False]]\\)\\!\\(\\*StyleBox[\\\"\\\
\\\\\"-\\\\\\\"\\\", Rule[FontColor, RGBColor[Rational[71, 85], Rational[94, \
255], 0]], Rule[FontSize, 18], Rule[FontWeight, Bold], Rule[StripOnInput, \
False]]\\)\\!\\(\\*StyleBox[\\\"\\\\\\\"-\\\\\\\"\\\", Rule[FontColor, \
RGBColor[Rational[71, 85], Rational[94, 255], 0]], Rule[FontSize, 18], \
Rule[FontWeight, Bold], Rule[StripOnInput, False]]\\)\\!\\(\\*StyleBox[\\\"\\\
\\\\\"-\\\\\\\"\\\", Rule[FontColor, RGBColor[Rational[71, 85], Rational[94, \
255], 0]], Rule[FontSize, 18], Rule[FontWeight, Bold], Rule[StripOnInput, \
False]]\\)\\!\\(\\*StyleBox[\\\"\\\\\\\"-\\\\\\\"\\\", Rule[FontColor, \
RGBColor[Rational[71, 85], Rational[94, 255], 0]], Rule[FontSize, 18], \
Rule[FontWeight, Bold], Rule[StripOnInput, False]]\\)\\!\\(\\*StyleBox[\\\"\\\
\\\\\"-\\\\\\\"\\\", Rule[FontColor, RGBColor[Rational[71, 85], Rational[94, \
255], 0]], Rule[FontSize, 18], Rule[FontWeight, Bold], Rule[StripOnInput, \
False]]\\)\\!\\(\\*StyleBox[\\\"\\\\\\\"-\\\\\\\"\\\", Rule[FontColor, \
RGBColor[Rational[71, 85], Rational[94, 255], 0]], Rule[FontSize, 18], \
Rule[FontWeight, Bold], Rule[StripOnInput, False]]\\)\\!\\(\\*StyleBox[\\\"\\\
\\\\\"-\\\\\\\"\\\", Rule[FontColor, RGBColor[Rational[71, 85], Rational[94, \
255], 0]], Rule[FontSize, 18], Rule[FontWeight, Bold], Rule[StripOnInput, \
False]]\\)\\!\\(\\*StyleBox[\\\"\\\\\\\"-\\\\\\\"\\\", Rule[FontColor, \
RGBColor[Rational[71, 85], Rational[94, 255], 0]], Rule[FontSize, 18], \
Rule[FontWeight, Bold], Rule[StripOnInput, False]]\\)\\!\\(\\*StyleBox[\\\"\\\
\\\\\"-\\\\\\\"\\\", Rule[FontColor, RGBColor[Rational[71, 85], Rational[94, \
255], 0]], Rule[FontSize, 18], Rule[FontWeight, Bold], Rule[StripOnInput, \
False]]\\)\\!\\(\\*StyleBox[\\\"\\\\\\\"-\\\\\\\"\\\", Rule[FontColor, \
RGBColor[Rational[71, 85], Rational[94, 255], 0]], Rule[FontSize, 18], \
Rule[FontWeight, Bold], Rule[StripOnInput, False]]\\)\\!\\(\\*StyleBox[\\\"\\\
\\\\\"-\\\\\\\"\\\", Rule[FontColor, RGBColor[Rational[71, 85], Rational[94, \
255], 0]], Rule[FontSize, 18], Rule[FontWeight, Bold], Rule[StripOnInput, \
False]]\\)\\!\\(\\*StyleBox[\\\"\\\\\\\"-\\\\\\\"\\\", Rule[FontColor, \
RGBColor[Rational[71, 85], Rational[94, 255], 0]], Rule[FontSize, 18], \
Rule[FontWeight, Bold], Rule[StripOnInput, False]]\\)\\!\\(\\*StyleBox[\\\"\\\
\\\\\"-\\\\\\\"\\\", Rule[FontColor, RGBColor[Rational[71, 85], Rational[94, \
255], 0]], Rule[FontSize, 18], Rule[FontWeight, Bold], Rule[StripOnInput, \
False]]\\)\\!\\(\\*StyleBox[\\\"\\\\\\\"-\\\\\\\"\\\", Rule[FontColor, \
RGBColor[Rational[71, 85], Rational[94, 255], 0]], Rule[FontSize, 18], \
Rule[FontWeight, Bold], Rule[StripOnInput, False]]\\)\\!\\(\\*StyleBox[\\\"\\\
\\\\\"-\\\\\\\"\\\", Rule[FontColor, RGBColor[Rational[71, 85], Rational[94, \
255], 0]], Rule[FontSize, 18], Rule[FontWeight, Bold], Rule[StripOnInput, \
False]]\\)\\!\\(\\*StyleBox[\\\"\\\\\\\"-\\\\\\\"\\\", Rule[FontColor, \
RGBColor[Rational[71, 85], Rational[94, 255], 0]], Rule[FontSize, 18], \
Rule[FontWeight, Bold], Rule[StripOnInput, False]]\\)\\!\\(\\*StyleBox[\\\"\\\
\\\\\"-\\\\\\\"\\\", Rule[FontColor, RGBColor[Rational[71, 85], Rational[94, \
255], 0]], Rule[FontSize, 18], Rule[FontWeight, Bold], Rule[StripOnInput, \
False]]\\)\\!\\(\\*StyleBox[\\\"\\\\\\\"-\\\\\\\"\\\", Rule[FontColor, \
RGBColor[Rational[71, 85], Rational[94, 255], 0]], Rule[FontSize, 18], \
Rule[FontWeight, Bold], Rule[StripOnInput, False]]\\)\\!\\(\\*StyleBox[\\\"\\\
\\\\\"-\\\\\\\"\\\", Rule[FontColor, RGBColor[Rational[71, 85], Rational[94, \
255], 0]], Rule[FontSize, 18], Rule[FontWeight, Bold], Rule[StripOnInput, \
False]]\\)\\!\\(\\*StyleBox[\\\"\\\\\\\"-\\\\\\\"\\\", Rule[FontColor, \
RGBColor[Rational[71, 85], Rational[94, 255], 0]], Rule[FontSize, 18], \
Rule[FontWeight, Bold], Rule[StripOnInput, False]]\\)\\!\\(\\*StyleBox[\\\"\\\
\\\\\"-\\\\\\\"\\\", Rule[FontColor, RGBColor[Rational[71, 85], Rational[94, \
255], 0]], Rule[FontSize, 18], Rule[FontWeight, Bold], Rule[StripOnInput, \
False]]\\)\\!\\(\\*StyleBox[\\\"\\\\\\\"-\\\\\\\"\\\", Rule[FontColor, \
RGBColor[Rational[71, 85], Rational[94, 255], 0]], Rule[FontSize, 18], \
Rule[FontWeight, Bold], Rule[StripOnInput, False]]\\)\\!\\(\\*StyleBox[\\\"\\\
\\\\\"-\\\\\\\"\\\", Rule[FontColor, RGBColor[Rational[71, 85], Rational[94, \
255], 0]], Rule[FontSize, 18], Rule[FontWeight, Bold], Rule[StripOnInput, \
False]]\\)\\!\\(\\*StyleBox[\\\"\\\\\\\"-\\\\\\\"\\\", Rule[FontColor, \
RGBColor[Rational[71, 85], Rational[94, 255], 0]], Rule[FontSize, 18], \
Rule[FontWeight, Bold], Rule[StripOnInput, False]]\\)\\!\\(\\*StyleBox[\\\"\\\
\\\\\"-\\\\\\\"\\\", Rule[FontColor, RGBColor[Rational[71, 85], Rational[94, \
255], 0]], Rule[FontSize, 18], Rule[FontWeight, Bold], Rule[StripOnInput, \
False]]\\)\\!\\(\\*StyleBox[\\\"\\\\\\\"-\\\\\\\"\\\", Rule[FontColor, \
RGBColor[Rational[71, 85], Rational[94, 255], 0]], Rule[FontSize, 18], \
Rule[FontWeight, Bold], Rule[StripOnInput, False]]\\)\\!\\(\\*StyleBox[\\\"\\\
\\\\\"-\\\\\\\"\\\", Rule[FontColor, RGBColor[Rational[71, 85], Rational[94, \
255], 0]], Rule[FontSize, 18], Rule[FontWeight, Bold], Rule[StripOnInput, \
False]]\\)\\!\\(\\*StyleBox[\\\"\\\\\\\"-\\\\\\\"\\\", Rule[FontColor, \
RGBColor[Rational[71, 85], Rational[94, 255], 0]], Rule[FontSize, 18], \
Rule[FontWeight, Bold], Rule[StripOnInput, False]]\\)\\!\\(\\*StyleBox[\\\"\\\
\\\\\"-\\\\\\\"\\\", Rule[FontColor, RGBColor[Rational[71, 85], Rational[94, \
255], 0]], Rule[FontSize, 18], Rule[FontWeight, Bold], Rule[StripOnInput, \
False]]\\)\\!\\(\\*StyleBox[\\\"\\\\\\\"-\\\\\\\"\\\", Rule[FontColor, \
RGBColor[Rational[71, 85], Rational[94, 255], 0]], Rule[FontSize, 18], \
Rule[FontWeight, Bold], Rule[StripOnInput, False]]\\)\\!\\(\\*StyleBox[\\\"\\\
\\\\\"-\\\\\\\"\\\", Rule[FontColor, RGBColor[Rational[71, 85], Rational[94, \
255], 0]], Rule[FontSize, 18], Rule[FontWeight, Bold], Rule[StripOnInput, \
False]]\\)\\!\\(\\*StyleBox[\\\"\\\\\\\"-\\\\\\\"\\\", Rule[FontColor, \
RGBColor[Rational[71, 85], Rational[94, 255], 0]], Rule[FontSize, 18], \
Rule[FontWeight, Bold], Rule[StripOnInput, False]]\\)\\!\\(\\*StyleBox[\\\"\\\
\\\\\"-\\\\\\\"\\\", Rule[FontColor, RGBColor[Rational[71, 85], Rational[94, \
255], 0]], Rule[FontSize, 18], Rule[FontWeight, Bold], Rule[StripOnInput, \
False]]\\)\\!\\(\\*StyleBox[\\\"\\\\\\\"-\\\\\\\"\\\", Rule[FontColor, \
RGBColor[Rational[71, 85], Rational[94, 255], 0]], Rule[FontSize, 18], \
Rule[FontWeight, Bold], Rule[StripOnInput, False]]\\)\\!\\(\\*StyleBox[\\\"\\\
\\\\\"-\\\\\\\"\\\", Rule[FontColor, RGBColor[Rational[71, 85], Rational[94, \
255], 0]], Rule[FontSize, 18], Rule[FontWeight, Bold], Rule[StripOnInput, \
False]]\\)\\!\\(\\*StyleBox[\\\"\\\\\\\"-\\\\\\\"\\\", Rule[FontColor, \
RGBColor[Rational[71, 85], Rational[94, 255], 0]], Rule[FontSize, 18], \
Rule[FontWeight, Bold], Rule[StripOnInput, False]]\\)\\!\\(\\*StyleBox[\\\"\\\
\\\\\"-\\\\\\\"\\\", Rule[FontColor, RGBColor[Rational[71, 85], Rational[94, \
255], 0]], Rule[FontSize, 18], Rule[FontWeight, Bold], Rule[StripOnInput, \
False]]\\)\\!\\(\\*StyleBox[\\\"\\\\\\\"-\\\\\\\"\\\", Rule[FontColor, \
RGBColor[Rational[71, 85], Rational[94, 255], 0]], Rule[FontSize, 18], \
Rule[FontWeight, Bold], Rule[StripOnInput, False]]\\)\\!\\(\\*StyleBox[\\\"\\\
\\\\\"-\\\\\\\"\\\", Rule[FontColor, RGBColor[Rational[71, 85], Rational[94, \
255], 0]], Rule[FontSize, 18], Rule[FontWeight, Bold], Rule[StripOnInput, \
False]]\\)\\!\\(\\*StyleBox[\\\"\\\\\\\"-\\\\\\\"\\\", Rule[FontColor, \
RGBColor[Rational[71, 85], Rational[94, 255], 0]], Rule[FontSize, 18], \
Rule[FontWeight, Bold], Rule[StripOnInput, False]]\\)\\!\\(\\*StyleBox[\\\"\\\
\\\\\"-\\\\\\\"\\\", Rule[FontColor, RGBColor[Rational[71, 85], Rational[94, \
255], 0]], Rule[FontSize, 18], Rule[FontWeight, Bold], Rule[StripOnInput, \
False]]\\)\\!\\(\\*StyleBox[\\\"\\\\\\\"-\\\\\\\"\\\", Rule[FontColor, \
RGBColor[Rational[71, 85], Rational[94, 255], 0]], Rule[FontSize, 18], \
Rule[FontWeight, Bold], Rule[StripOnInput, False]]\\)\\!\\(\\*StyleBox[\\\"\\\
\\\\\"-\\\\\\\"\\\", Rule[FontColor, RGBColor[Rational[71, 85], Rational[94, \
255], 0]], Rule[FontSize, 18], Rule[FontWeight, Bold], Rule[StripOnInput, \
False]]\\)\\!\\(\\*StyleBox[\\\"\\\\\\\"-\\\\\\\"\\\", Rule[FontColor, \
RGBColor[Rational[71, 85], Rational[94, 255], 0]], Rule[FontSize, 18], \
Rule[FontWeight, Bold], Rule[StripOnInput, False]]\\)\\!\\(\\*StyleBox[\\\"\\\
\\\\\"-\\\\\\\"\\\", Rule[FontColor, RGBColor[Rational[71, 85], Rational[94, \
255], 0]], Rule[FontSize, 18], Rule[FontWeight, Bold], Rule[StripOnInput, \
False]]\\)\\!\\(\\*StyleBox[\\\"\\\\\\\"-\\\\\\\"\\\", Rule[FontColor, \
RGBColor[Rational[71, 85], Rational[94, 255], 0]], Rule[FontSize, 18], \
Rule[FontWeight, Bold], Rule[StripOnInput, False]]\\)\\!\\(\\*StyleBox[\\\"\\\
\\\\\"-\\\\\\\"\\\", Rule[FontColor, RGBColor[Rational[71, 85], Rational[94, \
255], 0]], Rule[FontSize, 18], Rule[FontWeight, Bold], Rule[StripOnInput, \
False]]\\)\\!\\(\\*StyleBox[\\\"\\\\\\\"-\\\\\\\"\\\", Rule[FontColor, \
RGBColor[Rational[71, 85], Rational[94, 255], 0]], Rule[FontSize, 18], \
Rule[FontWeight, Bold], Rule[StripOnInput, False]]\\)\\!\\(\\*StyleBox[\\\"\\\
\\\\\"-\\\\\\\"\\\", Rule[FontColor, RGBColor[Rational[71, 85], Rational[94, \
255], 0]], Rule[FontSize, 18], Rule[FontWeight, Bold], Rule[StripOnInput, \
False]]\\)\\!\\(\\*StyleBox[\\\"\\\\\\\"-\\\\\\\"\\\", Rule[FontColor, \
RGBColor[Rational[71, 85], Rational[94, 255], 0]], Rule[FontSize, 18], \
Rule[FontWeight, Bold], Rule[StripOnInput, False]]\\)\\!\\(\\*StyleBox[\\\"\\\
\\\\\"-\\\\\\\"\\\", Rule[FontColor, RGBColor[Rational[71, 85], Rational[94, \
255], 0]], Rule[FontSize, 18], Rule[FontWeight, Bold], Rule[StripOnInput, \
False]]\\)\\!\\(\\*StyleBox[\\\"\\\\\\\"-\\\\\\\"\\\", Rule[FontColor, \
RGBColor[Rational[71, 85], Rational[94, 255], 0]], Rule[FontSize, 18], \
Rule[FontWeight, Bold], Rule[StripOnInput, False]]\\)\\!\\(\\*StyleBox[\\\"\\\
\\\\\"-\\\\\\\"\\\", Rule[FontColor, RGBColor[Rational[71, 85], Rational[94, \
255], 0]], Rule[FontSize, 18], Rule[FontWeight, Bold], Rule[StripOnInput, \
False]]\\)\\!\\(\\*StyleBox[\\\"\\\\\\\"-\\\\\\\"\\\", Rule[FontColor, \
RGBColor[Rational[71, 85], Rational[94, 255], 0]], Rule[FontSize, 18], \
Rule[FontWeight, Bold], Rule[StripOnInput, False]]\\)\\!\\(\\*StyleBox[\\\"\\\
\\\\\"-\\\\\\\"\\\", Rule[FontColor, RGBColor[Rational[71, 85], Rational[94, \
255], 0]], Rule[FontSize, 18], Rule[FontWeight, Bold], Rule[StripOnInput, \
False]]\\)\\!\\(\\*StyleBox[\\\"\\\\\\\"-\\\\\\\"\\\", Rule[FontColor, \
RGBColor[Rational[71, 85], Rational[94, 255], 0]], Rule[FontSize, 18], \
Rule[FontWeight, Bold], Rule[StripOnInput, False]]\\)\\!\\(\\*StyleBox[\\\"\\\
\\\\\"-\\\\\\\"\\\", Rule[FontColor, RGBColor[Rational[71, 85], Rational[94, \
255], 0]], Rule[FontSize, 18], Rule[FontWeight, Bold], Rule[StripOnInput, \
False]]\\)\\!\\(\\*StyleBox[\\\"\\\\\\\"-\\\\\\\"\\\", Rule[FontColor, \
RGBColor[Rational[71, 85], Rational[94, 255], 0]], Rule[FontSize, 18], \
Rule[FontWeight, Bold], Rule[StripOnInput, False]]\\)\\!\\(\\*StyleBox[\\\"\\\
\\\\\"-\\\\\\\"\\\", Rule[FontColor, RGBColor[Rational[71, 85], Rational[94, \
255], 0]], Rule[FontSize, 18], Rule[FontWeight, Bold], Rule[StripOnInput, \
False]]\\)\\!\\(\\*StyleBox[\\\"\\\\\\\"-\\\\\\\"\\\", Rule[FontColor, \
RGBColor[Rational[71, 85], Rational[94, 255], 0]], Rule[FontSize, 18], \
Rule[FontWeight, Bold], Rule[StripOnInput, False]]\\)\\!\\(\\*StyleBox[\\\"\\\
\\\\\"-\\\\\\\"\\\", Rule[FontColor, RGBColor[Rational[71, 85], Rational[94, \
255], 0]], Rule[FontSize, 18], Rule[FontWeight, Bold], Rule[StripOnInput, \
False]]\\)\\!\\(\\*StyleBox[\\\"\\\\\\\"-\\\\\\\"\\\", Rule[FontColor, \
RGBColor[Rational[71, 85], Rational[94, 255], 0]], Rule[FontSize, 18], \
Rule[FontWeight, Bold], Rule[StripOnInput, False]]\\)\\!\\(\\*StyleBox[\\\"\\\
\\\\\"-\\\\\\\"\\\", Rule[FontColor, RGBColor[Rational[71, 85], Rational[94, \
255], 0]], Rule[FontSize, 18], Rule[FontWeight, Bold], Rule[StripOnInput, \
False]]\\)\\!\\(\\*StyleBox[\\\"\\\\\\\"-\\\\\\\"\\\", Rule[FontColor, \
RGBColor[Rational[71, 85], Rational[94, 255], 0]], Rule[FontSize, 18], \
Rule[FontWeight, Bold], Rule[StripOnInput, False]]\\)\\!\\(\\*StyleBox[\\\"\\\
\\\\\"-\\\\\\\"\\\", Rule[FontColor, RGBColor[Rational[71, 85], Rational[94, \
255], 0]], Rule[FontSize, 18], Rule[FontWeight, Bold], Rule[StripOnInput, \
False]]\\)\\!\\(\\*StyleBox[\\\"\\\\\\\"-\\\\\\\"\\\", Rule[FontColor, \
RGBColor[Rational[71, 85], Rational[94, 255], 0]], Rule[FontSize, 18], \
Rule[FontWeight, Bold], Rule[StripOnInput, False]]\\)\\!\\(\\*StyleBox[\\\"\\\
\\\\\"-\\\\\\\"\\\", Rule[FontColor, RGBColor[Rational[71, 85], Rational[94, \
255], 0]], Rule[FontSize, 18], Rule[FontWeight, Bold], Rule[StripOnInput, \
False]]\\)\\!\\(\\*StyleBox[\\\"\\\\\\\"-\\\\\\\"\\\", Rule[FontColor, \
RGBColor[Rational[71, 85], Rational[94, 255], 0]], Rule[FontSize, 18], \
Rule[FontWeight, Bold], Rule[StripOnInput, False]]\\)\\!\\(\\*StyleBox[\\\"\\\
\\\\\"-\\\\\\\"\\\", Rule[FontColor, RGBColor[Rational[71, 85], Rational[94, \
255], 0]], Rule[FontSize, 18], Rule[FontWeight, Bold], Rule[StripOnInput, \
False]]\\)\\!\\(\\*StyleBox[\\\"\\\\\\\"-\\\\\\\"\\\", Rule[FontColor, \
RGBColor[Rational[71, 85], Rational[94, 255], 0]], Rule[FontSize, 18], \
Rule[FontWeight, Bold], Rule[StripOnInput, False]]\\)\\!\\(\\*StyleBox[\\\"\\\
\\\\\"-\\\\\\\"\\\", Rule[FontColor, RGBColor[Rational[71, 85], Rational[94, \
255], 0]], Rule[FontSize, 18], Rule[FontWeight, Bold], Rule[StripOnInput, \
False]]\\)\\!\\(\\*StyleBox[\\\"\\\\\\\"-\\\\\\\"\\\", Rule[FontColor, \
RGBColor[Rational[71, 85], Rational[94, 255], 0]], Rule[FontSize, 18], \
Rule[FontWeight, Bold], Rule[StripOnInput, False]]\\)\\!\\(\\*StyleBox[\\\"\\\
\\\\\"-\\\\\\\"\\\", Rule[FontColor, RGBColor[Rational[71, 85], Rational[94, \
255], 0]], Rule[FontSize, 18], Rule[FontWeight, Bold], Rule[StripOnInput, \
False]]\\)\\!\\(\\*StyleBox[\\\"\\\\\\\"-\\\\\\\"\\\", Rule[FontColor, \
RGBColor[Rational[71, 85], Rational[94, 255], 0]], Rule[FontSize, 18], \
Rule[FontWeight, Bold], Rule[StripOnInput, False]]\\)\\!\\(\\*StyleBox[\\\"\\\
\\\\\"-\\\\\\\"\\\", Rule[FontColor, RGBColor[Rational[71, 85], Rational[94, \
255], 0]], Rule[FontSize, 18], Rule[FontWeight, Bold], Rule[StripOnInput, \
False]]\\)\\!\\(\\*StyleBox[\\\"\\\\\\\"-\\\\\\\"\\\", Rule[FontColor, \
RGBColor[Rational[71, 85], Rational[94, 255], 0]], Rule[FontSize, 18], \
Rule[FontWeight, Bold], Rule[StripOnInput, False]]\\)\\!\\(\\*StyleBox[\\\"\\\
\\\\\"-\\\\\\\"\\\", Rule[FontColor, RGBColor[Rational[71, 85], Rational[94, \
255], 0]], Rule[FontSize, 18], Rule[FontWeight, Bold], Rule[StripOnInput, \
False]]\\)\\!\\(\\*StyleBox[\\\"\\\\\\\"-\\\\\\\"\\\", Rule[FontColor, \
RGBColor[Rational[71, 85], Rational[94, 255], 0]], Rule[FontSize, 18], \
Rule[FontWeight, Bold], Rule[StripOnInput, False]]\\)\\!\\(\\*StyleBox[\\\"\\\
\\\\\"-\\\\\\\"\\\", Rule[FontColor, RGBColor[Rational[71, 85], Rational[94, \
255], 0]], Rule[FontSize, 18], Rule[FontWeight, Bold], Rule[StripOnInput, \
False]]\\)\\!\\(\\*StyleBox[\\\"\\\\\\\"-\\\\\\\"\\\", Rule[FontColor, \
RGBColor[Rational[71, 85], Rational[94, 255], 0]], Rule[FontSize, 18], \
Rule[FontWeight, Bold], Rule[StripOnInput, False]]\\)\\!\\(\\*StyleBox[\\\"\\\
\\\\\"-\\\\\\\"\\\", Rule[FontColor, RGBColor[Rational[71, 85], Rational[94, \
255], 0]], Rule[FontSize, 18], Rule[FontWeight, Bold], Rule[StripOnInput, \
False]]\\)\\!\\(\\*StyleBox[\\\"\\\\\\\"-\\\\\\\"\\\", Rule[FontColor, \
RGBColor[Rational[71, 85], Rational[94, 255], 0]], Rule[FontSize, 18], \
Rule[FontWeight, Bold], Rule[StripOnInput, False]]\\)\\!\\(\\*StyleBox[\\\"\\\
\\\\\"-\\\\\\\"\\\", Rule[FontColor, RGBColor[Rational[71, 85], Rational[94, \
255], 0]], Rule[FontSize, 18], Rule[FontWeight, Bold], Rule[StripOnInput, \
False]]\\)\\!\\(\\*StyleBox[\\\"\\\\\\\"-\\\\\\\"\\\", Rule[FontColor, \
RGBColor[Rational[71, 85], Rational[94, 255], 0]], Rule[FontSize, 18], \
Rule[FontWeight, Bold], Rule[StripOnInput, False]]\\)\\!\\(\\*StyleBox[\\\"\\\
\\\\\"-\\\\\\\"\\\", Rule[FontColor, RGBColor[Rational[71, 85], Rational[94, \
255], 0]], Rule[FontSize, 18], Rule[FontWeight, Bold], Rule[StripOnInput, \
False]]\\)\\!\\(\\*StyleBox[\\\"\\\\\\\"-\\\\\\\"\\\", Rule[FontColor, \
RGBColor[Rational[71, 85], Rational[94, 255], 0]], Rule[FontSize, 18], \
Rule[FontWeight, Bold], Rule[StripOnInput, False]]\\)\\!\\(\\*StyleBox[\\\"\\\
\\\\\"-\\\\\\\"\\\", Rule[FontColor, RGBColor[Rational[71, 85], Rational[94, \
255], 0]], Rule[FontSize, 18], Rule[FontWeight, Bold], Rule[StripOnInput, \
False]]\\)\\!\\(\\*StyleBox[\\\"\\\\\\\"-\\\\\\\"\\\", Rule[FontColor, \
RGBColor[Rational[71, 85], Rational[94, 255], 0]], Rule[FontSize, 18], \
Rule[FontWeight, Bold], Rule[StripOnInput, False]]\\)\\!\\(\\*StyleBox[\\\"\\\
\\\\\"-\\\\\\\"\\\", Rule[FontColor, RGBColor[Rational[71, 85], Rational[94, \
255], 0]], Rule[FontSize, 18], Rule[FontWeight, Bold], Rule[StripOnInput, \
False]]\\)\\!\\(\\*StyleBox[\\\"\\\\\\\"-\\\\\\\"\\\", Rule[FontColor, \
RGBColor[Rational[71, 85], Rational[94, 255], 0]], Rule[FontSize, 18], \
Rule[FontWeight, Bold], Rule[StripOnInput, False]]\\)\\!\\(\\*StyleBox[\\\"\\\
\\\\\"-\\\\\\\"\\\", Rule[FontColor, RGBColor[Rational[71, 85], Rational[94, \
255], 0]], Rule[FontSize, 18], Rule[FontWeight, Bold], Rule[StripOnInput, \
False]]\\)\\!\\(\\*StyleBox[\\\"\\\\\\\"-\\\\\\\"\\\", Rule[FontColor, \
RGBColor[Rational[71, 85], Rational[94, 255], 0]], Rule[FontSize, 18], \
Rule[FontWeight, Bold], Rule[StripOnInput, False]]\\)\\!\\(\\*StyleBox[\\\"\\\
\\\\\"-\\\\\\\"\\\", Rule[FontColor, RGBColor[Rational[71, 85], Rational[94, \
255], 0]], Rule[FontSize, 18], Rule[FontWeight, Bold], Rule[StripOnInput, \
False]]\\)\\!\\(\\*StyleBox[\\\"\\\\\\\"-\\\\\\\"\\\", Rule[FontColor, \
RGBColor[Rational[71, 85], Rational[94, 255], 0]], Rule[FontSize, 18], \
Rule[FontWeight, Bold], Rule[StripOnInput, False]]\\)\\!\\(\\*StyleBox[\\\"\\\
\\\\\"-\\\\\\\"\\\", Rule[FontColor, RGBColor[Rational[71, 85], Rational[94, \
255], 0]], Rule[FontSize, 18], Rule[FontWeight, Bold], Rule[StripOnInput, \
False]]\\)\\!\\(\\*StyleBox[\\\"\\\\\\\"-\\\\\\\"\\\", Rule[FontColor, \
RGBColor[Rational[71, 85], Rational[94, 255], 0]], Rule[FontSize, 18], \
Rule[FontWeight, Bold], Rule[StripOnInput, False]]\\)\\!\\(\\*StyleBox[\\\"\\\
\\\\\"-\\\\\\\"\\\", Rule[FontColor, RGBColor[Rational[71, 85], Rational[94, \
255], 0]], Rule[FontSize, 18], Rule[FontWeight, Bold], Rule[StripOnInput, \
False]]\\)\\!\\(\\*StyleBox[\\\"\\\\\\\"-\\\\\\\"\\\", Rule[FontColor, \
RGBColor[Rational[71, 85], Rational[94, 255], 0]], Rule[FontSize, 18], \
Rule[FontWeight, Bold], Rule[StripOnInput, False]]\\)\\!\\(\\*StyleBox[\\\"\\\
\\\\\"-\\\\\\\"\\\", Rule[FontColor, RGBColor[Rational[71, 85], Rational[94, \
255], 0]], Rule[FontSize, 18], Rule[FontWeight, Bold], Rule[StripOnInput, \
False]]\\)\\!\\(\\*StyleBox[\\\"\\\\\\\"-\\\\\\\"\\\", Rule[FontColor, \
RGBColor[Rational[71, 85], Rational[94, 255], 0]], Rule[FontSize, 18], \
Rule[FontWeight, Bold], Rule[StripOnInput, False]]\\)\\!\\(\\*StyleBox[\\\"\\\
\\\\\"-\\\\\\\"\\\", Rule[FontColor, RGBColor[Rational[71, 85], Rational[94, \
255], 0]], Rule[FontSize, 18], Rule[FontWeight, Bold], Rule[StripOnInput, \
False]]\\)\\!\\(\\*StyleBox[\\\"\\\\\\\"-\\\\\\\"\\\", Rule[FontColor, \
RGBColor[Rational[71, 85], Rational[94, 255], 0]], Rule[FontSize, 18], \
Rule[FontWeight, Bold], Rule[StripOnInput, False]]\\)\\!\\(\\*StyleBox[\\\"\\\
\\\\\"-\\\\\\\"\\\", Rule[FontColor, RGBColor[Rational[71, 85], Rational[94, \
255], 0]], Rule[FontSize, 18], Rule[FontWeight, Bold], Rule[StripOnInput, \
False]]\\)\\!\\(\\*StyleBox[\\\"\\\\\\\"-\\\\\\\"\\\", Rule[FontColor, \
RGBColor[Rational[71, 85], Rational[94, 255], 0]], Rule[FontSize, 18], \
Rule[FontWeight, Bold], Rule[StripOnInput, False]]\\)\\!\\(\\*StyleBox[\\\"\\\
\\\\\"-\\\\\\\"\\\", Rule[FontColor, RGBColor[Rational[71, 85], Rational[94, \
255], 0]], Rule[FontSize, 18], Rule[FontWeight, Bold], Rule[StripOnInput, \
False]]\\)\\!\\(\\*StyleBox[\\\"\\\\\\\"-\\\\\\\"\\\", Rule[FontColor, \
RGBColor[Rational[71, 85], Rational[94, 255], 0]], Rule[FontSize, 18], \
Rule[FontWeight, Bold], Rule[StripOnInput, False]]\\)\\!\\(\\*StyleBox[\\\"\\\
\\\\\"-\\\\\\\"\\\", Rule[FontColor, RGBColor[Rational[71, 85], Rational[94, \
255], 0]], Rule[FontSize, 18], Rule[FontWeight, Bold], Rule[StripOnInput, \
False]]\\)\\!\\(\\*StyleBox[\\\"\\\\\\\"-\\\\\\\"\\\", Rule[FontColor, \
RGBColor[Rational[71, 85], Rational[94, 255], 0]], Rule[FontSize, 18], \
Rule[FontWeight, Bold], Rule[StripOnInput, False]]\\)\\!\\(\\*StyleBox[\\\"\\\
\\\\\"-\\\\\\\"\\\", Rule[FontColor, RGBColor[Rational[71, 85], Rational[94, \
255], 0]], Rule[FontSize, 18], Rule[FontWeight, Bold], Rule[StripOnInput, \
False]]\\)\\!\\(\\*StyleBox[\\\"\\\\\\\"-\\\\\\\"\\\", Rule[FontColor, \
RGBColor[Rational[71, 85], Rational[94, 255], 0]], Rule[FontSize, 18], \
Rule[FontWeight, Bold], Rule[StripOnInput, False]]\\)\\!\\(\\*StyleBox[\\\"\\\
\\\\\"-\\\\\\\"\\\", Rule[FontColor, RGBColor[Rational[71, 85], Rational[94, \
255], 0]], Rule[FontSize, 18], Rule[FontWeight, Bold], Rule[StripOnInput, \
False]]\\)\\!\\(\\*StyleBox[\\\"\\\\\\\"-\\\\\\\"\\\", Rule[FontColor, \
RGBColor[Rational[71, 85], Rational[94, 255], 0]], Rule[FontSize, 18], \
Rule[FontWeight, Bold], Rule[StripOnInput, False]]\\)\\!\\(\\*StyleBox[\\\"\\\
\\\\\"-\\\\\\\"\\\", Rule[FontColor, RGBColor[Rational[71, 85], Rational[94, \
255], 0]], Rule[FontSize, 18], Rule[FontWeight, Bold], Rule[StripOnInput, \
False]]\\)\\!\\(\\*StyleBox[\\\"\\\\\\\"-\\\\\\\"\\\", Rule[FontColor, \
RGBColor[Rational[71, 85], Rational[94, 255], 0]], Rule[FontSize, 18], \
Rule[FontWeight, Bold], Rule[StripOnInput, False]]\\)\\!\\(\\*StyleBox[\\\"\\\
\\\\\"-\\\\\\\"\\\", Rule[FontColor, RGBColor[Rational[71, 85], Rational[94, \
255], 0]], Rule[FontSize, 18], Rule[FontWeight, Bold], Rule[StripOnInput, \
False]]\\)\\!\\(\\*StyleBox[\\\"\\\\\\\"-\\\\\\\"\\\", Rule[FontColor, \
RGBColor[Rational[71, 85], Rational[94, 255], 0]], Rule[FontSize, 18], \
Rule[FontWeight, Bold], Rule[StripOnInput, False]]\\)\\!\\(\\*StyleBox[\\\"\\\
\\\\\"-\\\\\\\"\\\", Rule[FontColor, RGBColor[Rational[71, 85], Rational[94, \
255], 0]], Rule[FontSize, 18], Rule[FontWeight, Bold], Rule[StripOnInput, \
False]]\\)\\!\\(\\*StyleBox[\\\"\\\\\\\"-\\\\\\\"\\\", Rule[FontColor, \
RGBColor[Rational[71, 85], Rational[94, 255], 0]], Rule[FontSize, 18], \
Rule[FontWeight, Bold], Rule[StripOnInput, False]]\\)\\!\\(\\*StyleBox[\\\"\\\
\\\\\"-\\\\\\\"\\\", Rule[FontColor, RGBColor[Rational[71, 85], Rational[94, \
255], 0]], Rule[FontSize, 18], Rule[FontWeight, Bold], Rule[StripOnInput, \
False]]\\)\\!\\(\\*StyleBox[\\\"\\\\\\\"-\\\\\\\"\\\", Rule[FontColor, \
RGBColor[Rational[71, 85], Rational[94, 255], 0]], Rule[FontSize, 18], \
Rule[FontWeight, Bold], Rule[StripOnInput, False]]\\)\\!\\(\\*StyleBox[\\\"\\\
\\\\\"-\\\\\\\"\\\", Rule[FontColor, RGBColor[Rational[71, 85], Rational[94, \
255], 0]], Rule[FontSize, 18], Rule[FontWeight, Bold], Rule[StripOnInput, \
False]]\\)\\!\\(\\*StyleBox[\\\"\\\\\\\"-\\\\\\\"\\\", Rule[FontColor, \
RGBColor[Rational[71, 85], Rational[94, 255], 0]], Rule[FontSize, 18], \
Rule[FontWeight, Bold], Rule[StripOnInput, False]]\\)\\!\\(\\*StyleBox[\\\"\\\
\\\\\"-\\\\\\\"\\\", Rule[FontColor, RGBColor[Rational[71, 85], Rational[94, \
255], 0]], Rule[FontSize, 18], Rule[FontWeight, Bold], Rule[StripOnInput, \
False]]\\)\\!\\(\\*StyleBox[\\\"\\\\\\\"-\\\\\\\"\\\", Rule[FontColor, \
RGBColor[Rational[71, 85], Rational[94, 255], 0]], Rule[FontSize, 18], \
Rule[FontWeight, Bold], Rule[StripOnInput, False]]\\)\\!\\(\\*StyleBox[\\\"\\\
\\\\\"-\\\\\\\"\\\", Rule[FontColor, RGBColor[Rational[71, 85], Rational[94, \
255], 0]], Rule[FontSize, 18], Rule[FontWeight, Bold], Rule[StripOnInput, \
False]]\\)\\!\\(\\*StyleBox[\\\"\\\\\\\"-\\\\\\\"\\\", Rule[FontColor, \
RGBColor[Rational[71, 85], Rational[94, 255], 0]], Rule[FontSize, 18], \
Rule[FontWeight, Bold], Rule[StripOnInput, False]]\\)\\!\\(\\*StyleBox[\\\"\\\
\\\\\"-\\\\\\\"\\\", Rule[FontColor, RGBColor[Rational[71, 85], Rational[94, \
255], 0]], Rule[FontSize, 18], Rule[FontWeight, Bold], Rule[StripOnInput, \
False]]\\)\\!\\(\\*StyleBox[\\\"\\\\\\\"-\\\\\\\"\\\", Rule[FontColor, \
RGBColor[Rational[71, 85], Rational[94, 255], 0]], Rule[FontSize, 18], \
Rule[FontWeight, Bold], Rule[StripOnInput, False]]\\)\\!\\(\\*StyleBox[\\\"\\\
\\\\\"-\\\\\\\"\\\", Rule[FontColor, RGBColor[Rational[71, 85], Rational[94, \
255], 0]], Rule[FontSize, 18], Rule[FontWeight, Bold], Rule[StripOnInput, \
False]]\\)\\!\\(\\*StyleBox[\\\"\\\\\\\"-\\\\\\\"\\\", Rule[FontColor, \
RGBColor[Rational[71, 85], Rational[94, 255], 0]], Rule[FontSize, 18], \
Rule[FontWeight, Bold], Rule[StripOnInput, False]]\\)\\!\\(\\*StyleBox[\\\"\\\
\\\\\"-\\\\\\\"\\\", Rule[FontColor, RGBColor[Rational[71, 85], Rational[94, \
255], 0]], Rule[FontSize, 18], Rule[FontWeight, Bold], Rule[StripOnInput, \
False]]\\)\\!\\(\\*StyleBox[\\\"\\\\\\\"-\\\\\\\"\\\", Rule[FontColor, \
RGBColor[Rational[71, 85], Rational[94, 255], 0]], Rule[FontSize, 18], \
Rule[FontWeight, Bold], Rule[StripOnInput, False]]\\)\\!\\(\\*StyleBox[\\\"\\\
\\\\\"-\\\\\\\"\\\", Rule[FontColor, RGBColor[Rational[71, 85], Rational[94, \
255], 0]], Rule[FontSize, 18], Rule[FontWeight, Bold], Rule[StripOnInput, \
False]]\\)\\!\\(\\*StyleBox[\\\"\\\\\\\"-\\\\\\\"\\\", Rule[FontColor, \
RGBColor[Rational[71, 85], Rational[94, 255], 0]], Rule[FontSize, 18], \
Rule[FontWeight, Bold], Rule[StripOnInput, False]]\\)\\!\\(\\*StyleBox[\\\"\\\
\\\\\"-\\\\\\\"\\\", Rule[FontColor, RGBColor[Rational[71, 85], Rational[94, \
255], 0]], Rule[FontSize, 18], Rule[FontWeight, Bold], Rule[StripOnInput, \
False]]\\)\\!\\(\\*StyleBox[\\\"\\\\\\\"-\\\\\\\"\\\", Rule[FontColor, \
RGBColor[Rational[71, 85], Rational[94, 255], 0]], Rule[FontSize, 18], \
Rule[FontWeight, Bold], Rule[StripOnInput, False]]\\)\\!\\(\\*StyleBox[\\\"\\\
\\\\\"-\\\\\\\"\\\", Rule[FontColor, RGBColor[Rational[71, 85], Rational[94, \
255], 0]], Rule[FontSize, 18], Rule[FontWeight, Bold], Rule[StripOnInput, \
False]]\\)\\!\\(\\*StyleBox[\\\"\\\\\\\"-\\\\\\\"\\\", Rule[FontColor, \
RGBColor[Rational[71, 85], Rational[94, 255], 0]], Rule[FontSize, 18], \
Rule[FontWeight, Bold], Rule[StripOnInput, False]]\\)\\!\\(\\*StyleBox[\\\"\\\
\\\\\"-\\\\\\\"\\\", Rule[FontColor, RGBColor[Rational[71, 85], Rational[94, \
255], 0]], Rule[FontSize, 18], Rule[FontWeight, Bold], Rule[StripOnInput, \
False]]\\)\\!\\(\\*StyleBox[\\\"\\\\\\\"-\\\\\\\"\\\", Rule[FontColor, \
RGBColor[Rational[71, 85], Rational[94, 255], 0]], Rule[FontSize, 18], \
Rule[FontWeight, Bold], Rule[StripOnInput, False]]\\)\\!\\(\\*StyleBox[\\\"\\\
\\\\\"-\\\\\\\"\\\", Rule[FontColor, RGBColor[Rational[71, 85], Rational[94, \
255], 0]], Rule[FontSize, 18], Rule[FontWeight, Bold], Rule[StripOnInput, \
False]]\\)\\!\\(\\*StyleBox[\\\"\\\\\\\"-\\\\\\\"\\\", Rule[FontColor, \
RGBColor[Rational[71, 85], Rational[94, 255], 0]], Rule[FontSize, 18], \
Rule[FontWeight, Bold], Rule[StripOnInput, False]]\\)\\!\\(\\*StyleBox[\\\"\\\
\\\\\"-\\\\\\\"\\\", Rule[FontColor, RGBColor[Rational[71, 85], Rational[94, \
255], 0]], Rule[FontSize, 18], Rule[FontWeight, Bold], Rule[StripOnInput, \
False]]\\)\\!\\(\\*StyleBox[\\\"\\\\\\\"-\\\\\\\"\\\", Rule[FontColor, \
RGBColor[Rational[71, 85], Rational[94, 255], 0]], Rule[FontSize, 18], \
Rule[FontWeight, Bold], Rule[StripOnInput, False]]\\)\\!\\(\\*StyleBox[\\\"\\\
\\\\\"-\\\\\\\"\\\", Rule[FontColor, RGBColor[Rational[71, 85], Rational[94, \
255], 0]], Rule[FontSize, 18], Rule[FontWeight, Bold], Rule[StripOnInput, \
False]]\\)\\!\\(\\*StyleBox[\\\"\\\\\\\"-\\\\\\\"\\\", Rule[FontColor, \
RGBColor[Rational[71, 85], Rational[94, 255], 0]], Rule[FontSize, 18], \
Rule[FontWeight, Bold], Rule[StripOnInput, False]]\\)\\!\\(\\*StyleBox[\\\"\\\
\\\\\"-\\\\\\\"\\\", Rule[FontColor, RGBColor[Rational[71, 85], Rational[94, \
255], 0]], Rule[FontSize, 18], Rule[FontWeight, Bold], Rule[StripOnInput, \
False]]\\)\\!\\(\\*StyleBox[\\\"\\\\\\\"-\\\\\\\"\\\", Rule[FontColor, \
RGBColor[Rational[71, 85], Rational[94, 255], 0]], Rule[FontSize, 18], \
Rule[FontWeight, Bold], Rule[StripOnInput, False]]\\)\\!\\(\\*StyleBox[\\\"\\\
\\\\\"-\\\\\\\"\\\", Rule[FontColor, RGBColor[Rational[71, 85], Rational[94, \
255], 0]], Rule[FontSize, 18], Rule[FontWeight, Bold], Rule[StripOnInput, \
False]]\\)\\!\\(\\*StyleBox[\\\"\\\\\\\"-\\\\\\\"\\\", Rule[FontColor, \
RGBColor[Rational[71, 85], Rational[94, 255], 0]], Rule[FontSize, 18], \
Rule[FontWeight, Bold], Rule[StripOnInput, False]]\\)\\!\\(\\*StyleBox[\\\"\\\
\\\\\"-\\\\\\\"\\\", Rule[FontColor, RGBColor[Rational[71, 85], Rational[94, \
255], 0]], Rule[FontSize, 18], Rule[FontWeight, Bold], Rule[StripOnInput, \
False]]\\)\\!\\(\\*StyleBox[\\\"\\\\\\\"-\\\\\\\"\\\", Rule[FontColor, \
RGBColor[Rational[71, 85], Rational[94, 255], 0]], Rule[FontSize, 18], \
Rule[FontWeight, Bold], Rule[StripOnInput, False]]\\)\\!\\(\\*StyleBox[\\\"\\\
\\\\\"-\\\\\\\"\\\", Rule[FontColor, RGBColor[Rational[71, 85], Rational[94, \
255], 0]], Rule[FontSize, 18], Rule[FontWeight, Bold], Rule[StripOnInput, \
False]]\\)\\!\\(\\*StyleBox[\\\"\\\\\\\"-\\\\\\\"\\\", Rule[FontColor, \
RGBColor[Rational[71, 85], Rational[94, 255], 0]], Rule[FontSize, 18], \
Rule[FontWeight, Bold], Rule[StripOnInput, False]]\\)\\!\\(\\*StyleBox[\\\"\\\
\\\\\"-\\\\\\\"\\\", Rule[FontColor, RGBColor[Rational[71, 85], Rational[94, \
255], 0]], Rule[FontSize, 18], Rule[FontWeight, Bold], Rule[StripOnInput, \
False]]\\)\\!\\(\\*StyleBox[\\\"\\\\\\\"-\\\\\\\"\\\", Rule[FontColor, \
RGBColor[Rational[71, 85], Rational[94, 255], 0]], Rule[FontSize, 18], \
Rule[FontWeight, Bold], Rule[StripOnInput, False]]\\)\\!\\(\\*StyleBox[\\\"\\\
\\\\\"-\\\\\\\"\\\", Rule[FontColor, RGBColor[Rational[71, 85], Rational[94, \
255], 0]], Rule[FontSize, 18], Rule[FontWeight, Bold], Rule[StripOnInput, \
False]]\\)\\!\\(\\*StyleBox[\\\"\\\\\\\"-\\\\\\\"\\\", Rule[FontColor, \
RGBColor[Rational[71, 85], Rational[94, 255], 0]], Rule[FontSize, 18], \
Rule[FontWeight, Bold], Rule[StripOnInput, False]]\\)\\!\\(\\*StyleBox[\\\"\\\
\\\\\"-\\\\\\\"\\\", Rule[FontColor, RGBColor[Rational[71, 85], Rational[94, \
255], 0]], Rule[FontSize, 18], Rule[FontWeight, Bold], Rule[StripOnInput, \
False]]\\)\\!\\(\\*StyleBox[\\\"\\\\\\\"-\\\\\\\"\\\", Rule[FontColor, \
RGBColor[Rational[71, 85], Rational[94, 255], 0]], Rule[FontSize, 18], \
Rule[FontWeight, Bold], Rule[StripOnInput, False]]\\)\\!\\(\\*StyleBox[\\\"\\\
\\\\\"-\\\\\\\"\\\", Rule[FontColor, RGBColor[Rational[71, 85], Rational[94, \
255], 0]], Rule[FontSize, 18], Rule[FontWeight, Bold], Rule[StripOnInput, \
False]]\\)\\!\\(\\*StyleBox[\\\"\\\\\\\"-\\\\\\\"\\\", Rule[FontColor, \
RGBColor[Rational[71, 85], Rational[94, 255], 0]], Rule[FontSize, 18], \
Rule[FontWeight, Bold], Rule[StripOnInput, False]]\\)\\!\\(\\*StyleBox[\\\"\\\
\\\\\"-\\\\\\\"\\\", Rule[FontColor, RGBColor[Rational[71, 85], Rational[94, \
255], 0]], Rule[FontSize, 18], Rule[FontWeight, Bold], Rule[StripOnInput, \
False]]\\)\\!\\(\\*StyleBox[\\\"\\\\\\\"-\\\\\\\"\\\", Rule[FontColor, \
RGBColor[Rational[71, 85], Rational[94, 255], 0]], Rule[FontSize, 18], \
Rule[FontWeight, Bold], Rule[StripOnInput, False]]\\)\\!\\(\\*StyleBox[\\\"\\\
\\\\\"-\\\\\\\"\\\", Rule[FontColor, RGBColor[Rational[71, 85], Rational[94, \
255], 0]], Rule[FontSize, 18], Rule[FontWeight, Bold], Rule[StripOnInput, \
False]]\\)\\!\\(\\*StyleBox[\\\"\\\\\\\"-\\\\\\\"\\\", Rule[FontColor, \
RGBColor[Rational[71, 85], Rational[94, 255], 0]], Rule[FontSize, 18], \
Rule[FontWeight, Bold], Rule[StripOnInput, False]]\\)\\!\\(\\*StyleBox[\\\"\\\
\\\\\"-\\\\\\\"\\\", Rule[FontColor, RGBColor[Rational[71, 85], Rational[94, \
255], 0]], Rule[FontSize, 18], Rule[FontWeight, Bold], Rule[StripOnInput, \
False]]\\)\\!\\(\\*StyleBox[\\\"\\\\\\\"-\\\\\\\"\\\", Rule[FontColor, \
RGBColor[Rational[71, 85], Rational[94, 255], 0]], Rule[FontSize, 18], \
Rule[FontWeight, Bold], Rule[StripOnInput, False]]\\)\\!\\(\\*StyleBox[\\\"\\\
\\\\\"-\\\\\\\"\\\", Rule[FontColor, RGBColor[Rational[71, 85], Rational[94, \
255], 0]], Rule[FontSize, 18], Rule[FontWeight, Bold], Rule[StripOnInput, \
False]]\\)\\!\\(\\*StyleBox[\\\"\\\\\\\"-\\\\\\\"\\\", Rule[FontColor, \
RGBColor[Rational[71, 85], Rational[94, 255], 0]], Rule[FontSize, 18], \
Rule[FontWeight, Bold], Rule[StripOnInput, False]]\\)\\!\\(\\*StyleBox[\\\"\\\
\\\\\"-\\\\\\\"\\\", Rule[FontColor, RGBColor[Rational[71, 85], Rational[94, \
255], 0]], Rule[FontSize, 18], Rule[FontWeight, Bold], Rule[StripOnInput, \
False]]\\)\\!\\(\\*StyleBox[\\\"\\\\\\\"-\\\\\\\"\\\", Rule[FontColor, \
RGBColor[Rational[71, 85], Rational[94, 255], 0]], Rule[FontSize, 18], \
Rule[FontWeight, Bold], Rule[StripOnInput, False]]\\)\\!\\(\\*StyleBox[\\\"\\\
\\\\\"-\\\\\\\"\\\", Rule[FontColor, RGBColor[Rational[71, 85], Rational[94, \
255], 0]], Rule[FontSize, 18], Rule[FontWeight, Bold], Rule[StripOnInput, \
False]]\\)\\!\\(\\*StyleBox[\\\"\\\\\\\"-\\\\\\\"\\\", Rule[FontColor, \
RGBColor[Rational[71, 85], Rational[94, 255], 0]], Rule[FontSize, 18], \
Rule[FontWeight, Bold], Rule[StripOnInput, False]]\\)\\!\\(\\*StyleBox[\\\"\\\
\\\\\"-\\\\\\\"\\\", Rule[FontColor, RGBColor[Rational[71, 85], Rational[94, \
255], 0]], Rule[FontSize, 18], Rule[FontWeight, Bold], Rule[StripOnInput, \
False]]\\)\\!\\(\\*StyleBox[\\\"\\\\\\\"-\\\\\\\"\\\", Rule[FontColor, \
RGBColor[Rational[71, 85], Rational[94, 255], 0]], Rule[FontSize, 18], \
Rule[FontWeight, Bold], Rule[StripOnInput, False]]\\)\\!\\(\\*StyleBox[\\\"\\\
\\\\\"-\\\\\\\"\\\", Rule[FontColor, RGBColor[Rational[71, 85], Rational[94, \
255], 0]], Rule[FontSize, 18], Rule[FontWeight, Bold], Rule[StripOnInput, \
False]]\\)\\!\\(\\*StyleBox[\\\"\\\\\\\"-\\\\\\\"\\\", Rule[FontColor, \
RGBColor[Rational[71, 85], Rational[94, 255], 0]], Rule[FontSize, 18], \
Rule[FontWeight, Bold], Rule[StripOnInput, False]]\\)\\!\\(\\*StyleBox[\\\"\\\
\\\\\"A\\\\\\\"\\\", Rule[FontColor, RGBColor[Rational[71, 85], Rational[94, \
255], 0]], Rule[FontSize, 18], Rule[FontWeight, Bold], Rule[StripOnInput, \
False]]\\)\\!\\(\\*StyleBox[\\\"\\\\\\\"C\\\\\\\"\\\", Rule[FontColor, \
RGBColor[Rational[71, 85], Rational[94, 255], 0]], Rule[FontSize, 18], \
Rule[FontWeight, Bold], Rule[StripOnInput, False]]\\)\\!\\(\\*StyleBox[\\\"\\\
\\\\\"A\\\\\\\"\\\", Rule[FontColor, RGBColor[Rational[71, 85], Rational[94, \
255], 0]], Rule[FontSize, 18], Rule[FontWeight, Bold], Rule[StripOnInput, \
False]]\\)\\!\\(\\*StyleBox[\\\"\\\\\\\"G\\\\\\\"\\\", Rule[FontColor, \
RGBColor[Rational[71, 85], Rational[94, 255], 0]], Rule[FontSize, 18], \
Rule[FontWeight, Bold], Rule[StripOnInput, False]]\\)\\!\\(\\*StyleBox[\\\"\\\
\\\\\"C\\\\\\\"\\\", Rule[FontColor, RGBColor[Rational[71, 85], Rational[94, \
255], 0]], Rule[FontSize, 18], Rule[FontWeight, Bold], Rule[StripOnInput, \
False]]\\)\\!\\(\\*StyleBox[\\\"\\\\\\\"G\\\\\\\"\\\", Rule[FontColor, \
RGBColor[Rational[71, 85], Rational[94, 255], 0]], Rule[FontSize, 18], \
Rule[FontWeight, Bold], Rule[StripOnInput, False]]\\)\\!\\(\\*StyleBox[\\\"\\\
\\\\\"A\\\\\\\"\\\", Rule[FontColor, RGBColor[Rational[71, 85], Rational[94, \
255], 0]], Rule[FontSize, 18], Rule[FontWeight, Bold], Rule[StripOnInput, \
False]]\\)\\!\\(\\*StyleBox[\\\"\\\\\\\"C\\\\\\\"\\\", Rule[FontColor, \
RGBColor[Rational[71, 85], Rational[94, 255], 0]], Rule[FontSize, 18], \
Rule[FontWeight, Bold], Rule[StripOnInput, False]]\\)\\!\\(\\*StyleBox[\\\"\\\
\\\\\"C\\\\\\\"\\\", Rule[FontColor, RGBColor[Rational[71, 85], Rational[94, \
255], 0]], Rule[FontSize, 18], Rule[FontWeight, Bold], Rule[StripOnInput, \
False]]\\)\\!\\(\\*StyleBox[\\\"\\\\\\\"A\\\\\\\"\\\", Rule[FontColor, \
RGBColor[Rational[71, 85], Rational[94, 255], 0]], Rule[FontSize, 18], \
Rule[FontWeight, Bold], Rule[StripOnInput, False]]\\)\\!\\(\\*StyleBox[\\\"\\\
\\\\\"A\\\\\\\"\\\", Rule[FontColor, RGBColor[Rational[71, 85], Rational[94, \
255], 0]], Rule[FontSize, 18], Rule[FontWeight, Bold], Rule[StripOnInput, \
False]]\\)\\!\\(\\*StyleBox[\\\"\\\\\\\"A\\\\\\\"\\\", Rule[FontColor, \
RGBColor[Rational[71, 85], Rational[94, 255], 0]], Rule[FontSize, 18], \
Rule[FontWeight, Bold], Rule[StripOnInput, False]]\\)\\!\\(\\*StyleBox[\\\"\\\
\\\\\"A\\\\\\\"\\\", Rule[FontColor, RGBColor[Rational[71, 85], Rational[94, \
255], 0]], Rule[FontSize, 18], Rule[FontWeight, Bold], Rule[StripOnInput, \
False]]\\)\\!\\(\\*StyleBox[\\\"\\\\\\\"G\\\\\\\"\\\", Rule[FontColor, \
RGBColor[Rational[71, 85], Rational[94, 255], 0]], Rule[FontSize, 18], \
Rule[FontWeight, Bold], Rule[StripOnInput, False]]\\)\\!\\(\\*StyleBox[\\\"\\\
\\\\\"A\\\\\\\"\\\", Rule[FontColor, RGBColor[Rational[71, 85], Rational[94, \
255], 0]], Rule[FontSize, 18], Rule[FontWeight, Bold], Rule[StripOnInput, \
False]]\\)\\!\\(\\*StyleBox[\\\"\\\\\\\"A\\\\\\\"\\\", Rule[FontColor, \
RGBColor[Rational[71, 85], Rational[94, 255], 0]], Rule[FontSize, 18], \
Rule[FontWeight, Bold], Rule[StripOnInput, False]]\\)\\!\\(\\*StyleBox[\\\"\\\
\\\\\"T\\\\\\\"\\\", Rule[FontColor, RGBColor[Rational[71, 85], Rational[94, \
255], 0]], Rule[FontSize, 18], Rule[FontWeight, Bold], Rule[StripOnInput, \
False]]\\)\\!\\(\\*StyleBox[\\\"\\\\\\\"T\\\\\\\"\\\", Rule[FontColor, \
RGBColor[Rational[71, 85], Rational[94, 255], 0]], Rule[FontSize, 18], \
Rule[FontWeight, Bold], Rule[StripOnInput, False]]\\)\\!\\(\\*StyleBox[\\\"\\\
\\\\\"C\\\\\\\"\\\", Rule[FontColor, RGBColor[Rational[71, 85], Rational[94, \
255], 0]], Rule[FontSize, 18], Rule[FontWeight, Bold], Rule[StripOnInput, \
False]]\\)\\!\\(\\*StyleBox[\\\"\\\\\\\"G\\\\\\\"\\\", Rule[FontColor, \
RGBColor[Rational[71, 85], Rational[94, 255], 0]], Rule[FontSize, 18], \
Rule[FontWeight, Bold], Rule[StripOnInput, False]]\\)\\!\\(\\*StyleBox[\\\"\\\
\\\\\"G\\\\\\\"\\\", Rule[FontColor, RGBColor[Rational[71, 85], Rational[94, \
255], 0]], Rule[FontSize, 18], Rule[FontWeight, Bold], Rule[StripOnInput, \
False]]\\)\\!\\(\\*StyleBox[\\\"\\\\\\\"A\\\\\\\"\\\", Rule[FontColor, \
RGBColor[Rational[71, 85], Rational[94, 255], 0]], Rule[FontSize, 18], \
Rule[FontWeight, Bold], Rule[StripOnInput, False]]\\)\\!\\(\\*StyleBox[\\\"\\\
\\\\\"T\\\\\\\"\\\", Rule[FontColor, RGBColor[Rational[71, 85], Rational[94, \
255], 0]], Rule[FontSize, 18], Rule[FontWeight, Bold], Rule[StripOnInput, \
False]]\\)\\!\\(\\*StyleBox[\\\"\\\\\\\"G\\\\\\\"\\\", Rule[FontColor, \
RGBColor[Rational[71, 85], Rational[94, 255], 0]], Rule[FontSize, 18], \
Rule[FontWeight, Bold], Rule[StripOnInput, False]]\\)\\!\\(\\*StyleBox[\\\"\\\
\\\\\"G\\\\\\\"\\\", Rule[FontColor, RGBColor[Rational[71, 85], Rational[94, \
255], 0]], Rule[FontSize, 18], Rule[FontWeight, Bold], Rule[StripOnInput, \
False]]\\)\\!\\(\\*StyleBox[\\\"\\\\\\\"C\\\\\\\"\\\", Rule[FontColor, \
RGBColor[Rational[71, 85], Rational[94, 255], 0]], Rule[FontSize, 18], \
Rule[FontWeight, Bold], Rule[StripOnInput, False]]\\)\\!\\(\\*StyleBox[\\\"\\\
\\\\\"C\\\\\\\"\\\", Rule[FontColor, RGBColor[Rational[71, 85], Rational[94, \
255], 0]], Rule[FontSize, 18], Rule[FontWeight, Bold], Rule[StripOnInput, \
False]]\\)\\!\\(\\*StyleBox[\\\"\\\\\\\"A\\\\\\\"\\\", Rule[FontColor, \
RGBColor[Rational[71, 85], Rational[94, 255], 0]], Rule[FontSize, 18], \
Rule[FontWeight, Bold], Rule[StripOnInput, False]]\\)\\!\\(\\*StyleBox[\\\"\\\
\\\\\"T\\\\\\\"\\\", Rule[FontColor, RGBColor[Rational[71, 85], Rational[94, \
255], 0]], Rule[FontSize, 18], Rule[FontWeight, Bold], Rule[StripOnInput, \
False]]\\)\\!\\(\\*StyleBox[\\\"\\\\\\\"C\\\\\\\"\\\", Rule[FontColor, \
RGBColor[Rational[71, 85], Rational[94, 255], 0]], Rule[FontSize, 18], \
Rule[FontWeight, Bold], Rule[StripOnInput, False]]\\)\\!\\(\\*StyleBox[\\\"\\\
\\\\\"A\\\\\\\"\\\", Rule[FontColor, RGBColor[Rational[71, 85], Rational[94, \
255], 0]], Rule[FontSize, 18], Rule[FontWeight, Bold], Rule[StripOnInput, \
False]]\\)\\!\\(\\*StyleBox[\\\"\\\\\\\"A\\\\\\\"\\\", Rule[FontColor, \
RGBColor[Rational[71, 85], Rational[94, 255], 0]], Rule[FontSize, 18], \
Rule[FontWeight, Bold], Rule[StripOnInput, False]]\\)\\!\\(\\*StyleBox[\\\"\\\
\\\\\"T\\\\\\\"\\\", Rule[FontColor, RGBColor[Rational[71, 85], Rational[94, \
255], 0]], Rule[FontSize, 18], Rule[FontWeight, Bold], Rule[StripOnInput, \
False]]\\)TAG\"\>"], "Output",ExpressionUUID->"c74b7809-5d68-4f44-a3be-\
85d222c637cf"]
}, Open  ]],

Cell[CellGroupData[{

Cell["Per codon conservation report", "Subsection",ExpressionUUID->"d19bff3e-9abb-412a-b9e0-1f903f8893ed"],

Cell[BoxData[
 RowBox[{"{", 
  RowBox[{
   TagBox[
    RowBox[{"(", "\[NoBreak]", GridBox[{
       {"\<\"PB2\"\>", "\<\"\"\>", "\<\"\"\>", "\<\"\"\>"},
       {"\<\"Pos.\"\>", "\<\"1\"\>", "\<\"obs:\"\>", "\<\"exp:\"\>"},
       {"\<\"atg\"\>", "\<\"M\"\>", 
        TagBox[
         InterpretationBox[
          StyleBox["\<\"2677\"\>",
           ShowStringCharacters->False],
          2677,
          Editable->False],
         NumberForm[#, 2]& ], 
        TagBox[
         InterpretationBox[
          StyleBox["\<\"2677.00\"\>",
           ShowStringCharacters->False],
          2677.,
          AutoDelete->True],
         NumberForm[#, {4, 2}]& ]},
       {"\<\"---\"\>", "\<\"--\"\>", "\<\"-------\"\>", "\<\"-------\"\>"},
       {"\<\"mPD\"\>", "\<\"\"\>", "0", "0"},
       {"\<\"\"\>", "\<\"\"\>", "\<\"nPD:\"\>", "1.`"},
       {"\<\"\"\>", "\<\"\"\>", "\<\"N. weight:\"\>", 
        TagBox[
         InterpretationBox[
          StyleBox["\<\"0.\"\>",
           ShowStringCharacters->False],
          0.,
          AutoDelete->True],
         NumberForm[#, 2]& ]},
       {"\<\"\"\>", "\<\"\"\>", "\<\"Sc. PD:\"\>", 
        TagBox[
         InterpretationBox[
          StyleBox["\<\"0\"\>",
           ShowStringCharacters->False],
          0,
          Editable->False],
         NumberForm[#, 2]& ]},
       {"\<\"\"\>", "\<\"\"\>", "\<\"Sc. rank:\"\>", 
        TagBox[
         InterpretationBox[
          StyleBox["\<\"0\"\>",
           ShowStringCharacters->False],
          0,
          Editable->False],
         NumberForm[#, {5, 1}]& ]}
      },
      GridBoxAlignment->{"Columns" -> {{Center}}, "Rows" -> {{Baseline}}},
      GridBoxSpacings->{"Columns" -> {
          Offset[0.27999999999999997`], {
           Offset[0.7]}, 
          Offset[0.27999999999999997`]}, "Rows" -> {
          Offset[0.2], {
           Offset[0.4]}, 
          Offset[0.2]}}], "\[NoBreak]", ")"}],
    Function[BoxForm`e$, 
     MatrixForm[BoxForm`e$]]], ",", 
   TagBox[
    RowBox[{"(", "\[NoBreak]", GridBox[{
       {"\<\"PB2\"\>", "\<\"\"\>", "\<\"\"\>", "\<\"\"\>"},
       {"\<\"Pos.\"\>", "\<\"2\"\>", "\<\"obs:\"\>", "\<\"exp:\"\>"},
       {"\<\"gat\"\>", "\<\"D\"\>", 
        TagBox[
         InterpretationBox[
          StyleBox["\<\"3\"\>",
           ShowStringCharacters->False],
          3,
          Editable->False],
         NumberForm[#, 2]& ], 
        TagBox[
         InterpretationBox[
          StyleBox["\<\"1.69\"\>",
           ShowStringCharacters->False],
          1.6873788628239577`,
          AutoDelete->True],
         NumberForm[#, {4, 2}]& ]},
       {"\<\"gac\"\>", "\<\"D\"\>", 
        TagBox[
         InterpretationBox[
          StyleBox["\<\"0\"\>",
           ShowStringCharacters->False],
          0,
          Editable->False],
         NumberForm[#, 2]& ], 
        TagBox[
         InterpretationBox[
          StyleBox["\<\"1.31\"\>",
           ShowStringCharacters->False],
          1.3126211371760426`,
          AutoDelete->True],
         NumberForm[#, {4, 2}]& ]},
       {"\<\"gaa\"\>", "\<\"E\"\>", 
        TagBox[
         InterpretationBox[
          StyleBox["\<\"344\"\>",
           ShowStringCharacters->False],
          344,
          Editable->False],
         NumberForm[#, 2]& ], 
        TagBox[
         InterpretationBox[
          StyleBox["\<\"1584.00\"\>",
           ShowStringCharacters->False],
          1584.3960589931007`,
          AutoDelete->True],
         NumberForm[#, {4, 2}]& ]},
       {"\<\"gag\"\>", "\<\"E\"\>", 
        TagBox[
         InterpretationBox[
          StyleBox["\<\"2330\"\>",
           ShowStringCharacters->False],
          2330,
          Editable->False],
         NumberForm[#, 2]& ], 
        TagBox[
         InterpretationBox[
          StyleBox["\<\"1090.00\"\>",
           ShowStringCharacters->False],
          1089.6039410068993`,
          AutoDelete->True],
         NumberForm[#, {4, 2}]& ]},
       {"\<\"---\"\>", "\<\"--\"\>", "\<\"-------\"\>", "\<\"-------\"\>"},
       {"\<\"mPD\"\>", "\<\"\"\>", "0.2260137706298407572`2.", 
        "0.4840381748825218528`2."},
       {"\<\"\"\>", "\<\"\"\>", "\<\"nPD:\"\>", "0.47000000000000003`"},
       {"\<\"\"\>", "\<\"\"\>", "\<\"N. weight:\"\>", 
        TagBox[
         InterpretationBox[
          StyleBox["\<\"0.87\"\>",
           ShowStringCharacters->False],
          0.8655780142665268,
          AutoDelete->True],
         NumberForm[#, 2]& ]},
       {"\<\"\"\>", "\<\"\"\>", "\<\"Sc. PD:\"\>", 
        TagBox[
         InterpretationBox[
          StyleBox["\<\"0.12\"\>",
           ShowStringCharacters->False],
          0.11859651733247481`,
          AutoDelete->True],
         NumberForm[#, 2]& ]},
       {"\<\"\"\>", "\<\"\"\>", "\<\"Sc. rank:\"\>", 
        TagBox[
         InterpretationBox[
          StyleBox["\<\"569.1\"\>",
           ShowStringCharacters->False],
          569.0879057932012,
          AutoDelete->True],
         NumberForm[#, {5, 1}]& ]}
      },
      GridBoxAlignment->{"Columns" -> {{Center}}, "Rows" -> {{Baseline}}},
      GridBoxSpacings->{"Columns" -> {
          Offset[0.27999999999999997`], {
           Offset[0.7]}, 
          Offset[0.27999999999999997`]}, "Rows" -> {
          Offset[0.2], {
           Offset[0.4]}, 
          Offset[0.2]}}], "\[NoBreak]", ")"}],
    Function[BoxForm`e$, 
     MatrixForm[BoxForm`e$]]], ",", 
   TagBox[
    RowBox[{"(", "\[NoBreak]", GridBox[{
       {"\<\"PB2\"\>", "\<\"\"\>", "\<\"\"\>", "\<\"\"\>"},
       {"\<\"Pos.\"\>", "\<\"3\"\>", "\<\"obs:\"\>", "\<\"exp:\"\>"},
       {"\<\"cgt\"\>", "\<\"R\"\>", 
        TagBox[
         InterpretationBox[
          StyleBox["\<\"0\"\>",
           ShowStringCharacters->False],
          0,
          Editable->False],
         NumberForm[#, 2]& ], 
        TagBox[
         InterpretationBox[
          StyleBox["\<\"84.47\"\>",
           ShowStringCharacters->False],
          84.4686005644247,
          AutoDelete->True],
         NumberForm[#, {4, 2}]& ]},
       {"\<\"cgc\"\>", "\<\"R\"\>", 
        TagBox[
         InterpretationBox[
          StyleBox["\<\"0\"\>",
           ShowStringCharacters->False],
          0,
          Editable->False],
         NumberForm[#, 2]& ], 
        TagBox[
         InterpretationBox[
          StyleBox["\<\"141.40\"\>",
           ShowStringCharacters->False],
          141.44168544198402`,
          AutoDelete->True],
         NumberForm[#, {4, 2}]& ]},
       {"\<\"cga\"\>", "\<\"R\"\>", 
        TagBox[
         InterpretationBox[
          StyleBox["\<\"3\"\>",
           ShowStringCharacters->False],
          3,
          Editable->False],
         NumberForm[#, 2]& ], 
        TagBox[
         InterpretationBox[
          StyleBox["\<\"269.00\"\>",
           ShowStringCharacters->False],
          268.9722281341916,
          AutoDelete->True],
         NumberForm[#, {4, 2}]& ]},
       {"\<\"cgg\"\>", "\<\"R\"\>", 
        TagBox[
         InterpretationBox[
          StyleBox["\<\"0\"\>",
           ShowStringCharacters->False],
          0,
          Editable->False],
         NumberForm[#, 2]& ], 
        TagBox[
         InterpretationBox[
          StyleBox["\<\"193.30\"\>",
           ShowStringCharacters->False],
          193.3242339644841,
          AutoDelete->True],
         NumberForm[#, {4, 2}]& ]},
       {"\<\"aaa\"\>", "\<\"K\"\>", 
        TagBox[
         InterpretationBox[
          StyleBox["\<\"1\"\>",
           ShowStringCharacters->False],
          1,
          Editable->False],
         NumberForm[#, 2]& ], 
        TagBox[
         InterpretationBox[
          StyleBox["\<\"0.61\"\>",
           ShowStringCharacters->False],
          0.6077354112120155,
          AutoDelete->True],
         NumberForm[#, {4, 2}]& ]},
       {"\<\"aag\"\>", "\<\"K\"\>", 
        TagBox[
         InterpretationBox[
          StyleBox["\<\"0\"\>",
           ShowStringCharacters->False],
          0,
          Editable->False],
         NumberForm[#, 2]& ], 
        TagBox[
         InterpretationBox[
          StyleBox["\<\"0.39\"\>",
           ShowStringCharacters->False],
          0.39226458878798465`,
          AutoDelete->True],
         NumberForm[#, {4, 2}]& ]},
       {"\<\"aga\"\>", "\<\"R\"\>", 
        TagBox[
         InterpretationBox[
          StyleBox["\<\"2644\"\>",
           ShowStringCharacters->False],
          2644,
          Editable->False],
         NumberForm[#, 2]& ], 
        TagBox[
         InterpretationBox[
          StyleBox["\<\"1227.00\"\>",
           ShowStringCharacters->False],
          1227.2054784874504`,
          AutoDelete->True],
         NumberForm[#, {4, 2}]& ]},
       {"\<\"agg\"\>", "\<\"R\"\>", 
        TagBox[
         InterpretationBox[
          StyleBox["\<\"29\"\>",
           ShowStringCharacters->False],
          29,
          Editable->False],
         NumberForm[#, 2]& ], 
        TagBox[
         InterpretationBox[
          StyleBox["\<\"760.60\"\>",
           ShowStringCharacters->False],
          760.5877734074652,
          AutoDelete->True],
         NumberForm[#, {4, 2}]& ]},
       {"\<\"---\"\>", "\<\"--\"\>", "\<\"-------\"\>", "\<\"-------\"\>"},
       {"\<\"mPD\"\>", "\<\"\"\>", "0.024426088816151315`2.", 
        "0.9392366545345450201`2."},
       {"\<\"\"\>", "\<\"\"\>", "\<\"nPD:\"\>", "0.03`"},
       {"\<\"\"\>", "\<\"\"\>", "\<\"N. weight:\"\>", 
        TagBox[
         InterpretationBox[
          StyleBox["\<\"1.3\"\>",
           ShowStringCharacters->False],
          1.3324363586666281`,
          AutoDelete->True],
         NumberForm[#, 2]& ]},
       {"\<\"\"\>", "\<\"\"\>", 
        StyleBox["\<\"Sc. PD:\"\>",
         StripOnInput->False,
         LineColor->RGBColor[
           Rational[71, 85], 
           Rational[94, 255], 0],
         FrontFaceColor->RGBColor[
           Rational[71, 85], 
           Rational[94, 255], 0],
         BackFaceColor->RGBColor[
           Rational[71, 85], 
           Rational[94, 255], 0],
         GraphicsColor->RGBColor[
           Rational[71, 85], 
           Rational[94, 255], 0],
         FontColor->RGBColor[
           Rational[71, 85], 
           Rational[94, 255], 0]], 
        StyleBox[
         TagBox[
          InterpretationBox[
           StyleBox["\<\"-0.27\"\>",
            ShowStringCharacters->False],
           -0.2683441302978304,
           AutoDelete->True],
          NumberForm[#, 2]& ],
         StripOnInput->False,
         LineColor->RGBColor[
           Rational[71, 85], 
           Rational[94, 255], 0],
         FrontFaceColor->RGBColor[
           Rational[71, 85], 
           Rational[94, 255], 0],
         BackFaceColor->RGBColor[
           Rational[71, 85], 
           Rational[94, 255], 0],
         GraphicsColor->RGBColor[
           Rational[71, 85], 
           Rational[94, 255], 0],
         FontColor->RGBColor[
           Rational[71, 85], 
           Rational[94, 255], 0]]},
       {"\<\"\"\>", "\<\"\"\>", "\<\"Sc. rank:\"\>", 
        TagBox[
         InterpretationBox[
          StyleBox["\<\"-1398.6\"\>",
           ShowStringCharacters->False],
          -1398.60929542712,
          AutoDelete->True],
         NumberForm[#, {5, 1}]& ]}
      },
      GridBoxAlignment->{"Columns" -> {{Center}}, "Rows" -> {{Baseline}}},
      GridBoxSpacings->{"Columns" -> {
          Offset[0.27999999999999997`], {
           Offset[0.7]}, 
          Offset[0.27999999999999997`]}, "Rows" -> {
          Offset[0.2], {
           Offset[0.4]}, 
          Offset[0.2]}}], "\[NoBreak]", ")"}],
    Function[BoxForm`e$, 
     MatrixForm[BoxForm`e$]]], ",", 
   TagBox[
    RowBox[{"(", "\[NoBreak]", GridBox[{
       {"\<\"PB2\"\>", "\<\"\"\>", "\<\"\"\>", "\<\"\"\>"},
       {"\<\"Pos.\"\>", "\<\"4\"\>", "\<\"obs:\"\>", "\<\"exp:\"\>"},
       {"\<\"att\"\>", "\<\"I\"\>", 
        TagBox[
         InterpretationBox[
          StyleBox["\<\"0\"\>",
           ShowStringCharacters->False],
          0,
          Editable->False],
         NumberForm[#, 2]& ], 
        TagBox[
         InterpretationBox[
          StyleBox["\<\"941.80\"\>",
           ShowStringCharacters->False],
          941.8419109295619,
          AutoDelete->True],
         NumberForm[#, {4, 2}]& ]},
       {"\<\"atc\"\>", "\<\"I\"\>", 
        TagBox[
         InterpretationBox[
          StyleBox["\<\"0\"\>",
           ShowStringCharacters->False],
          0,
          Editable->False],
         NumberForm[#, 2]& ], 
        TagBox[
         InterpretationBox[
          StyleBox["\<\"681.00\"\>",
           ShowStringCharacters->False],
          680.9783815840209,
          AutoDelete->True],
         NumberForm[#, {4, 2}]& ]},
       {"\<\"ata\"\>", "\<\"I\"\>", 
        TagBox[
         InterpretationBox[
          StyleBox["\<\"2655\"\>",
           ShowStringCharacters->False],
          2655,
          Editable->False],
         NumberForm[#, 2]& ], 
        TagBox[
         InterpretationBox[
          StyleBox["\<\"1032.00\"\>",
           ShowStringCharacters->False],
          1032.1797074864173`,
          AutoDelete->True],
         NumberForm[#, {4, 2}]& ]},
       {"\<\"atg\"\>", "\<\"M\"\>", 
        TagBox[
         InterpretationBox[
          StyleBox["\<\"5\"\>",
           ShowStringCharacters->False],
          5,
          Editable->False],
         NumberForm[#, 2]& ], 
        TagBox[
         InterpretationBox[
          StyleBox["\<\"5.00\"\>",
           ShowStringCharacters->False],
          5.,
          AutoDelete->True],
         NumberForm[#, {4, 2}]& ]},
       {"\<\"gtt\"\>", "\<\"V\"\>", 
        TagBox[
         InterpretationBox[
          StyleBox["\<\"0\"\>",
           ShowStringCharacters->False],
          0,
          Editable->False],
         NumberForm[#, 2]& ], 
        TagBox[
         InterpretationBox[
          StyleBox["\<\"3.77\"\>",
           ShowStringCharacters->False],
          3.774606868245311,
          AutoDelete->True],
         NumberForm[#, {4, 2}]& ]},
       {"\<\"gtc\"\>", "\<\"V\"\>", 
        TagBox[
         InterpretationBox[
          StyleBox["\<\"0\"\>",
           ShowStringCharacters->False],
          0,
          Editable->False],
         NumberForm[#, 2]& ], 
        TagBox[
         InterpretationBox[
          StyleBox["\<\"3.21\"\>",
           ShowStringCharacters->False],
          3.207860119917984,
          AutoDelete->True],
         NumberForm[#, {4, 2}]& ]},
       {"\<\"gta\"\>", "\<\"V\"\>", 
        TagBox[
         InterpretationBox[
          StyleBox["\<\"17\"\>",
           ShowStringCharacters->False],
          17,
          Editable->False],
         NumberForm[#, 2]& ], 
        TagBox[
         InterpretationBox[
          StyleBox["\<\"4.29\"\>",
           ShowStringCharacters->False],
          4.291454254908692,
          AutoDelete->True],
         NumberForm[#, {4, 2}]& ]},
       {"\<\"gtg\"\>", "\<\"V\"\>", 
        TagBox[
         InterpretationBox[
          StyleBox["\<\"0\"\>",
           ShowStringCharacters->False],
          0,
          Editable->False],
         NumberForm[#, 2]& ], 
        TagBox[
         InterpretationBox[
          StyleBox["\<\"5.73\"\>",
           ShowStringCharacters->False],
          5.726078756928012,
          AutoDelete->True],
         NumberForm[#, {4, 2}]& ]},
       {"\<\"---\"\>", "\<\"--\"\>", "\<\"-------\"\>", "\<\"-------\"\>"},
       {"\<\"mPD\"\>", "\<\"\"\>", "0.016354786636760133`2.", 
        "0.6726010025557122846`2."},
       {"\<\"\"\>", "\<\"\"\>", "\<\"nPD:\"\>", "0.02`"},
       {"\<\"\"\>", "\<\"\"\>", "\<\"N. weight:\"\>", 
        TagBox[
         InterpretationBox[
          StyleBox["\<\"1.8\"\>",
           ShowStringCharacters->False],
          1.7517190037171577`,
          AutoDelete->True],
         NumberForm[#, 2]& ]},
       {"\<\"\"\>", "\<\"\"\>", 
        StyleBox["\<\"Sc. PD:\"\>",
         StripOnInput->False,
         LineColor->RGBColor[
           Rational[71, 85], 
           Rational[94, 255], 0],
         FrontFaceColor->RGBColor[
           Rational[71, 85], 
           Rational[94, 255], 0],
         BackFaceColor->RGBColor[
           Rational[71, 85], 
           Rational[94, 255], 0],
         GraphicsColor->RGBColor[
           Rational[71, 85], 
           Rational[94, 255], 0],
         FontColor->RGBColor[
           Rational[71, 85], 
           Rational[94, 255], 0]], 
        StyleBox[
         TagBox[
          InterpretationBox[
           StyleBox["\<\"-0.36\"\>",
            ShowStringCharacters->False],
           -0.3550578363675674,
           AutoDelete->True],
          NumberForm[#, 2]& ],
         StripOnInput->False,
         LineColor->RGBColor[
           Rational[71, 85], 
           Rational[94, 255], 0],
         FrontFaceColor->RGBColor[
           Rational[71, 85], 
           Rational[94, 255], 0],
         BackFaceColor->RGBColor[
           Rational[71, 85], 
           Rational[94, 255], 0],
         GraphicsColor->RGBColor[
           Rational[71, 85], 
           Rational[94, 255], 0],
         FontColor->RGBColor[
           Rational[71, 85], 
           Rational[94, 255], 0]]},
       {"\<\"\"\>", "\<\"\"\>", "\<\"Sc. rank:\"\>", 
        TagBox[
         InterpretationBox[
          StyleBox["\<\"-1857.1\"\>",
           ShowStringCharacters->False],
          -1857.1353460156824`,
          AutoDelete->True],
         NumberForm[#, {5, 1}]& ]}
      },
      GridBoxAlignment->{"Columns" -> {{Center}}, "Rows" -> {{Baseline}}},
      GridBoxSpacings->{"Columns" -> {
          Offset[0.27999999999999997`], {
           Offset[0.7]}, 
          Offset[0.27999999999999997`]}, "Rows" -> {
          Offset[0.2], {
           Offset[0.4]}, 
          Offset[0.2]}}], "\[NoBreak]", ")"}],
    Function[BoxForm`e$, 
     MatrixForm[BoxForm`e$]]], ",", 
   TagBox[
    RowBox[{"(", "\[NoBreak]", GridBox[{
       {"\<\"PB2\"\>", "\<\"\"\>", "\<\"\"\>", "\<\"\"\>"},
       {"\<\"Pos.\"\>", "\<\"5\"\>", "\<\"obs:\"\>", "\<\"exp:\"\>"},
       {"\<\"cgt\"\>", "\<\"R\"\>", 
        TagBox[
         InterpretationBox[
          StyleBox["\<\"0\"\>",
           ShowStringCharacters->False],
          0,
          Editable->False],
         NumberForm[#, 2]& ], 
        TagBox[
         InterpretationBox[
          StyleBox["\<\"0.41\"\>",
           ShowStringCharacters->False],
          0.41034820902000047`,
          AutoDelete->True],
         NumberForm[#, {4, 2}]& ]},
       {"\<\"cgc\"\>", "\<\"R\"\>", 
        TagBox[
         InterpretationBox[
          StyleBox["\<\"0\"\>",
           ShowStringCharacters->False],
          0,
          Editable->False],
         NumberForm[#, 2]& ], 
        TagBox[
         InterpretationBox[
          StyleBox["\<\"0.69\"\>",
           ShowStringCharacters->False],
          0.6871232850320599,
          AutoDelete->True],
         NumberForm[#, {4, 2}]& ]},
       {"\<\"cga\"\>", "\<\"R\"\>", 
        TagBox[
         InterpretationBox[
          StyleBox["\<\"0\"\>",
           ShowStringCharacters->False],
          0,
          Editable->False],
         NumberForm[#, 2]& ], 
        TagBox[
         InterpretationBox[
          StyleBox["\<\"1.31\"\>",
           ShowStringCharacters->False],
          1.3066662801735767`,
          AutoDelete->True],
         NumberForm[#, {4, 2}]& ]},
       {"\<\"cgg\"\>", "\<\"R\"\>", 
        TagBox[
         InterpretationBox[
          StyleBox["\<\"0\"\>",
           ShowStringCharacters->False],
          0,
          Editable->False],
         NumberForm[#, 2]& ], 
        TagBox[
         InterpretationBox[
          StyleBox["\<\"0.94\"\>",
           ShowStringCharacters->False],
          0.9391685506495865,
          AutoDelete->True],
         NumberForm[#, {4, 2}]& ]},
       {"\<\"aaa\"\>", "\<\"K\"\>", 
        TagBox[
         InterpretationBox[
          StyleBox["\<\"2579\"\>",
           ShowStringCharacters->False],
          2579,
          Editable->False],
         NumberForm[#, 2]& ], 
        TagBox[
         InterpretationBox[
          StyleBox["\<\"1619.00\"\>",
           ShowStringCharacters->False],
          1619.007135468809,
          AutoDelete->True],
         NumberForm[#, {4, 2}]& ]},
       {"\<\"aag\"\>", "\<\"K\"\>", 
        TagBox[
         InterpretationBox[
          StyleBox["\<\"85\"\>",
           ShowStringCharacters->False],
          85,
          Editable->False],
         NumberForm[#, 2]& ], 
        TagBox[
         InterpretationBox[
          StyleBox["\<\"1045.00\"\>",
           ShowStringCharacters->False],
          1044.992864531191,
          AutoDelete->True],
         NumberForm[#, {4, 2}]& ]},
       {"\<\"aga\"\>", "\<\"R\"\>", 
        TagBox[
         InterpretationBox[
          StyleBox["\<\"13\"\>",
           ShowStringCharacters->False],
          13,
          Editable->False],
         NumberForm[#, 2]& ], 
        TagBox[
         InterpretationBox[
          StyleBox["\<\"5.96\"\>",
           ShowStringCharacters->False],
          5.961760545716313,
          AutoDelete->True],
         NumberForm[#, {4, 2}]& ]},
       {"\<\"agg\"\>", "\<\"R\"\>", 
        TagBox[
         InterpretationBox[
          StyleBox["\<\"0\"\>",
           ShowStringCharacters->False],
          0,
          Editable->False],
         NumberForm[#, 2]& ], 
        TagBox[
         InterpretationBox[
          StyleBox["\<\"3.69\"\>",
           ShowStringCharacters->False],
          3.6949331294084633`,
          AutoDelete->True],
         NumberForm[#, {4, 2}]& ]},
       {"\<\"---\"\>", "\<\"--\"\>", "\<\"-------\"\>", "\<\"-------\"\>"},
       {"\<\"mPD\"\>", "\<\"\"\>", "0.071179337019721226`2.", 
        "0.4893692563417318512`2."},
       {"\<\"\"\>", "\<\"\"\>", "\<\"nPD:\"\>", "0.15`"},
       {"\<\"\"\>", "\<\"\"\>", "\<\"N. weight:\"\>", 
        TagBox[
         InterpretationBox[
          StyleBox["\<\"0.69\"\>",
           ShowStringCharacters->False],
          0.6924052881472892,
          AutoDelete->True],
         NumberForm[#, 2]& ]},
       {"\<\"\"\>", "\<\"\"\>", 
        StyleBox["\<\"Sc. PD:\"\>",
         StripOnInput->False,
         LineColor->RGBColor[
           Rational[71, 85], 
           Rational[94, 255], 0],
         FrontFaceColor->RGBColor[
           Rational[71, 85], 
           Rational[94, 255], 0],
         BackFaceColor->RGBColor[
           Rational[71, 85], 
           Rational[94, 255], 0],
         GraphicsColor->RGBColor[
           Rational[71, 85], 
           Rational[94, 255], 0],
         FontColor->RGBColor[
           Rational[71, 85], 
           Rational[94, 255], 0]], 
        StyleBox[
         TagBox[
          InterpretationBox[
           StyleBox["\<\"-0.076\"\>",
            ShowStringCharacters->False],
           -0.07597121450096199,
           AutoDelete->True],
          NumberForm[#, 2]& ],
         StripOnInput->False,
         LineColor->RGBColor[
           Rational[71, 85], 
           Rational[94, 255], 0],
         FrontFaceColor->RGBColor[
           Rational[71, 85], 
           Rational[94, 255], 0],
         BackFaceColor->RGBColor[
           Rational[71, 85], 
           Rational[94, 255], 0],
         GraphicsColor->RGBColor[
           Rational[71, 85], 
           Rational[94, 255], 0],
         FontColor->RGBColor[
           Rational[71, 85], 
           Rational[94, 255], 0]]},
       {"\<\"\"\>", "\<\"\"\>", "\<\"Sc. rank:\"\>", 
        TagBox[
         InterpretationBox[
          StyleBox["\<\"-221.6\"\>",
           ShowStringCharacters->False],
          -221.6344327587685,
          AutoDelete->True],
         NumberForm[#, {5, 1}]& ]}
      },
      GridBoxAlignment->{"Columns" -> {{Center}}, "Rows" -> {{Baseline}}},
      GridBoxSpacings->{"Columns" -> {
          Offset[0.27999999999999997`], {
           Offset[0.7]}, 
          Offset[0.27999999999999997`]}, "Rows" -> {
          Offset[0.2], {
           Offset[0.4]}, 
          Offset[0.2]}}], "\[NoBreak]", ")"}],
    Function[BoxForm`e$, 
     MatrixForm[BoxForm`e$]]], ",", 
   TagBox[
    RowBox[{"(", "\[NoBreak]", GridBox[{
       {"\<\"PB2\"\>", "\<\"\"\>", "\<\"\"\>", "\<\"\"\>"},
       {"\<\"Pos.\"\>", "\<\"6\"\>", "\<\"obs:\"\>", "\<\"exp:\"\>"},
       {"\<\"att\"\>", "\<\"I\"\>", 
        TagBox[
         InterpretationBox[
          StyleBox["\<\"0\"\>",
           ShowStringCharacters->False],
          0,
          Editable->False],
         NumberForm[#, 2]& ], 
        TagBox[
         InterpretationBox[
          StyleBox["\<\"0.35\"\>",
           ShowStringCharacters->False],
          0.3547427159810026,
          AutoDelete->True],
         NumberForm[#, {4, 2}]& ]},
       {"\<\"atc\"\>", "\<\"I\"\>", 
        TagBox[
         InterpretationBox[
          StyleBox["\<\"0\"\>",
           ShowStringCharacters->False],
          0,
          Editable->False],
         NumberForm[#, 2]& ], 
        TagBox[
         InterpretationBox[
          StyleBox["\<\"0.26\"\>",
           ShowStringCharacters->False],
          0.25648903261168393`,
          AutoDelete->True],
         NumberForm[#, {4, 2}]& ]},
       {"\<\"ata\"\>", "\<\"I\"\>", 
        TagBox[
         InterpretationBox[
          StyleBox["\<\"1\"\>",
           ShowStringCharacters->False],
          1,
          Editable->False],
         NumberForm[#, 2]& ], 
        TagBox[
         InterpretationBox[
          StyleBox["\<\"0.39\"\>",
           ShowStringCharacters->False],
          0.38876825140731347`,
          AutoDelete->True],
         NumberForm[#, {4, 2}]& ]},
       {"\<\"aaa\"\>", "\<\"K\"\>", 
        TagBox[
         InterpretationBox[
          StyleBox["\<\"2\"\>",
           ShowStringCharacters->False],
          2,
          Editable->False],
         NumberForm[#, 2]& ], 
        TagBox[
         InterpretationBox[
          StyleBox["\<\"1.22\"\>",
           ShowStringCharacters->False],
          1.215470822424031,
          AutoDelete->True],
         NumberForm[#, {4, 2}]& ]},
       {"\<\"aag\"\>", "\<\"K\"\>", 
        TagBox[
         InterpretationBox[
          StyleBox["\<\"0\"\>",
           ShowStringCharacters->False],
          0,
          Editable->False],
         NumberForm[#, 2]& ], 
        TagBox[
         InterpretationBox[
          StyleBox["\<\"0.78\"\>",
           ShowStringCharacters->False],
          0.7845291775759693,
          AutoDelete->True],
         NumberForm[#, {4, 2}]& ]},
       {"\<\"gat\"\>", "\<\"D\"\>", 
        TagBox[
         InterpretationBox[
          StyleBox["\<\"1\"\>",
           ShowStringCharacters->False],
          1,
          Editable->False],
         NumberForm[#, 2]& ], 
        TagBox[
         InterpretationBox[
          StyleBox["\<\"0.56\"\>",
           ShowStringCharacters->False],
          0.5624596209413192,
          AutoDelete->True],
         NumberForm[#, {4, 2}]& ]},
       {"\<\"gac\"\>", "\<\"D\"\>", 
        TagBox[
         InterpretationBox[
          StyleBox["\<\"0\"\>",
           ShowStringCharacters->False],
          0,
          Editable->False],
         NumberForm[#, 2]& ], 
        TagBox[
         InterpretationBox[
          StyleBox["\<\"0.44\"\>",
           ShowStringCharacters->False],
          0.4375403790586808,
          AutoDelete->True],
         NumberForm[#, {4, 2}]& ]},
       {"\<\"gaa\"\>", "\<\"E\"\>", 
        TagBox[
         InterpretationBox[
          StyleBox["\<\"2565\"\>",
           ShowStringCharacters->False],
          2565,
          Editable->False],
         NumberForm[#, 2]& ], 
        TagBox[
         InterpretationBox[
          StyleBox["\<\"1584.00\"\>",
           ShowStringCharacters->False],
          1583.8035398984887`,
          AutoDelete->True],
         NumberForm[#, {4, 2}]& ]},
       {"\<\"gag\"\>", "\<\"E\"\>", 
        TagBox[
         InterpretationBox[
          StyleBox["\<\"108\"\>",
           ShowStringCharacters->False],
          108,
          Editable->False],
         NumberForm[#, 2]& ], 
        TagBox[
         InterpretationBox[
          StyleBox["\<\"1089.00\"\>",
           ShowStringCharacters->False],
          1089.1964601015115`,
          AutoDelete->True],
         NumberForm[#, {4, 2}]& ]},
       {"\<\"---\"\>", "\<\"--\"\>", "\<\"-------\"\>", "\<\"-------\"\>"},
       {"\<\"mPD\"\>", "\<\"\"\>", "0.0811647466962381757`2.", 
        "0.4864620776477449586`2."},
       {"\<\"\"\>", "\<\"\"\>", "\<\"nPD:\"\>", "0.17`"},
       {"\<\"\"\>", "\<\"\"\>", "\<\"N. weight:\"\>", 
        TagBox[
         InterpretationBox[
          StyleBox["\<\"0.69\"\>",
           ShowStringCharacters->False],
          0.6869288500527826,
          AutoDelete->True],
         NumberForm[#, 2]& ]},
       {"\<\"\"\>", "\<\"\"\>", 
        StyleBox["\<\"Sc. PD:\"\>",
         StripOnInput->False,
         LineColor->RGBColor[
           Rational[71, 85], 
           Rational[94, 255], 0],
         FrontFaceColor->RGBColor[
           Rational[71, 85], 
           Rational[94, 255], 0],
         BackFaceColor->RGBColor[
           Rational[71, 85], 
           Rational[94, 255], 0],
         GraphicsColor->RGBColor[
           Rational[71, 85], 
           Rational[94, 255], 0],
         FontColor->RGBColor[
           Rational[71, 85], 
           Rational[94, 255], 0]], 
        StyleBox[
         TagBox[
          InterpretationBox[
           StyleBox["\<\"-0.064\"\>",
            ShowStringCharacters->False],
           -0.06409020189748645,
           AutoDelete->True],
          NumberForm[#, 2]& ],
         StripOnInput->False,
         LineColor->RGBColor[
           Rational[71, 85], 
           Rational[94, 255], 0],
         FrontFaceColor->RGBColor[
           Rational[71, 85], 
           Rational[94, 255], 0],
         BackFaceColor->RGBColor[
           Rational[71, 85], 
           Rational[94, 255], 0],
         GraphicsColor->RGBColor[
           Rational[71, 85], 
           Rational[94, 255], 0],
         FontColor->RGBColor[
           Rational[71, 85], 
           Rational[94, 255], 0]]},
       {"\<\"\"\>", "\<\"\"\>", "\<\"Sc. rank:\"\>", 
        TagBox[
         InterpretationBox[
          StyleBox["\<\"-165.5\"\>",
           ShowStringCharacters->False],
          -165.54877231281125`,
          AutoDelete->True],
         NumberForm[#, {5, 1}]& ]}
      },
      GridBoxAlignment->{"Columns" -> {{Center}}, "Rows" -> {{Baseline}}},
      GridBoxSpacings->{"Columns" -> {
          Offset[0.27999999999999997`], {
           Offset[0.7]}, 
          Offset[0.27999999999999997`]}, "Rows" -> {
          Offset[0.2], {
           Offset[0.4]}, 
          Offset[0.2]}}], "\[NoBreak]", ")"}],
    Function[BoxForm`e$, 
     MatrixForm[BoxForm`e$]]], ",", 
   TagBox[
    RowBox[{"(", "\[NoBreak]", GridBox[{
       {"\<\"PB2\"\>", "\<\"\"\>", "\<\"\"\>", "\<\"\"\>"},
       {"\<\"Pos.\"\>", "\<\"7\"\>", "\<\"obs:\"\>", "\<\"exp:\"\>"},
       {"\<\"tta\"\>", "\<\"L\"\>", 
        TagBox[
         InterpretationBox[
          StyleBox["\<\"388\"\>",
           ShowStringCharacters->False],
          388,
          Editable->False],
         NumberForm[#, 2]& ], 
        TagBox[
         InterpretationBox[
          StyleBox["\<\"291.00\"\>",
           ShowStringCharacters->False],
          290.9954006977826,
          AutoDelete->True],
         NumberForm[#, {4, 2}]& ]},
       {"\<\"ttg\"\>", "\<\"L\"\>", 
        TagBox[
         InterpretationBox[
          StyleBox["\<\"18\"\>",
           ShowStringCharacters->False],
          18,
          Editable->False],
         NumberForm[#, 2]& ], 
        TagBox[
         InterpretationBox[
          StyleBox["\<\"502.30\"\>",
           ShowStringCharacters->False],
          502.2662942743892,
          AutoDelete->True],
         NumberForm[#, {4, 2}]& ]},
       {"\<\"ctt\"\>", "\<\"L\"\>", 
        TagBox[
         InterpretationBox[
          StyleBox["\<\"2\"\>",
           ShowStringCharacters->False],
          2,
          Editable->False],
         NumberForm[#, 2]& ], 
        TagBox[
         InterpretationBox[
          StyleBox["\<\"540.00\"\>",
           ShowStringCharacters->False],
          540.0429105657678,
          AutoDelete->True],
         NumberForm[#, {4, 2}]& ]},
       {"\<\"ctc\"\>", "\<\"L\"\>", 
        TagBox[
         InterpretationBox[
          StyleBox["\<\"0\"\>",
           ShowStringCharacters->False],
          0,
          Editable->False],
         NumberForm[#, 2]& ], 
        TagBox[
         InterpretationBox[
          StyleBox["\<\"389.10\"\>",
           ShowStringCharacters->False],
          389.05756115729105`,
          AutoDelete->True],
         NumberForm[#, {4, 2}]& ]},
       {"\<\"cta\"\>", "\<\"L\"\>", 
        TagBox[
         InterpretationBox[
          StyleBox["\<\"1516\"\>",
           ShowStringCharacters->False],
          1516,
          Editable->False],
         NumberForm[#, 2]& ], 
        TagBox[
         InterpretationBox[
          StyleBox["\<\"466.90\"\>",
           ShowStringCharacters->False],
          466.9136250063304,
          AutoDelete->True],
         NumberForm[#, {4, 2}]& ]},
       {"\<\"ctg\"\>", "\<\"L\"\>", 
        TagBox[
         InterpretationBox[
          StyleBox["\<\"750\"\>",
           ShowStringCharacters->False],
          750,
          Editable->False],
         NumberForm[#, 2]& ], 
        TagBox[
         InterpretationBox[
          StyleBox["\<\"484.70\"\>",
           ShowStringCharacters->False],
          484.7242082984389,
          AutoDelete->True],
         NumberForm[#, {4, 2}]& ]},
       {"\<\"cct\"\>", "\<\"P\"\>", 
        TagBox[
         InterpretationBox[
          StyleBox["\<\"0\"\>",
           ShowStringCharacters->False],
          0,
          Editable->False],
         NumberForm[#, 2]& ], 
        TagBox[
         InterpretationBox[
          StyleBox["\<\"0.59\"\>",
           ShowStringCharacters->False],
          0.5901915807159326,
          AutoDelete->True],
         NumberForm[#, {4, 2}]& ]},
       {"\<\"ccc\"\>", "\<\"P\"\>", 
        TagBox[
         InterpretationBox[
          StyleBox["\<\"0\"\>",
           ShowStringCharacters->False],
          0,
          Editable->False],
         NumberForm[#, 2]& ], 
        TagBox[
         InterpretationBox[
          StyleBox["\<\"0.40\"\>",
           ShowStringCharacters->False],
          0.4026599842056296,
          AutoDelete->True],
         NumberForm[#, {4, 2}]& ]},
       {"\<\"cca\"\>", "\<\"P\"\>", 
        TagBox[
         InterpretationBox[
          StyleBox["\<\"0\"\>",
           ShowStringCharacters->False],
          0,
          Editable->False],
         NumberForm[#, 2]& ], 
        TagBox[
         InterpretationBox[
          StyleBox["\<\"0.79\"\>",
           ShowStringCharacters->False],
          0.7920095612601811,
          AutoDelete->True],
         NumberForm[#, {4, 2}]& ]},
       {"\<\"ccg\"\>", "\<\"P\"\>", 
        TagBox[
         InterpretationBox[
          StyleBox["\<\"2\"\>",
           ShowStringCharacters->False],
          2,
          Editable->False],
         NumberForm[#, 2]& ], 
        TagBox[
         InterpretationBox[
          StyleBox["\<\"0.22\"\>",
           ShowStringCharacters->False],
          0.21513887381825664`,
          AutoDelete->True],
         NumberForm[#, {4, 2}]& ]},
       {"\<\"att\"\>", "\<\"I\"\>", 
        TagBox[
         InterpretationBox[
          StyleBox["\<\"0\"\>",
           ShowStringCharacters->False],
          0,
          Editable->False],
         NumberForm[#, 2]& ], 
        TagBox[
         InterpretationBox[
          StyleBox["\<\"0.35\"\>",
           ShowStringCharacters->False],
          0.3547427159810026,
          AutoDelete->True],
         NumberForm[#, {4, 2}]& ]},
       {"\<\"atc\"\>", "\<\"I\"\>", 
        TagBox[
         InterpretationBox[
          StyleBox["\<\"0\"\>",
           ShowStringCharacters->False],
          0,
          Editable->False],
         NumberForm[#, 2]& ], 
        TagBox[
         InterpretationBox[
          StyleBox["\<\"0.26\"\>",
           ShowStringCharacters->False],
          0.25648903261168393`,
          AutoDelete->True],
         NumberForm[#, {4, 2}]& ]},
       {"\<\"ata\"\>", "\<\"I\"\>", 
        TagBox[
         InterpretationBox[
          StyleBox["\<\"1\"\>",
           ShowStringCharacters->False],
          1,
          Editable->False],
         NumberForm[#, 2]& ], 
        TagBox[
         InterpretationBox[
          StyleBox["\<\"0.39\"\>",
           ShowStringCharacters->False],
          0.38876825140731347`,
          AutoDelete->True],
         NumberForm[#, {4, 2}]& ]},
       {"\<\"---\"\>", "\<\"--\"\>", "\<\"-------\"\>", "\<\"-------\"\>"},
       {"\<\"mPD\"\>", "\<\"\"\>", "0.6705646784628845734`2.", 
        "1.1406188701754726075`2."},
       {"\<\"\"\>", "\<\"\"\>", "\<\"nPD:\"\>", "0.59`"},
       {"\<\"\"\>", "\<\"\"\>", "\<\"N. weight:\"\>", 
        TagBox[
         InterpretationBox[
          StyleBox["\<\"1.5\"\>",
           ShowStringCharacters->False],
          1.5015352239775284`,
          AutoDelete->True],
         NumberForm[#, 2]& ]},
       {"\<\"\"\>", "\<\"\"\>", 
        StyleBox["\<\"Sc. PD:\"\>",
         StripOnInput->False,
         LineColor->RGBColor[
           Rational[71, 85], 
           Rational[94, 255], 0],
         FrontFaceColor->RGBColor[
           Rational[71, 85], 
           Rational[94, 255], 0],
         BackFaceColor->RGBColor[
           Rational[71, 85], 
           Rational[94, 255], 0],
         GraphicsColor->RGBColor[
           Rational[71, 85], 
           Rational[94, 255], 0],
         FontColor->RGBColor[
           Rational[71, 85], 
           Rational[94, 255], 0]], 
        StyleBox[
         TagBox[
          InterpretationBox[
           StyleBox["\<\"0.35\"\>",
            ShowStringCharacters->False],
           0.3451297628679652,
           AutoDelete->True],
          NumberForm[#, 2]& ],
         StripOnInput->False,
         LineColor->RGBColor[
           Rational[71, 85], 
           Rational[94, 255], 0],
         FrontFaceColor->RGBColor[
           Rational[71, 85], 
           Rational[94, 255], 0],
         BackFaceColor->RGBColor[
           Rational[71, 85], 
           Rational[94, 255], 0],
         GraphicsColor->RGBColor[
           Rational[71, 85], 
           Rational[94, 255], 0],
         FontColor->RGBColor[
           Rational[71, 85], 
           Rational[94, 255], 0]]},
       {"\<\"\"\>", "\<\"\"\>", "\<\"Sc. rank:\"\>", 
        TagBox[
         InterpretationBox[
          StyleBox["\<\"1426.8\"\>",
           ShowStringCharacters->False],
          1426.8253166369486`,
          AutoDelete->True],
         NumberForm[#, {5, 1}]& ]}
      },
      GridBoxAlignment->{"Columns" -> {{Center}}, "Rows" -> {{Baseline}}},
      GridBoxSpacings->{"Columns" -> {
          Offset[0.27999999999999997`], {
           Offset[0.7]}, 
          Offset[0.27999999999999997`]}, "Rows" -> {
          Offset[0.2], {
           Offset[0.4]}, 
          Offset[0.2]}}], "\[NoBreak]", ")"}],
    Function[BoxForm`e$, 
     MatrixForm[BoxForm`e$]]], ",", 
   TagBox[
    RowBox[{"(", "\[NoBreak]", GridBox[{
       {"\<\"PB2\"\>", "\<\"\"\>", "\<\"\"\>", "\<\"\"\>"},
       {"\<\"Pos.\"\>", "\<\"8\"\>", "\<\"obs:\"\>", "\<\"exp:\"\>"},
       {"\<\"cgt\"\>", "\<\"R\"\>", 
        TagBox[
         InterpretationBox[
          StyleBox["\<\"0\"\>",
           ShowStringCharacters->False],
          0,
          Editable->False],
         NumberForm[#, 2]& ], 
        TagBox[
         InterpretationBox[
          StyleBox["\<\"84.41\"\>",
           ShowStringCharacters->False],
          84.40547007072932,
          AutoDelete->True],
         NumberForm[#, {4, 2}]& ]},
       {"\<\"cgc\"\>", "\<\"R\"\>", 
        TagBox[
         InterpretationBox[
          StyleBox["\<\"0\"\>",
           ShowStringCharacters->False],
          0,
          Editable->False],
         NumberForm[#, 2]& ], 
        TagBox[
         InterpretationBox[
          StyleBox["\<\"141.30\"\>",
           ShowStringCharacters->False],
          141.3359741673637,
          AutoDelete->True],
         NumberForm[#, {4, 2}]& ]},
       {"\<\"cga\"\>", "\<\"R\"\>", 
        TagBox[
         InterpretationBox[
          StyleBox["\<\"1\"\>",
           ShowStringCharacters->False],
          1,
          Editable->False],
         NumberForm[#, 2]& ], 
        TagBox[
         InterpretationBox[
          StyleBox["\<\"268.80\"\>",
           ShowStringCharacters->False],
          268.77120255262645`,
          AutoDelete->True],
         NumberForm[#, {4, 2}]& ]},
       {"\<\"cgg\"\>", "\<\"R\"\>", 
        TagBox[
         InterpretationBox[
          StyleBox["\<\"1\"\>",
           ShowStringCharacters->False],
          1,
          Editable->False],
         NumberForm[#, 2]& ], 
        TagBox[
         InterpretationBox[
          StyleBox["\<\"193.20\"\>",
           ShowStringCharacters->False],
          193.1797464951534,
          AutoDelete->True],
         NumberForm[#, {4, 2}]& ]},
       {"\<\"att\"\>", "\<\"I\"\>", 
        TagBox[
         InterpretationBox[
          StyleBox["\<\"0\"\>",
           ShowStringCharacters->False],
          0,
          Editable->False],
         NumberForm[#, 2]& ], 
        TagBox[
         InterpretationBox[
          StyleBox["\<\"0.35\"\>",
           ShowStringCharacters->False],
          0.3547427159810026,
          AutoDelete->True],
         NumberForm[#, {4, 2}]& ]},
       {"\<\"atc\"\>", "\<\"I\"\>", 
        TagBox[
         InterpretationBox[
          StyleBox["\<\"0\"\>",
           ShowStringCharacters->False],
          0,
          Editable->False],
         NumberForm[#, 2]& ], 
        TagBox[
         InterpretationBox[
          StyleBox["\<\"0.26\"\>",
           ShowStringCharacters->False],
          0.25648903261168393`,
          AutoDelete->True],
         NumberForm[#, {4, 2}]& ]},
       {"\<\"ata\"\>", "\<\"I\"\>", 
        TagBox[
         InterpretationBox[
          StyleBox["\<\"1\"\>",
           ShowStringCharacters->False],
          1,
          Editable->False],
         NumberForm[#, 2]& ], 
        TagBox[
         InterpretationBox[
          StyleBox["\<\"0.39\"\>",
           ShowStringCharacters->False],
          0.38876825140731347`,
          AutoDelete->True],
         NumberForm[#, {4, 2}]& ]},
       {"\<\"aaa\"\>", "\<\"K\"\>", 
        TagBox[
         InterpretationBox[
          StyleBox["\<\"2\"\>",
           ShowStringCharacters->False],
          2,
          Editable->False],
         NumberForm[#, 2]& ], 
        TagBox[
         InterpretationBox[
          StyleBox["\<\"1.22\"\>",
           ShowStringCharacters->False],
          1.215470822424031,
          AutoDelete->True],
         NumberForm[#, {4, 2}]& ]},
       {"\<\"aag\"\>", "\<\"K\"\>", 
        TagBox[
         InterpretationBox[
          StyleBox["\<\"0\"\>",
           ShowStringCharacters->False],
          0,
          Editable->False],
         NumberForm[#, 2]& ], 
        TagBox[
         InterpretationBox[
          StyleBox["\<\"0.78\"\>",
           ShowStringCharacters->False],
          0.7845291775759693,
          AutoDelete->True],
         NumberForm[#, {4, 2}]& ]},
       {"\<\"aga\"\>", "\<\"R\"\>", 
        TagBox[
         InterpretationBox[
          StyleBox["\<\"2635\"\>",
           ShowStringCharacters->False],
          2635,
          Editable->False],
         NumberForm[#, 2]& ], 
        TagBox[
         InterpretationBox[
          StyleBox["\<\"1226.00\"\>",
           ShowStringCharacters->False],
          1226.2882845573401`,
          AutoDelete->True],
         NumberForm[#, {4, 2}]& ]},
       {"\<\"agg\"\>", "\<\"R\"\>", 
        TagBox[
         InterpretationBox[
          StyleBox["\<\"37\"\>",
           ShowStringCharacters->False],
          37,
          Editable->False],
         NumberForm[#, 2]& ], 
        TagBox[
         InterpretationBox[
          StyleBox["\<\"760.00\"\>",
           ShowStringCharacters->False],
          760.019322156787,
          AutoDelete->True],
         NumberForm[#, {4, 2}]& ]},
       {"\<\"---\"\>", "\<\"--\"\>", "\<\"-------\"\>", "\<\"-------\"\>"},
       {"\<\"mPD\"\>", "\<\"\"\>", "0.0317313012971596052`2.", 
        "0.9406658115441331894`2."},
       {"\<\"\"\>", "\<\"\"\>", "\<\"nPD:\"\>", "0.03`"},
       {"\<\"\"\>", "\<\"\"\>", "\<\"N. weight:\"\>", 
        TagBox[
         InterpretationBox[
          StyleBox["\<\"1.3\"\>",
           ShowStringCharacters->False],
          1.3142270710751651`,
          AutoDelete->True],
         NumberForm[#, 2]& ]},
       {"\<\"\"\>", "\<\"\"\>", 
        StyleBox["\<\"Sc. PD:\"\>",
         StripOnInput->False,
         LineColor->RGBColor[
           Rational[71, 85], 
           Rational[94, 255], 0],
         FrontFaceColor->RGBColor[
           Rational[71, 85], 
           Rational[94, 255], 0],
         BackFaceColor->RGBColor[
           Rational[71, 85], 
           Rational[94, 255], 0],
         GraphicsColor->RGBColor[
           Rational[71, 85], 
           Rational[94, 255], 0],
         FontColor->RGBColor[
           Rational[71, 85], 
           Rational[94, 255], 0]], 
        StyleBox[
         TagBox[
          InterpretationBox[
           StyleBox["\<\"-0.26\"\>",
            ShowStringCharacters->False],
           -0.2568835151389032,
           AutoDelete->True],
          NumberForm[#, 2]& ],
         StripOnInput->False,
         LineColor->RGBColor[
           Rational[71, 85], 
           Rational[94, 255], 0],
         FrontFaceColor->RGBColor[
           Rational[71, 85], 
           Rational[94, 255], 0],
         BackFaceColor->RGBColor[
           Rational[71, 85], 
           Rational[94, 255], 0],
         GraphicsColor->RGBColor[
           Rational[71, 85], 
           Rational[94, 255], 0],
         FontColor->RGBColor[
           Rational[71, 85], 
           Rational[94, 255], 0]]},
       {"\<\"\"\>", "\<\"\"\>", "\<\"Sc. rank:\"\>", 
        TagBox[
         InterpretationBox[
          StyleBox["\<\"-1314.1\"\>",
           ShowStringCharacters->False],
          -1314.114535231813,
          AutoDelete->True],
         NumberForm[#, {5, 1}]& ]}
      },
      GridBoxAlignment->{"Columns" -> {{Center}}, "Rows" -> {{Baseline}}},
      GridBoxSpacings->{"Columns" -> {
          Offset[0.27999999999999997`], {
           Offset[0.7]}, 
          Offset[0.27999999999999997`]}, "Rows" -> {
          Offset[0.2], {
           Offset[0.4]}, 
          Offset[0.2]}}], "\[NoBreak]", ")"}],
    Function[BoxForm`e$, 
     MatrixForm[BoxForm`e$]]], ",", 
   TagBox[
    RowBox[{"(", "\[NoBreak]", GridBox[{
       {"\<\"PB2\"\>", "\<\"\"\>", "\<\"\"\>", "\<\"\"\>"},
       {"\<\"Pos.\"\>", "\<\"9\"\>", "\<\"obs:\"\>", "\<\"exp:\"\>"},
       {"\<\"aat\"\>", "\<\"N\"\>", 
        TagBox[
         InterpretationBox[
          StyleBox["\<\"121\"\>",
           ShowStringCharacters->False],
          121,
          Editable->False],
         NumberForm[#, 2]& ], 
        TagBox[
         InterpretationBox[
          StyleBox["\<\"69.34\"\>",
           ShowStringCharacters->False],
          69.34319557801233,
          AutoDelete->True],
         NumberForm[#, {4, 2}]& ]},
       {"\<\"aac\"\>", "\<\"N\"\>", 
        TagBox[
         InterpretationBox[
          StyleBox["\<\"1\"\>",
           ShowStringCharacters->False],
          1,
          Editable->False],
         NumberForm[#, 2]& ], 
        TagBox[
         InterpretationBox[
          StyleBox["\<\"52.66\"\>",
           ShowStringCharacters->False],
          52.65680442198767,
          AutoDelete->True],
         NumberForm[#, {4, 2}]& ]},
       {"\<\"gct\"\>", "\<\"A\"\>", 
        TagBox[
         InterpretationBox[
          StyleBox["\<\"1\"\>",
           ShowStringCharacters->False],
          1,
          Editable->False],
         NumberForm[#, 2]& ], 
        TagBox[
         InterpretationBox[
          StyleBox["\<\"0.25\"\>",
           ShowStringCharacters->False],
          0.24513175911588617`,
          AutoDelete->True],
         NumberForm[#, {4, 2}]& ]},
       {"\<\"gcc\"\>", "\<\"A\"\>", 
        TagBox[
         InterpretationBox[
          StyleBox["\<\"0\"\>",
           ShowStringCharacters->False],
          0,
          Editable->False],
         NumberForm[#, 2]& ], 
        TagBox[
         InterpretationBox[
          StyleBox["\<\"0.23\"\>",
           ShowStringCharacters->False],
          0.22912437677478462`,
          AutoDelete->True],
         NumberForm[#, {4, 2}]& ]},
       {"\<\"gca\"\>", "\<\"A\"\>", 
        TagBox[
         InterpretationBox[
          StyleBox["\<\"0\"\>",
           ShowStringCharacters->False],
          0,
          Editable->False],
         NumberForm[#, 2]& ], 
        TagBox[
         InterpretationBox[
          StyleBox["\<\"0.45\"\>",
           ShowStringCharacters->False],
          0.45074928059848207`,
          AutoDelete->True],
         NumberForm[#, {4, 2}]& ]},
       {"\<\"gcg\"\>", "\<\"A\"\>", 
        TagBox[
         InterpretationBox[
          StyleBox["\<\"0\"\>",
           ShowStringCharacters->False],
          0,
          Editable->False],
         NumberForm[#, 2]& ], 
        TagBox[
         InterpretationBox[
          StyleBox["\<\"0.07\"\>",
           ShowStringCharacters->False],
          0.07499458351084722,
          AutoDelete->True],
         NumberForm[#, {4, 2}]& ]},
       {"\<\"gat\"\>", "\<\"D\"\>", 
        TagBox[
         InterpretationBox[
          StyleBox["\<\"2472\"\>",
           ShowStringCharacters->False],
          2472,
          Editable->False],
         NumberForm[#, 2]& ], 
        TagBox[
         InterpretationBox[
          StyleBox["\<\"1435.00\"\>",
           ShowStringCharacters->False],
          1434.8344930213054`,
          AutoDelete->True],
         NumberForm[#, {4, 2}]& ]},
       {"\<\"gac\"\>", "\<\"D\"\>", 
        TagBox[
         InterpretationBox[
          StyleBox["\<\"79\"\>",
           ShowStringCharacters->False],
          79,
          Editable->False],
         NumberForm[#, 2]& ], 
        TagBox[
         InterpretationBox[
          StyleBox["\<\"1116.00\"\>",
           ShowStringCharacters->False],
          1116.1655069786948`,
          AutoDelete->True],
         NumberForm[#, {4, 2}]& ]},
       {"\<\"gaa\"\>", "\<\"E\"\>", 
        TagBox[
         InterpretationBox[
          StyleBox["\<\"1\"\>",
           ShowStringCharacters->False],
          1,
          Editable->False],
         NumberForm[#, 2]& ], 
        TagBox[
         InterpretationBox[
          StyleBox["\<\"1.19\"\>",
           ShowStringCharacters->False],
          1.1850381892244584`,
          AutoDelete->True],
         NumberForm[#, {4, 2}]& ]},
       {"\<\"gag\"\>", "\<\"E\"\>", 
        TagBox[
         InterpretationBox[
          StyleBox["\<\"1\"\>",
           ShowStringCharacters->False],
          1,
          Editable->False],
         NumberForm[#, 2]& ], 
        TagBox[
         InterpretationBox[
          StyleBox["\<\"0.81\"\>",
           ShowStringCharacters->False],
          0.8149618107755418,
          AutoDelete->True],
         NumberForm[#, {4, 2}]& ]},
       {"\<\"ggt\"\>", "\<\"G\"\>", 
        TagBox[
         InterpretationBox[
          StyleBox["\<\"1\"\>",
           ShowStringCharacters->False],
          1,
          Editable->False],
         NumberForm[#, 2]& ], 
        TagBox[
         InterpretationBox[
          StyleBox["\<\"0.16\"\>",
           ShowStringCharacters->False],
          0.15685309631525504`,
          AutoDelete->True],
         NumberForm[#, {4, 2}]& ]},
       {"\<\"ggc\"\>", "\<\"G\"\>", 
        TagBox[
         InterpretationBox[
          StyleBox["\<\"0\"\>",
           ShowStringCharacters->False],
          0,
          Editable->False],
         NumberForm[#, 2]& ], 
        TagBox[
         InterpretationBox[
          StyleBox["\<\"0.13\"\>",
           ShowStringCharacters->False],
          0.12671134976234427`,
          AutoDelete->True],
         NumberForm[#, {4, 2}]& ]},
       {"\<\"gga\"\>", "\<\"G\"\>", 
        TagBox[
         InterpretationBox[
          StyleBox["\<\"0\"\>",
           ShowStringCharacters->False],
          0,
          Editable->False],
         NumberForm[#, 2]& ], 
        TagBox[
         InterpretationBox[
          StyleBox["\<\"0.45\"\>",
           ShowStringCharacters->False],
          0.45294935431659894`,
          AutoDelete->True],
         NumberForm[#, {4, 2}]& ]},
       {"\<\"ggg\"\>", "\<\"G\"\>", 
        TagBox[
         InterpretationBox[
          StyleBox["\<\"0\"\>",
           ShowStringCharacters->False],
          0,
          Editable->False],
         NumberForm[#, 2]& ], 
        TagBox[
         InterpretationBox[
          StyleBox["\<\"0.26\"\>",
           ShowStringCharacters->False],
          0.2634861996058018,
          AutoDelete->True],
         NumberForm[#, {4, 2}]& ]},
       {"\<\"---\"\>", "\<\"--\"\>", "\<\"-------\"\>", "\<\"-------\"\>"},
       {"\<\"mPD\"\>", "\<\"\"\>", "0.1479725704152016318`2.", 
        "0.5818471037619932954`2."},
       {"\<\"\"\>", "\<\"\"\>", "\<\"nPD:\"\>", "0.25`"},
       {"\<\"\"\>", "\<\"\"\>", "\<\"N. weight:\"\>", 
        TagBox[
         InterpretationBox[
          StyleBox["\<\"0.84\"\>",
           ShowStringCharacters->False],
          0.8351004230308278,
          AutoDelete->True],
         NumberForm[#, 2]& ]},
       {"\<\"\"\>", "\<\"\"\>", 
        StyleBox["\<\"Sc. PD:\"\>",
         StripOnInput->False,
         LineColor->RGBColor[
           Rational[71, 85], 
           Rational[94, 255], 0],
         FrontFaceColor->RGBColor[
           Rational[71, 85], 
           Rational[94, 255], 0],
         BackFaceColor->RGBColor[
           Rational[71, 85], 
           Rational[94, 255], 0],
         GraphicsColor->RGBColor[
           Rational[71, 85], 
           Rational[94, 255], 0],
         FontColor->RGBColor[
           Rational[71, 85], 
           Rational[94, 255], 0]], 
        StyleBox[
         TagBox[
          InterpretationBox[
           StyleBox["\<\"-0.022\"\>",
            ShowStringCharacters->False],
           -0.02185338677650901,
           AutoDelete->True],
          NumberForm[#, 2]& ],
         StripOnInput->False,
         LineColor->RGBColor[
           Rational[71, 85], 
           Rational[94, 255], 0],
         FrontFaceColor->RGBColor[
           Rational[71, 85], 
           Rational[94, 255], 0],
         BackFaceColor->RGBColor[
           Rational[71, 85], 
           Rational[94, 255], 0],
         GraphicsColor->RGBColor[
           Rational[71, 85], 
           Rational[94, 255], 0],
         FontColor->RGBColor[
           Rational[71, 85], 
           Rational[94, 255], 0]]},
       {"\<\"\"\>", "\<\"\"\>", "\<\"Sc. rank:\"\>", 
        TagBox[
         InterpretationBox[
          StyleBox["\<\"9.7\"\>",
           ShowStringCharacters->False],
          9.650127918097523,
          AutoDelete->True],
         NumberForm[#, {5, 1}]& ]}
      },
      GridBoxAlignment->{"Columns" -> {{Center}}, "Rows" -> {{Baseline}}},
      GridBoxSpacings->{"Columns" -> {
          Offset[0.27999999999999997`], {
           Offset[0.7]}, 
          Offset[0.27999999999999997`]}, "Rows" -> {
          Offset[0.2], {
           Offset[0.4]}, 
          Offset[0.2]}}], "\[NoBreak]", ")"}],
    Function[BoxForm`e$, 
     MatrixForm[BoxForm`e$]]], ",", 
   TagBox[
    RowBox[{"(", "\[NoBreak]", GridBox[{
       {"\<\"PB2\"\>", "\<\"\"\>", "\<\"\"\>", "\<\"\"\>"},
       {"\<\"Pos.\"\>", "\<\"10\"\>", "\<\"obs:\"\>", "\<\"exp:\"\>"},
       {"\<\"tta\"\>", "\<\"L\"\>", 
        TagBox[
         InterpretationBox[
          StyleBox["\<\"155\"\>",
           ShowStringCharacters->False],
          155,
          Editable->False],
         NumberForm[#, 2]& ], 
        TagBox[
         InterpretationBox[
          StyleBox["\<\"291.30\"\>",
           ShowStringCharacters->False],
          291.3218727254914,
          AutoDelete->True],
         NumberForm[#, {4, 2}]& ]},
       {"\<\"ttg\"\>", "\<\"L\"\>", 
        TagBox[
         InterpretationBox[
          StyleBox["\<\"9\"\>",
           ShowStringCharacters->False],
          9,
          Editable->False],
         NumberForm[#, 2]& ], 
        TagBox[
         InterpretationBox[
          StyleBox["\<\"502.80\"\>",
           ShowStringCharacters->False],
          502.82979423056844`,
          AutoDelete->True],
         NumberForm[#, {4, 2}]& ]},
       {"\<\"ctt\"\>", "\<\"L\"\>", 
        TagBox[
         InterpretationBox[
          StyleBox["\<\"3\"\>",
           ShowStringCharacters->False],
          3,
          Editable->False],
         NumberForm[#, 2]& ], 
        TagBox[
         InterpretationBox[
          StyleBox["\<\"540.60\"\>",
           ShowStringCharacters->False],
          540.6487926643831,
          AutoDelete->True],
         NumberForm[#, {4, 2}]& ]},
       {"\<\"ctc\"\>", "\<\"L\"\>", 
        TagBox[
         InterpretationBox[
          StyleBox["\<\"0\"\>",
           ShowStringCharacters->False],
          0,
          Editable->False],
         NumberForm[#, 2]& ], 
        TagBox[
         InterpretationBox[
          StyleBox["\<\"389.50\"\>",
           ShowStringCharacters->False],
          389.49405056771434`,
          AutoDelete->True],
         NumberForm[#, {4, 2}]& ]},
       {"\<\"cta\"\>", "\<\"L\"\>", 
        TagBox[
         InterpretationBox[
          StyleBox["\<\"2236\"\>",
           ShowStringCharacters->False],
          2236,
          Editable->False],
         NumberForm[#, 2]& ], 
        TagBox[
         InterpretationBox[
          StyleBox["\<\"467.40\"\>",
           ShowStringCharacters->False],
          467.4374622819545,
          AutoDelete->True],
         NumberForm[#, {4, 2}]& ]},
       {"\<\"ctg\"\>", "\<\"L\"\>", 
        TagBox[
         InterpretationBox[
          StyleBox["\<\"274\"\>",
           ShowStringCharacters->False],
          274,
          Editable->False],
         NumberForm[#, 2]& ], 
        TagBox[
         InterpretationBox[
          StyleBox["\<\"485.30\"\>",
           ShowStringCharacters->False],
          485.2680275298881,
          AutoDelete->True],
         NumberForm[#, {4, 2}]& ]},
       {"\<\"---\"\>", "\<\"--\"\>", "\<\"-------\"\>", "\<\"-------\"\>"},
       {"\<\"mPD\"\>", "\<\"\"\>", "0.306214483897319412`2.", 
        "1.1387704246286719869`2."},
       {"\<\"\"\>", "\<\"\"\>", "\<\"nPD:\"\>", "0.27`"},
       {"\<\"\"\>", "\<\"\"\>", "\<\"N. weight:\"\>", 
        TagBox[
         InterpretationBox[
          StyleBox["\<\"2.2\"\>",
           ShowStringCharacters->False],
          2.216921752701772,
          AutoDelete->True],
         NumberForm[#, 2]& ]},
       {"\<\"\"\>", "\<\"\"\>", 
        StyleBox["\<\"Sc. PD:\"\>",
         StripOnInput->False,
         LineColor->RGBColor[
           Rational[71, 85], 
           Rational[94, 255], 0],
         FrontFaceColor->RGBColor[
           Rational[71, 85], 
           Rational[94, 255], 0],
         BackFaceColor->RGBColor[
           Rational[71, 85], 
           Rational[94, 255], 0],
         GraphicsColor->RGBColor[
           Rational[71, 85], 
           Rational[94, 255], 0],
         FontColor->RGBColor[
           Rational[71, 85], 
           Rational[94, 255], 0]], 
        StyleBox[
         TagBox[
          InterpretationBox[
           StyleBox["\<\"-0.033\"\>",
            ShowStringCharacters->False],
           -0.033199461244249995`,
           AutoDelete->True],
          NumberForm[#, 2]& ],
         StripOnInput->False,
         LineColor->RGBColor[
           Rational[71, 85], 
           Rational[94, 255], 0],
         FrontFaceColor->RGBColor[
           Rational[71, 85], 
           Rational[94, 255], 0],
         BackFaceColor->RGBColor[
           Rational[71, 85], 
           Rational[94, 255], 0],
         GraphicsColor->RGBColor[
           Rational[71, 85], 
           Rational[94, 255], 0],
         FontColor->RGBColor[
           Rational[71, 85], 
           Rational[94, 255], 0]]},
       {"\<\"\"\>", "\<\"\"\>", "\<\"Sc. rank:\"\>", 
        TagBox[
         InterpretationBox[
          StyleBox["\<\"103.2\"\>",
           ShowStringCharacters->False],
          103.23150222520529`,
          AutoDelete->True],
         NumberForm[#, {5, 1}]& ]}
      },
      GridBoxAlignment->{"Columns" -> {{Center}}, "Rows" -> {{Baseline}}},
      GridBoxSpacings->{"Columns" -> {
          Offset[0.27999999999999997`], {
           Offset[0.7]}, 
          Offset[0.27999999999999997`]}, "Rows" -> {
          Offset[0.2], {
           Offset[0.4]}, 
          Offset[0.2]}}], "\[NoBreak]", ")"}],
    Function[BoxForm`e$, 
     MatrixForm[BoxForm`e$]]], ",", 
   TagBox[
    RowBox[{"(", "\[NoBreak]", GridBox[{
       {"\<\"PB2\"\>", "\<\"\"\>", "\<\"\"\>", "\<\"\"\>"},
       {"\<\"Pos.\"\>", "\<\"11\"\>", "\<\"obs:\"\>", "\<\"exp:\"\>"},
       {"\<\"att\"\>", "\<\"I\"\>", 
        TagBox[
         InterpretationBox[
          StyleBox["\<\"0\"\>",
           ShowStringCharacters->False],
          0,
          Editable->False],
         NumberForm[#, 2]& ], 
        TagBox[
         InterpretationBox[
          StyleBox["\<\"23.06\"\>",
           ShowStringCharacters->False],
          23.05827653876517,
          AutoDelete->True],
         NumberForm[#, {4, 2}]& ]},
       {"\<\"atc\"\>", "\<\"I\"\>", 
        TagBox[
         InterpretationBox[
          StyleBox["\<\"0\"\>",
           ShowStringCharacters->False],
          0,
          Editable->False],
         NumberForm[#, 2]& ], 
        TagBox[
         InterpretationBox[
          StyleBox["\<\"16.67\"\>",
           ShowStringCharacters->False],
          16.671787119759458`,
          AutoDelete->True],
         NumberForm[#, {4, 2}]& ]},
       {"\<\"ata\"\>", "\<\"I\"\>", 
        TagBox[
         InterpretationBox[
          StyleBox["\<\"65\"\>",
           ShowStringCharacters->False],
          65,
          Editable->False],
         NumberForm[#, 2]& ], 
        TagBox[
         InterpretationBox[
          StyleBox["\<\"25.27\"\>",
           ShowStringCharacters->False],
          25.269936341475375`,
          AutoDelete->True],
         NumberForm[#, {4, 2}]& ]},
       {"\<\"atg\"\>", "\<\"M\"\>", 
        TagBox[
         InterpretationBox[
          StyleBox["\<\"2611\"\>",
           ShowStringCharacters->False],
          2611,
          Editable->False],
         NumberForm[#, 2]& ], 
        TagBox[
         InterpretationBox[
          StyleBox["\<\"2611.00\"\>",
           ShowStringCharacters->False],
          2611.,
          AutoDelete->True],
         NumberForm[#, {4, 2}]& ]},
       {"\<\"gtt\"\>", "\<\"V\"\>", 
        TagBox[
         InterpretationBox[
          StyleBox["\<\"0\"\>",
           ShowStringCharacters->False],
          0,
          Editable->False],
         NumberForm[#, 2]& ], 
        TagBox[
         InterpretationBox[
          StyleBox["\<\"0.22\"\>",
           ShowStringCharacters->False],
          0.22203569813207713`,
          AutoDelete->True],
         NumberForm[#, {4, 2}]& ]},
       {"\<\"gtc\"\>", "\<\"V\"\>", 
        TagBox[
         InterpretationBox[
          StyleBox["\<\"0\"\>",
           ShowStringCharacters->False],
          0,
          Editable->False],
         NumberForm[#, 2]& ], 
        TagBox[
         InterpretationBox[
          StyleBox["\<\"0.19\"\>",
           ShowStringCharacters->False],
          0.1886976541128226,
          AutoDelete->True],
         NumberForm[#, {4, 2}]& ]},
       {"\<\"gta\"\>", "\<\"V\"\>", 
        TagBox[
         InterpretationBox[
          StyleBox["\<\"1\"\>",
           ShowStringCharacters->False],
          1,
          Editable->False],
         NumberForm[#, 2]& ], 
        TagBox[
         InterpretationBox[
          StyleBox["\<\"0.25\"\>",
           ShowStringCharacters->False],
          0.25243848558286425`,
          AutoDelete->True],
         NumberForm[#, {4, 2}]& ]},
       {"\<\"gtg\"\>", "\<\"V\"\>", 
        TagBox[
         InterpretationBox[
          StyleBox["\<\"0\"\>",
           ShowStringCharacters->False],
          0,
          Editable->False],
         NumberForm[#, 2]& ], 
        TagBox[
         InterpretationBox[
          StyleBox["\<\"0.34\"\>",
           ShowStringCharacters->False],
          0.336828162172236,
          AutoDelete->True],
         NumberForm[#, {4, 2}]& ]},
       {"\<\"---\"\>", "\<\"--\"\>", "\<\"-------\"\>", "\<\"-------\"\>"},
       {"\<\"mPD\"\>", "\<\"\"\>", "0.0488583197508756707`2.", 
        "0.0489962614586150717`2."},
       {"\<\"\"\>", "\<\"\"\>", "\<\"nPD:\"\>", "1.`"},
       {"\<\"\"\>", "\<\"\"\>", "\<\"N. weight:\"\>", 
        TagBox[
         InterpretationBox[
          StyleBox["\<\"0.043\"\>",
           ShowStringCharacters->False],
          0.043441822369539654`,
          AutoDelete->True],
         NumberForm[#, 2]& ]},
       {"\<\"\"\>", "\<\"\"\>", 
        StyleBox["\<\"Sc. PD:\"\>",
         StripOnInput->False,
         LineColor->RGBColor[
           Rational[71, 85], 
           Rational[94, 255], 0],
         FrontFaceColor->RGBColor[
           Rational[71, 85], 
           Rational[94, 255], 0],
         BackFaceColor->RGBColor[
           Rational[71, 85], 
           Rational[94, 255], 0],
         GraphicsColor->RGBColor[
           Rational[71, 85], 
           Rational[94, 255], 0],
         FontColor->RGBColor[
           Rational[71, 85], 
           Rational[94, 255], 0]], 
        StyleBox[
         TagBox[
          InterpretationBox[
           StyleBox["\<\"0.024\"\>",
            ShowStringCharacters->False],
           0.023631351732705544`,
           AutoDelete->True],
          NumberForm[#, 2]& ],
         StripOnInput->False,
         LineColor->RGBColor[
           Rational[71, 85], 
           Rational[94, 255], 0],
         FrontFaceColor->RGBColor[
           Rational[71, 85], 
           Rational[94, 255], 0],
         BackFaceColor->RGBColor[
           Rational[71, 85], 
           Rational[94, 255], 0],
         GraphicsColor->RGBColor[
           Rational[71, 85], 
           Rational[94, 255], 0],
         FontColor->RGBColor[
           Rational[71, 85], 
           Rational[94, 255], 0]]},
       {"\<\"\"\>", "\<\"\"\>", "\<\"Sc. rank:\"\>", 
        TagBox[
         InterpretationBox[
          StyleBox["\<\"53.9\"\>",
           ShowStringCharacters->False],
          53.90185668424379,
          AutoDelete->True],
         NumberForm[#, {5, 1}]& ]}
      },
      GridBoxAlignment->{"Columns" -> {{Center}}, "Rows" -> {{Baseline}}},
      GridBoxSpacings->{"Columns" -> {
          Offset[0.27999999999999997`], {
           Offset[0.7]}, 
          Offset[0.27999999999999997`]}, "Rows" -> {
          Offset[0.2], {
           Offset[0.4]}, 
          Offset[0.2]}}], "\[NoBreak]", ")"}],
    Function[BoxForm`e$, 
     MatrixForm[BoxForm`e$]]], ",", 
   TagBox[
    RowBox[{"(", "\[NoBreak]", GridBox[{
       {"\<\"PB2\"\>", "\<\"\"\>", "\<\"\"\>", "\<\"\"\>"},
       {"\<\"Pos.\"\>", "\<\"12\"\>", "\<\"obs:\"\>", "\<\"exp:\"\>"},
       {"\<\"tta\"\>", "\<\"L\"\>", 
        TagBox[
         InterpretationBox[
          StyleBox["\<\"4\"\>",
           ShowStringCharacters->False],
          4,
          Editable->False],
         NumberForm[#, 2]& ], 
        TagBox[
         InterpretationBox[
          StyleBox["\<\"1.52\"\>",
           ShowStringCharacters->False],
          1.5235361293077623`,
          AutoDelete->True],
         NumberForm[#, {4, 2}]& ]},
       {"\<\"ttg\"\>", "\<\"L\"\>", 
        TagBox[
         InterpretationBox[
          StyleBox["\<\"10\"\>",
           ShowStringCharacters->False],
          10,
          Editable->False],
         NumberForm[#, 2]& ], 
        TagBox[
         InterpretationBox[
          StyleBox["\<\"2.63\"\>",
           ShowStringCharacters->False],
          2.629666462169577,
          AutoDelete->True],
         NumberForm[#, {4, 2}]& ]},
       {"\<\"tct\"\>", "\<\"S\"\>", 
        TagBox[
         InterpretationBox[
          StyleBox["\<\"9\"\>",
           ShowStringCharacters->False],
          9,
          Editable->False],
         NumberForm[#, 2]& ], 
        TagBox[
         InterpretationBox[
          StyleBox["\<\"447.70\"\>",
           ShowStringCharacters->False],
          447.74857876712076`,
          AutoDelete->True],
         NumberForm[#, {4, 2}]& ]},
       {"\<\"tcc\"\>", "\<\"S\"\>", 
        TagBox[
         InterpretationBox[
          StyleBox["\<\"0\"\>",
           ShowStringCharacters->False],
          0,
          Editable->False],
         NumberForm[#, 2]& ], 
        TagBox[
         InterpretationBox[
          StyleBox["\<\"420.70\"\>",
           ShowStringCharacters->False],
          420.7091519744189,
          AutoDelete->True],
         NumberForm[#, {4, 2}]& ]},
       {"\<\"tca\"\>", "\<\"S\"\>", 
        TagBox[
         InterpretationBox[
          StyleBox["\<\"306\"\>",
           ShowStringCharacters->False],
          306,
          Editable->False],
         NumberForm[#, 2]& ], 
        TagBox[
         InterpretationBox[
          StyleBox["\<\"646.40\"\>",
           ShowStringCharacters->False],
          646.4359160447782,
          AutoDelete->True],
         NumberForm[#, {4, 2}]& ]},
       {"\<\"tcg\"\>", "\<\"S\"\>", 
        TagBox[
         InterpretationBox[
          StyleBox["\<\"2347\"\>",
           ShowStringCharacters->False],
          2347,
          Editable->False],
         NumberForm[#, 2]& ], 
        TagBox[
         InterpretationBox[
          StyleBox["\<\"141.50\"\>",
           ShowStringCharacters->False],
          141.479392805053,
          AutoDelete->True],
         NumberForm[#, {4, 2}]& ]},
       {"\<\"ctt\"\>", "\<\"L\"\>", 
        TagBox[
         InterpretationBox[
          StyleBox["\<\"0\"\>",
           ShowStringCharacters->False],
          0,
          Editable->False],
         NumberForm[#, 2]& ], 
        TagBox[
         InterpretationBox[
          StyleBox["\<\"2.83\"\>",
           ShowStringCharacters->False],
          2.827449793538051,
          AutoDelete->True],
         NumberForm[#, {4, 2}]& ]},
       {"\<\"ctc\"\>", "\<\"L\"\>", 
        TagBox[
         InterpretationBox[
          StyleBox["\<\"0\"\>",
           ShowStringCharacters->False],
          0,
          Editable->False],
         NumberForm[#, 2]& ], 
        TagBox[
         InterpretationBox[
          StyleBox["\<\"2.04\"\>",
           ShowStringCharacters->False],
          2.0369505819753457`,
          AutoDelete->True],
         NumberForm[#, {4, 2}]& ]},
       {"\<\"cta\"\>", "\<\"L\"\>", 
        TagBox[
         InterpretationBox[
          StyleBox["\<\"0\"\>",
           ShowStringCharacters->False],
          0,
          Editable->False],
         NumberForm[#, 2]& ], 
        TagBox[
         InterpretationBox[
          StyleBox["\<\"2.44\"\>",
           ShowStringCharacters->False],
          2.4445739529127244`,
          AutoDelete->True],
         NumberForm[#, {4, 2}]& ]},
       {"\<\"ctg\"\>", "\<\"L\"\>", 
        TagBox[
         InterpretationBox[
          StyleBox["\<\"0\"\>",
           ShowStringCharacters->False],
          0,
          Editable->False],
         NumberForm[#, 2]& ], 
        TagBox[
         InterpretationBox[
          StyleBox["\<\"2.54\"\>",
           ShowStringCharacters->False],
          2.5378230800965387`,
          AutoDelete->True],
         NumberForm[#, {4, 2}]& ]},
       {"\<\"agt\"\>", "\<\"S\"\>", 
        TagBox[
         InterpretationBox[
          StyleBox["\<\"0\"\>",
           ShowStringCharacters->False],
          0,
          Editable->False],
         NumberForm[#, 2]& ], 
        TagBox[
         InterpretationBox[
          StyleBox["\<\"495.50\"\>",
           ShowStringCharacters->False],
          495.461726842654,
          AutoDelete->True],
         NumberForm[#, {4, 2}]& ]},
       {"\<\"agc\"\>", "\<\"S\"\>", 
        TagBox[
         InterpretationBox[
          StyleBox["\<\"0\"\>",
           ShowStringCharacters->False],
          0,
          Editable->False],
         NumberForm[#, 2]& ], 
        TagBox[
         InterpretationBox[
          StyleBox["\<\"510.20\"\>",
           ShowStringCharacters->False],
          510.1652335659752,
          AutoDelete->True],
         NumberForm[#, {4, 2}]& ]},
       {"\<\"gct\"\>", "\<\"A\"\>", 
        TagBox[
         InterpretationBox[
          StyleBox["\<\"0\"\>",
           ShowStringCharacters->False],
          0,
          Editable->False],
         NumberForm[#, 2]& ], 
        TagBox[
         InterpretationBox[
          StyleBox["\<\"0.25\"\>",
           ShowStringCharacters->False],
          0.24513175911588617`,
          AutoDelete->True],
         NumberForm[#, {4, 2}]& ]},
       {"\<\"gcc\"\>", "\<\"A\"\>", 
        TagBox[
         InterpretationBox[
          StyleBox["\<\"0\"\>",
           ShowStringCharacters->False],
          0,
          Editable->False],
         NumberForm[#, 2]& ], 
        TagBox[
         InterpretationBox[
          StyleBox["\<\"0.23\"\>",
           ShowStringCharacters->False],
          0.22912437677478462`,
          AutoDelete->True],
         NumberForm[#, {4, 2}]& ]},
       {"\<\"gca\"\>", "\<\"A\"\>", 
        TagBox[
         InterpretationBox[
          StyleBox["\<\"0\"\>",
           ShowStringCharacters->False],
          0,
          Editable->False],
         NumberForm[#, 2]& ], 
        TagBox[
         InterpretationBox[
          StyleBox["\<\"0.45\"\>",
           ShowStringCharacters->False],
          0.45074928059848207`,
          AutoDelete->True],
         NumberForm[#, {4, 2}]& ]},
       {"\<\"gcg\"\>", "\<\"A\"\>", 
        TagBox[
         InterpretationBox[
          StyleBox["\<\"1\"\>",
           ShowStringCharacters->False],
          1,
          Editable->False],
         NumberForm[#, 2]& ], 
        TagBox[
         InterpretationBox[
          StyleBox["\<\"0.07\"\>",
           ShowStringCharacters->False],
          0.07499458351084722,
          AutoDelete->True],
         NumberForm[#, {4, 2}]& ]},
       {"\<\"---\"\>", "\<\"--\"\>", "\<\"-------\"\>", "\<\"-------\"\>"},
       {"\<\"mPD\"\>", "\<\"\"\>", "0.2219398708926675947`2.", 
        "1.6410839372346946041`2."},
       {"\<\"\"\>", "\<\"\"\>", "\<\"nPD:\"\>", "0.14`"},
       {"\<\"\"\>", "\<\"\"\>", "\<\"N. weight:\"\>", 
        TagBox[
         InterpretationBox[
          StyleBox["\<\"4.4\"\>",
           ShowStringCharacters->False],
          4.397069452765748,
          AutoDelete->True],
         NumberForm[#, 2]& ]},
       {"\<\"\"\>", "\<\"\"\>", 
        StyleBox["\<\"Sc. PD:\"\>",
         StripOnInput->False,
         LineColor->RGBColor[
           Rational[71, 85], 
           Rational[94, 255], 0],
         FrontFaceColor->RGBColor[
           Rational[71, 85], 
           Rational[94, 255], 0],
         BackFaceColor->RGBColor[
           Rational[71, 85], 
           Rational[94, 255], 0],
         GraphicsColor->RGBColor[
           Rational[71, 85], 
           Rational[94, 255], 0],
         FontColor->RGBColor[
           Rational[71, 85], 
           Rational[94, 255], 0]], 
        StyleBox[
         TagBox[
          InterpretationBox[
           StyleBox["\<\"-0.52\"\>",
            ShowStringCharacters->False],
           -0.516910124851645,
           AutoDelete->True],
          NumberForm[#, 2]& ],
         StripOnInput->False,
         LineColor->RGBColor[
           Rational[71, 85], 
           Rational[94, 255], 0],
         FrontFaceColor->RGBColor[
           Rational[71, 85], 
           Rational[94, 255], 0],
         BackFaceColor->RGBColor[
           Rational[71, 85], 
           Rational[94, 255], 0],
         GraphicsColor->RGBColor[
           Rational[71, 85], 
           Rational[94, 255], 0],
         FontColor->RGBColor[
           Rational[71, 85], 
           Rational[94, 255], 0]]},
       {"\<\"\"\>", "\<\"\"\>", "\<\"Sc. rank:\"\>", 
        TagBox[
         InterpretationBox[
          StyleBox["\<\"-1577.3\"\>",
           ShowStringCharacters->False],
          -1577.2889173036785`,
          AutoDelete->True],
         NumberForm[#, {5, 1}]& ]}
      },
      GridBoxAlignment->{"Columns" -> {{Center}}, "Rows" -> {{Baseline}}},
      GridBoxSpacings->{"Columns" -> {
          Offset[0.27999999999999997`], {
           Offset[0.7]}, 
          Offset[0.27999999999999997`]}, "Rows" -> {
          Offset[0.2], {
           Offset[0.4]}, 
          Offset[0.2]}}], "\[NoBreak]", ")"}],
    Function[BoxForm`e$, 
     MatrixForm[BoxForm`e$]]], ",", 
   TagBox[
    RowBox[{"(", "\[NoBreak]", GridBox[{
       {"\<\"PB2\"\>", "\<\"\"\>", "\<\"\"\>", "\<\"\"\>"},
       {"\<\"Pos.\"\>", "\<\"13\"\>", "\<\"obs:\"\>", "\<\"exp:\"\>"},
       {"\<\"cat\"\>", "\<\"H\"\>", 
        TagBox[
         InterpretationBox[
          StyleBox["\<\"9\"\>",
           ShowStringCharacters->False],
          9,
          Editable->False],
         NumberForm[#, 2]& ], 
        TagBox[
         InterpretationBox[
          StyleBox["\<\"5.19\"\>",
           ShowStringCharacters->False],
          5.191379371790723,
          AutoDelete->True],
         NumberForm[#, {4, 2}]& ]},
       {"\<\"cac\"\>", "\<\"H\"\>", 
        TagBox[
         InterpretationBox[
          StyleBox["\<\"0\"\>",
           ShowStringCharacters->False],
          0,
          Editable->False],
         NumberForm[#, 2]& ], 
        TagBox[
         InterpretationBox[
          StyleBox["\<\"3.81\"\>",
           ShowStringCharacters->False],
          3.8086206282092783`,
          AutoDelete->True],
         NumberForm[#, {4, 2}]& ]},
       {"\<\"caa\"\>", "\<\"Q\"\>", 
        TagBox[
         InterpretationBox[
          StyleBox["\<\"337\"\>",
           ShowStringCharacters->False],
          337,
          Editable->False],
         NumberForm[#, 2]& ], 
        TagBox[
         InterpretationBox[
          StyleBox["\<\"1437.00\"\>",
           ShowStringCharacters->False],
          1436.591924025438,
          AutoDelete->True],
         NumberForm[#, {4, 2}]& ]},
       {"\<\"cag\"\>", "\<\"Q\"\>", 
        TagBox[
         InterpretationBox[
          StyleBox["\<\"2327\"\>",
           ShowStringCharacters->False],
          2327,
          Editable->False],
         NumberForm[#, 2]& ], 
        TagBox[
         InterpretationBox[
          StyleBox["\<\"1227.00\"\>",
           ShowStringCharacters->False],
          1227.408075974562,
          AutoDelete->True],
         NumberForm[#, {4, 2}]& ]},
       {"\<\"cgt\"\>", "\<\"R\"\>", 
        TagBox[
         InterpretationBox[
          StyleBox["\<\"0\"\>",
           ShowStringCharacters->False],
          0,
          Editable->False],
         NumberForm[#, 2]& ], 
        TagBox[
         InterpretationBox[
          StyleBox["\<\"0.03\"\>",
           ShowStringCharacters->False],
          0.03156524684769234,
          AutoDelete->True],
         NumberForm[#, {4, 2}]& ]},
       {"\<\"cgc\"\>", "\<\"R\"\>", 
        TagBox[
         InterpretationBox[
          StyleBox["\<\"0\"\>",
           ShowStringCharacters->False],
          0,
          Editable->False],
         NumberForm[#, 2]& ], 
        TagBox[
         InterpretationBox[
          StyleBox["\<\"0.05\"\>",
           ShowStringCharacters->False],
          0.05285563731015845,
          AutoDelete->True],
         NumberForm[#, {4, 2}]& ]},
       {"\<\"cga\"\>", "\<\"R\"\>", 
        TagBox[
         InterpretationBox[
          StyleBox["\<\"1\"\>",
           ShowStringCharacters->False],
          1,
          Editable->False],
         NumberForm[#, 2]& ], 
        TagBox[
         InterpretationBox[
          StyleBox["\<\"0.10\"\>",
           ShowStringCharacters->False],
          0.10051279078258282`,
          AutoDelete->True],
         NumberForm[#, {4, 2}]& ]},
       {"\<\"cgg\"\>", "\<\"R\"\>", 
        TagBox[
         InterpretationBox[
          StyleBox["\<\"0\"\>",
           ShowStringCharacters->False],
          0,
          Editable->False],
         NumberForm[#, 2]& ], 
        TagBox[
         InterpretationBox[
          StyleBox["\<\"0.07\"\>",
           ShowStringCharacters->False],
          0.0722437346653528,
          AutoDelete->True],
         NumberForm[#, {4, 2}]& ]},
       {"\<\"aaa\"\>", "\<\"K\"\>", 
        TagBox[
         InterpretationBox[
          StyleBox["\<\"0\"\>",
           ShowStringCharacters->False],
          0,
          Editable->False],
         NumberForm[#, 2]& ], 
        TagBox[
         InterpretationBox[
          StyleBox["\<\"1.82\"\>",
           ShowStringCharacters->False],
          1.8232062336360464`,
          AutoDelete->True],
         NumberForm[#, {4, 2}]& ]},
       {"\<\"aag\"\>", "\<\"K\"\>", 
        TagBox[
         InterpretationBox[
          StyleBox["\<\"3\"\>",
           ShowStringCharacters->False],
          3,
          Editable->False],
         NumberForm[#, 2]& ], 
        TagBox[
         InterpretationBox[
          StyleBox["\<\"1.18\"\>",
           ShowStringCharacters->False],
          1.1767937663639538`,
          AutoDelete->True],
         NumberForm[#, {4, 2}]& ]},
       {"\<\"aga\"\>", "\<\"R\"\>", 
        TagBox[
         InterpretationBox[
          StyleBox["\<\"0\"\>",
           ShowStringCharacters->False],
          0,
          Editable->False],
         NumberForm[#, 2]& ], 
        TagBox[
         InterpretationBox[
          StyleBox["\<\"0.46\"\>",
           ShowStringCharacters->False],
          0.458596965055101,
          AutoDelete->True],
         NumberForm[#, {4, 2}]& ]},
       {"\<\"agg\"\>", "\<\"R\"\>", 
        TagBox[
         InterpretationBox[
          StyleBox["\<\"0\"\>",
           ShowStringCharacters->False],
          0,
          Editable->False],
         NumberForm[#, 2]& ], 
        TagBox[
         InterpretationBox[
          StyleBox["\<\"0.28\"\>",
           ShowStringCharacters->False],
          0.28422562533911255`,
          AutoDelete->True],
         NumberForm[#, {4, 2}]& ]},
       {"\<\"---\"\>", "\<\"--\"\>", "\<\"-------\"\>", "\<\"-------\"\>"},
       {"\<\"mPD\"\>", "\<\"\"\>", "0.2295616816673953453`2.", 
        "0.503843207056253073`2."},
       {"\<\"\"\>", "\<\"\"\>", "\<\"nPD:\"\>", "0.46`"},
       {"\<\"\"\>", "\<\"\"\>", "\<\"N. weight:\"\>", 
        TagBox[
         InterpretationBox[
          StyleBox["\<\"0.7\"\>",
           ShowStringCharacters->False],
          0.7013811808439043,
          AutoDelete->True],
         NumberForm[#, 2]& ]},
       {"\<\"\"\>", "\<\"\"\>", 
        StyleBox["\<\"Sc. PD:\"\>",
         StripOnInput->False,
         LineColor->RGBColor[
           Rational[71, 85], 
           Rational[94, 255], 0],
         FrontFaceColor->RGBColor[
           Rational[71, 85], 
           Rational[94, 255], 0],
         BackFaceColor->RGBColor[
           Rational[71, 85], 
           Rational[94, 255], 0],
         GraphicsColor->RGBColor[
           Rational[71, 85], 
           Rational[94, 255], 0],
         FontColor->RGBColor[
           Rational[71, 85], 
           Rational[94, 255], 0]], 
        StyleBox[
         TagBox[
          InterpretationBox[
           StyleBox["\<\"0.09\"\>",
            ShowStringCharacters->False],
           0.0900096505472986,
           AutoDelete->True],
          NumberForm[#, 2]& ],
         StripOnInput->False,
         LineColor->RGBColor[
           Rational[71, 85], 
           Rational[94, 255], 0],
         FrontFaceColor->RGBColor[
           Rational[71, 85], 
           Rational[94, 255], 0],
         BackFaceColor->RGBColor[
           Rational[71, 85], 
           Rational[94, 255], 0],
         GraphicsColor->RGBColor[
           Rational[71, 85], 
           Rational[94, 255], 0],
         FontColor->RGBColor[
           Rational[71, 85], 
           Rational[94, 255], 0]]},
       {"\<\"\"\>", "\<\"\"\>", "\<\"Sc. rank:\"\>", 
        TagBox[
         InterpretationBox[
          StyleBox["\<\"433.9\"\>",
           ShowStringCharacters->False],
          433.9248087168074,
          AutoDelete->True],
         NumberForm[#, {5, 1}]& ]}
      },
      GridBoxAlignment->{"Columns" -> {{Center}}, "Rows" -> {{Baseline}}},
      GridBoxSpacings->{"Columns" -> {
          Offset[0.27999999999999997`], {
           Offset[0.7]}, 
          Offset[0.27999999999999997`]}, "Rows" -> {
          Offset[0.2], {
           Offset[0.4]}, 
          Offset[0.2]}}], "\[NoBreak]", ")"}],
    Function[BoxForm`e$, 
     MatrixForm[BoxForm`e$]]], ",", 
   TagBox[
    RowBox[{"(", "\[NoBreak]", GridBox[{
       {"\<\"PB2\"\>", "\<\"\"\>", "\<\"\"\>", "\<\"\"\>"},
       {"\<\"Pos.\"\>", "\<\"14\"\>", "\<\"obs:\"\>", "\<\"exp:\"\>"},
       {"\<\"tct\"\>", "\<\"S\"\>", 
        TagBox[
         InterpretationBox[
          StyleBox["\<\"542\"\>",
           ShowStringCharacters->False],
          542,
          Editable->False],
         NumberForm[#, 2]& ], 
        TagBox[
         InterpretationBox[
          StyleBox["\<\"447.90\"\>",
           ShowStringCharacters->False],
          447.91677883427593`,
          AutoDelete->True],
         NumberForm[#, {4, 2}]& ]},
       {"\<\"tcc\"\>", "\<\"S\"\>", 
        TagBox[
         InterpretationBox[
          StyleBox["\<\"2121\"\>",
           ShowStringCharacters->False],
          2121,
          Editable->False],
         NumberForm[#, 2]& ], 
        TagBox[
         InterpretationBox[
          StyleBox["\<\"420.90\"\>",
           ShowStringCharacters->False],
          420.8671944807955,
          AutoDelete->True],
         NumberForm[#, {4, 2}]& ]},
       {"\<\"tca\"\>", "\<\"S\"\>", 
        TagBox[
         InterpretationBox[
          StyleBox["\<\"0\"\>",
           ShowStringCharacters->False],
          0,
          Editable->False],
         NumberForm[#, 2]& ], 
        TagBox[
         InterpretationBox[
          StyleBox["\<\"646.70\"\>",
           ShowStringCharacters->False],
          646.6787544805577,
          AutoDelete->True],
         NumberForm[#, {4, 2}]& ]},
       {"\<\"tcg\"\>", "\<\"S\"\>", 
        TagBox[
         InterpretationBox[
          StyleBox["\<\"0\"\>",
           ShowStringCharacters->False],
          0,
          Editable->False],
         NumberForm[#, 2]& ], 
        TagBox[
         InterpretationBox[
          StyleBox["\<\"141.50\"\>",
           ShowStringCharacters->False],
          141.53254058597153`,
          AutoDelete->True],
         NumberForm[#, {4, 2}]& ]},
       {"\<\"cct\"\>", "\<\"P\"\>", 
        TagBox[
         InterpretationBox[
          StyleBox["\<\"12\"\>",
           ShowStringCharacters->False],
          12,
          Editable->False],
         NumberForm[#, 2]& ], 
        TagBox[
         InterpretationBox[
          StyleBox["\<\"4.13\"\>",
           ShowStringCharacters->False],
          4.1313410650115285`,
          AutoDelete->True],
         NumberForm[#, {4, 2}]& ]},
       {"\<\"ccc\"\>", "\<\"P\"\>", 
        TagBox[
         InterpretationBox[
          StyleBox["\<\"2\"\>",
           ShowStringCharacters->False],
          2,
          Editable->False],
         NumberForm[#, 2]& ], 
        TagBox[
         InterpretationBox[
          StyleBox["\<\"2.82\"\>",
           ShowStringCharacters->False],
          2.8186198894394074`,
          AutoDelete->True],
         NumberForm[#, {4, 2}]& ]},
       {"\<\"cca\"\>", "\<\"P\"\>", 
        TagBox[
         InterpretationBox[
          StyleBox["\<\"0\"\>",
           ShowStringCharacters->False],
          0,
          Editable->False],
         NumberForm[#, 2]& ], 
        TagBox[
         InterpretationBox[
          StyleBox["\<\"5.54\"\>",
           ShowStringCharacters->False],
          5.544066928821268,
          AutoDelete->True],
         NumberForm[#, {4, 2}]& ]},
       {"\<\"ccg\"\>", "\<\"P\"\>", 
        TagBox[
         InterpretationBox[
          StyleBox["\<\"0\"\>",
           ShowStringCharacters->False],
          0,
          Editable->False],
         NumberForm[#, 2]& ], 
        TagBox[
         InterpretationBox[
          StyleBox["\<\"1.51\"\>",
           ShowStringCharacters->False],
          1.5059721167277964`,
          AutoDelete->True],
         NumberForm[#, {4, 2}]& ]},
       {"\<\"agt\"\>", "\<\"S\"\>", 
        TagBox[
         InterpretationBox[
          StyleBox["\<\"0\"\>",
           ShowStringCharacters->False],
          0,
          Editable->False],
         NumberForm[#, 2]& ], 
        TagBox[
         InterpretationBox[
          StyleBox["\<\"495.60\"\>",
           ShowStringCharacters->False],
          495.6478507069826,
          AutoDelete->True],
         NumberForm[#, {4, 2}]& ]},
       {"\<\"agc\"\>", "\<\"S\"\>", 
        TagBox[
         InterpretationBox[
          StyleBox["\<\"0\"\>",
           ShowStringCharacters->False],
          0,
          Editable->False],
         NumberForm[#, 2]& ], 
        TagBox[
         InterpretationBox[
          StyleBox["\<\"510.40\"\>",
           ShowStringCharacters->False],
          510.35688091141697`,
          AutoDelete->True],
         NumberForm[#, {4, 2}]& ]},
       {"\<\"---\"\>", "\<\"--\"\>", "\<\"-------\"\>", "\<\"-------\"\>"},
       {"\<\"mPD\"\>", "\<\"\"\>", "0.3387724585169687193`2.", 
        "1.6354849769434658977`2."},
       {"\<\"\"\>", "\<\"\"\>", "\<\"nPD:\"\>", "0.21`"},
       {"\<\"\"\>", "\<\"\"\>", "\<\"N. weight:\"\>", 
        TagBox[
         InterpretationBox[
          StyleBox["\<\"2.5\"\>",
           ShowStringCharacters->False],
          2.4569024915794957`,
          AutoDelete->True],
         NumberForm[#, 2]& ]},
       {"\<\"\"\>", "\<\"\"\>", 
        StyleBox["\<\"Sc. PD:\"\>",
         StripOnInput->False,
         LineColor->RGBColor[
           Rational[71, 85], 
           Rational[94, 255], 0],
         FrontFaceColor->RGBColor[
           Rational[71, 85], 
           Rational[94, 255], 0],
         BackFaceColor->RGBColor[
           Rational[71, 85], 
           Rational[94, 255], 0],
         GraphicsColor->RGBColor[
           Rational[71, 85], 
           Rational[94, 255], 0],
         FontColor->RGBColor[
           Rational[71, 85], 
           Rational[94, 255], 0]], 
        StyleBox[
         TagBox[
          InterpretationBox[
           StyleBox["\<\"-0.15\"\>",
            ShowStringCharacters->False],
           -0.15325178413581597`,
           AutoDelete->True],
          NumberForm[#, 2]& ],
         StripOnInput->False,
         LineColor->RGBColor[
           Rational[71, 85], 
           Rational[94, 255], 0],
         FrontFaceColor->RGBColor[
           Rational[71, 85], 
           Rational[94, 255], 0],
         BackFaceColor->RGBColor[
           Rational[71, 85], 
           Rational[94, 255], 0],
         GraphicsColor->RGBColor[
           Rational[71, 85], 
           Rational[94, 255], 0],
         FontColor->RGBColor[
           Rational[71, 85], 
           Rational[94, 255], 0]]},
       {"\<\"\"\>", "\<\"\"\>", "\<\"Sc. rank:\"\>", 
        TagBox[
         InterpretationBox[
          StyleBox["\<\"-253.1\"\>",
           ShowStringCharacters->False],
          -253.0955578210335,
          AutoDelete->True],
         NumberForm[#, {5, 1}]& ]}
      },
      GridBoxAlignment->{"Columns" -> {{Center}}, "Rows" -> {{Baseline}}},
      GridBoxSpacings->{"Columns" -> {
          Offset[0.27999999999999997`], {
           Offset[0.7]}, 
          Offset[0.27999999999999997`]}, "Rows" -> {
          Offset[0.2], {
           Offset[0.4]}, 
          Offset[0.2]}}], "\[NoBreak]", ")"}],
    Function[BoxForm`e$, 
     MatrixForm[BoxForm`e$]]], ",", 
   TagBox[
    RowBox[{"(", "\[NoBreak]", GridBox[{
       {"\<\"PB2\"\>", "\<\"\"\>", "\<\"\"\>", "\<\"\"\>"},
       {"\<\"Pos.\"\>", "\<\"15\"\>", "\<\"obs:\"\>", "\<\"exp:\"\>"},
       {"\<\"cat\"\>", "\<\"H\"\>", 
        TagBox[
         InterpretationBox[
          StyleBox["\<\"0\"\>",
           ShowStringCharacters->False],
          0,
          Editable->False],
         NumberForm[#, 2]& ], 
        TagBox[
         InterpretationBox[
          StyleBox["\<\"0.58\"\>",
           ShowStringCharacters->False],
          0.5768199301989692,
          AutoDelete->True],
         NumberForm[#, {4, 2}]& ]},
       {"\<\"cac\"\>", "\<\"H\"\>", 
        TagBox[
         InterpretationBox[
          StyleBox["\<\"1\"\>",
           ShowStringCharacters->False],
          1,
          Editable->False],
         NumberForm[#, 2]& ], 
        TagBox[
         InterpretationBox[
          StyleBox["\<\"0.42\"\>",
           ShowStringCharacters->False],
          0.4231800698010309,
          AutoDelete->True],
         NumberForm[#, {4, 2}]& ]},
       {"\<\"cgt\"\>", "\<\"R\"\>", 
        TagBox[
         InterpretationBox[
          StyleBox["\<\"0\"\>",
           ShowStringCharacters->False],
          0,
          Editable->False],
         NumberForm[#, 2]& ], 
        TagBox[
         InterpretationBox[
          StyleBox["\<\"84.47\"\>",
           ShowStringCharacters->False],
          84.4686005644247,
          AutoDelete->True],
         NumberForm[#, {4, 2}]& ]},
       {"\<\"cgc\"\>", "\<\"R\"\>", 
        TagBox[
         InterpretationBox[
          StyleBox["\<\"2675\"\>",
           ShowStringCharacters->False],
          2675,
          Editable->False],
         NumberForm[#, 2]& ], 
        TagBox[
         InterpretationBox[
          StyleBox["\<\"141.40\"\>",
           ShowStringCharacters->False],
          141.44168544198402`,
          AutoDelete->True],
         NumberForm[#, {4, 2}]& ]},
       {"\<\"cga\"\>", "\<\"R\"\>", 
        TagBox[
         InterpretationBox[
          StyleBox["\<\"1\"\>",
           ShowStringCharacters->False],
          1,
          Editable->False],
         NumberForm[#, 2]& ], 
        TagBox[
         InterpretationBox[
          StyleBox["\<\"269.00\"\>",
           ShowStringCharacters->False],
          268.9722281341916,
          AutoDelete->True],
         NumberForm[#, {4, 2}]& ]},
       {"\<\"cgg\"\>", "\<\"R\"\>", 
        TagBox[
         InterpretationBox[
          StyleBox["\<\"0\"\>",
           ShowStringCharacters->False],
          0,
          Editable->False],
         NumberForm[#, 2]& ], 
        TagBox[
         InterpretationBox[
          StyleBox["\<\"193.30\"\>",
           ShowStringCharacters->False],
          193.3242339644841,
          AutoDelete->True],
         NumberForm[#, {4, 2}]& ]},
       {"\<\"aga\"\>", "\<\"R\"\>", 
        TagBox[
         InterpretationBox[
          StyleBox["\<\"0\"\>",
           ShowStringCharacters->False],
          0,
          Editable->False],
         NumberForm[#, 2]& ], 
        TagBox[
         InterpretationBox[
          StyleBox["\<\"1227.00\"\>",
           ShowStringCharacters->False],
          1227.2054784874504`,
          AutoDelete->True],
         NumberForm[#, {4, 2}]& ]},
       {"\<\"agg\"\>", "\<\"R\"\>", 
        TagBox[
         InterpretationBox[
          StyleBox["\<\"0\"\>",
           ShowStringCharacters->False],
          0,
          Editable->False],
         NumberForm[#, 2]& ], 
        TagBox[
         InterpretationBox[
          StyleBox["\<\"760.60\"\>",
           ShowStringCharacters->False],
          760.5877734074652,
          AutoDelete->True],
         NumberForm[#, {4, 2}]& ]},
       {"\<\"---\"\>", "\<\"--\"\>", "\<\"-------\"\>", "\<\"-------\"\>"},
       {"\<\"mPD\"\>", "\<\"\"\>", "0.0014942099364960777`2.", 
        "0.9399272395774306945`2."},
       {"\<\"\"\>", "\<\"\"\>", "\<\"nPD:\"\>", "0.`"},
       {"\<\"\"\>", "\<\"\"\>", "\<\"N. weight:\"\>", 
        TagBox[
         InterpretationBox[
          StyleBox["\<\"5.4\"\>",
           ShowStringCharacters->False],
          5.438482887064455,
          AutoDelete->True],
         NumberForm[#, 2]& ]},
       {"\<\"\"\>", "\<\"\"\>", 
        StyleBox["\<\"Sc. PD:\"\>",
         StripOnInput->False,
         LineColor->RGBColor[
           Rational[71, 85], 
           Rational[94, 255], 0],
         FrontFaceColor->RGBColor[
           Rational[71, 85], 
           Rational[94, 255], 0],
         BackFaceColor->RGBColor[
           Rational[71, 85], 
           Rational[94, 255], 0],
         GraphicsColor->RGBColor[
           Rational[71, 85], 
           Rational[94, 255], 0],
         FontColor->RGBColor[
           Rational[71, 85], 
           Rational[94, 255], 0]], 
        StyleBox[
         TagBox[
          InterpretationBox[
           StyleBox["\<\"-1.2\"\>",
            ShowStringCharacters->False],
           -1.1971901503464144`,
           AutoDelete->True],
          NumberForm[#, 2]& ],
         StripOnInput->False,
         LineColor->RGBColor[
           Rational[71, 85], 
           Rational[94, 255], 0],
         FrontFaceColor->RGBColor[
           Rational[71, 85], 
           Rational[94, 255], 0],
         BackFaceColor->RGBColor[
           Rational[71, 85], 
           Rational[94, 255], 0],
         GraphicsColor->RGBColor[
           Rational[71, 85], 
           Rational[94, 255], 0],
         FontColor->RGBColor[
           Rational[71, 85], 
           Rational[94, 255], 0]]},
       {"\<\"\"\>", "\<\"\"\>", 
        StyleBox["\<\"Sc. rank:\"\>",
         StripOnInput->False,
         LineColor->RGBColor[
           Rational[71, 85], 
           Rational[94, 255], 0],
         FrontFaceColor->RGBColor[
           Rational[71, 85], 
           Rational[94, 255], 0],
         BackFaceColor->RGBColor[
           Rational[71, 85], 
           Rational[94, 255], 0],
         GraphicsColor->RGBColor[
           Rational[71, 85], 
           Rational[94, 255], 0],
         FontColor->RGBColor[
           Rational[71, 85], 
           Rational[94, 255], 0]], 
        StyleBox[
         TagBox[
          InterpretationBox[
           StyleBox["\<\"-6517.4\"\>",
            ShowStringCharacters->False],
           -6517.387856213282,
           AutoDelete->True],
          NumberForm[#, {5, 1}]& ],
         StripOnInput->False,
         LineColor->RGBColor[
           Rational[71, 85], 
           Rational[94, 255], 0],
         FrontFaceColor->RGBColor[
           Rational[71, 85], 
           Rational[94, 255], 0],
         BackFaceColor->RGBColor[
           Rational[71, 85], 
           Rational[94, 255], 0],
         GraphicsColor->RGBColor[
           Rational[71, 85], 
           Rational[94, 255], 0],
         FontColor->RGBColor[
           Rational[71, 85], 
           Rational[94, 255], 0]]}
      },
      GridBoxAlignment->{"Columns" -> {{Center}}, "Rows" -> {{Baseline}}},
      GridBoxSpacings->{"Columns" -> {
          Offset[0.27999999999999997`], {
           Offset[0.7]}, 
          Offset[0.27999999999999997`]}, "Rows" -> {
          Offset[0.2], {
           Offset[0.4]}, 
          Offset[0.2]}}], "\[NoBreak]", ")"}],
    Function[BoxForm`e$, 
     MatrixForm[BoxForm`e$]]], ",", 
   TagBox[
    RowBox[{"(", "\[NoBreak]", GridBox[{
       {"\<\"PB2\"\>", "\<\"\"\>", "\<\"\"\>", "\<\"\"\>"},
       {"\<\"Pos.\"\>", "\<\"16\"\>", "\<\"obs:\"\>", "\<\"exp:\"\>"},
       {"\<\"act\"\>", "\<\"T\"\>", 
        TagBox[
         InterpretationBox[
          StyleBox["\<\"2608\"\>",
           ShowStringCharacters->False],
          2608,
          Editable->False],
         NumberForm[#, 2]& ], 
        TagBox[
         InterpretationBox[
          StyleBox["\<\"658.50\"\>",
           ShowStringCharacters->False],
          658.4845568677985,
          AutoDelete->True],
         NumberForm[#, {4, 2}]& ]},
       {"\<\"acc\"\>", "\<\"T\"\>", 
        TagBox[
         InterpretationBox[
          StyleBox["\<\"58\"\>",
           ShowStringCharacters->False],
          58,
          Editable->False],
         NumberForm[#, 2]& ], 
        TagBox[
         InterpretationBox[
          StyleBox["\<\"578.90\"\>",
           ShowStringCharacters->False],
          578.8778159591706,
          AutoDelete->True],
         NumberForm[#, {4, 2}]& ]},
       {"\<\"aca\"\>", "\<\"T\"\>", 
        TagBox[
         InterpretationBox[
          StyleBox["\<\"10\"\>",
           ShowStringCharacters->False],
          10,
          Editable->False],
         NumberForm[#, 2]& ], 
        TagBox[
         InterpretationBox[
          StyleBox["\<\"1216.00\"\>",
           ShowStringCharacters->False],
          1216.4100042502348`,
          AutoDelete->True],
         NumberForm[#, {4, 2}]& ]},
       {"\<\"acg\"\>", "\<\"T\"\>", 
        TagBox[
         InterpretationBox[
          StyleBox["\<\"1\"\>",
           ShowStringCharacters->False],
          1,
          Editable->False],
         NumberForm[#, 2]& ], 
        TagBox[
         InterpretationBox[
          StyleBox["\<\"223.20\"\>",
           ShowStringCharacters->False],
          223.2276229227958,
          AutoDelete->True],
         NumberForm[#, {4, 2}]& ]},
       {"\<\"---\"\>", "\<\"--\"\>", "\<\"-------\"\>", "\<\"-------\"\>"},
       {"\<\"mPD\"\>", "\<\"\"\>", "0.0504212097405066578`2.", 
        "0.6793078705263379466`2."},
       {"\<\"\"\>", "\<\"\"\>", "\<\"nPD:\"\>", "0.07`"},
       {"\<\"\"\>", "\<\"\"\>", "\<\"N. weight:\"\>", 
        TagBox[
         InterpretationBox[
          StyleBox["\<\"2.4\"\>",
           ShowStringCharacters->False],
          2.358534038884394,
          AutoDelete->True],
         NumberForm[#, 2]& ]},
       {"\<\"\"\>", "\<\"\"\>", 
        StyleBox["\<\"Sc. PD:\"\>",
         StripOnInput->False,
         LineColor->RGBColor[
           Rational[71, 85], 
           Rational[94, 255], 0],
         FrontFaceColor->RGBColor[
           Rational[71, 85], 
           Rational[94, 255], 0],
         BackFaceColor->RGBColor[
           Rational[71, 85], 
           Rational[94, 255], 0],
         GraphicsColor->RGBColor[
           Rational[71, 85], 
           Rational[94, 255], 0],
         FontColor->RGBColor[
           Rational[71, 85], 
           Rational[94, 255], 0]], 
        StyleBox[
         TagBox[
          InterpretationBox[
           StyleBox["\<\"-0.39\"\>",
            ShowStringCharacters->False],
           -0.38771151476949894`,
           AutoDelete->True],
          NumberForm[#, 2]& ],
         StripOnInput->False,
         LineColor->RGBColor[
           Rational[71, 85], 
           Rational[94, 255], 0],
         FrontFaceColor->RGBColor[
           Rational[71, 85], 
           Rational[94, 255], 0],
         BackFaceColor->RGBColor[
           Rational[71, 85], 
           Rational[94, 255], 0],
         GraphicsColor->RGBColor[
           Rational[71, 85], 
           Rational[94, 255], 0],
         FontColor->RGBColor[
           Rational[71, 85], 
           Rational[94, 255], 0]]},
       {"\<\"\"\>", "\<\"\"\>", 
        StyleBox["\<\"Sc. rank:\"\>",
         StripOnInput->False,
         LineColor->RGBColor[
           Rational[71, 85], 
           Rational[94, 255], 0],
         FrontFaceColor->RGBColor[
           Rational[71, 85], 
           Rational[94, 255], 0],
         BackFaceColor->RGBColor[
           Rational[71, 85], 
           Rational[94, 255], 0],
         GraphicsColor->RGBColor[
           Rational[71, 85], 
           Rational[94, 255], 0],
         FontColor->RGBColor[
           Rational[71, 85], 
           Rational[94, 255], 0]], 
        StyleBox[
         TagBox[
          InterpretationBox[
           StyleBox["\<\"-1656.1\"\>",
            ShowStringCharacters->False],
           -1656.1225532951125`,
           AutoDelete->True],
          NumberForm[#, {5, 1}]& ],
         StripOnInput->False,
         LineColor->RGBColor[
           Rational[71, 85], 
           Rational[94, 255], 0],
         FrontFaceColor->RGBColor[
           Rational[71, 85], 
           Rational[94, 255], 0],
         BackFaceColor->RGBColor[
           Rational[71, 85], 
           Rational[94, 255], 0],
         GraphicsColor->RGBColor[
           Rational[71, 85], 
           Rational[94, 255], 0],
         FontColor->RGBColor[
           Rational[71, 85], 
           Rational[94, 255], 0]]}
      },
      GridBoxAlignment->{"Columns" -> {{Center}}, "Rows" -> {{Baseline}}},
      GridBoxSpacings->{"Columns" -> {
          Offset[0.27999999999999997`], {
           Offset[0.7]}, 
          Offset[0.27999999999999997`]}, "Rows" -> {
          Offset[0.2], {
           Offset[0.4]}, 
          Offset[0.2]}}], "\[NoBreak]", ")"}],
    Function[BoxForm`e$, 
     MatrixForm[BoxForm`e$]]], ",", 
   TagBox[
    RowBox[{"(", "\[NoBreak]", GridBox[{
       {"\<\"PB2\"\>", "\<\"\"\>", "\<\"\"\>", "\<\"\"\>"},
       {"\<\"Pos.\"\>", "\<\"17\"\>", "\<\"obs:\"\>", "\<\"exp:\"\>"},
       {"\<\"cgt\"\>", "\<\"R\"\>", 
        TagBox[
         InterpretationBox[
          StyleBox["\<\"1\"\>",
           ShowStringCharacters->False],
          1,
          Editable->False],
         NumberForm[#, 2]& ], 
        TagBox[
         InterpretationBox[
          StyleBox["\<\"84.50\"\>",
           ShowStringCharacters->False],
          84.5001658112724,
          AutoDelete->True],
         NumberForm[#, {4, 2}]& ]},
       {"\<\"cgc\"\>", "\<\"R\"\>", 
        TagBox[
         InterpretationBox[
          StyleBox["\<\"2674\"\>",
           ShowStringCharacters->False],
          2674,
          Editable->False],
         NumberForm[#, 2]& ], 
        TagBox[
         InterpretationBox[
          StyleBox["\<\"141.50\"\>",
           ShowStringCharacters->False],
          141.49454107929418`,
          AutoDelete->True],
         NumberForm[#, {4, 2}]& ]},
       {"\<\"cga\"\>", "\<\"R\"\>", 
        TagBox[
         InterpretationBox[
          StyleBox["\<\"1\"\>",
           ShowStringCharacters->False],
          1,
          Editable->False],
         NumberForm[#, 2]& ], 
        TagBox[
         InterpretationBox[
          StyleBox["\<\"269.10\"\>",
           ShowStringCharacters->False],
          269.0727409249742,
          AutoDelete->True],
         NumberForm[#, {4, 2}]& ]},
       {"\<\"cgg\"\>", "\<\"R\"\>", 
        TagBox[
         InterpretationBox[
          StyleBox["\<\"1\"\>",
           ShowStringCharacters->False],
          1,
          Editable->False],
         NumberForm[#, 2]& ], 
        TagBox[
         InterpretationBox[
          StyleBox["\<\"193.40\"\>",
           ShowStringCharacters->False],
          193.39647769914947`,
          AutoDelete->True],
         NumberForm[#, {4, 2}]& ]},
       {"\<\"aga\"\>", "\<\"R\"\>", 
        TagBox[
         InterpretationBox[
          StyleBox["\<\"0\"\>",
           ShowStringCharacters->False],
          0,
          Editable->False],
         NumberForm[#, 2]& ], 
        TagBox[
         InterpretationBox[
          StyleBox["\<\"1228.00\"\>",
           ShowStringCharacters->False],
          1227.6640754525054`,
          AutoDelete->True],
         NumberForm[#, {4, 2}]& ]},
       {"\<\"agg\"\>", "\<\"R\"\>", 
        TagBox[
         InterpretationBox[
          StyleBox["\<\"0\"\>",
           ShowStringCharacters->False],
          0,
          Editable->False],
         NumberForm[#, 2]& ], 
        TagBox[
         InterpretationBox[
          StyleBox["\<\"760.90\"\>",
           ShowStringCharacters->False],
          760.8719990328043,
          AutoDelete->True],
         NumberForm[#, {4, 2}]& ]},
       {"\<\"---\"\>", "\<\"--\"\>", "\<\"-------\"\>", "\<\"-------\"\>"},
       {"\<\"mPD\"\>", "\<\"\"\>", "0.0022404773431205201`2.", 
        "0.9386101722896016175`2."},
       {"\<\"\"\>", "\<\"\"\>", "\<\"nPD:\"\>", "0.`"},
       {"\<\"\"\>", "\<\"\"\>", "\<\"N. weight:\"\>", 
        TagBox[
         InterpretationBox[
          StyleBox["\<\"5.4\"\>",
           ShowStringCharacters->False],
          5.429141688811587,
          AutoDelete->True],
         NumberForm[#, 2]& ]},
       {"\<\"\"\>", "\<\"\"\>", 
        StyleBox["\<\"Sc. PD:\"\>",
         StripOnInput->False,
         LineColor->RGBColor[
           Rational[71, 85], 
           Rational[94, 255], 0],
         FrontFaceColor->RGBColor[
           Rational[71, 85], 
           Rational[94, 255], 0],
         BackFaceColor->RGBColor[
           Rational[71, 85], 
           Rational[94, 255], 0],
         GraphicsColor->RGBColor[
           Rational[71, 85], 
           Rational[94, 255], 0],
         FontColor->RGBColor[
           Rational[71, 85], 
           Rational[94, 255], 0]], 
        StyleBox[
         TagBox[
          InterpretationBox[
           StyleBox["\<\"-1.2\"\>",
            ShowStringCharacters->False],
           -1.1918116078068646`,
           AutoDelete->True],
          NumberForm[#, 2]& ],
         StripOnInput->False,
         LineColor->RGBColor[
           Rational[71, 85], 
           Rational[94, 255], 0],
         FrontFaceColor->RGBColor[
           Rational[71, 85], 
           Rational[94, 255], 0],
         BackFaceColor->RGBColor[
           Rational[71, 85], 
           Rational[94, 255], 0],
         GraphicsColor->RGBColor[
           Rational[71, 85], 
           Rational[94, 255], 0],
         FontColor->RGBColor[
           Rational[71, 85], 
           Rational[94, 255], 0]]},
       {"\<\"\"\>", "\<\"\"\>", 
        StyleBox["\<\"Sc. rank:\"\>",
         StripOnInput->False,
         LineColor->RGBColor[
           Rational[71, 85], 
           Rational[94, 255], 0],
         FrontFaceColor->RGBColor[
           Rational[71, 85], 
           Rational[94, 255], 0],
         BackFaceColor->RGBColor[
           Rational[71, 85], 
           Rational[94, 255], 0],
         GraphicsColor->RGBColor[
           Rational[71, 85], 
           Rational[94, 255], 0],
         FontColor->RGBColor[
           Rational[71, 85], 
           Rational[94, 255], 0]], 
        StyleBox[
         TagBox[
          InterpretationBox[
           StyleBox["\<\"-6389.9\"\>",
            ShowStringCharacters->False],
           -6389.9316849701345`,
           AutoDelete->True],
          NumberForm[#, {5, 1}]& ],
         StripOnInput->False,
         LineColor->RGBColor[
           Rational[71, 85], 
           Rational[94, 255], 0],
         FrontFaceColor->RGBColor[
           Rational[71, 85], 
           Rational[94, 255], 0],
         BackFaceColor->RGBColor[
           Rational[71, 85], 
           Rational[94, 255], 0],
         GraphicsColor->RGBColor[
           Rational[71, 85], 
           Rational[94, 255], 0],
         FontColor->RGBColor[
           Rational[71, 85], 
           Rational[94, 255], 0]]}
      },
      GridBoxAlignment->{"Columns" -> {{Center}}, "Rows" -> {{Baseline}}},
      GridBoxSpacings->{"Columns" -> {
          Offset[0.27999999999999997`], {
           Offset[0.7]}, 
          Offset[0.27999999999999997`]}, "Rows" -> {
          Offset[0.2], {
           Offset[0.4]}, 
          Offset[0.2]}}], "\[NoBreak]", ")"}],
    Function[BoxForm`e$, 
     MatrixForm[BoxForm`e$]]], ",", 
   TagBox[
    RowBox[{"(", "\[NoBreak]", GridBox[{
       {"\<\"PB2\"\>", "\<\"\"\>", "\<\"\"\>", "\<\"\"\>"},
       {"\<\"Pos.\"\>", "\<\"18\"\>", "\<\"obs:\"\>", "\<\"exp:\"\>"},
       {"\<\"gaa\"\>", "\<\"E\"\>", 
        TagBox[
         InterpretationBox[
          StyleBox["\<\"2\"\>",
           ShowStringCharacters->False],
          2,
          Editable->False],
         NumberForm[#, 2]& ], 
        TagBox[
         InterpretationBox[
          StyleBox["\<\"1586.00\"\>",
           ShowStringCharacters->False],
          1585.5810971823253`,
          AutoDelete->True],
         NumberForm[#, {4, 2}]& ]},
       {"\<\"gag\"\>", "\<\"E\"\>", 
        TagBox[
         InterpretationBox[
          StyleBox["\<\"2674\"\>",
           ShowStringCharacters->False],
          2674,
          Editable->False],
         NumberForm[#, 2]& ], 
        TagBox[
         InterpretationBox[
          StyleBox["\<\"1090.00\"\>",
           ShowStringCharacters->False],
          1090.4189028176747`,
          AutoDelete->True],
         NumberForm[#, {4, 2}]& ]},
       {"\<\"ggt\"\>", "\<\"G\"\>", 
        TagBox[
         InterpretationBox[
          StyleBox["\<\"0\"\>",
           ShowStringCharacters->False],
          0,
          Editable->False],
         NumberForm[#, 2]& ], 
        TagBox[
         InterpretationBox[
          StyleBox["\<\"0.16\"\>",
           ShowStringCharacters->False],
          0.15685309631525504`,
          AutoDelete->True],
         NumberForm[#, {4, 2}]& ]},
       {"\<\"ggc\"\>", "\<\"G\"\>", 
        TagBox[
         InterpretationBox[
          StyleBox["\<\"0\"\>",
           ShowStringCharacters->False],
          0,
          Editable->False],
         NumberForm[#, 2]& ], 
        TagBox[
         InterpretationBox[
          StyleBox["\<\"0.13\"\>",
           ShowStringCharacters->False],
          0.12671134976234427`,
          AutoDelete->True],
         NumberForm[#, {4, 2}]& ]},
       {"\<\"gga\"\>", "\<\"G\"\>", 
        TagBox[
         InterpretationBox[
          StyleBox["\<\"0\"\>",
           ShowStringCharacters->False],
          0,
          Editable->False],
         NumberForm[#, 2]& ], 
        TagBox[
         InterpretationBox[
          StyleBox["\<\"0.45\"\>",
           ShowStringCharacters->False],
          0.45294935431659894`,
          AutoDelete->True],
         NumberForm[#, {4, 2}]& ]},
       {"\<\"ggg\"\>", "\<\"G\"\>", 
        TagBox[
         InterpretationBox[
          StyleBox["\<\"1\"\>",
           ShowStringCharacters->False],
          1,
          Editable->False],
         NumberForm[#, 2]& ], 
        TagBox[
         InterpretationBox[
          StyleBox["\<\"0.26\"\>",
           ShowStringCharacters->False],
          0.2634861996058018,
          AutoDelete->True],
         NumberForm[#, {4, 2}]& ]},
       {"\<\"---\"\>", "\<\"--\"\>", "\<\"-------\"\>", "\<\"-------\"\>"},
       {"\<\"mPD\"\>", "\<\"\"\>", "0.0022407565303283856`2.", 
        "0.4837328692075821435`2."},
       {"\<\"\"\>", "\<\"\"\>", "\<\"nPD:\"\>", "0.`"},
       {"\<\"\"\>", "\<\"\"\>", "\<\"N. weight:\"\>", 
        TagBox[
         InterpretationBox[
          StyleBox["\<\"1.7\"\>",
           ShowStringCharacters->False],
          1.6521775234218814`,
          AutoDelete->True],
         NumberForm[#, 2]& ]},
       {"\<\"\"\>", "\<\"\"\>", 
        StyleBox["\<\"Sc. PD:\"\>",
         StripOnInput->False,
         LineColor->RGBColor[
           Rational[71, 85], 
           Rational[94, 255], 0],
         FrontFaceColor->RGBColor[
           Rational[71, 85], 
           Rational[94, 255], 0],
         BackFaceColor->RGBColor[
           Rational[71, 85], 
           Rational[94, 255], 0],
         GraphicsColor->RGBColor[
           Rational[71, 85], 
           Rational[94, 255], 0],
         FontColor->RGBColor[
           Rational[71, 85], 
           Rational[94, 255], 0]], 
        StyleBox[
         TagBox[
          InterpretationBox[
           StyleBox["\<\"-0.36\"\>",
            ShowStringCharacters->False],
           -0.3598409772517811,
           AutoDelete->True],
          NumberForm[#, 2]& ],
         StripOnInput->False,
         LineColor->RGBColor[
           Rational[71, 85], 
           Rational[94, 255], 0],
         FrontFaceColor->RGBColor[
           Rational[71, 85], 
           Rational[94, 255], 0],
         BackFaceColor->RGBColor[
           Rational[71, 85], 
           Rational[94, 255], 0],
         GraphicsColor->RGBColor[
           Rational[71, 85], 
           Rational[94, 255], 0],
         FontColor->RGBColor[
           Rational[71, 85], 
           Rational[94, 255], 0]]},
       {"\<\"\"\>", "\<\"\"\>", 
        StyleBox["\<\"Sc. rank:\"\>",
         StripOnInput->False,
         LineColor->RGBColor[
           Rational[71, 85], 
           Rational[94, 255], 0],
         FrontFaceColor->RGBColor[
           Rational[71, 85], 
           Rational[94, 255], 0],
         BackFaceColor->RGBColor[
           Rational[71, 85], 
           Rational[94, 255], 0],
         GraphicsColor->RGBColor[
           Rational[71, 85], 
           Rational[94, 255], 0],
         FontColor->RGBColor[
           Rational[71, 85], 
           Rational[94, 255], 0]], 
        StyleBox[
         TagBox[
          InterpretationBox[
           StyleBox["\<\"-1937.5\"\>",
            ShowStringCharacters->False],
           -1937.4896217975524`,
           AutoDelete->True],
          NumberForm[#, {5, 1}]& ],
         StripOnInput->False,
         LineColor->RGBColor[
           Rational[71, 85], 
           Rational[94, 255], 0],
         FrontFaceColor->RGBColor[
           Rational[71, 85], 
           Rational[94, 255], 0],
         BackFaceColor->RGBColor[
           Rational[71, 85], 
           Rational[94, 255], 0],
         GraphicsColor->RGBColor[
           Rational[71, 85], 
           Rational[94, 255], 0],
         FontColor->RGBColor[
           Rational[71, 85], 
           Rational[94, 255], 0]]}
      },
      GridBoxAlignment->{"Columns" -> {{Center}}, "Rows" -> {{Baseline}}},
      GridBoxSpacings->{"Columns" -> {
          Offset[0.27999999999999997`], {
           Offset[0.7]}, 
          Offset[0.27999999999999997`]}, "Rows" -> {
          Offset[0.2], {
           Offset[0.4]}, 
          Offset[0.2]}}], "\[NoBreak]", ")"}],
    Function[BoxForm`e$, 
     MatrixForm[BoxForm`e$]]], ",", 
   TagBox[
    RowBox[{"(", "\[NoBreak]", GridBox[{
       {"\<\"PB2\"\>", "\<\"\"\>", "\<\"\"\>", "\<\"\"\>"},
       {"\<\"Pos.\"\>", "\<\"19\"\>", "\<\"obs:\"\>", "\<\"exp:\"\>"},
       {"\<\"att\"\>", "\<\"I\"\>", 
        TagBox[
         InterpretationBox[
          StyleBox["\<\"2\"\>",
           ShowStringCharacters->False],
          2,
          Editable->False],
         NumberForm[#, 2]& ], 
        TagBox[
         InterpretationBox[
          StyleBox["\<\"949.60\"\>",
           ShowStringCharacters->False],
          949.6462506811439,
          AutoDelete->True],
         NumberForm[#, {4, 2}]& ]},
       {"\<\"atc\"\>", "\<\"I\"\>", 
        TagBox[
         InterpretationBox[
          StyleBox["\<\"5\"\>",
           ShowStringCharacters->False],
          5,
          Editable->False],
         NumberForm[#, 2]& ], 
        TagBox[
         InterpretationBox[
          StyleBox["\<\"686.60\"\>",
           ShowStringCharacters->False],
          686.6211403014779,
          AutoDelete->True],
         NumberForm[#, {4, 2}]& ]},
       {"\<\"ata\"\>", "\<\"I\"\>", 
        TagBox[
         InterpretationBox[
          StyleBox["\<\"2670\"\>",
           ShowStringCharacters->False],
          2670,
          Editable->False],
         NumberForm[#, 2]& ], 
        TagBox[
         InterpretationBox[
          StyleBox["\<\"1041.00\"\>",
           ShowStringCharacters->False],
          1040.732609017378,
          AutoDelete->True],
         NumberForm[#, {4, 2}]& ]},
       {"\<\"---\"\>", "\<\"--\"\>", "\<\"-------\"\>", "\<\"-------\"\>"},
       {"\<\"mPD\"\>", "\<\"\"\>", "0.0052208007870845764`2.", 
        "0.6572302283060441658`2."},
       {"\<\"\"\>", "\<\"\"\>", "\<\"nPD:\"\>", "0.01`"},
       {"\<\"\"\>", "\<\"\"\>", "\<\"N. weight:\"\>", 
        TagBox[
         InterpretationBox[
          StyleBox["\<\"1.7\"\>",
           ShowStringCharacters->False],
          1.717046076911595,
          AutoDelete->True],
         NumberForm[#, 2]& ]},
       {"\<\"\"\>", "\<\"\"\>", 
        StyleBox["\<\"Sc. PD:\"\>",
         StripOnInput->False,
         LineColor->RGBColor[
           Rational[71, 85], 
           Rational[94, 255], 0],
         FrontFaceColor->RGBColor[
           Rational[71, 85], 
           Rational[94, 255], 0],
         BackFaceColor->RGBColor[
           Rational[71, 85], 
           Rational[94, 255], 0],
         GraphicsColor->RGBColor[
           Rational[71, 85], 
           Rational[94, 255], 0],
         FontColor->RGBColor[
           Rational[71, 85], 
           Rational[94, 255], 0]], 
        StyleBox[
         TagBox[
          InterpretationBox[
           StyleBox["\<\"-0.37\"\>",
            ShowStringCharacters->False],
           -0.369605370141484,
           AutoDelete->True],
          NumberForm[#, 2]& ],
         StripOnInput->False,
         LineColor->RGBColor[
           Rational[71, 85], 
           Rational[94, 255], 0],
         FrontFaceColor->RGBColor[
           Rational[71, 85], 
           Rational[94, 255], 0],
         BackFaceColor->RGBColor[
           Rational[71, 85], 
           Rational[94, 255], 0],
         GraphicsColor->RGBColor[
           Rational[71, 85], 
           Rational[94, 255], 0],
         FontColor->RGBColor[
           Rational[71, 85], 
           Rational[94, 255], 0]]},
       {"\<\"\"\>", "\<\"\"\>", 
        StyleBox["\<\"Sc. rank:\"\>",
         StripOnInput->False,
         LineColor->RGBColor[
           Rational[71, 85], 
           Rational[94, 255], 0],
         FrontFaceColor->RGBColor[
           Rational[71, 85], 
           Rational[94, 255], 0],
         BackFaceColor->RGBColor[
           Rational[71, 85], 
           Rational[94, 255], 0],
         GraphicsColor->RGBColor[
           Rational[71, 85], 
           Rational[94, 255], 0],
         FontColor->RGBColor[
           Rational[71, 85], 
           Rational[94, 255], 0]], 
        StyleBox[
         TagBox[
          InterpretationBox[
           StyleBox["\<\"-1986.5\"\>",
            ShowStringCharacters->False],
           -1986.4540276759062`,
           AutoDelete->True],
          NumberForm[#, {5, 1}]& ],
         StripOnInput->False,
         LineColor->RGBColor[
           Rational[71, 85], 
           Rational[94, 255], 0],
         FrontFaceColor->RGBColor[
           Rational[71, 85], 
           Rational[94, 255], 0],
         BackFaceColor->RGBColor[
           Rational[71, 85], 
           Rational[94, 255], 0],
         GraphicsColor->RGBColor[
           Rational[71, 85], 
           Rational[94, 255], 0],
         FontColor->RGBColor[
           Rational[71, 85], 
           Rational[94, 255], 0]]}
      },
      GridBoxAlignment->{"Columns" -> {{Center}}, "Rows" -> {{Baseline}}},
      GridBoxSpacings->{"Columns" -> {
          Offset[0.27999999999999997`], {
           Offset[0.7]}, 
          Offset[0.27999999999999997`]}, "Rows" -> {
          Offset[0.2], {
           Offset[0.4]}, 
          Offset[0.2]}}], "\[NoBreak]", ")"}],
    Function[BoxForm`e$, 
     MatrixForm[BoxForm`e$]]], ",", 
   TagBox[
    RowBox[{"(", "\[NoBreak]", GridBox[{
       {"\<\"PB2\"\>", "\<\"\"\>", "\<\"\"\>", "\<\"\"\>"},
       {"\<\"Pos.\"\>", "\<\"20\"\>", "\<\"obs:\"\>", "\<\"exp:\"\>"},
       {"\<\"ttt\"\>", "\<\"F\"\>", 
        TagBox[
         InterpretationBox[
          StyleBox["\<\"0\"\>",
           ShowStringCharacters->False],
          0,
          Editable->False],
         NumberForm[#, 2]& ], 
        TagBox[
         InterpretationBox[
          StyleBox["\<\"0.45\"\>",
           ShowStringCharacters->False],
          0.44808416570393333`,
          AutoDelete->True],
         NumberForm[#, {4, 2}]& ]},
       {"\<\"ttc\"\>", "\<\"F\"\>", 
        TagBox[
         InterpretationBox[
          StyleBox["\<\"1\"\>",
           ShowStringCharacters->False],
          1,
          Editable->False],
         NumberForm[#, 2]& ], 
        TagBox[
         InterpretationBox[
          StyleBox["\<\"0.55\"\>",
           ShowStringCharacters->False],
          0.5519158342960667,
          AutoDelete->True],
         NumberForm[#, {4, 2}]& ]},
       {"\<\"tta\"\>", "\<\"L\"\>", 
        TagBox[
         InterpretationBox[
          StyleBox["\<\"0\"\>",
           ShowStringCharacters->False],
          0,
          Editable->False],
         NumberForm[#, 2]& ], 
        TagBox[
         InterpretationBox[
          StyleBox["\<\"291.20\"\>",
           ShowStringCharacters->False],
          291.2130487162552,
          AutoDelete->True],
         NumberForm[#, {4, 2}]& ]},
       {"\<\"ttg\"\>", "\<\"L\"\>", 
        TagBox[
         InterpretationBox[
          StyleBox["\<\"2\"\>",
           ShowStringCharacters->False],
          2,
          Editable->False],
         NumberForm[#, 2]& ], 
        TagBox[
         InterpretationBox[
          StyleBox["\<\"502.60\"\>",
           ShowStringCharacters->False],
          502.641960911842,
          AutoDelete->True],
         NumberForm[#, {4, 2}]& ]},
       {"\<\"ctt\"\>", "\<\"L\"\>", 
        TagBox[
         InterpretationBox[
          StyleBox["\<\"37\"\>",
           ShowStringCharacters->False],
          37,
          Editable->False],
         NumberForm[#, 2]& ], 
        TagBox[
         InterpretationBox[
          StyleBox["\<\"540.40\"\>",
           ShowStringCharacters->False],
          540.4468319648446,
          AutoDelete->True],
         NumberForm[#, {4, 2}]& ]},
       {"\<\"ctc\"\>", "\<\"L\"\>", 
        TagBox[
         InterpretationBox[
          StyleBox["\<\"2206\"\>",
           ShowStringCharacters->False],
          2206,
          Editable->False],
         NumberForm[#, 2]& ], 
        TagBox[
         InterpretationBox[
          StyleBox["\<\"389.30\"\>",
           ShowStringCharacters->False],
          389.3485540975732,
          AutoDelete->True],
         NumberForm[#, {4, 2}]& ]},
       {"\<\"cta\"\>", "\<\"L\"\>", 
        TagBox[
         InterpretationBox[
          StyleBox["\<\"137\"\>",
           ShowStringCharacters->False],
          137,
          Editable->False],
         NumberForm[#, 2]& ], 
        TagBox[
         InterpretationBox[
          StyleBox["\<\"467.30\"\>",
           ShowStringCharacters->False],
          467.2628498567464,
          AutoDelete->True],
         NumberForm[#, {4, 2}]& ]},
       {"\<\"ctg\"\>", "\<\"L\"\>", 
        TagBox[
         InterpretationBox[
          StyleBox["\<\"294\"\>",
           ShowStringCharacters->False],
          294,
          Editable->False],
         NumberForm[#, 2]& ], 
        TagBox[
         InterpretationBox[
          StyleBox["\<\"485.10\"\>",
           ShowStringCharacters->False],
          485.0867544527384,
          AutoDelete->True],
         NumberForm[#, {4, 2}]& ]},
       {"\<\"---\"\>", "\<\"--\"\>", "\<\"-------\"\>", "\<\"-------\"\>"},
       {"\<\"mPD\"\>", "\<\"\"\>", "0.3076321965388603467`2.", 
        "1.1390644161419626489`2."},
       {"\<\"\"\>", "\<\"\"\>", "\<\"nPD:\"\>", "0.27`"},
       {"\<\"\"\>", "\<\"\"\>", "\<\"N. weight:\"\>", 
        TagBox[
         InterpretationBox[
          StyleBox["\<\"2.4\"\>",
           ShowStringCharacters->False],
          2.3609648589173964`,
          AutoDelete->True],
         NumberForm[#, 2]& ]},
       {"\<\"\"\>", "\<\"\"\>", 
        StyleBox["\<\"Sc. PD:\"\>",
         StripOnInput->False,
         LineColor->RGBColor[
           Rational[71, 85], 
           Rational[94, 255], 0],
         FrontFaceColor->RGBColor[
           Rational[71, 85], 
           Rational[94, 255], 0],
         BackFaceColor->RGBColor[
           Rational[71, 85], 
           Rational[94, 255], 0],
         GraphicsColor->RGBColor[
           Rational[71, 85], 
           Rational[94, 255], 0],
         FontColor->RGBColor[
           Rational[71, 85], 
           Rational[94, 255], 0]], 
        StyleBox[
         TagBox[
          InterpretationBox[
           StyleBox["\<\"-0.033\"\>",
            ShowStringCharacters->False],
           -0.03322704280097531,
           AutoDelete->True],
          NumberForm[#, 2]& ],
         StripOnInput->False,
         LineColor->RGBColor[
           Rational[71, 85], 
           Rational[94, 255], 0],
         FrontFaceColor->RGBColor[
           Rational[71, 85], 
           Rational[94, 255], 0],
         BackFaceColor->RGBColor[
           Rational[71, 85], 
           Rational[94, 255], 0],
         GraphicsColor->RGBColor[
           Rational[71, 85], 
           Rational[94, 255], 0],
         FontColor->RGBColor[
           Rational[71, 85], 
           Rational[94, 255], 0]]},
       {"\<\"\"\>", "\<\"\"\>", "\<\"Sc. rank:\"\>", 
        TagBox[
         InterpretationBox[
          StyleBox["\<\"131.0\"\>",
           ShowStringCharacters->False],
          131.03004193972754`,
          AutoDelete->True],
         NumberForm[#, {5, 1}]& ]}
      },
      GridBoxAlignment->{"Columns" -> {{Center}}, "Rows" -> {{Baseline}}},
      GridBoxSpacings->{"Columns" -> {
          Offset[0.27999999999999997`], {
           Offset[0.7]}, 
          Offset[0.27999999999999997`]}, "Rows" -> {
          Offset[0.2], {
           Offset[0.4]}, 
          Offset[0.2]}}], "\[NoBreak]", ")"}],
    Function[BoxForm`e$, 
     MatrixForm[BoxForm`e$]]], ",", 
   TagBox[
    RowBox[{"(", "\[NoBreak]", GridBox[{
       {"\<\"PB2\"\>", "\<\"\"\>", "\<\"\"\>", "\<\"\"\>"},
       {"\<\"Pos.\"\>", "\<\"21\"\>", "\<\"obs:\"\>", "\<\"exp:\"\>"},
       {"\<\"tct\"\>", "\<\"S\"\>", 
        TagBox[
         InterpretationBox[
          StyleBox["\<\"0\"\>",
           ShowStringCharacters->False],
          0,
          Editable->False],
         NumberForm[#, 2]& ], 
        TagBox[
         InterpretationBox[
          StyleBox["\<\"0.50\"\>",
           ShowStringCharacters->False],
          0.5046002014655756,
          AutoDelete->True],
         NumberForm[#, {4, 2}]& ]},
       {"\<\"tcc\"\>", "\<\"S\"\>", 
        TagBox[
         InterpretationBox[
          StyleBox["\<\"0\"\>",
           ShowStringCharacters->False],
          0,
          Editable->False],
         NumberForm[#, 2]& ], 
        TagBox[
         InterpretationBox[
          StyleBox["\<\"0.47\"\>",
           ShowStringCharacters->False],
          0.4741275191296982,
          AutoDelete->True],
         NumberForm[#, {4, 2}]& ]},
       {"\<\"tca\"\>", "\<\"S\"\>", 
        TagBox[
         InterpretationBox[
          StyleBox["\<\"0\"\>",
           ShowStringCharacters->False],
          0,
          Editable->False],
         NumberForm[#, 2]& ], 
        TagBox[
         InterpretationBox[
          StyleBox["\<\"0.73\"\>",
           ShowStringCharacters->False],
          0.7285153073382173,
          AutoDelete->True],
         NumberForm[#, {4, 2}]& ]},
       {"\<\"tcg\"\>", "\<\"S\"\>", 
        TagBox[
         InterpretationBox[
          StyleBox["\<\"0\"\>",
           ShowStringCharacters->False],
          0,
          Editable->False],
         NumberForm[#, 2]& ], 
        TagBox[
         InterpretationBox[
          StyleBox["\<\"0.16\"\>",
           ShowStringCharacters->False],
          0.15944334275550678`,
          AutoDelete->True],
         NumberForm[#, {4, 2}]& ]},
       {"\<\"att\"\>", "\<\"I\"\>", 
        TagBox[
         InterpretationBox[
          StyleBox["\<\"5\"\>",
           ShowStringCharacters->False],
          5,
          Editable->False],
         NumberForm[#, 2]& ], 
        TagBox[
         InterpretationBox[
          StyleBox["\<\"4.26\"\>",
           ShowStringCharacters->False],
          4.256912591772031,
          AutoDelete->True],
         NumberForm[#, {4, 2}]& ]},
       {"\<\"atc\"\>", "\<\"I\"\>", 
        TagBox[
         InterpretationBox[
          StyleBox["\<\"3\"\>",
           ShowStringCharacters->False],
          3,
          Editable->False],
         NumberForm[#, 2]& ], 
        TagBox[
         InterpretationBox[
          StyleBox["\<\"3.08\"\>",
           ShowStringCharacters->False],
          3.077868391340207,
          AutoDelete->True],
         NumberForm[#, {4, 2}]& ]},
       {"\<\"ata\"\>", "\<\"I\"\>", 
        TagBox[
         InterpretationBox[
          StyleBox["\<\"4\"\>",
           ShowStringCharacters->False],
          4,
          Editable->False],
         NumberForm[#, 2]& ], 
        TagBox[
         InterpretationBox[
          StyleBox["\<\"4.67\"\>",
           ShowStringCharacters->False],
          4.665219016887761,
          AutoDelete->True],
         NumberForm[#, {4, 2}]& ]},
       {"\<\"act\"\>", "\<\"T\"\>", 
        TagBox[
         InterpretationBox[
          StyleBox["\<\"2130\"\>",
           ShowStringCharacters->False],
          2130,
          Editable->False],
         NumberForm[#, 2]& ], 
        TagBox[
         InterpretationBox[
          StyleBox["\<\"651.40\"\>",
           ShowStringCharacters->False],
          651.3511791505157,
          AutoDelete->True],
         NumberForm[#, {4, 2}]& ]},
       {"\<\"acc\"\>", "\<\"T\"\>", 
        TagBox[
         InterpretationBox[
          StyleBox["\<\"81\"\>",
           ShowStringCharacters->False],
          81,
          Editable->False],
         NumberForm[#, 2]& ], 
        TagBox[
         InterpretationBox[
          StyleBox["\<\"572.60\"\>",
           ShowStringCharacters->False],
          572.6068198206514,
          AutoDelete->True],
         NumberForm[#, {4, 2}]& ]},
       {"\<\"aca\"\>", "\<\"T\"\>", 
        TagBox[
         InterpretationBox[
          StyleBox["\<\"436\"\>",
           ShowStringCharacters->False],
          436,
          Editable->False],
         NumberForm[#, 2]& ], 
        TagBox[
         InterpretationBox[
          StyleBox["\<\"1203.00\"\>",
           ShowStringCharacters->False],
          1203.2326078650062`,
          AutoDelete->True],
         NumberForm[#, {4, 2}]& ]},
       {"\<\"acg\"\>", "\<\"T\"\>", 
        TagBox[
         InterpretationBox[
          StyleBox["\<\"1\"\>",
           ShowStringCharacters->False],
          1,
          Editable->False],
         NumberForm[#, 2]& ], 
        TagBox[
         InterpretationBox[
          StyleBox["\<\"220.80\"\>",
           ShowStringCharacters->False],
          220.80939316382643`,
          AutoDelete->True],
         NumberForm[#, {4, 2}]& ]},
       {"\<\"agt\"\>", "\<\"S\"\>", 
        TagBox[
         InterpretationBox[
          StyleBox["\<\"3\"\>",
           ShowStringCharacters->False],
          3,
          Editable->False],
         NumberForm[#, 2]& ], 
        TagBox[
         InterpretationBox[
          StyleBox["\<\"0.56\"\>",
           ShowStringCharacters->False],
          0.5583715929857107,
          AutoDelete->True],
         NumberForm[#, {4, 2}]& ]},
       {"\<\"agc\"\>", "\<\"S\"\>", 
        TagBox[
         InterpretationBox[
          StyleBox["\<\"0\"\>",
           ShowStringCharacters->False],
          0,
          Editable->False],
         NumberForm[#, 2]& ], 
        TagBox[
         InterpretationBox[
          StyleBox["\<\"0.57\"\>",
           ShowStringCharacters->False],
          0.5749420363252914,
          AutoDelete->True],
         NumberForm[#, {4, 2}]& ]},
       {"\<\"gct\"\>", "\<\"A\"\>", 
        TagBox[
         InterpretationBox[
          StyleBox["\<\"14\"\>",
           ShowStringCharacters->False],
          14,
          Editable->False],
         NumberForm[#, 2]& ], 
        TagBox[
         InterpretationBox[
          StyleBox["\<\"3.43\"\>",
           ShowStringCharacters->False],
          3.4318446276224064`,
          AutoDelete->True],
         NumberForm[#, {4, 2}]& ]},
       {"\<\"gcc\"\>", "\<\"A\"\>", 
        TagBox[
         InterpretationBox[
          StyleBox["\<\"0\"\>",
           ShowStringCharacters->False],
          0,
          Editable->False],
         NumberForm[#, 2]& ], 
        TagBox[
         InterpretationBox[
          StyleBox["\<\"3.21\"\>",
           ShowStringCharacters->False],
          3.2077412748469847`,
          AutoDelete->True],
         NumberForm[#, {4, 2}]& ]},
       {"\<\"gca\"\>", "\<\"A\"\>", 
        TagBox[
         InterpretationBox[
          StyleBox["\<\"0\"\>",
           ShowStringCharacters->False],
          0,
          Editable->False],
         NumberForm[#, 2]& ], 
        TagBox[
         InterpretationBox[
          StyleBox["\<\"6.31\"\>",
           ShowStringCharacters->False],
          6.3104899283787494`,
          AutoDelete->True],
         NumberForm[#, {4, 2}]& ]},
       {"\<\"gcg\"\>", "\<\"A\"\>", 
        TagBox[
         InterpretationBox[
          StyleBox["\<\"0\"\>",
           ShowStringCharacters->False],
          0,
          Editable->False],
         NumberForm[#, 2]& ], 
        TagBox[
         InterpretationBox[
          StyleBox["\<\"1.05\"\>",
           ShowStringCharacters->False],
          1.049924169151861,
          AutoDelete->True],
         NumberForm[#, {4, 2}]& ]},
       {"\<\"---\"\>", "\<\"--\"\>", "\<\"-------\"\>", "\<\"-------\"\>"},
       {"\<\"mPD\"\>", "\<\"\"\>", "0.3474574141792482382`2.", 
        "0.7009717482427201024`2."},
       {"\<\"\"\>", "\<\"\"\>", "\<\"nPD:\"\>", "0.5`"},
       {"\<\"\"\>", "\<\"\"\>", "\<\"N. weight:\"\>", 
        TagBox[
         InterpretationBox[
          StyleBox["\<\"1.4\"\>",
           ShowStringCharacters->False],
          1.3511205170678962`,
          AutoDelete->True],
         NumberForm[#, 2]& ]},
       {"\<\"\"\>", "\<\"\"\>", 
        StyleBox["\<\"Sc. PD:\"\>",
         StripOnInput->False,
         LineColor->RGBColor[
           Rational[71, 85], 
           Rational[94, 255], 0],
         FrontFaceColor->RGBColor[
           Rational[71, 85], 
           Rational[94, 255], 0],
         BackFaceColor->RGBColor[
           Rational[71, 85], 
           Rational[94, 255], 0],
         GraphicsColor->RGBColor[
           Rational[71, 85], 
           Rational[94, 255], 0],
         FontColor->RGBColor[
           Rational[71, 85], 
           Rational[94, 255], 0]], 
        StyleBox[
         TagBox[
          InterpretationBox[
           StyleBox["\<\"0.21\"\>",
            ShowStringCharacters->False],
           0.21493142445892247`,
           AutoDelete->True],
          NumberForm[#, 2]& ],
         StripOnInput->False,
         LineColor->RGBColor[
           Rational[71, 85], 
           Rational[94, 255], 0],
         FrontFaceColor->RGBColor[
           Rational[71, 85], 
           Rational[94, 255], 0],
         BackFaceColor->RGBColor[
           Rational[71, 85], 
           Rational[94, 255], 0],
         GraphicsColor->RGBColor[
           Rational[71, 85], 
           Rational[94, 255], 0],
         FontColor->RGBColor[
           Rational[71, 85], 
           Rational[94, 255], 0]]},
       {"\<\"\"\>", "\<\"\"\>", "\<\"Sc. rank:\"\>", 
        TagBox[
         InterpretationBox[
          StyleBox["\<\"1013.4\"\>",
           ShowStringCharacters->False],
          1013.4182705336823`,
          AutoDelete->True],
         NumberForm[#, {5, 1}]& ]}
      },
      GridBoxAlignment->{"Columns" -> {{Center}}, "Rows" -> {{Baseline}}},
      GridBoxSpacings->{"Columns" -> {
          Offset[0.27999999999999997`], {
           Offset[0.7]}, 
          Offset[0.27999999999999997`]}, "Rows" -> {
          Offset[0.2], {
           Offset[0.4]}, 
          Offset[0.2]}}], "\[NoBreak]", ")"}],
    Function[BoxForm`e$, 
     MatrixForm[BoxForm`e$]]], ",", 
   TagBox[
    RowBox[{"(", "\[NoBreak]", GridBox[{
       {"\<\"PB2\"\>", "\<\"\"\>", "\<\"\"\>", "\<\"\"\>"},
       {"\<\"Pos.\"\>", "\<\"22\"\>", "\<\"obs:\"\>", "\<\"exp:\"\>"},
       {"\<\"caa\"\>", "\<\"Q\"\>", 
        TagBox[
         InterpretationBox[
          StyleBox["\<\"1\"\>",
           ShowStringCharacters->False],
          1,
          Editable->False],
         NumberForm[#, 2]& ], 
        TagBox[
         InterpretationBox[
          StyleBox["\<\"0.54\"\>",
           ShowStringCharacters->False],
          0.5392612327422814,
          AutoDelete->True],
         NumberForm[#, {4, 2}]& ]},
       {"\<\"cag\"\>", "\<\"Q\"\>", 
        TagBox[
         InterpretationBox[
          StyleBox["\<\"0\"\>",
           ShowStringCharacters->False],
          0,
          Editable->False],
         NumberForm[#, 2]& ], 
        TagBox[
         InterpretationBox[
          StyleBox["\<\"0.46\"\>",
           ShowStringCharacters->False],
          0.4607387672577185,
          AutoDelete->True],
         NumberForm[#, {4, 2}]& ]},
       {"\<\"cgt\"\>", "\<\"R\"\>", 
        TagBox[
         InterpretationBox[
          StyleBox["\<\"0\"\>",
           ShowStringCharacters->False],
          0,
          Editable->False],
         NumberForm[#, 2]& ], 
        TagBox[
         InterpretationBox[
          StyleBox["\<\"6.50\"\>",
           ShowStringCharacters->False],
          6.502440850624622,
          AutoDelete->True],
         NumberForm[#, {4, 2}]& ]},
       {"\<\"cgc\"\>", "\<\"R\"\>", 
        TagBox[
         InterpretationBox[
          StyleBox["\<\"0\"\>",
           ShowStringCharacters->False],
          0,
          Editable->False],
         NumberForm[#, 2]& ], 
        TagBox[
         InterpretationBox[
          StyleBox["\<\"10.89\"\>",
           ShowStringCharacters->False],
          10.888261285892641`,
          AutoDelete->True],
         NumberForm[#, {4, 2}]& ]},
       {"\<\"cga\"\>", "\<\"R\"\>", 
        TagBox[
         InterpretationBox[
          StyleBox["\<\"0\"\>",
           ShowStringCharacters->False],
          0,
          Editable->False],
         NumberForm[#, 2]& ], 
        TagBox[
         InterpretationBox[
          StyleBox["\<\"20.71\"\>",
           ShowStringCharacters->False],
          20.70563490121206,
          AutoDelete->True],
         NumberForm[#, {4, 2}]& ]},
       {"\<\"cgg\"\>", "\<\"R\"\>", 
        TagBox[
         InterpretationBox[
          StyleBox["\<\"0\"\>",
           ShowStringCharacters->False],
          0,
          Editable->False],
         NumberForm[#, 2]& ], 
        TagBox[
         InterpretationBox[
          StyleBox["\<\"14.88\"\>",
           ShowStringCharacters->False],
          14.882209341062676`,
          AutoDelete->True],
         NumberForm[#, {4, 2}]& ]},
       {"\<\"aat\"\>", "\<\"N\"\>", 
        TagBox[
         InterpretationBox[
          StyleBox["\<\"1\"\>",
           ShowStringCharacters->False],
          1,
          Editable->False],
         NumberForm[#, 2]& ], 
        TagBox[
         InterpretationBox[
          StyleBox["\<\"1.14\"\>",
           ShowStringCharacters->False],
          1.1367736980002021`,
          AutoDelete->True],
         NumberForm[#, {4, 2}]& ]},
       {"\<\"aac\"\>", "\<\"N\"\>", 
        TagBox[
         InterpretationBox[
          StyleBox["\<\"1\"\>",
           ShowStringCharacters->False],
          1,
          Editable->False],
         NumberForm[#, 2]& ], 
        TagBox[
         InterpretationBox[
          StyleBox["\<\"0.86\"\>",
           ShowStringCharacters->False],
          0.8632263019997978,
          AutoDelete->True],
         NumberForm[#, {4, 2}]& ]},
       {"\<\"aaa\"\>", "\<\"K\"\>", 
        TagBox[
         InterpretationBox[
          StyleBox["\<\"485\"\>",
           ShowStringCharacters->False],
          485,
          Editable->False],
         NumberForm[#, 2]& ], 
        TagBox[
         InterpretationBox[
          StyleBox["\<\"1499.00\"\>",
           ShowStringCharacters->False],
          1499.283259460042,
          AutoDelete->True],
         NumberForm[#, {4, 2}]& ]},
       {"\<\"aag\"\>", "\<\"K\"\>", 
        TagBox[
         InterpretationBox[
          StyleBox["\<\"1982\"\>",
           ShowStringCharacters->False],
          1982,
          Editable->False],
         NumberForm[#, 2]& ], 
        TagBox[
         InterpretationBox[
          StyleBox["\<\"967.70\"\>",
           ShowStringCharacters->False],
          967.7167405399581,
          AutoDelete->True],
         NumberForm[#, {4, 2}]& ]},
       {"\<\"aga\"\>", "\<\"R\"\>", 
        TagBox[
         InterpretationBox[
          StyleBox["\<\"139\"\>",
           ShowStringCharacters->False],
          139,
          Editable->False],
         NumberForm[#, 2]& ], 
        TagBox[
         InterpretationBox[
          StyleBox["\<\"94.47\"\>",
           ShowStringCharacters->False],
          94.4709748013508,
          AutoDelete->True],
         NumberForm[#, {4, 2}]& ]},
       {"\<\"agg\"\>", "\<\"R\"\>", 
        TagBox[
         InterpretationBox[
          StyleBox["\<\"67\"\>",
           ShowStringCharacters->False],
          67,
          Editable->False],
         NumberForm[#, 2]& ], 
        TagBox[
         InterpretationBox[
          StyleBox["\<\"58.55\"\>",
           ShowStringCharacters->False],
          58.550478819857176`,
          AutoDelete->True],
         NumberForm[#, {4, 2}]& ]},
       {"\<\"gaa\"\>", "\<\"E\"\>", 
        TagBox[
         InterpretationBox[
          StyleBox["\<\"1\"\>",
           ShowStringCharacters->False],
          1,
          Editable->False],
         NumberForm[#, 2]& ], 
        TagBox[
         InterpretationBox[
          StyleBox["\<\"0.59\"\>",
           ShowStringCharacters->False],
          0.5925190946122292,
          AutoDelete->True],
         NumberForm[#, {4, 2}]& ]},
       {"\<\"gag\"\>", "\<\"E\"\>", 
        TagBox[
         InterpretationBox[
          StyleBox["\<\"0\"\>",
           ShowStringCharacters->False],
          0,
          Editable->False],
         NumberForm[#, 2]& ], 
        TagBox[
         InterpretationBox[
          StyleBox["\<\"0.41\"\>",
           ShowStringCharacters->False],
          0.4074809053877709,
          AutoDelete->True],
         NumberForm[#, {4, 2}]& ]},
       {"\<\"---\"\>", "\<\"--\"\>", "\<\"-------\"\>", "\<\"-------\"\>"},
       {"\<\"mPD\"\>", "\<\"\"\>", "0.5032075818311665614`2.", 
        "0.6665428283850680201`2."},
       {"\<\"\"\>", "\<\"\"\>", "\<\"nPD:\"\>", "0.75`"},
       {"\<\"\"\>", "\<\"\"\>", "\<\"N. weight:\"\>", 
        TagBox[
         InterpretationBox[
          StyleBox["\<\"0.65\"\>",
           ShowStringCharacters->False],
          0.6537462464028254,
          AutoDelete->True],
         NumberForm[#, 2]& ]},
       {"\<\"\"\>", "\<\"\"\>", 
        StyleBox["\<\"Sc. PD:\"\>",
         StripOnInput->False,
         LineColor->RGBColor[
           Rational[71, 85], 
           Rational[94, 255], 0],
         FrontFaceColor->RGBColor[
           Rational[71, 85], 
           Rational[94, 255], 0],
         BackFaceColor->RGBColor[
           Rational[71, 85], 
           Rational[94, 255], 0],
         GraphicsColor->RGBColor[
           Rational[71, 85], 
           Rational[94, 255], 0],
         FontColor->RGBColor[
           Rational[71, 85], 
           Rational[94, 255], 0]], 
        StyleBox[
         TagBox[
          InterpretationBox[
           StyleBox["\<\"0.23\"\>",
            ShowStringCharacters->False],
           0.23408386330782927`,
           AutoDelete->True],
          NumberForm[#, 2]& ],
         StripOnInput->False,
         LineColor->RGBColor[
           Rational[71, 85], 
           Rational[94, 255], 0],
         FrontFaceColor->RGBColor[
           Rational[71, 85], 
           Rational[94, 255], 0],
         BackFaceColor->RGBColor[
           Rational[71, 85], 
           Rational[94, 255], 0],
         GraphicsColor->RGBColor[
           Rational[71, 85], 
           Rational[94, 255], 0],
         FontColor->RGBColor[
           Rational[71, 85], 
           Rational[94, 255], 0]]},
       {"\<\"\"\>", "\<\"\"\>", "\<\"Sc. rank:\"\>", 
        TagBox[
         InterpretationBox[
          StyleBox["\<\"774.3\"\>",
           ShowStringCharacters->False],
          774.2956830829644,
          AutoDelete->True],
         NumberForm[#, {5, 1}]& ]}
      },
      GridBoxAlignment->{"Columns" -> {{Center}}, "Rows" -> {{Baseline}}},
      GridBoxSpacings->{"Columns" -> {
          Offset[0.27999999999999997`], {
           Offset[0.7]}, 
          Offset[0.27999999999999997`]}, "Rows" -> {
          Offset[0.2], {
           Offset[0.4]}, 
          Offset[0.2]}}], "\[NoBreak]", ")"}],
    Function[BoxForm`e$, 
     MatrixForm[BoxForm`e$]]], ",", 
   TagBox[
    RowBox[{"(", "\[NoBreak]", GridBox[{
       {"\<\"PB2\"\>", "\<\"\"\>", "\<\"\"\>", "\<\"\"\>"},
       {"\<\"Pos.\"\>", "\<\"23\"\>", "\<\"obs:\"\>", "\<\"exp:\"\>"},
       {"\<\"att\"\>", "\<\"I\"\>", 
        TagBox[
         InterpretationBox[
          StyleBox["\<\"0\"\>",
           ShowStringCharacters->False],
          0,
          Editable->False],
         NumberForm[#, 2]& ], 
        TagBox[
         InterpretationBox[
          StyleBox["\<\"0.35\"\>",
           ShowStringCharacters->False],
          0.3547427159810026,
          AutoDelete->True],
         NumberForm[#, {4, 2}]& ]},
       {"\<\"atc\"\>", "\<\"I\"\>", 
        TagBox[
         InterpretationBox[
          StyleBox["\<\"1\"\>",
           ShowStringCharacters->False],
          1,
          Editable->False],
         NumberForm[#, 2]& ], 
        TagBox[
         InterpretationBox[
          StyleBox["\<\"0.26\"\>",
           ShowStringCharacters->False],
          0.25648903261168393`,
          AutoDelete->True],
         NumberForm[#, {4, 2}]& ]},
       {"\<\"ata\"\>", "\<\"I\"\>", 
        TagBox[
         InterpretationBox[
          StyleBox["\<\"0\"\>",
           ShowStringCharacters->False],
          0,
          Editable->False],
         NumberForm[#, 2]& ], 
        TagBox[
         InterpretationBox[
          StyleBox["\<\"0.39\"\>",
           ShowStringCharacters->False],
          0.38876825140731347`,
          AutoDelete->True],
         NumberForm[#, {4, 2}]& ]},
       {"\<\"act\"\>", "\<\"T\"\>", 
        TagBox[
         InterpretationBox[
          StyleBox["\<\"2\"\>",
           ShowStringCharacters->False],
          2,
          Editable->False],
         NumberForm[#, 2]& ], 
        TagBox[
         InterpretationBox[
          StyleBox["\<\"658.20\"\>",
           ShowStringCharacters->False],
          658.2385783258233,
          AutoDelete->True],
         NumberForm[#, {4, 2}]& ]},
       {"\<\"acc\"\>", "\<\"T\"\>", 
        TagBox[
         InterpretationBox[
          StyleBox["\<\"2649\"\>",
           ShowStringCharacters->False],
          2649,
          Editable->False],
         NumberForm[#, 2]& ], 
        TagBox[
         InterpretationBox[
          StyleBox["\<\"578.70\"\>",
           ShowStringCharacters->False],
          578.6615747130148,
          AutoDelete->True],
         NumberForm[#, {4, 2}]& ]},
       {"\<\"aca\"\>", "\<\"T\"\>", 
        TagBox[
         InterpretationBox[
          StyleBox["\<\"25\"\>",
           ShowStringCharacters->False],
          25,
          Editable->False],
         NumberForm[#, 2]& ], 
        TagBox[
         InterpretationBox[
          StyleBox["\<\"1216.00\"\>",
           ShowStringCharacters->False],
          1215.9556112714342`,
          AutoDelete->True],
         NumberForm[#, {4, 2}]& ]},
       {"\<\"acg\"\>", "\<\"T\"\>", 
        TagBox[
         InterpretationBox[
          StyleBox["\<\"0\"\>",
           ShowStringCharacters->False],
          0,
          Editable->False],
         NumberForm[#, 2]& ], 
        TagBox[
         InterpretationBox[
          StyleBox["\<\"223.10\"\>",
           ShowStringCharacters->False],
          223.14423568972794`,
          AutoDelete->True],
         NumberForm[#, {4, 2}]& ]},
       {"\<\"---\"\>", "\<\"--\"\>", "\<\"-------\"\>", "\<\"-------\"\>"},
       {"\<\"mPD\"\>", "\<\"\"\>", "0.0207369090514167913`2.", 
        "0.6800556761250820235`2."},
       {"\<\"\"\>", "\<\"\"\>", "\<\"nPD:\"\>", "0.03`"},
       {"\<\"\"\>", "\<\"\"\>", "\<\"N. weight:\"\>", 
        TagBox[
         InterpretationBox[
          StyleBox["\<\"2.7\"\>",
           ShowStringCharacters->False],
          2.716518149224334,
          AutoDelete->True],
         NumberForm[#, 2]& ]},
       {"\<\"\"\>", "\<\"\"\>", 
        StyleBox["\<\"Sc. PD:\"\>",
         StripOnInput->False,
         LineColor->RGBColor[
           Rational[71, 85], 
           Rational[94, 255], 0],
         FrontFaceColor->RGBColor[
           Rational[71, 85], 
           Rational[94, 255], 0],
         BackFaceColor->RGBColor[
           Rational[71, 85], 
           Rational[94, 255], 0],
         GraphicsColor->RGBColor[
           Rational[71, 85], 
           Rational[94, 255], 0],
         FontColor->RGBColor[
           Rational[71, 85], 
           Rational[94, 255], 0]], 
        StyleBox[
         TagBox[
          InterpretationBox[
           StyleBox["\<\"-0.54\"\>",
            ShowStringCharacters->False],
           -0.5377351136985421,
           AutoDelete->True],
          NumberForm[#, 2]& ],
         StripOnInput->False,
         LineColor->RGBColor[
           Rational[71, 85], 
           Rational[94, 255], 0],
         FrontFaceColor->RGBColor[
           Rational[71, 85], 
           Rational[94, 255], 0],
         BackFaceColor->RGBColor[
           Rational[71, 85], 
           Rational[94, 255], 0],
         GraphicsColor->RGBColor[
           Rational[71, 85], 
           Rational[94, 255], 0],
         FontColor->RGBColor[
           Rational[71, 85], 
           Rational[94, 255], 0]]},
       {"\<\"\"\>", "\<\"\"\>", "\<\"Sc. rank:\"\>", 
        TagBox[
         InterpretationBox[
          StyleBox["\<\"-2814.8\"\>",
           ShowStringCharacters->False],
          -2814.778275524895,
          AutoDelete->True],
         NumberForm[#, {5, 1}]& ]}
      },
      GridBoxAlignment->{"Columns" -> {{Center}}, "Rows" -> {{Baseline}}},
      GridBoxSpacings->{"Columns" -> {
          Offset[0.27999999999999997`], {
           Offset[0.7]}, 
          Offset[0.27999999999999997`]}, "Rows" -> {
          Offset[0.2], {
           Offset[0.4]}, 
          Offset[0.2]}}], "\[NoBreak]", ")"}],
    Function[BoxForm`e$, 
     MatrixForm[BoxForm`e$]]], ",", 
   TagBox[
    RowBox[{"(", "\[NoBreak]", GridBox[{
       {"\<\"PB2\"\>", "\<\"\"\>", "\<\"\"\>", "\<\"\"\>"},
       {"\<\"Pos.\"\>", "\<\"24\"\>", "\<\"obs:\"\>", "\<\"exp:\"\>"},
       {"\<\"act\"\>", "\<\"T\"\>", 
        TagBox[
         InterpretationBox[
          StyleBox["\<\"2605\"\>",
           ShowStringCharacters->False],
          2605,
          Editable->False],
         NumberForm[#, 2]& ], 
        TagBox[
         InterpretationBox[
          StyleBox["\<\"658.50\"\>",
           ShowStringCharacters->False],
          658.4845568677985,
          AutoDelete->True],
         NumberForm[#, {4, 2}]& ]},
       {"\<\"acc\"\>", "\<\"T\"\>", 
        TagBox[
         InterpretationBox[
          StyleBox["\<\"5\"\>",
           ShowStringCharacters->False],
          5,
          Editable->False],
         NumberForm[#, 2]& ], 
        TagBox[
         InterpretationBox[
          StyleBox["\<\"578.90\"\>",
           ShowStringCharacters->False],
          578.8778159591706,
          AutoDelete->True],
         NumberForm[#, {4, 2}]& ]},
       {"\<\"aca\"\>", "\<\"T\"\>", 
        TagBox[
         InterpretationBox[
          StyleBox["\<\"59\"\>",
           ShowStringCharacters->False],
          59,
          Editable->False],
         NumberForm[#, 2]& ], 
        TagBox[
         InterpretationBox[
          StyleBox["\<\"1216.00\"\>",
           ShowStringCharacters->False],
          1216.4100042502348`,
          AutoDelete->True],
         NumberForm[#, {4, 2}]& ]},
       {"\<\"acg\"\>", "\<\"T\"\>", 
        TagBox[
         InterpretationBox[
          StyleBox["\<\"8\"\>",
           ShowStringCharacters->False],
          8,
          Editable->False],
         NumberForm[#, 2]& ], 
        TagBox[
         InterpretationBox[
          StyleBox["\<\"223.20\"\>",
           ShowStringCharacters->False],
          223.2276229227958,
          AutoDelete->True],
         NumberForm[#, {4, 2}]& ]},
       {"\<\"---\"\>", "\<\"--\"\>", "\<\"-------\"\>", "\<\"-------\"\>"},
       {"\<\"mPD\"\>", "\<\"\"\>", "0.0525896567839978827`2.", 
        "0.6793078705263379466`2."},
       {"\<\"\"\>", "\<\"\"\>", "\<\"nPD:\"\>", "0.08`"},
       {"\<\"\"\>", "\<\"\"\>", "\<\"N. weight:\"\>", 
        TagBox[
         InterpretationBox[
          StyleBox["\<\"2.3\"\>",
           ShowStringCharacters->False],
          2.324934513151128,
          AutoDelete->True],
         NumberForm[#, 2]& ]},
       {"\<\"\"\>", "\<\"\"\>", 
        StyleBox["\<\"Sc. PD:\"\>",
         StripOnInput->False,
         LineColor->RGBColor[
           Rational[71, 85], 
           Rational[94, 255], 0],
         FrontFaceColor->RGBColor[
           Rational[71, 85], 
           Rational[94, 255], 0],
         BackFaceColor->RGBColor[
           Rational[71, 85], 
           Rational[94, 255], 0],
         GraphicsColor->RGBColor[
           Rational[71, 85], 
           Rational[94, 255], 0],
         FontColor->RGBColor[
           Rational[71, 85], 
           Rational[94, 255], 0]], 
        StyleBox[
         TagBox[
          InterpretationBox[
           StyleBox["\<\"-0.38\"\>",
            ShowStringCharacters->False],
           -0.37649225136097786`,
           AutoDelete->True],
          NumberForm[#, 2]& ],
         StripOnInput->False,
         LineColor->RGBColor[
           Rational[71, 85], 
           Rational[94, 255], 0],
         FrontFaceColor->RGBColor[
           Rational[71, 85], 
           Rational[94, 255], 0],
         BackFaceColor->RGBColor[
           Rational[71, 85], 
           Rational[94, 255], 0],
         GraphicsColor->RGBColor[
           Rational[71, 85], 
           Rational[94, 255], 0],
         FontColor->RGBColor[
           Rational[71, 85], 
           Rational[94, 255], 0]]},
       {"\<\"\"\>", "\<\"\"\>", "\<\"Sc. rank:\"\>", 
        TagBox[
         InterpretationBox[
          StyleBox["\<\"-1558.8\"\>",
           ShowStringCharacters->False],
          -1558.793277026821,
          AutoDelete->True],
         NumberForm[#, {5, 1}]& ]}
      },
      GridBoxAlignment->{"Columns" -> {{Center}}, "Rows" -> {{Baseline}}},
      GridBoxSpacings->{"Columns" -> {
          Offset[0.27999999999999997`], {
           Offset[0.7]}, 
          Offset[0.27999999999999997`]}, "Rows" -> {
          Offset[0.2], {
           Offset[0.4]}, 
          Offset[0.2]}}], "\[NoBreak]", ")"}],
    Function[BoxForm`e$, 
     MatrixForm[BoxForm`e$]]], ",", 
   TagBox[
    RowBox[{"(", "\[NoBreak]", GridBox[{
       {"\<\"PB2\"\>", "\<\"\"\>", "\<\"\"\>", "\<\"\"\>"},
       {"\<\"Pos.\"\>", "\<\"25\"\>", "\<\"obs:\"\>", "\<\"exp:\"\>"},
       {"\<\"gtt\"\>", "\<\"V\"\>", 
        TagBox[
         InterpretationBox[
          StyleBox["\<\"8\"\>",
           ShowStringCharacters->False],
          8,
          Editable->False],
         NumberForm[#, 2]& ], 
        TagBox[
         InterpretationBox[
          StyleBox["\<\"594.40\"\>",
           ShowStringCharacters->False],
          594.3895638995704,
          AutoDelete->True],
         NumberForm[#, {4, 2}]& ]},
       {"\<\"gtc\"\>", "\<\"V\"\>", 
        TagBox[
         InterpretationBox[
          StyleBox["\<\"0\"\>",
           ShowStringCharacters->False],
          0,
          Editable->False],
         NumberForm[#, 2]& ], 
        TagBox[
         InterpretationBox[
          StyleBox["\<\"505.10\"\>",
           ShowStringCharacters->False],
          505.143620060026,
          AutoDelete->True],
         NumberForm[#, {4, 2}]& ]},
       {"\<\"gta\"\>", "\<\"V\"\>", 
        TagBox[
         InterpretationBox[
          StyleBox["\<\"54\"\>",
           ShowStringCharacters->False],
          54,
          Editable->False],
         NumberForm[#, 2]& ], 
        TagBox[
         InterpretationBox[
          StyleBox["\<\"675.80\"\>",
           ShowStringCharacters->False],
          675.7778259053276,
          AutoDelete->True],
         NumberForm[#, {4, 2}]& ]},
       {"\<\"gtg\"\>", "\<\"V\"\>", 
        TagBox[
         InterpretationBox[
          StyleBox["\<\"2615\"\>",
           ShowStringCharacters->False],
          2615,
          Editable->False],
         NumberForm[#, 2]& ], 
        TagBox[
         InterpretationBox[
          StyleBox["\<\"901.70\"\>",
           ShowStringCharacters->False],
          901.6889901350758,
          AutoDelete->True],
         NumberForm[#, {4, 2}]& ]},
       {"\<\"---\"\>", "\<\"--\"\>", "\<\"-------\"\>", "\<\"-------\"\>"},
       {"\<\"mPD\"\>", "\<\"\"\>", "0.0453852308850290327`2.", 
        "0.7379149442516225989`2."},
       {"\<\"\"\>", "\<\"\"\>", "\<\"nPD:\"\>", "0.06`"},
       {"\<\"\"\>", "\<\"\"\>", "\<\"N. weight:\"\>", 
        TagBox[
         InterpretationBox[
          StyleBox["\<\"1.8\"\>",
           ShowStringCharacters->False],
          1.811571525159109,
          AutoDelete->True],
         NumberForm[#, 2]& ]},
       {"\<\"\"\>", "\<\"\"\>", 
        StyleBox["\<\"Sc. PD:\"\>",
         StripOnInput->False,
         LineColor->RGBColor[
           Rational[71, 85], 
           Rational[94, 255], 0],
         FrontFaceColor->RGBColor[
           Rational[71, 85], 
           Rational[94, 255], 0],
         BackFaceColor->RGBColor[
           Rational[71, 85], 
           Rational[94, 255], 0],
         GraphicsColor->RGBColor[
           Rational[71, 85], 
           Rational[94, 255], 0],
         FontColor->RGBColor[
           Rational[71, 85], 
           Rational[94, 255], 0]], 
        StyleBox[
         TagBox[
          InterpretationBox[
           StyleBox["\<\"-0.32\"\>",
            ShowStringCharacters->False],
           -0.31548319346657705`,
           AutoDelete->True],
          NumberForm[#, 2]& ],
         StripOnInput->False,
         LineColor->RGBColor[
           Rational[71, 85], 
           Rational[94, 255], 0],
         FrontFaceColor->RGBColor[
           Rational[71, 85], 
           Rational[94, 255], 0],
         BackFaceColor->RGBColor[
           Rational[71, 85], 
           Rational[94, 255], 0],
         GraphicsColor->RGBColor[
           Rational[71, 85], 
           Rational[94, 255], 0],
         FontColor->RGBColor[
           Rational[71, 85], 
           Rational[94, 255], 0]]},
       {"\<\"\"\>", "\<\"\"\>", "\<\"Sc. rank:\"\>", 
        TagBox[
         InterpretationBox[
          StyleBox["\<\"-1441.4\"\>",
           ShowStringCharacters->False],
          -1441.4158018849532`,
          AutoDelete->True],
         NumberForm[#, {5, 1}]& ]}
      },
      GridBoxAlignment->{"Columns" -> {{Center}}, "Rows" -> {{Baseline}}},
      GridBoxSpacings->{"Columns" -> {
          Offset[0.27999999999999997`], {
           Offset[0.7]}, 
          Offset[0.27999999999999997`]}, "Rows" -> {
          Offset[0.2], {
           Offset[0.4]}, 
          Offset[0.2]}}], "\[NoBreak]", ")"}],
    Function[BoxForm`e$, 
     MatrixForm[BoxForm`e$]]], ",", 
   TagBox[
    RowBox[{"(", "\[NoBreak]", GridBox[{
       {"\<\"PB2\"\>", "\<\"\"\>", "\<\"\"\>", "\<\"\"\>"},
       {"\<\"Pos.\"\>", "\<\"26\"\>", "\<\"obs:\"\>", "\<\"exp:\"\>"},
       {"\<\"gat\"\>", "\<\"D\"\>", 
        TagBox[
         InterpretationBox[
          StyleBox["\<\"79\"\>",
           ShowStringCharacters->False],
          79,
          Editable->False],
         NumberForm[#, 2]& ], 
        TagBox[
         InterpretationBox[
          StyleBox["\<\"1506.00\"\>",
           ShowStringCharacters->False],
          1505.7044052599115`,
          AutoDelete->True],
         NumberForm[#, {4, 2}]& ]},
       {"\<\"gac\"\>", "\<\"D\"\>", 
        TagBox[
         InterpretationBox[
          StyleBox["\<\"2598\"\>",
           ShowStringCharacters->False],
          2598,
          Editable->False],
         NumberForm[#, 2]& ], 
        TagBox[
         InterpretationBox[
          StyleBox["\<\"1171.00\"\>",
           ShowStringCharacters->False],
          1171.2955947400885`,
          AutoDelete->True],
         NumberForm[#, {4, 2}]& ]},
       {"\<\"---\"\>", "\<\"--\"\>", "\<\"-------\"\>", "\<\"-------\"\>"},
       {"\<\"mPD\"\>", "\<\"\"\>", "0.0573009409167279482`2.", 
        "0.4921975915037334419`2."},
       {"\<\"\"\>", "\<\"\"\>", "\<\"nPD:\"\>", "0.12`"},
       {"\<\"\"\>", "\<\"\"\>", "\<\"N. weight:\"\>", 
        TagBox[
         InterpretationBox[
          StyleBox["\<\"1.3\"\>",
           ShowStringCharacters->False],
          1.2730033401540153`,
          AutoDelete->True],
         NumberForm[#, 2]& ]},
       {"\<\"\"\>", "\<\"\"\>", 
        StyleBox["\<\"Sc. PD:\"\>",
         StripOnInput->False,
         LineColor->RGBColor[
           Rational[71, 85], 
           Rational[94, 255], 0],
         FrontFaceColor->RGBColor[
           Rational[71, 85], 
           Rational[94, 255], 0],
         BackFaceColor->RGBColor[
           Rational[71, 85], 
           Rational[94, 255], 0],
         GraphicsColor->RGBColor[
           Rational[71, 85], 
           Rational[94, 255], 0],
         FontColor->RGBColor[
           Rational[71, 85], 
           Rational[94, 255], 0]], 
        StyleBox[
         TagBox[
          InterpretationBox[
           StyleBox["\<\"-0.17\"\>",
            ShowStringCharacters->False],
           -0.16804025549273627`,
           AutoDelete->True],
          NumberForm[#, 2]& ],
         StripOnInput->False,
         LineColor->RGBColor[
           Rational[71, 85], 
           Rational[94, 255], 0],
         FrontFaceColor->RGBColor[
           Rational[71, 85], 
           Rational[94, 255], 0],
         BackFaceColor->RGBColor[
           Rational[71, 85], 
           Rational[94, 255], 0],
         GraphicsColor->RGBColor[
           Rational[71, 85], 
           Rational[94, 255], 0],
         FontColor->RGBColor[
           Rational[71, 85], 
           Rational[94, 255], 0]]},
       {"\<\"\"\>", "\<\"\"\>", "\<\"Sc. rank:\"\>", 
        TagBox[
         InterpretationBox[
          StyleBox["\<\"-594.0\"\>",
           ShowStringCharacters->False],
          -594.0226210008792,
          AutoDelete->True],
         NumberForm[#, {5, 1}]& ]}
      },
      GridBoxAlignment->{"Columns" -> {{Center}}, "Rows" -> {{Baseline}}},
      GridBoxSpacings->{"Columns" -> {
          Offset[0.27999999999999997`], {
           Offset[0.7]}, 
          Offset[0.27999999999999997`]}, "Rows" -> {
          Offset[0.2], {
           Offset[0.4]}, 
          Offset[0.2]}}], "\[NoBreak]", ")"}],
    Function[BoxForm`e$, 
     MatrixForm[BoxForm`e$]]], ",", 
   TagBox[
    RowBox[{"(", "\[NoBreak]", GridBox[{
       {"\<\"PB2\"\>", "\<\"\"\>", "\<\"\"\>", "\<\"\"\>"},
       {"\<\"Pos.\"\>", "\<\"27\"\>", "\<\"obs:\"\>", "\<\"exp:\"\>"},
       {"\<\"cat\"\>", "\<\"H\"\>", 
        TagBox[
         InterpretationBox[
          StyleBox["\<\"2582\"\>",
           ShowStringCharacters->False],
          2582,
          Editable->False],
         NumberForm[#, 2]& ], 
        TagBox[
         InterpretationBox[
          StyleBox["\<\"1544.00\"\>",
           ShowStringCharacters->False],
          1544.1469531426403`,
          AutoDelete->True],
         NumberForm[#, {4, 2}]& ]},
       {"\<\"cac\"\>", "\<\"H\"\>", 
        TagBox[
         InterpretationBox[
          StyleBox["\<\"95\"\>",
           ShowStringCharacters->False],
          95,
          Editable->False],
         NumberForm[#, 2]& ], 
        TagBox[
         InterpretationBox[
          StyleBox["\<\"1133.00\"\>",
           ShowStringCharacters->False],
          1132.8530468573597`,
          AutoDelete->True],
         NumberForm[#, {4, 2}]& ]},
       {"\<\"---\"\>", "\<\"--\"\>", "\<\"-------\"\>", "\<\"-------\"\>"},
       {"\<\"mPD\"\>", "\<\"\"\>", "0.0684818302173249063`2.", 
        "0.4881973966484510046`2."},
       {"\<\"\"\>", "\<\"\"\>", "\<\"nPD:\"\>", "0.14`"},
       {"\<\"\"\>", "\<\"\"\>", "\<\"N. weight:\"\>", 
        TagBox[
         InterpretationBox[
          StyleBox["\<\"0.76\"\>",
           ShowStringCharacters->False],
          0.7576919445686228,
          AutoDelete->True],
         NumberForm[#, 2]& ]},
       {"\<\"\"\>", "\<\"\"\>", 
        StyleBox["\<\"Sc. PD:\"\>",
         StripOnInput->False,
         LineColor->RGBColor[
           Rational[71, 85], 
           Rational[94, 255], 0],
         FrontFaceColor->RGBColor[
           Rational[71, 85], 
           Rational[94, 255], 0],
         BackFaceColor->RGBColor[
           Rational[71, 85], 
           Rational[94, 255], 0],
         GraphicsColor->RGBColor[
           Rational[71, 85], 
           Rational[94, 255], 0],
         FontColor->RGBColor[
           Rational[71, 85], 
           Rational[94, 255], 0]], 
        StyleBox[
         TagBox[
          InterpretationBox[
           StyleBox["\<\"-0.086\"\>",
            ShowStringCharacters->False],
           -0.08614464764837185,
           AutoDelete->True],
          NumberForm[#, 2]& ],
         StripOnInput->False,
         LineColor->RGBColor[
           Rational[71, 85], 
           Rational[94, 255], 0],
         FrontFaceColor->RGBColor[
           Rational[71, 85], 
           Rational[94, 255], 0],
         BackFaceColor->RGBColor[
           Rational[71, 85], 
           Rational[94, 255], 0],
         GraphicsColor->RGBColor[
           Rational[71, 85], 
           Rational[94, 255], 0],
         FontColor->RGBColor[
           Rational[71, 85], 
           Rational[94, 255], 0]]},
       {"\<\"\"\>", "\<\"\"\>", "\<\"Sc. rank:\"\>", 
        TagBox[
         InterpretationBox[
          StyleBox["\<\"-260.4\"\>",
           ShowStringCharacters->False],
          -260.38785540615964`,
          AutoDelete->True],
         NumberForm[#, {5, 1}]& ]}
      },
      GridBoxAlignment->{"Columns" -> {{Center}}, "Rows" -> {{Baseline}}},
      GridBoxSpacings->{"Columns" -> {
          Offset[0.27999999999999997`], {
           Offset[0.7]}, 
          Offset[0.27999999999999997`]}, "Rows" -> {
          Offset[0.2], {
           Offset[0.4]}, 
          Offset[0.2]}}], "\[NoBreak]", ")"}],
    Function[BoxForm`e$, 
     MatrixForm[BoxForm`e$]]], ",", 
   TagBox[
    RowBox[{"(", "\[NoBreak]", GridBox[{
       {"\<\"PB2\"\>", "\<\"\"\>", "\<\"\"\>", "\<\"\"\>"},
       {"\<\"Pos.\"\>", "\<\"28\"\>", "\<\"obs:\"\>", "\<\"exp:\"\>"},
       {"\<\"atg\"\>", "\<\"M\"\>", 
        TagBox[
         InterpretationBox[
          StyleBox["\<\"2677\"\>",
           ShowStringCharacters->False],
          2677,
          Editable->False],
         NumberForm[#, 2]& ], 
        TagBox[
         InterpretationBox[
          StyleBox["\<\"2677.00\"\>",
           ShowStringCharacters->False],
          2677.,
          AutoDelete->True],
         NumberForm[#, {4, 2}]& ]},
       {"\<\"---\"\>", "\<\"--\"\>", "\<\"-------\"\>", "\<\"-------\"\>"},
       {"\<\"mPD\"\>", "\<\"\"\>", "0", "0"},
       {"\<\"\"\>", "\<\"\"\>", "\<\"nPD:\"\>", "1.`"},
       {"\<\"\"\>", "\<\"\"\>", "\<\"N. weight:\"\>", 
        TagBox[
         InterpretationBox[
          StyleBox["\<\"0.\"\>",
           ShowStringCharacters->False],
          0.,
          AutoDelete->True],
         NumberForm[#, 2]& ]},
       {"\<\"\"\>", "\<\"\"\>", "\<\"Sc. PD:\"\>", 
        TagBox[
         InterpretationBox[
          StyleBox["\<\"0\"\>",
           ShowStringCharacters->False],
          0,
          Editable->False],
         NumberForm[#, 2]& ]},
       {"\<\"\"\>", "\<\"\"\>", "\<\"Sc. rank:\"\>", 
        TagBox[
         InterpretationBox[
          StyleBox["\<\"0\"\>",
           ShowStringCharacters->False],
          0,
          Editable->False],
         NumberForm[#, {5, 1}]& ]}
      },
      GridBoxAlignment->{"Columns" -> {{Center}}, "Rows" -> {{Baseline}}},
      GridBoxSpacings->{"Columns" -> {
          Offset[0.27999999999999997`], {
           Offset[0.7]}, 
          Offset[0.27999999999999997`]}, "Rows" -> {
          Offset[0.2], {
           Offset[0.4]}, 
          Offset[0.2]}}], "\[NoBreak]", ")"}],
    Function[BoxForm`e$, 
     MatrixForm[BoxForm`e$]]], ",", 
   TagBox[
    RowBox[{"(", "\[NoBreak]", GridBox[{
       {"\<\"PB2\"\>", "\<\"\"\>", "\<\"\"\>", "\<\"\"\>"},
       {"\<\"Pos.\"\>", "\<\"29\"\>", "\<\"obs:\"\>", "\<\"exp:\"\>"},
       {"\<\"gct\"\>", "\<\"A\"\>", 
        TagBox[
         InterpretationBox[
          StyleBox["\<\"80\"\>",
           ShowStringCharacters->False],
          80,
          Editable->False],
         NumberForm[#, 2]& ], 
        TagBox[
         InterpretationBox[
          StyleBox["\<\"656.20\"\>",
           ShowStringCharacters->False],
          656.2177191532272,
          AutoDelete->True],
         NumberForm[#, {4, 2}]& ]},
       {"\<\"gcc\"\>", "\<\"A\"\>", 
        TagBox[
         InterpretationBox[
          StyleBox["\<\"2172\"\>",
           ShowStringCharacters->False],
          2172,
          Editable->False],
         NumberForm[#, 2]& ], 
        TagBox[
         InterpretationBox[
          StyleBox["\<\"613.40\"\>",
           ShowStringCharacters->False],
          613.3659566260984,
          AutoDelete->True],
         NumberForm[#, {4, 2}]& ]},
       {"\<\"gca\"\>", "\<\"A\"\>", 
        TagBox[
         InterpretationBox[
          StyleBox["\<\"418\"\>",
           ShowStringCharacters->False],
          418,
          Editable->False],
         NumberForm[#, 2]& ], 
        TagBox[
         InterpretationBox[
          StyleBox["\<\"1207.00\"\>",
           ShowStringCharacters->False],
          1206.6558241621365`,
          AutoDelete->True],
         NumberForm[#, {4, 2}]& ]},
       {"\<\"gcg\"\>", "\<\"A\"\>", 
        TagBox[
         InterpretationBox[
          StyleBox["\<\"7\"\>",
           ShowStringCharacters->False],
          7,
          Editable->False],
         NumberForm[#, 2]& ], 
        TagBox[
         InterpretationBox[
          StyleBox["\<\"200.80\"\>",
           ShowStringCharacters->False],
          200.76050005853799`,
          AutoDelete->True],
         NumberForm[#, {4, 2}]& ]},
       {"\<\"---\"\>", "\<\"--\"\>", "\<\"-------\"\>", "\<\"-------\"\>"},
       {"\<\"mPD\"\>", "\<\"\"\>", "0.3165385476569771954`2.", 
        "0.6786133391243031741`2."},
       {"\<\"\"\>", "\<\"\"\>", "\<\"nPD:\"\>", "0.47000000000000003`"},
       {"\<\"\"\>", "\<\"\"\>", "\<\"N. weight:\"\>", 
        TagBox[
         InterpretationBox[
          StyleBox["\<\"1.5\"\>",
           ShowStringCharacters->False],
          1.4669767539302017`,
          AutoDelete->True],
         NumberForm[#, 2]& ]},
       {"\<\"\"\>", "\<\"\"\>", "\<\"Sc. PD:\"\>", 
        TagBox[
         InterpretationBox[
          StyleBox["\<\"0.2\"\>",
           ShowStringCharacters->False],
          0.20045096761016395`,
          AutoDelete->True],
         NumberForm[#, 2]& ]},
       {"\<\"\"\>", "\<\"\"\>", "\<\"Sc. rank:\"\>", 
        TagBox[
         InterpretationBox[
          StyleBox["\<\"957.8\"\>",
           ShowStringCharacters->False],
          957.8100314012112,
          AutoDelete->True],
         NumberForm[#, {5, 1}]& ]}
      },
      GridBoxAlignment->{"Columns" -> {{Center}}, "Rows" -> {{Baseline}}},
      GridBoxSpacings->{"Columns" -> {
          Offset[0.27999999999999997`], {
           Offset[0.7]}, 
          Offset[0.27999999999999997`]}, "Rows" -> {
          Offset[0.2], {
           Offset[0.4]}, 
          Offset[0.2]}}], "\[NoBreak]", ")"}],
    Function[BoxForm`e$, 
     MatrixForm[BoxForm`e$]]], ",", 
   TagBox[
    RowBox[{"(", "\[NoBreak]", GridBox[{
       {"\<\"PB2\"\>", "\<\"\"\>", "\<\"\"\>", "\<\"\"\>"},
       {"\<\"Pos.\"\>", "\<\"30\"\>", "\<\"obs:\"\>", "\<\"exp:\"\>"},
       {"\<\"att\"\>", "\<\"I\"\>", 
        TagBox[
         InterpretationBox[
          StyleBox["\<\"2\"\>",
           ShowStringCharacters->False],
          2,
          Editable->False],
         NumberForm[#, 2]& ], 
        TagBox[
         InterpretationBox[
          StyleBox["\<\"948.60\"\>",
           ShowStringCharacters->False],
          948.582022533201,
          AutoDelete->True],
         NumberForm[#, {4, 2}]& ]},
       {"\<\"atc\"\>", "\<\"I\"\>", 
        TagBox[
         InterpretationBox[
          StyleBox["\<\"0\"\>",
           ShowStringCharacters->False],
          0,
          Editable->False],
         NumberForm[#, 2]& ], 
        TagBox[
         InterpretationBox[
          StyleBox["\<\"685.90\"\>",
           ShowStringCharacters->False],
          685.8516732036428,
          AutoDelete->True],
         NumberForm[#, {4, 2}]& ]},
       {"\<\"ata\"\>", "\<\"I\"\>", 
        TagBox[
         InterpretationBox[
          StyleBox["\<\"2672\"\>",
           ShowStringCharacters->False],
          2672,
          Editable->False],
         NumberForm[#, 2]& ], 
        TagBox[
         InterpretationBox[
          StyleBox["\<\"1040.00\"\>",
           ShowStringCharacters->False],
          1039.5663042631563`,
          AutoDelete->True],
         NumberForm[#, {4, 2}]& ]},
       {"\<\"gtt\"\>", "\<\"V\"\>", 
        TagBox[
         InterpretationBox[
          StyleBox["\<\"0\"\>",
           ShowStringCharacters->False],
          0,
          Editable->False],
         NumberForm[#, 2]& ], 
        TagBox[
         InterpretationBox[
          StyleBox["\<\"0.67\"\>",
           ShowStringCharacters->False],
          0.6661070943962314,
          AutoDelete->True],
         NumberForm[#, {4, 2}]& ]},
       {"\<\"gtc\"\>", "\<\"V\"\>", 
        TagBox[
         InterpretationBox[
          StyleBox["\<\"0\"\>",
           ShowStringCharacters->False],
          0,
          Editable->False],
         NumberForm[#, 2]& ], 
        TagBox[
         InterpretationBox[
          StyleBox["\<\"0.57\"\>",
           ShowStringCharacters->False],
          0.5660929623384678,
          AutoDelete->True],
         NumberForm[#, {4, 2}]& ]},
       {"\<\"gta\"\>", "\<\"V\"\>", 
        TagBox[
         InterpretationBox[
          StyleBox["\<\"3\"\>",
           ShowStringCharacters->False],
          3,
          Editable->False],
         NumberForm[#, 2]& ], 
        TagBox[
         InterpretationBox[
          StyleBox["\<\"0.76\"\>",
           ShowStringCharacters->False],
          0.7573154567485928,
          AutoDelete->True],
         NumberForm[#, {4, 2}]& ]},
       {"\<\"gtg\"\>", "\<\"V\"\>", 
        TagBox[
         InterpretationBox[
          StyleBox["\<\"0\"\>",
           ShowStringCharacters->False],
          0,
          Editable->False],
         NumberForm[#, 2]& ], 
        TagBox[
         InterpretationBox[
          StyleBox["\<\"1.01\"\>",
           ShowStringCharacters->False],
          1.010484486516708,
          AutoDelete->True],
         NumberForm[#, {4, 2}]& ]},
       {"\<\"---\"\>", "\<\"--\"\>", "\<\"-------\"\>", "\<\"-------\"\>"},
       {"\<\"mPD\"\>", "\<\"\"\>", "0.0037332913435772704`2.", 
        "0.6597321144290458972`2."},
       {"\<\"\"\>", "\<\"\"\>", "\<\"nPD:\"\>", "0.01`"},
       {"\<\"\"\>", "\<\"\"\>", "\<\"N. weight:\"\>", 
        TagBox[
         InterpretationBox[
          StyleBox["\<\"1.7\"\>",
           ShowStringCharacters->False],
          1.7404912687759613`,
          AutoDelete->True],
         NumberForm[#, 2]& ]},
       {"\<\"\"\>", "\<\"\"\>", "\<\"Sc. PD:\"\>", 
        TagBox[
         InterpretationBox[
          StyleBox["\<\"-0.38\"\>",
           ShowStringCharacters->False],
          -0.37770421813891225`,
          AutoDelete->True],
         NumberForm[#, 2]& ]},
       {"\<\"\"\>", "\<\"\"\>", "\<\"Sc. rank:\"\>", 
        TagBox[
         InterpretationBox[
          StyleBox["\<\"-2029.1\"\>",
           ShowStringCharacters->False],
          -2029.0676854730682`,
          AutoDelete->True],
         NumberForm[#, {5, 1}]& ]}
      },
      GridBoxAlignment->{"Columns" -> {{Center}}, "Rows" -> {{Baseline}}},
      GridBoxSpacings->{"Columns" -> {
          Offset[0.27999999999999997`], {
           Offset[0.7]}, 
          Offset[0.27999999999999997`]}, "Rows" -> {
          Offset[0.2], {
           Offset[0.4]}, 
          Offset[0.2]}}], "\[NoBreak]", ")"}],
    Function[BoxForm`e$, 
     MatrixForm[BoxForm`e$]]], ",", 
   TagBox[
    RowBox[{"(", "\[NoBreak]", GridBox[{
       {"\<\"PB2\"\>", "\<\"\"\>", "\<\"\"\>", "\<\"\"\>"},
       {"\<\"Pos.\"\>", "\<\"31\"\>", "\<\"obs:\"\>", "\<\"exp:\"\>"},
       {"\<\"tta\"\>", "\<\"L\"\>", 
        TagBox[
         InterpretationBox[
          StyleBox["\<\"5\"\>",
           ShowStringCharacters->False],
          5,
          Editable->False],
         NumberForm[#, 2]& ], 
        TagBox[
         InterpretationBox[
          StyleBox["\<\"0.87\"\>",
           ShowStringCharacters->False],
          0.8705920738901498,
          AutoDelete->True],
         NumberForm[#, {4, 2}]& ]},
       {"\<\"ttg\"\>", "\<\"L\"\>", 
        TagBox[
         InterpretationBox[
          StyleBox["\<\"0\"\>",
           ShowStringCharacters->False],
          0,
          Editable->False],
         NumberForm[#, 2]& ], 
        TagBox[
         InterpretationBox[
          StyleBox["\<\"1.50\"\>",
           ShowStringCharacters->False],
          1.5026665498111869`,
          AutoDelete->True],
         NumberForm[#, {4, 2}]& ]},
       {"\<\"ctt\"\>", "\<\"L\"\>", 
        TagBox[
         InterpretationBox[
          StyleBox["\<\"0\"\>",
           ShowStringCharacters->False],
          0,
          Editable->False],
         NumberForm[#, 2]& ], 
        TagBox[
         InterpretationBox[
          StyleBox["\<\"1.62\"\>",
           ShowStringCharacters->False],
          1.6156855963074577`,
          AutoDelete->True],
         NumberForm[#, {4, 2}]& ]},
       {"\<\"ctc\"\>", "\<\"L\"\>", 
        TagBox[
         InterpretationBox[
          StyleBox["\<\"3\"\>",
           ShowStringCharacters->False],
          3,
          Editable->False],
         NumberForm[#, 2]& ], 
        TagBox[
         InterpretationBox[
          StyleBox["\<\"1.16\"\>",
           ShowStringCharacters->False],
          1.163971761128769,
          AutoDelete->True],
         NumberForm[#, {4, 2}]& ]},
       {"\<\"cta\"\>", "\<\"L\"\>", 
        TagBox[
         InterpretationBox[
          StyleBox["\<\"0\"\>",
           ShowStringCharacters->False],
          0,
          Editable->False],
         NumberForm[#, 2]& ], 
        TagBox[
         InterpretationBox[
          StyleBox["\<\"1.40\"\>",
           ShowStringCharacters->False],
          1.3968994016644138`,
          AutoDelete->True],
         NumberForm[#, {4, 2}]& ]},
       {"\<\"ctg\"\>", "\<\"L\"\>", 
        TagBox[
         InterpretationBox[
          StyleBox["\<\"0\"\>",
           ShowStringCharacters->False],
          0,
          Editable->False],
         NumberForm[#, 2]& ], 
        TagBox[
         InterpretationBox[
          StyleBox["\<\"1.45\"\>",
           ShowStringCharacters->False],
          1.4501846171980222`,
          AutoDelete->True],
         NumberForm[#, {4, 2}]& ]},
       {"\<\"att\"\>", "\<\"I\"\>", 
        TagBox[
         InterpretationBox[
          StyleBox["\<\"39\"\>",
           ShowStringCharacters->False],
          39,
          Editable->False],
         NumberForm[#, 2]& ], 
        TagBox[
         InterpretationBox[
          StyleBox["\<\"946.50\"\>",
           ShowStringCharacters->False],
          946.453566237315,
          AutoDelete->True],
         NumberForm[#, {4, 2}]& ]},
       {"\<\"atc\"\>", "\<\"I\"\>", 
        TagBox[
         InterpretationBox[
          StyleBox["\<\"2300\"\>",
           ShowStringCharacters->False],
          2300,
          Editable->False],
         NumberForm[#, 2]& ], 
        TagBox[
         InterpretationBox[
          StyleBox["\<\"684.30\"\>",
           ShowStringCharacters->False],
          684.3127390079727,
          AutoDelete->True],
         NumberForm[#, {4, 2}]& ]},
       {"\<\"ata\"\>", "\<\"I\"\>", 
        TagBox[
         InterpretationBox[
          StyleBox["\<\"329\"\>",
           ShowStringCharacters->False],
          329,
          Editable->False],
         NumberForm[#, 2]& ], 
        TagBox[
         InterpretationBox[
          StyleBox["\<\"1037.00\"\>",
           ShowStringCharacters->False],
          1037.2336947547124`,
          AutoDelete->True],
         NumberForm[#, {4, 2}]& ]},
       {"\<\"gtt\"\>", "\<\"V\"\>", 
        TagBox[
         InterpretationBox[
          StyleBox["\<\"0\"\>",
           ShowStringCharacters->False],
          0,
          Editable->False],
         NumberForm[#, 2]& ], 
        TagBox[
         InterpretationBox[
          StyleBox["\<\"0.22\"\>",
           ShowStringCharacters->False],
          0.22203569813207713`,
          AutoDelete->True],
         NumberForm[#, {4, 2}]& ]},
       {"\<\"gtc\"\>", "\<\"V\"\>", 
        TagBox[
         InterpretationBox[
          StyleBox["\<\"1\"\>",
           ShowStringCharacters->False],
          1,
          Editable->False],
         NumberForm[#, 2]& ], 
        TagBox[
         InterpretationBox[
          StyleBox["\<\"0.19\"\>",
           ShowStringCharacters->False],
          0.1886976541128226,
          AutoDelete->True],
         NumberForm[#, {4, 2}]& ]},
       {"\<\"gta\"\>", "\<\"V\"\>", 
        TagBox[
         InterpretationBox[
          StyleBox["\<\"0\"\>",
           ShowStringCharacters->False],
          0,
          Editable->False],
         NumberForm[#, 2]& ], 
        TagBox[
         InterpretationBox[
          StyleBox["\<\"0.25\"\>",
           ShowStringCharacters->False],
          0.25243848558286425`,
          AutoDelete->True],
         NumberForm[#, {4, 2}]& ]},
       {"\<\"gtg\"\>", "\<\"V\"\>", 
        TagBox[
         InterpretationBox[
          StyleBox["\<\"0\"\>",
           ShowStringCharacters->False],
          0,
          Editable->False],
         NumberForm[#, 2]& ], 
        TagBox[
         InterpretationBox[
          StyleBox["\<\"0.34\"\>",
           ShowStringCharacters->False],
          0.336828162172236,
          AutoDelete->True],
         NumberForm[#, {4, 2}]& ]},
       {"\<\"---\"\>", "\<\"--\"\>", "\<\"-------\"\>", "\<\"-------\"\>"},
       {"\<\"mPD\"\>", "\<\"\"\>", "0.2502782100526379561`2.", 
        "0.6647620932570003882`2."},
       {"\<\"\"\>", "\<\"\"\>", "\<\"nPD:\"\>", "0.38`"},
       {"\<\"\"\>", "\<\"\"\>", "\<\"N. weight:\"\>", 
        TagBox[
         InterpretationBox[
          StyleBox["\<\"1.6\"\>",
           ShowStringCharacters->False],
          1.5962227587617146`,
          AutoDelete->True],
         NumberForm[#, 2]& ]},
       {"\<\"\"\>", "\<\"\"\>", "\<\"Sc. PD:\"\>", 
        TagBox[
         InterpretationBox[
          StyleBox["\<\"0.11\"\>",
           ShowStringCharacters->False],
          0.10790736616189021`,
          AutoDelete->True],
         NumberForm[#, 2]& ]},
       {"\<\"\"\>", "\<\"\"\>", "\<\"Sc. rank:\"\>", 
        TagBox[
         InterpretationBox[
          StyleBox["\<\"607.3\"\>",
           ShowStringCharacters->False],
          607.3327197885756,
          AutoDelete->True],
         NumberForm[#, {5, 1}]& ]}
      },
      GridBoxAlignment->{"Columns" -> {{Center}}, "Rows" -> {{Baseline}}},
      GridBoxSpacings->{"Columns" -> {
          Offset[0.27999999999999997`], {
           Offset[0.7]}, 
          Offset[0.27999999999999997`]}, "Rows" -> {
          Offset[0.2], {
           Offset[0.4]}, 
          Offset[0.2]}}], "\[NoBreak]", ")"}],
    Function[BoxForm`e$, 
     MatrixForm[BoxForm`e$]]], ",", 
   TagBox[
    RowBox[{"(", "\[NoBreak]", GridBox[{
       {"\<\"PB2\"\>", "\<\"\"\>", "\<\"\"\>", "\<\"\"\>"},
       {"\<\"Pos.\"\>", "\<\"32\"\>", "\<\"obs:\"\>", "\<\"exp:\"\>"},
       {"\<\"cgt\"\>", "\<\"R\"\>", 
        TagBox[
         InterpretationBox[
          StyleBox["\<\"0\"\>",
           ShowStringCharacters->False],
          0,
          Editable->False],
         NumberForm[#, 2]& ], 
        TagBox[
         InterpretationBox[
          StyleBox["\<\"0.82\"\>",
           ShowStringCharacters->False],
          0.8206964180400009,
          AutoDelete->True],
         NumberForm[#, {4, 2}]& ]},
       {"\<\"cgc\"\>", "\<\"R\"\>", 
        TagBox[
         InterpretationBox[
          StyleBox["\<\"0\"\>",
           ShowStringCharacters->False],
          0,
          Editable->False],
         NumberForm[#, 2]& ], 
        TagBox[
         InterpretationBox[
          StyleBox["\<\"1.37\"\>",
           ShowStringCharacters->False],
          1.3742465700641198`,
          AutoDelete->True],
         NumberForm[#, {4, 2}]& ]},
       {"\<\"cga\"\>", "\<\"R\"\>", 
        TagBox[
         InterpretationBox[
          StyleBox["\<\"0\"\>",
           ShowStringCharacters->False],
          0,
          Editable->False],
         NumberForm[#, 2]& ], 
        TagBox[
         InterpretationBox[
          StyleBox["\<\"2.61\"\>",
           ShowStringCharacters->False],
          2.6133325603471533`,
          AutoDelete->True],
         NumberForm[#, {4, 2}]& ]},
       {"\<\"cgg\"\>", "\<\"R\"\>", 
        TagBox[
         InterpretationBox[
          StyleBox["\<\"0\"\>",
           ShowStringCharacters->False],
          0,
          Editable->False],
         NumberForm[#, 2]& ], 
        TagBox[
         InterpretationBox[
          StyleBox["\<\"1.88\"\>",
           ShowStringCharacters->False],
          1.878337101299173,
          AutoDelete->True],
         NumberForm[#, {4, 2}]& ]},
       {"\<\"aaa\"\>", "\<\"K\"\>", 
        TagBox[
         InterpretationBox[
          StyleBox["\<\"2593\"\>",
           ShowStringCharacters->False],
          2593,
          Editable->False],
         NumberForm[#, 2]& ], 
        TagBox[
         InterpretationBox[
          StyleBox["\<\"1611.00\"\>",
           ShowStringCharacters->False],
          1611.106575123053,
          AutoDelete->True],
         NumberForm[#, {4, 2}]& ]},
       {"\<\"aag\"\>", "\<\"K\"\>", 
        TagBox[
         InterpretationBox[
          StyleBox["\<\"58\"\>",
           ShowStringCharacters->False],
          58,
          Editable->False],
         NumberForm[#, 2]& ], 
        TagBox[
         InterpretationBox[
          StyleBox["\<\"1040.00\"\>",
           ShowStringCharacters->False],
          1039.8934248769472`,
          AutoDelete->True],
         NumberForm[#, {4, 2}]& ]},
       {"\<\"aga\"\>", "\<\"R\"\>", 
        TagBox[
         InterpretationBox[
          StyleBox["\<\"25\"\>",
           ShowStringCharacters->False],
          25,
          Editable->False],
         NumberForm[#, 2]& ], 
        TagBox[
         InterpretationBox[
          StyleBox["\<\"11.92\"\>",
           ShowStringCharacters->False],
          11.923521091432626`,
          AutoDelete->True],
         NumberForm[#, {4, 2}]& ]},
       {"\<\"agg\"\>", "\<\"R\"\>", 
        TagBox[
         InterpretationBox[
          StyleBox["\<\"1\"\>",
           ShowStringCharacters->False],
          1,
          Editable->False],
         NumberForm[#, 2]& ], 
        TagBox[
         InterpretationBox[
          StyleBox["\<\"7.39\"\>",
           ShowStringCharacters->False],
          7.389866258816927,
          AutoDelete->True],
         NumberForm[#, {4, 2}]& ]},
       {"\<\"---\"\>", "\<\"--\"\>", "\<\"-------\"\>", "\<\"-------\"\>"},
       {"\<\"mPD\"\>", "\<\"\"\>", "0.0623670719906550458`2.", 
        "0.5018514305956679214`2."},
       {"\<\"\"\>", "\<\"\"\>", "\<\"nPD:\"\>", "0.12`"},
       {"\<\"\"\>", "\<\"\"\>", "\<\"N. weight:\"\>", 
        TagBox[
         InterpretationBox[
          StyleBox["\<\"0.75\"\>",
           ShowStringCharacters->False],
          0.7520962845894349,
          AutoDelete->True],
         NumberForm[#, 2]& ]},
       {"\<\"\"\>", "\<\"\"\>", "\<\"Sc. PD:\"\>", 
        TagBox[
         InterpretationBox[
          StyleBox["\<\"-0.095\"\>",
           ShowStringCharacters->False],
          -0.09474461223323391,
          AutoDelete->True],
         NumberForm[#, 2]& ]},
       {"\<\"\"\>", "\<\"\"\>", "\<\"Sc. rank:\"\>", 
        TagBox[
         InterpretationBox[
          StyleBox["\<\"-316.4\"\>",
           ShowStringCharacters->False],
          -316.43895284782946`,
          AutoDelete->True],
         NumberForm[#, {5, 1}]& ]}
      },
      GridBoxAlignment->{"Columns" -> {{Center}}, "Rows" -> {{Baseline}}},
      GridBoxSpacings->{"Columns" -> {
          Offset[0.27999999999999997`], {
           Offset[0.7]}, 
          Offset[0.27999999999999997`]}, "Rows" -> {
          Offset[0.2], {
           Offset[0.4]}, 
          Offset[0.2]}}], "\[NoBreak]", ")"}],
    Function[BoxForm`e$, 
     MatrixForm[BoxForm`e$]]], ",", 
   TagBox[
    RowBox[{"(", "\[NoBreak]", GridBox[{
       {"\<\"PB2\"\>", "\<\"\"\>", "\<\"\"\>", "\<\"\"\>"},
       {"\<\"Pos.\"\>", "\<\"33\"\>", "\<\"obs:\"\>", "\<\"exp:\"\>"},
       {"\<\"cgt\"\>", "\<\"R\"\>", 
        TagBox[
         InterpretationBox[
          StyleBox["\<\"0\"\>",
           ShowStringCharacters->False],
          0,
          Editable->False],
         NumberForm[#, 2]& ], 
        TagBox[
         InterpretationBox[
          StyleBox["\<\"0.60\"\>",
           ShowStringCharacters->False],
          0.5997396901061545,
          AutoDelete->True],
         NumberForm[#, {4, 2}]& ]},
       {"\<\"cgc\"\>", "\<\"R\"\>", 
        TagBox[
         InterpretationBox[
          StyleBox["\<\"0\"\>",
           ShowStringCharacters->False],
          0,
          Editable->False],
         NumberForm[#, 2]& ], 
        TagBox[
         InterpretationBox[
          StyleBox["\<\"1.00\"\>",
           ShowStringCharacters->False],
          1.0042571088930106`,
          AutoDelete->True],
         NumberForm[#, {4, 2}]& ]},
       {"\<\"cga\"\>", "\<\"R\"\>", 
        TagBox[
         InterpretationBox[
          StyleBox["\<\"0\"\>",
           ShowStringCharacters->False],
          0,
          Editable->False],
         NumberForm[#, 2]& ], 
        TagBox[
         InterpretationBox[
          StyleBox["\<\"1.91\"\>",
           ShowStringCharacters->False],
          1.9097430248690734`,
          AutoDelete->True],
         NumberForm[#, {4, 2}]& ]},
       {"\<\"cgg\"\>", "\<\"R\"\>", 
        TagBox[
         InterpretationBox[
          StyleBox["\<\"0\"\>",
           ShowStringCharacters->False],
          0,
          Editable->False],
         NumberForm[#, 2]& ], 
        TagBox[
         InterpretationBox[
          StyleBox["\<\"1.37\"\>",
           ShowStringCharacters->False],
          1.3726309586417034`,
          AutoDelete->True],
         NumberForm[#, {4, 2}]& ]},
       {"\<\"aaa\"\>", "\<\"K\"\>", 
        TagBox[
         InterpretationBox[
          StyleBox["\<\"618\"\>",
           ShowStringCharacters->False],
          618,
          Editable->False],
         NumberForm[#, 2]& ], 
        TagBox[
         InterpretationBox[
          StyleBox["\<\"1615.00\"\>",
           ShowStringCharacters->False],
          1615.360723001537,
          AutoDelete->True],
         NumberForm[#, {4, 2}]& ]},
       {"\<\"aag\"\>", "\<\"K\"\>", 
        TagBox[
         InterpretationBox[
          StyleBox["\<\"2040\"\>",
           ShowStringCharacters->False],
          2040,
          Editable->False],
         NumberForm[#, 2]& ], 
        TagBox[
         InterpretationBox[
          StyleBox["\<\"1043.00\"\>",
           ShowStringCharacters->False],
          1042.6392769984632`,
          AutoDelete->True],
         NumberForm[#, {4, 2}]& ]},
       {"\<\"aga\"\>", "\<\"R\"\>", 
        TagBox[
         InterpretationBox[
          StyleBox["\<\"2\"\>",
           ShowStringCharacters->False],
          2,
          Editable->False],
         NumberForm[#, 2]& ], 
        TagBox[
         InterpretationBox[
          StyleBox["\<\"8.71\"\>",
           ShowStringCharacters->False],
          8.713342336046919,
          AutoDelete->True],
         NumberForm[#, {4, 2}]& ]},
       {"\<\"agg\"\>", "\<\"R\"\>", 
        TagBox[
         InterpretationBox[
          StyleBox["\<\"17\"\>",
           ShowStringCharacters->False],
          17,
          Editable->False],
         NumberForm[#, 2]& ], 
        TagBox[
         InterpretationBox[
          StyleBox["\<\"5.40\"\>",
           ShowStringCharacters->False],
          5.400286881443138,
          AutoDelete->True],
         NumberForm[#, {4, 2}]& ]},
       {"\<\"---\"\>", "\<\"--\"\>", "\<\"-------\"\>", "\<\"-------\"\>"},
       {"\<\"mPD\"\>", "\<\"\"\>", "0.3701581260507908536`2.", 
        "0.4951428001669960601`2."},
       {"\<\"\"\>", "\<\"\"\>", "\<\"nPD:\"\>", "0.75`"},
       {"\<\"\"\>", "\<\"\"\>", "\<\"N. weight:\"\>", 
        TagBox[
         InterpretationBox[
          StyleBox["\<\"0.55\"\>",
           ShowStringCharacters->False],
          0.5516131750497114,
          AutoDelete->True],
         NumberForm[#, 2]& ]},
       {"\<\"\"\>", "\<\"\"\>", "\<\"Sc. PD:\"\>", 
        TagBox[
         InterpretationBox[
          StyleBox["\<\"0.19\"\>",
           ShowStringCharacters->False],
          0.19439209768613608`,
          AutoDelete->True],
         NumberForm[#, 2]& ]},
       {"\<\"\"\>", "\<\"\"\>", "\<\"Sc. rank:\"\>", 
        TagBox[
         InterpretationBox[
          StyleBox["\<\"651.6\"\>",
           ShowStringCharacters->False],
          651.574604959611,
          AutoDelete->True],
         NumberForm[#, {5, 1}]& ]}
      },
      GridBoxAlignment->{"Columns" -> {{Center}}, "Rows" -> {{Baseline}}},
      GridBoxSpacings->{"Columns" -> {
          Offset[0.27999999999999997`], {
           Offset[0.7]}, 
          Offset[0.27999999999999997`]}, "Rows" -> {
          Offset[0.2], {
           Offset[0.4]}, 
          Offset[0.2]}}], "\[NoBreak]", ")"}],
    Function[BoxForm`e$, 
     MatrixForm[BoxForm`e$]]], ",", 
   TagBox[
    RowBox[{"(", "\[NoBreak]", GridBox[{
       {"\<\"PB2\"\>", "\<\"\"\>", "\<\"\"\>", "\<\"\"\>"},
       {"\<\"Pos.\"\>", "\<\"34\"\>", "\<\"obs:\"\>", "\<\"exp:\"\>"},
       {"\<\"tat\"\>", "\<\"Y\"\>", 
        TagBox[
         InterpretationBox[
          StyleBox["\<\"52\"\>",
           ShowStringCharacters->False],
          52,
          Editable->False],
         NumberForm[#, 2]& ], 
        TagBox[
         InterpretationBox[
          StyleBox["\<\"1500.00\"\>",
           ShowStringCharacters->False],
          1499.7639779348565`,
          AutoDelete->True],
         NumberForm[#, {4, 2}]& ]},
       {"\<\"tac\"\>", "\<\"Y\"\>", 
        TagBox[
         InterpretationBox[
          StyleBox["\<\"2625\"\>",
           ShowStringCharacters->False],
          2625,
          Editable->False],
         NumberForm[#, 2]& ], 
        TagBox[
         InterpretationBox[
          StyleBox["\<\"1177.00\"\>",
           ShowStringCharacters->False],
          1177.2360220651435`,
          AutoDelete->True],
         NumberForm[#, {4, 2}]& ]},
       {"\<\"---\"\>", "\<\"--\"\>", "\<\"-------\"\>", "\<\"-------\"\>"},
       {"\<\"mPD\"\>", "\<\"\"\>", "0.038109053873638753`2.", 
        "0.4927421499684501405`2."},
       {"\<\"\"\>", "\<\"\"\>", "\<\"nPD:\"\>", "0.08`"},
       {"\<\"\"\>", "\<\"\"\>", "\<\"N. weight:\"\>", 
        TagBox[
         InterpretationBox[
          StyleBox["\<\"1.3\"\>",
           ShowStringCharacters->False],
          1.3374943386093436`,
          AutoDelete->True],
         NumberForm[#, 2]& ]},
       {"\<\"\"\>", "\<\"\"\>", "\<\"Sc. PD:\"\>", 
        TagBox[
         InterpretationBox[
          StyleBox["\<\"-0.22\"\>",
           ShowStringCharacters->False],
          -0.21666720973956832`,
          AutoDelete->True],
         NumberForm[#, 2]& ]},
       {"\<\"\"\>", "\<\"\"\>", "\<\"Sc. rank:\"\>", 
        TagBox[
         InterpretationBox[
          StyleBox["\<\"-904.8\"\>",
           ShowStringCharacters->False],
          -904.8030477197083,
          AutoDelete->True],
         NumberForm[#, {5, 1}]& ]}
      },
      GridBoxAlignment->{"Columns" -> {{Center}}, "Rows" -> {{Baseline}}},
      GridBoxSpacings->{"Columns" -> {
          Offset[0.27999999999999997`], {
           Offset[0.7]}, 
          Offset[0.27999999999999997`]}, "Rows" -> {
          Offset[0.2], {
           Offset[0.4]}, 
          Offset[0.2]}}], "\[NoBreak]", ")"}],
    Function[BoxForm`e$, 
     MatrixForm[BoxForm`e$]]], ",", 
   TagBox[
    RowBox[{"(", "\[NoBreak]", GridBox[{
       {"\<\"PB2\"\>", "\<\"\"\>", "\<\"\"\>", "\<\"\"\>"},
       {"\<\"Pos.\"\>", "\<\"35\"\>", "\<\"obs:\"\>", "\<\"exp:\"\>"},
       {"\<\"act\"\>", "\<\"T\"\>", 
        TagBox[
         InterpretationBox[
          StyleBox["\<\"24\"\>",
           ShowStringCharacters->False],
          24,
          Editable->False],
         NumberForm[#, 2]& ], 
        TagBox[
         InterpretationBox[
          StyleBox["\<\"658.50\"\>",
           ShowStringCharacters->False],
          658.4845568677985,
          AutoDelete->True],
         NumberForm[#, {4, 2}]& ]},
       {"\<\"acc\"\>", "\<\"T\"\>", 
        TagBox[
         InterpretationBox[
          StyleBox["\<\"3\"\>",
           ShowStringCharacters->False],
          3,
          Editable->False],
         NumberForm[#, 2]& ], 
        TagBox[
         InterpretationBox[
          StyleBox["\<\"578.90\"\>",
           ShowStringCharacters->False],
          578.8778159591706,
          AutoDelete->True],
         NumberForm[#, {4, 2}]& ]},
       {"\<\"aca\"\>", "\<\"T\"\>", 
        TagBox[
         InterpretationBox[
          StyleBox["\<\"1848\"\>",
           ShowStringCharacters->False],
          1848,
          Editable->False],
         NumberForm[#, 2]& ], 
        TagBox[
         InterpretationBox[
          StyleBox["\<\"1216.00\"\>",
           ShowStringCharacters->False],
          1216.4100042502348`,
          AutoDelete->True],
         NumberForm[#, {4, 2}]& ]},
       {"\<\"acg\"\>", "\<\"T\"\>", 
        TagBox[
         InterpretationBox[
          StyleBox["\<\"802\"\>",
           ShowStringCharacters->False],
          802,
          Editable->False],
         NumberForm[#, 2]& ], 
        TagBox[
         InterpretationBox[
          StyleBox["\<\"223.20\"\>",
           ShowStringCharacters->False],
          223.2276229227958,
          AutoDelete->True],
         NumberForm[#, {4, 2}]& ]},
       {"\<\"---\"\>", "\<\"--\"\>", "\<\"-------\"\>", "\<\"-------\"\>"},
       {"\<\"mPD\"\>", "\<\"\"\>", "0.4337781902303461977`2.", 
        "0.6793078705263379466`2."},
       {"\<\"\"\>", "\<\"\"\>", "\<\"nPD:\"\>", "0.64`"},
       {"\<\"\"\>", "\<\"\"\>", "\<\"N. weight:\"\>", 
        TagBox[
         InterpretationBox[
          StyleBox["\<\"1.2\"\>",
           ShowStringCharacters->False],
          1.1840647746818218`,
          AutoDelete->True],
         NumberForm[#, 2]& ]},
       {"\<\"\"\>", "\<\"\"\>", "\<\"Sc. PD:\"\>", 
        TagBox[
         InterpretationBox[
          StyleBox["\<\"0.32\"\>",
           ShowStringCharacters->False],
          0.3181997569763783,
          AutoDelete->True],
         NumberForm[#, 2]& ]},
       {"\<\"\"\>", "\<\"\"\>", "\<\"Sc. rank:\"\>", 
        TagBox[
         InterpretationBox[
          StyleBox["\<\"1225.3\"\>",
           ShowStringCharacters->False],
          1225.2625075418575`,
          AutoDelete->True],
         NumberForm[#, {5, 1}]& ]}
      },
      GridBoxAlignment->{"Columns" -> {{Center}}, "Rows" -> {{Baseline}}},
      GridBoxSpacings->{"Columns" -> {
          Offset[0.27999999999999997`], {
           Offset[0.7]}, 
          Offset[0.27999999999999997`]}, "Rows" -> {
          Offset[0.2], {
           Offset[0.4]}, 
          Offset[0.2]}}], "\[NoBreak]", ")"}],
    Function[BoxForm`e$, 
     MatrixForm[BoxForm`e$]]], ",", 
   TagBox[
    RowBox[{"(", "\[NoBreak]", GridBox[{
       {"\<\"PB2\"\>", "\<\"\"\>", "\<\"\"\>", "\<\"\"\>"},
       {"\<\"Pos.\"\>", "\<\"36\"\>", "\<\"obs:\"\>", "\<\"exp:\"\>"},
       {"\<\"tct\"\>", "\<\"S\"\>", 
        TagBox[
         InterpretationBox[
          StyleBox["\<\"4\"\>",
           ShowStringCharacters->False],
          4,
          Editable->False],
         NumberForm[#, 2]& ], 
        TagBox[
         InterpretationBox[
          StyleBox["\<\"448.60\"\>",
           ShowStringCharacters->False],
          448.58957910289666`,
          AutoDelete->True],
         NumberForm[#, {4, 2}]& ]},
       {"\<\"tcc\"\>", "\<\"S\"\>", 
        TagBox[
         InterpretationBox[
          StyleBox["\<\"0\"\>",
           ShowStringCharacters->False],
          0,
          Editable->False],
         NumberForm[#, 2]& ], 
        TagBox[
         InterpretationBox[
          StyleBox["\<\"421.50\"\>",
           ShowStringCharacters->False],
          421.49936450630173`,
          AutoDelete->True],
         NumberForm[#, {4, 2}]& ]},
       {"\<\"tca\"\>", "\<\"S\"\>", 
        TagBox[
         InterpretationBox[
          StyleBox["\<\"2606\"\>",
           ShowStringCharacters->False],
          2606,
          Editable->False],
         NumberForm[#, 2]& ], 
        TagBox[
         InterpretationBox[
          StyleBox["\<\"647.70\"\>",
           ShowStringCharacters->False],
          647.6501082236753,
          AutoDelete->True],
         NumberForm[#, {4, 2}]& ]},
       {"\<\"tcg\"\>", "\<\"S\"\>", 
        TagBox[
         InterpretationBox[
          StyleBox["\<\"57\"\>",
           ShowStringCharacters->False],
          57,
          Editable->False],
         NumberForm[#, 2]& ], 
        TagBox[
         InterpretationBox[
          StyleBox["\<\"141.70\"\>",
           ShowStringCharacters->False],
          141.74513170964553`,
          AutoDelete->True],
         NumberForm[#, {4, 2}]& ]},
       {"\<\"act\"\>", "\<\"T\"\>", 
        TagBox[
         InterpretationBox[
          StyleBox["\<\"0\"\>",
           ShowStringCharacters->False],
          0,
          Editable->False],
         NumberForm[#, 2]& ], 
        TagBox[
         InterpretationBox[
          StyleBox["\<\"2.46\"\>",
           ShowStringCharacters->False],
          2.459785419752703,
          AutoDelete->True],
         NumberForm[#, {4, 2}]& ]},
       {"\<\"acc\"\>", "\<\"T\"\>", 
        TagBox[
         InterpretationBox[
          StyleBox["\<\"0\"\>",
           ShowStringCharacters->False],
          0,
          Editable->False],
         NumberForm[#, 2]& ], 
        TagBox[
         InterpretationBox[
          StyleBox["\<\"2.16\"\>",
           ShowStringCharacters->False],
          2.162412461558351,
          AutoDelete->True],
         NumberForm[#, {4, 2}]& ]},
       {"\<\"aca\"\>", "\<\"T\"\>", 
        TagBox[
         InterpretationBox[
          StyleBox["\<\"10\"\>",
           ShowStringCharacters->False],
          10,
          Editable->False],
         NumberForm[#, 2]& ], 
        TagBox[
         InterpretationBox[
          StyleBox["\<\"4.54\"\>",
           ShowStringCharacters->False],
          4.543929788009843,
          AutoDelete->True],
         NumberForm[#, {4, 2}]& ]},
       {"\<\"acg\"\>", "\<\"T\"\>", 
        TagBox[
         InterpretationBox[
          StyleBox["\<\"0\"\>",
           ShowStringCharacters->False],
          0,
          Editable->False],
         NumberForm[#, 2]& ], 
        TagBox[
         InterpretationBox[
          StyleBox["\<\"0.83\"\>",
           ShowStringCharacters->False],
          0.8338723306791028,
          AutoDelete->True],
         NumberForm[#, {4, 2}]& ]},
       {"\<\"agt\"\>", "\<\"S\"\>", 
        TagBox[
         InterpretationBox[
          StyleBox["\<\"0\"\>",
           ShowStringCharacters->False],
          0,
          Editable->False],
         NumberForm[#, 2]& ], 
        TagBox[
         InterpretationBox[
          StyleBox["\<\"496.40\"\>",
           ShowStringCharacters->False],
          496.39234616429684`,
          AutoDelete->True],
         NumberForm[#, {4, 2}]& ]},
       {"\<\"agc\"\>", "\<\"S\"\>", 
        TagBox[
         InterpretationBox[
          StyleBox["\<\"0\"\>",
           ShowStringCharacters->False],
          0,
          Editable->False],
         NumberForm[#, 2]& ], 
        TagBox[
         InterpretationBox[
          StyleBox["\<\"511.10\"\>",
           ShowStringCharacters->False],
          511.123470293184,
          AutoDelete->True],
         NumberForm[#, {4, 2}]& ]},
       {"\<\"---\"\>", "\<\"--\"\>", "\<\"-------\"\>", "\<\"-------\"\>"},
       {"\<\"mPD\"\>", "\<\"\"\>", "0.0520611553995085188`2.", 
        "1.6312871149319340623`2."},
       {"\<\"\"\>", "\<\"\"\>", "\<\"nPD:\"\>", "0.03`"},
       {"\<\"\"\>", "\<\"\"\>", "\<\"N. weight:\"\>", 
        TagBox[
         InterpretationBox[
          StyleBox["\<\"2.5\"\>",
           ShowStringCharacters->False],
          2.4699078163717614`,
          AutoDelete->True],
         NumberForm[#, 2]& ]},
       {"\<\"\"\>", "\<\"\"\>", "\<\"Sc. PD:\"\>", 
        TagBox[
         InterpretationBox[
          StyleBox["\<\"-0.49\"\>",
           ShowStringCharacters->False],
          -0.48622449376158267`,
          AutoDelete->True],
         NumberForm[#, 2]& ]},
       {"\<\"\"\>", "\<\"\"\>", "\<\"Sc. rank:\"\>", 
        TagBox[
         InterpretationBox[
          StyleBox["\<\"-2493.9\"\>",
           ShowStringCharacters->False],
          -2493.9488962011173`,
          AutoDelete->True],
         NumberForm[#, {5, 1}]& ]}
      },
      GridBoxAlignment->{"Columns" -> {{Center}}, "Rows" -> {{Baseline}}},
      GridBoxSpacings->{"Columns" -> {
          Offset[0.27999999999999997`], {
           Offset[0.7]}, 
          Offset[0.27999999999999997`]}, "Rows" -> {
          Offset[0.2], {
           Offset[0.4]}, 
          Offset[0.2]}}], "\[NoBreak]", ")"}],
    Function[BoxForm`e$, 
     MatrixForm[BoxForm`e$]]], ",", 
   TagBox[
    RowBox[{"(", "\[NoBreak]", GridBox[{
       {"\<\"PB2\"\>", "\<\"\"\>", "\<\"\"\>", "\<\"\"\>"},
       {"\<\"Pos.\"\>", "\<\"37\"\>", "\<\"obs:\"\>", "\<\"exp:\"\>"},
       {"\<\"ggt\"\>", "\<\"G\"\>", 
        TagBox[
         InterpretationBox[
          StyleBox["\<\"0\"\>",
           ShowStringCharacters->False],
          0,
          Editable->False],
         NumberForm[#, 2]& ], 
        TagBox[
         InterpretationBox[
          StyleBox["\<\"419.90\"\>",
           ShowStringCharacters->False],
          419.8957388359378,
          AutoDelete->True],
         NumberForm[#, {4, 2}]& ]},
       {"\<\"ggc\"\>", "\<\"G\"\>", 
        TagBox[
         InterpretationBox[
          StyleBox["\<\"0\"\>",
           ShowStringCharacters->False],
          0,
          Editable->False],
         NumberForm[#, 2]& ], 
        TagBox[
         InterpretationBox[
          StyleBox["\<\"339.20\"\>",
           ShowStringCharacters->False],
          339.20628331379567`,
          AutoDelete->True],
         NumberForm[#, {4, 2}]& ]},
       {"\<\"gga\"\>", "\<\"G\"\>", 
        TagBox[
         InterpretationBox[
          StyleBox["\<\"2464\"\>",
           ShowStringCharacters->False],
          2464,
          Editable->False],
         NumberForm[#, 2]& ], 
        TagBox[
         InterpretationBox[
          StyleBox["\<\"1213.00\"\>",
           ShowStringCharacters->False],
          1212.5454215055354`,
          AutoDelete->True],
         NumberForm[#, {4, 2}]& ]},
       {"\<\"ggg\"\>", "\<\"G\"\>", 
        TagBox[
         InterpretationBox[
          StyleBox["\<\"213\"\>",
           ShowStringCharacters->False],
          213,
          Editable->False],
         NumberForm[#, 2]& ], 
        TagBox[
         InterpretationBox[
          StyleBox["\<\"705.40\"\>",
           ShowStringCharacters->False],
          705.3525563447314,
          AutoDelete->True],
         NumberForm[#, {4, 2}]& ]},
       {"\<\"---\"\>", "\<\"--\"\>", "\<\"-------\"\>", "\<\"-------\"\>"},
       {"\<\"mPD\"\>", "\<\"\"\>", "0.1465263806784584176`2.", 
        "0.6847532450591899096`2."},
       {"\<\"\"\>", "\<\"\"\>", "\<\"nPD:\"\>", "0.21`"},
       {"\<\"\"\>", "\<\"\"\>", "\<\"N. weight:\"\>", 
        TagBox[
         InterpretationBox[
          StyleBox["\<\"1.\"\>",
           ShowStringCharacters->False],
          1.0348290587889164`,
          AutoDelete->True],
         NumberForm[#, 2]& ]},
       {"\<\"\"\>", "\<\"\"\>", "\<\"Sc. PD:\"\>", 
        TagBox[
         InterpretationBox[
          StyleBox["\<\"-0.059\"\>",
           ShowStringCharacters->False],
          -0.05911176942220217,
          AutoDelete->True],
         NumberForm[#, 2]& ]},
       {"\<\"\"\>", "\<\"\"\>", "\<\"Sc. rank:\"\>", 
        TagBox[
         InterpretationBox[
          StyleBox["\<\"-81.1\"\>",
           ShowStringCharacters->False],
          -81.11204671177579,
          AutoDelete->True],
         NumberForm[#, {5, 1}]& ]}
      },
      GridBoxAlignment->{"Columns" -> {{Center}}, "Rows" -> {{Baseline}}},
      GridBoxSpacings->{"Columns" -> {
          Offset[0.27999999999999997`], {
           Offset[0.7]}, 
          Offset[0.27999999999999997`]}, "Rows" -> {
          Offset[0.2], {
           Offset[0.4]}, 
          Offset[0.2]}}], "\[NoBreak]", ")"}],
    Function[BoxForm`e$, 
     MatrixForm[BoxForm`e$]]], ",", 
   TagBox[
    RowBox[{"(", "\[NoBreak]", GridBox[{
       {"\<\"PB2\"\>", "\<\"\"\>", "\<\"\"\>", "\<\"\"\>"},
       {"\<\"Pos.\"\>", "\<\"38\"\>", "\<\"obs:\"\>", "\<\"exp:\"\>"},
       {"\<\"cgt\"\>", "\<\"R\"\>", 
        TagBox[
         InterpretationBox[
          StyleBox["\<\"0\"\>",
           ShowStringCharacters->False],
          0,
          Editable->False],
         NumberForm[#, 2]& ], 
        TagBox[
         InterpretationBox[
          StyleBox["\<\"84.41\"\>",
           ShowStringCharacters->False],
          84.40547007072932,
          AutoDelete->True],
         NumberForm[#, {4, 2}]& ]},
       {"\<\"cgc\"\>", "\<\"R\"\>", 
        TagBox[
         InterpretationBox[
          StyleBox["\<\"0\"\>",
           ShowStringCharacters->False],
          0,
          Editable->False],
         NumberForm[#, 2]& ], 
        TagBox[
         InterpretationBox[
          StyleBox["\<\"141.30\"\>",
           ShowStringCharacters->False],
          141.3359741673637,
          AutoDelete->True],
         NumberForm[#, {4, 2}]& ]},
       {"\<\"cga\"\>", "\<\"R\"\>", 
        TagBox[
         InterpretationBox[
          StyleBox["\<\"0\"\>",
           ShowStringCharacters->False],
          0,
          Editable->False],
         NumberForm[#, 2]& ], 
        TagBox[
         InterpretationBox[
          StyleBox["\<\"268.80\"\>",
           ShowStringCharacters->False],
          268.77120255262645`,
          AutoDelete->True],
         NumberForm[#, {4, 2}]& ]},
       {"\<\"cgg\"\>", "\<\"R\"\>", 
        TagBox[
         InterpretationBox[
          StyleBox["\<\"6\"\>",
           ShowStringCharacters->False],
          6,
          Editable->False],
         NumberForm[#, 2]& ], 
        TagBox[
         InterpretationBox[
          StyleBox["\<\"193.20\"\>",
           ShowStringCharacters->False],
          193.1797464951534,
          AutoDelete->True],
         NumberForm[#, {4, 2}]& ]},
       {"\<\"aaa\"\>", "\<\"K\"\>", 
        TagBox[
         InterpretationBox[
          StyleBox["\<\"0\"\>",
           ShowStringCharacters->False],
          0,
          Editable->False],
         NumberForm[#, 2]& ], 
        TagBox[
         InterpretationBox[
          StyleBox["\<\"1.82\"\>",
           ShowStringCharacters->False],
          1.8232062336360464`,
          AutoDelete->True],
         NumberForm[#, {4, 2}]& ]},
       {"\<\"aag\"\>", "\<\"K\"\>", 
        TagBox[
         InterpretationBox[
          StyleBox["\<\"3\"\>",
           ShowStringCharacters->False],
          3,
          Editable->False],
         NumberForm[#, 2]& ], 
        TagBox[
         InterpretationBox[
          StyleBox["\<\"1.18\"\>",
           ShowStringCharacters->False],
          1.1767937663639538`,
          AutoDelete->True],
         NumberForm[#, {4, 2}]& ]},
       {"\<\"aga\"\>", "\<\"R\"\>", 
        TagBox[
         InterpretationBox[
          StyleBox["\<\"628\"\>",
           ShowStringCharacters->False],
          628,
          Editable->False],
         NumberForm[#, 2]& ], 
        TagBox[
         InterpretationBox[
          StyleBox["\<\"1226.00\"\>",
           ShowStringCharacters->False],
          1226.2882845573401`,
          AutoDelete->True],
         NumberForm[#, {4, 2}]& ]},
       {"\<\"agg\"\>", "\<\"R\"\>", 
        TagBox[
         InterpretationBox[
          StyleBox["\<\"2040\"\>",
           ShowStringCharacters->False],
          2040,
          Editable->False],
         NumberForm[#, 2]& ], 
        TagBox[
         InterpretationBox[
          StyleBox["\<\"760.00\"\>",
           ShowStringCharacters->False],
          760.019322156787,
          AutoDelete->True],
         NumberForm[#, {4, 2}]& ]},
       {"\<\"---\"\>", "\<\"--\"\>", "\<\"-------\"\>", "\<\"-------\"\>"},
       {"\<\"mPD\"\>", "\<\"\"\>", "0.3659641758142355324`2.", 
        "0.9404878275496536021`2."},
       {"\<\"\"\>", "\<\"\"\>", "\<\"nPD:\"\>", "0.39`"},
       {"\<\"\"\>", "\<\"\"\>", "\<\"N. weight:\"\>", 
        TagBox[
         InterpretationBox[
          StyleBox["\<\"1.1\"\>",
           ShowStringCharacters->False],
          1.0944146577210958`,
          AutoDelete->True],
         NumberForm[#, 2]& ]},
       {"\<\"\"\>", "\<\"\"\>", "\<\"Sc. PD:\"\>", 
        TagBox[
         InterpretationBox[
          StyleBox["\<\"0.085\"\>",
           ShowStringCharacters->False],
          0.08459184629955305,
          AutoDelete->True],
         NumberForm[#, 2]& ]},
       {"\<\"\"\>", "\<\"\"\>", "\<\"Sc. rank:\"\>", 
        TagBox[
         InterpretationBox[
          StyleBox["\<\"444.3\"\>",
           ShowStringCharacters->False],
          444.3393859764079,
          AutoDelete->True],
         NumberForm[#, {5, 1}]& ]}
      },
      GridBoxAlignment->{"Columns" -> {{Center}}, "Rows" -> {{Baseline}}},
      GridBoxSpacings->{"Columns" -> {
          Offset[0.27999999999999997`], {
           Offset[0.7]}, 
          Offset[0.27999999999999997`]}, "Rows" -> {
          Offset[0.2], {
           Offset[0.4]}, 
          Offset[0.2]}}], "\[NoBreak]", ")"}],
    Function[BoxForm`e$, 
     MatrixForm[BoxForm`e$]]], ",", 
   TagBox[
    RowBox[{"(", "\[NoBreak]", GridBox[{
       {"\<\"PB2\"\>", "\<\"\"\>", "\<\"\"\>", "\<\"\"\>"},
       {"\<\"Pos.\"\>", "\<\"39\"\>", "\<\"obs:\"\>", "\<\"exp:\"\>"},
       {"\<\"tta\"\>", "\<\"L\"\>", 
        TagBox[
         InterpretationBox[
          StyleBox["\<\"0\"\>",
           ShowStringCharacters->False],
          0,
          Editable->False],
         NumberForm[#, 2]& ], 
        TagBox[
         InterpretationBox[
          StyleBox["\<\"0.22\"\>",
           ShowStringCharacters->False],
          0.21764801847253745`,
          AutoDelete->True],
         NumberForm[#, {4, 2}]& ]},
       {"\<\"ttg\"\>", "\<\"L\"\>", 
        TagBox[
         InterpretationBox[
          StyleBox["\<\"0\"\>",
           ShowStringCharacters->False],
          0,
          Editable->False],
         NumberForm[#, 2]& ], 
        TagBox[
         InterpretationBox[
          StyleBox["\<\"0.38\"\>",
           ShowStringCharacters->False],
          0.3756666374527967,
          AutoDelete->True],
         NumberForm[#, {4, 2}]& ]},
       {"\<\"ctt\"\>", "\<\"L\"\>", 
        TagBox[
         InterpretationBox[
          StyleBox["\<\"1\"\>",
           ShowStringCharacters->False],
          1,
          Editable->False],
         NumberForm[#, 2]& ], 
        TagBox[
         InterpretationBox[
          StyleBox["\<\"0.40\"\>",
           ShowStringCharacters->False],
          0.4039213990768644,
          AutoDelete->True],
         NumberForm[#, {4, 2}]& ]},
       {"\<\"ctc\"\>", "\<\"L\"\>", 
        TagBox[
         InterpretationBox[
          StyleBox["\<\"0\"\>",
           ShowStringCharacters->False],
          0,
          Editable->False],
         NumberForm[#, 2]& ], 
        TagBox[
         InterpretationBox[
          StyleBox["\<\"0.29\"\>",
           ShowStringCharacters->False],
          0.29099294028219225`,
          AutoDelete->True],
         NumberForm[#, {4, 2}]& ]},
       {"\<\"cta\"\>", "\<\"L\"\>", 
        TagBox[
         InterpretationBox[
          StyleBox["\<\"0\"\>",
           ShowStringCharacters->False],
          0,
          Editable->False],
         NumberForm[#, 2]& ], 
        TagBox[
         InterpretationBox[
          StyleBox["\<\"0.35\"\>",
           ShowStringCharacters->False],
          0.34922485041610346`,
          AutoDelete->True],
         NumberForm[#, {4, 2}]& ]},
       {"\<\"ctg\"\>", "\<\"L\"\>", 
        TagBox[
         InterpretationBox[
          StyleBox["\<\"1\"\>",
           ShowStringCharacters->False],
          1,
          Editable->False],
         NumberForm[#, 2]& ], 
        TagBox[
         InterpretationBox[
          StyleBox["\<\"0.36\"\>",
           ShowStringCharacters->False],
          0.36254615429950554`,
          AutoDelete->True],
         NumberForm[#, {4, 2}]& ]},
       {"\<\"caa\"\>", "\<\"Q\"\>", 
        TagBox[
         InterpretationBox[
          StyleBox["\<\"1554\"\>",
           ShowStringCharacters->False],
          1554,
          Editable->False],
         NumberForm[#, 2]& ], 
        TagBox[
         InterpretationBox[
          StyleBox["\<\"1443.00\"\>",
           ShowStringCharacters->False],
          1442.523797585603,
          AutoDelete->True],
         NumberForm[#, {4, 2}]& ]},
       {"\<\"cag\"\>", "\<\"Q\"\>", 
        TagBox[
         InterpretationBox[
          StyleBox["\<\"1121\"\>",
           ShowStringCharacters->False],
          1121,
          Editable->False],
         NumberForm[#, 2]& ], 
        TagBox[
         InterpretationBox[
          StyleBox["\<\"1232.00\"\>",
           ShowStringCharacters->False],
          1232.4762024143972`,
          AutoDelete->True],
         NumberForm[#, {4, 2}]& ]},
       {"\<\"---\"\>", "\<\"--\"\>", "\<\"-------\"\>", "\<\"-------\"\>"},
       {"\<\"mPD\"\>", "\<\"\"\>", "0.4890282219180942905`2.", 
        "0.4991225183450041821`2."},
       {"\<\"\"\>", "\<\"\"\>", "\<\"nPD:\"\>", "0.98`"},
       {"\<\"\"\>", "\<\"\"\>", "\<\"N. weight:\"\>", 
        TagBox[
         InterpretationBox[
          StyleBox["\<\"0.011\"\>",
           ShowStringCharacters->False],
          0.011190688773120457`,
          AutoDelete->True],
         NumberForm[#, 2]& ]},
       {"\<\"\"\>", "\<\"\"\>", "\<\"Sc. PD:\"\>", 
        TagBox[
         InterpretationBox[
          StyleBox["\<\"0.0059\"\>",
           ShowStringCharacters->False],
          0.005937957883525081,
          AutoDelete->True],
         NumberForm[#, 2]& ]},
       {"\<\"\"\>", "\<\"\"\>", "\<\"Sc. rank:\"\>", 
        TagBox[
         InterpretationBox[
          StyleBox["\<\"13.9\"\>",
           ShowStringCharacters->False],
          13.87903340735633,
          AutoDelete->True],
         NumberForm[#, {5, 1}]& ]}
      },
      GridBoxAlignment->{"Columns" -> {{Center}}, "Rows" -> {{Baseline}}},
      GridBoxSpacings->{"Columns" -> {
          Offset[0.27999999999999997`], {
           Offset[0.7]}, 
          Offset[0.27999999999999997`]}, "Rows" -> {
          Offset[0.2], {
           Offset[0.4]}, 
          Offset[0.2]}}], "\[NoBreak]", ")"}],
    Function[BoxForm`e$, 
     MatrixForm[BoxForm`e$]]], ",", 
   TagBox[
    RowBox[{"(", "\[NoBreak]", GridBox[{
       {"\<\"PB2\"\>", "\<\"\"\>", "\<\"\"\>", "\<\"\"\>"},
       {"\<\"Pos.\"\>", "\<\"40\"\>", "\<\"obs:\"\>", "\<\"exp:\"\>"},
       {"\<\"gaa\"\>", "\<\"E\"\>", 
        TagBox[
         InterpretationBox[
          StyleBox["\<\"209\"\>",
           ShowStringCharacters->False],
          209,
          Editable->False],
         NumberForm[#, 2]& ], 
        TagBox[
         InterpretationBox[
          StyleBox["\<\"1586.00\"\>",
           ShowStringCharacters->False],
          1586.1736162769375`,
          AutoDelete->True],
         NumberForm[#, {4, 2}]& ]},
       {"\<\"gag\"\>", "\<\"E\"\>", 
        TagBox[
         InterpretationBox[
          StyleBox["\<\"2468\"\>",
           ShowStringCharacters->False],
          2468,
          Editable->False],
         NumberForm[#, 2]& ], 
        TagBox[
         InterpretationBox[
          StyleBox["\<\"1091.00\"\>",
           ShowStringCharacters->False],
          1090.8263837230625`,
          AutoDelete->True],
         NumberForm[#, {4, 2}]& ]},
       {"\<\"---\"\>", "\<\"--\"\>", "\<\"-------\"\>", "\<\"-------\"\>"},
       {"\<\"mPD\"\>", "\<\"\"\>", "0.1440081120635117396`2.", 
        "0.4828804342642667802`2."},
       {"\<\"\"\>", "\<\"\"\>", "\<\"nPD:\"\>", "0.3`"},
       {"\<\"\"\>", "\<\"\"\>", "\<\"N. weight:\"\>", 
        TagBox[
         InterpretationBox[
          StyleBox["\<\"1.1\"\>",
           ShowStringCharacters->False],
          1.1035818354794338`,
          AutoDelete->True],
         NumberForm[#, 2]& ]},
       {"\<\"\"\>", "\<\"\"\>", "\<\"Sc. PD:\"\>", 
        TagBox[
         InterpretationBox[
          StyleBox["\<\"0.0083\"\>",
           ShowStringCharacters->False],
          0.008313866464749096,
          AutoDelete->True],
         NumberForm[#, 2]& ]},
       {"\<\"\"\>", "\<\"\"\>", "\<\"Sc. rank:\"\>", 
        TagBox[
         InterpretationBox[
          StyleBox["\<\"149.3\"\>",
           ShowStringCharacters->False],
          149.2572030039534,
          AutoDelete->True],
         NumberForm[#, {5, 1}]& ]}
      },
      GridBoxAlignment->{"Columns" -> {{Center}}, "Rows" -> {{Baseline}}},
      GridBoxSpacings->{"Columns" -> {
          Offset[0.27999999999999997`], {
           Offset[0.7]}, 
          Offset[0.27999999999999997`]}, "Rows" -> {
          Offset[0.2], {
           Offset[0.4]}, 
          Offset[0.2]}}], "\[NoBreak]", ")"}],
    Function[BoxForm`e$, 
     MatrixForm[BoxForm`e$]]], ",", 
   TagBox[
    RowBox[{"(", "\[NoBreak]", GridBox[{
       {"\<\"PB2\"\>", "\<\"\"\>", "\<\"\"\>", "\<\"\"\>"},
       {"\<\"Pos.\"\>", "\<\"41\"\>", "\<\"obs:\"\>", "\<\"exp:\"\>"},
       {"\<\"cgt\"\>", "\<\"R\"\>", 
        TagBox[
         InterpretationBox[
          StyleBox["\<\"0\"\>",
           ShowStringCharacters->False],
          0,
          Editable->False],
         NumberForm[#, 2]& ], 
        TagBox[
         InterpretationBox[
          StyleBox["\<\"0.03\"\>",
           ShowStringCharacters->False],
          0.03156524684769234,
          AutoDelete->True],
         NumberForm[#, {4, 2}]& ]},
       {"\<\"cgc\"\>", "\<\"R\"\>", 
        TagBox[
         InterpretationBox[
          StyleBox["\<\"0\"\>",
           ShowStringCharacters->False],
          0,
          Editable->False],
         NumberForm[#, 2]& ], 
        TagBox[
         InterpretationBox[
          StyleBox["\<\"0.05\"\>",
           ShowStringCharacters->False],
          0.05285563731015845,
          AutoDelete->True],
         NumberForm[#, {4, 2}]& ]},
       {"\<\"cga\"\>", "\<\"R\"\>", 
        TagBox[
         InterpretationBox[
          StyleBox["\<\"0\"\>",
           ShowStringCharacters->False],
          0,
          Editable->False],
         NumberForm[#, 2]& ], 
        TagBox[
         InterpretationBox[
          StyleBox["\<\"0.10\"\>",
           ShowStringCharacters->False],
          0.10051279078258282`,
          AutoDelete->True],
         NumberForm[#, {4, 2}]& ]},
       {"\<\"cgg\"\>", "\<\"R\"\>", 
        TagBox[
         InterpretationBox[
          StyleBox["\<\"0\"\>",
           ShowStringCharacters->False],
          0,
          Editable->False],
         NumberForm[#, 2]& ], 
        TagBox[
         InterpretationBox[
          StyleBox["\<\"0.07\"\>",
           ShowStringCharacters->False],
          0.0722437346653528,
          AutoDelete->True],
         NumberForm[#, {4, 2}]& ]},
       {"\<\"aaa\"\>", "\<\"K\"\>", 
        TagBox[
         InterpretationBox[
          StyleBox["\<\"417\"\>",
           ShowStringCharacters->False],
          417,
          Editable->False],
         NumberForm[#, 2]& ], 
        TagBox[
         InterpretationBox[
          StyleBox["\<\"1626.00\"\>",
           ShowStringCharacters->False],
          1626.2999604033535`,
          AutoDelete->True],
         NumberForm[#, {4, 2}]& ]},
       {"\<\"aag\"\>", "\<\"K\"\>", 
        TagBox[
         InterpretationBox[
          StyleBox["\<\"2259\"\>",
           ShowStringCharacters->False],
          2259,
          Editable->False],
         NumberForm[#, 2]& ], 
        TagBox[
         InterpretationBox[
          StyleBox["\<\"1050.00\"\>",
           ShowStringCharacters->False],
          1049.7000395966468`,
          AutoDelete->True],
         NumberForm[#, {4, 2}]& ]},
       {"\<\"aga\"\>", "\<\"R\"\>", 
        TagBox[
         InterpretationBox[
          StyleBox["\<\"0\"\>",
           ShowStringCharacters->False],
          0,
          Editable->False],
         NumberForm[#, 2]& ], 
        TagBox[
         InterpretationBox[
          StyleBox["\<\"0.46\"\>",
           ShowStringCharacters->False],
          0.458596965055101,
          AutoDelete->True],
         NumberForm[#, {4, 2}]& ]},
       {"\<\"agg\"\>", "\<\"R\"\>", 
        TagBox[
         InterpretationBox[
          StyleBox["\<\"1\"\>",
           ShowStringCharacters->False],
          1,
          Editable->False],
         NumberForm[#, 2]& ], 
        TagBox[
         InterpretationBox[
          StyleBox["\<\"0.28\"\>",
           ShowStringCharacters->False],
          0.28422562533911255`,
          AutoDelete->True],
         NumberForm[#, {4, 2}]& ]},
       {"\<\"---\"\>", "\<\"--\"\>", "\<\"-------\"\>", "\<\"-------\"\>"},
       {"\<\"mPD\"\>", "\<\"\"\>", "0.263858713404838761`2.", 
        "0.4777576755991874052`2."},
       {"\<\"\"\>", "\<\"\"\>", "\<\"nPD:\"\>", "0.55`"},
       {"\<\"\"\>", "\<\"\"\>", "\<\"N. weight:\"\>", 
        TagBox[
         InterpretationBox[
          StyleBox["\<\"0.81\"\>",
           ShowStringCharacters->False],
          0.8087691770978709,
          AutoDelete->True],
         NumberForm[#, 2]& ]},
       {"\<\"\"\>", "\<\"\"\>", "\<\"Sc. PD:\"\>", 
        TagBox[
         InterpretationBox[
          StyleBox["\<\"0.16\"\>",
           ShowStringCharacters->False],
          0.1637927794356307,
          AutoDelete->True],
         NumberForm[#, 2]& ]},
       {"\<\"\"\>", "\<\"\"\>", "\<\"Sc. rank:\"\>", 
        TagBox[
         InterpretationBox[
          StyleBox["\<\"702.9\"\>",
           ShowStringCharacters->False],
          702.9495405553371,
          AutoDelete->True],
         NumberForm[#, {5, 1}]& ]}
      },
      GridBoxAlignment->{"Columns" -> {{Center}}, "Rows" -> {{Baseline}}},
      GridBoxSpacings->{"Columns" -> {
          Offset[0.27999999999999997`], {
           Offset[0.7]}, 
          Offset[0.27999999999999997`]}, "Rows" -> {
          Offset[0.2], {
           Offset[0.4]}, 
          Offset[0.2]}}], "\[NoBreak]", ")"}],
    Function[BoxForm`e$, 
     MatrixForm[BoxForm`e$]]], ",", 
   TagBox[
    RowBox[{"(", "\[NoBreak]", GridBox[{
       {"\<\"PB2\"\>", "\<\"\"\>", "\<\"\"\>", "\<\"\"\>"},
       {"\<\"Pos.\"\>", "\<\"42\"\>", "\<\"obs:\"\>", "\<\"exp:\"\>"},
       {"\<\"tct\"\>", "\<\"S\"\>", 
        TagBox[
         InterpretationBox[
          StyleBox["\<\"0\"\>",
           ShowStringCharacters->False],
          0,
          Editable->False],
         NumberForm[#, 2]& ], 
        TagBox[
         InterpretationBox[
          StyleBox["\<\"0.17\"\>",
           ShowStringCharacters->False],
          0.16820006715519187`,
          AutoDelete->True],
         NumberForm[#, {4, 2}]& ]},
       {"\<\"tcc\"\>", "\<\"S\"\>", 
        TagBox[
         InterpretationBox[
          StyleBox["\<\"0\"\>",
           ShowStringCharacters->False],
          0,
          Editable->False],
         NumberForm[#, 2]& ], 
        TagBox[
         InterpretationBox[
          StyleBox["\<\"0.16\"\>",
           ShowStringCharacters->False],
          0.15804250637656608`,
          AutoDelete->True],
         NumberForm[#, {4, 2}]& ]},
       {"\<\"tca\"\>", "\<\"S\"\>", 
        TagBox[
         InterpretationBox[
          StyleBox["\<\"0\"\>",
           ShowStringCharacters->False],
          0,
          Editable->False],
         NumberForm[#, 2]& ], 
        TagBox[
         InterpretationBox[
          StyleBox["\<\"0.24\"\>",
           ShowStringCharacters->False],
          0.24283843577940578`,
          AutoDelete->True],
         NumberForm[#, {4, 2}]& ]},
       {"\<\"tcg\"\>", "\<\"S\"\>", 
        TagBox[
         InterpretationBox[
          StyleBox["\<\"0\"\>",
           ShowStringCharacters->False],
          0,
          Editable->False],
         NumberForm[#, 2]& ], 
        TagBox[
         InterpretationBox[
          StyleBox["\<\"0.05\"\>",
           ShowStringCharacters->False],
          0.05314778091850226,
          AutoDelete->True],
         NumberForm[#, {4, 2}]& ]},
       {"\<\"aat\"\>", "\<\"N\"\>", 
        TagBox[
         InterpretationBox[
          StyleBox["\<\"74\"\>",
           ShowStringCharacters->False],
          74,
          Editable->False],
         NumberForm[#, 2]& ], 
        TagBox[
         InterpretationBox[
          StyleBox["\<\"1521.00\"\>",
           ShowStringCharacters->False],
          1521.0032079242703`,
          AutoDelete->True],
         NumberForm[#, {4, 2}]& ]},
       {"\<\"aac\"\>", "\<\"N\"\>", 
        TagBox[
         InterpretationBox[
          StyleBox["\<\"2602\"\>",
           ShowStringCharacters->False],
          2602,
          Editable->False],
         NumberForm[#, 2]& ], 
        TagBox[
         InterpretationBox[
          StyleBox["\<\"1155.00\"\>",
           ShowStringCharacters->False],
          1154.9967920757297`,
          AutoDelete->True],
         NumberForm[#, {4, 2}]& ]},
       {"\<\"agt\"\>", "\<\"S\"\>", 
        TagBox[
         InterpretationBox[
          StyleBox["\<\"0\"\>",
           ShowStringCharacters->False],
          0,
          Editable->False],
         NumberForm[#, 2]& ], 
        TagBox[
         InterpretationBox[
          StyleBox["\<\"0.19\"\>",
           ShowStringCharacters->False],
          0.18612386432857025`,
          AutoDelete->True],
         NumberForm[#, {4, 2}]& ]},
       {"\<\"agc\"\>", "\<\"S\"\>", 
        TagBox[
         InterpretationBox[
          StyleBox["\<\"1\"\>",
           ShowStringCharacters->False],
          1,
          Editable->False],
         NumberForm[#, 2]& ], 
        TagBox[
         InterpretationBox[
          StyleBox["\<\"0.19\"\>",
           ShowStringCharacters->False],
          0.1916473454417638,
          AutoDelete->True],
         NumberForm[#, {4, 2}]& ]},
       {"\<\"---\"\>", "\<\"--\"\>", "\<\"-------\"\>", "\<\"-------\"\>"},
       {"\<\"mPD\"\>", "\<\"\"\>", "0.0545247033217135618`2.", 
        "0.4919754331532942653`2."},
       {"\<\"\"\>", "\<\"\"\>", "\<\"nPD:\"\>", "0.11`"},
       {"\<\"\"\>", "\<\"\"\>", "\<\"N. weight:\"\>", 
        TagBox[
         InterpretationBox[
          StyleBox["\<\"1.3\"\>",
           ShowStringCharacters->False],
          1.3106583732821975`,
          AutoDelete->True],
         NumberForm[#, 2]& ]},
       {"\<\"\"\>", "\<\"\"\>", "\<\"Sc. PD:\"\>", 
        TagBox[
         InterpretationBox[
          StyleBox["\<\"-0.18\"\>",
           ShowStringCharacters->False],
          -0.1786343901949045,
          AutoDelete->True],
         NumberForm[#, 2]& ]},
       {"\<\"\"\>", "\<\"\"\>", "\<\"Sc. rank:\"\>", 
        TagBox[
         InterpretationBox[
          StyleBox["\<\"-655.3\"\>",
           ShowStringCharacters->False],
          -655.2701776994819,
          AutoDelete->True],
         NumberForm[#, {5, 1}]& ]}
      },
      GridBoxAlignment->{"Columns" -> {{Center}}, "Rows" -> {{Baseline}}},
      GridBoxSpacings->{"Columns" -> {
          Offset[0.27999999999999997`], {
           Offset[0.7]}, 
          Offset[0.27999999999999997`]}, "Rows" -> {
          Offset[0.2], {
           Offset[0.4]}, 
          Offset[0.2]}}], "\[NoBreak]", ")"}],
    Function[BoxForm`e$, 
     MatrixForm[BoxForm`e$]]], ",", 
   TagBox[
    RowBox[{"(", "\[NoBreak]", GridBox[{
       {"\<\"PB2\"\>", "\<\"\"\>", "\<\"\"\>", "\<\"\"\>"},
       {"\<\"Pos.\"\>", "\<\"43\"\>", "\<\"obs:\"\>", "\<\"exp:\"\>"},
       {"\<\"cct\"\>", "\<\"P\"\>", 
        TagBox[
         InterpretationBox[
          StyleBox["\<\"214\"\>",
           ShowStringCharacters->False],
          214,
          Editable->False],
         NumberForm[#, 2]& ], 
        TagBox[
         InterpretationBox[
          StyleBox["\<\"790.00\"\>",
           ShowStringCharacters->False],
          789.9714307882758,
          AutoDelete->True],
         NumberForm[#, {4, 2}]& ]},
       {"\<\"ccc\"\>", "\<\"P\"\>", 
        TagBox[
         InterpretationBox[
          StyleBox["\<\"2379\"\>",
           ShowStringCharacters->False],
          2379,
          Editable->False],
         NumberForm[#, 2]& ], 
        TagBox[
         InterpretationBox[
          StyleBox["\<\"539.00\"\>",
           ShowStringCharacters->False],
          538.9603888592353,
          AutoDelete->True],
         NumberForm[#, {4, 2}]& ]},
       {"\<\"cca\"\>", "\<\"P\"\>", 
        TagBox[
         InterpretationBox[
          StyleBox["\<\"82\"\>",
           ShowStringCharacters->False],
          82,
          Editable->False],
         NumberForm[#, 2]& ], 
        TagBox[
         InterpretationBox[
          StyleBox["\<\"1060.00\"\>",
           ShowStringCharacters->False],
          1060.1047977467524`,
          AutoDelete->True],
         NumberForm[#, {4, 2}]& ]},
       {"\<\"ccg\"\>", "\<\"P\"\>", 
        TagBox[
         InterpretationBox[
          StyleBox["\<\"2\"\>",
           ShowStringCharacters->False],
          2,
          Editable->False],
         NumberForm[#, 2]& ], 
        TagBox[
         InterpretationBox[
          StyleBox["\<\"288.00\"\>",
           ShowStringCharacters->False],
          287.9633826057365,
          AutoDelete->True],
         NumberForm[#, {4, 2}]& ]},
       {"\<\"---\"\>", "\<\"--\"\>", "\<\"-------\"\>", "\<\"-------\"\>"},
       {"\<\"mPD\"\>", "\<\"\"\>", "0.2029919934692528336`2.", 
        "0.7039937387540546359`2."},
       {"\<\"\"\>", "\<\"\"\>", "\<\"nPD:\"\>", "0.29`"},
       {"\<\"\"\>", "\<\"\"\>", "\<\"N. weight:\"\>", 
        TagBox[
         InterpretationBox[
          StyleBox["\<\"2.1\"\>",
           ShowStringCharacters->False],
          2.104050318179198,
          AutoDelete->True],
         NumberForm[#, 2]& ]},
       {"\<\"\"\>", "\<\"\"\>", "\<\"Sc. PD:\"\>", 
        TagBox[
         InterpretationBox[
          StyleBox["\<\"-0.00011\"\>",
           ShowStringCharacters->False],
          -0.00010982975544811404`,
          AutoDelete->True],
         NumberForm[#, 2]& ]},
       {"\<\"\"\>", "\<\"\"\>", "\<\"Sc. rank:\"\>", 
        TagBox[
         InterpretationBox[
          StyleBox["\<\"255.6\"\>",
           ShowStringCharacters->False],
          255.59955095688116`,
          AutoDelete->True],
         NumberForm[#, {5, 1}]& ]}
      },
      GridBoxAlignment->{"Columns" -> {{Center}}, "Rows" -> {{Baseline}}},
      GridBoxSpacings->{"Columns" -> {
          Offset[0.27999999999999997`], {
           Offset[0.7]}, 
          Offset[0.27999999999999997`]}, "Rows" -> {
          Offset[0.2], {
           Offset[0.4]}, 
          Offset[0.2]}}], "\[NoBreak]", ")"}],
    Function[BoxForm`e$, 
     MatrixForm[BoxForm`e$]]], ",", 
   TagBox[
    RowBox[{"(", "\[NoBreak]", GridBox[{
       {"\<\"PB2\"\>", "\<\"\"\>", "\<\"\"\>", "\<\"\"\>"},
       {"\<\"Pos.\"\>", "\<\"44\"\>", "\<\"obs:\"\>", "\<\"exp:\"\>"},
       {"\<\"tct\"\>", "\<\"S\"\>", 
        TagBox[
         InterpretationBox[
          StyleBox["\<\"26\"\>",
           ShowStringCharacters->False],
          26,
          Editable->False],
         NumberForm[#, 2]& ], 
        TagBox[
         InterpretationBox[
          StyleBox["\<\"18.50\"\>",
           ShowStringCharacters->False],
          18.502007387071107`,
          AutoDelete->True],
         NumberForm[#, {4, 2}]& ]},
       {"\<\"tcc\"\>", "\<\"S\"\>", 
        TagBox[
         InterpretationBox[
          StyleBox["\<\"2\"\>",
           ShowStringCharacters->False],
          2,
          Editable->False],
         NumberForm[#, 2]& ], 
        TagBox[
         InterpretationBox[
          StyleBox["\<\"17.38\"\>",
           ShowStringCharacters->False],
          17.384675701422267`,
          AutoDelete->True],
         NumberForm[#, {4, 2}]& ]},
       {"\<\"tca\"\>", "\<\"S\"\>", 
        TagBox[
         InterpretationBox[
          StyleBox["\<\"81\"\>",
           ShowStringCharacters->False],
          81,
          Editable->False],
         NumberForm[#, 2]& ], 
        TagBox[
         InterpretationBox[
          StyleBox["\<\"26.71\"\>",
           ShowStringCharacters->False],
          26.71222793573464,
          AutoDelete->True],
         NumberForm[#, {4, 2}]& ]},
       {"\<\"tcg\"\>", "\<\"S\"\>", 
        TagBox[
         InterpretationBox[
          StyleBox["\<\"1\"\>",
           ShowStringCharacters->False],
          1,
          Editable->False],
         NumberForm[#, 2]& ], 
        TagBox[
         InterpretationBox[
          StyleBox["\<\"5.85\"\>",
           ShowStringCharacters->False],
          5.846255901035249,
          AutoDelete->True],
         NumberForm[#, {4, 2}]& ]},
       {"\<\"act\"\>", "\<\"T\"\>", 
        TagBox[
         InterpretationBox[
          StyleBox["\<\"0\"\>",
           ShowStringCharacters->False],
          0,
          Editable->False],
         NumberForm[#, 2]& ], 
        TagBox[
         InterpretationBox[
          StyleBox["\<\"0.25\"\>",
           ShowStringCharacters->False],
          0.24597854197527025`,
          AutoDelete->True],
         NumberForm[#, {4, 2}]& ]},
       {"\<\"acc\"\>", "\<\"T\"\>", 
        TagBox[
         InterpretationBox[
          StyleBox["\<\"0\"\>",
           ShowStringCharacters->False],
          0,
          Editable->False],
         NumberForm[#, 2]& ], 
        TagBox[
         InterpretationBox[
          StyleBox["\<\"0.22\"\>",
           ShowStringCharacters->False],
          0.2162412461558351,
          AutoDelete->True],
         NumberForm[#, {4, 2}]& ]},
       {"\<\"aca\"\>", "\<\"T\"\>", 
        TagBox[
         InterpretationBox[
          StyleBox["\<\"1\"\>",
           ShowStringCharacters->False],
          1,
          Editable->False],
         NumberForm[#, 2]& ], 
        TagBox[
         InterpretationBox[
          StyleBox["\<\"0.45\"\>",
           ShowStringCharacters->False],
          0.4543929788009843,
          AutoDelete->True],
         NumberForm[#, {4, 2}]& ]},
       {"\<\"acg\"\>", "\<\"T\"\>", 
        TagBox[
         InterpretationBox[
          StyleBox["\<\"0\"\>",
           ShowStringCharacters->False],
          0,
          Editable->False],
         NumberForm[#, 2]& ], 
        TagBox[
         InterpretationBox[
          StyleBox["\<\"0.08\"\>",
           ShowStringCharacters->False],
          0.08338723306791027,
          AutoDelete->True],
         NumberForm[#, {4, 2}]& ]},
       {"\<\"agt\"\>", "\<\"S\"\>", 
        TagBox[
         InterpretationBox[
          StyleBox["\<\"0\"\>",
           ShowStringCharacters->False],
          0,
          Editable->False],
         NumberForm[#, 2]& ], 
        TagBox[
         InterpretationBox[
          StyleBox["\<\"20.47\"\>",
           ShowStringCharacters->False],
          20.473625076142728`,
          AutoDelete->True],
         NumberForm[#, {4, 2}]& ]},
       {"\<\"agc\"\>", "\<\"S\"\>", 
        TagBox[
         InterpretationBox[
          StyleBox["\<\"0\"\>",
           ShowStringCharacters->False],
          0,
          Editable->False],
         NumberForm[#, 2]& ], 
        TagBox[
         InterpretationBox[
          StyleBox["\<\"21.08\"\>",
           ShowStringCharacters->False],
          21.081207998594017`,
          AutoDelete->True],
         NumberForm[#, {4, 2}]& ]},
       {"\<\"gct\"\>", "\<\"A\"\>", 
        TagBox[
         InterpretationBox[
          StyleBox["\<\"368\"\>",
           ShowStringCharacters->False],
          368,
          Editable->False],
         NumberForm[#, 2]& ], 
        TagBox[
         InterpretationBox[
          StyleBox["\<\"629.00\"\>",
           ShowStringCharacters->False],
          629.0080938913638,
          AutoDelete->True],
         NumberForm[#, {4, 2}]& ]},
       {"\<\"gcc\"\>", "\<\"A\"\>", 
        TagBox[
         InterpretationBox[
          StyleBox["\<\"24\"\>",
           ShowStringCharacters->False],
          24,
          Editable->False],
         NumberForm[#, 2]& ], 
        TagBox[
         InterpretationBox[
          StyleBox["\<\"587.90\"\>",
           ShowStringCharacters->False],
          587.9331508040973,
          AutoDelete->True],
         NumberForm[#, {4, 2}]& ]},
       {"\<\"gca\"\>", "\<\"A\"\>", 
        TagBox[
         InterpretationBox[
          StyleBox["\<\"1960\"\>",
           ShowStringCharacters->False],
          1960,
          Editable->False],
         NumberForm[#, 2]& ], 
        TagBox[
         InterpretationBox[
          StyleBox["\<\"1157.00\"\>",
           ShowStringCharacters->False],
          1156.622654015705,
          AutoDelete->True],
         NumberForm[#, {4, 2}]& ]},
       {"\<\"gcg\"\>", "\<\"A\"\>", 
        TagBox[
         InterpretationBox[
          StyleBox["\<\"214\"\>",
           ShowStringCharacters->False],
          214,
          Editable->False],
         NumberForm[#, 2]& ], 
        TagBox[
         InterpretationBox[
          StyleBox["\<\"192.40\"\>",
           ShowStringCharacters->False],
          192.43610128883395`,
          AutoDelete->True],
         NumberForm[#, {4, 2}]& ]},
       {"\<\"---\"\>", "\<\"--\"\>", "\<\"-------\"\>", "\<\"-------\"\>"},
       {"\<\"mPD\"\>", "\<\"\"\>", "0.4696347617109262147`2.", 
        "0.7927285580908866069`2."},
       {"\<\"\"\>", "\<\"\"\>", "\<\"nPD:\"\>", "0.59`"},
       {"\<\"\"\>", "\<\"\"\>", "\<\"N. weight:\"\>", 
        TagBox[
         InterpretationBox[
          StyleBox["\<\"0.62\"\>",
           ShowStringCharacters->False],
          0.6160858913098003,
          AutoDelete->True],
         NumberForm[#, 2]& ]},
       {"\<\"\"\>", "\<\"\"\>", "\<\"Sc. PD:\"\>", 
        TagBox[
         InterpretationBox[
          StyleBox["\<\"0.14\"\>",
           ShowStringCharacters->False],
          0.1437513763575784,
          AutoDelete->True],
         NumberForm[#, 2]& ]},
       {"\<\"\"\>", "\<\"\"\>", "\<\"Sc. rank:\"\>", 
        TagBox[
         InterpretationBox[
          StyleBox["\<\"592.1\"\>",
           ShowStringCharacters->False],
          592.1274724233077,
          AutoDelete->True],
         NumberForm[#, {5, 1}]& ]}
      },
      GridBoxAlignment->{"Columns" -> {{Center}}, "Rows" -> {{Baseline}}},
      GridBoxSpacings->{"Columns" -> {
          Offset[0.27999999999999997`], {
           Offset[0.7]}, 
          Offset[0.27999999999999997`]}, "Rows" -> {
          Offset[0.2], {
           Offset[0.4]}, 
          Offset[0.2]}}], "\[NoBreak]", ")"}],
    Function[BoxForm`e$, 
     MatrixForm[BoxForm`e$]]], ",", 
   TagBox[
    RowBox[{"(", "\[NoBreak]", GridBox[{
       {"\<\"PB2\"\>", "\<\"\"\>", "\<\"\"\>", "\<\"\"\>"},
       {"\<\"Pos.\"\>", "\<\"45\"\>", "\<\"obs:\"\>", "\<\"exp:\"\>"},
       {"\<\"tta\"\>", "\<\"L\"\>", 
        TagBox[
         InterpretationBox[
          StyleBox["\<\"0\"\>",
           ShowStringCharacters->False],
          0,
          Editable->False],
         NumberForm[#, 2]& ], 
        TagBox[
         InterpretationBox[
          StyleBox["\<\"291.20\"\>",
           ShowStringCharacters->False],
          291.2130487162552,
          AutoDelete->True],
         NumberForm[#, {4, 2}]& ]},
       {"\<\"ttg\"\>", "\<\"L\"\>", 
        TagBox[
         InterpretationBox[
          StyleBox["\<\"21\"\>",
           ShowStringCharacters->False],
          21,
          Editable->False],
         NumberForm[#, 2]& ], 
        TagBox[
         InterpretationBox[
          StyleBox["\<\"502.60\"\>",
           ShowStringCharacters->False],
          502.641960911842,
          AutoDelete->True],
         NumberForm[#, {4, 2}]& ]},
       {"\<\"ctt\"\>", "\<\"L\"\>", 
        TagBox[
         InterpretationBox[
          StyleBox["\<\"10\"\>",
           ShowStringCharacters->False],
          10,
          Editable->False],
         NumberForm[#, 2]& ], 
        TagBox[
         InterpretationBox[
          StyleBox["\<\"540.40\"\>",
           ShowStringCharacters->False],
          540.4468319648446,
          AutoDelete->True],
         NumberForm[#, {4, 2}]& ]},
       {"\<\"ctc\"\>", "\<\"L\"\>", 
        TagBox[
         InterpretationBox[
          StyleBox["\<\"2626\"\>",
           ShowStringCharacters->False],
          2626,
          Editable->False],
         NumberForm[#, 2]& ], 
        TagBox[
         InterpretationBox[
          StyleBox["\<\"389.30\"\>",
           ShowStringCharacters->False],
          389.3485540975732,
          AutoDelete->True],
         NumberForm[#, {4, 2}]& ]},
       {"\<\"cta\"\>", "\<\"L\"\>", 
        TagBox[
         InterpretationBox[
          StyleBox["\<\"17\"\>",
           ShowStringCharacters->False],
          17,
          Editable->False],
         NumberForm[#, 2]& ], 
        TagBox[
         InterpretationBox[
          StyleBox["\<\"467.30\"\>",
           ShowStringCharacters->False],
          467.2628498567464,
          AutoDelete->True],
         NumberForm[#, {4, 2}]& ]},
       {"\<\"ctg\"\>", "\<\"L\"\>", 
        TagBox[
         InterpretationBox[
          StyleBox["\<\"2\"\>",
           ShowStringCharacters->False],
          2,
          Editable->False],
         NumberForm[#, 2]& ], 
        TagBox[
         InterpretationBox[
          StyleBox["\<\"485.10\"\>",
           ShowStringCharacters->False],
          485.0867544527384,
          AutoDelete->True],
         NumberForm[#, {4, 2}]& ]},
       {"\<\"att\"\>", "\<\"I\"\>", 
        TagBox[
         InterpretationBox[
          StyleBox["\<\"0\"\>",
           ShowStringCharacters->False],
          0,
          Editable->False],
         NumberForm[#, 2]& ], 
        TagBox[
         InterpretationBox[
          StyleBox["\<\"0.35\"\>",
           ShowStringCharacters->False],
          0.3547427159810026,
          AutoDelete->True],
         NumberForm[#, {4, 2}]& ]},
       {"\<\"atc\"\>", "\<\"I\"\>", 
        TagBox[
         InterpretationBox[
          StyleBox["\<\"1\"\>",
           ShowStringCharacters->False],
          1,
          Editable->False],
         NumberForm[#, 2]& ], 
        TagBox[
         InterpretationBox[
          StyleBox["\<\"0.26\"\>",
           ShowStringCharacters->False],
          0.25648903261168393`,
          AutoDelete->True],
         NumberForm[#, {4, 2}]& ]},
       {"\<\"ata\"\>", "\<\"I\"\>", 
        TagBox[
         InterpretationBox[
          StyleBox["\<\"0\"\>",
           ShowStringCharacters->False],
          0,
          Editable->False],
         NumberForm[#, 2]& ], 
        TagBox[
         InterpretationBox[
          StyleBox["\<\"0.39\"\>",
           ShowStringCharacters->False],
          0.38876825140731347`,
          AutoDelete->True],
         NumberForm[#, {4, 2}]& ]},
       {"\<\"---\"\>", "\<\"--\"\>", "\<\"-------\"\>", "\<\"-------\"\>"},
       {"\<\"mPD\"\>", "\<\"\"\>", "0.0532052645773412779`2.", 
        "1.1392498765248293951`2."},
       {"\<\"\"\>", "\<\"\"\>", "\<\"nPD:\"\>", "0.05`"},
       {"\<\"\"\>", "\<\"\"\>", "\<\"N. weight:\"\>", 
        TagBox[
         InterpretationBox[
          StyleBox["\<\"3.4\"\>",
           ShowStringCharacters->False],
          3.35429382787225,
          AutoDelete->True],
         NumberForm[#, 2]& ]},
       {"\<\"\"\>", "\<\"\"\>", "\<\"Sc. PD:\"\>", 
        TagBox[
         InterpretationBox[
          StyleBox["\<\"-0.62\"\>",
           ShowStringCharacters->False],
          -0.6222544542685261,
          AutoDelete->True],
         NumberForm[#, 2]& ]},
       {"\<\"\"\>", "\<\"\"\>", "\<\"Sc. rank:\"\>", 
        TagBox[
         InterpretationBox[
          StyleBox["\<\"-2976.2\"\>",
           ShowStringCharacters->False],
          -2976.2021359837504`,
          AutoDelete->True],
         NumberForm[#, {5, 1}]& ]}
      },
      GridBoxAlignment->{"Columns" -> {{Center}}, "Rows" -> {{Baseline}}},
      GridBoxSpacings->{"Columns" -> {
          Offset[0.27999999999999997`], {
           Offset[0.7]}, 
          Offset[0.27999999999999997`]}, "Rows" -> {
          Offset[0.2], {
           Offset[0.4]}, 
          Offset[0.2]}}], "\[NoBreak]", ")"}],
    Function[BoxForm`e$, 
     MatrixForm[BoxForm`e$]]], ",", 
   TagBox[
    RowBox[{"(", "\[NoBreak]", GridBox[{
       {"\<\"PB2\"\>", "\<\"\"\>", "\<\"\"\>", "\<\"\"\>"},
       {"\<\"Pos.\"\>", "\<\"46\"\>", "\<\"obs:\"\>", "\<\"exp:\"\>"},
       {"\<\"---\"\>", "\<\"-\"\>", 
        TagBox[
         InterpretationBox[
          StyleBox["\<\"2677\"\>",
           ShowStringCharacters->False],
          2677,
          Editable->False],
         NumberForm[#, 2]& ], 
        TagBox[
         InterpretationBox[
          StyleBox["\<\"2677.00\"\>",
           ShowStringCharacters->False],
          2677.,
          AutoDelete->True],
         NumberForm[#, {4, 2}]& ]},
       {"\<\"---\"\>", "\<\"--\"\>", "\<\"-------\"\>", "\<\"-------\"\>"},
       {"\<\"mPD\"\>", "\<\"\"\>", "0", "0"},
       {"\<\"\"\>", "\<\"\"\>", "\<\"nPD:\"\>", "1.`"},
       {"\<\"\"\>", "\<\"\"\>", "\<\"N. weight:\"\>", 
        TagBox[
         InterpretationBox[
          StyleBox["\<\"0.\"\>",
           ShowStringCharacters->False],
          0.,
          AutoDelete->True],
         NumberForm[#, 2]& ]},
       {"\<\"\"\>", "\<\"\"\>", "\<\"Sc. PD:\"\>", 
        TagBox[
         InterpretationBox[
          StyleBox["\<\"0\"\>",
           ShowStringCharacters->False],
          0,
          Editable->False],
         NumberForm[#, 2]& ]},
       {"\<\"\"\>", "\<\"\"\>", "\<\"Sc. rank:\"\>", 
        TagBox[
         InterpretationBox[
          StyleBox["\<\"0\"\>",
           ShowStringCharacters->False],
          0,
          Editable->False],
         NumberForm[#, {5, 1}]& ]}
      },
      GridBoxAlignment->{"Columns" -> {{Center}}, "Rows" -> {{Baseline}}},
      GridBoxSpacings->{"Columns" -> {
          Offset[0.27999999999999997`], {
           Offset[0.7]}, 
          Offset[0.27999999999999997`]}, "Rows" -> {
          Offset[0.2], {
           Offset[0.4]}, 
          Offset[0.2]}}], "\[NoBreak]", ")"}],
    Function[BoxForm`e$, 
     MatrixForm[BoxForm`e$]]], ",", 
   TagBox[
    RowBox[{"(", "\[NoBreak]", GridBox[{
       {"\<\"PB2\"\>", "\<\"\"\>", "\<\"\"\>", "\<\"\"\>"},
       {"\<\"Pos.\"\>", "\<\"47\"\>", "\<\"obs:\"\>", "\<\"exp:\"\>"},
       {"\<\"---\"\>", "\<\"-\"\>", 
        TagBox[
         InterpretationBox[
          StyleBox["\<\"2677\"\>",
[truncated: 32,267,342 more chars]
