# Supplementary material for: Locations and structures of influenza A virus packaging-associated signals and other functional elements via an in silico pipeline for predicting constrained features in RNA viruses
Source: PLoS Comput Biol. 2024 Apr 22;20(4):e1012009. doi: 10.1371/journal.pcbi.1012009 (PMC11034665; doi:10.1371/journal.pcbi.1012009)
Supplement: S3 Code — The content of the notebook follows the same pattern as that in S1 Code. (ZIP) [file pcbi.1012009.s116.zip › S3_Code.nb]

(* Content-type: application/vnd.wolfram.mathematica *)

(*** Wolfram Notebook File ***)
(* http://www.wolfram.com/nb *)

(* CreatedBy='Mathematica 12.1' *)

(*CacheID: 234*)
(* Internal cache information:
NotebookFileLineBreakTest
NotebookFileLineBreakTest
NotebookDataPosition[       158,          7]
NotebookDataLength[  37179995,    1176480]
NotebookOptionsPosition[  37160538,    1176140]
NotebookOutlinePosition[  37160929,    1176156]
CellTagsIndexPosition[  37160886,    1176153]
WindowFrame->Normal*)

(* Beginning of Notebook Content *)
Notebook[{

Cell[CellGroupData[{
Cell["H3N2 human hosts", "Title",ExpressionUUID->"f340ea32-eb7b-444f-a5ef-76a773084b06"],

Cell[CellGroupData[{

Cell["PB2", "Section",ExpressionUUID->"945b7ac9-88ea-48fd-8e3b-5836b48808d3"],

Cell[CellGroupData[{

Cell["Gene length histogram", "Subsection",ExpressionUUID->"50f532a5-6d9d-45c2-8430-0923b5491219"],

Cell[BoxData[
 GraphicsBox[{
   {RGBColor[0.987148, 0.8073604000000001, 0.49470040000000004`], EdgeForm[{
    Opacity[0.6789999999999999], Thickness[Small]}], {}, 
    {RGBColor[0.987148, 0.8073604000000001, 0.49470040000000004`], EdgeForm[{
     Opacity[0.6789999999999999], Thickness[Small]}], 
     TagBox[
      TooltipBox[
       TagBox[
        TagBox[
         DynamicBox[{
           FEPrivate`If[
            CurrentValue["MouseOver"], 
            EdgeForm[{
              GrayLevel[0.5], 
              AbsoluteThickness[1.5], 
              Opacity[0.66]}], {}, {}], 
           RectangleBox[{760., 0}, {765., 40384.}, "RoundingRadius" -> 0]},
          
          ImageSizeCache->{{37.99509803920955, 
           350.7499999999927}, {-91.69874257471217, 95.75464553564233}}],
         "DelayedMouseEffectStyle"],
        StatusArea[#, 40384]& ,
        TagBoxNote->"40384"],
       StyleBox["40384", {}, StripOnInput -> False]],
      Annotation[#, 
       Style[40384, {}], "Tooltip"]& ]}, {}, {}}, {}},
  AspectRatio->NCache[GoldenRatio^(-1), 0.6180339887498948],
  Axes->{True, True},
  AxesLabel->{None, None},
  AxesOrigin->{759.9, 0},
  FrameLabel->{{None, None}, {None, None}},
  FrameTicks->{{Automatic, Automatic}, {Automatic, Automatic}},
  GridLines->{None, None},
  GridLinesStyle->Directive[
    GrayLevel[0.5, 0.4]],
  PlotLabel->FormBox["\"PB2\"", TraditionalForm],
  PlotRange->{{760., 765.}, {All, All}},
  PlotRangePadding->{{
     Scaled[0.02], 
     Scaled[0.02]}, {
     Scaled[0.02], 
     Scaled[0.05]}},
  Ticks->{Automatic, Automatic}]], "Output",ExpressionUUID->"d839d47f-2fdb-\
4462-8d1f-0e73e222c01c"]
}, Open  ]],

Cell[CellGroupData[{

Cell["Information vs. nPD", "Subsection",ExpressionUUID->"06e3b46d-3b67-4225-b63f-b3fdfcdccf5b"],

Cell[BoxData[
 GraphicsBox[{{}, 
   {GrayLevel[0], PointSize[0.007333333333333334], AbsoluteThickness[1.6], 
    StyleBox[PointBox[CompressedData["
1:eJxll2VQVm+09ikVRVJADBSUP6LYSitrARKKUiIooBIiIEoJSAuCpEhIiIR0
d7d0KN0ND/3QXQaHd+ad8+XsD/eePffMrrXWdf0udk1DBW0yEhKS5b3l/51H
C5h3tm9mgPnN6IvUNa2Y45REOijuCA/uxpyKP9WPLk1XL+caa4LxL78s8bJR
VPI8lPDlqB3cEdVhMLjYgs7iWic+iwXDVtmdv8cM2/F+4fbqXbWfsOlWLXeC
YxbZJ9dO+oVlgNJtNZLpzg0sYnpAuS1dAh8F7GZ/XO1Aucn94ejYCGHrLmdC
+2ZRa5G0QdN4DuxPDz4RekqHNM6u+zad7UHoU2H88LNdvMkifOeCWDIspjLL
XblKQJpelUPZX+vgx/rK46jPMxjha6VD5LgDtqOvrDvUSUTSv2yXZaQnw713
jvZdGhO47+O/kLYNExgdf814Uo5ERGdCKNLCSg1srElLvD8S0Ggi9O7HCH6Q
5Gvgq64YRQdad0EMSIaKoOdiKhOL2PXi8bPpJzXAqNc9GWHSh8xNtl9yo+OB
8U0o2X3BRrQxXvjhXRMAYcyZqXYBS8jz2TitJPU7rPIUKBUWDOHFGtLy2RAL
oO16Sf/26wQWNW00Vx5XhrDA5Klrz0bwxjb33a44c/CWWBOludaFvE12dASK
eYhoFOkVaruKf/8cf1GckwmFtZcqD05OI42iLzdDpjdw9gcxRnCM4rtdsdre
4HBgmaW/ffbDGGZ9W3VgupwOGzX7y2lsxvDQUS0z7AkCcpc3ckPq46jWZrZv
H40dVD8IkThFNohqu+WEHVt32IliEvZnGkHaH0bFC9NJ4Gghuzzw9w8+4L/6
XGczDtws6XdXXkzjCHtgm9eJEFg3EbucUtGL1O8fWAuFhsMShdKFwTQC8uTQ
NFi1x4H3E3E5wc9tKFVfK+PD7wyZtt/SlOvHMeJGQ2z3Q19wf09TL391GGX/
vCo5eDAdKiw4jEu7l5HzDElbwqAnrFh+VXztR8T525vysypfQI/dc4w8fR5Z
yul0/6Z2Q/qGyIWLxF4stz3M/fjlPIi5TR25fuUqlkj9FFgcTwZx0W93xBQb
8LLw5fQS9zH4l0H+oDCKHAWCSx7YP5yC0NMHSdWiefBmp7B7KOcYeBXUiwvW
L0NyIC1uub+Fdzm65FTRBCQ0JHSW3SKCKr9f7WTtGXyjE3e5/K8L6BsQs7g3
mvGf3aW1VelGUIywzslybsHJn5rj3KbGcLiZ3kb30gSSdIl/lGucAu2lGCmO
pg6cM2Y5LhkRAzv98rWcRhM4m6ykujvwHSwD1mz3S0+jAYPNT/okBxhsfLw7
CCOYe+/b4E5YFrwarZxiNWzEQLErK52nUkBMorzwadMkPlw24HUta4Rs4ufv
Rm9HkT+m+mrd92owETq9biQ/graB6vnbdHEgE5/By+/egTdYKgxSluZg884L
6oYbr5FXrvOrBWMJ0FJM6M5mEfHVWk2GB3k3yO4E+K//I2JZSiLNhYlU2BYt
82FeH0bT4r+ZSR2h0MHkKWrb3otd8zZW7+8Gwz4X3/glnU5UUNrMOSnsCy/5
pxwHx9vxsYHEmSSbT8Aa9OcrM1c7jlqOE/c7xUDlB1Auae5H1dK1WiMfb5DW
9WFGzzasHkqUadBvhUA9hifJ6gRsVa0eZNCoB+UhSbME0bn/rScYrl8/4b0G
/dzaVeHPC0EhIzvkLe0cxjqofDvk7g9ackNsfx604OLGmiJtwgI4pOl1llB+
xrjepOcSU+Fg3LqVWtO0hOuNkU3uL14BBXHsnv2dLjx5Zv1gcJErmJJl/Thz
gogdDWQFAeGNcInm2upAVQeKVOdG2T6zBm0V5zoOQyIKm1RO5AoTwYap95zO
tWjUMlf52TqRBWtyP8Tvn+5B8EglZ0mMA9qFzF+zD8aRJ1rk9ZMnk/D+yZUp
losyaPn9EKtYhi/MRnzwVHw6j6+YZs+8Gw4E7ySRh4PZ01jn3ltd8TsATLrj
LUS7x/HLz3+X6yu+w0/OjZkEvnksHa3QJ5FOgiPMnQxX3k0hg0/q74L0JLjF
KHJJkW4Og1qn41YfeALjenz3LZoRrJZ0EtJ+MQPZYidCOSspsVDl5KM6riUg
EU2Zc7YnQatD7N8LOJ2BLrxPlwBdyPwz3n+fyw94tPY00v7ROH69R3Uh/6IX
hI3IGGgodmHTn+trN7drYS7g2i1LsU6kJ6nWGDHNgwOmlocT78/jE8blwmnN
PJAqb+Z4wTiBNyuttESD44GCVdM9+vkIypwpjjU41g8ziWEbIQnTmEh143Te
q2rY0n3WGeS6juumcx+uZaWB2O9hWVfVeXzvUPOv6kkF+HeJy1t2tWD3+g7N
omAyBFw4mFMV3IcCEo7rrjeiwDRaIpp1cU//ztt0lg5VgE9BR/CEWi0u8/Cc
JDRmQ9YRMm+fM2Mo7bOVtCYeBB58HhuslAO41hIp5mTfDALBVua8LhXo+P7z
kSuJHhB6VYJWNGASXy6nJbiIBEBefwPD2Fo32kj+3R5wbYN2N6pyab5mjGLJ
0ftBmw0C9hWpTTpDOBA9+WH+VDRsqWaIXAhtxIDoR53G3FmQ2OW4vXR0Hvd5
W7DcKDKCB4rv5PXiO7C06IP4q2PesOUs+0HqzTTauGf1X5gqAx1Dizsm0cs4
117YZnXEC6TcR+dCFptx/oWpwlCZK9i9tqbi5+lC8YP9l0MYY6CureE6W2Y/
bsvlbHlfTIc24bLG8PRFtH/S2qQUEgAGORaOlLT9yBWtEprW3g9HqfNCvD/P
o7KeYkDWggeMPJEq1qSYwPtUl9LUFOrALI6aPSaHiPcX2P2uKEdCwe/HJYuH
OlFU7dH4WGMF9OuHnF1Z78T0gw6+Wd3mEGNkyDjg2Y/eS87Cmh6p4DwnOmnD
3oECX37EbsrYggbL5PcHbO3o8m/6XHVDLOjlJXS8DJlH57jNhUtVRDhzPECL
YrcBh69IXvV7/QoWMtJt5TNH8XyqvMfaxjC8IQ3Jrru2iQwuAi972tLgkLHb
5DHfbpwyIDm88aYFzqS66yUKdyDRSykyPiQCcpPpGgtC5nDa9Nq1dcY6CIwc
rtnK7kE+Axel5YJ0MJrZ+Tr2fRT5Qu11uV9PQMFbP0mV51W4eYxaTuy8FVSn
zBY3qUxg30PH8pyEYGiEFMf/BFfxKQPryOnTJnC+5LptwoMuXM6Ir5EcdIUI
m0fl4yYEpJ7QSqJ2rgDF6xdcdiX6UBGTBmWtzWAh281LJnsFa+/dNnJReA47
8+y3ptiWsaTwxqUv5Xmw7xSHsa7WNIqdJ2/XcymBs2DdkMFej9Nf4lIdXNyB
LtDkMjM7AVuELoaLzxuBZ1pp91wsAff1cb/7MRkLdnQGk2elWjHRb/2gLMEe
OoMFFLrIupCsmSJdfi0caKvMNiQz5pDyGKX//YnvoNs1M6xjNYYdW7/fBAiO
gcLw8c1wc1KkDmVX/ejiAyKql+5z97Zjao+e19dMPZg0Eur7d3UWo57M/KWp
D4LbHfNcRLEZ5LWOqzWjzwexXwe9Jqe7kcw3e1LJJhqa6MgXIs8vYruTLavH
PUdgI+gf6ri/16/lO+96JJ1gxeHciA9PB+pzVoTG3jIGZpWYC8bpE2gtI+WO
btFwXrnkUvV0P07qusv923vflX8F6hJ7/hTZKsNxO7cMVtwpuBqUO7AmtNVS
W8IIqlwpWYfTRvHAKbbuI+xh8MaajD3JaxmZl+8n2F/5APVJL4nEiyNImkuI
uJ1uDgdddZpzTYnI0t5bN3IuBl5IDtdl17RhzYotv2ztB4jdn5ttJkPEQiPT
9s+yI6D3uMlaMrcNk77/08/lLgdawdtv/JkWkV/Yld7ZJRAUbypsndIYwS7+
lyfblazhn6+LgITTKJIEbYeeiW4A76LJ4oh4AjItSqhv5zpAQweP7KULLdj1
6EZm68tQiFt4yMn0a4/H3Ad/7jpmgsyItY3Wg19Ilc2RIRxTBjbCg3b7merw
R/3AF0leV7htqGsdwN+BqUs+mvwpjfD1K4v9mYB6/GOlNBZDXwc8I/UJUpQL
KPp3ncfkdgYICR3nmSnfwCe/+P5ZChZDlmpLoV1TG9ra+osd0C2A/lRlh0/b
Tdg+/We44T8vuEVSPurE1YICJE8mj8l4gmlyslEN2ThSKZmsXJAPBXLLX+mG
gst4eMX12pZ8DHx7uI9XgXMRXdhHxIirFXD/U/px9gEiXhnrLRUNnQDzC2bf
NLKOosd+5fhMlg7Y9qPhesQ3iT+E8mSvffKHu/94Neu5CSii6lhHZecEzlq/
7x0dGsB7Oq16P8YIUJYn5Ub78zCeusW5fO+/fjjkZcv/yHQG3zbWH3mmUwos
aqXEFONBlCIusGZvmoDj8J1Vny/9KGZeprX01gZMk9LqxjQ7sMXhv2PyJyLg
2M0uJm2fPT3+SWku6N8Aljt++7c2hjD9YrKftP4QKJq8SDysvtc/NZXJpVSB
sPbkQj7pVhMm6Fl7D66Hw0pWKDvJnWH0GBmX5fHIhpimIIWNnC7UnK6fqSjy
hIKCS6TZ7/qROcMhZEPREaqphmQLvVbwYQhz9ubzYPivm5eX5PU4GmVSaUqc
igC3WLf2ziUi8onmCW0w5oCNdIfemyNETPc4ct6frQLKmJzO560vYbj/z8Ke
wGDYv+XnQOc9gIc9Vf9a/n4LYz7+aR1PR7Axo/z6GbL34CXytKhyeAFTqTn9
7/oWQR23H+FswyzC0QUZgnAGnD7kxfDXbRSt32/d2XWLAXpml0y81I9W0T8N
zmy/BZbHf/Gy5Ti+F1W/E/j4GyxYS15+YdCOA0TSLLuBGGiwZnCasCai+rMW
PeaMekhy1WQ4YruEu1ZV11114oFV5xH3Qe4OZP40HGLOHw3+FwVYwmrn8NI+
kfjDGjGQEW6o7Rw3gULWNs/s1hqAszhTrDCiFnXPv/36iiVk7//EXJrzH8B2
woDmR8E22JcYlcWSsYoO1hIh6g4xQBHw2tVQiYCD2+SlqDAC385S1rIQjmHO
kMvPnxrlsFkTpsq22YRUkkzzh1WioHdFQ5vfvRXpD3HEtp4ZB1LLx7cy2+7j
tZl0g6c5hiAkO716SGgQL5vvd6in8QbtjOtOb40nsTaaay7FqRVEE75dH4gc
QBkuYSWXxHA41bSYaLa7giIJ+Tft3cOBK1WzJOLOAEavRJDOSvTBT8HQ1w/U
2/HY1dlXwrTRICBH1n/33Tjqp/z9yMcQD2cpLD7YtE1hH6vh04xRE2BNNJPf
iuzCVzn392elp0DhlmeDd+kgKm982vDwNIFgklOHVLi70C37zpZwZBmo+83E
PwydQVEGWm3wigT7diLt29Ih7PlBybrO7gx8x6kMyPb0bKmzq9WsJxKIf0yH
2RznUH6FX1PtdD44N7SRcXAv4Ul213pB0WjI2dbMHLYfw7OKFw8ze4WCHYY/
40sdw1F5W1JT7VyQ1mFrEEnfRNWOe5Jqe/WM6cgz12om4u3JJ4Kz18rBwUem
o2plDCnJnav/yXtDt9KqfZ/dMNIL8wnVq78F37hdF0r3UbxC056dQNIGdZf5
Ppf+m8AM6sumY8lacG6CPUKqvR+tox1VWT9oQ5YJE6VveT8q08e8NeYpgY/y
saGFElPo3+jiVfrTBnIeTJdf2MtrjqXO4UPaHdBusdqpeX4IJy8fP7oWowGX
IpicyDOJeKhz6SCtsAuklb3ovvaBgHfdzS7VD1dBReHW40amFuy4pvxXYdMA
RGmNSmJ5J/AGxcm/1/d1g0X2gqaY1CRG1seJWiz7gnLzaKicKAEFxmY8v55w
Bn2n2y/qPZdxiTrrQ3NnBDweZnM7YL+G/nQ1fKXuIdDmd70+U2MeTUdLhFLm
yyB8mIKBbHUAOa0drsqEzIPDKe/6CUkpTFAw2gzmzYQ5vtH2ilctyHwmfyc+
3QHOzxhzKrKM4MHy6+x+4xqQvPzkV+vkAsaHDF8hk6sHkUoehSN/1pBx6HYB
q0DCnh/PjWgNtuL6bFswA58ZmJR7HNnR29MXJlvWd9WtwFE1fM1GfBFfcoX2
FqtWg8Ac83+jz7uQhjYyNGc1A7SCbvSZsY/gtqHH/me++aCv4TV/l3oK9+ur
Ew5pj4M4xyLxw7gizpj8dTqxVQuJFEA++5qAo8NUSb9VrOD9qqI9QXAEdz78
N+xeHAMqYq/n790bw2Xf+bSYDCuQvJyWc8Z4AQ+HVtgWcvSBrnlzlkRQB34P
trA/IZ0Jamzdm4fqRjAq8Npfht8RUP41+yS50hA6vRUinWoshvIR32Om9MvI
/4Jn7BRvEiS/+h4mJjmB6f5ybicVo+Gi2gFuick2XI+aEJIyCYV5czpHUpl2
9B9cjFP/OAZpJQ/jFfrTsSfYrEDAYG8equ6lEs9PYxccV5nlLYdiFS7KdS8C
nquV7Q1sSYID4ZbSRsPtSKimrtu6oAS7FYZz3hmjGG/VfIOr1xT6fbsjKPnb
0a5mZCLr6DIcla7yCT+fg7+mV8jdbsQDX4HFvZXkKVR5TvNL730iNDJxVhZy
juCbo5EHCSqLYLYbfJPi9msUOZHB8OBCKixt3Jx/ud6HpVQdZyRIAmHQyeOh
Qcw8Bvwd2fy3VQb5xHGaYrkOPHPpcahvaxxIb3QqdkVNY6mP7Bvvby/BKY+T
5GP3AmZc7HehfeUE70VMYwP2/KOwb3qjoqsdLK5wx9d37Ontx/vsijve4HQl
n7UIe/Hkjavb36c/wc0p7fovc/PYurr/doTgB1CTN+Nnb+zH1eN1XKhoCWGP
rZ6bB68ih6uoiDLvXv99/ZvCF7jHd6o3KCltp0HauPl4lE8O5vr3R0jFxsIV
71CLY22DWMhiKDpdlAs8jY2Vk3v5+CN+nndIcYaHtHlMXOPNmNcdPPD4eiHM
TR9nT43oRIn72xf6LoxDYFgTu2T+AK4a2M5dSXwPL12jhFX1FlD76rW5NUiB
dJ7+z5YHp/GB+q7XU+kikMt6uHO2Ygdv30xfGSi0hXIKzlMvhYiY2NvPtaaU
BkyCfVW3Dy3s8fStb8qvkmF/d/Hd29kNeNtDM+rZ2ACI7F9pfUtoQ8k/wWkM
3+aB1EVp4EeqDQpoLOqRVZoBBcV+FfYPHWj1wjavUL8GNhyPtXk868fQKwcy
29u7oMSvaPbENgGFm8LUZfTr4E+zSwhTyxReb3C4/uVZDNgO9kaeDx1CijM/
Ar4uRADpds5URvEK8mnE3Amvj4el/AtbM+Yd+Mj1nY/taxugDY+kNotZQVGu
x+zs00T4nVdbE6UZiBeKsqqL1xyhkdGkWOr6COqY/BXriwyCj5PQRG8/j3mH
2e5QvigD5XqPD41jvai0M32EujQYpnmpP45Wj+LqAKlJ/NOvANmPw77y9yPN
89utv8VigUVX66XflzmMeU88oPzsFTxcPXT4mUYXyn/7xe3uHA8Kc4tLD0RG
UEBMMejMZCXsZnV/ef90Amdqem0vJoVBoKDBalpYN64n8q788AuHmcPrRK2g
EVRuZ+h3kmiF1HNG44SjPaioO8xWpKQLI9P04/r0fRjtgE/1omxg2PwydfuN
EewrfqHUWTsNY6v6XLQk0rj9zPCkdFQMBGfUZLKzjWPbVnG9GlUEcEurabqP
TuPnyxX/XN/HwTh1lNlD+RaUWz1i50cXCR+Txd/23O3FMNWzNt2T72D/vPi9
lBACMnSVycZkv4Xt1KhYbckRDLFKF2s44AaXX1O9vH+MiBJPIr9LK4dBFptM
SmYhAY38XU76/CmEaQ66o89NFvGSdvGZ+qNB0JTEPBBC3ocbH49R828lwObk
c66yygZcvsZh0dFnBt9/Q9tgAgF5JVdyVdPMQSct2Il2fgnVxqePWK/FwD9T
TbWJ6h6sf7djylLpBMQvN43zKPtx4FlKkMJOP1gVBXBWrY9iE1uLafNgBUi/
jX06RDuNk4nZen6JtbCPxrZioqIeezjLExiTYuHmIRbaooVllCL3Zc4S0oOe
zDcjU6Gj+Ppe3PmC0iio4V3vP+k+jgrkVjx+yQ4gIECoe1u7hM9FuB8WVlbD
ucVheZq4LqRXKLzOX50BIye9Yq39e1Gc0aB+xCcICClWH2Q8hpH5gNUVjyNF
8MdtdLe0rg2/PuMTnUsLg27fhccMvwj4nwrlC/keGfB7KFgm1kTEmrMPo5tt
vsLNY54cWziKSu+vVMRqZQB/VcqjO1PTyBLMSRgISYOzued+d/5rxchONT2U
cwICff+hjb18WzkVepSz3gJsJpUS3lWOYpksu+/BpCwIdywlZ8iZQonNueRz
+hFw71eyzevocZw7+3JEdY9/tm/tT2RonsFbbUPO38UXIVJLzeMXKS/y6hO1
eCkzYKy1azvGZAy7rtBoec99h92Qx9bvgvrwieixu/veuAOzlMGD3OFpTKhk
q/7lawmjQTzGXCTtWC94sbz75B7vUrJ7Upv/Qi92X/oU0s8QdGVN7ExMJyqV
t/frHPWGQ71Cs+R7+apEZd0ChwkQ+U9YeuZnNbJutbn8qdrjQQPftbIBAroa
eJToRUdA9l07vyPzjdhuKziTkWQC31K3AsP2+GbNYlXF7KE1rMTWah3dnkGC
64NI7n2FYKSmrNy197ycvHe5bM/DoMbA4k3EpVUMFxRqmdZOBwnCWEiM6SCe
ZzOJSAYvOPR9Pstg/zJ2GV+UE/oTA6QKl3/nJHfg27KsHuHbrdAed5NJn6wN
LSnWDFdHY4HyndpjR8M9PRl4Lntqj9eLR0M+b2wMYif7t4E3DxJgqYz1Pqla
Dyq8lfrQaG8BIRtTW8s+BGRnouIqEkgHlWR5s87udpxKHZvaTxoPjH/HPw/K
EfATj3iFGn0CSDR92olm3sRs68GuUyI5cOPoLYfn12dx6ERFYBnZHg8RjqY/
TB1A80zv9Kyq98C1a621fH8Jq4S62Cs/pkBt+7WCt9XtqKqj2JWanA7Wja0s
lJMjeEm+6FXsuUBITlKJG3Sax+ObvGPLk+lw+gIFtYbCKjbQl1zhL3EDqYIM
JsnAaTzgNnUrrsoKuJv56IzZu7DucM9YTUc5UEzdKa3i78KffX/LEzLSgEG3
wsZ2awTnOnOMRLaDgSpd7XizYROOmmVdt9vL49Oa3QcitztxhcBWtC4UB6tW
JQ26GVsoHnL6WQGXDzAV1dXFKDVjy/7FolWeSdC0+SWcvdGDv3i5PeZryqCg
wzD5mOki3rqrsUCqEAeva3fONa324oS5ZO3903nw8w273GXdZvwNzRm9n2PA
LylK813lnl/Qs+g7GI7Cx/d32Njur8PE5nzQzVovWBZJCD1xbxCnpMqzuTZy
4GbrvecVNTMYUMsjJbcbBg4TusFGgu2Yr2SRwa9eDVSEfPbDE/2ooNyQeL4l
DwiOIh/t5KfwIp+zwK+Ln8A9TNxEYHkYTYe443qvukK3I82lNzTLyPeilvbw
tQZQn4+R330/grFOUgKk6WMwSSriuqi8D91/Ufj4XveChebrL8ZEB1HtBvWx
/k9jMKoTZC86eAyVnTK0VTfL4bNE/OMPSjPIJeaga3EsHeCNQ/K/+D48frsj
3OpjOzw+ZtFENjeBk+TGqk3iGeD39F90itIqlnqeZ41NjoKbefKvD7SNIavh
vfrwP8lQ9mPVsbm4HfUbP7JbUU5DEclfjdTA68h/+Xi9IF0izJsFsk96TyCX
Lr0H1Z4f6GpuaTCem8AQlQ+DLZXeYER1jIy0bh4tA0aG9VtiQLJJ8Ia0xDAu
TH7nrGuPAJ0hs759ySOoxwISE2rjcEzCPDGz0wbvJLHfWU59D/07mtdcZYgY
8fmhq8LwGHBAgPCUjTMGGASd2HjzESjOVrEdOtyPUT95X3GyRIHwkqph3Gg/
duq0pVJU2IPOYr4sedUoip8KN8rZMgG3FcnFOr9+vEUrL/JLrRLCqEXDTlXN
4cNCW+sTZzUhXa5OtnQv75+d27ox2lgNG9/e3bH/U40vY9RFZbMJcCXHdn5R
2AiPBb94a52RBY8oE+nJBVeQbvdeOENjFThJeXS77enthyVVEu8kc1hSTpyR
PtGFFI/2xzmoOMCKUFbbHfkOvCqkwczlmQz7PD5ekIztQ+IksTx8yxHsaJK1
vt9aQaooc5oEikBoUR+65nF3CcWdncd5smMg0nzz7JP3Q8gYbVyT/NELPL4A
Rwg9AUn8pbX2DabB96CcdEHbScwfUdUP1XSGsVvnow7oTWA7Rf4t8dJw+BQ9
oxJVOI5mR9+xV0eHQ5fVJcufHUScEnH4W7LkBCKGRzwa7i3gW5rIeFVGfZBl
LOw2tRxHk1sN1Ld1YsHgrVVxO+zNy4YjecbFJLg9xCpE3NnAL1WDXQN6TmBF
Onw6Y6offbeW6quf24EXoenPddcFzPlPd+XR6W+gTcPi0tXTi1ZzT33tFa0h
4ST55IGdGfxMtNvv6pIDLA6C724/WMfAqjeJG4ktYBzbnzos1YXculT0f/9Z
wuE7Pa+6SdtRTSc5+7VQNVjn6ETnI6nIBSEnOV+LXChctNVL557CO5mtyc2e
CVA4n6WhYNuBx3OGFsbNv8CpQNsigW/z+PG7qid3ZRzkWfXYzGWu4rHFutZt
ugjwEcpI0Ty2hoJmPL6h4W5gsYbpr/SX8f70H4matwlAJPPW/9EwhvcHDCnt
rdJgesvMdLh1GGd0h2tGBjqhSMozzbu5EyHApCflWzr02k0vL2/O4fQJ96kN
DUvAg/zHc0eWUIW7Ozmh5QsYXHWZWy1qx+zE27FJsj7Qd1XvxBjJCJZeM44A
jS5o2FiTjfvWjcTugAmVggxg5Hmqxva0D1nNhNXunsmCLyMBRr3qE9gxOH4u
S3MENpu8Jo00CzFOf/8L9p0UYPH8Ff4ovxfbDVxipbaz4FBdz+L58QUMOhKd
m7g6CeO1vbSixh34nr81jplMDl4euG78s2AUxz/z+jR1WYHTn3O0fvWT+Nwl
/Y1xVR0cWLwibOPZitA50b5Z6QG3WTEnlYWIDi+u/c3WbId/TCcnxgqWMIWM
VtvudBRYfiwUe0j8i4oMm8WbxEmg+/xBYvQn+//Rt8G7/C+HWd1BnObwoCQb
AS1v3V1sF46GO5QK+uFKY1gs51VGm9oGwrux+smtHZhhZ9JKpBwGk0DbTM6L
85j9ytOYqq0CcpwfuXAQCMjodt5I41MBBHwJJ226PoThPGwzYRxhMLN06r9s
qX/Ycub7Ta+jeUD6+GjJ/fvTyFh6POdqeDoMnfFw8GucRSWbgXZNLW+wdZLa
bJ5dQAc7fcFd+yQ4dCuMVkeoA7cTqs+F/QiH1vvrdtRaS7i9Iz/sRpEOrFIj
MmanutCcO+5iDl0WsBJGfz+53oLRz/wJ3D1psJ/jdcmu6jSKMN2J/7EZBSZF
r2PdPxHxC9Nxa7WnvyAgV5Vs8D0Bv96vlSWx3+PxlYSEq9EduHZuhufysj2I
nzau9b7fgf/5T527xl4IPOM+7lRPiWhepdjv5FwHTnYLlQ8+zqLs1C8fywxT
6Bmcvcwq0IK8soz9R/66wyW+90/pzo7jA/sh5j9VzrCQ+PVQVkUbNkkYqibu
DwbXyjp3p4olHNgSauR1DIcv95IjZjMIe/zGv0iXuwDLk+0OZcLvkKNZ4oLk
2QioIo7zphmNo2+fCot6fhLceLz2iduFgPTcZi1tFRMQWnAmk0VcETPsn1Fb
T0fA3weZCnkk83g2s7REc10bimy0HRLlBvETtfh8RKALrOnty33/aRjTHqie
zwuyB7ZH149vXGxB4XX11JMqk7DtcaLIxNgIvXUJZPUuluBUUzZi/KoDH2KC
+dMeY1A+aSe5wzSAhJgdNkXGLyCYze2/1diO8W6VXPPhHaBMFtB9qXAYm5aH
MlaDw+Fzecym2ac+VP4ilMPFmQWMR5bSOi+0YD6Nuuus4hc49/vTUaHry+h8
QAmPH4sG6h+NlHn31/DhF94A29oEaOj7L411Ly/mcuWRiN1LBxqj+MlB6wX0
Whrh9yT3Byv+NeEG33G8I/b15dGHEdAYznDSf5CIxh5HfE50t8G+MgYqG7cJ
fNwVNnxxQh8qvZatXmX3o7Uoy8/zkyXQmiq/GGFJxMBe7/PLdtlg6EepamXU
jr4XjjYzDaVA1qOiexHGfThfvvzq/LQoMF+Z67TmWkarT9TxDjLpwBjzH4Pl
4BSyBe7L9fOIhn87Eo13rvVhQ//IE9MvESD3rCxnq2Ae2VWcaKol4uHGdPhF
bqMeJDv3oLJRORZUHef+yjhOoBk5Hfr8Fw4No7I7trbLeI+z4CF1SAAEsf46
8HylB50rN8UuGsXCafLamy33W1Hz33KP45W3YLpmYMx8rB17Njvzb3lNgqeZ
qAh/KBu+4806vC0TBWZqClcYHXvx7M/3U7Kj+aA2hd8PMw7gkYDY7Uv7M8B9
rJxW2HYWSYnSdL1nEyCllILxk8UcShysERS61Qlcqj/kZ84RcOs2UXh5Lx/2
CHJxtuEIpsit/ea/+wLE2X+qZAsNYF1TZ68/bQbke+8+/6E9iI/IFOVEg+rh
6BO7WV+3UfwtFcuRIlkDEw9UzurfmkV18if3mqKTwMyyWaBs7/6/Yvtqi4Vd
4M2G6yVju1E0DviPKkZIHsqlBC7K/hjFMG65ZG/5DIBdtvJllTGsNFDpqiEx
h9dF+f9R6C0g3VbDUDa5Fzxp/c4SrrOCV8m0SI9IJ4GaoOTCr99j6K1Tbi4p
qA7xvTJWmncHkL/1R82BqxFw3HTsG1XCCAays7+aZEkB4r6q+vrMKXyXqO4s
IvYVOi4caErLmMYuJV0e0XNasCCQ/M9OfAKvQf3Ju6G/wMHmeZij6CJOMlyd
G3cvhY5Vk83c1jHUqBG/LrcSC92VGp+mpFvxs/ltdpdtVyiJjojXObOAZi/D
dn13ImCstG9xQ6YXtc0c3OcNx4FywpWq5QIfGrfpTBs9iYLqHRE1CncCMrSO
faDjD4F8/etmM2k9aGVF55vN5ANUUW88n/Mvo+BVqUcMrXbAyiy76ahMRL++
X+Tl5xoBjJajPwkR8R+xlTT0vg3USvRbuHdNosx9z3Hvxi7Yz8X78CfPIL6S
bH8fIGcD7wJTPMccuvAr7ws964pQ+JEc9t9O9Tjqpl4VCtcvBK8bHCInSCfQ
/TdhVQdSoOtbqyj/7z6UnRNJTe1XAZWS6uDmBiKecpN0dGb9Bq/ndzlVLhDx
I8fJwCGuBQj1Xb36ftYCv2zdL39p+A2yss04zPZ4pUrAXlR97S2ErFq/fh07
iolKH3n8H/iAgJ+daV/zPGL0k7ixDmdI93BPfbl3/YteudPRPAxyPe3I+Oun
sCUvNfJo8zeYLTgTqlK3gnVaqevajLHwpLq02S61A7VJkh99VzCHg/R1GeLJ
y+hDFsVReSgcMj9+Pozq4zgQuLXxRzccDij5H3edm8MJipLz48H2IK9PKstX
3IuZ5WfXwaEGgur+HD2a2IO/6WQejhx2AKnVgqUPWwNo0c0bUbLiB4pcMleL
Twzjb/3LfBRkWUDqryN8+tUYlj65uFRBnglfmd7d+JC9hAyynF7eojFwsuZX
A2vuBAZKF73y/2ILO+RHtb7JtGD/9OJ38hsNwHBd9je3LmFvXhf502hjIOYL
U+Lfk8t4bj2vRemyL0hxcXDTHhrBw2YxxzOs4uBNa6X54c0xtD7FRqBubIG6
kmjBa+GTaPZ9bK6yJR7U4n8ePWXYj6mUVrm+e/5/yH3RvdutEb/lSIX+mnIE
h9x85vz/uvCuEeGzy0QqPKdXKh6cn8bVo89P/XoTBdbSLx7Rpq3gO9JrJNID
mXCc37n4b9kkznkjKxlzJniTHHn3g2MVvT+nMLVpRMGu9ezortY4SszkSuj3
+sNx1kuSg/p7eV6MSs0hOQHsndatc44PYfHQi8jxUSN4mqyRZMAzgadXRZ5a
DIfAfJERfax+J3J/idv9V+QOvW4XF3XoOjAnW/ZqlqUP5CSUCctPLOCV+ruX
/tJnwYETDzY1YBBpDPZDaUYAOFKc1/RhXMHO1pmie+eCYN9ElKB6x169tJ8E
XuX4AG8yxAgkQRN4hIbESJQvG/RjKPx3aYbxQXukwIh2OLx4mW/5UnsZq5Ib
20ons4G0ccRn02Ea19NS66+JJ8D5MPqhVMl5PNydtL+DWAUpp2W0ThtOI9Os
i79wVziIQuC50pe9uHbW/oYPdT58iJ9JslicxPpMneGNJ02wpqLzm8jWig86
Zt/mttjDcn9KP1PwCj7n9BT6KWEDp/Q4rPIUx9E0N077kumevtLK/4i1GEU9
d1mv27rf4Ms1S840XMXcCqUXvP8tQIgG9Smpo5pYUZKnffRyFnxiKOLxtWnF
K28f3/pj+QV8jVW0grqGMbT81uL1mUQYk1URoBDsx/wWronlsny47ZN25Xxv
Jz5xsHp+/m4WuMhQmzqO9+JhUumlC/yVwLJPZM0lsAv92g5XH8vwBwH5iIP7
rceRiSPXV7boDcxsL8R8KyLs8cNvZfIga1gqyU0XX1lDDZJXhD+fXkPWv/5W
t+oF5LOwCc1NcIRpVfVaTQIRyZ6t5dsxRAKfSlXRzO1OTDggzBzYbgha5mVb
E587kCuj70ec9Hfw/qXdzee7hEmbf+dSGqIg2nMwTMBtETPB/If5xwRwU5B+
OxoziCFsHsUXP7iCgnhJLRXTAv4JaOG2P9QFZB1j0iJdnTgcIlU3fr8XxNfm
Trr8KUSGhmhyyfBCELPjKxYpmMQghmNiSSpJMFGS0Jgo0YY/L9KWs+7l/W8S
X09P2I5hcDWN8IEFS9j3sJL1igYRS9N6sptfvwM6knfvDu7p5+8H4c9tj7RD
wOLSkYa3g5h/tfA0nbM/6K5s/fRvWcYKboUlqZdtYCTfquSr2o8Dn48ZGFVE
gqqNWn1v+TRG88h5+S98hfSQDa/+E22YN8l+L33BH/6lCmLC7AAKv0pw/DOa
DIfK4t+fbR5E2oEIGk+2LPC8mZthemEcw8c5GHf03sPxx9wnWbwnMPWe7p83
thogrD9Bdnh6AU0Oj5ycZvODfwFkkzkC88h9ihm+t50E1oC4jT6XFrQ0omN6
tJfHpR+9zM9iXcasI/bxnKQK4OmXYShh3YIq3jff5N73hgW3yOi0wk18fGf3
qWSANyQLRnNY6o8gvdmnTOPHOvC0mYpqoXUZ0xL0gjuSiuE7ydm4xoBZFFxS
6p7yugSWTVpyGRWjmPBfeIW1zn7wO97ipNGzgOfdOo/y1ZnBWlvx+lzrJFKU
L6ff7c8D9YqZM58FB/CVk8vkyigf6Eyfsm1gWMRcn6wOTlluuLBv4c2pyFGs
ESmZe8d+BBpudIXFfhhBkv9/dPJfS3H7uf2/+1R8ysapjMv/5/v5Q/XnV0ej
4ILP9V+j5L1oD05NZ9SV4aIh9UPh8HH0YSK5OUuuDo/XEjNozm5hScGlqMiZ
URCeG3lvVyaEPp1PzFUzGaBCQYxM4sks1l8KflS1+xyULlfNC92dwe+TdKxx
dC7w/ZLNGerxLrx5yLstVisGRDHyyG+ZDvwfZGSKXQ==
      "]],
     FontFamily->"Arial",
     FontSize->20]}, {{}, {}}},
  AspectRatio->1,
  Axes->{False, False},
  AxesLabel->{None, None},
  AxesOrigin->{0, 0},
  BaseStyle->{FontFamily -> "Arial", FontSize -> 20},
  DisplayFunction->Identity,
  Frame->{{True, False}, {True, False}},
  FrameLabel->{{
     FormBox["\"information\"", TraditionalForm], None}, {
     FormBox[
      TagBox[
       GridBox[{{"\"actual/expected pairwise distance\""}, {
          ItemBox["\"PB2\"", BaseStyle -> {
             GrayLevel[0], 32}, StripOnInput -> False]}}, 
        GridBoxAlignment -> {"Columns" -> {{Center}}, "Rows" -> {{Center}}}, 
        DefaultBaseStyle -> "Column", 
        GridBoxItemSize -> {
         "Columns" -> {{Automatic}}, "Rows" -> {{Automatic}}}], "Column"], 
      TraditionalForm], None}},
  FrameTicks->{{Automatic, Automatic}, {Automatic, Automatic}},
  GridLines->{None, None},
  GridLinesStyle->Directive[
    GrayLevel[0.5, 0.4]],
  ImageSize->1000,
  Method->{
   "OptimizePlotMarkers" -> True, "OptimizePlotMarkers" -> True, 
    "CoordinatesToolOptions" -> {"DisplayFunction" -> ({
        Identity[
         Part[#, 1]], 
        Identity[
         Part[#, 2]]}& ), "CopiedValueFunction" -> ({
        Identity[
         Part[#, 1]], 
        Identity[
         Part[#, 2]]}& )}},
  PlotRange->{{0, 1.100335402393228}, {0, 145575.13268421206`}},
  PlotRangePadding->{{0, 0}, {0, 0}},
  Ticks->{Automatic, Automatic}]], "Output",ExpressionUUID->"85b998ce-977a-\
472a-bb39-3bde4905b691"]
}, Open  ]],

Cell[CellGroupData[{

Cell["\<\
Example sequences highlighted by regions found in analyses to be conserved\
\>", "Subsection",ExpressionUUID->"27ad35d9-f568-4b2c-b0e8-b9f5cf100855"],

Cell[BoxData["\<\"Interesting points (by weighted raw PD) highlighted for \
gene PB2:\\\
nATGGAAAGAATAAAAGAACTACGGAATCTAATGTCGCAGTCTCGCACTCGCGAGATACTGACGAAAACCACAGTGGA\
CCATATGGCCATAATTAAGAAGTACACATCGGGGAGACAGGAAAAGAACCCGTCA---\
CTTAGGATGAAATGGATGATGGCAATGAAATATCCAATTACTGCTGACAAAAGGATAACAGAAATGGTTCCGGAGAGA\
AATGAACAAGGACAAACTCTGTGGAGCAAAATGAGTGATGCTGGATCAGACAGAGTGATGGTATCACCTTTGGCTGTA\
ACATGGTGGAATAGGAATGGACCCGTGACAAATACGGTCCATTACCCAAAAGTGTACAAGACTTATTTCGACAAAGTC\
GAAAGGTTAAAACATGGAACCTTTGGCCCTGTCCATTTTAGAAATCAAGTCAAGATACGAAGAAGAGTAGACATAAAC\
CCTGGTCATGCAGACCTCAGTGCCAAAGAGGCACAAGATGTAATTATGGAAGTTGTTTTTCCCAATGAAGTGGGAGCC\
AGAATACTAACATCAGAATCACAGCTAACAATAACTAAAGAGAAAAAAGAAGAACTCCGAGATTGCAAAATTTCTCCC\
TTGATGGTCGCATACATGCTAGAGAGAGAACTTGTGCGGAAAACAAGATTTCTCCCAGTTGCTGGCGGAACAAGCAGT\
ATATACATTGAAGTTTTACATTTGACTCAAGGAACGTGTTGGGAACAAATGTACACTCCAGGTGGAGGAGTGAGGAAT\
GACGATGTTGACCAAAGCCTAATTATTGCGGCCAGGAACATAGTAAGAAGAGCCGCAGTGTCAGCAGATCCACTCGCA\
TCTTTATTGGAGATGTGTCACAGCACGCAAATTGGCGGAACAAGGATGGTGGACATTCTTAGACAGAACCCGACTGAA\
GAACAAGCTGTTGATATATGCAAAGCTGCAATGGGATTGAGAATCAGCTCATCTTTCAGCTTTGGTGGCTTTACATTT\
AAAAGAACGAGCGGGTCGTCAGTC---AAAAGAGAGGAAGAG---\
GTTCTTACAGGCAATCTCCAGACATTGAGAATAAGAGTACATGAGGGATATGAGGAGTTCACAATGGTGGGGAAAAGA\
GCAACAGCTATACTAAGAAAAGCAACCAGAAGACTGGTTCAACTCATAGTGAGTGGGAGAGACGAACAGTCAATAGCC\
GAAGCAATAATCGTGGCCATGGTGTTTTCACAAGAAGATTGCGTGATAAAAGCAGTTAGAGGTGACCTGAATTTTGTC\
AACAGAGCAAATCAGCGGTTGAACCCCATGCATCAGCTTTTAAGGCATTTTCAGAAAGATGCGAAAGTGCTCTTTCAA\
AATTGGGGAGTTGAACACATCGACAGTGTGATGGGAATGGTTGGAGTATTACCAGATATGACTCCAAGCACAGAGATG\
TCAATGAGAGGAATAAGAGTCAGCAAAATGGGTGTAGATGAATACTCCAGTACAGAGAGGGTGGTGGTTAGCATTGAT\
CGGTTTTTGAGAGTTCGAGATCAACGTGGGAATGTATTATTATCTCCTGAGGAGGTCAGTGAAACACAGGGAACTGAA\
AGACTGACCATAACTTACTCATCATCGATGATGTGGGAGATTAACGGTCCTGAGTCGGTTTTGGTCAATACCTATCAA\
TGGATCATCAGGAATTGGGAAGCTGTCAAAATTCAATGGTCTCAGAACCCTGCAATGTTGTACAACAAAATGGAATTT\
GAACCATTTCAATCTTTAGTCCCCAAGGCCACTAGAAGCCAATACAGTGGGTTTGTCAGAACTCTATTCCAACAAATG\
AGAGACGTACTTGGGACATTTGACACTGCCCAGATAATAAAGCTTCTCCCTTTTGCAGCTGCTCCACCGAAGCAAAGC\
AGAATGCAGTTCTCTTCACTGACTGTGAATGTGAGGGGATCAGGGATGAGAATACTTGTAAGGGGCAATTCTCCTGTA\
TTCAACTACAACAAGACCACTAAAAGGCTAACAATTCTTGGAAAAGATGCCGGCACTTTAATTGAAGACCCAGATGAA\
AGCACATCCGGAGTGGAGTCCGCCGTCTTG---\
AGAGGGTTCCTCATTATAAGTAAAGAAGACAGAAGATACGGACCAGCATTAAGCATCAATGAACTGAGTAACCTTGCA\
AAAGGGGAAAAGGCTAATGTGCTAATTGGGCAAGGAGACGTGGTGTTGGTAATGAAACGGAAACGGGACTCTAGTATA\
CTTACTGACAGCCAGACAGCGACCAAAAGAATTCGGATGGCCATCAATTAA\\n\\nInteresting points \
(by weighted ranked PD) highlighted for gene \
PB2:\\nATGGAAAGAATAAAAGAACTACGGAATCTAATGTCGCAGTCTCGCACTCGCGAGATACTGACGAAAACCAC\
AGTGGACCATATGGCCATAATTAAGAAGTACACATCGGGGAGACAGGAAAAGAACCCGTCA---\
CTTAGGATGAAATGGATGATGGCAATGAAATATCCAATTACTGCTGACAAAAGGATAACAGAAATGGTTCCGGAGAGA\
AATGAACAAGGACAAACTCTGTGGAGCAAAATGAGTGATGCTGGATCAGACAGAGTGATGGTATCACCTTTGGCTGTA\
ACATGGTGGAATAGGAATGGACCCGTGACAAATACGGTCCATTACCCAAAAGTGTACAAGACTTATTTCGACAAAGTC\
GAAAGGTTAAAACATGGAACCTTTGGCCCTGTCCATTTTAGAAATCAAGTCAAGATACGAAGAAGAGTAGACATAAAC\
CCTGGTCATGCAGACCTCAGTGCCAAAGAGGCACAAGATGTAATTATGGAAGTTGTTTTTCCCAATGAAGTGGGAGCC\
AGAATACTAACATCAGAATCACAGCTAACAATAACTAAAGAGAAAAAAGAAGAACTCCGAGATTGCAAAATTTCTCCC\
TTGATGGTCGCATACATGCTAGAGAGAGAACTTGTGCGGAAAACAAGATTTCTCCCAGTTGCTGGCGGAACAAGCAGT\
ATATACATTGAAGTTTTACATTTGACTCAAGGAACGTGTTGGGAACAAATGTACACTCCAGGTGGAGGAGTGAGGAAT\
GACGATGTTGACCAAAGCCTAATTATTGCGGCCAGGAACATAGTAAGAAGAGCCGCAGTGTCAGCAGATCCACTCGCA\
TCTTTATTGGAGATGTGTCACAGCACGCAAATTGGCGGAACAAGGATGGTGGACATTCTTAGACAGAACCCGACTGAA\
GAACAAGCTGTTGATATATGCAAAGCTGCAATGGGATTGAGAATCAGCTCATCTTTCAGCTTTGGTGGCTTTACATTT\
AAAAGAACGAGCGGGTCGTCAGTC---AAAAGAGAGGAAGAG---\
GTTCTTACAGGCAATCTCCAGACATTGAGAATAAGAGTACATGAGGGATATGAGGAGTTCACAATGGTGGGGAAAAGA\
GCAACAGCTATACTAAGAAAAGCAACCAGAAGACTGGTTCAACTCATAGTGAGTGGGAGAGACGAACAGTCAATAGCC\
GAAGCAATAATCGTGGCCATGGTGTTTTCACAAGAAGATTGCGTGATAAAAGCAGTTAGAGGTGACCTGAATTTTGTC\
AACAGAGCAAATCAGCGGTTGAACCCCATGCATCAGCTTTTAAGGCATTTTCAGAAAGATGCGAAAGTGCTCTTTCAA\
AATTGGGGAGTTGAACACATCGACAGTGTGATGGGAATGGTTGGAGTATTACCAGATATGACTCCAAGCACAGAGATG\
TCAATGAGAGGAATAAGAGTCAGCAAAATGGGTGTAGATGAATACTCCAGTACAGAGAGGGTGGTGGTTAGCATTGAT\
CGGTTTTTGAGAGTTCGAGATCAACGTGGGAATGTATTATTATCTCCTGAGGAGGTCAGTGAAACACAGGGAACTGAA\
AGACTGACCATAACTTACTCATCATCGATGATGTGGGAGATTAACGGTCCTGAGTCGGTTTTGGTCAATACCTATCAA\
TGGATCATCAGGAATTGGGAAGCTGTCAAAATTCAATGGTCTCAGAACCCTGCAATGTTGTACAACAAAATGGAATTT\
GAACCATTTCAATCTTTAGTCCCCAAGGCCACTAGAAGCCAATACAGTGGGTTTGTCAGAACTCTATTCCAACAAATG\
AGAGACGTACTTGGGACATTTGACACTGCCCAGATAATAAAGCTTCTCCCTTTTGCAGCTGCTCCACCGAAGCAAAGC\
AGAATGCAGTTCTCTTCACTGACTGTGAATGTGAGGGGATCAGGGATGAGAATACTTGTAAGGGGCAATTCTCCTGTA\
TTCAACTACAACAAGACCACTAAAAGGCTAACAATTCTTGGAAAAGATGCCGGCACTTTAATTGAAGACCCAGATGAA\
AGCACATCCGGAGTGGAGTCCGCCGTCTTG---\
AGAGGGTTCCTCATTATAAGTAAAGAAGACAGAAGATACGGACCAGCATTAAGCATCAATGAACTGAGTAACCTTGCA\
AAAGGGGAAAAGGCTAATGTGCTAATTGGGCAAGGAGACGTGGTGTTGGTAATGAAACGGAAACGGGACTCTAGT\\!\
\\(\\*StyleBox[\\\"\\\\\\\"A\\\\\\\"\\\", Rule[FontColor, \
RGBColor[Rational[71, 85], Rational[94, 255], 0]], Rule[FontSize, 18], \
Rule[FontWeight, Bold], Rule[StripOnInput, False]]\\)\\!\\(\\*StyleBox[\\\"\\\
\\\\\"T\\\\\\\"\\\", Rule[FontColor, RGBColor[Rational[71, 85], Rational[94, \
255], 0]], Rule[FontSize, 18], Rule[FontWeight, Bold], Rule[StripOnInput, \
False]]\\)\\!\\(\\*StyleBox[\\\"\\\\\\\"A\\\\\\\"\\\", Rule[FontColor, \
RGBColor[Rational[71, 85], Rational[94, 255], 0]], Rule[FontSize, 18], \
Rule[FontWeight, Bold], Rule[StripOnInput, False]]\\)\\!\\(\\*StyleBox[\\\"\\\
\\\\\"C\\\\\\\"\\\", Rule[FontColor, RGBColor[Rational[71, 85], Rational[94, \
255], 0]], Rule[FontSize, 18], Rule[FontWeight, Bold], Rule[StripOnInput, \
False]]\\)\\!\\(\\*StyleBox[\\\"\\\\\\\"T\\\\\\\"\\\", Rule[FontColor, \
RGBColor[Rational[71, 85], Rational[94, 255], 0]], Rule[FontSize, 18], \
Rule[FontWeight, Bold], Rule[StripOnInput, False]]\\)\\!\\(\\*StyleBox[\\\"\\\
\\\\\"T\\\\\\\"\\\", Rule[FontColor, RGBColor[Rational[71, 85], Rational[94, \
255], 0]], Rule[FontSize, 18], Rule[FontWeight, Bold], Rule[StripOnInput, \
False]]\\)\\!\\(\\*StyleBox[\\\"\\\\\\\"A\\\\\\\"\\\", Rule[FontColor, \
RGBColor[Rational[71, 85], Rational[94, 255], 0]], Rule[FontSize, 18], \
Rule[FontWeight, Bold], Rule[StripOnInput, False]]\\)\\!\\(\\*StyleBox[\\\"\\\
\\\\\"C\\\\\\\"\\\", Rule[FontColor, RGBColor[Rational[71, 85], Rational[94, \
255], 0]], Rule[FontSize, 18], Rule[FontWeight, Bold], Rule[StripOnInput, \
False]]\\)\\!\\(\\*StyleBox[\\\"\\\\\\\"T\\\\\\\"\\\", Rule[FontColor, \
RGBColor[Rational[71, 85], Rational[94, 255], 0]], Rule[FontSize, 18], \
Rule[FontWeight, Bold], Rule[StripOnInput, False]]\\)\\!\\(\\*StyleBox[\\\"\\\
\\\\\"G\\\\\\\"\\\", Rule[FontColor, RGBColor[Rational[71, 85], Rational[94, \
255], 0]], Rule[FontSize, 18], Rule[FontWeight, Bold], Rule[StripOnInput, \
False]]\\)\\!\\(\\*StyleBox[\\\"\\\\\\\"A\\\\\\\"\\\", Rule[FontColor, \
RGBColor[Rational[71, 85], Rational[94, 255], 0]], Rule[FontSize, 18], \
Rule[FontWeight, Bold], Rule[StripOnInput, False]]\\)\\!\\(\\*StyleBox[\\\"\\\
\\\\\"C\\\\\\\"\\\", Rule[FontColor, RGBColor[Rational[71, 85], Rational[94, \
255], 0]], Rule[FontSize, 18], Rule[FontWeight, Bold], Rule[StripOnInput, \
False]]\\)\\!\\(\\*StyleBox[\\\"\\\\\\\"A\\\\\\\"\\\", Rule[FontColor, \
RGBColor[Rational[71, 85], Rational[94, 255], 0]], Rule[FontSize, 18], \
Rule[FontWeight, Bold], Rule[StripOnInput, False]]\\)\\!\\(\\*StyleBox[\\\"\\\
\\\\\"G\\\\\\\"\\\", Rule[FontColor, RGBColor[Rational[71, 85], Rational[94, \
255], 0]], Rule[FontSize, 18], Rule[FontWeight, Bold], Rule[StripOnInput, \
False]]\\)\\!\\(\\*StyleBox[\\\"\\\\\\\"C\\\\\\\"\\\", Rule[FontColor, \
RGBColor[Rational[71, 85], Rational[94, 255], 0]], Rule[FontSize, 18], \
Rule[FontWeight, Bold], Rule[StripOnInput, False]]\\)\\!\\(\\*StyleBox[\\\"\\\
\\\\\"C\\\\\\\"\\\", Rule[FontColor, RGBColor[Rational[71, 85], Rational[94, \
255], 0]], Rule[FontSize, 18], Rule[FontWeight, Bold], Rule[StripOnInput, \
False]]\\)\\!\\(\\*StyleBox[\\\"\\\\\\\"A\\\\\\\"\\\", Rule[FontColor, \
RGBColor[Rational[71, 85], Rational[94, 255], 0]], Rule[FontSize, 18], \
Rule[FontWeight, Bold], Rule[StripOnInput, False]]\\)\\!\\(\\*StyleBox[\\\"\\\
\\\\\"G\\\\\\\"\\\", Rule[FontColor, RGBColor[Rational[71, 85], Rational[94, \
255], 0]], Rule[FontSize, 18], Rule[FontWeight, Bold], Rule[StripOnInput, \
False]]\\)\\!\\(\\*StyleBox[\\\"\\\\\\\"A\\\\\\\"\\\", Rule[FontColor, \
RGBColor[Rational[71, 85], Rational[94, 255], 0]], Rule[FontSize, 18], \
Rule[FontWeight, Bold], Rule[StripOnInput, False]]\\)\\!\\(\\*StyleBox[\\\"\\\
\\\\\"C\\\\\\\"\\\", Rule[FontColor, RGBColor[Rational[71, 85], Rational[94, \
255], 0]], Rule[FontSize, 18], Rule[FontWeight, Bold], Rule[StripOnInput, \
False]]\\)\\!\\(\\*StyleBox[\\\"\\\\\\\"A\\\\\\\"\\\", Rule[FontColor, \
RGBColor[Rational[71, 85], Rational[94, 255], 0]], Rule[FontSize, 18], \
Rule[FontWeight, Bold], Rule[StripOnInput, False]]\\)\\!\\(\\*StyleBox[\\\"\\\
\\\\\"G\\\\\\\"\\\", Rule[FontColor, RGBColor[Rational[71, 85], Rational[94, \
255], 0]], Rule[FontSize, 18], Rule[FontWeight, Bold], Rule[StripOnInput, \
False]]\\)\\!\\(\\*StyleBox[\\\"\\\\\\\"C\\\\\\\"\\\", Rule[FontColor, \
RGBColor[Rational[71, 85], Rational[94, 255], 0]], Rule[FontSize, 18], \
Rule[FontWeight, Bold], Rule[StripOnInput, False]]\\)\\!\\(\\*StyleBox[\\\"\\\
\\\\\"G\\\\\\\"\\\", Rule[FontColor, RGBColor[Rational[71, 85], Rational[94, \
255], 0]], Rule[FontSize, 18], Rule[FontWeight, Bold], Rule[StripOnInput, \
False]]\\)\\!\\(\\*StyleBox[\\\"\\\\\\\"A\\\\\\\"\\\", Rule[FontColor, \
RGBColor[Rational[71, 85], Rational[94, 255], 0]], Rule[FontSize, 18], \
Rule[FontWeight, Bold], Rule[StripOnInput, False]]\\)\\!\\(\\*StyleBox[\\\"\\\
\\\\\"C\\\\\\\"\\\", Rule[FontColor, RGBColor[Rational[71, 85], Rational[94, \
255], 0]], Rule[FontSize, 18], Rule[FontWeight, Bold], Rule[StripOnInput, \
False]]\\)\\!\\(\\*StyleBox[\\\"\\\\\\\"C\\\\\\\"\\\", Rule[FontColor, \
RGBColor[Rational[71, 85], Rational[94, 255], 0]], Rule[FontSize, 18], \
Rule[FontWeight, Bold], Rule[StripOnInput, False]]\\)\\!\\(\\*StyleBox[\\\"\\\
\\\\\"A\\\\\\\"\\\", Rule[FontColor, RGBColor[Rational[71, 85], Rational[94, \
255], 0]], Rule[FontSize, 18], Rule[FontWeight, Bold], Rule[StripOnInput, \
False]]\\)\\!\\(\\*StyleBox[\\\"\\\\\\\"A\\\\\\\"\\\", Rule[FontColor, \
RGBColor[Rational[71, 85], Rational[94, 255], 0]], Rule[FontSize, 18], \
Rule[FontWeight, Bold], Rule[StripOnInput, False]]\\)\\!\\(\\*StyleBox[\\\"\\\
\\\\\"A\\\\\\\"\\\", Rule[FontColor, RGBColor[Rational[71, 85], Rational[94, \
255], 0]], Rule[FontSize, 18], Rule[FontWeight, Bold], Rule[StripOnInput, \
False]]\\)\\!\\(\\*StyleBox[\\\"\\\\\\\"A\\\\\\\"\\\", Rule[FontColor, \
RGBColor[Rational[71, 85], Rational[94, 255], 0]], Rule[FontSize, 18], \
Rule[FontWeight, Bold], Rule[StripOnInput, False]]\\)\\!\\(\\*StyleBox[\\\"\\\
\\\\\"G\\\\\\\"\\\", Rule[FontColor, RGBColor[Rational[71, 85], Rational[94, \
255], 0]], Rule[FontSize, 18], Rule[FontWeight, Bold], Rule[StripOnInput, \
False]]\\)\\!\\(\\*StyleBox[\\\"\\\\\\\"A\\\\\\\"\\\", Rule[FontColor, \
RGBColor[Rational[71, 85], Rational[94, 255], 0]], Rule[FontSize, 18], \
Rule[FontWeight, Bold], Rule[StripOnInput, False]]\\)\\!\\(\\*StyleBox[\\\"\\\
\\\\\"A\\\\\\\"\\\", Rule[FontColor, RGBColor[Rational[71, 85], Rational[94, \
255], 0]], Rule[FontSize, 18], Rule[FontWeight, Bold], Rule[StripOnInput, \
False]]\\)\\!\\(\\*StyleBox[\\\"\\\\\\\"T\\\\\\\"\\\", Rule[FontColor, \
RGBColor[Rational[71, 85], Rational[94, 255], 0]], Rule[FontSize, 18], \
Rule[FontWeight, Bold], Rule[StripOnInput, False]]\\)\\!\\(\\*StyleBox[\\\"\\\
\\\\\"T\\\\\\\"\\\", Rule[FontColor, RGBColor[Rational[71, 85], Rational[94, \
255], 0]], Rule[FontSize, 18], Rule[FontWeight, Bold], Rule[StripOnInput, \
False]]\\)\\!\\(\\*StyleBox[\\\"\\\\\\\"C\\\\\\\"\\\", Rule[FontColor, \
RGBColor[Rational[71, 85], Rational[94, 255], 0]], Rule[FontSize, 18], \
Rule[FontWeight, Bold], Rule[StripOnInput, False]]\\)\\!\\(\\*StyleBox[\\\"\\\
\\\\\"G\\\\\\\"\\\", Rule[FontColor, RGBColor[Rational[71, 85], Rational[94, \
255], 0]], Rule[FontSize, 18], Rule[FontWeight, Bold], Rule[StripOnInput, \
False]]\\)\\!\\(\\*StyleBox[\\\"\\\\\\\"G\\\\\\\"\\\", Rule[FontColor, \
RGBColor[Rational[71, 85], Rational[94, 255], 0]], Rule[FontSize, 18], \
Rule[FontWeight, Bold], Rule[StripOnInput, False]]\\)\\!\\(\\*StyleBox[\\\"\\\
\\\\\"A\\\\\\\"\\\", Rule[FontColor, RGBColor[Rational[71, 85], Rational[94, \
255], 0]], Rule[FontSize, 18], Rule[FontWeight, Bold], Rule[StripOnInput, \
False]]\\)\\!\\(\\*StyleBox[\\\"\\\\\\\"T\\\\\\\"\\\", Rule[FontColor, \
RGBColor[Rational[71, 85], Rational[94, 255], 0]], Rule[FontSize, 18], \
Rule[FontWeight, Bold], Rule[StripOnInput, False]]\\)\\!\\(\\*StyleBox[\\\"\\\
\\\\\"G\\\\\\\"\\\", Rule[FontColor, RGBColor[Rational[71, 85], Rational[94, \
255], 0]], Rule[FontSize, 18], Rule[FontWeight, Bold], Rule[StripOnInput, \
False]]\\)\\!\\(\\*StyleBox[\\\"\\\\\\\"G\\\\\\\"\\\", Rule[FontColor, \
RGBColor[Rational[71, 85], Rational[94, 255], 0]], Rule[FontSize, 18], \
Rule[FontWeight, Bold], Rule[StripOnInput, False]]\\)\\!\\(\\*StyleBox[\\\"\\\
\\\\\"C\\\\\\\"\\\", Rule[FontColor, RGBColor[Rational[71, 85], Rational[94, \
255], 0]], Rule[FontSize, 18], Rule[FontWeight, Bold], Rule[StripOnInput, \
False]]\\)\\!\\(\\*StyleBox[\\\"\\\\\\\"C\\\\\\\"\\\", Rule[FontColor, \
RGBColor[Rational[71, 85], Rational[94, 255], 0]], Rule[FontSize, 18], \
Rule[FontWeight, Bold], Rule[StripOnInput, False]]\\)\\!\\(\\*StyleBox[\\\"\\\
\\\\\"A\\\\\\\"\\\", Rule[FontColor, RGBColor[Rational[71, 85], Rational[94, \
255], 0]], Rule[FontSize, 18], Rule[FontWeight, Bold], Rule[StripOnInput, \
False]]\\)\\!\\(\\*StyleBox[\\\"\\\\\\\"T\\\\\\\"\\\", Rule[FontColor, \
RGBColor[Rational[71, 85], Rational[94, 255], 0]], Rule[FontSize, 18], \
Rule[FontWeight, Bold], Rule[StripOnInput, False]]\\)\\!\\(\\*StyleBox[\\\"\\\
\\\\\"C\\\\\\\"\\\", Rule[FontColor, RGBColor[Rational[71, 85], Rational[94, \
255], 0]], Rule[FontSize, 18], Rule[FontWeight, Bold], Rule[StripOnInput, \
False]]\\)\\!\\(\\*StyleBox[\\\"\\\\\\\"A\\\\\\\"\\\", Rule[FontColor, \
RGBColor[Rational[71, 85], Rational[94, 255], 0]], Rule[FontSize, 18], \
Rule[FontWeight, Bold], Rule[StripOnInput, False]]\\)\\!\\(\\*StyleBox[\\\"\\\
\\\\\"A\\\\\\\"\\\", Rule[FontColor, RGBColor[Rational[71, 85], Rational[94, \
255], 0]], Rule[FontSize, 18], Rule[FontWeight, Bold], Rule[StripOnInput, \
False]]\\)\\!\\(\\*StyleBox[\\\"\\\\\\\"T\\\\\\\"\\\", Rule[FontColor, \
RGBColor[Rational[71, 85], Rational[94, 255], 0]], Rule[FontSize, 18], \
Rule[FontWeight, Bold], Rule[StripOnInput, False]]\\)TAA\"\>"], "Output",Expre\
ssionUUID->"ad866a08-70c4-450c-98d6-085f3aa19347"]
}, Open  ]],

Cell[CellGroupData[{

Cell["Per codon conservation report", "Subsection",ExpressionUUID->"a80eb53b-c63d-48ac-abbf-a2bb3a2e3262"],

Cell[BoxData[
 RowBox[{"{", 
  RowBox[{
   TagBox[
    RowBox[{"(", "\[NoBreak]", GridBox[{
       {"\<\"PB2\"\>", "\<\"\"\>", "\<\"\"\>", "\<\"\"\>"},
       {"\<\"Pos.\"\>", "\<\"1\"\>", "\<\"obs:\"\>", "\<\"exp:\"\>"},
       {"\<\"atg\"\>", "\<\"M\"\>", 
        TagBox[
         InterpretationBox[
          StyleBox["\<\"40384\"\>",
           ShowStringCharacters->False],
          40384,
          Editable->False],
         NumberForm[#, 2]& ], 
        TagBox[
         InterpretationBox[
          StyleBox["\<\"40384.00\"\>",
           ShowStringCharacters->False],
          40384.,
          AutoDelete->True],
         NumberForm[#, {5, 2}]& ]},
       {"\<\"---\"\>", "\<\"--\"\>", "\<\"-------\"\>", "\<\"-------\"\>"},
       {"\<\"mPD\"\>", "\<\"\"\>", "0", "0"},
       {"\<\"\"\>", "\<\"\"\>", "\<\"nPD:\"\>", "1.`"},
       {"\<\"\"\>", "\<\"\"\>", "\<\"N. weight:\"\>", 
        TagBox[
         InterpretationBox[
          StyleBox["\<\"0.\"\>",
           ShowStringCharacters->False],
          0.,
          AutoDelete->True],
         NumberForm[#, 2]& ]},
       {"\<\"\"\>", "\<\"\"\>", "\<\"Sc. PD:\"\>", 
        TagBox[
         InterpretationBox[
          StyleBox["\<\"0\"\>",
           ShowStringCharacters->False],
          0,
          Editable->False],
         NumberForm[#, 2]& ]},
       {"\<\"\"\>", "\<\"\"\>", "\<\"Sc. rank:\"\>", 
        TagBox[
         InterpretationBox[
          StyleBox["\<\"0\"\>",
           ShowStringCharacters->False],
          0,
          Editable->False],
         NumberForm[#, {5, 1}]& ]}
      },
      GridBoxAlignment->{"Columns" -> {{Center}}, "Rows" -> {{Baseline}}},
      GridBoxSpacings->{"Columns" -> {
          Offset[0.27999999999999997`], {
           Offset[0.7]}, 
          Offset[0.27999999999999997`]}, "Rows" -> {
          Offset[0.2], {
           Offset[0.4]}, 
          Offset[0.2]}}], "\[NoBreak]", ")"}],
    Function[BoxForm`e$, 
     MatrixForm[BoxForm`e$]]], ",", 
   TagBox[
    RowBox[{"(", "\[NoBreak]", GridBox[{
       {"\<\"PB2\"\>", "\<\"\"\>", "\<\"\"\>", "\<\"\"\>"},
       {"\<\"Pos.\"\>", "\<\"2\"\>", "\<\"obs:\"\>", "\<\"exp:\"\>"},
       {"\<\"gat\"\>", "\<\"D\"\>", 
        TagBox[
         InterpretationBox[
          StyleBox["\<\"1\"\>",
           ShowStringCharacters->False],
          1,
          Editable->False],
         NumberForm[#, 2]& ], 
        TagBox[
         InterpretationBox[
          StyleBox["\<\"1.70\"\>",
           ShowStringCharacters->False],
          1.695784909976742,
          AutoDelete->True],
         NumberForm[#, {4, 2}]& ]},
       {"\<\"gac\"\>", "\<\"D\"\>", 
        TagBox[
         InterpretationBox[
          StyleBox["\<\"2\"\>",
           ShowStringCharacters->False],
          2,
          Editable->False],
         NumberForm[#, 2]& ], 
        TagBox[
         InterpretationBox[
          StyleBox["\<\"1.30\"\>",
           ShowStringCharacters->False],
          1.304215090023258,
          AutoDelete->True],
         NumberForm[#, {4, 2}]& ]},
       {"\<\"gaa\"\>", "\<\"E\"\>", 
        TagBox[
         InterpretationBox[
          StyleBox["\<\"39716\"\>",
           ShowStringCharacters->False],
          39716,
          Editable->False],
         NumberForm[#, 2]& ], 
        TagBox[
         InterpretationBox[
          StyleBox["\<\"23806.00\"\>",
           ShowStringCharacters->False],
          23805.942190638365`,
          AutoDelete->True],
         NumberForm[#, {5, 2}]& ]},
       {"\<\"gag\"\>", "\<\"E\"\>", 
        TagBox[
         InterpretationBox[
          StyleBox["\<\"663\"\>",
           ShowStringCharacters->False],
          663,
          Editable->False],
         NumberForm[#, 2]& ], 
        TagBox[
         InterpretationBox[
          StyleBox["\<\"16573.00\"\>",
           ShowStringCharacters->False],
          16573.05780936164,
          AutoDelete->True],
         NumberForm[#, {5, 2}]& ]},
       {"\<\"ggt\"\>", "\<\"G\"\>", 
        TagBox[
         InterpretationBox[
          StyleBox["\<\"0\"\>",
           ShowStringCharacters->False],
          0,
          Editable->False],
         NumberForm[#, 2]& ], 
        TagBox[
         InterpretationBox[
          StyleBox["\<\"0.27\"\>",
           ShowStringCharacters->False],
          0.2692494983993948,
          AutoDelete->True],
         NumberForm[#, {4, 2}]& ]},
       {"\<\"ggc\"\>", "\<\"G\"\>", 
        TagBox[
         InterpretationBox[
          StyleBox["\<\"0\"\>",
           ShowStringCharacters->False],
          0,
          Editable->False],
         NumberForm[#, 2]& ], 
        TagBox[
         InterpretationBox[
          StyleBox["\<\"0.28\"\>",
           ShowStringCharacters->False],
          0.2791350741401888,
          AutoDelete->True],
         NumberForm[#, {4, 2}]& ]},
       {"\<\"gga\"\>", "\<\"G\"\>", 
        TagBox[
         InterpretationBox[
          StyleBox["\<\"2\"\>",
           ShowStringCharacters->False],
          2,
          Editable->False],
         NumberForm[#, 2]& ], 
        TagBox[
         InterpretationBox[
          StyleBox["\<\"0.92\"\>",
           ShowStringCharacters->False],
          0.9232346811550523,
          AutoDelete->True],
         NumberForm[#, {4, 2}]& ]},
       {"\<\"ggg\"\>", "\<\"G\"\>", 
        TagBox[
         InterpretationBox[
          StyleBox["\<\"0\"\>",
           ShowStringCharacters->False],
          0,
          Editable->False],
         NumberForm[#, 2]& ], 
        TagBox[
         InterpretationBox[
          StyleBox["\<\"0.53\"\>",
           ShowStringCharacters->False],
          0.5283807463053642,
          AutoDelete->True],
         NumberForm[#, {4, 2}]& ]},
       {"\<\"---\"\>", "\<\"--\"\>", "\<\"-------\"\>", "\<\"-------\"\>"},
       {"\<\"mPD\"\>", "\<\"\"\>", "0.0325417004115075176`2.", 
        "0.4841462585733462904`2."},
       {"\<\"\"\>", "\<\"\"\>", "\<\"nPD:\"\>", "0.07`"},
       {"\<\"\"\>", "\<\"\"\>", "\<\"N. weight:\"\>", 
        TagBox[
         InterpretationBox[
          StyleBox["\<\"0.48\"\>",
           ShowStringCharacters->False],
          0.47511375542844425`,
          AutoDelete->True],
         NumberForm[#, 2]& ]},
       {"\<\"\"\>", "\<\"\"\>", "\<\"Sc. PD:\"\>", 
        TagBox[
         InterpretationBox[
          StyleBox["\<\"-0.0013\"\>",
           ShowStringCharacters->False],
          -0.0013106300588679846`,
          AutoDelete->True],
         NumberForm[#, 2]& ]},
       {"\<\"\"\>", "\<\"\"\>", "\<\"Sc. rank:\"\>", 
        TagBox[
         InterpretationBox[
          StyleBox["\<\"6978.5\"\>",
           ShowStringCharacters->False],
          6978.48816929781,
          AutoDelete->True],
         NumberForm[#, {5, 1}]& ]}
      },
      GridBoxAlignment->{"Columns" -> {{Center}}, "Rows" -> {{Baseline}}},
      GridBoxSpacings->{"Columns" -> {
          Offset[0.27999999999999997`], {
           Offset[0.7]}, 
          Offset[0.27999999999999997`]}, "Rows" -> {
          Offset[0.2], {
           Offset[0.4]}, 
          Offset[0.2]}}], "\[NoBreak]", ")"}],
    Function[BoxForm`e$, 
     MatrixForm[BoxForm`e$]]], ",", 
   TagBox[
    RowBox[{"(", "\[NoBreak]", GridBox[{
       {"\<\"PB2\"\>", "\<\"\"\>", "\<\"\"\>", "\<\"\"\>"},
       {"\<\"Pos.\"\>", "\<\"3\"\>", "\<\"obs:\"\>", "\<\"exp:\"\>"},
       {"\<\"cgt\"\>", "\<\"R\"\>", 
        TagBox[
         InterpretationBox[
          StyleBox["\<\"0\"\>",
           ShowStringCharacters->False],
          0,
          Editable->False],
         NumberForm[#, 2]& ], 
        TagBox[
         InterpretationBox[
          StyleBox["\<\"800.70\"\>",
           ShowStringCharacters->False],
          800.6749287738546,
          AutoDelete->True],
         NumberForm[#, {4, 2}]& ]},
       {"\<\"cgc\"\>", "\<\"R\"\>", 
        TagBox[
         InterpretationBox[
          StyleBox["\<\"0\"\>",
           ShowStringCharacters->False],
          0,
          Editable->False],
         NumberForm[#, 2]& ], 
        TagBox[
         InterpretationBox[
          StyleBox["\<\"1453.00\"\>",
           ShowStringCharacters->False],
          1452.990957743094,
          AutoDelete->True],
         NumberForm[#, {4, 2}]& ]},
       {"\<\"cga\"\>", "\<\"R\"\>", 
        TagBox[
         InterpretationBox[
          StyleBox["\<\"4\"\>",
           ShowStringCharacters->False],
          4,
          Editable->False],
         NumberForm[#, 2]& ], 
        TagBox[
         InterpretationBox[
          StyleBox["\<\"3684.00\"\>",
           ShowStringCharacters->False],
          3684.432468626655,
          AutoDelete->True],
         NumberForm[#, {4, 2}]& ]},
       {"\<\"cgg\"\>", "\<\"R\"\>", 
        TagBox[
         InterpretationBox[
          StyleBox["\<\"0\"\>",
           ShowStringCharacters->False],
          0,
          Editable->False],
         NumberForm[#, 2]& ], 
        TagBox[
         InterpretationBox[
          StyleBox["\<\"3468.00\"\>",
           ShowStringCharacters->False],
          3467.5176271621135`,
          AutoDelete->True],
         NumberForm[#, {4, 2}]& ]},
       {"\<\"aaa\"\>", "\<\"K\"\>", 
        TagBox[
         InterpretationBox[
          StyleBox["\<\"2\"\>",
           ShowStringCharacters->False],
          2,
          Editable->False],
         NumberForm[#, 2]& ], 
        TagBox[
         InterpretationBox[
          StyleBox["\<\"1.31\"\>",
           ShowStringCharacters->False],
          1.3148717178769005`,
          AutoDelete->True],
         NumberForm[#, {4, 2}]& ]},
       {"\<\"aag\"\>", "\<\"K\"\>", 
        TagBox[
         InterpretationBox[
          StyleBox["\<\"0\"\>",
           ShowStringCharacters->False],
          0,
          Editable->False],
         NumberForm[#, 2]& ], 
        TagBox[
         InterpretationBox[
          StyleBox["\<\"0.69\"\>",
           ShowStringCharacters->False],
          0.6851282821230995,
          AutoDelete->True],
         NumberForm[#, {4, 2}]& ]},
       {"\<\"aga\"\>", "\<\"R\"\>", 
        TagBox[
         InterpretationBox[
          StyleBox["\<\"40215\"\>",
           ShowStringCharacters->False],
          40215,
          Editable->False],
         NumberForm[#, 2]& ], 
        TagBox[
         InterpretationBox[
          StyleBox["\<\"19807.00\"\>",
           ShowStringCharacters->False],
          19806.71532610084,
          AutoDelete->True],
         NumberForm[#, {5, 2}]& ]},
       {"\<\"agg\"\>", "\<\"R\"\>", 
        TagBox[
         InterpretationBox[
          StyleBox["\<\"163\"\>",
           ShowStringCharacters->False],
          163,
          Editable->False],
         NumberForm[#, 2]& ], 
        TagBox[
         InterpretationBox[
          StyleBox["\<\"11170.00\"\>",
           ShowStringCharacters->False],
          11169.668691593448`,
          AutoDelete->True],
         NumberForm[#, {5, 2}]& ]},
       {"\<\"---\"\>", "\<\"--\"\>", "\<\"-------\"\>", "\<\"-------\"\>"},
       {"\<\"mPD\"\>", "\<\"\"\>", "0.0083372506094870616`2.", 
        "0.8859427543488107808`2."},
       {"\<\"\"\>", "\<\"\"\>", "\<\"nPD:\"\>", "0.01`"},
       {"\<\"\"\>", "\<\"\"\>", "\<\"N. weight:\"\>", 
        TagBox[
         InterpretationBox[
          StyleBox["\<\"0.72\"\>",
           ShowStringCharacters->False],
          0.7249482193767266,
          AutoDelete->True],
         NumberForm[#, 2]& ]},
       {"\<\"\"\>", "\<\"\"\>", "\<\"Sc. PD:\"\>", 
        TagBox[
         InterpretationBox[
          StyleBox["\<\"-0.043\"\>",
           ShowStringCharacters->False],
          -0.04326481210990776,
          AutoDelete->True],
         NumberForm[#, 2]& ]},
       {"\<\"\"\>", "\<\"\"\>", "\<\"Sc. rank:\"\>", 
        TagBox[
         InterpretationBox[
          StyleBox["\<\"-13714.0\"\>",
           ShowStringCharacters->False],
          -13713.52879386491,
          AutoDelete->True],
         NumberForm[#, {5, 1}]& ]}
      },
      GridBoxAlignment->{"Columns" -> {{Center}}, "Rows" -> {{Baseline}}},
      GridBoxSpacings->{"Columns" -> {
          Offset[0.27999999999999997`], {
           Offset[0.7]}, 
          Offset[0.27999999999999997`]}, "Rows" -> {
          Offset[0.2], {
           Offset[0.4]}, 
          Offset[0.2]}}], "\[NoBreak]", ")"}],
    Function[BoxForm`e$, 
     MatrixForm[BoxForm`e$]]], ",", 
   TagBox[
    RowBox[{"(", "\[NoBreak]", GridBox[{
       {"\<\"PB2\"\>", "\<\"\"\>", "\<\"\"\>", "\<\"\"\>"},
       {"\<\"Pos.\"\>", "\<\"4\"\>", "\<\"obs:\"\>", "\<\"exp:\"\>"},
       {"\<\"tta\"\>", "\<\"L\"\>", 
        TagBox[
         InterpretationBox[
          StyleBox["\<\"0\"\>",
           ShowStringCharacters->False],
          0,
          Editable->False],
         NumberForm[#, 2]& ], 
        TagBox[
         InterpretationBox[
          StyleBox["\<\"0.12\"\>",
           ShowStringCharacters->False],
          0.11604029161082267`,
          AutoDelete->True],
         NumberForm[#, {4, 2}]& ]},
       {"\<\"ttg\"\>", "\<\"L\"\>", 
        TagBox[
         InterpretationBox[
          StyleBox["\<\"0\"\>",
           ShowStringCharacters->False],
          0,
          Editable->False],
         NumberForm[#, 2]& ], 
        TagBox[
         InterpretationBox[
          StyleBox["\<\"0.21\"\>",
           ShowStringCharacters->False],
          0.20674499897814394`,
          AutoDelete->True],
         NumberForm[#, {4, 2}]& ]},
       {"\<\"ctt\"\>", "\<\"L\"\>", 
        TagBox[
         InterpretationBox[
          StyleBox["\<\"0\"\>",
           ShowStringCharacters->False],
          0,
          Editable->False],
         NumberForm[#, 2]& ], 
        TagBox[
         InterpretationBox[
          StyleBox["\<\"0.21\"\>",
           ShowStringCharacters->False],
          0.2091898358459251,
          AutoDelete->True],
         NumberForm[#, {4, 2}]& ]},
       {"\<\"ctc\"\>", "\<\"L\"\>", 
        TagBox[
         InterpretationBox[
          StyleBox["\<\"0\"\>",
           ShowStringCharacters->False],
          0,
          Editable->False],
         NumberForm[#, 2]& ], 
        TagBox[
         InterpretationBox[
          StyleBox["\<\"0.15\"\>",
           ShowStringCharacters->False],
          0.14664076682695676`,
          AutoDelete->True],
         NumberForm[#, {4, 2}]& ]},
       {"\<\"cta\"\>", "\<\"L\"\>", 
        TagBox[
         InterpretationBox[
          StyleBox["\<\"1\"\>",
           ShowStringCharacters->False],
          1,
          Editable->False],
         NumberForm[#, 2]& ], 
        TagBox[
         InterpretationBox[
          StyleBox["\<\"0.15\"\>",
           ShowStringCharacters->False],
          0.15355606530816823`,
          AutoDelete->True],
         NumberForm[#, {4, 2}]& ]},
       {"\<\"ctg\"\>", "\<\"L\"\>", 
        TagBox[
         InterpretationBox[
          StyleBox["\<\"0\"\>",
           ShowStringCharacters->False],
          0,
          Editable->False],
         NumberForm[#, 2]& ], 
        TagBox[
         InterpretationBox[
          StyleBox["\<\"0.17\"\>",
           ShowStringCharacters->False],
          0.16782804142998328`,
          AutoDelete->True],
         NumberForm[#, {4, 2}]& ]},
       {"\<\"att\"\>", "\<\"I\"\>", 
        TagBox[
         InterpretationBox[
          StyleBox["\<\"2\"\>",
           ShowStringCharacters->False],
          2,
          Editable->False],
         NumberForm[#, 2]& ], 
        TagBox[
         InterpretationBox[
          StyleBox["\<\"14168.00\"\>",
           ShowStringCharacters->False],
          14168.02171547054,
          AutoDelete->True],
         NumberForm[#, {5, 2}]& ]},
       {"\<\"atc\"\>", "\<\"I\"\>", 
        TagBox[
         InterpretationBox[
          StyleBox["\<\"0\"\>",
           ShowStringCharacters->False],
          0,
          Editable->False],
         NumberForm[#, 2]& ], 
        TagBox[
         InterpretationBox[
          StyleBox["\<\"10605.00\"\>",
           ShowStringCharacters->False],
          10605.052569363894`,
          AutoDelete->True],
         NumberForm[#, {5, 2}]& ]},
       {"\<\"ata\"\>", "\<\"I\"\>", 
        TagBox[
         InterpretationBox[
          StyleBox["\<\"40358\"\>",
           ShowStringCharacters->False],
          40358,
          Editable->False],
         NumberForm[#, 2]& ], 
        TagBox[
         InterpretationBox[
          StyleBox["\<\"15587.00\"\>",
           ShowStringCharacters->False],
          15586.925715165566`,
          AutoDelete->True],
         NumberForm[#, {5, 2}]& ]},
       {"\<\"atg\"\>", "\<\"M\"\>", 
        TagBox[
         InterpretationBox[
          StyleBox["\<\"7\"\>",
           ShowStringCharacters->False],
          7,
          Editable->False],
         NumberForm[#, 2]& ], 
        TagBox[
         InterpretationBox[
          StyleBox["\<\"7.00\"\>",
           ShowStringCharacters->False],
          7.,
          AutoDelete->True],
         NumberForm[#, {4, 2}]& ]},
       {"\<\"act\"\>", "\<\"T\"\>", 
        TagBox[
         InterpretationBox[
          StyleBox["\<\"0\"\>",
           ShowStringCharacters->False],
          0,
          Editable->False],
         NumberForm[#, 2]& ], 
        TagBox[
         InterpretationBox[
          StyleBox["\<\"0.31\"\>",
           ShowStringCharacters->False],
          0.31055205837631694`,
          AutoDelete->True],
         NumberForm[#, {4, 2}]& ]},
       {"\<\"acc\"\>", "\<\"T\"\>", 
        TagBox[
         InterpretationBox[
          StyleBox["\<\"0\"\>",
           ShowStringCharacters->False],
          0,
          Editable->False],
         NumberForm[#, 2]& ], 
        TagBox[
         InterpretationBox[
          StyleBox["\<\"0.18\"\>",
           ShowStringCharacters->False],
          0.17680180273212992`,
          AutoDelete->True],
         NumberForm[#, {4, 2}]& ]},
       {"\<\"aca\"\>", "\<\"T\"\>", 
        TagBox[
         InterpretationBox[
          StyleBox["\<\"1\"\>",
           ShowStringCharacters->False],
          1,
          Editable->False],
         NumberForm[#, 2]& ], 
        TagBox[
         InterpretationBox[
          StyleBox["\<\"0.43\"\>",
           ShowStringCharacters->False],
          0.43277702655235023`,
          AutoDelete->True],
         NumberForm[#, {4, 2}]& ]},
       {"\<\"acg\"\>", "\<\"T\"\>", 
        TagBox[
         InterpretationBox[
          StyleBox["\<\"0\"\>",
           ShowStringCharacters->False],
          0,
          Editable->False],
         NumberForm[#, 2]& ], 
        TagBox[
         InterpretationBox[
          StyleBox["\<\"0.08\"\>",
           ShowStringCharacters->False],
          0.07986911233920292,
          AutoDelete->True],
         NumberForm[#, {4, 2}]& ]},
       {"\<\"gtt\"\>", "\<\"V\"\>", 
        TagBox[
         InterpretationBox[
          StyleBox["\<\"0\"\>",
           ShowStringCharacters->False],
          0,
          Editable->False],
         NumberForm[#, 2]& ], 
        TagBox[
         InterpretationBox[
          StyleBox["\<\"3.26\"\>",
           ShowStringCharacters->False],
          3.2562075079764323`,
          AutoDelete->True],
         NumberForm[#, {4, 2}]& ]},
       {"\<\"gtc\"\>", "\<\"V\"\>", 
        TagBox[
         InterpretationBox[
          StyleBox["\<\"0\"\>",
           ShowStringCharacters->False],
          0,
          Editable->False],
         NumberForm[#, 2]& ], 
        TagBox[
         InterpretationBox[
          StyleBox["\<\"2.65\"\>",
           ShowStringCharacters->False],
          2.648846313339023,
          AutoDelete->True],
         NumberForm[#, {4, 2}]& ]},
       {"\<\"gta\"\>", "\<\"V\"\>", 
        TagBox[
         InterpretationBox[
          StyleBox["\<\"13\"\>",
           ShowStringCharacters->False],
          13,
          Editable->False],
         NumberForm[#, 2]& ], 
        TagBox[
         InterpretationBox[
          StyleBox["\<\"2.82\"\>",
           ShowStringCharacters->False],
          2.817648106303057,
          AutoDelete->True],
         NumberForm[#, {4, 2}]& ]},
       {"\<\"gtg\"\>", "\<\"V\"\>", 
        TagBox[
         InterpretationBox[
          StyleBox["\<\"0\"\>",
           ShowStringCharacters->False],
          0,
          Editable->False],
         NumberForm[#, 2]& ], 
        TagBox[
         InterpretationBox[
          StyleBox["\<\"4.28\"\>",
           ShowStringCharacters->False],
          4.277298072381487,
          AutoDelete->True],
         NumberForm[#, {4, 2}]& ]},
       {"\<\"gat\"\>", "\<\"D\"\>", 
        TagBox[
         InterpretationBox[
          StyleBox["\<\"2\"\>",
           ShowStringCharacters->False],
          2,
          Editable->False],
         NumberForm[#, 2]& ], 
        TagBox[
         InterpretationBox[
          StyleBox["\<\"1.13\"\>",
           ShowStringCharacters->False],
          1.130523273317828,
          AutoDelete->True],
         NumberForm[#, {4, 2}]& ]},
       {"\<\"gac\"\>", "\<\"D\"\>", 
        TagBox[
         InterpretationBox[
          StyleBox["\<\"0\"\>",
           ShowStringCharacters->False],
          0,
          Editable->False],
         NumberForm[#, 2]& ], 
        TagBox[
         InterpretationBox[
          StyleBox["\<\"0.87\"\>",
           ShowStringCharacters->False],
          0.8694767266821721,
          AutoDelete->True],
         NumberForm[#, {4, 2}]& ]},
       {"\<\"---\"\>", "\<\"--\"\>", "\<\"-------\"\>", "\<\"-------\"\>"},
       {"\<\"mPD\"\>", "\<\"\"\>", "0.0014853555239485257`2.", 
        "0.6597218432070720117`2."},
       {"\<\"\"\>", "\<\"\"\>", "\<\"nPD:\"\>", "0.`"},
       {"\<\"\"\>", "\<\"\"\>", "\<\"N. weight:\"\>", 
        TagBox[
         InterpretationBox[
          StyleBox["\<\"1.\"\>",
           ShowStringCharacters->False],
          1.002483336638494,
          AutoDelete->True],
         NumberForm[#, 2]& ]},
       {"\<\"\"\>", "\<\"\"\>", "\<\"Sc. PD:\"\>", 
        TagBox[
         InterpretationBox[
          StyleBox["\<\"-0.067\"\>",
           ShowStringCharacters->False],
          -0.06689536316169137,
          AutoDelete->True],
         NumberForm[#, 2]& ]},
       {"\<\"\"\>", "\<\"\"\>", "\<\"Sc. rank:\"\>", 
        TagBox[
         InterpretationBox[
          StyleBox["\<\"-29611.0\"\>",
           ShowStringCharacters->False],
          -29611.12961002857,
          AutoDelete->True],
         NumberForm[#, {5, 1}]& ]}
      },
      GridBoxAlignment->{"Columns" -> {{Center}}, "Rows" -> {{Baseline}}},
      GridBoxSpacings->{"Columns" -> {
          Offset[0.27999999999999997`], {
           Offset[0.7]}, 
          Offset[0.27999999999999997`]}, "Rows" -> {
          Offset[0.2], {
           Offset[0.4]}, 
          Offset[0.2]}}], "\[NoBreak]", ")"}],
    Function[BoxForm`e$, 
     MatrixForm[BoxForm`e$]]], ",", 
   TagBox[
    RowBox[{"(", "\[NoBreak]", GridBox[{
       {"\<\"PB2\"\>", "\<\"\"\>", "\<\"\"\>", "\<\"\"\>"},
       {"\<\"Pos.\"\>", "\<\"5\"\>", "\<\"obs:\"\>", "\<\"exp:\"\>"},
       {"\<\"cgt\"\>", "\<\"R\"\>", 
        TagBox[
         InterpretationBox[
          StyleBox["\<\"0\"\>",
           ShowStringCharacters->False],
          0,
          Editable->False],
         NumberForm[#, 2]& ], 
        TagBox[
         InterpretationBox[
          StyleBox["\<\"0.16\"\>",
           ShowStringCharacters->False],
          0.15862016319624678`,
          AutoDelete->True],
         NumberForm[#, {4, 2}]& ]},
       {"\<\"cgc\"\>", "\<\"R\"\>", 
        TagBox[
         InterpretationBox[
          StyleBox["\<\"0\"\>",
           ShowStringCharacters->False],
          0,
          Editable->False],
         NumberForm[#, 2]& ], 
        TagBox[
         InterpretationBox[
          StyleBox["\<\"0.29\"\>",
           ShowStringCharacters->False],
          0.2878492313888552,
          AutoDelete->True],
         NumberForm[#, {4, 2}]& ]},
       {"\<\"cga\"\>", "\<\"R\"\>", 
        TagBox[
         InterpretationBox[
          StyleBox["\<\"0\"\>",
           ShowStringCharacters->False],
          0,
          Editable->False],
         NumberForm[#, 2]& ], 
        TagBox[
         InterpretationBox[
          StyleBox["\<\"0.73\"\>",
           ShowStringCharacters->False],
          0.729915797855808,
          AutoDelete->True],
         NumberForm[#, {4, 2}]& ]},
       {"\<\"cgg\"\>", "\<\"R\"\>", 
        TagBox[
         InterpretationBox[
          StyleBox["\<\"0\"\>",
           ShowStringCharacters->False],
          0,
          Editable->False],
         NumberForm[#, 2]& ], 
        TagBox[
         InterpretationBox[
          StyleBox["\<\"0.69\"\>",
           ShowStringCharacters->False],
          0.6869432177033556,
          AutoDelete->True],
         NumberForm[#, {4, 2}]& ]},
       {"\<\"act\"\>", "\<\"T\"\>", 
        TagBox[
         InterpretationBox[
          StyleBox["\<\"0\"\>",
           ShowStringCharacters->False],
          0,
          Editable->False],
         NumberForm[#, 2]& ], 
        TagBox[
         InterpretationBox[
          StyleBox["\<\"0.62\"\>",
           ShowStringCharacters->False],
          0.6211041167526339,
          AutoDelete->True],
         NumberForm[#, {4, 2}]& ]},
       {"\<\"acc\"\>", "\<\"T\"\>", 
        TagBox[
         InterpretationBox[
          StyleBox["\<\"0\"\>",
           ShowStringCharacters->False],
          0,
          Editable->False],
         NumberForm[#, 2]& ], 
        TagBox[
         InterpretationBox[
          StyleBox["\<\"0.35\"\>",
           ShowStringCharacters->False],
          0.35360360546425984`,
          AutoDelete->True],
         NumberForm[#, {4, 2}]& ]},
       {"\<\"aca\"\>", "\<\"T\"\>", 
        TagBox[
         InterpretationBox[
          StyleBox["\<\"2\"\>",
           ShowStringCharacters->False],
          2,
          Editable->False],
         NumberForm[#, 2]& ], 
        TagBox[
         InterpretationBox[
          StyleBox["\<\"0.87\"\>",
           ShowStringCharacters->False],
          0.8655540531047005,
          AutoDelete->True],
         NumberForm[#, {4, 2}]& ]},
       {"\<\"acg\"\>", "\<\"T\"\>", 
        TagBox[
         InterpretationBox[
          StyleBox["\<\"0\"\>",
           ShowStringCharacters->False],
          0,
          Editable->False],
         NumberForm[#, 2]& ], 
        TagBox[
         InterpretationBox[
          StyleBox["\<\"0.16\"\>",
           ShowStringCharacters->False],
          0.15973822467840584`,
          AutoDelete->True],
         NumberForm[#, {4, 2}]& ]},
       {"\<\"aat\"\>", "\<\"N\"\>", 
        TagBox[
         InterpretationBox[
          StyleBox["\<\"1\"\>",
           ShowStringCharacters->False],
          1,
          Editable->False],
         NumberForm[#, 2]& ], 
        TagBox[
         InterpretationBox[
          StyleBox["\<\"0.56\"\>",
           ShowStringCharacters->False],
          0.559469876912028,
          AutoDelete->True],
         NumberForm[#, {4, 2}]& ]},
       {"\<\"aac\"\>", "\<\"N\"\>", 
        TagBox[
         InterpretationBox[
          StyleBox["\<\"0\"\>",
           ShowStringCharacters->False],
          0,
          Editable->False],
         NumberForm[#, 2]& ], 
        TagBox[
         InterpretationBox[
          StyleBox["\<\"0.44\"\>",
           ShowStringCharacters->False],
          0.4405301230879719,
          AutoDelete->True],
         NumberForm[#, {4, 2}]& ]},
       {"\<\"aaa\"\>", "\<\"K\"\>", 
        TagBox[
         InterpretationBox[
          StyleBox["\<\"40317\"\>",
           ShowStringCharacters->False],
          40317,
          Editable->False],
         NumberForm[#, 2]& ], 
        TagBox[
         InterpretationBox[
          StyleBox["\<\"26542.00\"\>",
           ShowStringCharacters->False],
          26542.000497063113`,
          AutoDelete->True],
         NumberForm[#, {5, 2}]& ]},
       {"\<\"aag\"\>", "\<\"K\"\>", 
        TagBox[
         InterpretationBox[
          StyleBox["\<\"55\"\>",
           ShowStringCharacters->False],
          55,
          Editable->False],
         NumberForm[#, 2]& ], 
        TagBox[
         InterpretationBox[
          StyleBox["\<\"13830.00\"\>",
           ShowStringCharacters->False],
          13829.999502936886`,
          AutoDelete->True],
         NumberForm[#, {5, 2}]& ]},
       {"\<\"aga\"\>", "\<\"R\"\>", 
        TagBox[
         InterpretationBox[
          StyleBox["\<\"8\"\>",
           ShowStringCharacters->False],
          8,
          Editable->False],
         NumberForm[#, 2]& ], 
        TagBox[
         InterpretationBox[
          StyleBox["\<\"3.92\"\>",
           ShowStringCharacters->False],
          3.9238701057106304`,
          AutoDelete->True],
         NumberForm[#, {4, 2}]& ]},
       {"\<\"agg\"\>", "\<\"R\"\>", 
        TagBox[
         InterpretationBox[
          StyleBox["\<\"0\"\>",
           ShowStringCharacters->False],
          0,
          Editable->False],
         NumberForm[#, 2]& ], 
        TagBox[
         InterpretationBox[
          StyleBox["\<\"2.21\"\>",
           ShowStringCharacters->False],
          2.2128014841451042`,
          AutoDelete->True],
         NumberForm[#, {4, 2}]& ]},
       {"\<\"gaa\"\>", "\<\"E\"\>", 
        TagBox[
         InterpretationBox[
          StyleBox["\<\"1\"\>",
           ShowStringCharacters->False],
          1,
          Editable->False],
         NumberForm[#, 2]& ], 
        TagBox[
         InterpretationBox[
          StyleBox["\<\"0.59\"\>",
           ShowStringCharacters->False],
          0.589562450547026,
          AutoDelete->True],
         NumberForm[#, {4, 2}]& ]},
       {"\<\"gag\"\>", "\<\"E\"\>", 
        TagBox[
         InterpretationBox[
          StyleBox["\<\"0\"\>",
           ShowStringCharacters->False],
          0,
          Editable->False],
         NumberForm[#, 2]& ], 
        TagBox[
         InterpretationBox[
          StyleBox["\<\"0.41\"\>",
           ShowStringCharacters->False],
          0.41043754945297406`,
          AutoDelete->True],
         NumberForm[#, {4, 2}]& ]},
       {"\<\"---\"\>", "\<\"--\"\>", "\<\"-------\"\>", "\<\"-------\"\>"},
       {"\<\"mPD\"\>", "\<\"\"\>", "0.0033143452747392214`2.", 
        "0.4511336748996229719`2."},
       {"\<\"\"\>", "\<\"\"\>", "\<\"nPD:\"\>", "0.01`"},
       {"\<\"\"\>", "\<\"\"\>", "\<\"N. weight:\"\>", 
        TagBox[
         InterpretationBox[
          StyleBox["\<\"0.43\"\>",
           ShowStringCharacters->False],
          0.43234131472561077`,
          AutoDelete->True],
         NumberForm[#, 2]& ]},
       {"\<\"\"\>", "\<\"\"\>", "\<\"Sc. PD:\"\>", 
        TagBox[
         InterpretationBox[
          StyleBox["\<\"-0.027\"\>",
           ShowStringCharacters->False],
          -0.026680752030092122`,
          AutoDelete->True],
         NumberForm[#, 2]& ]},
       {"\<\"\"\>", "\<\"\"\>", "\<\"Sc. rank:\"\>", 
        TagBox[
         InterpretationBox[
          StyleBox["\<\"-9275.5\"\>",
           ShowStringCharacters->False],
          -9275.461412584045,
          AutoDelete->True],
         NumberForm[#, {5, 1}]& ]}
      },
      GridBoxAlignment->{"Columns" -> {{Center}}, "Rows" -> {{Baseline}}},
      GridBoxSpacings->{"Columns" -> {
          Offset[0.27999999999999997`], {
           Offset[0.7]}, 
          Offset[0.27999999999999997`]}, "Rows" -> {
          Offset[0.2], {
           Offset[0.4]}, 
          Offset[0.2]}}], "\[NoBreak]", ")"}],
    Function[BoxForm`e$, 
     MatrixForm[BoxForm`e$]]], ",", 
   TagBox[
    RowBox[{"(", "\[NoBreak]", GridBox[{
       {"\<\"PB2\"\>", "\<\"\"\>", "\<\"\"\>", "\<\"\"\>"},
       {"\<\"Pos.\"\>", "\<\"6\"\>", "\<\"obs:\"\>", "\<\"exp:\"\>"},
       {"\<\"aaa\"\>", "\<\"K\"\>", 
        TagBox[
         InterpretationBox[
          StyleBox["\<\"1\"\>",
           ShowStringCharacters->False],
          1,
          Editable->False],
         NumberForm[#, 2]& ], 
        TagBox[
         InterpretationBox[
          StyleBox["\<\"0.66\"\>",
           ShowStringCharacters->False],
          0.6574358589384502,
          AutoDelete->True],
         NumberForm[#, {4, 2}]& ]},
       {"\<\"aag\"\>", "\<\"K\"\>", 
        TagBox[
         InterpretationBox[
          StyleBox["\<\"0\"\>",
           ShowStringCharacters->False],
          0,
          Editable->False],
         NumberForm[#, 2]& ], 
        TagBox[
         InterpretationBox[
          StyleBox["\<\"0.34\"\>",
           ShowStringCharacters->False],
          0.34256414106154975`,
          AutoDelete->True],
         NumberForm[#, {4, 2}]& ]},
       {"\<\"gtt\"\>", "\<\"V\"\>", 
        TagBox[
         InterpretationBox[
          StyleBox["\<\"0\"\>",
           ShowStringCharacters->False],
          0,
          Editable->False],
         NumberForm[#, 2]& ], 
        TagBox[
         InterpretationBox[
          StyleBox["\<\"0.25\"\>",
           ShowStringCharacters->False],
          0.2504775006135717,
          AutoDelete->True],
         NumberForm[#, {4, 2}]& ]},
       {"\<\"gtc\"\>", "\<\"V\"\>", 
        TagBox[
         InterpretationBox[
          StyleBox["\<\"0\"\>",
           ShowStringCharacters->False],
          0,
          Editable->False],
         NumberForm[#, 2]& ], 
        TagBox[
         InterpretationBox[
          StyleBox["\<\"0.20\"\>",
           ShowStringCharacters->False],
          0.20375740871838635`,
          AutoDelete->True],
         NumberForm[#, {4, 2}]& ]},
       {"\<\"gta\"\>", "\<\"V\"\>", 
        TagBox[
         InterpretationBox[
          StyleBox["\<\"1\"\>",
           ShowStringCharacters->False],
          1,
          Editable->False],
         NumberForm[#, 2]& ], 
        TagBox[
         InterpretationBox[
          StyleBox["\<\"0.22\"\>",
           ShowStringCharacters->False],
          0.21674216202331206`,
          AutoDelete->True],
         NumberForm[#, {4, 2}]& ]},
       {"\<\"gtg\"\>", "\<\"V\"\>", 
        TagBox[
         InterpretationBox[
          StyleBox["\<\"0\"\>",
           ShowStringCharacters->False],
          0,
          Editable->False],
         NumberForm[#, 2]& ], 
        TagBox[
         InterpretationBox[
          StyleBox["\<\"0.33\"\>",
           ShowStringCharacters->False],
          0.32902292864472976`,
          AutoDelete->True],
         NumberForm[#, {4, 2}]& ]},
       {"\<\"gat\"\>", "\<\"D\"\>", 
        TagBox[
         InterpretationBox[
          StyleBox["\<\"0\"\>",
           ShowStringCharacters->False],
          0,
          Editable->False],
         NumberForm[#, 2]& ], 
        TagBox[
         InterpretationBox[
          StyleBox["\<\"1.70\"\>",
           ShowStringCharacters->False],
          1.695784909976742,
          AutoDelete->True],
         NumberForm[#, {4, 2}]& ]},
       {"\<\"gac\"\>", "\<\"D\"\>", 
        TagBox[
         InterpretationBox[
          StyleBox["\<\"3\"\>",
           ShowStringCharacters->False],
          3,
          Editable->False],
         NumberForm[#, 2]& ], 
        TagBox[
         InterpretationBox[
          StyleBox["\<\"1.30\"\>",
           ShowStringCharacters->False],
          1.304215090023258,
          AutoDelete->True],
         NumberForm[#, {4, 2}]& ]},
       {"\<\"gaa\"\>", "\<\"E\"\>", 
        TagBox[
         InterpretationBox[
          StyleBox["\<\"40122\"\>",
           ShowStringCharacters->False],
          40122,
          Editable->False],
         NumberForm[#, 2]& ], 
        TagBox[
         InterpretationBox[
          StyleBox["\<\"23804.00\"\>",
           ShowStringCharacters->False],
          23803.583940836175`,
          AutoDelete->True],
         NumberForm[#, {5, 2}]& ]},
       {"\<\"gag\"\>", "\<\"E\"\>", 
        TagBox[
         InterpretationBox[
          StyleBox["\<\"253\"\>",
           ShowStringCharacters->False],
          253,
          Editable->False],
         NumberForm[#, 2]& ], 
        TagBox[
         InterpretationBox[
          StyleBox["\<\"16571.00\"\>",
           ShowStringCharacters->False],
          16571.41605916383,
          AutoDelete->True],
         NumberForm[#, {5, 2}]& ]},
       {"\<\"ggt\"\>", "\<\"G\"\>", 
        TagBox[
         InterpretationBox[
          StyleBox["\<\"0\"\>",
           ShowStringCharacters->False],
          0,
          Editable->False],
         NumberForm[#, 2]& ], 
        TagBox[
         InterpretationBox[
          StyleBox["\<\"0.54\"\>",
           ShowStringCharacters->False],
          0.5384989967987897,
          AutoDelete->True],
         NumberForm[#, {4, 2}]& ]},
       {"\<\"ggc\"\>", "\<\"G\"\>", 
        TagBox[
         InterpretationBox[
          StyleBox["\<\"0\"\>",
           ShowStringCharacters->False],
          0,
          Editable->False],
         NumberForm[#, 2]& ], 
        TagBox[
         InterpretationBox[
          StyleBox["\<\"0.56\"\>",
           ShowStringCharacters->False],
          0.5582701482803776,
          AutoDelete->True],
         NumberForm[#, {4, 2}]& ]},
       {"\<\"gga\"\>", "\<\"G\"\>", 
        TagBox[
         InterpretationBox[
          StyleBox["\<\"4\"\>",
           ShowStringCharacters->False],
          4,
          Editable->False],
         NumberForm[#, 2]& ], 
        TagBox[
         InterpretationBox[
          StyleBox["\<\"1.85\"\>",
           ShowStringCharacters->False],
          1.8464693623101045`,
          AutoDelete->True],
         NumberForm[#, {4, 2}]& ]},
       {"\<\"ggg\"\>", "\<\"G\"\>", 
        TagBox[
         InterpretationBox[
          StyleBox["\<\"0\"\>",
           ShowStringCharacters->False],
          0,
          Editable->False],
         NumberForm[#, 2]& ], 
        TagBox[
         InterpretationBox[
          StyleBox["\<\"1.06\"\>",
           ShowStringCharacters->False],
          1.0567614926107285`,
          AutoDelete->True],
         NumberForm[#, {4, 2}]& ]},
       {"\<\"---\"\>", "\<\"--\"\>", "\<\"-------\"\>", "\<\"-------\"\>"},
       {"\<\"mPD\"\>", "\<\"\"\>", "0.0128962894724377006`2.", 
        "0.4843696849452585166`2."},
       {"\<\"\"\>", "\<\"\"\>", "\<\"nPD:\"\>", "0.03`"},
       {"\<\"\"\>", "\<\"\"\>", "\<\"N. weight:\"\>", 
        TagBox[
         InterpretationBox[
          StyleBox["\<\"0.52\"\>",
           ShowStringCharacters->False],
          0.519497237935863,
          AutoDelete->True],
         NumberForm[#, 2]& ]},
       {"\<\"\"\>", "\<\"\"\>", "\<\"Sc. PD:\"\>", 
        TagBox[
         InterpretationBox[
          StyleBox["\<\"-0.022\"\>",
           ShowStringCharacters->False],
          -0.02219730986875045,
          AutoDelete->True],
         NumberForm[#, 2]& ]},
       {"\<\"\"\>", "\<\"\"\>", "\<\"Sc. rank:\"\>", 
        TagBox[
         InterpretationBox[
          StyleBox["\<\"-3471.4\"\>",
           ShowStringCharacters->False],
          -3471.371453777873,
          AutoDelete->True],
         NumberForm[#, {5, 1}]& ]}
      },
      GridBoxAlignment->{"Columns" -> {{Center}}, "Rows" -> {{Baseline}}},
      GridBoxSpacings->{"Columns" -> {
          Offset[0.27999999999999997`], {
           Offset[0.7]}, 
          Offset[0.27999999999999997`]}, "Rows" -> {
          Offset[0.2], {
           Offset[0.4]}, 
          Offset[0.2]}}], "\[NoBreak]", ")"}],
    Function[BoxForm`e$, 
     MatrixForm[BoxForm`e$]]], ",", 
   TagBox[
    RowBox[{"(", "\[NoBreak]", GridBox[{
       {"\<\"PB2\"\>", "\<\"\"\>", "\<\"\"\>", "\<\"\"\>"},
       {"\<\"Pos.\"\>", "\<\"7\"\>", "\<\"obs:\"\>", "\<\"exp:\"\>"},
       {"\<\"ttt\"\>", "\<\"F\"\>", 
        TagBox[
         InterpretationBox[
          StyleBox["\<\"2\"\>",
           ShowStringCharacters->False],
          2,
          Editable->False],
         NumberForm[#, 2]& ], 
        TagBox[
         InterpretationBox[
          StyleBox["\<\"0.97\"\>",
           ShowStringCharacters->False],
          0.9728502007343118,
          AutoDelete->True],
         NumberForm[#, {4, 2}]& ]},
       {"\<\"ttc\"\>", "\<\"F\"\>", 
        TagBox[
         InterpretationBox[
          StyleBox["\<\"0\"\>",
           ShowStringCharacters->False],
          0,
          Editable->False],
         NumberForm[#, 2]& ], 
        TagBox[
         InterpretationBox[
          StyleBox["\<\"1.03\"\>",
           ShowStringCharacters->False],
          1.0271497992656882`,
          AutoDelete->True],
         NumberForm[#, {4, 2}]& ]},
       {"\<\"tta\"\>", "\<\"L\"\>", 
        TagBox[
         InterpretationBox[
          StyleBox["\<\"758\"\>",
           ShowStringCharacters->False],
          758,
          Editable->False],
         NumberForm[#, 2]& ], 
        TagBox[
         InterpretationBox[
          StyleBox["\<\"4686.00\"\>",
           ShowStringCharacters->False],
          4685.70697524502,
          AutoDelete->True],
         NumberForm[#, {4, 2}]& ]},
       {"\<\"ttg\"\>", "\<\"L\"\>", 
        TagBox[
         InterpretationBox[
          StyleBox["\<\"2\"\>",
           ShowStringCharacters->False],
          2,
          Editable->False],
         NumberForm[#, 2]& ], 
        TagBox[
         InterpretationBox[
          StyleBox["\<\"8348.00\"\>",
           ShowStringCharacters->False],
          8348.363058737452,
          AutoDelete->True],
         NumberForm[#, {4, 2}]& ]},
       {"\<\"ctt\"\>", "\<\"L\"\>", 
        TagBox[
         InterpretationBox[
          StyleBox["\<\"4290\"\>",
           ShowStringCharacters->False],
          4290,
          Editable->False],
         NumberForm[#, 2]& ], 
        TagBox[
         InterpretationBox[
          StyleBox["\<\"8447.00\"\>",
           ShowStringCharacters->False],
          8447.085571458456,
          AutoDelete->True],
         NumberForm[#, {4, 2}]& ]},
       {"\<\"ctc\"\>", "\<\"L\"\>", 
        TagBox[
         InterpretationBox[
          StyleBox["\<\"11\"\>",
           ShowStringCharacters->False],
          11,
          Editable->False],
         NumberForm[#, 2]& ], 
        TagBox[
         InterpretationBox[
          StyleBox["\<\"5921.00\"\>",
           ShowStringCharacters->False],
          5921.354164472514,
          AutoDelete->True],
         NumberForm[#, {4, 2}]& ]},
       {"\<\"cta\"\>", "\<\"L\"\>", 
        TagBox[
         InterpretationBox[
          StyleBox["\<\"35069\"\>",
           ShowStringCharacters->False],
          35069,
          Editable->False],
         NumberForm[#, 2]& ], 
        TagBox[
         InterpretationBox[
          StyleBox["\<\"6201.00\"\>",
           ShowStringCharacters->False],
          6200.593917143832,
          AutoDelete->True],
         NumberForm[#, {4, 2}]& ]},
       {"\<\"ctg\"\>", "\<\"L\"\>", 
        TagBox[
         InterpretationBox[
          StyleBox["\<\"250\"\>",
           ShowStringCharacters->False],
          250,
          Editable->False],
         NumberForm[#, 2]& ], 
        TagBox[
         InterpretationBox[
          StyleBox["\<\"6777.00\"\>",
           ShowStringCharacters->False],
          6776.896312942724,
          AutoDelete->True],
         NumberForm[#, {4, 2}]& ]},
       {"\<\"cct\"\>", "\<\"P\"\>", 
        TagBox[
         InterpretationBox[
          StyleBox["\<\"0\"\>",
           ShowStringCharacters->False],
          0,
          Editable->False],
         NumberForm[#, 2]& ], 
        TagBox[
         InterpretationBox[
          StyleBox["\<\"0.33\"\>",
           ShowStringCharacters->False],
          0.3332381160617754,
          AutoDelete->True],
         NumberForm[#, {4, 2}]& ]},
       {"\<\"ccc\"\>", "\<\"P\"\>", 
        TagBox[
         InterpretationBox[
          StyleBox["\<\"0\"\>",
           ShowStringCharacters->False],
          0,
          Editable->False],
         NumberForm[#, 2]& ], 
        TagBox[
         InterpretationBox[
          StyleBox["\<\"0.19\"\>",
           ShowStringCharacters->False],
          0.1874733380926941,
          AutoDelete->True],
         NumberForm[#, {4, 2}]& ]},
       {"\<\"cca\"\>", "\<\"P\"\>", 
        TagBox[
         InterpretationBox[
          StyleBox["\<\"1\"\>",
           ShowStringCharacters->False],
          1,
          Editable->False],
         NumberForm[#, 2]& ], 
        TagBox[
         InterpretationBox[
          StyleBox["\<\"0.34\"\>",
           ShowStringCharacters->False],
          0.3378526587090412,
          AutoDelete->True],
         NumberForm[#, {4, 2}]& ]},
       {"\<\"ccg\"\>", "\<\"P\"\>", 
        TagBox[
         InterpretationBox[
          StyleBox["\<\"0\"\>",
           ShowStringCharacters->False],
          0,
          Editable->False],
         NumberForm[#, 2]& ], 
        TagBox[
         InterpretationBox[
          StyleBox["\<\"0.14\"\>",
           ShowStringCharacters->False],
          0.14143588713648939`,
          AutoDelete->True],
         NumberForm[#, {4, 2}]& ]},
       {"\<\"att\"\>", "\<\"I\"\>", 
        TagBox[
         InterpretationBox[
          StyleBox["\<\"1\"\>",
           ShowStringCharacters->False],
          1,
          Editable->False],
         NumberForm[#, 2]& ], 
        TagBox[
         InterpretationBox[
          StyleBox["\<\"0.35\"\>",
           ShowStringCharacters->False],
          0.35104117233574184`,
          AutoDelete->True],
         NumberForm[#, {4, 2}]& ]},
       {"\<\"atc\"\>", "\<\"I\"\>", 
        TagBox[
         InterpretationBox[
          StyleBox["\<\"0\"\>",
           ShowStringCharacters->False],
          0,
          Editable->False],
         NumberForm[#, 2]& ], 
        TagBox[
         InterpretationBox[
          StyleBox["\<\"0.26\"\>",
           ShowStringCharacters->False],
          0.2627614610843383,
          AutoDelete->True],
         NumberForm[#, {4, 2}]& ]},
       {"\<\"ata\"\>", "\<\"I\"\>", 
        TagBox[
         InterpretationBox[
          StyleBox["\<\"0\"\>",
           ShowStringCharacters->False],
          0,
          Editable->False],
         NumberForm[#, 2]& ], 
        TagBox[
         InterpretationBox[
          StyleBox["\<\"0.39\"\>",
           ShowStringCharacters->False],
          0.3861973665799198,
          AutoDelete->True],
         NumberForm[#, {4, 2}]& ]},
       {"\<\"---\"\>", "\<\"--\"\>", "\<\"-------\"\>", "\<\"-------\"\>"},
       {"\<\"mPD\"\>", "\<\"\"\>", "0.238696266871880822`2.", 
        "1.1590492661293535574`2."},
       {"\<\"\"\>", "\<\"\"\>", "\<\"nPD:\"\>", "0.21`"},
       {"\<\"\"\>", "\<\"\"\>", "\<\"N. weight:\"\>", 
        TagBox[
         InterpretationBox[
          StyleBox["\<\"1.5\"\>",
           ShowStringCharacters->False],
          1.4510346070586853`,
          AutoDelete->True],
         NumberForm[#, 2]& ]},
       {"\<\"\"\>", "\<\"\"\>", "\<\"Sc. PD:\"\>", 
        TagBox[
         InterpretationBox[
          StyleBox["\<\"0.19\"\>",
           ShowStringCharacters->False],
          0.1942207172079903,
          AutoDelete->True],
         NumberForm[#, 2]& ]},
       {"\<\"\"\>", "\<\"\"\>", "\<\"Sc. rank:\"\>", 
        TagBox[
         InterpretationBox[
          StyleBox["\<\"40427.0\"\>",
           ShowStringCharacters->False],
          40426.7323148692,
          AutoDelete->True],
         NumberForm[#, {5, 1}]& ]}
      },
      GridBoxAlignment->{"Columns" -> {{Center}}, "Rows" -> {{Baseline}}},
      GridBoxSpacings->{"Columns" -> {
          Offset[0.27999999999999997`], {
           Offset[0.7]}, 
          Offset[0.27999999999999997`]}, "Rows" -> {
          Offset[0.2], {
           Offset[0.4]}, 
          Offset[0.2]}}], "\[NoBreak]", ")"}],
    Function[BoxForm`e$, 
     MatrixForm[BoxForm`e$]]], ",", 
   TagBox[
    RowBox[{"(", "\[NoBreak]", GridBox[{
       {"\<\"PB2\"\>", "\<\"\"\>", "\<\"\"\>", "\<\"\"\>"},
       {"\<\"Pos.\"\>", "\<\"8\"\>", "\<\"obs:\"\>", "\<\"exp:\"\>"},
       {"\<\"tta\"\>", "\<\"L\"\>", 
        TagBox[
         InterpretationBox[
          StyleBox["\<\"0\"\>",
           ShowStringCharacters->False],
          0,
          Editable->False],
         NumberForm[#, 2]& ], 
        TagBox[
         InterpretationBox[
          StyleBox["\<\"0.93\"\>",
           ShowStringCharacters->False],
          0.9283223328865814,
          AutoDelete->True],
         NumberForm[#, {4, 2}]& ]},
       {"\<\"ttg\"\>", "\<\"L\"\>", 
        TagBox[
         InterpretationBox[
          StyleBox["\<\"0\"\>",
           ShowStringCharacters->False],
          0,
          Editable->False],
         NumberForm[#, 2]& ], 
        TagBox[
         InterpretationBox[
          StyleBox["\<\"1.65\"\>",
           ShowStringCharacters->False],
          1.6539599918251515`,
          AutoDelete->True],
         NumberForm[#, {4, 2}]& ]},
       {"\<\"tgg\"\>", "\<\"W\"\>", 
        TagBox[
         InterpretationBox[
          StyleBox["\<\"2\"\>",
           ShowStringCharacters->False],
          2,
          Editable->False],
         NumberForm[#, 2]& ], 
        TagBox[
         InterpretationBox[
          StyleBox["\<\"2.00\"\>",
           ShowStringCharacters->False],
          2.,
          AutoDelete->True],
         NumberForm[#, {4, 2}]& ]},
       {"\<\"ctt\"\>", "\<\"L\"\>", 
        TagBox[
         InterpretationBox[
          StyleBox["\<\"0\"\>",
           ShowStringCharacters->False],
          0,
          Editable->False],
         NumberForm[#, 2]& ], 
        TagBox[
         InterpretationBox[
          StyleBox["\<\"1.67\"\>",
           ShowStringCharacters->False],
          1.6735186867674008`,
          AutoDelete->True],
         NumberForm[#, {4, 2}]& ]},
       {"\<\"ctc\"\>", "\<\"L\"\>", 
        TagBox[
         InterpretationBox[
          StyleBox["\<\"0\"\>",
           ShowStringCharacters->False],
          0,
          Editable->False],
         NumberForm[#, 2]& ], 
        TagBox[
         InterpretationBox[
          StyleBox["\<\"1.17\"\>",
           ShowStringCharacters->False],
          1.173126134615654,
          AutoDelete->True],
         NumberForm[#, {4, 2}]& ]},
       {"\<\"cta\"\>", "\<\"L\"\>", 
        TagBox[
         InterpretationBox[
          StyleBox["\<\"0\"\>",
           ShowStringCharacters->False],
          0,
          Editable->False],
         NumberForm[#, 2]& ], 
        TagBox[
         InterpretationBox[
          StyleBox["\<\"1.23\"\>",
           ShowStringCharacters->False],
          1.2284485224653459`,
          AutoDelete->True],
         NumberForm[#, {4, 2}]& ]},
       {"\<\"ctg\"\>", "\<\"L\"\>", 
        TagBox[
         InterpretationBox[
          StyleBox["\<\"8\"\>",
           ShowStringCharacters->False],
          8,
          Editable->False],
         NumberForm[#, 2]& ], 
        TagBox[
         InterpretationBox[
          StyleBox["\<\"1.34\"\>",
           ShowStringCharacters->False],
          1.3426243314398663`,
          AutoDelete->True],
         NumberForm[#, {4, 2}]& ]},
       {"\<\"caa\"\>", "\<\"Q\"\>", 
        TagBox[
         InterpretationBox[
          StyleBox["\<\"0\"\>",
           ShowStringCharacters->False],
          0,
          Editable->False],
         NumberForm[#, 2]& ], 
        TagBox[
         InterpretationBox[
          StyleBox["\<\"18.95\"\>",
           ShowStringCharacters->False],
          18.94960546995897,
          AutoDelete->True],
         NumberForm[#, {4, 2}]& ]},
       {"\<\"cag\"\>", "\<\"Q\"\>", 
        TagBox[
         InterpretationBox[
          StyleBox["\<\"31\"\>",
           ShowStringCharacters->False],
          31,
          Editable->False],
         NumberForm[#, 2]& ], 
        TagBox[
         InterpretationBox[
          StyleBox["\<\"12.05\"\>",
           ShowStringCharacters->False],
          12.05039453004103,
          AutoDelete->True],
         NumberForm[#, {4, 2}]& ]},
       {"\<\"cgt\"\>", "\<\"R\"\>", 
        TagBox[
         InterpretationBox[
          StyleBox["\<\"47\"\>",
           ShowStringCharacters->False],
          47,
          Editable->False],
         NumberForm[#, 2]& ], 
        TagBox[
         InterpretationBox[
          StyleBox["\<\"799.90\"\>",
           ShowStringCharacters->False],
          799.901655478273,
          AutoDelete->True],
         NumberForm[#, {4, 2}]& ]},
       {"\<\"cgc\"\>", "\<\"R\"\>", 
        TagBox[
         InterpretationBox[
          StyleBox["\<\"0\"\>",
           ShowStringCharacters->False],
          0,
          Editable->False],
         NumberForm[#, 2]& ], 
        TagBox[
         InterpretationBox[
          StyleBox["\<\"1452.00\"\>",
           ShowStringCharacters->False],
          1451.5876927400732`,
          AutoDelete->True],
         NumberForm[#, {4, 2}]& ]},
       {"\<\"cga\"\>", "\<\"R\"\>", 
        TagBox[
         InterpretationBox[
          StyleBox["\<\"349\"\>",
           ShowStringCharacters->False],
          349,
          Editable->False],
         NumberForm[#, 2]& ], 
        TagBox[
         InterpretationBox[
          StyleBox["\<\"3681.00\"\>",
           ShowStringCharacters->False],
          3680.874129112108,
          AutoDelete->True],
         NumberForm[#, {4, 2}]& ]},
       {"\<\"cgg\"\>", "\<\"R\"\>", 
        TagBox[
         InterpretationBox[
          StyleBox["\<\"39517\"\>",
           ShowStringCharacters->False],
          39517,
          Editable->False],
         NumberForm[#, 2]& ], 
        TagBox[
         InterpretationBox[
          StyleBox["\<\"3464.00\"\>",
           ShowStringCharacters->False],
          3464.1687789758093`,
          AutoDelete->True],
         NumberForm[#, {4, 2}]& ]},
       {"\<\"aga\"\>", "\<\"R\"\>", 
        TagBox[
         InterpretationBox[
          StyleBox["\<\"387\"\>",
           ShowStringCharacters->False],
          387,
          Editable->False],
         NumberForm[#, 2]& ], 
        TagBox[
         InterpretationBox[
          StyleBox["\<\"19788.00\"\>",
           ShowStringCharacters->False],
          19787.586459335496`,
          AutoDelete->True],
         NumberForm[#, {5, 2}]& ]},
       {"\<\"agg\"\>", "\<\"R\"\>", 
        TagBox[
         InterpretationBox[
          StyleBox["\<\"43\"\>",
           ShowStringCharacters->False],
          43,
          Editable->False],
         NumberForm[#, 2]& ], 
        TagBox[
         InterpretationBox[
          StyleBox["\<\"11159.00\"\>",
           ShowStringCharacters->False],
          11158.881284358242`,
          AutoDelete->True],
         NumberForm[#, {5, 2}]& ]},
       {"\<\"---\"\>", "\<\"--\"\>", "\<\"-------\"\>", "\<\"-------\"\>"},
       {"\<\"mPD\"\>", "\<\"\"\>", "0.0611665122027113369`2.", 
        "0.8887127192914345884`2."},
       {"\<\"\"\>", "\<\"\"\>", "\<\"nPD:\"\>", "0.07`"},
       {"\<\"\"\>", "\<\"\"\>", "\<\"N. weight:\"\>", 
        TagBox[
         InterpretationBox[
          StyleBox["\<\"2.4\"\>",
           ShowStringCharacters->False],
          2.4417046689423723`,
          AutoDelete->True],
         NumberForm[#, 2]& ]},
       {"\<\"\"\>", "\<\"\"\>", "\<\"Sc. PD:\"\>", 
        TagBox[
         InterpretationBox[
          StyleBox["\<\"-0.0029\"\>",
           ShowStringCharacters->False],
          -0.002861206543122217,
          AutoDelete->True],
         NumberForm[#, 2]& ]},
       {"\<\"\"\>", "\<\"\"\>", "\<\"Sc. rank:\"\>", 
        TagBox[
         InterpretationBox[
          StyleBox["\<\"38257.0\"\>",
           ShowStringCharacters->False],
          38256.91421338552,
          AutoDelete->True],
         NumberForm[#, {5, 1}]& ]}
      },
      GridBoxAlignment->{"Columns" -> {{Center}}, "Rows" -> {{Baseline}}},
      GridBoxSpacings->{"Columns" -> {
          Offset[0.27999999999999997`], {
           Offset[0.7]}, 
          Offset[0.27999999999999997`]}, "Rows" -> {
          Offset[0.2], {
           Offset[0.4]}, 
          Offset[0.2]}}], "\[NoBreak]", ")"}],
    Function[BoxForm`e$, 
     MatrixForm[BoxForm`e$]]], ",", 
   TagBox[
    RowBox[{"(", "\[NoBreak]", GridBox[{
       {"\<\"PB2\"\>", "\<\"\"\>", "\<\"\"\>", "\<\"\"\>"},
       {"\<\"Pos.\"\>", "\<\"9\"\>", "\<\"obs:\"\>", "\<\"exp:\"\>"},
       {"\<\"tct\"\>", "\<\"S\"\>", 
        TagBox[
         InterpretationBox[
          StyleBox["\<\"0\"\>",
           ShowStringCharacters->False],
          0,
          Editable->False],
         NumberForm[#, 2]& ], 
        TagBox[
         InterpretationBox[
          StyleBox["\<\"1.61\"\>",
           ShowStringCharacters->False],
          1.6136768764859781`,
          AutoDelete->True],
         NumberForm[#, {4, 2}]& ]},
       {"\<\"tcc\"\>", "\<\"S\"\>", 
        TagBox[
         InterpretationBox[
          StyleBox["\<\"0\"\>",
           ShowStringCharacters->False],
          0,
          Editable->False],
         NumberForm[#, 2]& ], 
        TagBox[
         InterpretationBox[
          StyleBox["\<\"1.49\"\>",
           ShowStringCharacters->False],
          1.4943846922108355`,
          AutoDelete->True],
         NumberForm[#, {4, 2}]& ]},
       {"\<\"tca\"\>", "\<\"S\"\>", 
        TagBox[
         InterpretationBox[
          StyleBox["\<\"0\"\>",
           ShowStringCharacters->False],
          0,
          Editable->False],
         NumberForm[#, 2]& ], 
        TagBox[
         InterpretationBox[
          StyleBox["\<\"2.69\"\>",
           ShowStringCharacters->False],
          2.68780062118635,
          AutoDelete->True],
         NumberForm[#, {4, 2}]& ]},
       {"\<\"tcg\"\>", "\<\"S\"\>", 
        TagBox[
         InterpretationBox[
          StyleBox["\<\"0\"\>",
           ShowStringCharacters->False],
          0,
          Editable->False],
         NumberForm[#, 2]& ], 
        TagBox[
         InterpretationBox[
          StyleBox["\<\"0.39\"\>",
           ShowStringCharacters->False],
          0.3936372624109288,
          AutoDelete->True],
         NumberForm[#, {4, 2}]& ]},
       {"\<\"tat\"\>", "\<\"Y\"\>", 
        TagBox[
         InterpretationBox[
          StyleBox["\<\"1\"\>",
           ShowStringCharacters->False],
          1,
          Editable->False],
         NumberForm[#, 2]& ], 
        TagBox[
         InterpretationBox[
          StyleBox["\<\"0.53\"\>",
           ShowStringCharacters->False],
          0.527111430807286,
          AutoDelete->True],
         NumberForm[#, {4, 2}]& ]},
       {"\<\"tac\"\>", "\<\"Y\"\>", 
        TagBox[
         InterpretationBox[
          StyleBox["\<\"0\"\>",
           ShowStringCharacters->False],
          0,
          Editable->False],
         NumberForm[#, 2]& ], 
        TagBox[
         InterpretationBox[
          StyleBox["\<\"0.47\"\>",
           ShowStringCharacters->False],
          0.4728885691927141,
          AutoDelete->True],
         NumberForm[#, {4, 2}]& ]},
       {"\<\"cat\"\>", "\<\"H\"\>", 
        TagBox[
         InterpretationBox[
          StyleBox["\<\"2\"\>",
           ShowStringCharacters->False],
          2,
          Editable->False],
         NumberForm[#, 2]& ], 
        TagBox[
         InterpretationBox[
          StyleBox["\<\"1.69\"\>",
           ShowStringCharacters->False],
          1.6921226015565447`,
          AutoDelete->True],
         NumberForm[#, {4, 2}]& ]},
       {"\<\"cac\"\>", "\<\"H\"\>", 
        TagBox[
         InterpretationBox[
          StyleBox["\<\"1\"\>",
           ShowStringCharacters->False],
          1,
          Editable->False],
         NumberForm[#, 2]& ], 
        TagBox[
         InterpretationBox[
          StyleBox["\<\"1.31\"\>",
           ShowStringCharacters->False],
          1.307877398443455,
          AutoDelete->True],
         NumberForm[#, {4, 2}]& ]},
       {"\<\"att\"\>", "\<\"I\"\>", 
        TagBox[
         InterpretationBox[
          StyleBox["\<\"4\"\>",
           ShowStringCharacters->False],
          4,
          Editable->False],
         NumberForm[#, 2]& ], 
        TagBox[
         InterpretationBox[
          StyleBox["\<\"1.40\"\>",
           ShowStringCharacters->False],
          1.4041646893429673`,
          AutoDelete->True],
         NumberForm[#, {4, 2}]& ]},
       {"\<\"atc\"\>", "\<\"I\"\>", 
        TagBox[
         InterpretationBox[
          StyleBox["\<\"0\"\>",
           ShowStringCharacters->False],
          0,
          Editable->False],
         NumberForm[#, 2]& ], 
        TagBox[
         InterpretationBox[
          StyleBox["\<\"1.05\"\>",
           ShowStringCharacters->False],
          1.0510458443373532`,
          AutoDelete->True],
         NumberForm[#, {4, 2}]& ]},
       {"\<\"ata\"\>", "\<\"I\"\>", 
        TagBox[
         InterpretationBox[
          StyleBox["\<\"0\"\>",
           ShowStringCharacters->False],
          0,
          Editable->False],
         NumberForm[#, 2]& ], 
        TagBox[
         InterpretationBox[
          StyleBox["\<\"1.54\"\>",
           ShowStringCharacters->False],
          1.5447894663196793`,
          AutoDelete->True],
         NumberForm[#, {4, 2}]& ]},
       {"\<\"act\"\>", "\<\"T\"\>", 
        TagBox[
         InterpretationBox[
          StyleBox["\<\"3\"\>",
           ShowStringCharacters->False],
          3,
          Editable->False],
         NumberForm[#, 2]& ], 
        TagBox[
         InterpretationBox[
          StyleBox["\<\"27.33\"\>",
           ShowStringCharacters->False],
          27.32858113711589,
          AutoDelete->True],
         NumberForm[#, {4, 2}]& ]},
       {"\<\"acc\"\>", "\<\"T\"\>", 
        TagBox[
         InterpretationBox[
          StyleBox["\<\"85\"\>",
           ShowStringCharacters->False],
          85,
          Editable->False],
         NumberForm[#, 2]& ], 
        TagBox[
         InterpretationBox[
          StyleBox["\<\"15.56\"\>",
           ShowStringCharacters->False],
          15.558558640427433`,
          AutoDelete->True],
         NumberForm[#, {4, 2}]& ]},
       {"\<\"aca\"\>", "\<\"T\"\>", 
        TagBox[
         InterpretationBox[
          StyleBox["\<\"0\"\>",
           ShowStringCharacters->False],
          0,
          Editable->False],
         NumberForm[#, 2]& ], 
        TagBox[
         InterpretationBox[
          StyleBox["\<\"38.08\"\>",
           ShowStringCharacters->False],
          38.08437833660682,
          AutoDelete->True],
         NumberForm[#, {4, 2}]& ]},
       {"\<\"acg\"\>", "\<\"T\"\>", 
        TagBox[
         InterpretationBox[
          StyleBox["\<\"0\"\>",
           ShowStringCharacters->False],
          0,
          Editable->False],
         NumberForm[#, 2]& ], 
        TagBox[
         InterpretationBox[
          StyleBox["\<\"7.03\"\>",
           ShowStringCharacters->False],
          7.028481885849857,
          AutoDelete->True],
         NumberForm[#, {4, 2}]& ]},
       {"\<\"aat\"\>", "\<\"N\"\>", 
        TagBox[
         InterpretationBox[
          StyleBox["\<\"39264\"\>",
           ShowStringCharacters->False],
          39264,
          Editable->False],
         NumberForm[#, 2]& ], 
        TagBox[
         InterpretationBox[
          StyleBox["\<\"22284.00\"\>",
           ShowStringCharacters->False],
          22284.24466728299,
          AutoDelete->True],
         NumberForm[#, {5, 2}]& ]},
       {"\<\"aac\"\>", "\<\"N\"\>", 
        TagBox[
         InterpretationBox[
          StyleBox["\<\"567\"\>",
           ShowStringCharacters->False],
          567,
          Editable->False],
         NumberForm[#, 2]& ], 
        TagBox[
         InterpretationBox[
          StyleBox["\<\"17547.00\"\>",
           ShowStringCharacters->False],
          17546.75533271701,
          AutoDelete->True],
         NumberForm[#, {5, 2}]& ]},
       {"\<\"aaa\"\>", "\<\"K\"\>", 
        TagBox[
         InterpretationBox[
          StyleBox["\<\"1\"\>",
           ShowStringCharacters->False],
          1,
          Editable->False],
         NumberForm[#, 2]& ], 
        TagBox[
         InterpretationBox[
          StyleBox["\<\"0.66\"\>",
           ShowStringCharacters->False],
          0.6574358589384502,
          AutoDelete->True],
         NumberForm[#, {4, 2}]& ]},
       {"\<\"aag\"\>", "\<\"K\"\>", 
        TagBox[
         InterpretationBox[
          StyleBox["\<\"0\"\>",
           ShowStringCharacters->False],
          0,
          Editable->False],
         NumberForm[#, 2]& ], 
        TagBox[
         InterpretationBox[
          StyleBox["\<\"0.34\"\>",
           ShowStringCharacters->False],
          0.34256414106154975`,
          AutoDelete->True],
         NumberForm[#, {4, 2}]& ]},
       {"\<\"agt\"\>", "\<\"S\"\>", 
        TagBox[
         InterpretationBox[
          StyleBox["\<\"10\"\>",
           ShowStringCharacters->False],
          10,
          Editable->False],
         NumberForm[#, 2]& ], 
        TagBox[
         InterpretationBox[
          StyleBox["\<\"1.75\"\>",
           ShowStringCharacters->False],
          1.7475319785799097`,
          AutoDelete->True],
         NumberForm[#, {4, 2}]& ]},
       {"\<\"agc\"\>", "\<\"S\"\>", 
        TagBox[
         InterpretationBox[
          StyleBox["\<\"0\"\>",
           ShowStringCharacters->False],
          0,
          Editable->False],
         NumberForm[#, 2]& ], 
        TagBox[
         InterpretationBox[
          StyleBox["\<\"2.06\"\>",
           ShowStringCharacters->False],
          2.0629685691259985`,
          AutoDelete->True],
         NumberForm[#, {4, 2}]& ]},
       {"\<\"gat\"\>", "\<\"D\"\>", 
        TagBox[
         InterpretationBox[
          StyleBox["\<\"430\"\>",
           ShowStringCharacters->False],
          430,
          Editable->False],
         NumberForm[#, 2]& ], 
        TagBox[
         InterpretationBox[
          StyleBox["\<\"249.30\"\>",
           ShowStringCharacters->False],
          249.28038176658106`,
          AutoDelete->True],
         NumberForm[#, {4, 2}]& ]},
       {"\<\"gac\"\>", "\<\"D\"\>", 
        TagBox[
         InterpretationBox[
          StyleBox["\<\"11\"\>",
           ShowStringCharacters->False],
          11,
          Editable->False],
         NumberForm[#, 2]& ], 
        TagBox[
         InterpretationBox[
          StyleBox["\<\"191.70\"\>",
           ShowStringCharacters->False],
          191.71961823341894`,
          AutoDelete->True],
         NumberForm[#, {4, 2}]& ]},
       {"\<\"gaa\"\>", "\<\"E\"\>", 
        TagBox[
         InterpretationBox[
          StyleBox["\<\"0\"\>",
           ShowStringCharacters->False],
          0,
          Editable->False],
         NumberForm[#, 2]& ], 
        TagBox[
         InterpretationBox[
          StyleBox["\<\"0.59\"\>",
           ShowStringCharacters->False],
          0.589562450547026,
          AutoDelete->True],
         NumberForm[#, {4, 2}]& ]},
       {"\<\"gag\"\>", "\<\"E\"\>", 
        TagBox[
         InterpretationBox[
          StyleBox["\<\"1\"\>",
           ShowStringCharacters->False],
          1,
          Editable->False],
         NumberForm[#, 2]& ], 
        TagBox[
         InterpretationBox[
          StyleBox["\<\"0.41\"\>",
           ShowStringCharacters->False],
          0.41043754945297406`,
          AutoDelete->True],
         NumberForm[#, {4, 2}]& ]},
       {"\<\"ggt\"\>", "\<\"G\"\>", 
        TagBox[
         InterpretationBox[
          StyleBox["\<\"4\"\>",
           ShowStringCharacters->False],
          4,
          Editable->False],
         NumberForm[#, 2]& ], 
        TagBox[
         InterpretationBox[
          StyleBox["\<\"0.54\"\>",
           ShowStringCharacters->False],
          0.5384989967987897,
          AutoDelete->True],
         NumberForm[#, {4, 2}]& ]},
       {"\<\"ggc\"\>", "\<\"G\"\>", 
        TagBox[
         InterpretationBox[
          StyleBox["\<\"0\"\>",
           ShowStringCharacters->False],
          0,
          Editable->False],
         NumberForm[#, 2]& ], 
        TagBox[
         InterpretationBox[
          StyleBox["\<\"0.56\"\>",
           ShowStringCharacters->False],
          0.5582701482803776,
          AutoDelete->True],
         NumberForm[#, {4, 2}]& ]},
       {"\<\"gga\"\>", "\<\"G\"\>", 
        TagBox[
         InterpretationBox[
          StyleBox["\<\"0\"\>",
           ShowStringCharacters->False],
          0,
          Editable->False],
         NumberForm[#, 2]& ], 
        TagBox[
         InterpretationBox[
          StyleBox["\<\"1.85\"\>",
           ShowStringCharacters->False],
          1.8464693623101045`,
          AutoDelete->True],
         NumberForm[#, {4, 2}]& ]},
       {"\<\"ggg\"\>", "\<\"G\"\>", 
        TagBox[
         InterpretationBox[
          StyleBox["\<\"0\"\>",
           ShowStringCharacters->False],
          0,
          Editable->False],
         NumberForm[#, 2]& ], 
        TagBox[
         InterpretationBox[
          StyleBox["\<\"1.06\"\>",
           ShowStringCharacters->False],
          1.0567614926107285`,
          AutoDelete->True],
         NumberForm[#, {4, 2}]& ]},
       {"\<\"---\"\>", "\<\"--\"\>", "\<\"-------\"\>", "\<\"-------\"\>"},
       {"\<\"mPD\"\>", "\<\"\"\>", "0.0597202644426054757`2.", 
        "0.5218455271499597839`2."},
       {"\<\"\"\>", "\<\"\"\>", "\<\"nPD:\"\>", "0.11`"},
       {"\<\"\"\>", "\<\"\"\>", "\<\"N. weight:\"\>", 
        TagBox[
         InterpretationBox[
          StyleBox["\<\"0.54\"\>",
           ShowStringCharacters->False],
          0.5397178680247556,
          AutoDelete->True],
         NumberForm[#, 2]& ]},
       {"\<\"\"\>", "\<\"\"\>", "\<\"Sc. PD:\"\>", 
        TagBox[
         InterpretationBox[
          StyleBox["\<\"0.024\"\>",
           ShowStringCharacters->False],
          0.02361058709934589,
          AutoDelete->True],
         NumberForm[#, 2]& ]},
       {"\<\"\"\>", "\<\"\"\>", "\<\"Sc. rank:\"\>", 
        TagBox[
         InterpretationBox[
          StyleBox["\<\"11999.0\"\>",
           ShowStringCharacters->False],
          11998.784281925178`,
          AutoDelete->True],
         NumberForm[#, {5, 1}]& ]}
      },
      GridBoxAlignment->{"Columns" -> {{Center}}, "Rows" -> {{Baseline}}},
      GridBoxSpacings->{"Columns" -> {
          Offset[0.27999999999999997`], {
           Offset[0.7]}, 
          Offset[0.27999999999999997`]}, "Rows" -> {
          Offset[0.2], {
           Offset[0.4]}, 
          Offset[0.2]}}], "\[NoBreak]", ")"}],
    Function[BoxForm`e$, 
     MatrixForm[BoxForm`e$]]], ",", 
   TagBox[
    RowBox[{"(", "\[NoBreak]", GridBox[{
       {"\<\"PB2\"\>", "\<\"\"\>", "\<\"\"\>", "\<\"\"\>"},
       {"\<\"Pos.\"\>", "\<\"10\"\>", "\<\"obs:\"\>", "\<\"exp:\"\>"},
       {"\<\"tta\"\>", "\<\"L\"\>", 
        TagBox[
         InterpretationBox[
          StyleBox["\<\"45\"\>",
           ShowStringCharacters->False],
          45,
          Editable->False],
         NumberForm[#, 2]& ], 
        TagBox[
         InterpretationBox[
          StyleBox["\<\"4686.00\"\>",
           ShowStringCharacters->False],
          4685.823015536631,
          AutoDelete->True],
         NumberForm[#, {4, 2}]& ]},
       {"\<\"ttg\"\>", "\<\"L\"\>", 
        TagBox[
         InterpretationBox[
          StyleBox["\<\"20\"\>",
           ShowStringCharacters->False],
          20,
          Editable->False],
         NumberForm[#, 2]& ], 
        TagBox[
         InterpretationBox[
          StyleBox["\<\"8349.00\"\>",
           ShowStringCharacters->False],
          8348.569803736431,
          AutoDelete->True],
         NumberForm[#, {4, 2}]& ]},
       {"\<\"ctt\"\>", "\<\"L\"\>", 
        TagBox[
         InterpretationBox[
          StyleBox["\<\"9\"\>",
           ShowStringCharacters->False],
          9,
          Editable->False],
         NumberForm[#, 2]& ], 
        TagBox[
         InterpretationBox[
          StyleBox["\<\"8447.00\"\>",
           ShowStringCharacters->False],
          8447.294761294303,
          AutoDelete->True],
         NumberForm[#, {4, 2}]& ]},
       {"\<\"ctc\"\>", "\<\"L\"\>", 
        TagBox[
         InterpretationBox[
          StyleBox["\<\"3\"\>",
           ShowStringCharacters->False],
          3,
          Editable->False],
         NumberForm[#, 2]& ], 
        TagBox[
         InterpretationBox[
          StyleBox["\<\"5922.00\"\>",
           ShowStringCharacters->False],
          5921.5008052393405`,
          AutoDelete->True],
         NumberForm[#, {4, 2}]& ]},
       {"\<\"cta\"\>", "\<\"L\"\>", 
        TagBox[
         InterpretationBox[
          StyleBox["\<\"34023\"\>",
           ShowStringCharacters->False],
          34023,
          Editable->False],
         NumberForm[#, 2]& ], 
        TagBox[
         InterpretationBox[
          StyleBox["\<\"6201.00\"\>",
           ShowStringCharacters->False],
          6200.7474732091405`,
          AutoDelete->True],
         NumberForm[#, {4, 2}]& ]},
       {"\<\"ctg\"\>", "\<\"L\"\>", 
        TagBox[
         InterpretationBox[
          StyleBox["\<\"6281\"\>",
           ShowStringCharacters->False],
          6281,
          Editable->False],
         NumberForm[#, 2]& ], 
        TagBox[
         InterpretationBox[
          StyleBox["\<\"6777.00\"\>",
           ShowStringCharacters->False],
          6777.064140984155,
          AutoDelete->True],
         NumberForm[#, {4, 2}]& ]},
       {"\<\"att\"\>", "\<\"I\"\>", 
        TagBox[
         InterpretationBox[
          StyleBox["\<\"0\"\>",
           ShowStringCharacters->False],
          0,
          Editable->False],
         NumberForm[#, 2]& ], 
        TagBox[
         InterpretationBox[
          StyleBox["\<\"1.05\"\>",
           ShowStringCharacters->False],
          1.0531235170072255`,
          AutoDelete->True],
         NumberForm[#, {4, 2}]& ]},
       {"\<\"atc\"\>", "\<\"I\"\>", 
        TagBox[
         InterpretationBox[
          StyleBox["\<\"0\"\>",
           ShowStringCharacters->False],
          0,
          Editable->False],
         NumberForm[#, 2]& ], 
        TagBox[
         InterpretationBox[
          StyleBox["\<\"0.79\"\>",
           ShowStringCharacters->False],
          0.7882843832530149,
          AutoDelete->True],
         NumberForm[#, {4, 2}]& ]},
       {"\<\"ata\"\>", "\<\"I\"\>", 
        TagBox[
         InterpretationBox[
          StyleBox["\<\"3\"\>",
           ShowStringCharacters->False],
          3,
          Editable->False],
         NumberForm[#, 2]& ], 
        TagBox[
         InterpretationBox[
          StyleBox["\<\"1.16\"\>",
           ShowStringCharacters->False],
          1.1585920997397596`,
          AutoDelete->True],
         NumberForm[#, {4, 2}]& ]},
       {"\<\"---\"\>", "\<\"--\"\>", "\<\"-------\"\>", "\<\"-------\"\>"},
       {"\<\"mPD\"\>", "\<\"\"\>", "0.2672356238638648255`2.", 
        "1.1590316789818053096`2."},
       {"\<\"\"\>", "\<\"\"\>", "\<\"nPD:\"\>", "0.23`"},
       {"\<\"\"\>", "\<\"\"\>", "\<\"N. weight:\"\>", 
        TagBox[
         InterpretationBox[
          StyleBox["\<\"1.5\"\>",
           ShowStringCharacters->False],
          1.4891491812254811`,
          AutoDelete->True],
         NumberForm[#, 2]& ]},
       {"\<\"\"\>", "\<\"\"\>", "\<\"Sc. PD:\"\>", 
        TagBox[
         InterpretationBox[
          StyleBox["\<\"0.24\"\>",
           ShowStringCharacters->False],
          0.23543497292524584`,
          AutoDelete->True],
         NumberForm[#, 2]& ]},
       {"\<\"\"\>", "\<\"\"\>", "\<\"Sc. rank:\"\>", 
        TagBox[
         InterpretationBox[
          StyleBox["\<\"42754.0\"\>",
           ShowStringCharacters->False],
          42754.0940583463,
          AutoDelete->True],
         NumberForm[#, {5, 1}]& ]}
      },
      GridBoxAlignment->{"Columns" -> {{Center}}, "Rows" -> {{Baseline}}},
      GridBoxSpacings->{"Columns" -> {
          Offset[0.27999999999999997`], {
           Offset[0.7]}, 
          Offset[0.27999999999999997`]}, "Rows" -> {
          Offset[0.2], {
           Offset[0.4]}, 
          Offset[0.2]}}], "\[NoBreak]", ")"}],
    Function[BoxForm`e$, 
     MatrixForm[BoxForm`e$]]], ",", 
   TagBox[
    RowBox[{"(", "\[NoBreak]", GridBox[{
       {"\<\"PB2\"\>", "\<\"\"\>", "\<\"\"\>", "\<\"\"\>"},
       {"\<\"Pos.\"\>", "\<\"11\"\>", "\<\"obs:\"\>", "\<\"exp:\"\>"},
       {"\<\"tta\"\>", "\<\"L\"\>", 
        TagBox[
         InterpretationBox[
          StyleBox["\<\"0\"\>",
           ShowStringCharacters->False],
          0,
          Editable->False],
         NumberForm[#, 2]& ], 
        TagBox[
         InterpretationBox[
          StyleBox["\<\"0.12\"\>",
           ShowStringCharacters->False],
          0.11604029161082267`,
          AutoDelete->True],
         NumberForm[#, {4, 2}]& ]},
       {"\<\"ttg\"\>", "\<\"L\"\>", 
        TagBox[
         InterpretationBox[
          StyleBox["\<\"1\"\>",
           ShowStringCharacters->False],
          1,
          Editable->False],
         NumberForm[#, 2]& ], 
        TagBox[
         InterpretationBox[
          StyleBox["\<\"0.21\"\>",
           ShowStringCharacters->False],
          0.20674499897814394`,
          AutoDelete->True],
         NumberForm[#, {4, 2}]& ]},
       {"\<\"ctt\"\>", "\<\"L\"\>", 
        TagBox[
         InterpretationBox[
          StyleBox["\<\"0\"\>",
           ShowStringCharacters->False],
          0,
          Editable->False],
         NumberForm[#, 2]& ], 
        TagBox[
         InterpretationBox[
          StyleBox["\<\"0.21\"\>",
           ShowStringCharacters->False],
          0.2091898358459251,
          AutoDelete->True],
         NumberForm[#, {4, 2}]& ]},
       {"\<\"ctc\"\>", "\<\"L\"\>", 
        TagBox[
         InterpretationBox[
          StyleBox["\<\"0\"\>",
           ShowStringCharacters->False],
          0,
          Editable->False],
         NumberForm[#, 2]& ], 
        TagBox[
         InterpretationBox[
          StyleBox["\<\"0.15\"\>",
           ShowStringCharacters->False],
          0.14664076682695676`,
          AutoDelete->True],
         NumberForm[#, {4, 2}]& ]},
       {"\<\"cta\"\>", "\<\"L\"\>", 
        TagBox[
         InterpretationBox[
          StyleBox["\<\"0\"\>",
           ShowStringCharacters->False],
          0,
          Editable->False],
         NumberForm[#, 2]& ], 
        TagBox[
         InterpretationBox[
          StyleBox["\<\"0.15\"\>",
           ShowStringCharacters->False],
          0.15355606530816823`,
          AutoDelete->True],
         NumberForm[#, {4, 2}]& ]},
       {"\<\"ctg\"\>", "\<\"L\"\>", 
        TagBox[
         InterpretationBox[
          StyleBox["\<\"0\"\>",
           ShowStringCharacters->False],
          0,
          Editable->False],
         NumberForm[#, 2]& ], 
        TagBox[
         InterpretationBox[
          StyleBox["\<\"0.17\"\>",
           ShowStringCharacters->False],
          0.16782804142998328`,
          AutoDelete->True],
         NumberForm[#, {4, 2}]& ]},
       {"\<\"att\"\>", "\<\"I\"\>", 
        TagBox[
         InterpretationBox[
          StyleBox["\<\"1\"\>",
           ShowStringCharacters->False],
          1,
          Editable->False],
         NumberForm[#, 2]& ], 
        TagBox[
         InterpretationBox[
          StyleBox["\<\"1.40\"\>",
           ShowStringCharacters->False],
          1.4041646893429673`,
          AutoDelete->True],
         NumberForm[#, {4, 2}]& ]},
       {"\<\"atc\"\>", "\<\"I\"\>", 
        TagBox[
         InterpretationBox[
          StyleBox["\<\"0\"\>",
           ShowStringCharacters->False],
          0,
          Editable->False],
         NumberForm[#, 2]& ], 
        TagBox[
         InterpretationBox[
          StyleBox["\<\"1.05\"\>",
           ShowStringCharacters->False],
          1.0510458443373532`,
          AutoDelete->True],
         NumberForm[#, {4, 2}]& ]},
       {"\<\"ata\"\>", "\<\"I\"\>", 
        TagBox[
         InterpretationBox[
          StyleBox["\<\"3\"\>",
           ShowStringCharacters->False],
          3,
          Editable->False],
         NumberForm[#, 2]& ], 
        TagBox[
         InterpretationBox[
          StyleBox["\<\"1.54\"\>",
           ShowStringCharacters->False],
          1.5447894663196793`,
          AutoDelete->True],
         NumberForm[#, {4, 2}]& ]},
       {"\<\"atg\"\>", "\<\"M\"\>", 
        TagBox[
         InterpretationBox[
          StyleBox["\<\"40379\"\>",
           ShowStringCharacters->False],
          40379,
          Editable->False],
         NumberForm[#, 2]& ], 
        TagBox[
         InterpretationBox[
          StyleBox["\<\"40379.00\"\>",
           ShowStringCharacters->False],
          40379.,
          AutoDelete->True],
         NumberForm[#, {5, 2}]& ]},
       {"\<\"---\"\>", "\<\"--\"\>", "\<\"-------\"\>", "\<\"-------\"\>"},
       {"\<\"mPD\"\>", "\<\"\"\>", "0.0002476117835748069`2.", 
        "0.0002785782475787495`2."},
       {"\<\"\"\>", "\<\"\"\>", "\<\"nPD:\"\>", "0.89`"},
       {"\<\"\"\>", "\<\"\"\>", "\<\"N. weight:\"\>", 
        TagBox[
         InterpretationBox[
          StyleBox["\<\"0.00011\"\>",
           ShowStringCharacters->False],
          0.00010679618605486311`,
          AutoDelete->True],
         NumberForm[#, 2]& ]},
       {"\<\"\"\>", "\<\"\"\>", "\<\"Sc. PD:\"\>", 
        TagBox[
         InterpretationBox[
          StyleBox["\<\"0.000086\"\>",
           ShowStringCharacters->False],
          0.00008611202046130555,
          AutoDelete->True],
         NumberForm[#, 2]& ]},
       {"\<\"\"\>", "\<\"\"\>", "\<\"Sc. rank:\"\>", 
        TagBox[
         InterpretationBox[
          StyleBox["\<\"3.5\"\>",
           ShowStringCharacters->False],
          3.5339485878689607`,
          AutoDelete->True],
         NumberForm[#, {5, 1}]& ]}
      },
      GridBoxAlignment->{"Columns" -> {{Center}}, "Rows" -> {{Baseline}}},
      GridBoxSpacings->{"Columns" -> {
          Offset[0.27999999999999997`], {
           Offset[0.7]}, 
          Offset[0.27999999999999997`]}, "Rows" -> {
          Offset[0.2], {
           Offset[0.4]}, 
          Offset[0.2]}}], "\[NoBreak]", ")"}],
    Function[BoxForm`e$, 
     MatrixForm[BoxForm`e$]]], ",", 
   TagBox[
    RowBox[{"(", "\[NoBreak]", GridBox[{
       {"\<\"PB2\"\>", "\<\"\"\>", "\<\"\"\>", "\<\"\"\>"},
       {"\<\"Pos.\"\>", "\<\"12\"\>", "\<\"obs:\"\>", "\<\"exp:\"\>"},
       {"\<\"tta\"\>", "\<\"L\"\>", 
        TagBox[
         InterpretationBox[
          StyleBox["\<\"0\"\>",
           ShowStringCharacters->False],
          0,
          Editable->False],
         NumberForm[#, 2]& ], 
        TagBox[
         InterpretationBox[
          StyleBox["\<\"1.74\"\>",
           ShowStringCharacters->False],
          1.7406043741623403`,
          AutoDelete->True],
         NumberForm[#, {4, 2}]& ]},
       {"\<\"ttg\"\>", "\<\"L\"\>", 
        TagBox[
         InterpretationBox[
          StyleBox["\<\"15\"\>",
           ShowStringCharacters->False],
          15,
          Editable->False],
         NumberForm[#, 2]& ], 
        TagBox[
         InterpretationBox[
          StyleBox["\<\"3.10\"\>",
           ShowStringCharacters->False],
          3.101174984672159,
          AutoDelete->True],
         NumberForm[#, {4, 2}]& ]},
       {"\<\"tct\"\>", "\<\"S\"\>", 
        TagBox[
         InterpretationBox[
          StyleBox["\<\"67\"\>",
           ShowStringCharacters->False],
          67,
          Editable->False],
         NumberForm[#, 2]& ], 
        TagBox[
         InterpretationBox[
          StyleBox["\<\"6514.00\"\>",
           ShowStringCharacters->False],
          6514.252182686245,
          AutoDelete->True],
         NumberForm[#, {4, 2}]& ]},
       {"\<\"tcc\"\>", "\<\"S\"\>", 
        TagBox[
         InterpretationBox[
          StyleBox["\<\"0\"\>",
           ShowStringCharacters->False],
          0,
          Editable->False],
         NumberForm[#, 2]& ], 
        TagBox[
         InterpretationBox[
          StyleBox["\<\"6033.00\"\>",
           ShowStringCharacters->False],
          6032.6815639859215`,
          AutoDelete->True],
         NumberForm[#, {4, 2}]& ]},
       {"\<\"tca\"\>", "\<\"S\"\>", 
        TagBox[
         InterpretationBox[
          StyleBox["\<\"185\"\>",
           ShowStringCharacters->False],
          185,
          Editable->False],
         NumberForm[#, 2]& ], 
        TagBox[
         InterpretationBox[
          StyleBox["\<\"10850.00\"\>",
           ShowStringCharacters->False],
          10850.382327667176`,
          AutoDelete->True],
         NumberForm[#, {5, 2}]& ]},
       {"\<\"tcg\"\>", "\<\"S\"\>", 
        TagBox[
         InterpretationBox[
          StyleBox["\<\"40117\"\>",
           ShowStringCharacters->False],
          40117,
          Editable->False],
         NumberForm[#, 2]& ], 
        TagBox[
         InterpretationBox[
          StyleBox["\<\"1589.00\"\>",
           ShowStringCharacters->False],
          1589.0742646266785`,
          AutoDelete->True],
         NumberForm[#, {4, 2}]& ]},
       {"\<\"ctt\"\>", "\<\"L\"\>", 
        TagBox[
         InterpretationBox[
          StyleBox["\<\"0\"\>",
           ShowStringCharacters->False],
          0,
          Editable->False],
         NumberForm[#, 2]& ], 
        TagBox[
         InterpretationBox[
          StyleBox["\<\"3.14\"\>",
           ShowStringCharacters->False],
          3.137847537688877,
          AutoDelete->True],
         NumberForm[#, {4, 2}]& ]},
       {"\<\"ctc\"\>", "\<\"L\"\>", 
        TagBox[
         InterpretationBox[
          StyleBox["\<\"0\"\>",
           ShowStringCharacters->False],
          0,
          Editable->False],
         NumberForm[#, 2]& ], 
        TagBox[
         InterpretationBox[
          StyleBox["\<\"2.20\"\>",
           ShowStringCharacters->False],
          2.1996115024043514`,
          AutoDelete->True],
         NumberForm[#, {4, 2}]& ]},
       {"\<\"cta\"\>", "\<\"L\"\>", 
        TagBox[
         InterpretationBox[
          StyleBox["\<\"0\"\>",
           ShowStringCharacters->False],
          0,
          Editable->False],
         NumberForm[#, 2]& ], 
        TagBox[
         InterpretationBox[
          StyleBox["\<\"2.30\"\>",
           ShowStringCharacters->False],
          2.3033409796225235`,
          AutoDelete->True],
         NumberForm[#, {4, 2}]& ]},
       {"\<\"ctg\"\>", "\<\"L\"\>", 
        TagBox[
         InterpretationBox[
          StyleBox["\<\"0\"\>",
           ShowStringCharacters->False],
          0,
          Editable->False],
         NumberForm[#, 2]& ], 
        TagBox[
         InterpretationBox[
          StyleBox["\<\"2.52\"\>",
           ShowStringCharacters->False],
          2.517420621449749,
          AutoDelete->True],
         NumberForm[#, {4, 2}]& ]},
       {"\<\"agt\"\>", "\<\"S\"\>", 
        TagBox[
         InterpretationBox[
          StyleBox["\<\"0\"\>",
           ShowStringCharacters->False],
          0,
          Editable->False],
         NumberForm[#, 2]& ], 
        TagBox[
         InterpretationBox[
          StyleBox["\<\"7055.00\"\>",
           ShowStringCharacters->False],
          7054.611844329237,
          AutoDelete->True],
         NumberForm[#, {4, 2}]& ]},
       {"\<\"agc\"\>", "\<\"S\"\>", 
        TagBox[
         InterpretationBox[
          StyleBox["\<\"0\"\>",
           ShowStringCharacters->False],
          0,
          Editable->False],
         NumberForm[#, 2]& ], 
        TagBox[
         InterpretationBox[
          StyleBox["\<\"8328.00\"\>",
           ShowStringCharacters->False],
          8327.997816704743,
          AutoDelete->True],
         NumberForm[#, {4, 2}]& ]},
       {"\<\"---\"\>", "\<\"--\"\>", "\<\"-------\"\>", "\<\"-------\"\>"},
       {"\<\"mPD\"\>", "\<\"\"\>", "0.0131604315187625239`2.", 
        "1.6307996963413158778`2."},
       {"\<\"\"\>", "\<\"\"\>", "\<\"nPD:\"\>", "0.01`"},
       {"\<\"\"\>", "\<\"\"\>", "\<\"N. weight:\"\>", 
        TagBox[
         InterpretationBox[
          StyleBox["\<\"3.4\"\>",
           ShowStringCharacters->False],
          3.3543168286772076`,
          AutoDelete->True],
         NumberForm[#, 2]& ]},
       {"\<\"\"\>", "\<\"\"\>", "\<\"Sc. PD:\"\>", 
        TagBox[
         InterpretationBox[
          StyleBox["\<\"-0.2\"\>",
           ShowStringCharacters->False],
          -0.2046135434661718,
          AutoDelete->True],
         NumberForm[#, 2]& ]},
       {"\<\"\"\>", "\<\"\"\>", "\<\"Sc. rank:\"\>", 
        TagBox[
         InterpretationBox[
          StyleBox["\<\"-67925.0\"\>",
           ShowStringCharacters->False],
          -67924.97296679467,
          AutoDelete->True],
         NumberForm[#, {5, 1}]& ]}
      },
      GridBoxAlignment->{"Columns" -> {{Center}}, "Rows" -> {{Baseline}}},
      GridBoxSpacings->{"Columns" -> {
          Offset[0.27999999999999997`], {
           Offset[0.7]}, 
          Offset[0.27999999999999997`]}, "Rows" -> {
          Offset[0.2], {
           Offset[0.4]}, 
          Offset[0.2]}}], "\[NoBreak]", ")"}],
    Function[BoxForm`e$, 
     MatrixForm[BoxForm`e$]]], ",", 
   TagBox[
    RowBox[{"(", "\[NoBreak]", GridBox[{
       {"\<\"PB2\"\>", "\<\"\"\>", "\<\"\"\>", "\<\"\"\>"},
       {"\<\"Pos.\"\>", "\<\"13\"\>", "\<\"obs:\"\>", "\<\"exp:\"\>"},
       {"\<\"tta\"\>", "\<\"L\"\>", 
        TagBox[
         InterpretationBox[
          StyleBox["\<\"0\"\>",
           ShowStringCharacters->False],
          0,
          Editable->False],
         NumberForm[#, 2]& ], 
        TagBox[
         InterpretationBox[
          StyleBox["\<\"1.86\"\>",
           ShowStringCharacters->False],
          1.8566446657731628`,
          AutoDelete->True],
         NumberForm[#, {4, 2}]& ]},
       {"\<\"ttg\"\>", "\<\"L\"\>", 
        TagBox[
         InterpretationBox[
          StyleBox["\<\"0\"\>",
           ShowStringCharacters->False],
          0,
          Editable->False],
         NumberForm[#, 2]& ], 
        TagBox[
         InterpretationBox[
          StyleBox["\<\"3.31\"\>",
           ShowStringCharacters->False],
          3.307919983650303,
          AutoDelete->True],
         NumberForm[#, {4, 2}]& ]},
       {"\<\"ctt\"\>", "\<\"L\"\>", 
        TagBox[
         InterpretationBox[
          StyleBox["\<\"0\"\>",
           ShowStringCharacters->False],
          0,
          Editable->False],
         NumberForm[#, 2]& ], 
        TagBox[
         InterpretationBox[
          StyleBox["\<\"3.35\"\>",
           ShowStringCharacters->False],
          3.3470373735348016`,
          AutoDelete->True],
         NumberForm[#, {4, 2}]& ]},
       {"\<\"ctc\"\>", "\<\"L\"\>", 
        TagBox[
         InterpretationBox[
          StyleBox["\<\"0\"\>",
           ShowStringCharacters->False],
          0,
          Editable->False],
         NumberForm[#, 2]& ], 
        TagBox[
         InterpretationBox[
          StyleBox["\<\"2.35\"\>",
           ShowStringCharacters->False],
          2.346252269231308,
          AutoDelete->True],
         NumberForm[#, {4, 2}]& ]},
       {"\<\"cta\"\>", "\<\"L\"\>", 
        TagBox[
         InterpretationBox[
          StyleBox["\<\"0\"\>",
           ShowStringCharacters->False],
          0,
          Editable->False],
         NumberForm[#, 2]& ], 
        TagBox[
         InterpretationBox[
          StyleBox["\<\"2.46\"\>",
           ShowStringCharacters->False],
          2.4568970449306917`,
          AutoDelete->True],
         NumberForm[#, {4, 2}]& ]},
       {"\<\"ctg\"\>", "\<\"L\"\>", 
        TagBox[
         InterpretationBox[
          StyleBox["\<\"16\"\>",
           ShowStringCharacters->False],
          16,
          Editable->False],
         NumberForm[#, 2]& ], 
        TagBox[
         InterpretationBox[
          StyleBox["\<\"2.69\"\>",
           ShowStringCharacters->False],
          2.6852486628797325`,
          AutoDelete->True],
         NumberForm[#, {4, 2}]& ]},
       {"\<\"cct\"\>", "\<\"P\"\>", 
        TagBox[
         InterpretationBox[
          StyleBox["\<\"0\"\>",
           ShowStringCharacters->False],
          0,
          Editable->False],
         NumberForm[#, 2]& ], 
        TagBox[
         InterpretationBox[
          StyleBox["\<\"0.33\"\>",
           ShowStringCharacters->False],
          0.3332381160617754,
          AutoDelete->True],
         NumberForm[#, {4, 2}]& ]},
       {"\<\"ccc\"\>", "\<\"P\"\>", 
        TagBox[
         InterpretationBox[
          StyleBox["\<\"0\"\>",
           ShowStringCharacters->False],
          0,
          Editable->False],
         NumberForm[#, 2]& ], 
        TagBox[
         InterpretationBox[
          StyleBox["\<\"0.19\"\>",
           ShowStringCharacters->False],
          0.1874733380926941,
          AutoDelete->True],
         NumberForm[#, {4, 2}]& ]},
       {"\<\"cca\"\>", "\<\"P\"\>", 
        TagBox[
         InterpretationBox[
          StyleBox["\<\"0\"\>",
           ShowStringCharacters->False],
          0,
          Editable->False],
         NumberForm[#, 2]& ], 
        TagBox[
         InterpretationBox[
          StyleBox["\<\"0.34\"\>",
           ShowStringCharacters->False],
          0.3378526587090412,
          AutoDelete->True],
         NumberForm[#, {4, 2}]& ]},
       {"\<\"ccg\"\>", "\<\"P\"\>", 
        TagBox[
         InterpretationBox[
          StyleBox["\<\"1\"\>",
           ShowStringCharacters->False],
          1,
          Editable->False],
         NumberForm[#, 2]& ], 
        TagBox[
         InterpretationBox[
          StyleBox["\<\"0.14\"\>",
           ShowStringCharacters->False],
          0.14143588713648939`,
          AutoDelete->True],
         NumberForm[#, {4, 2}]& ]},
       {"\<\"cat\"\>", "\<\"H\"\>", 
        TagBox[
         InterpretationBox[
          StyleBox["\<\"10\"\>",
           ShowStringCharacters->False],
          10,
          Editable->False],
         NumberForm[#, 2]& ], 
        TagBox[
         InterpretationBox[
          StyleBox["\<\"5.64\"\>",
           ShowStringCharacters->False],
          5.640408671855149,
          AutoDelete->True],
         NumberForm[#, {4, 2}]& ]},
       {"\<\"cac\"\>", "\<\"H\"\>", 
        TagBox[
         InterpretationBox[
          StyleBox["\<\"0\"\>",
           ShowStringCharacters->False],
          0,
          Editable->False],
         NumberForm[#, 2]& ], 
        TagBox[
         InterpretationBox[
          StyleBox["\<\"4.36\"\>",
           ShowStringCharacters->False],
          4.359591328144851,
          AutoDelete->True],
         NumberForm[#, {4, 2}]& ]},
       {"\<\"caa\"\>", "\<\"Q\"\>", 
        TagBox[
         InterpretationBox[
          StyleBox["\<\"511\"\>",
           ShowStringCharacters->False],
          511,
          Editable->False],
         NumberForm[#, 2]& ], 
        TagBox[
         InterpretationBox[
          StyleBox["\<\"24669.00\"\>",
           ShowStringCharacters->False],
          24669.329933907553`,
          AutoDelete->True],
         NumberForm[#, {5, 2}]& ]},
       {"\<\"cag\"\>", "\<\"Q\"\>", 
        TagBox[
         InterpretationBox[
          StyleBox["\<\"39846\"\>",
           ShowStringCharacters->False],
          39846,
          Editable->False],
         NumberForm[#, 2]& ], 
        TagBox[
         InterpretationBox[
          StyleBox["\<\"15688.00\"\>",
           ShowStringCharacters->False],
          15687.670066092447`,
          AutoDelete->True],
         NumberForm[#, {5, 2}]& ]},
       {"\<\"---\"\>", "\<\"--\"\>", "\<\"-------\"\>", "\<\"-------\"\>"},
       {"\<\"mPD\"\>", "\<\"\"\>", "0.0263179197456933067`2.", 
        "0.4767745210259751698`2."},
       {"\<\"\"\>", "\<\"\"\>", "\<\"nPD:\"\>", "0.06`"},
       {"\<\"\"\>", "\<\"\"\>", "\<\"N. weight:\"\>", 
        TagBox[
         InterpretationBox[
          StyleBox["\<\"0.92\"\>",
           ShowStringCharacters->False],
          0.9189295328552698,
          AutoDelete->True],
         NumberForm[#, 2]& ]},
       {"\<\"\"\>", "\<\"\"\>", "\<\"Sc. PD:\"\>", 
        TagBox[
         InterpretationBox[
          StyleBox["\<\"-0.013\"\>",
           ShowStringCharacters->False],
          -0.013406967211046165`,
          AutoDelete->True],
         NumberForm[#, 2]& ]},
       {"\<\"\"\>", "\<\"\"\>", "\<\"Sc. rank:\"\>", 
        TagBox[
         InterpretationBox[
          StyleBox["\<\"9760.2\"\>",
           ShowStringCharacters->False],
          9760.228812557332,
          AutoDelete->True],
         NumberForm[#, {5, 1}]& ]}
      },
      GridBoxAlignment->{"Columns" -> {{Center}}, "Rows" -> {{Baseline}}},
      GridBoxSpacings->{"Columns" -> {
          Offset[0.27999999999999997`], {
           Offset[0.7]}, 
          Offset[0.27999999999999997`]}, "Rows" -> {
          Offset[0.2], {
           Offset[0.4]}, 
          Offset[0.2]}}], "\[NoBreak]", ")"}],
    Function[BoxForm`e$, 
     MatrixForm[BoxForm`e$]]], ",", 
   TagBox[
    RowBox[{"(", "\[NoBreak]", GridBox[{
       {"\<\"PB2\"\>", "\<\"\"\>", "\<\"\"\>", "\<\"\"\>"},
       {"\<\"Pos.\"\>", "\<\"14\"\>", "\<\"obs:\"\>", "\<\"exp:\"\>"},
       {"\<\"tct\"\>", "\<\"S\"\>", 
        TagBox[
         InterpretationBox[
          StyleBox["\<\"32536\"\>",
           ShowStringCharacters->False],
          32536,
          Editable->False],
         NumberForm[#, 2]& ], 
        TagBox[
         InterpretationBox[
          StyleBox["\<\"6516.00\"\>",
           ShowStringCharacters->False],
          6515.704491875083,
          AutoDelete->True],
         NumberForm[#, {4, 2}]& ]},
       {"\<\"tcc\"\>", "\<\"S\"\>", 
        TagBox[
         InterpretationBox[
          StyleBox["\<\"7842\"\>",
           ShowStringCharacters->False],
          7842,
          Editable->False],
         NumberForm[#, 2]& ], 
        TagBox[
         InterpretationBox[
          StyleBox["\<\"6034.00\"\>",
           ShowStringCharacters->False],
          6034.0265102089115`,
          AutoDelete->True],
         NumberForm[#, {4, 2}]& ]},
       {"\<\"tca\"\>", "\<\"S\"\>", 
        TagBox[
         InterpretationBox[
          StyleBox["\<\"0\"\>",
           ShowStringCharacters->False],
          0,
          Editable->False],
         NumberForm[#, 2]& ], 
        TagBox[
         InterpretationBox[
          StyleBox["\<\"10853.00\"\>",
           ShowStringCharacters->False],
          10852.801348226245`,
          AutoDelete->True],
         NumberForm[#, {5, 2}]& ]},
       {"\<\"tcg\"\>", "\<\"S\"\>", 
        TagBox[
         InterpretationBox[
          StyleBox["\<\"0\"\>",
           ShowStringCharacters->False],
          0,
          Editable->False],
         NumberForm[#, 2]& ], 
        TagBox[
         InterpretationBox[
          StyleBox["\<\"1589.00\"\>",
           ShowStringCharacters->False],
          1589.4285381628486`,
          AutoDelete->True],
         NumberForm[#, {4, 2}]& ]},
       {"\<\"tat\"\>", "\<\"Y\"\>", 
        TagBox[
         InterpretationBox[
          StyleBox["\<\"1\"\>",
           ShowStringCharacters->False],
          1,
          Editable->False],
         NumberForm[#, 2]& ], 
        TagBox[
         InterpretationBox[
          StyleBox["\<\"0.53\"\>",
           ShowStringCharacters->False],
          0.527111430807286,
          AutoDelete->True],
         NumberForm[#, {4, 2}]& ]},
       {"\<\"tac\"\>", "\<\"Y\"\>", 
        TagBox[
         InterpretationBox[
          StyleBox["\<\"0\"\>",
           ShowStringCharacters->False],
          0,
          Editable->False],
         NumberForm[#, 2]& ], 
        TagBox[
         InterpretationBox[
          StyleBox["\<\"0.47\"\>",
           ShowStringCharacters->False],
          0.4728885691927141,
          AutoDelete->True],
         NumberForm[#, {4, 2}]& ]},
       {"\<\"cct\"\>", "\<\"P\"\>", 
        TagBox[
         InterpretationBox[
          StyleBox["\<\"3\"\>",
           ShowStringCharacters->False],
          3,
          Editable->False],
         NumberForm[#, 2]& ], 
        TagBox[
         InterpretationBox[
          StyleBox["\<\"1.00\"\>",
           ShowStringCharacters->False],
          0.9997143481853261,
          AutoDelete->True],
         NumberForm[#, {4, 2}]& ]},
       {"\<\"ccc\"\>", "\<\"P\"\>", 
        TagBox[
         InterpretationBox[
          StyleBox["\<\"0\"\>",
           ShowStringCharacters->False],
          0,
          Editable->False],
         NumberForm[#, 2]& ], 
        TagBox[
         InterpretationBox[
          StyleBox["\<\"0.56\"\>",
           ShowStringCharacters->False],
          0.5624200142780822,
          AutoDelete->True],
         NumberForm[#, {4, 2}]& ]},
       {"\<\"cca\"\>", "\<\"P\"\>", 
        TagBox[
         InterpretationBox[
          StyleBox["\<\"0\"\>",
           ShowStringCharacters->False],
          0,
          Editable->False],
         NumberForm[#, 2]& ], 
        TagBox[
         InterpretationBox[
          StyleBox["\<\"1.01\"\>",
           ShowStringCharacters->False],
          1.0135579761271236`,
          AutoDelete->True],
         NumberForm[#, {4, 2}]& ]},
       {"\<\"ccg\"\>", "\<\"P\"\>", 
        TagBox[
         InterpretationBox[
          StyleBox["\<\"0\"\>",
           ShowStringCharacters->False],
          0,
          Editable->False],
         NumberForm[#, 2]& ], 
        TagBox[
         InterpretationBox[
          StyleBox["\<\"0.42\"\>",
           ShowStringCharacters->False],
          0.4243076614094682,
          AutoDelete->True],
         NumberForm[#, {4, 2}]& ]},
       {"\<\"act\"\>", "\<\"T\"\>", 
        TagBox[
         InterpretationBox[
          StyleBox["\<\"1\"\>",
           ShowStringCharacters->False],
          1,
          Editable->False],
         NumberForm[#, 2]& ], 
        TagBox[
         InterpretationBox[
          StyleBox["\<\"0.31\"\>",
           ShowStringCharacters->False],
          0.31055205837631694`,
          AutoDelete->True],
         NumberForm[#, {4, 2}]& ]},
       {"\<\"acc\"\>", "\<\"T\"\>", 
        TagBox[
         InterpretationBox[
          StyleBox["\<\"0\"\>",
           ShowStringCharacters->False],
          0,
          Editable->False],
         NumberForm[#, 2]& ], 
        TagBox[
         InterpretationBox[
          StyleBox["\<\"0.18\"\>",
           ShowStringCharacters->False],
          0.17680180273212992`,
          AutoDelete->True],
         NumberForm[#, {4, 2}]& ]},
       {"\<\"aca\"\>", "\<\"T\"\>", 
        TagBox[
         InterpretationBox[
          StyleBox["\<\"0\"\>",
           ShowStringCharacters->False],
          0,
          Editable->False],
         NumberForm[#, 2]& ], 
        TagBox[
         InterpretationBox[
          StyleBox["\<\"0.43\"\>",
           ShowStringCharacters->False],
          0.43277702655235023`,
          AutoDelete->True],
         NumberForm[#, {4, 2}]& ]},
       {"\<\"acg\"\>", "\<\"T\"\>", 
        TagBox[
         InterpretationBox[
          StyleBox["\<\"0\"\>",
           ShowStringCharacters->False],
          0,
          Editable->False],
         NumberForm[#, 2]& ], 
        TagBox[
         InterpretationBox[
          StyleBox["\<\"0.08\"\>",
           ShowStringCharacters->False],
          0.07986911233920292,
          AutoDelete->True],
         NumberForm[#, {4, 2}]& ]},
       {"\<\"agt\"\>", "\<\"S\"\>", 
        TagBox[
         InterpretationBox[
          StyleBox["\<\"0\"\>",
           ShowStringCharacters->False],
          0,
          Editable->False],
         NumberForm[#, 2]& ], 
        TagBox[
         InterpretationBox[
          StyleBox["\<\"7056.00\"\>",
           ShowStringCharacters->False],
          7056.18462310996,
          AutoDelete->True],
         NumberForm[#, {4, 2}]& ]},
       {"\<\"agc\"\>", "\<\"S\"\>", 
        TagBox[
         InterpretationBox[
          StyleBox["\<\"0\"\>",
           ShowStringCharacters->False],
          0,
          Editable->False],
         NumberForm[#, 2]& ], 
        TagBox[
         InterpretationBox[
          StyleBox["\<\"8330.00\"\>",
           ShowStringCharacters->False],
          8329.854488416957,
          AutoDelete->True],
         NumberForm[#, {4, 2}]& ]},
       {"\<\"gct\"\>", "\<\"A\"\>", 
        TagBox[
         InterpretationBox[
          StyleBox["\<\"1\"\>",
           ShowStringCharacters->False],
          1,
          Editable->False],
         NumberForm[#, 2]& ], 
        TagBox[
         InterpretationBox[
          StyleBox["\<\"0.27\"\>",
           ShowStringCharacters->False],
          0.2725529562191635,
          AutoDelete->True],
         NumberForm[#, {4, 2}]& ]},
       {"\<\"gcc\"\>", "\<\"A\"\>", 
        TagBox[
         InterpretationBox[
          StyleBox["\<\"0\"\>",
           ShowStringCharacters->False],
          0,
          Editable->False],
         NumberForm[#, 2]& ], 
        TagBox[
         InterpretationBox[
          StyleBox["\<\"0.25\"\>",
           ShowStringCharacters->False],
          0.24984040165399687`,
          AutoDelete->True],
         NumberForm[#, {4, 2}]& ]},
       {"\<\"gca\"\>", "\<\"A\"\>", 
        TagBox[
         InterpretationBox[
          StyleBox["\<\"0\"\>",
           ShowStringCharacters->False],
          0,
          Editable->False],
         NumberForm[#, 2]& ], 
        TagBox[
         InterpretationBox[
          StyleBox["\<\"0.40\"\>",
           ShowStringCharacters->False],
          0.4045048543551288,
          AutoDelete->True],
         NumberForm[#, {4, 2}]& ]},
       {"\<\"gcg\"\>", "\<\"A\"\>", 
        TagBox[
         InterpretationBox[
          StyleBox["\<\"0\"\>",
           ShowStringCharacters->False],
          0,
          Editable->False],
         NumberForm[#, 2]& ], 
        TagBox[
         InterpretationBox[
          StyleBox["\<\"0.07\"\>",
           ShowStringCharacters->False],
          0.07310178777171088,
          AutoDelete->True],
         NumberForm[#, {4, 2}]& ]},
       {"\<\"---\"\>", "\<\"--\"\>", "\<\"-------\"\>", "\<\"-------\"\>"},
       {"\<\"mPD\"\>", "\<\"\"\>", "0.3132602510537671526`2.", 
        "1.630204163222588956`2."},
       {"\<\"\"\>", "\<\"\"\>", "\<\"nPD:\"\>", "0.19`"},
       {"\<\"\"\>", "\<\"\"\>", "\<\"N. weight:\"\>", 
        TagBox[
         InterpretationBox[
          StyleBox["\<\"1.4\"\>",
           ShowStringCharacters->False],
          1.4198197513874489`,
          AutoDelete->True],
         NumberForm[#, 2]& ]},
       {"\<\"\"\>", "\<\"\"\>", "\<\"Sc. PD:\"\>", 
        TagBox[
         InterpretationBox[
          StyleBox["\<\"0.17\"\>",
           ShowStringCharacters->False],
          0.17077445450125056`,
          AutoDelete->True],
         NumberForm[#, 2]& ]},
       {"\<\"\"\>", "\<\"\"\>", "\<\"Sc. rank:\"\>", 
        TagBox[
         InterpretationBox[
          StyleBox["\<\"38264.0\"\>",
           ShowStringCharacters->False],
          38264.487993836,
          AutoDelete->True],
         NumberForm[#, {5, 1}]& ]}
      },
      GridBoxAlignment->{"Columns" -> {{Center}}, "Rows" -> {{Baseline}}},
      GridBoxSpacings->{"Columns" -> {
          Offset[0.27999999999999997`], {
           Offset[0.7]}, 
          Offset[0.27999999999999997`]}, "Rows" -> {
          Offset[0.2], {
           Offset[0.4]}, 
          Offset[0.2]}}], "\[NoBreak]", ")"}],
    Function[BoxForm`e$, 
     MatrixForm[BoxForm`e$]]], ",", 
   TagBox[
    RowBox[{"(", "\[NoBreak]", GridBox[{
       {"\<\"PB2\"\>", "\<\"\"\>", "\<\"\"\>", "\<\"\"\>"},
       {"\<\"Pos.\"\>", "\<\"15\"\>", "\<\"obs:\"\>", "\<\"exp:\"\>"},
       {"\<\"cat\"\>", "\<\"H\"\>", 
        TagBox[
         InterpretationBox[
          StyleBox["\<\"0\"\>",
           ShowStringCharacters->False],
          0,
          Editable->False],
         NumberForm[#, 2]& ], 
        TagBox[
         InterpretationBox[
          StyleBox["\<\"1.13\"\>",
           ShowStringCharacters->False],
          1.1280817343710299`,
          AutoDelete->True],
         NumberForm[#, {4, 2}]& ]},
       {"\<\"cac\"\>", "\<\"H\"\>", 
        TagBox[
         InterpretationBox[
          StyleBox["\<\"2\"\>",
           ShowStringCharacters->False],
          2,
          Editable->False],
         NumberForm[#, 2]& ], 
        TagBox[
         InterpretationBox[
          StyleBox["\<\"0.87\"\>",
           ShowStringCharacters->False],
          0.8719182656289702,
          AutoDelete->True],
         NumberForm[#, {4, 2}]& ]},
       {"\<\"cgt\"\>", "\<\"R\"\>", 
        TagBox[
         InterpretationBox[
          StyleBox["\<\"2\"\>",
           ShowStringCharacters->False],
          2,
          Editable->False],
         NumberForm[#, 2]& ], 
        TagBox[
         InterpretationBox[
          StyleBox["\<\"800.70\"\>",
           ShowStringCharacters->False],
          800.6749287738546,
          AutoDelete->True],
         NumberForm[#, {4, 2}]& ]},
       {"\<\"cgc\"\>", "\<\"R\"\>", 
        TagBox[
         InterpretationBox[
          StyleBox["\<\"40373\"\>",
           ShowStringCharacters->False],
          40373,
          Editable->False],
         NumberForm[#, 2]& ], 
        TagBox[
         InterpretationBox[
          StyleBox["\<\"1453.00\"\>",
           ShowStringCharacters->False],
          1452.990957743094,
          AutoDelete->True],
         NumberForm[#, {4, 2}]& ]},
       {"\<\"cga\"\>", "\<\"R\"\>", 
        TagBox[
         InterpretationBox[
          StyleBox["\<\"7\"\>",
           ShowStringCharacters->False],
          7,
          Editable->False],
         NumberForm[#, 2]& ], 
        TagBox[
         InterpretationBox[
          StyleBox["\<\"3684.00\"\>",
           ShowStringCharacters->False],
          3684.432468626655,
          AutoDelete->True],
         NumberForm[#, {4, 2}]& ]},
       {"\<\"cgg\"\>", "\<\"R\"\>", 
        TagBox[
         InterpretationBox[
          StyleBox["\<\"0\"\>",
           ShowStringCharacters->False],
          0,
          Editable->False],
         NumberForm[#, 2]& ], 
        TagBox[
         InterpretationBox[
          StyleBox["\<\"3468.00\"\>",
           ShowStringCharacters->False],
          3467.5176271621135`,
          AutoDelete->True],
         NumberForm[#, {4, 2}]& ]},
       {"\<\"aga\"\>", "\<\"R\"\>", 
        TagBox[
         InterpretationBox[
          StyleBox["\<\"0\"\>",
           ShowStringCharacters->False],
          0,
          Editable->False],
         NumberForm[#, 2]& ], 
        TagBox[
         InterpretationBox[
          StyleBox["\<\"19807.00\"\>",
           ShowStringCharacters->False],
          19806.71532610084,
          AutoDelete->True],
         NumberForm[#, {5, 2}]& ]},
       {"\<\"agg\"\>", "\<\"R\"\>", 
        TagBox[
         InterpretationBox[
          StyleBox["\<\"0\"\>",
           ShowStringCharacters->False],
          0,
          Editable->False],
         NumberForm[#, 2]& ], 
        TagBox[
         InterpretationBox[
          StyleBox["\<\"11170.00\"\>",
           ShowStringCharacters->False],
          11169.668691593448`,
          AutoDelete->True],
         NumberForm[#, {5, 2}]& ]},
       {"\<\"---\"\>", "\<\"--\"\>", "\<\"-------\"\>", "\<\"-------\"\>"},
       {"\<\"mPD\"\>", "\<\"\"\>", "0.0005446966237263935`2.", 
        "0.8860431766100608268`2."},
       {"\<\"\"\>", "\<\"\"\>", "\<\"nPD:\"\>", "0.`"},
       {"\<\"\"\>", "\<\"\"\>", "\<\"N. weight:\"\>", 
        TagBox[
         InterpretationBox[
          StyleBox["\<\"3.5\"\>",
           ShowStringCharacters->False],
          3.5025031739022485`,
          AutoDelete->True],
         NumberForm[#, 2]& ]},
       {"\<\"\"\>", "\<\"\"\>", "\<\"Sc. PD:\"\>", 
        TagBox[
         InterpretationBox[
          StyleBox["\<\"-0.24\"\>",
           ShowStringCharacters->False],
          -0.23936594497517794`,
          AutoDelete->True],
         NumberForm[#, 2]& ]},
       {"\<\"\"\>", "\<\"\"\>", "\<\"Sc. rank:\"\>", 
        TagBox[
         InterpretationBox[
          StyleBox["\<\"-110460.0\"\>",
           ShowStringCharacters->False],
          -110457.44126148135`,
          AutoDelete->True],
         NumberForm[#, {5, 1}]& ]}
      },
      GridBoxAlignment->{"Columns" -> {{Center}}, "Rows" -> {{Baseline}}},
      GridBoxSpacings->{"Columns" -> {
          Offset[0.27999999999999997`], {
           Offset[0.7]}, 
          Offset[0.27999999999999997`]}, "Rows" -> {
          Offset[0.2], {
           Offset[0.4]}, 
          Offset[0.2]}}], "\[NoBreak]", ")"}],
    Function[BoxForm`e$, 
     MatrixForm[BoxForm`e$]]], ",", 
   TagBox[
    RowBox[{"(", "\[NoBreak]", GridBox[{
       {"\<\"PB2\"\>", "\<\"\"\>", "\<\"\"\>", "\<\"\"\>"},
       {"\<\"Pos.\"\>", "\<\"16\"\>", "\<\"obs:\"\>", "\<\"exp:\"\>"},
       {"\<\"att\"\>", "\<\"I\"\>", 
        TagBox[
         InterpretationBox[
          StyleBox["\<\"4\"\>",
           ShowStringCharacters->False],
          4,
          Editable->False],
         NumberForm[#, 2]& ], 
        TagBox[
         InterpretationBox[
          StyleBox["\<\"1.40\"\>",
           ShowStringCharacters->False],
          1.4041646893429673`,
          AutoDelete->True],
         NumberForm[#, {4, 2}]& ]},
       {"\<\"atc\"\>", "\<\"I\"\>", 
        TagBox[
         InterpretationBox[
          StyleBox["\<\"0\"\>",
           ShowStringCharacters->False],
          0,
          Editable->False],
         NumberForm[#, 2]& ], 
        TagBox[
         InterpretationBox[
          StyleBox["\<\"1.05\"\>",
           ShowStringCharacters->False],
          1.0510458443373532`,
          AutoDelete->True],
         NumberForm[#, {4, 2}]& ]},
       {"\<\"ata\"\>", "\<\"I\"\>", 
        TagBox[
         InterpretationBox[
          StyleBox["\<\"0\"\>",
           ShowStringCharacters->False],
          0,
          Editable->False],
         NumberForm[#, 2]& ], 
        TagBox[
         InterpretationBox[
          StyleBox["\<\"1.54\"\>",
           ShowStringCharacters->False],
          1.5447894663196793`,
          AutoDelete->True],
         NumberForm[#, {4, 2}]& ]},
       {"\<\"act\"\>", "\<\"T\"\>", 
        TagBox[
         InterpretationBox[
          StyleBox["\<\"39601\"\>",
           ShowStringCharacters->False],
          39601,
          Editable->False],
         NumberForm[#, 2]& ], 
        TagBox[
         InterpretationBox[
          StyleBox["\<\"12540.00\"\>",
           ShowStringCharacters->False],
          12539.781565177302`,
          AutoDelete->True],
         NumberForm[#, {5, 2}]& ]},
       {"\<\"acc\"\>", "\<\"T\"\>", 
        TagBox[
         InterpretationBox[
          StyleBox["\<\"773\"\>",
           ShowStringCharacters->False],
          773,
          Editable->False],
         NumberForm[#, 2]& ], 
        TagBox[
         InterpretationBox[
          StyleBox["\<\"7139.00\"\>",
           ShowStringCharacters->False],
          7139.079992520674,
          AutoDelete->True],
         NumberForm[#, {4, 2}]& ]},
       {"\<\"aca\"\>", "\<\"T\"\>", 
        TagBox[
         InterpretationBox[
          StyleBox["\<\"4\"\>",
           ShowStringCharacters->False],
          4,
          Editable->False],
         NumberForm[#, 2]& ], 
        TagBox[
         InterpretationBox[
          StyleBox["\<\"17475.00\"\>",
           ShowStringCharacters->False],
          17475.103555157348`,
          AutoDelete->True],
         NumberForm[#, {5, 2}]& ]},
       {"\<\"acg\"\>", "\<\"T\"\>", 
        TagBox[
         InterpretationBox[
          StyleBox["\<\"1\"\>",
           ShowStringCharacters->False],
          1,
          Editable->False],
         NumberForm[#, 2]& ], 
        TagBox[
         InterpretationBox[
          StyleBox["\<\"3225.00\"\>",
           ShowStringCharacters->False],
          3225.034887144675,
          AutoDelete->True],
         NumberForm[#, {4, 2}]& ]},
       {"\<\"aat\"\>", "\<\"N\"\>", 
        TagBox[
         InterpretationBox[
          StyleBox["\<\"1\"\>",
           ShowStringCharacters->False],
          1,
          Editable->False],
         NumberForm[#, 2]& ], 
        TagBox[
         InterpretationBox[
          StyleBox["\<\"0.56\"\>",
           ShowStringCharacters->False],
          0.559469876912028,
          AutoDelete->True],
         NumberForm[#, {4, 2}]& ]},
       {"\<\"aac\"\>", "\<\"N\"\>", 
        TagBox[
         InterpretationBox[
          StyleBox["\<\"0\"\>",
           ShowStringCharacters->False],
          0,
          Editable->False],
         NumberForm[#, 2]& ], 
        TagBox[
         InterpretationBox[
          StyleBox["\<\"0.44\"\>",
           ShowStringCharacters->False],
          0.4405301230879719,
          AutoDelete->True],
         NumberForm[#, {4, 2}]& ]},
       {"\<\"---\"\>", "\<\"--\"\>", "\<\"-------\"\>", "\<\"-------\"\>"},
       {"\<\"mPD\"\>", "\<\"\"\>", "0.0380411099773550975`2.", 
        "0.6788743178127845209`2."},
       {"\<\"\"\>", "\<\"\"\>", "\<\"nPD:\"\>", "0.06`"},
       {"\<\"\"\>", "\<\"\"\>", "\<\"N. weight:\"\>", 
        TagBox[
         InterpretationBox[
          StyleBox["\<\"1.1\"\>",
           ShowStringCharacters->False],
          1.1431500069930147`,
          AutoDelete->True],
         NumberForm[#, 2]& ]},
       {"\<\"\"\>", "\<\"\"\>", "\<\"Sc. PD:\"\>", 
        TagBox[
         InterpretationBox[
          StyleBox["\<\"-0.016\"\>",
           ShowStringCharacters->False],
          -0.015737615073216558`,
          AutoDelete->True],
         NumberForm[#, 2]& ]},
       {"\<\"\"\>", "\<\"\"\>", "\<\"Sc. rank:\"\>", 
        TagBox[
         InterpretationBox[
          StyleBox["\<\"12533.0\"\>",
           ShowStringCharacters->False],
          12533.251930606157`,
          AutoDelete->True],
         NumberForm[#, {5, 1}]& ]}
      },
      GridBoxAlignment->{"Columns" -> {{Center}}, "Rows" -> {{Baseline}}},
      GridBoxSpacings->{"Columns" -> {
          Offset[0.27999999999999997`], {
           Offset[0.7]}, 
          Offset[0.27999999999999997`]}, "Rows" -> {
          Offset[0.2], {
           Offset[0.4]}, 
          Offset[0.2]}}], "\[NoBreak]", ")"}],
    Function[BoxForm`e$, 
     MatrixForm[BoxForm`e$]]], ",", 
   TagBox[
    RowBox[{"(", "\[NoBreak]", GridBox[{
       {"\<\"PB2\"\>", "\<\"\"\>", "\<\"\"\>", "\<\"\"\>"},
       {"\<\"Pos.\"\>", "\<\"17\"\>", "\<\"obs:\"\>", "\<\"exp:\"\>"},
       {"\<\"tct\"\>", "\<\"S\"\>", 
        TagBox[
         InterpretationBox[
          StyleBox["\<\"0\"\>",
           ShowStringCharacters->False],
          0,
          Editable->False],
         NumberForm[#, 2]& ], 
        TagBox[
         InterpretationBox[
          StyleBox["\<\"0.32\"\>",
           ShowStringCharacters->False],
          0.32273537529719565`,
          AutoDelete->True],
         NumberForm[#, {4, 2}]& ]},
       {"\<\"tcc\"\>", "\<\"S\"\>", 
        TagBox[
         InterpretationBox[
          StyleBox["\<\"0\"\>",
           ShowStringCharacters->False],
          0,
          Editable->False],
         NumberForm[#, 2]& ], 
        TagBox[
         InterpretationBox[
          StyleBox["\<\"0.30\"\>",
           ShowStringCharacters->False],
          0.29887693844216706`,
          AutoDelete->True],
         NumberForm[#, {4, 2}]& ]},
       {"\<\"tca\"\>", "\<\"S\"\>", 
        TagBox[
         InterpretationBox[
          StyleBox["\<\"0\"\>",
           ShowStringCharacters->False],
          0,
          Editable->False],
         NumberForm[#, 2]& ], 
        TagBox[
         InterpretationBox[
          StyleBox["\<\"0.54\"\>",
           ShowStringCharacters->False],
          0.53756012423727,
          AutoDelete->True],
         NumberForm[#, {4, 2}]& ]},
       {"\<\"tcg\"\>", "\<\"S\"\>", 
        TagBox[
         InterpretationBox[
          StyleBox["\<\"0\"\>",
           ShowStringCharacters->False],
          0,
          Editable->False],
         NumberForm[#, 2]& ], 
        TagBox[
         InterpretationBox[
          StyleBox["\<\"0.08\"\>",
           ShowStringCharacters->False],
          0.07872745248218577,
          AutoDelete->True],
         NumberForm[#, {4, 2}]& ]},
       {"\<\"tgt\"\>", "\<\"C\"\>", 
        TagBox[
         InterpretationBox[
          StyleBox["\<\"0\"\>",
           ShowStringCharacters->False],
          0,
          Editable->False],
         NumberForm[#, 2]& ], 
        TagBox[
         InterpretationBox[
          StyleBox["\<\"2.74\"\>",
           ShowStringCharacters->False],
          2.735547325773731,
          AutoDelete->True],
         NumberForm[#, {4, 2}]& ]},
       {"\<\"tgc\"\>", "\<\"C\"\>", 
        TagBox[
         InterpretationBox[
          StyleBox["\<\"7\"\>",
           ShowStringCharacters->False],
          7,
          Editable->False],
         NumberForm[#, 2]& ], 
        TagBox[
         InterpretationBox[
          StyleBox["\<\"4.26\"\>",
           ShowStringCharacters->False],
          4.26445267422627,
          AutoDelete->True],
         NumberForm[#, {4, 2}]& ]},
       {"\<\"cat\"\>", "\<\"H\"\>", 
        TagBox[
         InterpretationBox[
          StyleBox["\<\"0\"\>",
           ShowStringCharacters->False],
          0,
          Editable->False],
         NumberForm[#, 2]& ], 
        TagBox[
         InterpretationBox[
          StyleBox["\<\"0.56\"\>",
           ShowStringCharacters->False],
          0.5640408671855149,
          AutoDelete->True],
         NumberForm[#, {4, 2}]& ]},
       {"\<\"cac\"\>", "\<\"H\"\>", 
        TagBox[
         InterpretationBox[
          StyleBox["\<\"1\"\>",
           ShowStringCharacters->False],
          1,
          Editable->False],
         NumberForm[#, 2]& ], 
        TagBox[
         InterpretationBox[
          StyleBox["\<\"0.44\"\>",
           ShowStringCharacters->False],
          0.4359591328144851,
          AutoDelete->True],
         NumberForm[#, {4, 2}]& ]},
       {"\<\"cgt\"\>", "\<\"R\"\>", 
        TagBox[
         InterpretationBox[
          StyleBox["\<\"1\"\>",
           ShowStringCharacters->False],
          1,
          Editable->False],
         NumberForm[#, 2]& ], 
        TagBox[
         InterpretationBox[
          StyleBox["\<\"800.50\"\>",
           ShowStringCharacters->False],
          800.5163086106585,
          AutoDelete->True],
         NumberForm[#, {4, 2}]& ]},
       {"\<\"cgc\"\>", "\<\"R\"\>", 
        TagBox[
         InterpretationBox[
          StyleBox["\<\"40301\"\>",
           ShowStringCharacters->False],
          40301,
          Editable->False],
         NumberForm[#, 2]& ], 
        TagBox[
         InterpretationBox[
          StyleBox["\<\"1453.00\"\>",
           ShowStringCharacters->False],
          1452.703108511705,
          AutoDelete->True],
         NumberForm[#, {4, 2}]& ]},
       {"\<\"cga\"\>", "\<\"R\"\>", 
        TagBox[
         InterpretationBox[
          StyleBox["\<\"71\"\>",
           ShowStringCharacters->False],
          71,
          Editable->False],
         NumberForm[#, 2]& ], 
        TagBox[
         InterpretationBox[
          StyleBox["\<\"3684.00\"\>",
           ShowStringCharacters->False],
          3683.702552828799,
          AutoDelete->True],
         NumberForm[#, {4, 2}]& ]},
       {"\<\"cgg\"\>", "\<\"R\"\>", 
        TagBox[
         InterpretationBox[
          StyleBox["\<\"1\"\>",
           ShowStringCharacters->False],
          1,
          Editable->False],
         NumberForm[#, 2]& ], 
        TagBox[
         InterpretationBox[
          StyleBox["\<\"3467.00\"\>",
           ShowStringCharacters->False],
          3466.83068394441,
          AutoDelete->True],
         NumberForm[#, {4, 2}]& ]},
       {"\<\"agt\"\>", "\<\"S\"\>", 
        TagBox[
         InterpretationBox[
          StyleBox["\<\"0\"\>",
           ShowStringCharacters->False],
          0,
          Editable->False],
         NumberForm[#, 2]& ], 
        TagBox[
         InterpretationBox[
          StyleBox["\<\"0.35\"\>",
           ShowStringCharacters->False],
          0.34950639571598197`,
          AutoDelete->True],
         NumberForm[#, {4, 2}]& ]},
       {"\<\"agc\"\>", "\<\"S\"\>", 
        TagBox[
         InterpretationBox[
          StyleBox["\<\"2\"\>",
           ShowStringCharacters->False],
          2,
          Editable->False],
         NumberForm[#, 2]& ], 
        TagBox[
         InterpretationBox[
          StyleBox["\<\"0.41\"\>",
           ShowStringCharacters->False],
          0.41259371382519966`,
          AutoDelete->True],
         NumberForm[#, {4, 2}]& ]},
       {"\<\"aga\"\>", "\<\"R\"\>", 
        TagBox[
         InterpretationBox[
          StyleBox["\<\"0\"\>",
           ShowStringCharacters->False],
          0,
          Editable->False],
         NumberForm[#, 2]& ], 
        TagBox[
         InterpretationBox[
          StyleBox["\<\"19803.00\"\>",
           ShowStringCharacters->False],
          19802.791455995128`,
          AutoDelete->True],
         NumberForm[#, {5, 2}]& ]},
       {"\<\"agg\"\>", "\<\"R\"\>", 
        TagBox[
         InterpretationBox[
          StyleBox["\<\"0\"\>",
           ShowStringCharacters->False],
          0,
          Editable->False],
         NumberForm[#, 2]& ], 
        TagBox[
         InterpretationBox[
          StyleBox["\<\"11167.00\"\>",
           ShowStringCharacters->False],
          11167.455890109304`,
          AutoDelete->True],
         NumberForm[#, {5, 2}]& ]},
       {"\<\"---\"\>", "\<\"--\"\>", "\<\"-------\"\>", "\<\"-------\"\>"},
       {"\<\"mPD\"\>", "\<\"\"\>", "0.0041041972597325144`2.", 
        "0.8864510620939372806`2."},
       {"\<\"\"\>", "\<\"\"\>", "\<\"nPD:\"\>", "0.`"},
       {"\<\"\"\>", "\<\"\"\>", "\<\"N. weight:\"\>", 
        TagBox[
         InterpretationBox[
          StyleBox["\<\"3.5\"\>",
           ShowStringCharacters->False],
          3.4885357630765728`,
          AutoDelete->True],
         NumberForm[#, 2]& ]},
       {"\<\"\"\>", "\<\"\"\>", "\<\"Sc. PD:\"\>", 
        TagBox[
         InterpretationBox[
          StyleBox["\<\"-0.22\"\>",
           ShowStringCharacters->False],
          -0.22461823251589744`,
          AutoDelete->True],
         NumberForm[#, 2]& ]},
       {"\<\"\"\>", "\<\"\"\>", "\<\"Sc. rank:\"\>", 
        TagBox[
         InterpretationBox[
          StyleBox["\<\"-93095.0\"\>",
           ShowStringCharacters->False],
          -93094.79982492633,
          AutoDelete->True],
         NumberForm[#, {5, 1}]& ]}
      },
      GridBoxAlignment->{"Columns" -> {{Center}}, "Rows" -> {{Baseline}}},
      GridBoxSpacings->{"Columns" -> {
          Offset[0.27999999999999997`], {
           Offset[0.7]}, 
          Offset[0.27999999999999997`]}, "Rows" -> {
          Offset[0.2], {
           Offset[0.4]}, 
          Offset[0.2]}}], "\[NoBreak]", ")"}],
    Function[BoxForm`e$, 
     MatrixForm[BoxForm`e$]]], ",", 
   TagBox[
    RowBox[{"(", "\[NoBreak]", GridBox[{
       {"\<\"PB2\"\>", "\<\"\"\>", "\<\"\"\>", "\<\"\"\>"},
       {"\<\"Pos.\"\>", "\<\"18\"\>", "\<\"obs:\"\>", "\<\"exp:\"\>"},
       {"\<\"caa\"\>", "\<\"Q\"\>", 
        TagBox[
         InterpretationBox[
          StyleBox["\<\"0\"\>",
           ShowStringCharacters->False],
          0,
          Editable->False],
         NumberForm[#, 2]& ], 
        TagBox[
         InterpretationBox[
          StyleBox["\<\"0.61\"\>",
           ShowStringCharacters->False],
          0.611277595805128,
          AutoDelete->True],
         NumberForm[#, {4, 2}]& ]},
       {"\<\"cag\"\>", "\<\"Q\"\>", 
        TagBox[
         InterpretationBox[
          StyleBox["\<\"1\"\>",
           ShowStringCharacters->False],
          1,
          Editable->False],
         NumberForm[#, 2]& ], 
        TagBox[
         InterpretationBox[
          StyleBox["\<\"0.39\"\>",
           ShowStringCharacters->False],
          0.388722404194872,
          AutoDelete->True],
         NumberForm[#, {4, 2}]& ]},
       {"\<\"gat\"\>", "\<\"D\"\>", 
        TagBox[
         InterpretationBox[
          StyleBox["\<\"4\"\>",
           ShowStringCharacters->False],
          4,
          Editable->False],
         NumberForm[#, 2]& ], 
        TagBox[
         InterpretationBox[
          StyleBox["\<\"2.26\"\>",
           ShowStringCharacters->False],
          2.261046546635656,
          AutoDelete->True],
         NumberForm[#, {4, 2}]& ]},
       {"\<\"gac\"\>", "\<\"D\"\>", 
        TagBox[
         InterpretationBox[
          StyleBox["\<\"0\"\>",
           ShowStringCharacters->False],
          0,
          Editable->False],
         NumberForm[#, 2]& ], 
        TagBox[
         InterpretationBox[
          StyleBox["\<\"1.74\"\>",
           ShowStringCharacters->False],
          1.7389534533643443`,
          AutoDelete->True],
         NumberForm[#, {4, 2}]& ]},
       {"\<\"gaa\"\>", "\<\"E\"\>", 
        TagBox[
         InterpretationBox[
          StyleBox["\<\"8\"\>",
           ShowStringCharacters->False],
          8,
          Editable->False],
         NumberForm[#, 2]& ], 
        TagBox[
         InterpretationBox[
          StyleBox["\<\"23804.00\"\>",
           ShowStringCharacters->False],
          23804.173503286725`,
          AutoDelete->True],
         NumberForm[#, {5, 2}]& ]},
       {"\<\"gag\"\>", "\<\"E\"\>", 
        TagBox[
         InterpretationBox[
          StyleBox["\<\"40368\"\>",
           ShowStringCharacters->False],
          40368,
          Editable->False],
         NumberForm[#, 2]& ], 
        TagBox[
         InterpretationBox[
          StyleBox["\<\"16572.00\"\>",
           ShowStringCharacters->False],
          16571.826496713278`,
          AutoDelete->True],
         NumberForm[#, {5, 2}]& ]},
       {"\<\"ggt\"\>", "\<\"G\"\>", 
        TagBox[
         InterpretationBox[
          StyleBox["\<\"0\"\>",
           ShowStringCharacters->False],
          0,
          Editable->False],
         NumberForm[#, 2]& ], 
        TagBox[
         InterpretationBox[
          StyleBox["\<\"0.40\"\>",
           ShowStringCharacters->False],
          0.40387424759909213`,
          AutoDelete->True],
         NumberForm[#, {4, 2}]& ]},
       {"\<\"ggc\"\>", "\<\"G\"\>", 
        TagBox[
         InterpretationBox[
          StyleBox["\<\"0\"\>",
           ShowStringCharacters->False],
          0,
          Editable->False],
         NumberForm[#, 2]& ], 
        TagBox[
         InterpretationBox[
          StyleBox["\<\"0.42\"\>",
           ShowStringCharacters->False],
          0.4187026112102832,
          AutoDelete->True],
         NumberForm[#, {4, 2}]& ]},
       {"\<\"gga\"\>", "\<\"G\"\>", 
        TagBox[
         InterpretationBox[
          StyleBox["\<\"1\"\>",
           ShowStringCharacters->False],
          1,
          Editable->False],
         NumberForm[#, 2]& ], 
        TagBox[
         InterpretationBox[
          StyleBox["\<\"1.38\"\>",
           ShowStringCharacters->False],
          1.3848520217325782`,
          AutoDelete->True],
         NumberForm[#, {4, 2}]& ]},
       {"\<\"ggg\"\>", "\<\"G\"\>", 
        TagBox[
         InterpretationBox[
          StyleBox["\<\"2\"\>",
           ShowStringCharacters->False],
          2,
          Editable->False],
         NumberForm[#, 2]& ], 
        TagBox[
         InterpretationBox[
          StyleBox["\<\"0.79\"\>",
           ShowStringCharacters->False],
          0.7925711194580464,
          AutoDelete->True],
         NumberForm[#, {4, 2}]& ]},
       {"\<\"---\"\>", "\<\"--\"\>", "\<\"-------\"\>", "\<\"-------\"\>"},
       {"\<\"mPD\"\>", "\<\"\"\>", "0.0008417630683040317`2.", 
        "0.484277366337274274`2."},
       {"\<\"\"\>", "\<\"\"\>", "\<\"nPD:\"\>", "0.`"},
       {"\<\"\"\>", "\<\"\"\>", "\<\"N. weight:\"\>", 
        TagBox[
         InterpretationBox[
          StyleBox["\<\"0.94\"\>",
           ShowStringCharacters->False],
          0.9367603124543258,
          AutoDelete->True],
         NumberForm[#, 2]& ]},
       {"\<\"\"\>", "\<\"\"\>", "\<\"Sc. PD:\"\>", 
        TagBox[
         InterpretationBox[
          StyleBox["\<\"-0.063\"\>",
           ShowStringCharacters->False],
          -0.06298318852029443,
          AutoDelete->True],
         NumberForm[#, 2]& ]},
       {"\<\"\"\>", "\<\"\"\>", "\<\"Sc. rank:\"\>", 
        TagBox[
         InterpretationBox[
          StyleBox["\<\"-28801.0\"\>",
           ShowStringCharacters->False],
          -28800.803988352316`,
          AutoDelete->True],
         NumberForm[#, {5, 1}]& ]}
      },
      GridBoxAlignment->{"Columns" -> {{Center}}, "Rows" -> {{Baseline}}},
      GridBoxSpacings->{"Columns" -> {
          Offset[0.27999999999999997`], {
           Offset[0.7]}, 
          Offset[0.27999999999999997`]}, "Rows" -> {
          Offset[0.2], {
           Offset[0.4]}, 
          Offset[0.2]}}], "\[NoBreak]", ")"}],
    Function[BoxForm`e$, 
     MatrixForm[BoxForm`e$]]], ",", 
   TagBox[
    RowBox[{"(", "\[NoBreak]", GridBox[{
       {"\<\"PB2\"\>", "\<\"\"\>", "\<\"\"\>", "\<\"\"\>"},
       {"\<\"Pos.\"\>", "\<\"19\"\>", "\<\"obs:\"\>", "\<\"exp:\"\>"},
       {"\<\"att\"\>", "\<\"I\"\>", 
        TagBox[
         InterpretationBox[
          StyleBox["\<\"0\"\>",
           ShowStringCharacters->False],
          0,
          Editable->False],
         NumberForm[#, 2]& ], 
        TagBox[
         InterpretationBox[
          StyleBox["\<\"14174.00\"\>",
           ShowStringCharacters->False],
          14174.340456572585`,
          AutoDelete->True],
         NumberForm[#, {5, 2}]& ]},
       {"\<\"atc\"\>", "\<\"I\"\>", 
        TagBox[
         InterpretationBox[
          StyleBox["\<\"0\"\>",
           ShowStringCharacters->False],
          0,
          Editable->False],
         NumberForm[#, 2]& ], 
        TagBox[
         InterpretationBox[
          StyleBox["\<\"10610.00\"\>",
           ShowStringCharacters->False],
          10609.782275663412`,
          AutoDelete->True],
         NumberForm[#, {5, 2}]& ]},
       {"\<\"ata\"\>", "\<\"I\"\>", 
        TagBox[
         InterpretationBox[
          StyleBox["\<\"40378\"\>",
           ShowStringCharacters->False],
          40378,
          Editable->False],
         NumberForm[#, 2]& ], 
        TagBox[
         InterpretationBox[
          StyleBox["\<\"15594.00\"\>",
           ShowStringCharacters->False],
          15593.877267764003`,
          AutoDelete->True],
         NumberForm[#, {5, 2}]& ]},
       {"\<\"act\"\>", "\<\"T\"\>", 
        TagBox[
         InterpretationBox[
          StyleBox["\<\"0\"\>",
           ShowStringCharacters->False],
          0,
          Editable->False],
         NumberForm[#, 2]& ], 
        TagBox[
         InterpretationBox[
          StyleBox["\<\"0.62\"\>",
           ShowStringCharacters->False],
          0.6211041167526339,
          AutoDelete->True],
         NumberForm[#, {4, 2}]& ]},
       {"\<\"acc\"\>", "\<\"T\"\>", 
        TagBox[
         InterpretationBox[
          StyleBox["\<\"0\"\>",
           ShowStringCharacters->False],
          0,
          Editable->False],
         NumberForm[#, 2]& ], 
        TagBox[
         InterpretationBox[
          StyleBox["\<\"0.35\"\>",
           ShowStringCharacters->False],
          0.35360360546425984`,
          AutoDelete->True],
         NumberForm[#, {4, 2}]& ]},
       {"\<\"aca\"\>", "\<\"T\"\>", 
        TagBox[
         InterpretationBox[
          StyleBox["\<\"2\"\>",
           ShowStringCharacters->False],
          2,
          Editable->False],
         NumberForm[#, 2]& ], 
        TagBox[
         InterpretationBox[
          StyleBox["\<\"0.87\"\>",
           ShowStringCharacters->False],
          0.8655540531047005,
          AutoDelete->True],
         NumberForm[#, {4, 2}]& ]},
       {"\<\"acg\"\>", "\<\"T\"\>", 
        TagBox[
         InterpretationBox[
          StyleBox["\<\"0\"\>",
           ShowStringCharacters->False],
          0,
          Editable->False],
         NumberForm[#, 2]& ], 
        TagBox[
         InterpretationBox[
          StyleBox["\<\"0.16\"\>",
           ShowStringCharacters->False],
          0.15973822467840584`,
          AutoDelete->True],
         NumberForm[#, {4, 2}]& ]},
       {"\<\"gtt\"\>", "\<\"V\"\>", 
        TagBox[
         InterpretationBox[
          StyleBox["\<\"0\"\>",
           ShowStringCharacters->False],
          0,
          Editable->False],
         NumberForm[#, 2]& ], 
        TagBox[
         InterpretationBox[
          StyleBox["\<\"0.75\"\>",
           ShowStringCharacters->False],
          0.7514325018407152,
          AutoDelete->True],
         NumberForm[#, {4, 2}]& ]},
       {"\<\"gtc\"\>", "\<\"V\"\>", 
        TagBox[
         InterpretationBox[
          StyleBox["\<\"0\"\>",
           ShowStringCharacters->False],
          0,
          Editable->False],
         NumberForm[#, 2]& ], 
        TagBox[
         InterpretationBox[
          StyleBox["\<\"0.61\"\>",
           ShowStringCharacters->False],
          0.6112722261551591,
          AutoDelete->True],
         NumberForm[#, {4, 2}]& ]},
       {"\<\"gta\"\>", "\<\"V\"\>", 
        TagBox[
         InterpretationBox[
          StyleBox["\<\"3\"\>",
           ShowStringCharacters->False],
          3,
          Editable->False],
         NumberForm[#, 2]& ], 
        TagBox[
         InterpretationBox[
          StyleBox["\<\"0.65\"\>",
           ShowStringCharacters->False],
          0.6502264860699363,
          AutoDelete->True],
         NumberForm[#, {4, 2}]& ]},
       {"\<\"gtg\"\>", "\<\"V\"\>", 
        TagBox[
         InterpretationBox[
          StyleBox["\<\"0\"\>",
           ShowStringCharacters->False],
          0,
          Editable->False],
         NumberForm[#, 2]& ], 
        TagBox[
         InterpretationBox[
          StyleBox["\<\"0.99\"\>",
           ShowStringCharacters->False],
          0.9870687859341895,
          AutoDelete->True],
         NumberForm[#, {4, 2}]& ]},
       {"\<\"---\"\>", "\<\"-\"\>", 
        TagBox[
         InterpretationBox[
          StyleBox["\<\"1\"\>",
           ShowStringCharacters->False],
          1,
          Editable->False],
         NumberForm[#, 2]& ], 
        TagBox[
         InterpretationBox[
          StyleBox["\<\"1.00\"\>",
           ShowStringCharacters->False],
          1.,
          AutoDelete->True],
         NumberForm[#, {4, 2}]& ]},
       {"\<\"---\"\>", "\<\"--\"\>", "\<\"-------\"\>", "\<\"-------\"\>"},
       {"\<\"mPD\"\>", "\<\"\"\>", "0.0002476068780884206`2.", 
        "0.6588122225522424544`2."},
       {"\<\"\"\>", "\<\"\"\>", "\<\"nPD:\"\>", "0.`"},
       {"\<\"\"\>", "\<\"\"\>", "\<\"N. weight:\"\>", 
        TagBox[
         InterpretationBox[
          StyleBox["\<\"1.\"\>",
           ShowStringCharacters->False],
          1.0030050393093033`,
          AutoDelete->True],
         NumberForm[#, 2]& ]},
       {"\<\"\"\>", "\<\"\"\>", "\<\"Sc. PD:\"\>", 
        TagBox[
         InterpretationBox[
          StyleBox["\<\"-0.069\"\>",
           ShowStringCharacters->False],
          -0.06878273339336405,
          AutoDelete->True],
         NumberForm[#, 2]& ]},
       {"\<\"\"\>", "\<\"\"\>", "\<\"Sc. rank:\"\>", 
        TagBox[
         InterpretationBox[
          StyleBox["\<\"-32096.0\"\>",
           ShowStringCharacters->False],
          -32096.28530143307,
          AutoDelete->True],
         NumberForm[#, {5, 1}]& ]}
      },
      GridBoxAlignment->{"Columns" -> {{Center}}, "Rows" -> {{Baseline}}},
      GridBoxSpacings->{"Columns" -> {
          Offset[0.27999999999999997`], {
           Offset[0.7]}, 
          Offset[0.27999999999999997`]}, "Rows" -> {
          Offset[0.2], {
           Offset[0.4]}, 
          Offset[0.2]}}], "\[NoBreak]", ")"}],
    Function[BoxForm`e$, 
     MatrixForm[BoxForm`e$]]], ",", 
   TagBox[
    RowBox[{"(", "\[NoBreak]", GridBox[{
       {"\<\"PB2\"\>", "\<\"\"\>", "\<\"\"\>", "\<\"\"\>"},
       {"\<\"Pos.\"\>", "\<\"20\"\>", "\<\"obs:\"\>", "\<\"exp:\"\>"},
       {"\<\"tta\"\>", "\<\"L\"\>", 
        TagBox[
         InterpretationBox[
          StyleBox["\<\"2\"\>",
           ShowStringCharacters->False],
          2,
          Editable->False],
         NumberForm[#, 2]& ], 
        TagBox[
         InterpretationBox[
          StyleBox["\<\"4686.00\"\>",
           ShowStringCharacters->False],
          4685.5909349534095`,
          AutoDelete->True],
         NumberForm[#, {4, 2}]& ]},
       {"\<\"ttg\"\>", "\<\"L\"\>", 
        TagBox[
         InterpretationBox[
          StyleBox["\<\"23\"\>",
           ShowStringCharacters->False],
          23,
          Editable->False],
         NumberForm[#, 2]& ], 
        TagBox[
         InterpretationBox[
          StyleBox["\<\"8348.00\"\>",
           ShowStringCharacters->False],
          8348.156313738475,
          AutoDelete->True],
         NumberForm[#, {4, 2}]& ]},
       {"\<\"ctt\"\>", "\<\"L\"\>", 
        TagBox[
         InterpretationBox[
          StyleBox["\<\"24\"\>",
           ShowStringCharacters->False],
          24,
          Editable->False],
         NumberForm[#, 2]& ], 
        TagBox[
         InterpretationBox[
          StyleBox["\<\"8447.00\"\>",
           ShowStringCharacters->False],
          8446.87638162261,
          AutoDelete->True],
         NumberForm[#, {4, 2}]& ]},
       {"\<\"ctc\"\>", "\<\"L\"\>", 
        TagBox[
         InterpretationBox[
          StyleBox["\<\"376\"\>",
           ShowStringCharacters->False],
          376,
          Editable->False],
         NumberForm[#, 2]& ], 
        TagBox[
         InterpretationBox[
          StyleBox["\<\"5921.00\"\>",
           ShowStringCharacters->False],
          5921.207523705687,
          AutoDelete->True],
         NumberForm[#, {4, 2}]& ]},
       {"\<\"cta\"\>", "\<\"L\"\>", 
        TagBox[
         InterpretationBox[
          StyleBox["\<\"908\"\>",
           ShowStringCharacters->False],
          908,
          Editable->False],
         NumberForm[#, 2]& ], 
        TagBox[
         InterpretationBox[
          StyleBox["\<\"6200.00\"\>",
           ShowStringCharacters->False],
          6200.440361078524,
          AutoDelete->True],
         NumberForm[#, {4, 2}]& ]},
       {"\<\"ctg\"\>", "\<\"L\"\>", 
        TagBox[
         InterpretationBox[
          StyleBox["\<\"39046\"\>",
           ShowStringCharacters->False],
          39046,
          Editable->False],
         NumberForm[#, 2]& ], 
        TagBox[
         InterpretationBox[
          StyleBox["\<\"6777.00\"\>",
           ShowStringCharacters->False],
          6776.728484901295,
          AutoDelete->True],
         NumberForm[#, {4, 2}]& ]},
       {"\<\"caa\"\>", "\<\"Q\"\>", 
        TagBox[
         InterpretationBox[
          StyleBox["\<\"0\"\>",
           ShowStringCharacters->False],
          0,
          Editable->False],
         NumberForm[#, 2]& ], 
        TagBox[
         InterpretationBox[
          StyleBox["\<\"1.22\"\>",
           ShowStringCharacters->False],
          1.222555191610256,
          AutoDelete->True],
         NumberForm[#, {4, 2}]& ]},
       {"\<\"cag\"\>", "\<\"Q\"\>", 
        TagBox[
         InterpretationBox[
          StyleBox["\<\"2\"\>",
           ShowStringCharacters->False],
          2,
          Editable->False],
         NumberForm[#, 2]& ], 
        TagBox[
         InterpretationBox[
          StyleBox["\<\"0.78\"\>",
           ShowStringCharacters->False],
          0.777444808389744,
          AutoDelete->True],
         NumberForm[#, {4, 2}]& ]},
       {"\<\"atg\"\>", "\<\"M\"\>", 
        TagBox[
         InterpretationBox[
          StyleBox["\<\"3\"\>",
           ShowStringCharacters->False],
          3,
          Editable->False],
         NumberForm[#, 2]& ], 
        TagBox[
         InterpretationBox[
          StyleBox["\<\"3.00\"\>",
           ShowStringCharacters->False],
          3.,
          AutoDelete->True],
         NumberForm[#, {4, 2}]& ]},
       {"\<\"---\"\>", "\<\"--\"\>", "\<\"-------\"\>", "\<\"-------\"\>"},
       {"\<\"mPD\"\>", "\<\"\"\>", "0.0647165746829103411`2.", 
        "1.159092657601458034`2."},
       {"\<\"\"\>", "\<\"\"\>", "\<\"nPD:\"\>", "0.06`"},
       {"\<\"\"\>", "\<\"\"\>", "\<\"N. weight:\"\>", 
        TagBox[
         InterpretationBox[
          StyleBox["\<\"1.7\"\>",
           ShowStringCharacters->False],
          1.7052428376801811`,
          AutoDelete->True],
         NumberForm[#, 2]& ]},
       {"\<\"\"\>", "\<\"\"\>", "\<\"Sc. PD:\"\>", 
        TagBox[
         InterpretationBox[
          StyleBox["\<\"-0.024\"\>",
           ShowStringCharacters->False],
          -0.023814657684681693`,
          AutoDelete->True],
         NumberForm[#, 2]& ]},
       {"\<\"\"\>", "\<\"\"\>", "\<\"Sc. rank:\"\>", 
        TagBox[
         InterpretationBox[
          StyleBox["\<\"18527.0\"\>",
           ShowStringCharacters->False],
          18526.660869063224`,
          AutoDelete->True],
         NumberForm[#, {5, 1}]& ]}
      },
      GridBoxAlignment->{"Columns" -> {{Center}}, "Rows" -> {{Baseline}}},
      GridBoxSpacings->{"Columns" -> {
          Offset[0.27999999999999997`], {
           Offset[0.7]}, 
          Offset[0.27999999999999997`]}, "Rows" -> {
          Offset[0.2], {
           Offset[0.4]}, 
          Offset[0.2]}}], "\[NoBreak]", ")"}],
    Function[BoxForm`e$, 
     MatrixForm[BoxForm`e$]]], ",", 
   TagBox[
    RowBox[{"(", "\[NoBreak]", GridBox[{
       {"\<\"PB2\"\>", "\<\"\"\>", "\<\"\"\>", "\<\"\"\>"},
       {"\<\"Pos.\"\>", "\<\"21\"\>", "\<\"obs:\"\>", "\<\"exp:\"\>"},
       {"\<\"tct\"\>", "\<\"S\"\>", 
        TagBox[
         InterpretationBox[
          StyleBox["\<\"0\"\>",
           ShowStringCharacters->False],
          0,
          Editable->False],
         NumberForm[#, 2]& ], 
        TagBox[
         InterpretationBox[
          StyleBox["\<\"0.32\"\>",
           ShowStringCharacters->False],
          0.32273537529719565`,
          AutoDelete->True],
         NumberForm[#, {4, 2}]& ]},
       {"\<\"tcc\"\>", "\<\"S\"\>", 
        TagBox[
         InterpretationBox[
          StyleBox["\<\"0\"\>",
           ShowStringCharacters->False],
          0,
          Editable->False],
         NumberForm[#, 2]& ], 
        TagBox[
         InterpretationBox[
          StyleBox["\<\"0.30\"\>",
           ShowStringCharacters->False],
          0.29887693844216706`,
          AutoDelete->True],
         NumberForm[#, {4, 2}]& ]},
       {"\<\"tca\"\>", "\<\"S\"\>", 
        TagBox[
         InterpretationBox[
          StyleBox["\<\"2\"\>",
           ShowStringCharacters->False],
          2,
          Editable->False],
         NumberForm[#, 2]& ], 
        TagBox[
         InterpretationBox[
          StyleBox["\<\"0.54\"\>",
           ShowStringCharacters->False],
          0.53756012423727,
          AutoDelete->True],
         NumberForm[#, {4, 2}]& ]},
       {"\<\"tcg\"\>", "\<\"S\"\>", 
        TagBox[
         InterpretationBox[
          StyleBox["\<\"0\"\>",
           ShowStringCharacters->False],
          0,
          Editable->False],
         NumberForm[#, 2]& ], 
        TagBox[
         InterpretationBox[
          StyleBox["\<\"0.08\"\>",
           ShowStringCharacters->False],
          0.07872745248218577,
          AutoDelete->True],
         NumberForm[#, {4, 2}]& ]},
       {"\<\"cgt\"\>", "\<\"R\"\>", 
        TagBox[
         InterpretationBox[
          StyleBox["\<\"0\"\>",
           ShowStringCharacters->False],
          0,
          Editable->False],
         NumberForm[#, 2]& ], 
        TagBox[
         InterpretationBox[
          StyleBox["\<\"0.02\"\>",
           ShowStringCharacters->False],
          0.019827520399530847`,
          AutoDelete->True],
         NumberForm[#, {4, 2}]& ]},
       {"\<\"cgc\"\>", "\<\"R\"\>", 
        TagBox[
         InterpretationBox[
          StyleBox["\<\"0\"\>",
           ShowStringCharacters->False],
          0,
          Editable->False],
         NumberForm[#, 2]& ], 
        TagBox[
         InterpretationBox[
          StyleBox["\<\"0.04\"\>",
           ShowStringCharacters->False],
          0.0359811539236069,
          AutoDelete->True],
         NumberForm[#, {4, 2}]& ]},
       {"\<\"cga\"\>", "\<\"R\"\>", 
        TagBox[
         InterpretationBox[
          StyleBox["\<\"0\"\>",
           ShowStringCharacters->False],
          0,
          Editable->False],
         NumberForm[#, 2]& ], 
        TagBox[
         InterpretationBox[
          StyleBox["\<\"0.09\"\>",
           ShowStringCharacters->False],
          0.091239474731976,
          AutoDelete->True],
         NumberForm[#, {4, 2}]& ]},
       {"\<\"cgg\"\>", "\<\"R\"\>", 
        TagBox[
         InterpretationBox[
          StyleBox["\<\"0\"\>",
           ShowStringCharacters->False],
          0,
          Editable->False],
         NumberForm[#, 2]& ], 
        TagBox[
         InterpretationBox[
          StyleBox["\<\"0.09\"\>",
           ShowStringCharacters->False],
          0.08586790221291946,
          AutoDelete->True],
         NumberForm[#, {4, 2}]& ]},
       {"\<\"att\"\>", "\<\"I\"\>", 
        TagBox[
         InterpretationBox[
          StyleBox["\<\"0\"\>",
           ShowStringCharacters->False],
          0,
          Editable->False],
         NumberForm[#, 2]& ], 
        TagBox[
         InterpretationBox[
          StyleBox["\<\"8.42\"\>",
           ShowStringCharacters->False],
          8.424988136057804,
          AutoDelete->True],
         NumberForm[#, {4, 2}]& ]},
       {"\<\"atc\"\>", "\<\"I\"\>", 
        TagBox[
         InterpretationBox[
          StyleBox["\<\"0\"\>",
           ShowStringCharacters->False],
          0,
          Editable->False],
         NumberForm[#, 2]& ], 
        TagBox[
         InterpretationBox[
          StyleBox["\<\"6.31\"\>",
           ShowStringCharacters->False],
          6.306275066024119,
          AutoDelete->True],
         NumberForm[#, {4, 2}]& ]},
       {"\<\"ata\"\>", "\<\"I\"\>", 
        TagBox[
         InterpretationBox[
          StyleBox["\<\"24\"\>",
           ShowStringCharacters->False],
          24,
          Editable->False],
         NumberForm[#, 2]& ], 
        TagBox[
         InterpretationBox[
          StyleBox["\<\"9.27\"\>",
           ShowStringCharacters->False],
          9.268736797918077,
          AutoDelete->True],
         NumberForm[#, {4, 2}]& ]},
       {"\<\"act\"\>", "\<\"T\"\>", 
        TagBox[
         InterpretationBox[
          StyleBox["\<\"377\"\>",
           ShowStringCharacters->False],
          377,
          Editable->False],
         NumberForm[#, 2]& ], 
        TagBox[
         InterpretationBox[
          StyleBox["\<\"12527.00\"\>",
           ShowStringCharacters->False],
          12527.35948284225,
          AutoDelete->True],
         NumberForm[#, {5, 2}]& ]},
       {"\<\"acc\"\>", "\<\"T\"\>", 
        TagBox[
         InterpretationBox[
          StyleBox["\<\"6\"\>",
           ShowStringCharacters->False],
          6,
          Editable->False],
         NumberForm[#, 2]& ], 
        TagBox[
         InterpretationBox[
          StyleBox["\<\"7132.00\"\>",
           ShowStringCharacters->False],
          7132.00792041139,
          AutoDelete->True],
         NumberForm[#, {4, 2}]& ]},
       {"\<\"aca\"\>", "\<\"T\"\>", 
        TagBox[
         InterpretationBox[
          StyleBox["\<\"37851\"\>",
           ShowStringCharacters->False],
          37851,
          Editable->False],
         NumberForm[#, 2]& ], 
        TagBox[
         InterpretationBox[
          StyleBox["\<\"17458.00\"\>",
           ShowStringCharacters->False],
          17457.792474095255`,
          AutoDelete->True],
         NumberForm[#, {5, 2}]& ]},
       {"\<\"acg\"\>", "\<\"T\"\>", 
        TagBox[
         InterpretationBox[
          StyleBox["\<\"2105\"\>",
           ShowStringCharacters->False],
          2105,
          Editable->False],
         NumberForm[#, 2]& ], 
        TagBox[
         InterpretationBox[
          StyleBox["\<\"3222.00\"\>",
           ShowStringCharacters->False],
          3221.8401226511064`,
          AutoDelete->True],
         NumberForm[#, {4, 2}]& ]},
       {"\<\"aaa\"\>", "\<\"K\"\>", 
        TagBox[
         InterpretationBox[
          StyleBox["\<\"1\"\>",
           ShowStringCharacters->False],
          1,
          Editable->False],
         NumberForm[#, 2]& ], 
        TagBox[
         InterpretationBox[
          StyleBox["\<\"0.66\"\>",
           ShowStringCharacters->False],
          0.6574358589384502,
          AutoDelete->True],
         NumberForm[#, {4, 2}]& ]},
       {"\<\"aag\"\>", "\<\"K\"\>", 
        TagBox[
         InterpretationBox[
          StyleBox["\<\"0\"\>",
           ShowStringCharacters->False],
          0,
          Editable->False],
         NumberForm[#, 2]& ], 
        TagBox[
         InterpretationBox[
          StyleBox["\<\"0.34\"\>",
           ShowStringCharacters->False],
          0.34256414106154975`,
          AutoDelete->True],
         NumberForm[#, {4, 2}]& ]},
       {"\<\"agt\"\>", "\<\"S\"\>", 
        TagBox[
         InterpretationBox[
          StyleBox["\<\"0\"\>",
           ShowStringCharacters->False],
          0,
          Editable->False],
         NumberForm[#, 2]& ], 
        TagBox[
         InterpretationBox[
          StyleBox["\<\"0.35\"\>",
           ShowStringCharacters->False],
          0.34950639571598197`,
          AutoDelete->True],
         NumberForm[#, {4, 2}]& ]},
       {"\<\"agc\"\>", "\<\"S\"\>", 
        TagBox[
         InterpretationBox[
          StyleBox["\<\"0\"\>",
           ShowStringCharacters->False],
          0,
          Editable->False],
         NumberForm[#, 2]& ], 
        TagBox[
         InterpretationBox[
          StyleBox["\<\"0.41\"\>",
           ShowStringCharacters->False],
          0.41259371382519966`,
          AutoDelete->True],
         NumberForm[#, {4, 2}]& ]},
       {"\<\"aga\"\>", "\<\"R\"\>", 
        TagBox[
         InterpretationBox[
          StyleBox["\<\"1\"\>",
           ShowStringCharacters->False],
          1,
          Editable->False],
         NumberForm[#, 2]& ], 
        TagBox[
         InterpretationBox[
          StyleBox["\<\"0.49\"\>",
           ShowStringCharacters->False],
          0.4904837632138288,
          AutoDelete->True],
         NumberForm[#, {4, 2}]& ]},
       {"\<\"agg\"\>", "\<\"R\"\>", 
        TagBox[
         InterpretationBox[
          StyleBox["\<\"0\"\>",
           ShowStringCharacters->False],
          0,
          Editable->False],
         NumberForm[#, 2]& ], 
        TagBox[
         InterpretationBox[
          StyleBox["\<\"0.28\"\>",
           ShowStringCharacters->False],
          0.27660018551813803`,
          AutoDelete->True],
         NumberForm[#, {4, 2}]& ]},
       {"\<\"gct\"\>", "\<\"A\"\>", 
        TagBox[
         InterpretationBox[
          StyleBox["\<\"1\"\>",
           ShowStringCharacters->False],
          1,
          Editable->False],
         NumberForm[#, 2]& ], 
        TagBox[
         InterpretationBox[
          StyleBox["\<\"4.63\"\>",
           ShowStringCharacters->False],
          4.633400255725779,
          AutoDelete->True],
         NumberForm[#, {4, 2}]& ]},
       {"\<\"gcc\"\>", "\<\"A\"\>", 
        TagBox[
         InterpretationBox[
          StyleBox["\<\"0\"\>",
           ShowStringCharacters->False],
          0,
          Editable->False],
         NumberForm[#, 2]& ], 
        TagBox[
         InterpretationBox[
          StyleBox["\<\"4.25\"\>",
           ShowStringCharacters->False],
          4.2472868281179466`,
          AutoDelete->True],
         NumberForm[#, {4, 2}]& ]},
       {"\<\"gca\"\>", "\<\"A\"\>", 
        TagBox[
         InterpretationBox[
          StyleBox["\<\"16\"\>",
           ShowStringCharacters->False],
          16,
          Editable->False],
         NumberForm[#, 2]& ], 
        TagBox[
         InterpretationBox[
          StyleBox["\<\"6.88\"\>",
           ShowStringCharacters->False],
          6.876582524037189,
          AutoDelete->True],
         NumberForm[#, {4, 2}]& ]},
       {"\<\"gcg\"\>", "\<\"A\"\>", 
        TagBox[
         InterpretationBox[
          StyleBox["\<\"0\"\>",
           ShowStringCharacters->False],
          0,
          Editable->False],
         NumberForm[#, 2]& ], 
        TagBox[
         InterpretationBox[
          StyleBox["\<\"1.24\"\>",
           ShowStringCharacters->False],
          1.2427303921190849`,
          AutoDelete->True],
         NumberForm[#, {4, 2}]& ]},
       {"\<\"---\"\>", "\<\"--\"\>", "\<\"-------\"\>", "\<\"-------\"\>"},
       {"\<\"mPD\"\>", "\<\"\"\>", "0.1188937449770272148`2.", 
        "0.6808761075422170525`2."},
       {"\<\"\"\>", "\<\"\"\>", "\<\"nPD:\"\>", "0.17`"},
       {"\<\"\"\>", "\<\"\"\>", "\<\"N. weight:\"\>", 
        TagBox[
         InterpretationBox[
          StyleBox["\<\"0.71\"\>",
           ShowStringCharacters->False],
          0.7069855421083865,
          AutoDelete->True],
         NumberForm[#, 2]& ]},
       {"\<\"\"\>", "\<\"\"\>", "\<\"Sc. PD:\"\>", 
        TagBox[
         InterpretationBox[
          StyleBox["\<\"0.073\"\>",
           ShowStringCharacters->False],
          0.07282337568894304,
          AutoDelete->True],
         NumberForm[#, 2]& ]},
       {"\<\"\"\>", "\<\"\"\>", "\<\"Sc. rank:\"\>", 
        TagBox[
         InterpretationBox[
          StyleBox["\<\"18376.0\"\>",
           ShowStringCharacters->False],
          18375.73026068745,
          AutoDelete->True],
         NumberForm[#, {5, 1}]& ]}
      },
      GridBoxAlignment->{"Columns" -> {{Center}}, "Rows" -> {{Baseline}}},
      GridBoxSpacings->{"Columns" -> {
          Offset[0.27999999999999997`], {
           Offset[0.7]}, 
          Offset[0.27999999999999997`]}, "Rows" -> {
          Offset[0.2], {
           Offset[0.4]}, 
          Offset[0.2]}}], "\[NoBreak]", ")"}],
    Function[BoxForm`e$, 
     MatrixForm[BoxForm`e$]]], ",", 
   TagBox[
    RowBox[{"(", "\[NoBreak]", GridBox[{
       {"\<\"PB2\"\>", "\<\"\"\>", "\<\"\"\>", "\<\"\"\>"},
       {"\<\"Pos.\"\>", "\<\"22\"\>", "\<\"obs:\"\>", "\<\"exp:\"\>"},
       {"\<\"cgt\"\>", "\<\"R\"\>", 
        TagBox[
         InterpretationBox[
          StyleBox["\<\"0\"\>",
           ShowStringCharacters->False],
          0,
          Editable->False],
         NumberForm[#, 2]& ], 
        TagBox[
         InterpretationBox[
          StyleBox["\<\"0.54\"\>",
           ShowStringCharacters->False],
          0.5353430507873329,
          AutoDelete->True],
         NumberForm[#, {4, 2}]& ]},
       {"\<\"cgc\"\>", "\<\"R\"\>", 
        TagBox[
         InterpretationBox[
          StyleBox["\<\"0\"\>",
           ShowStringCharacters->False],
          0,
          Editable->False],
         NumberForm[#, 2]& ], 
        TagBox[
         InterpretationBox[
          StyleBox["\<\"0.97\"\>",
           ShowStringCharacters->False],
          0.9714911559373863,
          AutoDelete->True],
         NumberForm[#, {4, 2}]& ]},
       {"\<\"cga\"\>", "\<\"R\"\>", 
        TagBox[
         InterpretationBox[
          StyleBox["\<\"0\"\>",
           ShowStringCharacters->False],
          0,
          Editable->False],
         NumberForm[#, 2]& ], 
        TagBox[
         InterpretationBox[
          StyleBox["\<\"2.46\"\>",
           ShowStringCharacters->False],
          2.463465817763352,
          AutoDelete->True],
         NumberForm[#, {4, 2}]& ]},
       {"\<\"cgg\"\>", "\<\"R\"\>", 
        TagBox[
         InterpretationBox[
          StyleBox["\<\"0\"\>",
           ShowStringCharacters->False],
          0,
          Editable->False],
         NumberForm[#, 2]& ], 
        TagBox[
         InterpretationBox[
          StyleBox["\<\"2.32\"\>",
           ShowStringCharacters->False],
          2.3184333597488256`,
          AutoDelete->True],
         NumberForm[#, {4, 2}]& ]},
       {"\<\"act\"\>", "\<\"T\"\>", 
        TagBox[
         InterpretationBox[
          StyleBox["\<\"0\"\>",
           ShowStringCharacters->False],
          0,
          Editable->False],
         NumberForm[#, 2]& ], 
        TagBox[
         InterpretationBox[
          StyleBox["\<\"0.31\"\>",
           ShowStringCharacters->False],
          0.31055205837631694`,
          AutoDelete->True],
         NumberForm[#, {4, 2}]& ]},
       {"\<\"acc\"\>", "\<\"T\"\>", 
        TagBox[
         InterpretationBox[
          StyleBox["\<\"0\"\>",
           ShowStringCharacters->False],
          0,
          Editable->False],
         NumberForm[#, 2]& ], 
        TagBox[
         InterpretationBox[
          StyleBox["\<\"0.18\"\>",
           ShowStringCharacters->False],
          0.17680180273212992`,
          AutoDelete->True],
         NumberForm[#, {4, 2}]& ]},
       {"\<\"aca\"\>", "\<\"T\"\>", 
        TagBox[
         InterpretationBox[
          StyleBox["\<\"1\"\>",
           ShowStringCharacters->False],
          1,
          Editable->False],
         NumberForm[#, 2]& ], 
        TagBox[
         InterpretationBox[
          StyleBox["\<\"0.43\"\>",
           ShowStringCharacters->False],
          0.43277702655235023`,
          AutoDelete->True],
         NumberForm[#, {4, 2}]& ]},
       {"\<\"acg\"\>", "\<\"T\"\>", 
        TagBox[
         InterpretationBox[
          StyleBox["\<\"0\"\>",
           ShowStringCharacters->False],
          0,
          Editable->False],
         NumberForm[#, 2]& ], 
        TagBox[
         InterpretationBox[
          StyleBox["\<\"0.08\"\>",
           ShowStringCharacters->False],
          0.07986911233920292,
          AutoDelete->True],
         NumberForm[#, {4, 2}]& ]},
       {"\<\"aat\"\>", "\<\"N\"\>", 
        TagBox[
         InterpretationBox[
          StyleBox["\<\"0\"\>",
           ShowStringCharacters->False],
          0,
          Editable->False],
         NumberForm[#, 2]& ], 
        TagBox[
         InterpretationBox[
          StyleBox["\<\"7.83\"\>",
           ShowStringCharacters->False],
          7.832578276768393,
          AutoDelete->True],
         NumberForm[#, {4, 2}]& ]},
       {"\<\"aac\"\>", "\<\"N\"\>", 
        TagBox[
         InterpretationBox[
          StyleBox["\<\"14\"\>",
           ShowStringCharacters->False],
          14,
          Editable->False],
         NumberForm[#, 2]& ], 
        TagBox[
         InterpretationBox[
          StyleBox["\<\"6.17\"\>",
           ShowStringCharacters->False],
          6.167421723231607,
          AutoDelete->True],
         NumberForm[#, {4, 2}]& ]},
       {"\<\"aaa\"\>", "\<\"K\"\>", 
        TagBox[
         InterpretationBox[
          StyleBox["\<\"39940\"\>",
           ShowStringCharacters->False],
          39940,
          Editable->False],
         NumberForm[#, 2]& ], 
        TagBox[
         InterpretationBox[
          StyleBox["\<\"26522.00\"\>",
           ShowStringCharacters->False],
          26522.277421294963`,
          AutoDelete->True],
         NumberForm[#, {5, 2}]& ]},
       {"\<\"aag\"\>", "\<\"K\"\>", 
        TagBox[
         InterpretationBox[
          StyleBox["\<\"402\"\>",
           ShowStringCharacters->False],
          402,
          Editable->False],
         NumberForm[#, 2]& ], 
        TagBox[
         InterpretationBox[
          StyleBox["\<\"13820.00\"\>",
           ShowStringCharacters->False],
          13819.722578705037`,
          AutoDelete->True],
         NumberForm[#, {5, 2}]& ]},
       {"\<\"aga\"\>", "\<\"R\"\>", 
        TagBox[
         InterpretationBox[
          StyleBox["\<\"27\"\>",
           ShowStringCharacters->False],
          27,
          Editable->False],
         NumberForm[#, 2]& ], 
        TagBox[
         InterpretationBox[
          StyleBox["\<\"13.24\"\>",
           ShowStringCharacters->False],
          13.243061606773379`,
          AutoDelete->True],
         NumberForm[#, {4, 2}]& ]},
       {"\<\"agg\"\>", "\<\"R\"\>", 
        TagBox[
         InterpretationBox[
          StyleBox["\<\"0\"\>",
           ShowStringCharacters->False],
          0,
          Editable->False],
         NumberForm[#, 2]& ], 
        TagBox[
         InterpretationBox[
          StyleBox["\<\"7.47\"\>",
           ShowStringCharacters->False],
          7.4682050089897265`,
          AutoDelete->True],
         NumberForm[#, {4, 2}]& ]},
       {"\<\"---\"\>", "\<\"--\"\>", "\<\"-------\"\>", "\<\"-------\"\>"},
       {"\<\"mPD\"\>", "\<\"\"\>", "0.0217831936996444464`2.", 
        "0.4525751416330584274`2."},
       {"\<\"\"\>", "\<\"\"\>", "\<\"nPD:\"\>", "0.05`"},
       {"\<\"\"\>", "\<\"\"\>", "\<\"N. weight:\"\>", 
        TagBox[
         InterpretationBox[
          StyleBox["\<\"0.39\"\>",
           ShowStringCharacters->False],
          0.3906485691235778,
          AutoDelete->True],
         NumberForm[#, 2]& ]},
       {"\<\"\"\>", "\<\"\"\>", "\<\"Sc. PD:\"\>", 
        TagBox[
         InterpretationBox[
          StyleBox["\<\"-0.0084\"\>",
           ShowStringCharacters->False],
          -0.0084185143850453,
          AutoDelete->True],
         NumberForm[#, 2]& ]},
       {"\<\"\"\>", "\<\"\"\>", "\<\"Sc. rank:\"\>", 
        TagBox[
         InterpretationBox[
          StyleBox["\<\"3082.9\"\>",
           ShowStringCharacters->False],
          3082.857801157054,
          AutoDelete->True],
         NumberForm[#, {5, 1}]& ]}
      },
      GridBoxAlignment->{"Columns" -> {{Center}}, "Rows" -> {{Baseline}}},
      GridBoxSpacings->{"Columns" -> {
          Offset[0.27999999999999997`], {
           Offset[0.7]}, 
          Offset[0.27999999999999997`]}, "Rows" -> {
          Offset[0.2], {
           Offset[0.4]}, 
          Offset[0.2]}}], "\[NoBreak]", ")"}],
    Function[BoxForm`e$, 
     MatrixForm[BoxForm`e$]]], ",", 
   TagBox[
    RowBox[{"(", "\[NoBreak]", GridBox[{
       {"\<\"PB2\"\>", "\<\"\"\>", "\<\"\"\>", "\<\"\"\>"},
       {"\<\"Pos.\"\>", "\<\"23\"\>", "\<\"obs:\"\>", "\<\"exp:\"\>"},
       {"\<\"att\"\>", "\<\"I\"\>", 
        TagBox[
         InterpretationBox[
          StyleBox["\<\"0\"\>",
           ShowStringCharacters->False],
          0,
          Editable->False],
         NumberForm[#, 2]& ], 
        TagBox[
         InterpretationBox[
          StyleBox["\<\"0.35\"\>",
           ShowStringCharacters->False],
          0.35104117233574184`,
          AutoDelete->True],
         NumberForm[#, {4, 2}]& ]},
       {"\<\"atc\"\>", "\<\"I\"\>", 
        TagBox[
         InterpretationBox[
          StyleBox["\<\"1\"\>",
           ShowStringCharacters->False],
          1,
          Editable->False],
         NumberForm[#, 2]& ], 
        TagBox[
         InterpretationBox[
          StyleBox["\<\"0.26\"\>",
           ShowStringCharacters->False],
          0.2627614610843383,
          AutoDelete->True],
         NumberForm[#, {4, 2}]& ]},
       {"\<\"ata\"\>", "\<\"I\"\>", 
        TagBox[
         InterpretationBox[
          StyleBox["\<\"0\"\>",
           ShowStringCharacters->False],
          0,
          Editable->False],
         NumberForm[#, 2]& ], 
        TagBox[
         InterpretationBox[
          StyleBox["\<\"0.39\"\>",
           ShowStringCharacters->False],
          0.3861973665799198,
          AutoDelete->True],
         NumberForm[#, {4, 2}]& ]},
       {"\<\"act\"\>", "\<\"T\"\>", 
        TagBox[
         InterpretationBox[
          StyleBox["\<\"291\"\>",
           ShowStringCharacters->False],
          291,
          Editable->False],
         NumberForm[#, 2]& ], 
        TagBox[
         InterpretationBox[
          StyleBox["\<\"12541.00\"\>",
           ShowStringCharacters->False],
          12541.023773410805`,
          AutoDelete->True],
         NumberForm[#, {5, 2}]& ]},
       {"\<\"acc\"\>", "\<\"T\"\>", 
        TagBox[
         InterpretationBox[
          StyleBox["\<\"40077\"\>",
           ShowStringCharacters->False],
          40077,
          Editable->False],
         NumberForm[#, 2]& ], 
        TagBox[
         InterpretationBox[
          StyleBox["\<\"7140.00\"\>",
           ShowStringCharacters->False],
          7139.787199731603,
          AutoDelete->True],
         NumberForm[#, {4, 2}]& ]},
       {"\<\"aca\"\>", "\<\"T\"\>", 
        TagBox[
         InterpretationBox[
          StyleBox["\<\"15\"\>",
           ShowStringCharacters->False],
          15,
          Editable->False],
         NumberForm[#, 2]& ], 
        TagBox[
         InterpretationBox[
          StyleBox["\<\"17477.00\"\>",
           ShowStringCharacters->False],
          17476.83466326356,
          AutoDelete->True],
         NumberForm[#, {5, 2}]& ]},
       {"\<\"acg\"\>", "\<\"T\"\>", 
        TagBox[
         InterpretationBox[
          StyleBox["\<\"0\"\>",
           ShowStringCharacters->False],
          0,
          Editable->False],
         NumberForm[#, 2]& ], 
        TagBox[
         InterpretationBox[
          StyleBox["\<\"3225.00\"\>",
           ShowStringCharacters->False],
          3225.354363594032,
          AutoDelete->True],
         NumberForm[#, {4, 2}]& ]},
       {"\<\"---\"\>", "\<\"--\"\>", "\<\"-------\"\>", "\<\"-------\"\>"},
       {"\<\"mPD\"\>", "\<\"\"\>", "0.0150949370553495448`2.", 
        "0.6786729739794449745`2."},
       {"\<\"\"\>", "\<\"\"\>", "\<\"nPD:\"\>", "0.02`"},
       {"\<\"\"\>", "\<\"\"\>", "\<\"N. weight:\"\>", 
        TagBox[
         InterpretationBox[
          StyleBox["\<\"1.8\"\>",
           ShowStringCharacters->False],
          1.7736661958632107`,
          AutoDelete->True],
         NumberForm[#, 2]& ]},
       {"\<\"\"\>", "\<\"\"\>", "\<\"Sc. PD:\"\>", 
        TagBox[
         InterpretationBox[
          StyleBox["\<\"-0.083\"\>",
           ShowStringCharacters->False],
          -0.08344134962378047,
          AutoDelete->True],
         NumberForm[#, 2]& ]},
       {"\<\"\"\>", "\<\"\"\>", "\<\"Sc. rank:\"\>", 
        TagBox[
         InterpretationBox[
          StyleBox["\<\"-16301.0\"\>",
           ShowStringCharacters->False],
          -16301.357165244466`,
          AutoDelete->True],
         NumberForm[#, {5, 1}]& ]}
      },
      GridBoxAlignment->{"Columns" -> {{Center}}, "Rows" -> {{Baseline}}},
      GridBoxSpacings->{"Columns" -> {
          Offset[0.27999999999999997`], {
           Offset[0.7]}, 
          Offset[0.27999999999999997`]}, "Rows" -> {
          Offset[0.2], {
           Offset[0.4]}, 
          Offset[0.2]}}], "\[NoBreak]", ")"}],
    Function[BoxForm`e$, 
     MatrixForm[BoxForm`e$]]], ",", 
   TagBox[
    RowBox[{"(", "\[NoBreak]", GridBox[{
       {"\<\"PB2\"\>", "\<\"\"\>", "\<\"\"\>", "\<\"\"\>"},
       {"\<\"Pos.\"\>", "\<\"24\"\>", "\<\"obs:\"\>", "\<\"exp:\"\>"},
       {"\<\"act\"\>", "\<\"T\"\>", 
        TagBox[
         InterpretationBox[
          StyleBox["\<\"375\"\>",
           ShowStringCharacters->False],
          375,
          Editable->False],
         NumberForm[#, 2]& ], 
        TagBox[
         InterpretationBox[
          StyleBox["\<\"12541.00\"\>",
           ShowStringCharacters->False],
          12541.023773410805`,
          AutoDelete->True],
         NumberForm[#, {5, 2}]& ]},
       {"\<\"acc\"\>", "\<\"T\"\>", 
        TagBox[
         InterpretationBox[
          StyleBox["\<\"25\"\>",
           ShowStringCharacters->False],
          25,
          Editable->False],
         NumberForm[#, 2]& ], 
        TagBox[
         InterpretationBox[
          StyleBox["\<\"7140.00\"\>",
           ShowStringCharacters->False],
          7139.787199731603,
          AutoDelete->True],
         NumberForm[#, {4, 2}]& ]},
       {"\<\"aca\"\>", "\<\"T\"\>", 
        TagBox[
         InterpretationBox[
          StyleBox["\<\"39956\"\>",
           ShowStringCharacters->False],
          39956,
          Editable->False],
         NumberForm[#, 2]& ], 
        TagBox[
         InterpretationBox[
          StyleBox["\<\"17477.00\"\>",
           ShowStringCharacters->False],
          17476.83466326356,
          AutoDelete->True],
         NumberForm[#, {5, 2}]& ]},
       {"\<\"acg\"\>", "\<\"T\"\>", 
        TagBox[
         InterpretationBox[
          StyleBox["\<\"27\"\>",
           ShowStringCharacters->False],
          27,
          Editable->False],
         NumberForm[#, 2]& ], 
        TagBox[
         InterpretationBox[
          StyleBox["\<\"3225.00\"\>",
           ShowStringCharacters->False],
          3225.354363594032,
          AutoDelete->True],
         NumberForm[#, {4, 2}]& ]},
       {"\<\"gct\"\>", "\<\"A\"\>", 
        TagBox[
         InterpretationBox[
          StyleBox["\<\"0\"\>",
           ShowStringCharacters->False],
          0,
          Editable->False],
         NumberForm[#, 2]& ], 
        TagBox[
         InterpretationBox[
          StyleBox["\<\"0.27\"\>",
           ShowStringCharacters->False],
          0.2725529562191635,
          AutoDelete->True],
         NumberForm[#, {4, 2}]& ]},
       {"\<\"gcc\"\>", "\<\"A\"\>", 
        TagBox[
         InterpretationBox[
          StyleBox["\<\"0\"\>",
           ShowStringCharacters->False],
          0,
          Editable->False],
         NumberForm[#, 2]& ], 
        TagBox[
         InterpretationBox[
          StyleBox["\<\"0.25\"\>",
           ShowStringCharacters->False],
          0.24984040165399687`,
          AutoDelete->True],
         NumberForm[#, {4, 2}]& ]},
       {"\<\"gca\"\>", "\<\"A\"\>", 
        TagBox[
         InterpretationBox[
          StyleBox["\<\"1\"\>",
           ShowStringCharacters->False],
          1,
          Editable->False],
         NumberForm[#, 2]& ], 
        TagBox[
         InterpretationBox[
          StyleBox["\<\"0.40\"\>",
           ShowStringCharacters->False],
          0.4045048543551288,
          AutoDelete->True],
         NumberForm[#, {4, 2}]& ]},
       {"\<\"gcg\"\>", "\<\"A\"\>", 
        TagBox[
         InterpretationBox[
          StyleBox["\<\"0\"\>",
           ShowStringCharacters->False],
          0,
          Editable->False],
         NumberForm[#, 2]& ], 
        TagBox[
         InterpretationBox[
          StyleBox["\<\"0.07\"\>",
           ShowStringCharacters->False],
          0.07310178777171088,
          AutoDelete->True],
         NumberForm[#, {4, 2}]& ]},
       {"\<\"---\"\>", "\<\"--\"\>", "\<\"-------\"\>", "\<\"-------\"\>"},
       {"\<\"mPD\"\>", "\<\"\"\>", "0.0209981760714847883`2.", 
        "0.6786736127290431624`2."},
       {"\<\"\"\>", "\<\"\"\>", "\<\"nPD:\"\>", "0.03`"},
       {"\<\"\"\>", "\<\"\"\>", "\<\"N. weight:\"\>", 
        TagBox[
         InterpretationBox[
          StyleBox["\<\"0.82\"\>",
           ShowStringCharacters->False],
          0.8213347795867432,
          AutoDelete->True],
         NumberForm[#, 2]& ]},
       {"\<\"\"\>", "\<\"\"\>", "\<\"Sc. PD:\"\>", 
        TagBox[
         InterpretationBox[
          StyleBox["\<\"-0.032\"\>",
           ShowStringCharacters->False],
          -0.031604313164341154`,
          AutoDelete->True],
         NumberForm[#, 2]& ]},
       {"\<\"\"\>", "\<\"\"\>", "\<\"Sc. rank:\"\>", 
        TagBox[
         InterpretationBox[
          StyleBox["\<\"-3325.0\"\>",
           ShowStringCharacters->False],
          -3324.983919827878,
          AutoDelete->True],
         NumberForm[#, {5, 1}]& ]}
      },
      GridBoxAlignment->{"Columns" -> {{Center}}, "Rows" -> {{Baseline}}},
      GridBoxSpacings->{"Columns" -> {
          Offset[0.27999999999999997`], {
           Offset[0.7]}, 
          Offset[0.27999999999999997`]}, "Rows" -> {
          Offset[0.2], {
           Offset[0.4]}, 
          Offset[0.2]}}], "\[NoBreak]", ")"}],
    Function[BoxForm`e$, 
     MatrixForm[BoxForm`e$]]], ",", 
   TagBox[
    RowBox[{"(", "\[NoBreak]", GridBox[{
       {"\<\"PB2\"\>", "\<\"\"\>", "\<\"\"\>", "\<\"\"\>"},
       {"\<\"Pos.\"\>", "\<\"25\"\>", "\<\"obs:\"\>", "\<\"exp:\"\>"},
       {"\<\"gtt\"\>", "\<\"V\"\>", 
        TagBox[
         InterpretationBox[
          StyleBox["\<\"55\"\>",
           ShowStringCharacters->False],
          55,
          Editable->False],
         NumberForm[#, 2]& ], 
        TagBox[
         InterpretationBox[
          StyleBox["\<\"10115.00\"\>",
           ShowStringCharacters->False],
          10115.28338477848,
          AutoDelete->True],
         NumberForm[#, {5, 2}]& ]},
       {"\<\"gtc\"\>", "\<\"V\"\>", 
        TagBox[
         InterpretationBox[
          StyleBox["\<\"0\"\>",
           ShowStringCharacters->False],
          0,
          Editable->False],
         NumberForm[#, 2]& ], 
        TagBox[
         InterpretationBox[
          StyleBox["\<\"8229.00\"\>",
           ShowStringCharacters->False],
          8228.539193683315,
          AutoDelete->True],
         NumberForm[#, {4, 2}]& ]},
       {"\<\"gta\"\>", "\<\"V\"\>", 
        TagBox[
         InterpretationBox[
          StyleBox["\<\"35\"\>",
           ShowStringCharacters->False],
          35,
          Editable->False],
         NumberForm[#, 2]& ], 
        TagBox[
         InterpretationBox[
          StyleBox["\<\"8753.00\"\>",
           ShowStringCharacters->False],
          8752.915471149436,
          AutoDelete->True],
         NumberForm[#, {4, 2}]& ]},
       {"\<\"gtg\"\>", "\<\"V\"\>", 
        TagBox[
         InterpretationBox[
          StyleBox["\<\"40294\"\>",
           ShowStringCharacters->False],
          40294,
          Editable->False],
         NumberForm[#, 2]& ], 
        TagBox[
         InterpretationBox[
          StyleBox["\<\"13287.00\"\>",
           ShowStringCharacters->False],
          13287.261950388769`,
          AutoDelete->True],
         NumberForm[#, {5, 2}]& ]},
       {"\<\"---\"\>", "\<\"--\"\>", "\<\"-------\"\>", "\<\"-------\"\>"},
       {"\<\"mPD\"\>", "\<\"\"\>", "0.0044497483053801059`2.", 
        "0.740510687706251988`2."},
       {"\<\"\"\>", "\<\"\"\>", "\<\"nPD:\"\>", "0.01`"},
       {"\<\"\"\>", "\<\"\"\>", "\<\"N. weight:\"\>", 
        TagBox[
         InterpretationBox[
          StyleBox["\<\"1.2\"\>",
           ShowStringCharacters->False],
          1.154555027723942,
          AutoDelete->True],
         NumberForm[#, 2]& ]},
       {"\<\"\"\>", "\<\"\"\>", "\<\"Sc. PD:\"\>", 
        TagBox[
         InterpretationBox[
          StyleBox["\<\"-0.073\"\>",
           ShowStringCharacters->False],
          -0.0727710170431867,
          AutoDelete->True],
         NumberForm[#, 2]& ]},
       {"\<\"\"\>", "\<\"\"\>", "\<\"Sc. rank:\"\>", 
        TagBox[
         InterpretationBox[
          StyleBox["\<\"-27928.0\"\>",
           ShowStringCharacters->False],
          -27928.131728281034`,
          AutoDelete->True],
         NumberForm[#, {5, 1}]& ]}
      },
      GridBoxAlignment->{"Columns" -> {{Center}}, "Rows" -> {{Baseline}}},
      GridBoxSpacings->{"Columns" -> {
          Offset[0.27999999999999997`], {
           Offset[0.7]}, 
          Offset[0.27999999999999997`]}, "Rows" -> {
          Offset[0.2], {
           Offset[0.4]}, 
          Offset[0.2]}}], "\[NoBreak]", ")"}],
    Function[BoxForm`e$, 
     MatrixForm[BoxForm`e$]]], ",", 
   TagBox[
    RowBox[{"(", "\[NoBreak]", GridBox[{
       {"\<\"PB2\"\>", "\<\"\"\>", "\<\"\"\>", "\<\"\"\>"},
       {"\<\"Pos.\"\>", "\<\"26\"\>", "\<\"obs:\"\>", "\<\"exp:\"\>"},
       {"\<\"aat\"\>", "\<\"N\"\>", 
        TagBox[
         InterpretationBox[
          StyleBox["\<\"0\"\>",
           ShowStringCharacters->False],
          0,
          Editable->False],
         NumberForm[#, 2]& ], 
        TagBox[
         InterpretationBox[
          StyleBox["\<\"0.56\"\>",
           ShowStringCharacters->False],
          0.559469876912028,
          AutoDelete->True],
         NumberForm[#, {4, 2}]& ]},
       {"\<\"aac\"\>", "\<\"N\"\>", 
        TagBox[
         InterpretationBox[
          StyleBox["\<\"1\"\>",
           ShowStringCharacters->False],
          1,
          Editable->False],
         NumberForm[#, 2]& ], 
        TagBox[
         InterpretationBox[
          StyleBox["\<\"0.44\"\>",
           ShowStringCharacters->False],
          0.4405301230879719,
          AutoDelete->True],
         NumberForm[#, {4, 2}]& ]},
       {"\<\"gat\"\>", "\<\"D\"\>", 
        TagBox[
         InterpretationBox[
          StyleBox["\<\"13\"\>",
           ShowStringCharacters->False],
          13,
          Editable->False],
         NumberForm[#, 2]& ], 
        TagBox[
         InterpretationBox[
          StyleBox["\<\"22827.00\"\>",
           ShowStringCharacters->False],
          22826.96067319692,
          AutoDelete->True],
         NumberForm[#, {5, 2}]& ]},
       {"\<\"gac\"\>", "\<\"D\"\>", 
        TagBox[
         InterpretationBox[
          StyleBox["\<\"40370\"\>",
           ShowStringCharacters->False],
          40370,
          Editable->False],
         NumberForm[#, 2]& ], 
        TagBox[
         InterpretationBox[
          StyleBox["\<\"17556.00\"\>",
           ShowStringCharacters->False],
          17556.039326803075`,
          AutoDelete->True],
         NumberForm[#, {5, 2}]& ]},
       {"\<\"---\"\>", "\<\"--\"\>", "\<\"-------\"\>", "\<\"-------\"\>"},
       {"\<\"mPD\"\>", "\<\"\"\>", "0.0006931525846046293`2.", 
        "0.4915313983375630916`2."},
       {"\<\"\"\>", "\<\"\"\>", "\<\"nPD:\"\>", "0.`"},
       {"\<\"\"\>", "\<\"\"\>", "\<\"N. weight:\"\>", 
        TagBox[
         InterpretationBox[
          StyleBox["\<\"0.88\"\>",
           ShowStringCharacters->False],
          0.8750754891400849,
          AutoDelete->True],
         NumberForm[#, 2]& ]},
       {"\<\"\"\>", "\<\"\"\>", "\<\"Sc. PD:\"\>", 
        TagBox[
         InterpretationBox[
          StyleBox["\<\"-0.059\"\>",
           ShowStringCharacters->False],
          -0.059118438745815516`,
          AutoDelete->True],
         NumberForm[#, 2]& ]},
       {"\<\"\"\>", "\<\"\"\>", "\<\"Sc. rank:\"\>", 
        TagBox[
         InterpretationBox[
          StyleBox["\<\"-27164.0\"\>",
           ShowStringCharacters->False],
          -27164.06031706158,
          AutoDelete->True],
         NumberForm[#, {5, 1}]& ]}
      },
      GridBoxAlignment->{"Columns" -> {{Center}}, "Rows" -> {{Baseline}}},
      GridBoxSpacings->{"Columns" -> {
          Offset[0.27999999999999997`], {
           Offset[0.7]}, 
          Offset[0.27999999999999997`]}, "Rows" -> {
          Offset[0.2], {
           Offset[0.4]}, 
          Offset[0.2]}}], "\[NoBreak]", ")"}],
    Function[BoxForm`e$, 
     MatrixForm[BoxForm`e$]]], ",", 
   TagBox[
    RowBox[{"(", "\[NoBreak]", GridBox[{
       {"\<\"PB2\"\>", "\<\"\"\>", "\<\"\"\>", "\<\"\"\>"},
       {"\<\"Pos.\"\>", "\<\"27\"\>", "\<\"obs:\"\>", "\<\"exp:\"\>"},
       {"\<\"cat\"\>", "\<\"H\"\>", 
        TagBox[
         InterpretationBox[
          StyleBox["\<\"40329\"\>",
           ShowStringCharacters->False],
          40329,
          Editable->False],
         NumberForm[#, 2]& ], 
        TagBox[
         InterpretationBox[
          StyleBox["\<\"22778.00\"\>",
           ShowStringCharacters->False],
          22778.226380419834`,
          AutoDelete->True],
         NumberForm[#, {5, 2}]& ]},
       {"\<\"cac\"\>", "\<\"H\"\>", 
        TagBox[
         InterpretationBox[
          StyleBox["\<\"55\"\>",
           ShowStringCharacters->False],
          55,
          Editable->False],
         NumberForm[#, 2]& ], 
        TagBox[
         InterpretationBox[
          StyleBox["\<\"17606.00\"\>",
           ShowStringCharacters->False],
          17605.773619580166`,
          AutoDelete->True],
         NumberForm[#, {5, 2}]& ]},
       {"\<\"---\"\>", "\<\"--\"\>", "\<\"-------\"\>", "\<\"-------\"\>"},
       {"\<\"mPD\"\>", "\<\"\"\>", "0.0027202087064691553`2.", 
        "0.4917975346602544766`2."},
       {"\<\"\"\>", "\<\"\"\>", "\<\"nPD:\"\>", "0.01`"},
       {"\<\"\"\>", "\<\"\"\>", "\<\"N. weight:\"\>", 
        TagBox[
         InterpretationBox[
          StyleBox["\<\"0.59\"\>",
           ShowStringCharacters->False],
          0.5932125680463677,
          AutoDelete->True],
         NumberForm[#, 2]& ]},
       {"\<\"\"\>", "\<\"\"\>", "\<\"Sc. PD:\"\>", 
        TagBox[
         InterpretationBox[
          StyleBox["\<\"-0.038\"\>",
           ShowStringCharacters->False],
          -0.03766903695581947,
          AutoDelete->True],
         NumberForm[#, 2]& ]},
       {"\<\"\"\>", "\<\"\"\>", "\<\"Sc. rank:\"\>", 
        TagBox[
         InterpretationBox[
          StyleBox["\<\"-14813.0\"\>",
           ShowStringCharacters->False],
          -14813.309574552937`,
          AutoDelete->True],
         NumberForm[#, {5, 1}]& ]}
      },
      GridBoxAlignment->{"Columns" -> {{Center}}, "Rows" -> {{Baseline}}},
      GridBoxSpacings->{"Columns" -> {
          Offset[0.27999999999999997`], {
           Offset[0.7]}, 
          Offset[0.27999999999999997`]}, "Rows" -> {
          Offset[0.2], {
           Offset[0.4]}, 
          Offset[0.2]}}], "\[NoBreak]", ")"}],
    Function[BoxForm`e$, 
     MatrixForm[BoxForm`e$]]], ",", 
   TagBox[
    RowBox[{"(", "\[NoBreak]", GridBox[{
       {"\<\"PB2\"\>", "\<\"\"\>", "\<\"\"\>", "\<\"\"\>"},
       {"\<\"Pos.\"\>", "\<\"28\"\>", "\<\"obs:\"\>", "\<\"exp:\"\>"},
       {"\<\"att\"\>", "\<\"I\"\>", 
        TagBox[
         InterpretationBox[
          StyleBox["\<\"4\"\>",
           ShowStringCharacters->False],
          4,
          Editable->False],
         NumberForm[#, 2]& ], 
        TagBox[
         InterpretationBox[
          StyleBox["\<\"7.72\"\>",
           ShowStringCharacters->False],
          7.722905791386321,
          AutoDelete->True],
         NumberForm[#, {4, 2}]& ]},
       {"\<\"atc\"\>", "\<\"I\"\>", 
        TagBox[
         InterpretationBox[
          StyleBox["\<\"0\"\>",
           ShowStringCharacters->False],
          0,
          Editable->False],
         NumberForm[#, 2]& ], 
        TagBox[
         InterpretationBox[
          StyleBox["\<\"5.78\"\>",
           ShowStringCharacters->False],
          5.780752143855443,
          AutoDelete->True],
         NumberForm[#, {4, 2}]& ]},
       {"\<\"ata\"\>", "\<\"I\"\>", 
        TagBox[
         InterpretationBox[
          StyleBox["\<\"18\"\>",
           ShowStringCharacters->False],
          18,
          Editable->False],
         NumberForm[#, 2]& ], 
        TagBox[
         InterpretationBox[
          StyleBox["\<\"8.50\"\>",
           ShowStringCharacters->False],
          8.496342064758236,
          AutoDelete->True],
         NumberForm[#, {4, 2}]& ]},
       {"\<\"atg\"\>", "\<\"M\"\>", 
        TagBox[
         InterpretationBox[
          StyleBox["\<\"40358\"\>",
           ShowStringCharacters->False],
          40358,
          Editable->False],
         NumberForm[#, 2]& ], 
        TagBox[
         InterpretationBox[
          StyleBox["\<\"40358.00\"\>",
           ShowStringCharacters->False],
          40358.,
          AutoDelete->True],
         NumberForm[#, {5, 2}]& ]},
       {"\<\"aaa\"\>", "\<\"K\"\>", 
        TagBox[
         InterpretationBox[
          StyleBox["\<\"0\"\>",
           ShowStringCharacters->False],
          0,
          Editable->False],
         NumberForm[#, 2]& ], 
        TagBox[
         InterpretationBox[
          StyleBox["\<\"0.66\"\>",
           ShowStringCharacters->False],
          0.6574358589384502,
          AutoDelete->True],
         NumberForm[#, {4, 2}]& ]},
       {"\<\"aag\"\>", "\<\"K\"\>", 
        TagBox[
         InterpretationBox[
          StyleBox["\<\"1\"\>",
           ShowStringCharacters->False],
          1,
          Editable->False],
         NumberForm[#, 2]& ], 
        TagBox[
         InterpretationBox[
          StyleBox["\<\"0.34\"\>",
           ShowStringCharacters->False],
          0.34256414106154975`,
          AutoDelete->True],
         NumberForm[#, {4, 2}]& ]},
       {"\<\"gtt\"\>", "\<\"V\"\>", 
        TagBox[
         InterpretationBox[
          StyleBox["\<\"0\"\>",
           ShowStringCharacters->False],
          0,
          Editable->False],
         NumberForm[#, 2]& ], 
        TagBox[
         InterpretationBox[
          StyleBox["\<\"0.75\"\>",
           ShowStringCharacters->False],
          0.7514325018407152,
          AutoDelete->True],
         NumberForm[#, {4, 2}]& ]},
       {"\<\"gtc\"\>", "\<\"V\"\>", 
        TagBox[
         InterpretationBox[
          StyleBox["\<\"0\"\>",
           ShowStringCharacters->False],
          0,
          Editable->False],
         NumberForm[#, 2]& ], 
        TagBox[
         InterpretationBox[
          StyleBox["\<\"0.61\"\>",
           ShowStringCharacters->False],
          0.6112722261551591,
          AutoDelete->True],
         NumberForm[#, {4, 2}]& ]},
       {"\<\"gta\"\>", "\<\"V\"\>", 
        TagBox[
         InterpretationBox[
          StyleBox["\<\"0\"\>",
           ShowStringCharacters->False],
          0,
          Editable->False],
         NumberForm[#, 2]& ], 
        TagBox[
         InterpretationBox[
          StyleBox["\<\"0.65\"\>",
           ShowStringCharacters->False],
          0.6502264860699363,
          AutoDelete->True],
         NumberForm[#, {4, 2}]& ]},
       {"\<\"gtg\"\>", "\<\"V\"\>", 
        TagBox[
         InterpretationBox[
          StyleBox["\<\"3\"\>",
           ShowStringCharacters->False],
          3,
          Editable->False],
         NumberForm[#, 2]& ], 
        TagBox[
         InterpretationBox[
          StyleBox["\<\"0.99\"\>",
           ShowStringCharacters->False],
          0.9870687859341895,
          AutoDelete->True],
         NumberForm[#, {4, 2}]& ]},
       {"\<\"---\"\>", "\<\"--\"\>", "\<\"-------\"\>", "\<\"-------\"\>"},
       {"\<\"mPD\"\>", "\<\"\"\>", "0.0012871530256274774`2.", 
        "0.0014193739542334517`2."},
       {"\<\"\"\>", "\<\"\"\>", "\<\"nPD:\"\>", "0.91`"},
       {"\<\"\"\>", "\<\"\"\>", "\<\"N. weight:\"\>", 
        TagBox[
         InterpretationBox[
          StyleBox["\<\"0.00044\"\>",
           ShowStringCharacters->False],
          0.0004391156774724918,
          AutoDelete->True],
         NumberForm[#, 2]& ]},
       {"\<\"\"\>", "\<\"\"\>", "\<\"Sc. PD:\"\>", 
        TagBox[
         InterpretationBox[
          StyleBox["\<\"0.00036\"\>",
           ShowStringCharacters->False],
          0.0003618535923696361,
          AutoDelete->True],
         NumberForm[#, 2]& ]},
       {"\<\"\"\>", "\<\"\"\>", "\<\"Sc. rank:\"\>", 
        TagBox[
         InterpretationBox[
          StyleBox["\<\"14.5\"\>",
           ShowStringCharacters->False],
          14.530837249293693`,
          AutoDelete->True],
         NumberForm[#, {5, 1}]& ]}
      },
      GridBoxAlignment->{"Columns" -> {{Center}}, "Rows" -> {{Baseline}}},
      GridBoxSpacings->{"Columns" -> {
          Offset[0.27999999999999997`], {
           Offset[0.7]}, 
          Offset[0.27999999999999997`]}, "Rows" -> {
          Offset[0.2], {
           Offset[0.4]}, 
          Offset[0.2]}}], "\[NoBreak]", ")"}],
    Function[BoxForm`e$, 
     MatrixForm[BoxForm`e$]]], ",", 
   TagBox[
    RowBox[{"(", "\[NoBreak]", GridBox[{
       {"\<\"PB2\"\>", "\<\"\"\>", "\<\"\"\>", "\<\"\"\>"},
       {"\<\"Pos.\"\>", "\<\"29\"\>", "\<\"obs:\"\>", "\<\"exp:\"\>"},
       {"\<\"tct\"\>", "\<\"S\"\>", 
        TagBox[
         InterpretationBox[
          StyleBox["\<\"0\"\>",
           ShowStringCharacters->False],
          0,
          Editable->False],
         NumberForm[#, 2]& ], 
        TagBox[
         InterpretationBox[
          StyleBox["\<\"1.13\"\>",
           ShowStringCharacters->False],
          1.1295738135401847`,
          AutoDelete->True],
         NumberForm[#, {4, 2}]& ]},
       {"\<\"tcc\"\>", "\<\"S\"\>", 
        TagBox[
         InterpretationBox[
          StyleBox["\<\"7\"\>",
           ShowStringCharacters->False],
          7,
          Editable->False],
         NumberForm[#, 2]& ], 
        TagBox[
         InterpretationBox[
          StyleBox["\<\"1.05\"\>",
           ShowStringCharacters->False],
          1.0460692845475847`,
          AutoDelete->True],
         NumberForm[#, {4, 2}]& ]},
       {"\<\"tca\"\>", "\<\"S\"\>", 
        TagBox[
         InterpretationBox[
          StyleBox["\<\"0\"\>",
           ShowStringCharacters->False],
          0,
          Editable->False],
         NumberForm[#, 2]& ], 
        TagBox[
         InterpretationBox[
          StyleBox["\<\"1.88\"\>",
           ShowStringCharacters->False],
          1.881460434830445,
          AutoDelete->True],
         NumberForm[#, {4, 2}]& ]},
       {"\<\"tcg\"\>", "\<\"S\"\>", 
        TagBox[
         InterpretationBox[
          StyleBox["\<\"0\"\>",
           ShowStringCharacters->False],
          0,
          Editable->False],
         NumberForm[#, 2]& ], 
        TagBox[
         InterpretationBox[
          StyleBox["\<\"0.28\"\>",
           ShowStringCharacters->False],
          0.27554608368765016`,
          AutoDelete->True],
         NumberForm[#, {4, 2}]& ]},
       {"\<\"act\"\>", "\<\"T\"\>", 
        TagBox[
         InterpretationBox[
          StyleBox["\<\"0\"\>",
           ShowStringCharacters->False],
          0,
          Editable->False],
         NumberForm[#, 2]& ], 
        TagBox[
         InterpretationBox[
          StyleBox["\<\"0.62\"\>",
           ShowStringCharacters->False],
          0.6211041167526339,
          AutoDelete->True],
         NumberForm[#, {4, 2}]& ]},
       {"\<\"acc\"\>", "\<\"T\"\>", 
        TagBox[
         InterpretationBox[
          StyleBox["\<\"2\"\>",
           ShowStringCharacters->False],
          2,
          Editable->False],
         NumberForm[#, 2]& ], 
        TagBox[
         InterpretationBox[
          StyleBox["\<\"0.35\"\>",
           ShowStringCharacters->False],
          0.35360360546425984`,
          AutoDelete->True],
         NumberForm[#, {4, 2}]& ]},
       {"\<\"aca\"\>", "\<\"T\"\>", 
        TagBox[
         InterpretationBox[
          StyleBox["\<\"0\"\>",
           ShowStringCharacters->False],
          0,
          Editable->False],
         NumberForm[#, 2]& ], 
        TagBox[
         InterpretationBox[
          StyleBox["\<\"0.87\"\>",
           ShowStringCharacters->False],
          0.8655540531047005,
          AutoDelete->True],
         NumberForm[#, {4, 2}]& ]},
       {"\<\"acg\"\>", "\<\"T\"\>", 
        TagBox[
         InterpretationBox[
          StyleBox["\<\"0\"\>",
           ShowStringCharacters->False],
          0,
          Editable->False],
         NumberForm[#, 2]& ], 
        TagBox[
         InterpretationBox[
          StyleBox["\<\"0.16\"\>",
           ShowStringCharacters->False],
          0.15973822467840584`,
          AutoDelete->True],
         NumberForm[#, {4, 2}]& ]},
       {"\<\"agt\"\>", "\<\"S\"\>", 
        TagBox[
         InterpretationBox[
          StyleBox["\<\"0\"\>",
           ShowStringCharacters->False],
          0,
          Editable->False],
         NumberForm[#, 2]& ], 
        TagBox[
         InterpretationBox[
          StyleBox["\<\"1.22\"\>",
           ShowStringCharacters->False],
          1.2232723850059368`,
          AutoDelete->True],
         NumberForm[#, {4, 2}]& ]},
       {"\<\"agc\"\>", "\<\"S\"\>", 
        TagBox[
         InterpretationBox[
          StyleBox["\<\"0\"\>",
           ShowStringCharacters->False],
          0,
          Editable->False],
         NumberForm[#, 2]& ], 
        TagBox[
         InterpretationBox[
          StyleBox["\<\"1.44\"\>",
           ShowStringCharacters->False],
          1.4440779983881988`,
          AutoDelete->True],
         NumberForm[#, {4, 2}]& ]},
       {"\<\"gtt\"\>", "\<\"V\"\>", 
        TagBox[
         InterpretationBox[
          StyleBox["\<\"0\"\>",
           ShowStringCharacters->False],
          0,
          Editable->False],
         NumberForm[#, 2]& ], 
        TagBox[
         InterpretationBox[
          StyleBox["\<\"1.00\"\>",
           ShowStringCharacters->False],
          1.0019100024542869`,
          AutoDelete->True],
         NumberForm[#, {4, 2}]& ]},
       {"\<\"gtc\"\>", "\<\"V\"\>", 
        TagBox[
         InterpretationBox[
          StyleBox["\<\"4\"\>",
           ShowStringCharacters->False],
          4,
          Editable->False],
         NumberForm[#, 2]& ], 
        TagBox[
         InterpretationBox[
          StyleBox["\<\"0.82\"\>",
           ShowStringCharacters->False],
          0.8150296348735454,
          AutoDelete->True],
         NumberForm[#, {4, 2}]& ]},
       {"\<\"gta\"\>", "\<\"V\"\>", 
        TagBox[
         InterpretationBox[
          StyleBox["\<\"0\"\>",
           ShowStringCharacters->False],
          0,
          Editable->False],
         NumberForm[#, 2]& ], 
        TagBox[
         InterpretationBox[
          StyleBox["\<\"0.87\"\>",
           ShowStringCharacters->False],
          0.8669686480932483,
          AutoDelete->True],
         NumberForm[#, {4, 2}]& ]},
       {"\<\"gtg\"\>", "\<\"V\"\>", 
        TagBox[
         InterpretationBox[
          StyleBox["\<\"0\"\>",
           ShowStringCharacters->False],
          0,
          Editable->False],
         NumberForm[#, 2]& ], 
        TagBox[
         InterpretationBox[
          StyleBox["\<\"1.32\"\>",
           ShowStringCharacters->False],
          1.316091714578919,
          AutoDelete->True],
         NumberForm[#, {4, 2}]& ]},
       {"\<\"gct\"\>", "\<\"A\"\>", 
        TagBox[
         InterpretationBox[
          StyleBox["\<\"1018\"\>",
           ShowStringCharacters->False],
          1018,
          Editable->False],
         NumberForm[#, 2]& ], 
        TagBox[
         InterpretationBox[
          StyleBox["\<\"11003.00\"\>",
           ShowStringCharacters->False],
          11003.23539552385,
          AutoDelete->True],
         NumberForm[#, {5, 2}]& ]},
       {"\<\"gcc\"\>", "\<\"A\"\>", 
        TagBox[
         InterpretationBox[
          StyleBox["\<\"39332\"\>",
           ShowStringCharacters->False],
          39332,
          Editable->False],
         NumberForm[#, 2]& ], 
        TagBox[
         InterpretationBox[
          StyleBox["\<\"10086.00\"\>",
           ShowStringCharacters->False],
          10086.306855173509`,
          AutoDelete->True],
         NumberForm[#, {5, 2}]& ]},
       {"\<\"gca\"\>", "\<\"A\"\>", 
        TagBox[
         InterpretationBox[
          StyleBox["\<\"21\"\>",
           ShowStringCharacters->False],
          21,
          Editable->False],
         NumberForm[#, 2]& ], 
        TagBox[
         InterpretationBox[
          StyleBox["\<\"16330.00\"\>",
           ShowStringCharacters->False],
          16330.265475170903`,
          AutoDelete->True],
         NumberForm[#, {5, 2}]& ]},
       {"\<\"gcg\"\>", "\<\"A\"\>", 
        TagBox[
         InterpretationBox[
          StyleBox["\<\"0\"\>",
           ShowStringCharacters->False],
          0,
          Editable->False],
         NumberForm[#, 2]& ], 
        TagBox[
         InterpretationBox[
          StyleBox["\<\"2951.00\"\>",
           ShowStringCharacters->False],
          2951.19227413174,
          AutoDelete->True],
         NumberForm[#, {4, 2}]& ]},
       {"\<\"---\"\>", "\<\"--\"\>", "\<\"-------\"\>", "\<\"-------\"\>"},
       {"\<\"mPD\"\>", "\<\"\"\>", "0.0508033533551741285`2.", 
        "0.6951215334765233377`2."},
       {"\<\"\"\>", "\<\"\"\>", "\<\"nPD:\"\>", "0.07`"},
       {"\<\"\"\>", "\<\"\"\>", "\<\"N. weight:\"\>", 
        TagBox[
         InterpretationBox[
          StyleBox["\<\"1.3\"\>",
           ShowStringCharacters->False],
          1.331146788254441,
          AutoDelete->True],
         NumberForm[#, 2]& ]},
       {"\<\"\"\>", "\<\"\"\>", "\<\"Sc. PD:\"\>", 
        TagBox[
         InterpretationBox[
          StyleBox["\<\"0.004\"\>",
           ShowStringCharacters->False],
          0.00402372268017023,
          AutoDelete->True],
         NumberForm[#, 2]& ]},
       {"\<\"\"\>", "\<\"\"\>", "\<\"Sc. rank:\"\>", 
        TagBox[
         InterpretationBox[
          StyleBox["\<\"21999.0\"\>",
           ShowStringCharacters->False],
          21998.83079105763,
          AutoDelete->True],
         NumberForm[#, {5, 1}]& ]}
      },
      GridBoxAlignment->{"Columns" -> {{Center}}, "Rows" -> {{Baseline}}},
      GridBoxSpacings->{"Columns" -> {
          Offset[0.27999999999999997`], {
           Offset[0.7]}, 
          Offset[0.27999999999999997`]}, "Rows" -> {
          Offset[0.2], {
           Offset[0.4]}, 
          Offset[0.2]}}], "\[NoBreak]", ")"}],
    Function[BoxForm`e$, 
     MatrixForm[BoxForm`e$]]], ",", 
   TagBox[
    RowBox[{"(", "\[NoBreak]", GridBox[{
       {"\<\"PB2\"\>", "\<\"\"\>", "\<\"\"\>", "\<\"\"\>"},
       {"\<\"Pos.\"\>", "\<\"30\"\>", "\<\"obs:\"\>", "\<\"exp:\"\>"},
       {"\<\"att\"\>", "\<\"I\"\>", 
        TagBox[
         InterpretationBox[
          StyleBox["\<\"8\"\>",
           ShowStringCharacters->False],
          8,
          Editable->False],
         NumberForm[#, 2]& ], 
        TagBox[
         InterpretationBox[
          StyleBox["\<\"14174.00\"\>",
           ShowStringCharacters->False],
          14173.989415400249`,
          AutoDelete->True],
         NumberForm[#, {5, 2}]& ]},
       {"\<\"atc\"\>", "\<\"I\"\>", 
        TagBox[
         InterpretationBox[
          StyleBox["\<\"203\"\>",
           ShowStringCharacters->False],
          203,
          Editable->False],
         NumberForm[#, 2]& ], 
        TagBox[
         InterpretationBox[
          StyleBox["\<\"10610.00\"\>",
           ShowStringCharacters->False],
          10609.519514202326`,
          AutoDelete->True],
         NumberForm[#, {5, 2}]& ]},
       {"\<\"ata\"\>", "\<\"I\"\>", 
        TagBox[
         InterpretationBox[
          StyleBox["\<\"40166\"\>",
           ShowStringCharacters->False],
          40166,
          Editable->False],
         NumberForm[#, 2]& ], 
        TagBox[
         InterpretationBox[
          StyleBox["\<\"15593.00\"\>",
           ShowStringCharacters->False],
          15593.491070397422`,
          AutoDelete->True],
         NumberForm[#, {5, 2}]& ]},
       {"\<\"gtt\"\>", "\<\"V\"\>", 
        TagBox[
         InterpretationBox[
          StyleBox["\<\"0\"\>",
           ShowStringCharacters->False],
          0,
          Editable->False],
         NumberForm[#, 2]& ], 
        TagBox[
         InterpretationBox[
          StyleBox["\<\"1.75\"\>",
           ShowStringCharacters->False],
          1.7533425042950022`,
          AutoDelete->True],
         NumberForm[#, {4, 2}]& ]},
       {"\<\"gtc\"\>", "\<\"V\"\>", 
        TagBox[
         InterpretationBox[
          StyleBox["\<\"0\"\>",
           ShowStringCharacters->False],
          0,
          Editable->False],
         NumberForm[#, 2]& ], 
        TagBox[
         InterpretationBox[
          StyleBox["\<\"1.43\"\>",
           ShowStringCharacters->False],
          1.4263018610287046`,
          AutoDelete->True],
         NumberForm[#, {4, 2}]& ]},
       {"\<\"gta\"\>", "\<\"V\"\>", 
        TagBox[
         InterpretationBox[
          StyleBox["\<\"7\"\>",
           ShowStringCharacters->False],
          7,
          Editable->False],
         NumberForm[#, 2]& ], 
        TagBox[
         InterpretationBox[
          StyleBox["\<\"1.52\"\>",
           ShowStringCharacters->False],
          1.5171951341631844`,
          AutoDelete->True],
         NumberForm[#, {4, 2}]& ]},
       {"\<\"gtg\"\>", "\<\"V\"\>", 
        TagBox[
         InterpretationBox[
          StyleBox["\<\"0\"\>",
           ShowStringCharacters->False],
          0,
          Editable->False],
         NumberForm[#, 2]& ], 
        TagBox[
         InterpretationBox[
          StyleBox["\<\"2.30\"\>",
           ShowStringCharacters->False],
          2.303160500513109,
          AutoDelete->True],
         NumberForm[#, {4, 2}]& ]},
       {"\<\"---\"\>", "\<\"--\"\>", "\<\"-------\"\>", "\<\"-------\"\>"},
       {"\<\"mPD\"\>", "\<\"\"\>", "0.0107439545864983041`2.", 
        "0.658965011589352378`2."},
       {"\<\"\"\>", "\<\"\"\>", "\<\"nPD:\"\>", "0.02`"},
       {"\<\"\"\>", "\<\"\"\>", "\<\"N. weight:\"\>", 
        TagBox[
         InterpretationBox[
          StyleBox["\<\"0.97\"\>",
           ShowStringCharacters->False],
          0.96997902102608,
          AutoDelete->True],
         NumberForm[#, 2]& ]},
       {"\<\"\"\>", "\<\"\"\>", "\<\"Sc. PD:\"\>", 
        TagBox[
         InterpretationBox[
          StyleBox["\<\"-0.051\"\>",
           ShowStringCharacters->False],
          -0.051303593976468415`,
          AutoDelete->True],
         NumberForm[#, 2]& ]},
       {"\<\"\"\>", "\<\"\"\>", "\<\"Sc. rank:\"\>", 
        TagBox[
         InterpretationBox[
          StyleBox["\<\"-11921.0\"\>",
           ShowStringCharacters->False],
          -11921.139196550828`,
          AutoDelete->True],
         NumberForm[#, {5, 1}]& ]}
      },
      GridBoxAlignment->{"Columns" -> {{Center}}, "Rows" -> {{Baseline}}},
      GridBoxSpacings->{"Columns" -> {
          Offset[0.27999999999999997`], {
           Offset[0.7]}, 
          Offset[0.27999999999999997`]}, "Rows" -> {
          Offset[0.2], {
           Offset[0.4]}, 
          Offset[0.2]}}], "\[NoBreak]", ")"}],
    Function[BoxForm`e$, 
     MatrixForm[BoxForm`e$]]], ",", 
   TagBox[
    RowBox[{"(", "\[NoBreak]", GridBox[{
       {"\<\"PB2\"\>", "\<\"\"\>", "\<\"\"\>", "\<\"\"\>"},
       {"\<\"Pos.\"\>", "\<\"31\"\>", "\<\"obs:\"\>", "\<\"exp:\"\>"},
       {"\<\"tta\"\>", "\<\"L\"\>", 
        TagBox[
         InterpretationBox[
          StyleBox["\<\"0\"\>",
           ShowStringCharacters->False],
          0,
          Editable->False],
         NumberForm[#, 2]& ], 
        TagBox[
         InterpretationBox[
          StyleBox["\<\"0.58\"\>",
           ShowStringCharacters->False],
          0.5802014580541134,
          AutoDelete->True],
         NumberForm[#, {4, 2}]& ]},
       {"\<\"ttg\"\>", "\<\"L\"\>", 
        TagBox[
         InterpretationBox[
          StyleBox["\<\"0\"\>",
           ShowStringCharacters->False],
          0,
          Editable->False],
         NumberForm[#, 2]& ], 
        TagBox[
         InterpretationBox[
          StyleBox["\<\"1.03\"\>",
           ShowStringCharacters->False],
          1.0337249948907197`,
          AutoDelete->True],
         NumberForm[#, {4, 2}]& ]},
       {"\<\"ctt\"\>", "\<\"L\"\>", 
        TagBox[
         InterpretationBox[
          StyleBox["\<\"5\"\>",
           ShowStringCharacters->False],
          5,
          Editable->False],
         NumberForm[#, 2]& ], 
        TagBox[
         InterpretationBox[
          StyleBox["\<\"1.05\"\>",
           ShowStringCharacters->False],
          1.0459491792296256`,
          AutoDelete->True],
         NumberForm[#, {4, 2}]& ]},
       {"\<\"ctc\"\>", "\<\"L\"\>", 
        TagBox[
         InterpretationBox[
          StyleBox["\<\"0\"\>",
           ShowStringCharacters->False],
          0,
          Editable->False],
         NumberForm[#, 2]& ], 
        TagBox[
         InterpretationBox[
          StyleBox["\<\"0.73\"\>",
           ShowStringCharacters->False],
          0.7332038341347837,
          AutoDelete->True],
         NumberForm[#, {4, 2}]& ]},
       {"\<\"cta\"\>", "\<\"L\"\>", 
        TagBox[
         InterpretationBox[
          StyleBox["\<\"0\"\>",
           ShowStringCharacters->False],
          0,
          Editable->False],
         NumberForm[#, 2]& ], 
        TagBox[
         InterpretationBox[
          StyleBox["\<\"0.77\"\>",
           ShowStringCharacters->False],
          0.767780326540841,
          AutoDelete->True],
         NumberForm[#, {4, 2}]& ]},
       {"\<\"ctg\"\>", "\<\"L\"\>", 
        TagBox[
         InterpretationBox[
          StyleBox["\<\"0\"\>",
           ShowStringCharacters->False],
          0,
          Editable->False],
         NumberForm[#, 2]& ], 
        TagBox[
         InterpretationBox[
          StyleBox["\<\"0.84\"\>",
           ShowStringCharacters->False],
          0.8391402071499163,
          AutoDelete->True],
         NumberForm[#, {4, 2}]& ]},
       {"\<\"att\"\>", "\<\"I\"\>", 
        TagBox[
         InterpretationBox[
          StyleBox["\<\"39948\"\>",
           ShowStringCharacters->False],
          39948,
          Editable->False],
         NumberForm[#, 2]& ], 
        TagBox[
         InterpretationBox[
          StyleBox["\<\"14174.00\"\>",
           ShowStringCharacters->False],
          14173.638374227912`,
          AutoDelete->True],
         NumberForm[#, {5, 2}]& ]},
       {"\<\"atc\"\>", "\<\"I\"\>", 
        TagBox[
         InterpretationBox[
          StyleBox["\<\"409\"\>",
           ShowStringCharacters->False],
          409,
          Editable->False],
         NumberForm[#, 2]& ], 
        TagBox[
         InterpretationBox[
          StyleBox["\<\"10609.00\"\>",
           ShowStringCharacters->False],
          10609.256752741243`,
          AutoDelete->True],
         NumberForm[#, {5, 2}]& ]},
       {"\<\"ata\"\>", "\<\"I\"\>", 
        TagBox[
         InterpretationBox[
          StyleBox["\<\"19\"\>",
           ShowStringCharacters->False],
          19,
          Editable->False],
         NumberForm[#, 2]& ], 
        TagBox[
         InterpretationBox[
          StyleBox["\<\"15593.00\"\>",
           ShowStringCharacters->False],
          15593.104873030845`,
          AutoDelete->True],
         NumberForm[#, {5, 2}]& ]},
       {"\<\"gtt\"\>", "\<\"V\"\>", 
        TagBox[
         InterpretationBox[
          StyleBox["\<\"3\"\>",
           ShowStringCharacters->False],
          3,
          Editable->False],
         NumberForm[#, 2]& ], 
        TagBox[
         InterpretationBox[
          StyleBox["\<\"0.75\"\>",
           ShowStringCharacters->False],
          0.7514325018407152,
          AutoDelete->True],
         NumberForm[#, {4, 2}]& ]},
       {"\<\"gtc\"\>", "\<\"V\"\>", 
        TagBox[
         InterpretationBox[
          StyleBox["\<\"0\"\>",
           ShowStringCharacters->False],
          0,
          Editable->False],
         NumberForm[#, 2]& ], 
        TagBox[
         InterpretationBox[
          StyleBox["\<\"0.61\"\>",
           ShowStringCharacters->False],
          0.6112722261551591,
          AutoDelete->True],
         NumberForm[#, {4, 2}]& ]},
       {"\<\"gta\"\>", "\<\"V\"\>", 
        TagBox[
         InterpretationBox[
          StyleBox["\<\"0\"\>",
           ShowStringCharacters->False],
          0,
          Editable->False],
         NumberForm[#, 2]& ], 
        TagBox[
         InterpretationBox[
          StyleBox["\<\"0.65\"\>",
           ShowStringCharacters->False],
          0.6502264860699363,
          AutoDelete->True],
         NumberForm[#, {4, 2}]& ]},
       {"\<\"gtg\"\>", "\<\"V\"\>", 
        TagBox[
         InterpretationBox[
          StyleBox["\<\"0\"\>",
           ShowStringCharacters->False],
          0,
          Editable->False],
         NumberForm[#, 2]& ], 
        TagBox[
         InterpretationBox[
          StyleBox["\<\"0.99\"\>",
           ShowStringCharacters->False],
          0.9870687859341895,
          AutoDelete->True],
         NumberForm[#, {4, 2}]& ]},
       {"\<\"---\"\>", "\<\"--\"\>", "\<\"-------\"\>", "\<\"-------\"\>"},
       {"\<\"mPD\"\>", "\<\"\"\>", "0.0213780630690928339`2.", 
        "0.6590225486279846504`2."},
       {"\<\"\"\>", "\<\"\"\>", "\<\"nPD:\"\>", "0.03`"},
       {"\<\"\"\>", "\<\"\"\>", "\<\"N. weight:\"\>", 
        TagBox[
         InterpretationBox[
          StyleBox["\<\"1.\"\>",
           ShowStringCharacters->False],
          1.0429699593072275`,
          AutoDelete->True],
         NumberForm[#, 2]& ]},
       {"\<\"\"\>", "\<\"\"\>", "\<\"Sc. PD:\"\>", 
        TagBox[
         InterpretationBox[
          StyleBox["\<\"-0.039\"\>",
           ShowStringCharacters->False],
          -0.03859309627290797,
          AutoDelete->True],
         NumberForm[#, 2]& ]},
       {"\<\"\"\>", "\<\"\"\>", "\<\"Sc. rank:\"\>", 
        TagBox[
         InterpretationBox[
          StyleBox["\<\"-2773.2\"\>",
           ShowStringCharacters->False],
          -2773.209638939455,
          AutoDelete->True],
         NumberForm[#, {5, 1}]& ]}
      },
      GridBoxAlignment->{"Columns" -> {{Center}}, "Rows" -> {{Baseline}}},
      GridBoxSpacings->{"Columns" -> {
          Offset[0.27999999999999997`], {
           Offset[0.7]}, 
          Offset[0.27999999999999997`]}, "Rows" -> {
          Offset[0.2], {
           Offset[0.4]}, 
          Offset[0.2]}}], "\[NoBreak]", ")"}],
    Function[BoxForm`e$, 
     MatrixForm[BoxForm`e$]]], ",", 
   TagBox[
    RowBox[{"(", "\[NoBreak]", GridBox[{
       {"\<\"PB2\"\>", "\<\"\"\>", "\<\"\"\>", "\<\"\"\>"},
       {"\<\"Pos.\"\>", "\<\"32\"\>", "\<\"obs:\"\>", "\<\"exp:\"\>"},
       {"\<\"cgt\"\>", "\<\"R\"\>", 
        TagBox[
         InterpretationBox[
          StyleBox["\<\"0\"\>",
           ShowStringCharacters->False],
          0,
          Editable->False],
         NumberForm[#, 2]& ], 
        TagBox[
         InterpretationBox[
          StyleBox["\<\"0.28\"\>",
           ShowStringCharacters->False],
          0.2775852855934319,
          AutoDelete->True],
         NumberForm[#, {4, 2}]& ]},
       {"\<\"cgc\"\>", "\<\"R\"\>", 
        TagBox[
         InterpretationBox[
          StyleBox["\<\"0\"\>",
           ShowStringCharacters->False],
          0,
          Editable->False],
         NumberForm[#, 2]& ], 
        TagBox[
         InterpretationBox[
          StyleBox["\<\"0.50\"\>",
           ShowStringCharacters->False],
          0.5037361549304966,
          AutoDelete->True],
         NumberForm[#, {4, 2}]& ]},
       {"\<\"cga\"\>", "\<\"R\"\>", 
        TagBox[
         InterpretationBox[
          StyleBox["\<\"0\"\>",
           ShowStringCharacters->False],
          0,
          Editable->False],
         NumberForm[#, 2]& ], 
        TagBox[
         InterpretationBox[
          StyleBox["\<\"1.28\"\>",
           ShowStringCharacters->False],
          1.277352646247664,
          AutoDelete->True],
         NumberForm[#, {4, 2}]& ]},
       {"\<\"cgg\"\>", "\<\"R\"\>", 
        TagBox[
         InterpretationBox[
          StyleBox["\<\"0\"\>",
           ShowStringCharacters->False],
          0,
          Editable->False],
         NumberForm[#, 2]& ], 
        TagBox[
         InterpretationBox[
          StyleBox["\<\"1.20\"\>",
           ShowStringCharacters->False],
          1.2021506309808723`,
          AutoDelete->True],
         NumberForm[#, {4, 2}]& ]},
       {"\<\"aaa\"\>", "\<\"K\"\>", 
        TagBox[
         InterpretationBox[
          StyleBox["\<\"570\"\>",
           ShowStringCharacters->False],
          570,
          Editable->False],
         NumberForm[#, 2]& ], 
        TagBox[
         InterpretationBox[
          StyleBox["\<\"26541.00\"\>",
           ShowStringCharacters->False],
          26540.685625345235`,
          AutoDelete->True],
         NumberForm[#, {5, 2}]& ]},
       {"\<\"aag\"\>", "\<\"K\"\>", 
        TagBox[
         InterpretationBox[
          StyleBox["\<\"39800\"\>",
           ShowStringCharacters->False],
          39800,
          Editable->False],
         NumberForm[#, 2]& ], 
        TagBox[
         InterpretationBox[
          StyleBox["\<\"13829.00\"\>",
           ShowStringCharacters->False],
          13829.314374654763`,
          AutoDelete->True],
         NumberForm[#, {5, 2}]& ]},
       {"\<\"aga\"\>", "\<\"R\"\>", 
        TagBox[
         InterpretationBox[
          StyleBox["\<\"0\"\>",
           ShowStringCharacters->False],
          0,
          Editable->False],
         NumberForm[#, 2]& ], 
        TagBox[
         InterpretationBox[
          StyleBox["\<\"6.87\"\>",
           ShowStringCharacters->False],
          6.866772684993603,
          AutoDelete->True],
         NumberForm[#, {4, 2}]& ]},
       {"\<\"agg\"\>", "\<\"R\"\>", 
        TagBox[
         InterpretationBox[
          StyleBox["\<\"14\"\>",
           ShowStringCharacters->False],
          14,
          Editable->False],
         NumberForm[#, 2]& ], 
        TagBox[
         InterpretationBox[
          StyleBox["\<\"3.87\"\>",
           ShowStringCharacters->False],
          3.872402597253932,
          AutoDelete->True],
         NumberForm[#, {4, 2}]& ]},
       {"\<\"---\"\>", "\<\"--\"\>", "\<\"-------\"\>", "\<\"-------\"\>"},
       {"\<\"mPD\"\>", "\<\"\"\>", "0.0285243731838172478`2.", 
        "0.4513122656582754611`2."},
       {"\<\"\"\>", "\<\"\"\>", "\<\"nPD:\"\>", "0.06`"},
       {"\<\"\"\>", "\<\"\"\>", "\<\"N. weight:\"\>", 
        TagBox[
         InterpretationBox[
          StyleBox["\<\"1.\"\>",
           ShowStringCharacters->False],
          1.0417002153968622`,
          AutoDelete->True],
         NumberForm[#, 2]& ]},
       {"\<\"\"\>", "\<\"\"\>", "\<\"Sc. PD:\"\>", 
        TagBox[
         InterpretationBox[
          StyleBox["\<\"-0.007\"\>",
           ShowStringCharacters->False],
          -0.006988479363356173,
          AutoDelete->True],
         NumberForm[#, 2]& ]},
       {"\<\"\"\>", "\<\"\"\>", "\<\"Sc. rank:\"\>", 
        TagBox[
         InterpretationBox[
          StyleBox["\<\"13944.0\"\>",
           ShowStringCharacters->False],
          13944.343209207595`,
          AutoDelete->True],
         NumberForm[#, {5, 1}]& ]}
      },
      GridBoxAlignment->{"Columns" -> {{Center}}, "Rows" -> {{Baseline}}},
      GridBoxSpacings->{"Columns" -> {
          Offset[0.27999999999999997`], {
           Offset[0.7]}, 
          Offset[0.27999999999999997`]}, "Rows" -> {
          Offset[0.2], {
           Offset[0.4]}, 
          Offset[0.2]}}], "\[NoBreak]", ")"}],
    Function[BoxForm`e$, 
     MatrixForm[BoxForm`e$]]], ",", 
   TagBox[
    RowBox[{"(", "\[NoBreak]", GridBox[{
       {"\<\"PB2\"\>", "\<\"\"\>", "\<\"\"\>", "\<\"\"\>"},
       {"\<\"Pos.\"\>", "\<\"33\"\>", "\<\"obs:\"\>", "\<\"exp:\"\>"},
       {"\<\"cgt\"\>", "\<\"R\"\>", 
        TagBox[
         InterpretationBox[
          StyleBox["\<\"0\"\>",
           ShowStringCharacters->False],
          0,
          Editable->False],
         NumberForm[#, 2]& ], 
        TagBox[
         InterpretationBox[
          StyleBox["\<\"0.12\"\>",
           ShowStringCharacters->False],
          0.1189651223971851,
          AutoDelete->True],
         NumberForm[#, {4, 2}]& ]},
       {"\<\"cgc\"\>", "\<\"R\"\>", 
        TagBox[
         InterpretationBox[
          StyleBox["\<\"0\"\>",
           ShowStringCharacters->False],
          0,
          Editable->False],
         NumberForm[#, 2]& ], 
        TagBox[
         InterpretationBox[
          StyleBox["\<\"0.22\"\>",
           ShowStringCharacters->False],
          0.21588692354164143`,
          AutoDelete->True],
         NumberForm[#, {4, 2}]& ]},
       {"\<\"cga\"\>", "\<\"R\"\>", 
        TagBox[
         InterpretationBox[
          StyleBox["\<\"0\"\>",
           ShowStringCharacters->False],
          0,
          Editable->False],
         NumberForm[#, 2]& ], 
        TagBox[
         InterpretationBox[
          StyleBox["\<\"0.55\"\>",
           ShowStringCharacters->False],
          0.547436848391856,
          AutoDelete->True],
         NumberForm[#, {4, 2}]& ]},
       {"\<\"cgg\"\>", "\<\"R\"\>", 
        TagBox[
         InterpretationBox[
          StyleBox["\<\"0\"\>",
           ShowStringCharacters->False],
          0,
          Editable->False],
         NumberForm[#, 2]& ], 
        TagBox[
         InterpretationBox[
          StyleBox["\<\"0.52\"\>",
           ShowStringCharacters->False],
          0.5152074132775167,
          AutoDelete->True],
         NumberForm[#, {4, 2}]& ]},
       {"\<\"aat\"\>", "\<\"N\"\>", 
        TagBox[
         InterpretationBox[
          StyleBox["\<\"0\"\>",
           ShowStringCharacters->False],
          0,
          Editable->False],
         NumberForm[#, 2]& ], 
        TagBox[
         InterpretationBox[
          StyleBox["\<\"0.56\"\>",
           ShowStringCharacters->False],
          0.559469876912028,
          AutoDelete->True],
         NumberForm[#, {4, 2}]& ]},
       {"\<\"aac\"\>", "\<\"N\"\>", 
        TagBox[
         InterpretationBox[
          StyleBox["\<\"1\"\>",
           ShowStringCharacters->False],
          1,
          Editable->False],
         NumberForm[#, 2]& ], 
        TagBox[
         InterpretationBox[
          StyleBox["\<\"0.44\"\>",
           ShowStringCharacters->False],
          0.4405301230879719,
          AutoDelete->True],
         NumberForm[#, {4, 2}]& ]},
       {"\<\"aaa\"\>", "\<\"K\"\>", 
        TagBox[
         InterpretationBox[
          StyleBox["\<\"224\"\>",
           ShowStringCharacters->False],
          224,
          Editable->False],
         NumberForm[#, 2]& ], 
        TagBox[
         InterpretationBox[
          StyleBox["\<\"26545.00\"\>",
           ShowStringCharacters->False],
          26545.287676357806`,
          AutoDelete->True],
         NumberForm[#, {5, 2}]& ]},
       {"\<\"aag\"\>", "\<\"K\"\>", 
        TagBox[
         InterpretationBox[
          StyleBox["\<\"40153\"\>",
           ShowStringCharacters->False],
          40153,
          Editable->False],
         NumberForm[#, 2]& ], 
        TagBox[
         InterpretationBox[
          StyleBox["\<\"13832.00\"\>",
           ShowStringCharacters->False],
          13831.712323642192`,
          AutoDelete->True],
         NumberForm[#, {5, 2}]& ]},
       {"\<\"aga\"\>", "\<\"R\"\>", 
        TagBox[
         InterpretationBox[
          StyleBox["\<\"0\"\>",
           ShowStringCharacters->False],
          0,
          Editable->False],
         NumberForm[#, 2]& ], 
        TagBox[
         InterpretationBox[
          StyleBox["\<\"2.94\"\>",
           ShowStringCharacters->False],
          2.942902579282973,
          AutoDelete->True],
         NumberForm[#, {4, 2}]& ]},
       {"\<\"agg\"\>", "\<\"R\"\>", 
        TagBox[
         InterpretationBox[
          StyleBox["\<\"6\"\>",
           ShowStringCharacters->False],
          6,
          Editable->False],
         NumberForm[#, 2]& ], 
        TagBox[
         InterpretationBox[
          StyleBox["\<\"1.66\"\>",
           ShowStringCharacters->False],
          1.6596011131088282`,
          AutoDelete->True],
         NumberForm[#, {4, 2}]& ]},
       {"\<\"---\"\>", "\<\"--\"\>", "\<\"-------\"\>", "\<\"-------\"\>"},
       {"\<\"mPD\"\>", "\<\"\"\>", "0.0113786031140890946`2.", 
        "0.4508341926639007897`2."},
       {"\<\"\"\>", "\<\"\"\>", "\<\"nPD:\"\>", "0.03`"},
       {"\<\"\"\>", "\<\"\"\>", "\<\"N. weight:\"\>", 
        TagBox[
         InterpretationBox[
          StyleBox["\<\"1.1\"\>",
           ShowStringCharacters->False],
          1.08948479575156,
          AutoDelete->True],
         NumberForm[#, 2]& ]},
       {"\<\"\"\>", "\<\"\"\>", "\<\"Sc. PD:\"\>", 
        TagBox[
         InterpretationBox[
          StyleBox["\<\"-0.048\"\>",
           ShowStringCharacters->False],
          -0.048038843820868475`,
          AutoDelete->True],
         NumberForm[#, 2]& ]},
       {"\<\"\"\>", "\<\"\"\>", "\<\"Sc. rank:\"\>", 
        TagBox[
         InterpretationBox[
          StyleBox["\<\"-8190.6\"\>",
           ShowStringCharacters->False],
          -8190.63728254572,
          AutoDelete->True],
         NumberForm[#, {5, 1}]& ]}
      },
      GridBoxAlignment->{"Columns" -> {{Center}}, "Rows" -> {{Baseline}}},
      GridBoxSpacings->{"Columns" -> {
          Offset[0.27999999999999997`], {
           Offset[0.7]}, 
          Offset[0.27999999999999997`]}, "Rows" -> {
          Offset[0.2], {
           Offset[0.4]}, 
          Offset[0.2]}}], "\[NoBreak]", ")"}],
    Function[BoxForm`e$, 
     MatrixForm[BoxForm`e$]]], ",", 
   TagBox[
    RowBox[{"(", "\[NoBreak]", GridBox[{
       {"\<\"PB2\"\>", "\<\"\"\>", "\<\"\"\>", "\<\"\"\>"},
       {"\<\"Pos.\"\>", "\<\"34\"\>", "\<\"obs:\"\>", "\<\"exp:\"\>"},
       {"\<\"ttt\"\>", "\<\"F\"\>", 
        TagBox[
         InterpretationBox[
          StyleBox["\<\"0\"\>",
           ShowStringCharacters->False],
          0,
          Editable->False],
         NumberForm[#, 2]& ], 
        TagBox[
         InterpretationBox[
          StyleBox["\<\"0.49\"\>",
           ShowStringCharacters->False],
          0.4864251003671559,
          AutoDelete->True],
         NumberForm[#, {4, 2}]& ]},
       {"\<\"ttc\"\>", "\<\"F\"\>", 
        TagBox[
         InterpretationBox[
          StyleBox["\<\"1\"\>",
           ShowStringCharacters->False],
          1,
          Editable->False],
         NumberForm[#, 2]& ], 
        TagBox[
         InterpretationBox[
          StyleBox["\<\"0.51\"\>",
           ShowStringCharacters->False],
          0.5135748996328441,
          AutoDelete->True],
         NumberForm[#, {4, 2}]& ]},
       {"\<\"tat\"\>", "\<\"Y\"\>", 
        TagBox[
         InterpretationBox[
          StyleBox["\<\"73\"\>",
           ShowStringCharacters->False],
          73,
          Editable->False],
         NumberForm[#, 2]& ], 
        TagBox[
         InterpretationBox[
          StyleBox["\<\"21286.00\"\>",
           ShowStringCharacters->False],
          21286.340910290626`,
          AutoDelete->True],
         NumberForm[#, {5, 2}]& ]},
       {"\<\"tac\"\>", "\<\"Y\"\>", 
        TagBox[
         InterpretationBox[
          StyleBox["\<\"40310\"\>",
           ShowStringCharacters->False],
          40310,
          Editable->False],
         NumberForm[#, 2]& ], 
        TagBox[
         InterpretationBox[
          StyleBox["\<\"19097.00\"\>",
           ShowStringCharacters->False],
          19096.659089709374`,
          AutoDelete->True],
         NumberForm[#, {5, 2}]& ]},
       {"\<\"---\"\>", "\<\"--\"\>", "\<\"-------\"\>", "\<\"-------\"\>"},
       {"\<\"mPD\"\>", "\<\"\"\>", "0.0036583719404922903`2.", 
        "0.4985795732325664337`2."},
       {"\<\"\"\>", "\<\"\"\>", "\<\"nPD:\"\>", "0.01`"},
       {"\<\"\"\>", "\<\"\"\>", "\<\"N. weight:\"\>", 
        TagBox[
         InterpretationBox[
          StyleBox["\<\"0.78\"\>",
           ShowStringCharacters->False],
          0.7754309959447641,
          AutoDelete->True],
         NumberForm[#, 2]& ]},
       {"\<\"\"\>", "\<\"\"\>", "\<\"Sc. PD:\"\>", 
        TagBox[
         InterpretationBox[
          StyleBox["\<\"-0.048\"\>",
           ShowStringCharacters->False],
          -0.04786054530783457,
          AutoDelete->True],
         NumberForm[#, 2]& ]},
       {"\<\"\"\>", "\<\"\"\>", "\<\"Sc. rank:\"\>", 
        TagBox[
         InterpretationBox[
          StyleBox["\<\"-16665.0\"\>",
           ShowStringCharacters->False],
          -16665.224943267924`,
          AutoDelete->True],
         NumberForm[#, {5, 1}]& ]}
      },
      GridBoxAlignment->{"Columns" -> {{Center}}, "Rows" -> {{Baseline}}},
      GridBoxSpacings->{"Columns" -> {
          Offset[0.27999999999999997`], {
           Offset[0.7]}, 
          Offset[0.27999999999999997`]}, "Rows" -> {
          Offset[0.2], {
           Offset[0.4]}, 
          Offset[0.2]}}], "\[NoBreak]", ")"}],
    Function[BoxForm`e$, 
     MatrixForm[BoxForm`e$]]], ",", 
   TagBox[
    RowBox[{"(", "\[NoBreak]", GridBox[{
       {"\<\"PB2\"\>", "\<\"\"\>", "\<\"\"\>", "\<\"\"\>"},
       {"\<\"Pos.\"\>", "\<\"35\"\>", "\<\"obs:\"\>", "\<\"exp:\"\>"},
       {"\<\"tct\"\>", "\<\"S\"\>", 
        TagBox[
         InterpretationBox[
          StyleBox["\<\"0\"\>",
           ShowStringCharacters->False],
          0,
          Editable->False],
         NumberForm[#, 2]& ], 
        TagBox[
         InterpretationBox[
          StyleBox["\<\"0.48\"\>",
           ShowStringCharacters->False],
          0.48410306294579347`,
          AutoDelete->True],
         NumberForm[#, {4, 2}]& ]},
       {"\<\"tcc\"\>", "\<\"S\"\>", 
        TagBox[
         InterpretationBox[
          StyleBox["\<\"0\"\>",
           ShowStringCharacters->False],
          0,
          Editable->False],
         NumberForm[#, 2]& ], 
        TagBox[
         InterpretationBox[
          StyleBox["\<\"0.45\"\>",
           ShowStringCharacters->False],
          0.4483154076632507,
          AutoDelete->True],
         NumberForm[#, {4, 2}]& ]},
       {"\<\"tca\"\>", "\<\"S\"\>", 
        TagBox[
         InterpretationBox[
          StyleBox["\<\"3\"\>",
           ShowStringCharacters->False],
          3,
          Editable->False],
         NumberForm[#, 2]& ], 
        TagBox[
         InterpretationBox[
          StyleBox["\<\"0.81\"\>",
           ShowStringCharacters->False],
          0.806340186355905,
          AutoDelete->True],
         NumberForm[#, {4, 2}]& ]},
       {"\<\"tcg\"\>", "\<\"S\"\>", 
        TagBox[
         InterpretationBox[
          StyleBox["\<\"0\"\>",
           ShowStringCharacters->False],
          0,
          Editable->False],
         NumberForm[#, 2]& ], 
        TagBox[
         InterpretationBox[
          StyleBox["\<\"0.12\"\>",
           ShowStringCharacters->False],
          0.11809117872327864`,
          AutoDelete->True],
         NumberForm[#, {4, 2}]& ]},
       {"\<\"act\"\>", "\<\"T\"\>", 
        TagBox[
         InterpretationBox[
          StyleBox["\<\"2\"\>",
           ShowStringCharacters->False],
          2,
          Editable->False],
         NumberForm[#, 2]& ], 
        TagBox[
         InterpretationBox[
          StyleBox["\<\"12540.00\"\>",
           ShowStringCharacters->False],
          12540.092117235678`,
          AutoDelete->True],
         NumberForm[#, {5, 2}]& ]},
       {"\<\"acc\"\>", "\<\"T\"\>", 
        TagBox[
         InterpretationBox[
          StyleBox["\<\"11\"\>",
           ShowStringCharacters->False],
          11,
          Editable->False],
         NumberForm[#, 2]& ], 
        TagBox[
         InterpretationBox[
          StyleBox["\<\"7139.00\"\>",
           ShowStringCharacters->False],
          7139.256794323407,
          AutoDelete->True],
         NumberForm[#, {4, 2}]& ]},
       {"\<\"aca\"\>", "\<\"T\"\>", 
        TagBox[
         InterpretationBox[
          StyleBox["\<\"40206\"\>",
           ShowStringCharacters->False],
          40206,
          Editable->False],
         NumberForm[#, 2]& ], 
        TagBox[
         InterpretationBox[
          StyleBox["\<\"17476.00\"\>",
           ShowStringCharacters->False],
          17475.5363321839,
          AutoDelete->True],
         NumberForm[#, {5, 2}]& ]},
       {"\<\"acg\"\>", "\<\"T\"\>", 
        TagBox[
         InterpretationBox[
          StyleBox["\<\"161\"\>",
           ShowStringCharacters->False],
          161,
          Editable->False],
         NumberForm[#, 2]& ], 
        TagBox[
         InterpretationBox[
          StyleBox["\<\"3225.00\"\>",
           ShowStringCharacters->False],
          3225.114756257014,
          AutoDelete->True],
         NumberForm[#, {4, 2}]& ]},
       {"\<\"agt\"\>", "\<\"S\"\>", 
        TagBox[
         InterpretationBox[
          StyleBox["\<\"0\"\>",
           ShowStringCharacters->False],
          0,
          Editable->False],
         NumberForm[#, 2]& ], 
        TagBox[
         InterpretationBox[
          StyleBox["\<\"0.52\"\>",
           ShowStringCharacters->False],
          0.5242595935739729,
          AutoDelete->True],
         NumberForm[#, {4, 2}]& ]},
       {"\<\"agc\"\>", "\<\"S\"\>", 
        TagBox[
         InterpretationBox[
          StyleBox["\<\"0\"\>",
           ShowStringCharacters->False],
          0,
          Editable->False],
         NumberForm[#, 2]& ], 
        TagBox[
         InterpretationBox[
          StyleBox["\<\"0.62\"\>",
           ShowStringCharacters->False],
          0.6188905707377995,
          AutoDelete->True],
         NumberForm[#, {4, 2}]& ]},
       {"\<\"gct\"\>", "\<\"A\"\>", 
        TagBox[
         InterpretationBox[
          StyleBox["\<\"0\"\>",
           ShowStringCharacters->False],
          0,
          Editable->False],
         NumberForm[#, 2]& ], 
        TagBox[
         InterpretationBox[
          StyleBox["\<\"0.27\"\>",
           ShowStringCharacters->False],
          0.2725529562191635,
          AutoDelete->True],
         NumberForm[#, {4, 2}]& ]},
       {"\<\"gcc\"\>", "\<\"A\"\>", 
        TagBox[
         InterpretationBox[
          StyleBox["\<\"0\"\>",
           ShowStringCharacters->False],
          0,
          Editable->False],
         NumberForm[#, 2]& ], 
        TagBox[
         InterpretationBox[
          StyleBox["\<\"0.25\"\>",
           ShowStringCharacters->False],
          0.24984040165399687`,
          AutoDelete->True],
         NumberForm[#, {4, 2}]& ]},
       {"\<\"gca\"\>", "\<\"A\"\>", 
        TagBox[
         InterpretationBox[
          StyleBox["\<\"1\"\>",
           ShowStringCharacters->False],
          1,
          Editable->False],
         NumberForm[#, 2]& ], 
        TagBox[
         InterpretationBox[
          StyleBox["\<\"0.40\"\>",
           ShowStringCharacters->False],
          0.4045048543551288,
          AutoDelete->True],
         NumberForm[#, {4, 2}]& ]},
       {"\<\"gcg\"\>", "\<\"A\"\>", 
        TagBox[
         InterpretationBox[
          StyleBox["\<\"0\"\>",
           ShowStringCharacters->False],
          0,
          Editable->False],
         NumberForm[#, 2]& ], 
        TagBox[
         InterpretationBox[
          StyleBox["\<\"0.07\"\>",
           ShowStringCharacters->False],
          0.07310178777171088,
          AutoDelete->True],
         NumberForm[#, {4, 2}]& ]},
       {"\<\"---\"\>", "\<\"--\"\>", "\<\"-------\"\>", "\<\"-------\"\>"},
       {"\<\"mPD\"\>", "\<\"\"\>", "0.0087810389255054014`2.", 
        "0.6788273234698798315`2."},
       {"\<\"\"\>", "\<\"\"\>", "\<\"nPD:\"\>", "0.01`"},
       {"\<\"\"\>", "\<\"\"\>", "\<\"N. weight:\"\>", 
        TagBox[
         InterpretationBox[
          StyleBox["\<\"0.86\"\>",
           ShowStringCharacters->False],
          0.8599112904105086,
          AutoDelete->True],
         NumberForm[#, 2]& ]},
       {"\<\"\"\>", "\<\"\"\>", "\<\"Sc. PD:\"\>", 
        TagBox[
         InterpretationBox[
          StyleBox["\<\"-0.048\"\>",
           ShowStringCharacters->False],
          -0.0483344884820233,
          AutoDelete->True],
         NumberForm[#, 2]& ]},
       {"\<\"\"\>", "\<\"\"\>", "\<\"Sc. rank:\"\>", 
        TagBox[
         InterpretationBox[
          StyleBox["\<\"-12949.0\"\>",
           ShowStringCharacters->False],
          -12948.843923934395`,
          AutoDelete->True],
         NumberForm[#, {5, 1}]& ]}
      },
      GridBoxAlignment->{"Columns" -> {{Center}}, "Rows" -> {{Baseline}}},
      GridBoxSpacings->{"Columns" -> {
          Offset[0.27999999999999997`], {
           Offset[0.7]}, 
          Offset[0.27999999999999997`]}, "Rows" -> {
          Offset[0.2], {
           Offset[0.4]}, 
          Offset[0.2]}}], "\[NoBreak]", ")"}],
    Function[BoxForm`e$, 
     MatrixForm[BoxForm`e$]]], ",", 
   TagBox[
    RowBox[{"(", "\[NoBreak]", GridBox[{
       {"\<\"PB2\"\>", "\<\"\"\>", "\<\"\"\>", "\<\"\"\>"},
       {"\<\"Pos.\"\>", "\<\"36\"\>", "\<\"obs:\"\>", "\<\"exp:\"\>"},
       {"\<\"tta\"\>", "\<\"L\"\>", 
        TagBox[
         InterpretationBox[
          StyleBox["\<\"0\"\>",
           ShowStringCharacters->False],
          0,
          Editable->False],
         NumberForm[#, 2]& ], 
        TagBox[
         InterpretationBox[
          StyleBox["\<\"0.12\"\>",
           ShowStringCharacters->False],
          0.11604029161082267`,
          AutoDelete->True],
         NumberForm[#, {4, 2}]& ]},
       {"\<\"ttg\"\>", "\<\"L\"\>", 
        TagBox[
         InterpretationBox[
          StyleBox["\<\"1\"\>",
           ShowStringCharacters->False],
          1,
          Editable->False],
         NumberForm[#, 2]& ], 
        TagBox[
         InterpretationBox[
          StyleBox["\<\"0.21\"\>",
           ShowStringCharacters->False],
          0.20674499897814394`,
          AutoDelete->True],
         NumberForm[#, {4, 2}]& ]},
       {"\<\"tct\"\>", "\<\"S\"\>", 
        TagBox[
         InterpretationBox[
          StyleBox["\<\"421\"\>",
           ShowStringCharacters->False],
          421,
          Editable->False],
         NumberForm[#, 2]& ], 
        TagBox[
         InterpretationBox[
          StyleBox["\<\"6516.00\"\>",
           ShowStringCharacters->False],
          6516.02722725038,
          AutoDelete->True],
         NumberForm[#, {4, 2}]& ]},
       {"\<\"tcc\"\>", "\<\"S\"\>", 
        TagBox[
         InterpretationBox[
          StyleBox["\<\"0\"\>",
           ShowStringCharacters->False],
          0,
          Editable->False],
         NumberForm[#, 2]& ], 
        TagBox[
         InterpretationBox[
          StyleBox["\<\"6034.00\"\>",
           ShowStringCharacters->False],
          6034.3253871473535`,
          AutoDelete->True],
         NumberForm[#, {4, 2}]& ]},
       {"\<\"tca\"\>", "\<\"S\"\>", 
        TagBox[
         InterpretationBox[
          StyleBox["\<\"1438\"\>",
           ShowStringCharacters->False],
          1438,
          Editable->False],
         NumberForm[#, 2]& ], 
        TagBox[
         InterpretationBox[
          StyleBox["\<\"10853.00\"\>",
           ShowStringCharacters->False],
          10853.338908350483`,
          AutoDelete->True],
         NumberForm[#, {5, 2}]& ]},
       {"\<\"tcg\"\>", "\<\"S\"\>", 
        TagBox[
         InterpretationBox[
          StyleBox["\<\"38521\"\>",
           ShowStringCharacters->False],
          38521,
          Editable->False],
         NumberForm[#, 2]& ], 
        TagBox[
         InterpretationBox[
          StyleBox["\<\"1590.00\"\>",
           ShowStringCharacters->False],
          1589.5072656153307`,
          AutoDelete->True],
         NumberForm[#, {4, 2}]& ]},
       {"\<\"ctt\"\>", "\<\"L\"\>", 
        TagBox[
         InterpretationBox[
          StyleBox["\<\"0\"\>",
           ShowStringCharacters->False],
          0,
          Editable->False],
         NumberForm[#, 2]& ], 
        TagBox[
         InterpretationBox[
          StyleBox["\<\"0.21\"\>",
           ShowStringCharacters->False],
          0.2091898358459251,
          AutoDelete->True],
         NumberForm[#, {4, 2}]& ]},
       {"\<\"ctc\"\>", "\<\"L\"\>", 
        TagBox[
         InterpretationBox[
          StyleBox["\<\"0\"\>",
           ShowStringCharacters->False],
          0,
          Editable->False],
         NumberForm[#, 2]& ], 
        TagBox[
         InterpretationBox[
          StyleBox["\<\"0.15\"\>",
           ShowStringCharacters->False],
          0.14664076682695676`,
          AutoDelete->True],
         NumberForm[#, {4, 2}]& ]},
       {"\<\"cta\"\>", "\<\"L\"\>", 
        TagBox[
         InterpretationBox[
          StyleBox["\<\"0\"\>",
           ShowStringCharacters->False],
          0,
          Editable->False],
         NumberForm[#, 2]& ], 
        TagBox[
         InterpretationBox[
          StyleBox["\<\"0.15\"\>",
           ShowStringCharacters->False],
          0.15355606530816823`,
          AutoDelete->True],
         NumberForm[#, {4, 2}]& ]},
       {"\<\"ctg\"\>", "\<\"L\"\>", 
        TagBox[
         InterpretationBox[
          StyleBox["\<\"0\"\>",
           ShowStringCharacters->False],
          0,
          Editable->False],
         NumberForm[#, 2]& ], 
        TagBox[
         InterpretationBox[
          StyleBox["\<\"0.17\"\>",
           ShowStringCharacters->False],
          0.16782804142998328`,
          AutoDelete->True],
         NumberForm[#, {4, 2}]& ]},
       {"\<\"act\"\>", "\<\"T\"\>", 
        TagBox[
         InterpretationBox[
          StyleBox["\<\"0\"\>",
           ShowStringCharacters->False],
          0,
          Editable->False],
         NumberForm[#, 2]& ], 
        TagBox[
         InterpretationBox[
          StyleBox["\<\"0.93\"\>",
           ShowStringCharacters->False],
          0.9316561751289507,
          AutoDelete->True],
         NumberForm[#, {4, 2}]& ]},
       {"\<\"acc\"\>", "\<\"T\"\>", 
        TagBox[
         InterpretationBox[
          StyleBox["\<\"0\"\>",
           ShowStringCharacters->False],
          0,
          Editable->False],
         NumberForm[#, 2]& ], 
        TagBox[
         InterpretationBox[
          StyleBox["\<\"0.53\"\>",
           ShowStringCharacters->False],
          0.5304054081963897,
          AutoDelete->True],
         NumberForm[#, {4, 2}]& ]},
       {"\<\"aca\"\>", "\<\"T\"\>", 
        TagBox[
         InterpretationBox[
          StyleBox["\<\"2\"\>",
           ShowStringCharacters->False],
          2,
          Editable->False],
         NumberForm[#, 2]& ], 
        TagBox[
         InterpretationBox[
          StyleBox["\<\"1.30\"\>",
           ShowStringCharacters->False],
          1.2983310796570506`,
          AutoDelete->True],
         NumberForm[#, {4, 2}]& ]},
       {"\<\"acg\"\>", "\<\"T\"\>", 
        TagBox[
         InterpretationBox[
          StyleBox["\<\"1\"\>",
           ShowStringCharacters->False],
          1,
          Editable->False],
         NumberForm[#, 2]& ], 
        TagBox[
         InterpretationBox[
          StyleBox["\<\"0.24\"\>",
           ShowStringCharacters->False],
          0.23960733701760878`,
          AutoDelete->True],
         NumberForm[#, {4, 2}]& ]},
       {"\<\"agt\"\>", "\<\"S\"\>", 
        TagBox[
         InterpretationBox[
          StyleBox["\<\"0\"\>",
           ShowStringCharacters->False],
          0,
          Editable->False],
         NumberForm[#, 2]& ], 
        TagBox[
         InterpretationBox[
          StyleBox["\<\"7057.00\"\>",
           ShowStringCharacters->False],
          7056.534129505676,
          AutoDelete->True],
         NumberForm[#, {4, 2}]& ]},
       {"\<\"agc\"\>", "\<\"S\"\>", 
        TagBox[
         InterpretationBox[
          StyleBox["\<\"0\"\>",
           ShowStringCharacters->False],
          0,
          Editable->False],
         NumberForm[#, 2]& ], 
        TagBox[
         InterpretationBox[
          StyleBox["\<\"8330.00\"\>",
           ShowStringCharacters->False],
          8330.267082130782,
          AutoDelete->True],
         NumberForm[#, {4, 2}]& ]},
       {"\<\"---\"\>", "\<\"--\"\>", "\<\"-------\"\>", "\<\"-------\"\>"},
       {"\<\"mPD\"\>", "\<\"\"\>", "0.0888617441346963364`2.", 
        "1.6301464604083322577`2."},
       {"\<\"\"\>", "\<\"\"\>", "\<\"nPD:\"\>", "0.05`"},
       {"\<\"\"\>", "\<\"\"\>", "\<\"N. weight:\"\>", 
        TagBox[
         InterpretationBox[
          StyleBox["\<\"3.1\"\>",
           ShowStringCharacters->False],
          3.0999466783684633`,
          AutoDelete->True],
         NumberForm[#, 2]& ]},
       {"\<\"\"\>", "\<\"\"\>", "\<\"Sc. PD:\"\>", 
        TagBox[
         InterpretationBox[
          StyleBox["\<\"-0.047\"\>",
           ShowStringCharacters->False],
          -0.04732897353201555,
          AutoDelete->True],
         NumberForm[#, 2]& ]},
       {"\<\"\"\>", "\<\"\"\>", "\<\"Sc. rank:\"\>", 
        TagBox[
         InterpretationBox[
          StyleBox["\<\"32487.0\"\>",
           ShowStringCharacters->False],
          32486.685223513625`,
          AutoDelete->True],
         NumberForm[#, {5, 1}]& ]}
      },
      GridBoxAlignment->{"Columns" -> {{Center}}, "Rows" -> {{Baseline}}},
      GridBoxSpacings->{"Columns" -> {
          Offset[0.27999999999999997`], {
           Offset[0.7]}, 
          Offset[0.27999999999999997`]}, "Rows" -> {
          Offset[0.2], {
           Offset[0.4]}, 
          Offset[0.2]}}], "\[NoBreak]", ")"}],
    Function[BoxForm`e$, 
     MatrixForm[BoxForm`e$]]], ",", 
   TagBox[
    RowBox[{"(", "\[NoBreak]", GridBox[{
       {"\<\"PB2\"\>", "\<\"\"\>", "\<\"\"\>", "\<\"\"\>"},
       {"\<\"Pos.\"\>", "\<\"37\"\>", "\<\"obs:\"\>", "\<\"exp:\"\>"},
       {"\<\"gtt\"\>", "\<\"V\"\>", 
        TagBox[
         InterpretationBox[
          StyleBox["\<\"0\"\>",
           ShowStringCharacters->False],
          0,
          Editable->False],
         NumberForm[#, 2]& ], 
        TagBox[
         InterpretationBox[
          StyleBox["\<\"0.25\"\>",
           ShowStringCharacters->False],
          0.2504775006135717,
          AutoDelete->True],
         NumberForm[#, {4, 2}]& ]},
       {"\<\"gtc\"\>", "\<\"V\"\>", 
        TagBox[
         InterpretationBox[
          StyleBox["\<\"0\"\>",
           ShowStringCharacters->False],
          0,
          Editable->False],
         NumberForm[#, 2]& ], 
        TagBox[
         InterpretationBox[
          StyleBox["\<\"0.20\"\>",
           ShowStringCharacters->False],
          0.20375740871838635`,
          AutoDelete->True],
         NumberForm[#, {4, 2}]& ]},
       {"\<\"gta\"\>", "\<\"V\"\>", 
        TagBox[
         InterpretationBox[
          StyleBox["\<\"0\"\>",
           ShowStringCharacters->False],
          0,
          Editable->False],
         NumberForm[#, 2]& ], 
        TagBox[
         InterpretationBox[
          StyleBox["\<\"0.22\"\>",
           ShowStringCharacters->False],
          0.21674216202331206`,
          AutoDelete->True],
         NumberForm[#, {4, 2}]& ]},
       {"\<\"gtg\"\>", "\<\"V\"\>", 
        TagBox[
         InterpretationBox[
          StyleBox["\<\"1\"\>",
           ShowStringCharacters->False],
          1,
          Editable->False],
         NumberForm[#, 2]& ], 
        TagBox[
         InterpretationBox[
          StyleBox["\<\"0.33\"\>",
           ShowStringCharacters->False],
          0.32902292864472976`,
          AutoDelete->True],
         NumberForm[#, {4, 2}]& ]},
       {"\<\"gaa\"\>", "\<\"E\"\>", 
        TagBox[
         InterpretationBox[
          StyleBox["\<\"0\"\>",
           ShowStringCharacters->False],
          0,
          Editable->False],
         NumberForm[#, 2]& ], 
        TagBox[
         InterpretationBox[
          StyleBox["\<\"2.36\"\>",
           ShowStringCharacters->False],
          2.358249802188104,
          AutoDelete->True],
         NumberForm[#, {4, 2}]& ]},
       {"\<\"gag\"\>", "\<\"E\"\>", 
        TagBox[
         InterpretationBox[
          StyleBox["\<\"4\"\>",
           ShowStringCharacters->False],
          4,
          Editable->False],
         NumberForm[#, 2]& ], 
        TagBox[
         InterpretationBox[
          StyleBox["\<\"1.64\"\>",
           ShowStringCharacters->False],
          1.6417501978118962`,
          AutoDelete->True],
         NumberForm[#, {4, 2}]& ]},
       {"\<\"ggt\"\>", "\<\"G\"\>", 
        TagBox[
         InterpretationBox[
          StyleBox["\<\"57\"\>",
           ShowStringCharacters->False],
          57,
          Editable->False],
         NumberForm[#, 2]& ], 
        TagBox[
         InterpretationBox[
          StyleBox["\<\"5436.00\"\>",
           ShowStringCharacters->False],
          5436.012747934581,
          AutoDelete->True],
         NumberForm[#, {4, 2}]& ]},
       {"\<\"ggc\"\>", "\<\"G\"\>", 
        TagBox[
         InterpretationBox[
          StyleBox["\<\"0\"\>",
           ShowStringCharacters->False],
          0,
          Editable->False],
         NumberForm[#, 2]& ], 
        TagBox[
         InterpretationBox[
          StyleBox["\<\"5636.00\"\>",
           ShowStringCharacters->False],
          5635.597579353341,
          AutoDelete->True],
         NumberForm[#, {4, 2}]& ]},
       {"\<\"gga\"\>", "\<\"G\"\>", 
        TagBox[
         InterpretationBox[
          StyleBox["\<\"590\"\>",
           ShowStringCharacters->False],
          590,
          Editable->False],
         NumberForm[#, 2]& ], 
        TagBox[
         InterpretationBox[
          StyleBox["\<\"18640.00\"\>",
           ShowStringCharacters->False],
          18639.646595179925`,
          AutoDelete->True],
         NumberForm[#, {5, 2}]& ]},
       {"\<\"ggg\"\>", "\<\"G\"\>", 
        TagBox[
         InterpretationBox[
          StyleBox["\<\"39732\"\>",
           ShowStringCharacters->False],
          39732,
          Editable->False],
         NumberForm[#, 2]& ], 
        TagBox[
         InterpretationBox[
          StyleBox["\<\"10668.00\"\>",
           ShowStringCharacters->False],
          10667.743077532152`,
          AutoDelete->True],
         NumberForm[#, {5, 2}]& ]},
       {"\<\"---\"\>", "\<\"--\"\>", "\<\"-------\"\>", "\<\"-------\"\>"},
       {"\<\"mPD\"\>", "\<\"\"\>", "0.0318186623774663461`2.", 
        "0.6797491825584708298`2."},
       {"\<\"\"\>", "\<\"\"\>", "\<\"nPD:\"\>", "0.05`"},
       {"\<\"\"\>", "\<\"\"\>", "\<\"N. weight:\"\>", 
        TagBox[
         InterpretationBox[
          StyleBox["\<\"1.3\"\>",
           ShowStringCharacters->False],
          1.3041880046977359`,
          AutoDelete->True],
         NumberForm[#, 2]& ]},
       {"\<\"\"\>", "\<\"\"\>", "\<\"Sc. PD:\"\>", 
        TagBox[
         InterpretationBox[
          StyleBox["\<\"-0.03\"\>",
           ShowStringCharacters->False],
          -0.0298035008737914,
          AutoDelete->True],
         NumberForm[#, 2]& ]},
       {"\<\"\"\>", "\<\"\"\>", "\<\"Sc. rank:\"\>", 
        TagBox[
         InterpretationBox[
          StyleBox["\<\"9523.0\"\>",
           ShowStringCharacters->False],
          9522.997760335553,
          AutoDelete->True],
         NumberForm[#, {5, 1}]& ]}
      },
      GridBoxAlignment->{"Columns" -> {{Center}}, "Rows" -> {{Baseline}}},
      GridBoxSpacings->{"Columns" -> {
          Offset[0.27999999999999997`], {
           Offset[0.7]}, 
          Offset[0.27999999999999997`]}, "Rows" -> {
          Offset[0.2], {
           Offset[0.4]}, 
          Offset[0.2]}}], "\[NoBreak]", ")"}],
    Function[BoxForm`e$, 
     MatrixForm[BoxForm`e$]]], ",", 
   TagBox[
    RowBox[{"(", "\[NoBreak]", GridBox[{
       {"\<\"PB2\"\>", "\<\"\"\>", "\<\"\"\>", "\<\"\"\>"},
       {"\<\"Pos.\"\>", "\<\"38\"\>", "\<\"obs:\"\>", "\<\"exp:\"\>"},
       {"\<\"cgt\"\>", "\<\"R\"\>", 
        TagBox[
         InterpretationBox[
          StyleBox["\<\"0\"\>",
           ShowStringCharacters->False],
          0,
          Editable->False],
         NumberForm[#, 2]& ], 
        TagBox[
         InterpretationBox[
          StyleBox["\<\"800.60\"\>",
           ShowStringCharacters->False],
          800.6154462126561,
          AutoDelete->True],
         NumberForm[#, {4, 2}]& ]},
       {"\<\"cgc\"\>", "\<\"R\"\>", 
        TagBox[
         InterpretationBox[
          StyleBox["\<\"0\"\>",
           ShowStringCharacters->False],
          0,
          Editable->False],
         NumberForm[#, 2]& ], 
        TagBox[
         InterpretationBox[
          StyleBox["\<\"1453.00\"\>",
           ShowStringCharacters->False],
          1452.883014281323,
          AutoDelete->True],
         NumberForm[#, {4, 2}]& ]},
       {"\<\"cga\"\>", "\<\"R\"\>", 
        TagBox[
         InterpretationBox[
          StyleBox["\<\"4\"\>",
           ShowStringCharacters->False],
          4,
          Editable->False],
         NumberForm[#, 2]& ], 
        TagBox[
         InterpretationBox[
          StyleBox["\<\"3684.00\"\>",
           ShowStringCharacters->False],
          3684.1587502024595`,
          AutoDelete->True],
         NumberForm[#, {4, 2}]& ]},
       {"\<\"cgg\"\>", "\<\"R\"\>", 
        TagBox[
         InterpretationBox[
          StyleBox["\<\"0\"\>",
           ShowStringCharacters->False],
          0,
          Editable->False],
         NumberForm[#, 2]& ], 
        TagBox[
         InterpretationBox[
          StyleBox["\<\"3467.00\"\>",
           ShowStringCharacters->False],
          3467.2600234554748`,
          AutoDelete->True],
         NumberForm[#, {4, 2}]& ]},
       {"\<\"att\"\>", "\<\"I\"\>", 
        TagBox[
         InterpretationBox[
          StyleBox["\<\"0\"\>",
           ShowStringCharacters->False],
          0,
          Editable->False],
         NumberForm[#, 2]& ], 
        TagBox[
         InterpretationBox[
          StyleBox["\<\"0.35\"\>",
           ShowStringCharacters->False],
          0.35104117233574184`,
          AutoDelete->True],
         NumberForm[#, {4, 2}]& ]},
       {"\<\"atc\"\>", "\<\"I\"\>", 
        TagBox[
         InterpretationBox[
          StyleBox["\<\"0\"\>",
           ShowStringCharacters->False],
          0,
          Editable->False],
         NumberForm[#, 2]& ], 
        TagBox[
         InterpretationBox[
          StyleBox["\<\"0.26\"\>",
           ShowStringCharacters->False],
          0.2627614610843383,
          AutoDelete->True],
         NumberForm[#, {4, 2}]& ]},
       {"\<\"ata\"\>", "\<\"I\"\>", 
        TagBox[
         InterpretationBox[
          StyleBox["\<\"1\"\>",
           ShowStringCharacters->False],
          1,
          Editable->False],
         NumberForm[#, 2]& ], 
        TagBox[
         InterpretationBox[
          StyleBox["\<\"0.39\"\>",
           ShowStringCharacters->False],
          0.3861973665799198,
          AutoDelete->True],
         NumberForm[#, {4, 2}]& ]},
       {"\<\"act\"\>", "\<\"T\"\>", 
        TagBox[
         InterpretationBox[
          StyleBox["\<\"0\"\>",
           ShowStringCharacters->False],
          0,
          Editable->False],
         NumberForm[#, 2]& ], 
        TagBox[
         InterpretationBox[
          StyleBox["\<\"0.31\"\>",
           ShowStringCharacters->False],
          0.31055205837631694`,
          AutoDelete->True],
         NumberForm[#, {4, 2}]& ]},
       {"\<\"acc\"\>", "\<\"T\"\>", 
        TagBox[
         InterpretationBox[
          StyleBox["\<\"0\"\>",
           ShowStringCharacters->False],
          0,
          Editable->False],
         NumberForm[#, 2]& ], 
        TagBox[
         InterpretationBox[
          StyleBox["\<\"0.18\"\>",
           ShowStringCharacters->False],
          0.17680180273212992`,
          AutoDelete->True],
         NumberForm[#, {4, 2}]& ]},
       {"\<\"aca\"\>", "\<\"T\"\>", 
        TagBox[
         InterpretationBox[
          StyleBox["\<\"1\"\>",
           ShowStringCharacters->False],
          1,
          Editable->False],
         NumberForm[#, 2]& ], 
        TagBox[
         InterpretationBox[
          StyleBox["\<\"0.43\"\>",
           ShowStringCharacters->False],
          0.43277702655235023`,
          AutoDelete->True],
         NumberForm[#, {4, 2}]& ]},
       {"\<\"acg\"\>", "\<\"T\"\>", 
        TagBox[
         InterpretationBox[
          StyleBox["\<\"0\"\>",
           ShowStringCharacters->False],
          0,
          Editable->False],
         NumberForm[#, 2]& ], 
        TagBox[
         InterpretationBox[
          StyleBox["\<\"0.08\"\>",
           ShowStringCharacters->False],
          0.07986911233920292,
          AutoDelete->True],
         NumberForm[#, {4, 2}]& ]},
       {"\<\"aaa\"\>", "\<\"K\"\>", 
        TagBox[
         InterpretationBox[
          StyleBox["\<\"3\"\>",
           ShowStringCharacters->False],
          3,
          Editable->False],
         NumberForm[#, 2]& ], 
        TagBox[
         InterpretationBox[
          StyleBox["\<\"1.97\"\>",
           ShowStringCharacters->False],
          1.9723075768153508`,
          AutoDelete->True],
         NumberForm[#, {4, 2}]& ]},
       {"\<\"aag\"\>", "\<\"K\"\>", 
        TagBox[
         InterpretationBox[
          StyleBox["\<\"0\"\>",
           ShowStringCharacters->False],
          0,
          Editable->False],
         NumberForm[#, 2]& ], 
        TagBox[
         InterpretationBox[
          StyleBox["\<\"1.03\"\>",
           ShowStringCharacters->False],
          1.0276924231846492`,
          AutoDelete->True],
         NumberForm[#, {4, 2}]& ]},
       {"\<\"aga\"\>", "\<\"R\"\>", 
        TagBox[
         InterpretationBox[
          StyleBox["\<\"39887\"\>",
           ShowStringCharacters->False],
          39887,
          Editable->False],
         NumberForm[#, 2]& ], 
        TagBox[
         InterpretationBox[
          StyleBox["\<\"19805.00\"\>",
           ShowStringCharacters->False],
          19805.243874811193`,
          AutoDelete->True],
         NumberForm[#, {5, 2}]& ]},
       {"\<\"agg\"\>", "\<\"R\"\>", 
        TagBox[
         InterpretationBox[
          StyleBox["\<\"488\"\>",
           ShowStringCharacters->False],
          488,
          Editable->False],
         NumberForm[#, 2]& ], 
        TagBox[
         InterpretationBox[
          StyleBox["\<\"11169.00\"\>",
           ShowStringCharacters->False],
          11168.838891036894`,
          AutoDelete->True],
         NumberForm[#, {5, 2}]& ]},
       {"\<\"---\"\>", "\<\"--\"\>", "\<\"-------\"\>", "\<\"-------\"\>"},
       {"\<\"mPD\"\>", "\<\"\"\>", "0.0243222231719243866`2.", 
        "0.8860913215819020559`2."},
       {"\<\"\"\>", "\<\"\"\>", "\<\"nPD:\"\>", "0.03`"},
       {"\<\"\"\>", "\<\"\"\>", "\<\"N. weight:\"\>", 
        TagBox[
         InterpretationBox[
          StyleBox["\<\"0.69\"\>",
           ShowStringCharacters->False],
          0.6886123239555428,
          AutoDelete->True],
         NumberForm[#, 2]& ]},
       {"\<\"\"\>", "\<\"\"\>", "\<\"Sc. PD:\"\>", 
        TagBox[
         InterpretationBox[
          StyleBox["\<\"-0.029\"\>",
           ShowStringCharacters->False],
          -0.028864582895943746`,
          AutoDelete->True],
         NumberForm[#, 2]& ]},
       {"\<\"\"\>", "\<\"\"\>", "\<\"Sc. rank:\"\>", 
        TagBox[
         InterpretationBox[
          StyleBox["\<\"-4162.2\"\>",
           ShowStringCharacters->False],
          -4162.171241166431,
          AutoDelete->True],
         NumberForm[#, {5, 1}]& ]}
      },
      GridBoxAlignment->{"Columns" -> {{Center}}, "Rows" -> {{Baseline}}},
      GridBoxSpacings->{"Columns" -> {
          Offset[0.27999999999999997`], {
           Offset[0.7]}, 
          Offset[0.27999999999999997`]}, "Rows" -> {
          Offset[0.2], {
           Offset[0.4]}, 
          Offset[0.2]}}], "\[NoBreak]", ")"}],
    Function[BoxForm`e$, 
     MatrixForm[BoxForm`e$]]], ",", 
   TagBox[
    RowBox[{"(", "\[NoBreak]", GridBox[{
       {"\<\"PB2\"\>", "\<\"\"\>", "\<\"\"\>", "\<\"\"\>"},
       {"\<\"Pos.\"\>", "\<\"39\"\>", "\<\"obs:\"\>", "\<\"exp:\"\>"},
       {"\<\"tta\"\>", "\<\"L\"\>", 
        TagBox[
         InterpretationBox[
          StyleBox["\<\"0\"\>",
           ShowStringCharacters->False],
          0,
          Editable->False],
         NumberForm[#, 2]& ], 
        TagBox[
         InterpretationBox[
          StyleBox["\<\"0.35\"\>",
           ShowStringCharacters->False],
          0.348120874832468,
          AutoDelete->True],
         NumberForm[#, {4, 2}]& ]},
       {"\<\"ttg\"\>", "\<\"L\"\>", 
        TagBox[
         InterpretationBox[
          StyleBox["\<\"0\"\>",
           ShowStringCharacters->False],
          0,
          Editable->False],
         NumberForm[#, 2]& ], 
        TagBox[
         InterpretationBox[
          StyleBox["\<\"0.62\"\>",
           ShowStringCharacters->False],
          0.6202349969344317,
          AutoDelete->True],
         NumberForm[#, {4, 2}]& ]},
       {"\<\"ctt\"\>", "\<\"L\"\>", 
        TagBox[
         InterpretationBox[
          StyleBox["\<\"0\"\>",
           ShowStringCharacters->False],
          0,
          Editable->False],
         NumberForm[#, 2]& ], 
        TagBox[
         InterpretationBox[
          StyleBox["\<\"0.63\"\>",
           ShowStringCharacters->False],
          0.6275695075377753,
          AutoDelete->True],
         NumberForm[#, {4, 2}]& ]},
       {"\<\"ctc\"\>", "\<\"L\"\>", 
        TagBox[
         InterpretationBox[
          StyleBox["\<\"0\"\>",
           ShowStringCharacters->False],
          0,
          Editable->False],
         NumberForm[#, 2]& ], 
        TagBox[
         InterpretationBox[
          StyleBox["\<\"0.44\"\>",
           ShowStringCharacters->False],
          0.4399223004808703,
          AutoDelete->True],
         NumberForm[#, {4, 2}]& ]},
       {"\<\"cta\"\>", "\<\"L\"\>", 
        TagBox[
         InterpretationBox[
          StyleBox["\<\"0\"\>",
           ShowStringCharacters->False],
          0,
          Editable->False],
         NumberForm[#, 2]& ], 
        TagBox[
         InterpretationBox[
          StyleBox["\<\"0.46\"\>",
           ShowStringCharacters->False],
          0.46066819592450464`,
          AutoDelete->True],
         NumberForm[#, {4, 2}]& ]},
       {"\<\"ctg\"\>", "\<\"L\"\>", 
        TagBox[
         InterpretationBox[
          StyleBox["\<\"3\"\>",
           ShowStringCharacters->False],
          3,
          Editable->False],
         NumberForm[#, 2]& ], 
        TagBox[
         InterpretationBox[
          StyleBox["\<\"0.50\"\>",
           ShowStringCharacters->False],
          0.5034841242899498,
          AutoDelete->True],
         NumberForm[#, {4, 2}]& ]},
       {"\<\"cat\"\>", "\<\"H\"\>", 
        TagBox[
         InterpretationBox[
          StyleBox["\<\"2\"\>",
           ShowStringCharacters->False],
          2,
          Editable->False],
         NumberForm[#, 2]& ], 
        TagBox[
         InterpretationBox[
          StyleBox["\<\"1.13\"\>",
           ShowStringCharacters->False],
          1.1280817343710299`,
          AutoDelete->True],
         NumberForm[#, {4, 2}]& ]},
       {"\<\"cac\"\>", "\<\"H\"\>", 
        TagBox[
         InterpretationBox[
          StyleBox["\<\"0\"\>",
           ShowStringCharacters->False],
          0,
          Editable->False],
         NumberForm[#, 2]& ], 
        TagBox[
         InterpretationBox[
          StyleBox["\<\"0.87\"\>",
           ShowStringCharacters->False],
          0.8719182656289702,
          AutoDelete->True],
         NumberForm[#, {4, 2}]& ]},
       {"\<\"caa\"\>", "\<\"Q\"\>", 
        TagBox[
         InterpretationBox[
          StyleBox["\<\"307\"\>",
           ShowStringCharacters->False],
          307,
          Editable->False],
         NumberForm[#, 2]& ], 
        TagBox[
         InterpretationBox[
          StyleBox["\<\"24682.00\"\>",
           ShowStringCharacters->False],
          24681.555485823657`,
          AutoDelete->True],
         NumberForm[#, {5, 2}]& ]},
       {"\<\"cag\"\>", "\<\"Q\"\>", 
        TagBox[
         InterpretationBox[
          StyleBox["\<\"40070\"\>",
           ShowStringCharacters->False],
          40070,
          Editable->False],
         NumberForm[#, 2]& ], 
        TagBox[
         InterpretationBox[
          StyleBox["\<\"15695.00\"\>",
           ShowStringCharacters->False],
          15695.444514176344`,
          AutoDelete->True],
         NumberForm[#, {5, 2}]& ]},
       {"\<\"cgt\"\>", "\<\"R\"\>", 
        TagBox[
         InterpretationBox[
          StyleBox["\<\"0\"\>",
           ShowStringCharacters->False],
          0,
          Editable->False],
         NumberForm[#, 2]& ], 
        TagBox[
         InterpretationBox[
          StyleBox["\<\"0.02\"\>",
           ShowStringCharacters->False],
          0.019827520399530847`,
          AutoDelete->True],
         NumberForm[#, {4, 2}]& ]},
       {"\<\"cgc\"\>", "\<\"R\"\>", 
        TagBox[
         InterpretationBox[
          StyleBox["\<\"0\"\>",
           ShowStringCharacters->False],
          0,
          Editable->False],
         NumberForm[#, 2]& ], 
        TagBox[
         InterpretationBox[
          StyleBox["\<\"0.04\"\>",
           ShowStringCharacters->False],
          0.0359811539236069,
          AutoDelete->True],
         NumberForm[#, {4, 2}]& ]},
       {"\<\"cga\"\>", "\<\"R\"\>", 
        TagBox[
         InterpretationBox[
          StyleBox["\<\"0\"\>",
           ShowStringCharacters->False],
          0,
          Editable->False],
         NumberForm[#, 2]& ], 
        TagBox[
         InterpretationBox[
          StyleBox["\<\"0.09\"\>",
           ShowStringCharacters->False],
          0.091239474731976,
          AutoDelete->True],
         NumberForm[#, {4, 2}]& ]},
       {"\<\"cgg\"\>", "\<\"R\"\>", 
        TagBox[
         InterpretationBox[
          StyleBox["\<\"1\"\>",
           ShowStringCharacters->False],
          1,
          Editable->False],
         NumberForm[#, 2]& ], 
        TagBox[
         InterpretationBox[
          StyleBox["\<\"0.09\"\>",
           ShowStringCharacters->False],
          0.08586790221291946,
          AutoDelete->True],
         NumberForm[#, {4, 2}]& ]},
       {"\<\"aaa\"\>", "\<\"K\"\>", 
        TagBox[
         InterpretationBox[
          StyleBox["\<\"0\"\>",
           ShowStringCharacters->False],
          0,
          Editable->False],
         NumberForm[#, 2]& ], 
        TagBox[
         InterpretationBox[
          StyleBox["\<\"0.66\"\>",
           ShowStringCharacters->False],
          0.6574358589384502,
          AutoDelete->True],
         NumberForm[#, {4, 2}]& ]},
       {"\<\"aag\"\>", "\<\"K\"\>", 
        TagBox[
         InterpretationBox[
          StyleBox["\<\"1\"\>",
           ShowStringCharacters->False],
          1,
          Editable->False],
         NumberForm[#, 2]& ], 
        TagBox[
         InterpretationBox[
          StyleBox["\<\"0.34\"\>",
           ShowStringCharacters->False],
          0.34256414106154975`,
          AutoDelete->True],
         NumberForm[#, {4, 2}]& ]},
       {"\<\"aga\"\>", "\<\"R\"\>", 
        TagBox[
         InterpretationBox[
          StyleBox["\<\"0\"\>",
           ShowStringCharacters->False],
          0,
          Editable->False],
         NumberForm[#, 2]& ], 
        TagBox[
         InterpretationBox[
          StyleBox["\<\"0.49\"\>",
           ShowStringCharacters->False],
          0.4904837632138288,
          AutoDelete->True],
         NumberForm[#, {4, 2}]& ]},
       {"\<\"agg\"\>", "\<\"R\"\>", 
        TagBox[
         InterpretationBox[
          StyleBox["\<\"0\"\>",
           ShowStringCharacters->False],
          0,
          Editable->False],
         NumberForm[#, 2]& ], 
        TagBox[
         InterpretationBox[
          StyleBox["\<\"0.28\"\>",
           ShowStringCharacters->False],
          0.27660018551813803`,
          AutoDelete->True],
         NumberForm[#, {4, 2}]& ]},
       {"\<\"---\"\>", "\<\"--\"\>", "\<\"-------\"\>", "\<\"-------\"\>"},
       {"\<\"mPD\"\>", "\<\"\"\>", "0.0154347388709524684`2.", 
        "0.4756528509894972225`2."},
       {"\<\"\"\>", "\<\"\"\>", "\<\"nPD:\"\>", "0.03`"},
       {"\<\"\"\>", "\<\"\"\>", "\<\"N. weight:\"\>", 
        TagBox[
         InterpretationBox[
          StyleBox["\<\"0.95\"\>",
           ShowStringCharacters->False],
          0.9455938915455097,
          AutoDelete->True],
         NumberForm[#, 2]& ]},
       {"\<\"\"\>", "\<\"\"\>", "\<\"Sc. PD:\"\>", 
        TagBox[
         InterpretationBox[
          StyleBox["\<\"-0.035\"\>",
           ShowStringCharacters->False],
          -0.03498006681248235,
          AutoDelete->True],
         NumberForm[#, 2]& ]},
       {"\<\"\"\>", "\<\"\"\>", "\<\"Sc. rank:\"\>", 
        TagBox[
         InterpretationBox[
          StyleBox["\<\"-2378.4\"\>",
           ShowStringCharacters->False],
          -2378.3874578399927`,
          AutoDelete->True],
         NumberForm[#, {5, 1}]& ]}
      },
      GridBoxAlignment->{"Columns" -> {{Center}}, "Rows" -> {{Baseline}}},
      GridBoxSpacings->{"Columns" -> {
          Offset[0.27999999999999997`], {
           Offset[0.7]}, 
          Offset[0.27999999999999997`]}, "Rows" -> {
          Offset[0.2], {
           Offset[0.4]}, 
          Offset[0.2]}}], "\[NoBreak]", ")"}],
    Function[BoxForm`e$, 
     MatrixForm[BoxForm`e$]]], ",", 
   TagBox[
    RowBox[{"(", "\[NoBreak]", GridBox[{
       {"\<\"PB2\"\>", "\<\"\"\>", "\<\"\"\>", "\<\"\"\>"},
       {"\<\"Pos.\"\>", "\<\"40\"\>", "\<\"obs:\"\>", "\<\"exp:\"\>"},
       {"\<\"gat\"\>", "\<\"D\"\>", 
        TagBox[
         InterpretationBox[
          StyleBox["\<\"2\"\>",
           ShowStringCharacters->False],
          2,
          Editable->False],
         NumberForm[#, 2]& ], 
        TagBox[
         InterpretationBox[
          StyleBox["\<\"1.13\"\>",
           ShowStringCharacters->False],
          1.130523273317828,
          AutoDelete->True],
         NumberForm[#, {4, 2}]& ]},
       {"\<\"gac\"\>", "\<\"D\"\>", 
        TagBox[
         InterpretationBox[
          StyleBox["\<\"0\"\>",
           ShowStringCharacters->False],
          0,
          Editable->False],
         NumberForm[#, 2]& ], 
        TagBox[
         InterpretationBox[
          StyleBox["\<\"0.87\"\>",
           ShowStringCharacters->False],
          0.8694767266821721,
          AutoDelete->True],
         NumberForm[#, {4, 2}]& ]},
       {"\<\"gaa\"\>", "\<\"E\"\>", 
        TagBox[
         InterpretationBox[
          StyleBox["\<\"39924\"\>",
           ShowStringCharacters->False],
          39924,
          Editable->False],
         NumberForm[#, 2]& ], 
        TagBox[
         InterpretationBox[
          StyleBox["\<\"23808.00\"\>",
           ShowStringCharacters->False],
          23807.710877990005`,
          AutoDelete->True],
         NumberForm[#, {5, 2}]& ]},
       {"\<\"gag\"\>", "\<\"E\"\>", 
        TagBox[
         InterpretationBox[
          StyleBox["\<\"458\"\>",
           ShowStringCharacters->False],
          458,
          Editable->False],
         NumberForm[#, 2]& ], 
        TagBox[
         InterpretationBox[
          StyleBox["\<\"16574.00\"\>",
           ShowStringCharacters->False],
          16574.289122009995`,
          AutoDelete->True],
         NumberForm[#, {5, 2}]& ]},
       {"\<\"---\"\>", "\<\"--\"\>", "\<\"-------\"\>", "\<\"-------\"\>"},
       {"\<\"mPD\"\>", "\<\"\"\>", "0.0225234867820492006`2.", 
        "0.4840082459870882958`2."},
       {"\<\"\"\>", "\<\"\"\>", "\<\"nPD:\"\>", "0.05`"},
       {"\<\"\"\>", "\<\"\"\>", "\<\"N. weight:\"\>", 
        TagBox[
         InterpretationBox[
          StyleBox["\<\"0.5\"\>",
           ShowStringCharacters->False],
          0.4960160520865181,
          AutoDelete->True],
         NumberForm[#, 2]& ]},
       {"\<\"\"\>", "\<\"\"\>", "\<\"Sc. PD:\"\>", 
        TagBox[
         InterpretationBox[
          StyleBox["\<\"-0.011\"\>",
           ShowStringCharacters->False],
          -0.011468905305907303`,
          AutoDelete->True],
         NumberForm[#, 2]& ]},
       {"\<\"\"\>", "\<\"\"\>", "\<\"Sc. rank:\"\>", 
        TagBox[
         InterpretationBox[
          StyleBox["\<\"3565.7\"\>",
           ShowStringCharacters->False],
          3565.671217654418,
          AutoDelete->True],
         NumberForm[#, {5, 1}]& ]}
      },
      GridBoxAlignment->{"Columns" -> {{Center}}, "Rows" -> {{Baseline}}},
      GridBoxSpacings->{"Columns" -> {
          Offset[0.27999999999999997`], {
           Offset[0.7]}, 
          Offset[0.27999999999999997`]}, "Rows" -> {
          Offset[0.2], {
           Offset[0.4]}, 
          Offset[0.2]}}], "\[NoBreak]", ")"}],
    Function[BoxForm`e$, 
     MatrixForm[BoxForm`e$]]], ",", 
   TagBox[
    RowBox[{"(", "\[NoBreak]", GridBox[{
       {"\<\"PB2\"\>", "\<\"\"\>", "\<\"\"\>", "\<\"\"\>"},
       {"\<\"Pos.\"\>", "\<\"41\"\>", "\<\"obs:\"\>", "\<\"exp:\"\>"},
       {"\<\"cgt\"\>", "\<\"R\"\>", 
        TagBox[
         InterpretationBox[
          StyleBox["\<\"0\"\>",
           ShowStringCharacters->False],
          0,
          Editable->False],
         NumberForm[#, 2]& ], 
        TagBox[
         InterpretationBox[
          StyleBox["\<\"0.14\"\>",
           ShowStringCharacters->False],
          0.13879264279671594`,
          AutoDelete->True],
         NumberForm[#, {4, 2}]& ]},
       {"\<\"cgc\"\>", "\<\"R\"\>", 
        TagBox[
         InterpretationBox[
          StyleBox["\<\"0\"\>",
           ShowStringCharacters->False],
          0,
          Editable->False],
         NumberForm[#, 2]& ], 
        TagBox[
         InterpretationBox[
          StyleBox["\<\"0.25\"\>",
           ShowStringCharacters->False],
          0.2518680774652483,
          AutoDelete->True],
         NumberForm[#, {4, 2}]& ]},
       {"\<\"cga\"\>", "\<\"R\"\>", 
        TagBox[
         InterpretationBox[
          StyleBox["\<\"0\"\>",
           ShowStringCharacters->False],
          0,
          Editable->False],
         NumberForm[#, 2]& ], 
        TagBox[
         InterpretationBox[
          StyleBox["\<\"0.64\"\>",
           ShowStringCharacters->False],
          0.638676323123832,
          AutoDelete->True],
         NumberForm[#, {4, 2}]& ]},
       {"\<\"cgg\"\>", "\<\"R\"\>", 
        TagBox[
         InterpretationBox[
          StyleBox["\<\"0\"\>",
           ShowStringCharacters->False],
          0,
          Editable->False],
         NumberForm[#, 2]& ], 
        TagBox[
         InterpretationBox[
          StyleBox["\<\"0.60\"\>",
           ShowStringCharacters->False],
          0.6010753154904361,
          AutoDelete->True],
         NumberForm[#, {4, 2}]& ]},
       {"\<\"act\"\>", "\<\"T\"\>", 
        TagBox[
         InterpretationBox[
          StyleBox["\<\"0\"\>",
           ShowStringCharacters->False],
          0,
          Editable->False],
         NumberForm[#, 2]& ], 
        TagBox[
         InterpretationBox[
          StyleBox["\<\"0.31\"\>",
           ShowStringCharacters->False],
          0.31055205837631694`,
          AutoDelete->True],
         NumberForm[#, {4, 2}]& ]},
       {"\<\"acc\"\>", "\<\"T\"\>", 
        TagBox[
         InterpretationBox[
          StyleBox["\<\"0\"\>",
           ShowStringCharacters->False],
          0,
          Editable->False],
         NumberForm[#, 2]& ], 
        TagBox[
         InterpretationBox[
          StyleBox["\<\"0.18\"\>",
           ShowStringCharacters->False],
          0.17680180273212992`,
          AutoDelete->True],
         NumberForm[#, {4, 2}]& ]},
       {"\<\"aca\"\>", "\<\"T\"\>", 
        TagBox[
         InterpretationBox[
          StyleBox["\<\"0\"\>",
           ShowStringCharacters->False],
          0,
          Editable->False],
         NumberForm[#, 2]& ], 
        TagBox[
         InterpretationBox[
          StyleBox["\<\"0.43\"\>",
           ShowStringCharacters->False],
          0.43277702655235023`,
          AutoDelete->True],
         NumberForm[#, {4, 2}]& ]},
       {"\<\"acg\"\>", "\<\"T\"\>", 
        TagBox[
         InterpretationBox[
          StyleBox["\<\"1\"\>",
           ShowStringCharacters->False],
          1,
          Editable->False],
         NumberForm[#, 2]& ], 
        TagBox[
         InterpretationBox[
          StyleBox["\<\"0.08\"\>",
           ShowStringCharacters->False],
          0.07986911233920292,
          AutoDelete->True],
         NumberForm[#, {4, 2}]& ]},
       {"\<\"aat\"\>", "\<\"N\"\>", 
        TagBox[
         InterpretationBox[
          StyleBox["\<\"1\"\>",
           ShowStringCharacters->False],
          1,
          Editable->False],
         NumberForm[#, 2]& ], 
        TagBox[
         InterpretationBox[
          StyleBox["\<\"0.56\"\>",
           ShowStringCharacters->False],
          0.559469876912028,
          AutoDelete->True],
         NumberForm[#, {4, 2}]& ]},
       {"\<\"aac\"\>", "\<\"N\"\>", 
        TagBox[
         InterpretationBox[
          StyleBox["\<\"0\"\>",
           ShowStringCharacters->False],
          0,
          Editable->False],
         NumberForm[#, 2]& ], 
        TagBox[
         InterpretationBox[
          StyleBox["\<\"0.44\"\>",
           ShowStringCharacters->False],
          0.4405301230879719,
          AutoDelete->True],
         NumberForm[#, {4, 2}]& ]},
       {"\<\"aaa\"\>", "\<\"K\"\>", 
        TagBox[
         InterpretationBox[
          StyleBox["\<\"90\"\>",
           ShowStringCharacters->False],
          90,
          Editable->False],
         NumberForm[#, 2]& ], 
        TagBox[
         InterpretationBox[
          StyleBox["\<\"26544.00\"\>",
           ShowStringCharacters->False],
          26543.97280463993,
          AutoDelete->True],
         NumberForm[#, {5, 2}]& ]},
       {"\<\"aag\"\>", "\<\"K\"\>", 
        TagBox[
         InterpretationBox[
          StyleBox["\<\"40285\"\>",
           ShowStringCharacters->False],
          40285,
          Editable->False],
         NumberForm[#, 2]& ], 
        TagBox[
         InterpretationBox[
          StyleBox["\<\"13831.00\"\>",
           ShowStringCharacters->False],
          13831.02719536007,
          AutoDelete->True],
         NumberForm[#, {5, 2}]& ]},
       {"\<\"aga\"\>", "\<\"R\"\>", 
        TagBox[
         InterpretationBox[
          StyleBox["\<\"0\"\>",
           ShowStringCharacters->False],
          0,
          Editable->False],
         NumberForm[#, 2]& ], 
        TagBox[
         InterpretationBox[
          StyleBox["\<\"3.43\"\>",
           ShowStringCharacters->False],
          3.4333863424968016`,
          AutoDelete->True],
         NumberForm[#, {4, 2}]& ]},
       {"\<\"agg\"\>", "\<\"R\"\>", 
        TagBox[
         InterpretationBox[
          StyleBox["\<\"7\"\>",
           ShowStringCharacters->False],
          7,
          Editable->False],
         NumberForm[#, 2]& ], 
        TagBox[
         InterpretationBox[
          StyleBox["\<\"1.94\"\>",
           ShowStringCharacters->False],
          1.936201298626966,
          AutoDelete->True],
         NumberForm[#, {4, 2}]& ]},
       {"\<\"---\"\>", "\<\"--\"\>", "\<\"-------\"\>", "\<\"-------\"\>"},
       {"\<\"mPD\"\>", "\<\"\"\>", "0.0048929381520593251`2.", 
        "0.4509586480266505456`2."},
       {"\<\"\"\>", "\<\"\"\>", "\<\"nPD:\"\>", "0.01`"},
       {"\<\"\"\>", "\<\"\"\>", "\<\"N. weight:\"\>", 
        TagBox[
         InterpretationBox[
          StyleBox["\<\"1.1\"\>",
           ShowStringCharacters->False],
          1.1113030483368425`,
          AutoDelete->True],
         NumberForm[#, 2]& ]},
       {"\<\"\"\>", "\<\"\"\>", "\<\"Sc. PD:\"\>", 
        TagBox[
         InterpretationBox[
          StyleBox["\<\"-0.065\"\>",
           ShowStringCharacters->False],
          -0.0647471415777407,
          AutoDelete->True],
         NumberForm[#, 2]& ]},
       {"\<\"\"\>", "\<\"\"\>", "\<\"Sc. rank:\"\>", 
        TagBox[
         InterpretationBox[
          StyleBox["\<\"-19063.0\"\>",
           ShowStringCharacters->False],
          -19063.46429812254,
          AutoDelete->True],
         NumberForm[#, {5, 1}]& ]}
      },
      GridBoxAlignment->{"Columns" -> {{Center}}, "Rows" -> {{Baseline}}},
      GridBoxSpacings->{"Columns" -> {
          Offset[0.27999999999999997`], {
           Offset[0.7]}, 
          Offset[0.27999999999999997`]}, "Rows" -> {
          Offset[0.2], {
           Offset[0.4]}, 
          Offset[0.2]}}], "\[NoBreak]", ")"}],
    Function[BoxForm`e$, 
     MatrixForm[BoxForm`e$]]], ",", 
   TagBox[
    RowBox[{"(", "\[NoBreak]", GridBox[{
       {"\<\"PB2\"\>", "\<\"\"\>", "\<\"\"\>", "\<\"\"\>"},
       {"\<\"Pos.\"\>", "\<\"42\"\>", "\<\"obs:\"\>", "\<\"exp:\"\>"},
       {"\<\"tct\"\>", "\<\"S\"\>", 
        TagBox[
         InterpretationBox[
          StyleBox["\<\"0\"\>",
           ShowStringCharacters->False],
          0,
          Editable->False],
         NumberForm[#, 2]& ], 
        TagBox[
         InterpretationBox[
          StyleBox["\<\"0.48\"\>",
           ShowStringCharacters->False],
          0.48410306294579347`,
          AutoDelete->True],
         NumberForm[#, {4, 2}]& ]},
       {"\<\"tcc\"\>", "\<\"S\"\>", 
        TagBox[
         InterpretationBox[
          StyleBox["\<\"0\"\>",
           ShowStringCharacters->False],
          0,
          Editable->False],
         NumberForm[#, 2]& ], 
        TagBox[
         InterpretationBox[
          StyleBox["\<\"0.45\"\>",
           ShowStringCharacters->False],
          0.4483154076632507,
          AutoDelete->True],
         NumberForm[#, {4, 2}]& ]},
       {"\<\"tca\"\>", "\<\"S\"\>", 
        TagBox[
         InterpretationBox[
          StyleBox["\<\"0\"\>",
           ShowStringCharacters->False],
          0,
          Editable->False],
         NumberForm[#, 2]& ], 
        TagBox[
         InterpretationBox[
          StyleBox["\<\"0.81\"\>",
           ShowStringCharacters->False],
          0.806340186355905,
          AutoDelete->True],
         NumberForm[#, {4, 2}]& ]},
       {"\<\"tcg\"\>", "\<\"S\"\>", 
        TagBox[
         InterpretationBox[
          StyleBox["\<\"0\"\>",
           ShowStringCharacters->False],
          0,
          Editable->False],
         NumberForm[#, 2]& ], 
        TagBox[
         InterpretationBox[
          StyleBox["\<\"0.12\"\>",
           ShowStringCharacters->False],
          0.11809117872327864`,
          AutoDelete->True],
         NumberForm[#, {4, 2}]& ]},
       {"\<\"aat\"\>", "\<\"N\"\>", 
        TagBox[
         InterpretationBox[
          StyleBox["\<\"176\"\>",
           ShowStringCharacters->False],
          176,
          Editable->False],
         NumberForm[#, 2]& ], 
        TagBox[
         InterpretationBox[
          StyleBox["\<\"22592.00\"\>",
           ShowStringCharacters->False],
          22591.953099584603`,
          AutoDelete->True],
         NumberForm[#, {5, 2}]& ]},
       {"\<\"aac\"\>", "\<\"N\"\>", 
        TagBox[
         InterpretationBox[
          StyleBox["\<\"40205\"\>",
           ShowStringCharacters->False],
          40205,
          Editable->False],
         NumberForm[#, 2]& ], 
        TagBox[
         InterpretationBox[
          StyleBox["\<\"17789.00\"\>",
           ShowStringCharacters->False],
          17789.046900415393`,
          AutoDelete->True],
         NumberForm[#, {5, 2}]& ]},
       {"\<\"agt\"\>", "\<\"S\"\>", 
        TagBox[
         InterpretationBox[
          StyleBox["\<\"0\"\>",
           ShowStringCharacters->False],
          0,
          Editable->False],
         NumberForm[#, 2]& ], 
        TagBox[
         InterpretationBox[
          StyleBox["\<\"0.52\"\>",
           ShowStringCharacters->False],
          0.5242595935739729,
          AutoDelete->True],
         NumberForm[#, {4, 2}]& ]},
       {"\<\"agc\"\>", "\<\"S\"\>", 
        TagBox[
         InterpretationBox[
          StyleBox["\<\"3\"\>",
           ShowStringCharacters->False],
          3,
          Editable->False],
         NumberForm[#, 2]& ], 
        TagBox[
         InterpretationBox[
          StyleBox["\<\"0.62\"\>",
           ShowStringCharacters->False],
          0.6188905707377995,
          AutoDelete->True],
         NumberForm[#, {4, 2}]& ]},
       {"\<\"---\"\>", "\<\"--\"\>", "\<\"-------\"\>", "\<\"-------\"\>"},
       {"\<\"mPD\"\>", "\<\"\"\>", "0.0088271173855029063`2.", 
        "0.4931913027149819162`2."},
       {"\<\"\"\>", "\<\"\"\>", "\<\"nPD:\"\>", "0.02`"},
       {"\<\"\"\>", "\<\"\"\>", "\<\"N. weight:\"\>", 
        TagBox[
         InterpretationBox[
          StyleBox["\<\"0.83\"\>",
           ShowStringCharacters->False],
          0.8337180449984879,
          AutoDelete->True],
         NumberForm[#, 2]& ]},
       {"\<\"\"\>", "\<\"\"\>", "\<\"Sc. PD:\"\>", 
        TagBox[
         InterpretationBox[
          StyleBox["\<\"-0.043\"\>",
           ShowStringCharacters->False],
          -0.04278817082073757,
          AutoDelete->True],
         NumberForm[#, 2]& ]},
       {"\<\"\"\>", "\<\"\"\>", "\<\"Sc. rank:\"\>", 
        TagBox[
         InterpretationBox[
          StyleBox["\<\"-9422.5\"\>",
           ShowStringCharacters->False],
          -9422.530861658752,
          AutoDelete->True],
         NumberForm[#, {5, 1}]& ]}
      },
      GridBoxAlignment->{"Columns" -> {{Center}}, "Rows" -> {{Baseline}}},
      GridBoxSpacings->{"Columns" -> {
          Offset[0.27999999999999997`], {
           Offset[0.7]}, 
          Offset[0.27999999999999997`]}, "Rows" -> {
          Offset[0.2], {
           Offset[0.4]}, 
          Offset[0.2]}}], "\[NoBreak]", ")"}],
    Function[BoxForm`e$, 
     MatrixForm[BoxForm`e$]]], ",", 
   TagBox[
    RowBox[{"(", "\[NoBreak]", GridBox[{
       {"\<\"PB2\"\>", "\<\"\"\>", "\<\"\"\>", "\<\"\"\>"},
       {"\<\"Pos.\"\>", "\<\"43\"\>", "\<\"obs:\"\>", "\<\"exp:\"\>"},
       {"\<\"cct\"\>", "\<\"P\"\>", 
        TagBox[
         InterpretationBox[
          StyleBox["\<\"123\"\>",
           ShowStringCharacters->False],
          123,
          Editable->False],
         NumberForm[#, 2]& ], 
        TagBox[
         InterpretationBox[
          StyleBox["\<\"13457.00\"\>",
           ShowStringCharacters->False],
          13457.488079038738`,
          AutoDelete->True],
         NumberForm[#, {5, 2}]& ]},
       {"\<\"ccc\"\>", "\<\"P\"\>", 
        TagBox[
         InterpretationBox[
          StyleBox["\<\"357\"\>",
           ShowStringCharacters->False],
          357,
          Editable->False],
         NumberForm[#, 2]& ], 
        TagBox[
         InterpretationBox[
          StyleBox["\<\"7571.00\"\>",
           ShowStringCharacters->False],
          7570.9232855353575`,
          AutoDelete->True],
         NumberForm[#, {4, 2}]& ]},
       {"\<\"cca\"\>", "\<\"P\"\>", 
        TagBox[
         InterpretationBox[
          StyleBox["\<\"445\"\>",
           ShowStringCharacters->False],
          445,
          Editable->False],
         NumberForm[#, 2]& ], 
        TagBox[
         InterpretationBox[
          StyleBox["\<\"13644.00\"\>",
           ShowStringCharacters->False],
          13643.84176930592,
          AutoDelete->True],
         NumberForm[#, {5, 2}]& ]},
       {"\<\"ccg\"\>", "\<\"P\"\>", 
        TagBox[
         InterpretationBox[
          StyleBox["\<\"39459\"\>",
           ShowStringCharacters->False],
          39459,
          Editable->False],
         NumberForm[#, 2]& ], 
        TagBox[
         InterpretationBox[
          StyleBox["\<\"5712.00\"\>",
           ShowStringCharacters->False],
          5711.746866119988,
          AutoDelete->True],
         NumberForm[#, {4, 2}]& ]},
       {"\<\"---\"\>", "\<\"--\"\>", "\<\"-------\"\>", "\<\"-------\"\>"},
       {"\<\"mPD\"\>", "\<\"\"\>", "0.0450778462426701732`2.", 
        "0.7196575763411275486`2."},
       {"\<\"\"\>", "\<\"\"\>", "\<\"nPD:\"\>", "0.06`"},
       {"\<\"\"\>", "\<\"\"\>", "\<\"N. weight:\"\>", 
        TagBox[
         InterpretationBox[
          StyleBox["\<\"1.9\"\>",
           ShowStringCharacters->False],
          1.907844764129634,
          AutoDelete->True],
         NumberForm[#, 2]& ]},
       {"\<\"\"\>", "\<\"\"\>", "\<\"Sc. PD:\"\>", 
        TagBox[
         InterpretationBox[
          StyleBox["\<\"-0.014\"\>",
           ShowStringCharacters->False],
          -0.013861195421468062`,
          AutoDelete->True],
         NumberForm[#, 2]& ]},
       {"\<\"\"\>", "\<\"\"\>", "\<\"Sc. rank:\"\>", 
        TagBox[
         InterpretationBox[
          StyleBox["\<\"24795.0\"\>",
           ShowStringCharacters->False],
          24794.780250456923`,
          AutoDelete->True],
         NumberForm[#, {5, 1}]& ]}
      },
      GridBoxAlignment->{"Columns" -> {{Center}}, "Rows" -> {{Baseline}}},
      GridBoxSpacings->{"Columns" -> {
          Offset[0.27999999999999997`], {
           Offset[0.7]}, 
          Offset[0.27999999999999997`]}, "Rows" -> {
          Offset[0.2], {
           Offset[0.4]}, 
          Offset[0.2]}}], "\[NoBreak]", ")"}],
    Function[BoxForm`e$, 
     MatrixForm[BoxForm`e$]]], ",", 
   TagBox[
    RowBox[{"(", "\[NoBreak]", GridBox[{
       {"\<\"PB2\"\>", "\<\"\"\>", "\<\"\"\>", "\<\"\"\>"},
       {"\<\"Pos.\"\>", "\<\"44\"\>", "\<\"obs:\"\>", "\<\"exp:\"\>"},
       {"\<\"tct\"\>", "\<\"S\"\>", 
        TagBox[
         InterpretationBox[
          StyleBox["\<\"7\"\>",
           ShowStringCharacters->False],
          7,
          Editable->False],
         NumberForm[#, 2]& ], 
        TagBox[
         InterpretationBox[
          StyleBox["\<\"6458.00\"\>",
           ShowStringCharacters->False],
          6457.6121243215875`,
          AutoDelete->True],
         NumberForm[#, {4, 2}]& ]},
       {"\<\"tcc\"\>", "\<\"S\"\>", 
        TagBox[
         InterpretationBox[
          StyleBox["\<\"10\"\>",
           ShowStringCharacters->False],
          10,
          Editable->False],
         NumberForm[#, 2]& ], 
        TagBox[
         InterpretationBox[
          StyleBox["\<\"5980.00\"\>",
           ShowStringCharacters->False],
          5980.228661289321,
          AutoDelete->True],
         NumberForm[#, {4, 2}]& ]},
       {"\<\"tca\"\>", "\<\"S\"\>", 
        TagBox[
         InterpretationBox[
          StyleBox["\<\"39944\"\>",
           ShowStringCharacters->False],
          39944,
          Editable->False],
         NumberForm[#, 2]& ], 
        TagBox[
         InterpretationBox[
          StyleBox["\<\"10756.00\"\>",
           ShowStringCharacters->False],
          10756.040525863535`,
          AutoDelete->True],
         NumberForm[#, {5, 2}]& ]},
       {"\<\"tcg\"\>", "\<\"S\"\>", 
        TagBox[
         InterpretationBox[
          StyleBox["\<\"57\"\>",
           ShowStringCharacters->False],
          57,
          Editable->False],
         NumberForm[#, 2]& ], 
        TagBox[
         InterpretationBox[
          StyleBox["\<\"1575.00\"\>",
           ShowStringCharacters->False],
          1575.2575967160549`,
          AutoDelete->True],
         NumberForm[#, {4, 2}]& ]},
       {"\<\"act\"\>", "\<\"T\"\>", 
        TagBox[
         InterpretationBox[
          StyleBox["\<\"0\"\>",
           ShowStringCharacters->False],
          0,
          Editable->False],
         NumberForm[#, 2]& ], 
        TagBox[
         InterpretationBox[
          StyleBox["\<\"0.31\"\>",
           ShowStringCharacters->False],
          0.31055205837631694`,
          AutoDelete->True],
         NumberForm[#, {4, 2}]& ]},
       {"\<\"acc\"\>", "\<\"T\"\>", 
        TagBox[
         InterpretationBox[
          StyleBox["\<\"0\"\>",
           ShowStringCharacters->False],
          0,
          Editable->False],
         NumberForm[#, 2]& ], 
        TagBox[
         InterpretationBox[
          StyleBox["\<\"0.18\"\>",
           ShowStringCharacters->False],
          0.17680180273212992`,
          AutoDelete->True],
         NumberForm[#, {4, 2}]& ]},
       {"\<\"aca\"\>", "\<\"T\"\>", 
        TagBox[
         InterpretationBox[
          StyleBox["\<\"1\"\>",
           ShowStringCharacters->False],
          1,
          Editable->False],
         NumberForm[#, 2]& ], 
        TagBox[
         InterpretationBox[
          StyleBox["\<\"0.43\"\>",
           ShowStringCharacters->False],
          0.43277702655235023`,
          AutoDelete->True],
         NumberForm[#, {4, 2}]& ]},
       {"\<\"acg\"\>", "\<\"T\"\>", 
        TagBox[
         InterpretationBox[
          StyleBox["\<\"0\"\>",
           ShowStringCharacters->False],
          0,
          Editable->False],
         NumberForm[#, 2]& ], 
        TagBox[
         InterpretationBox[
          StyleBox["\<\"0.08\"\>",
           ShowStringCharacters->False],
          0.07986911233920292,
          AutoDelete->True],
         NumberForm[#, {4, 2}]& ]},
       {"\<\"agt\"\>", "\<\"S\"\>", 
        TagBox[
         InterpretationBox[
          StyleBox["\<\"0\"\>",
           ShowStringCharacters->False],
          0,
          Editable->False],
         NumberForm[#, 2]& ], 
        TagBox[
         InterpretationBox[
          StyleBox["\<\"6993.00\"\>",
           ShowStringCharacters->False],
          6993.2734718810825`,
          AutoDelete->True],
         NumberForm[#, {4, 2}]& ]},
       {"\<\"agc\"\>", "\<\"S\"\>", 
        TagBox[
         InterpretationBox[
          StyleBox["\<\"0\"\>",
           ShowStringCharacters->False],
          0,
          Editable->False],
         NumberForm[#, 2]& ], 
        TagBox[
         InterpretationBox[
          StyleBox["\<\"8256.00\"\>",
           ShowStringCharacters->False],
          8255.58761992842,
          AutoDelete->True],
         NumberForm[#, {4, 2}]& ]},
       {"\<\"gct\"\>", "\<\"A\"\>", 
        TagBox[
         InterpretationBox[
          StyleBox["\<\"0\"\>",
           ShowStringCharacters->False],
          0,
          Editable->False],
         NumberForm[#, 2]& ], 
        TagBox[
         InterpretationBox[
          StyleBox["\<\"99.48\"\>",
           ShowStringCharacters->False],
          99.48182901999468,
          AutoDelete->True],
         NumberForm[#, {4, 2}]& ]},
       {"\<\"gcc\"\>", "\<\"A\"\>", 
        TagBox[
         InterpretationBox[
          StyleBox["\<\"0\"\>",
           ShowStringCharacters->False],
          0,
          Editable->False],
         NumberForm[#, 2]& ], 
        TagBox[
         InterpretationBox[
          StyleBox["\<\"91.19\"\>",
           ShowStringCharacters->False],
          91.19174660370886,
          AutoDelete->True],
         NumberForm[#, {4, 2}]& ]},
       {"\<\"gca\"\>", "\<\"A\"\>", 
        TagBox[
         InterpretationBox[
          StyleBox["\<\"319\"\>",
           ShowStringCharacters->False],
          319,
          Editable->False],
         NumberForm[#, 2]& ], 
        TagBox[
         InterpretationBox[
          StyleBox["\<\"147.60\"\>",
           ShowStringCharacters->False],
          147.64427183962198`,
          AutoDelete->True],
         NumberForm[#, {4, 2}]& ]},
       {"\<\"gcg\"\>", "\<\"A\"\>", 
        TagBox[
         InterpretationBox[
          StyleBox["\<\"46\"\>",
           ShowStringCharacters->False],
          46,
          Editable->False],
         NumberForm[#, 2]& ], 
        TagBox[
         InterpretationBox[
          StyleBox["\<\"26.68\"\>",
           ShowStringCharacters->False],
          26.68215253667447,
          AutoDelete->True],
         NumberForm[#, {4, 2}]& ]},
       {"\<\"---\"\>", "\<\"--\"\>", "\<\"-------\"\>", "\<\"-------\"\>"},
       {"\<\"mPD\"\>", "\<\"\"\>", "0.0238902754736708222`2.", 
        "1.638233879362300716`2."},
       {"\<\"\"\>", "\<\"\"\>", "\<\"nPD:\"\>", "0.01`"},
       {"\<\"\"\>", "\<\"\"\>", "\<\"N. weight:\"\>", 
        TagBox[
         InterpretationBox[
          StyleBox["\<\"1.4\"\>",
           ShowStringCharacters->False],
          1.367565157512717,
          AutoDelete->True],
         NumberForm[#, 2]& ]},
       {"\<\"\"\>", "\<\"\"\>", "\<\"Sc. PD:\"\>", 
        TagBox[
         InterpretationBox[
          StyleBox["\<\"-0.075\"\>",
           ShowStringCharacters->False],
          -0.0746505986333115,
          AutoDelete->True],
         NumberForm[#, 2]& ]},
       {"\<\"\"\>", "\<\"\"\>", "\<\"Sc. rank:\"\>", 
        TagBox[
         InterpretationBox[
          StyleBox["\<\"-19026.0\"\>",
           ShowStringCharacters->False],
          -19026.188055470393`,
          AutoDelete->True],
         NumberForm[#, {5, 1}]& ]}
      },
      GridBoxAlignment->{"Columns" -> {{Center}}, "Rows" -> {{Baseline}}},
      GridBoxSpacings->{"Columns" -> {
          Offset[0.27999999999999997`], {
           Offset[0.7]}, 
          Offset[0.27999999999999997`]}, "Rows" -> {
          Offset[0.2], {
           Offset[0.4]}, 
          Offset[0.2]}}], "\[NoBreak]", ")"}],
    Function[BoxForm`e$, 
     MatrixForm[BoxForm`e$]]], ",", 
   TagBox[
    RowBox[{"(", "\[NoBreak]", GridBox[{
       {"\<\"PB2\"\>", "\<\"\"\>", "\<\"\"\>", "\<\"\"\>"},
       {"\<\"Pos.\"\>", "\<\"45\"\>", "\<\"obs:\"\>", "\<\"exp:\"\>"},
       {"\<\"cgt\"\>", "\<\"R\"\>", 
        TagBox[
         InterpretationBox[
          StyleBox["\<\"0\"\>",
           ShowStringCharacters->False],
          0,
          Editable->False],
         NumberForm[#, 2]& ], 
        TagBox[
         InterpretationBox[
          StyleBox["\<\"0.02\"\>",
           ShowStringCharacters->False],
          0.019827520399530847`,
          AutoDelete->True],
         NumberForm[#, {4, 2}]& ]},
       {"\<\"cgc\"\>", "\<\"R\"\>", 
        TagBox[
         InterpretationBox[
          StyleBox["\<\"0\"\>",
           ShowStringCharacters->False],
          0,
          Editable->False],
         NumberForm[#, 2]& ], 
        TagBox[
         InterpretationBox[
          StyleBox["\<\"0.04\"\>",
           ShowStringCharacters->False],
          0.0359811539236069,
          AutoDelete->True],
         NumberForm[#, {4, 2}]& ]},
       {"\<\"cga\"\>", "\<\"R\"\>", 
        TagBox[
         InterpretationBox[
          StyleBox["\<\"0\"\>",
           ShowStringCharacters->False],
          0,
          Editable->False],
         NumberForm[#, 2]& ], 
        TagBox[
         InterpretationBox[
          StyleBox["\<\"0.09\"\>",
           ShowStringCharacters->False],
          0.091239474731976,
          AutoDelete->True],
         NumberForm[#, {4, 2}]& ]},
       {"\<\"cgg\"\>", "\<\"R\"\>", 
        TagBox[
         InterpretationBox[
          StyleBox["\<\"0\"\>",
           ShowStringCharacters->False],
          0,
          Editable->False],
         NumberForm[#, 2]& ], 
        TagBox[
         InterpretationBox[
          StyleBox["\<\"0.09\"\>",
           ShowStringCharacters->False],
          0.08586790221291946,
          AutoDelete->True],
         NumberForm[#, {4, 2}]& ]},
       {"\<\"aga\"\>", "\<\"R\"\>", 
        TagBox[
         InterpretationBox[
          StyleBox["\<\"1\"\>",
           ShowStringCharacters->False],
          1,
          Editable->False],
         NumberForm[#, 2]& ], 
        TagBox[
         InterpretationBox[
          StyleBox["\<\"0.49\"\>",
           ShowStringCharacters->False],
          0.4904837632138288,
          AutoDelete->True],
         NumberForm[#, {4, 2}]& ]},
       {"\<\"agg\"\>", "\<\"R\"\>", 
        TagBox[
         InterpretationBox[
          StyleBox["\<\"0\"\>",
           ShowStringCharacters->False],
          0,
          Editable->False],
         NumberForm[#, 2]& ], 
        TagBox[
         InterpretationBox[
          StyleBox["\<\"0.28\"\>",
           ShowStringCharacters->False],
          0.27660018551813803`,
          AutoDelete->True],
         NumberForm[#, {4, 2}]& ]},
       {"\<\"---\"\>", "\<\"-\"\>", 
        TagBox[
         InterpretationBox[
          StyleBox["\<\"40383\"\>",
           ShowStringCharacters->False],
          40383,
          Editable->False],
         NumberForm[#, 2]& ], 
        TagBox[
         InterpretationBox[
          StyleBox["\<\"40383.00\"\>",
           ShowStringCharacters->False],
          40383.,
          AutoDelete->True],
         NumberForm[#, {5, 2}]& ]},
       {"\<\"---\"\>", "\<\"--\"\>", "\<\"-------\"\>", "\<\"-------\"\>"},
       {"\<\"mPD\"\>", "\<\"\"\>", "0", 
        "5.4318302275758401127641818114`2.*^-10"},
       {"\<\"\"\>", "\<\"\"\>", "\<\"nPD:\"\>", "0.`"},
       {"\<\"\"\>", "\<\"\"\>", "\<\"N. weight:\"\>", 
        TagBox[
         InterpretationBox[
          StyleBox["\<\"0.\"\>",
           ShowStringCharacters->False],
          0.,
          AutoDelete->True],
         NumberForm[#, 2]& ]},
       {"\<\"\"\>", "\<\"\"\>", "\<\"Sc. PD:\"\>", 
        TagBox[
         InterpretationBox[
          StyleBox["\<\"0\"\>",
           ShowStringCharacters->False],
          0,
          Editable->False],
         NumberForm[#, 2]& ]},
       {"\<\"\"\>", "\<\"\"\>", "\<\"Sc. rank:\"\>", 
        TagBox[
         InterpretationBox[
          StyleBox["\<\"0\"\>",
           ShowStringCharacters->False],
          0,
          Editable->False],
         NumberForm[#, {5, 1}]& ]}
      },
      GridBoxAlignment->{"Columns" -> {{Center}}, "Rows" -> {{Baseline}}},
      GridBoxSpacings->{"Columns" -> {
          Offset[0.27999999999999997`], {
           Offset[0.7]}, 
          Offset[0.27999999999999997`]}, "Rows" -> {
          Offset[0.2], {
           Offset[0.4]}, 
          Offset[0.2]}}], "\[NoBreak]", ")"}],
    Function[BoxForm`e$, 
     MatrixForm[BoxForm`e$]]], ",", 
   TagBox[
    RowBox[{"(", "\[NoBreak]", GridBox[{
       {"\<\"PB2\"\>", "\<\"\"\>", "\<\"\"\>", "\<\"\"\>"},
       {"\<\"Pos.\"\>", "\<\"46\"\>", "\<\"obs:\"\>", "\<\"exp:\"\>"},
       {"\<\"tta\"\>", "\<\"L\"\>", 
        TagBox[
         InterpretationBox[
          StyleBox["\<\"0\"\>",
           ShowStringCharacters->False],
          0,
          Editable->False],
         NumberForm[#, 2]& ], 
        TagBox[
         InterpretationBox[
          StyleBox["\<\"4686.00\"\>",
           ShowStringCharacters->False],
          4685.939055828241,
          AutoDelete->True],
         NumberForm[#, {4, 2}]& ]},
       {"\<\"ttg\"\>", "\<\"L\"\>", 
        TagBox[
         InterpretationBox[
          StyleBox["\<\"0\"\>",
           ShowStringCharacters->False],
          0,
          Editable->False],
         NumberForm[#, 2]& ], 
        TagBox[
         InterpretationBox[
          StyleBox["\<\"8349.00\"\>",
           ShowStringCharacters->False],
          8348.776548735408,
          AutoDelete->True],
         NumberForm[#, {4, 2}]& ]},
       {"\<\"ctt\"\>", "\<\"L\"\>", 
        TagBox[
         InterpretationBox[
          StyleBox["\<\"39938\"\>",
           ShowStringCharacters->False],
          39938,
          Editable->False],
         NumberForm[#, 2]& ], 
        TagBox[
         InterpretationBox[
          StyleBox["\<\"8448.00\"\>",
           ShowStringCharacters->False],
          8447.503951130147,
          AutoDelete->True],
         NumberForm[#, {4, 2}]& ]},
       {"\<\"ctc\"\>", "\<\"L\"\>", 
        TagBox[
         InterpretationBox[
          StyleBox["\<\"421\"\>",
           ShowStringCharacters->False],
          421,
          Editable->False],
         NumberForm[#, 2]& ], 
        TagBox[
         InterpretationBox[
          StyleBox["\<\"5922.00\"\>",
           ShowStringCharacters->False],
          5921.647446006168,
          AutoDelete->True],
         NumberForm[#, {4, 2}]& ]},
       {"\<\"cta\"\>", "\<\"L\"\>", 
        TagBox[
         InterpretationBox[
          StyleBox["\<\"3\"\>",
           ShowStringCharacters->False],
          3,
          Editable->False],
         NumberForm[#, 2]& ], 
        TagBox[
         InterpretationBox[
          StyleBox["\<\"6201.00\"\>",
           ShowStringCharacters->False],
          6200.901029274449,
          AutoDelete->True],
         NumberForm[#, {4, 2}]& ]},
       {"\<\"ctg\"\>", "\<\"L\"\>", 
        TagBox[
         InterpretationBox[
          StyleBox["\<\"20\"\>",
           ShowStringCharacters->False],
          20,
          Editable->False],
         NumberForm[#, 2]& ], 
        TagBox[
         InterpretationBox[
          StyleBox["\<\"6777.00\"\>",
           ShowStringCharacters->False],
          6777.2319690255845`,
          AutoDelete->True],
         NumberForm[#, {4, 2}]& ]},
       {"\<\"cct\"\>", "\<\"P\"\>", 
        TagBox[
         InterpretationBox[
          StyleBox["\<\"0\"\>",
           ShowStringCharacters->False],
          0,
          Editable->False],
         NumberForm[#, 2]& ], 
        TagBox[
         InterpretationBox[
          StyleBox["\<\"0.33\"\>",
           ShowStringCharacters->False],
          0.3332381160617754,
          AutoDelete->True],
         NumberForm[#, {4, 2}]& ]},
       {"\<\"ccc\"\>", "\<\"P\"\>", 
        TagBox[
         InterpretationBox[
          StyleBox["\<\"1\"\>",
           ShowStringCharacters->False],
          1,
          Editable->False],
         NumberForm[#, 2]& ], 
        TagBox[
         InterpretationBox[
          StyleBox["\<\"0.19\"\>",
           ShowStringCharacters->False],
          0.1874733380926941,
          AutoDelete->True],
         NumberForm[#, {4, 2}]& ]},
       {"\<\"cca\"\>", "\<\"P\"\>", 
        TagBox[
         InterpretationBox[
          StyleBox["\<\"0\"\>",
           ShowStringCharacters->False],
          0,
          Editable->False],
         NumberForm[#, 2]& ], 
        TagBox[
         InterpretationBox[
          StyleBox["\<\"0.34\"\>",
           ShowStringCharacters->False],
          0.3378526587090412,
          AutoDelete->True],
         NumberForm[#, {4, 2}]& ]},
       {"\<\"ccg\"\>", "\<\"P\"\>", 
        TagBox[
         InterpretationBox[
          StyleBox["\<\"0\"\>",
           ShowStringCharacters->False],
          0,
          Editable->False],
         NumberForm[#, 2]& ], 
        TagBox[
         InterpretationBox[
          StyleBox["\<\"0.14\"\>",
           ShowStringCharacters->False],
          0.14143588713648939`,
          AutoDelete->True],
         NumberForm[#, {4, 2}]& ]},
       {"\<\"att\"\>", "\<\"I\"\>", 
        TagBox[
         InterpretationBox[
          StyleBox["\<\"1\"\>",
           ShowStringCharacters->False],
          1,
          Editable->False],
         NumberForm[#, 2]& ], 
        TagBox[
         InterpretationBox[
          StyleBox["\<\"0.35\"\>",
           ShowStringCharacters->False],
          0.35104117233574184`,
          AutoDelete->True],
         NumberForm[#, {4, 2}]& ]},
       {"\<\"atc\"\>", "\<\"I\"\>", 
        TagBox[
         InterpretationBox[
          StyleBox["\<\"0\"\>",
           ShowStringCharacters->False],
          0,
          Editable->False],
         NumberForm[#, 2]& ], 
        TagBox[
         InterpretationBox[
          StyleBox["\<\"0.26\"\>",
           ShowStringCharacters->False],
          0.2627614610843383,
          AutoDelete->True],
         NumberForm[#, {4, 2}]& ]},
       {"\<\"ata\"\>", "\<\"I\"\>", 
        TagBox[
         InterpretationBox[
          StyleBox["\<\"0\"\>",
           ShowStringCharacters->False],
          0,
          Editable->False],
         NumberForm[#, 2]& ], 
        TagBox[
         InterpretationBox[
          StyleBox["\<\"0.39\"\>",
           ShowStringCharacters->False],
          0.3861973665799198,
          AutoDelete->True],
         NumberForm[#, {4, 2}]& ]},
       {"\<\"---\"\>", "\<\"--\"\>", "\<\"-------\"\>", "\<\"-------\"\>"},
       {"\<\"mPD\"\>", "\<\"\"\>", "0.0219071504351382266`2.", 
        "1.1590154731741244893`2."},
       {"\<\"\"\>", "\<\"\"\>", "\<\"nPD:\"\>", "0.02`"},
       {"\<\"\"\>", "\<\"\"\>", "\<\"N. weight:\"\>", 
        TagBox[
         InterpretationBox[
          StyleBox["\<\"1.6\"\>",
           ShowStringCharacters->False],
          1.5871784257760397`,
          AutoDelete->True],
         NumberForm[#, 2]& ]},
       {"\<\"\"\>", "\<\"\"\>", "\<\"Sc. PD:\"\>", 
        TagBox[
         InterpretationBox[
          StyleBox["\<\"-0.08\"\>",
           ShowStringCharacters->False],
          -0.07988884595666539,
          AutoDelete->True],
         NumberForm[#, 2]& ]},
       {"\<\"\"\>", "\<\"\"\>", "\<\"Sc. rank:\"\>", 
        TagBox[
         InterpretationBox[
          StyleBox["\<\"-17049.0\"\>",
           ShowStringCharacters->False],
          -17049.41401556349,
          AutoDelete->True],
         NumberForm[#, {5, 1}]& ]}
      },
      GridBoxAlignment->{"Columns" -> {{Center}}, "Rows" -> {{Baseline}}},
      GridBoxSpacings->{"Columns" -> {
          Offset[0.27999999999999997`], {
           Offset[0.7]}, 
          Offset[0.27999999999999997`]}, "Rows" -> {
          Offset[0.2], {
           Offset[0.4]}, 
          Offset[0.2]}}], "\[NoBreak]", ")"}],
    Function[BoxForm`e$, 
     MatrixForm[BoxForm`e$]]], ",", 
   TagBox[
    RowBox[{"(", "\[NoBreak]", GridBox[{
       {"\<\"PB2\"\>", "\<\"\"\>", "\<\"\"\>", "\<\"\"\>"},
       {"\<\"Pos.\"\>", "\<\"47\"\>", "\<\"obs:\"\>", "\<\"exp:\"\>"},
       {"\<\"cgt\"\>", "\<\"R\"\>", 
        TagBox[
         InterpretationBox[
          StyleBox["\<\"0\"\>",
           ShowStringCharacters->False],
          0,
          Editable->False],
         NumberForm[#, 2]& ], 
        TagBox[
         InterpretationBox[
          StyleBox["\<\"800.70\"\>",
           ShowStringCharacters->False],
          800.7145838146538,
          AutoDelete->True],
         NumberForm[#, {4, 2}]& ]},
       {"\<\"cgc\"\>", "\<\"R\"\>", 
        TagBox[
         InterpretationBox[
          StyleBox["\<\"0\"\>",
           ShowStringCharacters->False],
          0,
          Editable->False],
         NumberForm[#, 2]& ], 
        TagBox[
         InterpretationBox[
          StyleBox["\<\"1453.00\"\>",
           ShowStringCharacters->False],
          1453.062920050941,
          AutoDelete->True],
         NumberForm[#, {4, 2}]& ]},
       {"\<\"cga\"\>", "\<\"R\"\>", 
        TagBox[
         InterpretationBox[
          StyleBox["\<\"2\"\>",
           ShowStringCharacters->False],
          2,
          Editable->False],
         NumberForm[#, 2]& ], 
        TagBox[
         InterpretationBox[
          StyleBox["\<\"3685.00\"\>",
           ShowStringCharacters->False],
          3684.614947576119,
          AutoDelete->True],
         NumberForm[#, {4, 2}]& ]},
       {"\<\"cgg\"\>", "\<\"R\"\>", 
        TagBox[
         InterpretationBox[
          StyleBox["\<\"3\"\>",
           ShowStringCharacters->False],
          3,
          Editable->False],
         NumberForm[#, 2]& ], 
        TagBox[
         InterpretationBox[
          StyleBox["\<\"3468.00\"\>",
           ShowStringCharacters->False],
          3467.689362966539,
          AutoDelete->True],
         NumberForm[#, {4, 2}]& ]},
       {"\<\"aga\"\>", "\<\"R\"\>", 
        TagBox[
         InterpretationBox[
          StyleBox["\<\"8332\"\>",
           ShowStringCharacters->False],
          8332,
          Editable->False],
         NumberForm[#, 2]& ], 
        TagBox[
         InterpretationBox[
          StyleBox["\<\"19808.00\"\>",
           ShowStringCharacters->False],
          19807.696293627265`,
          AutoDelete->True],
         NumberForm[#, {5, 2}]& ]},
       {"\<\"agg\"\>", "\<\"R\"\>", 
        TagBox[
         InterpretationBox[
          StyleBox["\<\"32047\"\>",
           ShowStringCharacters->False],
          32047,
          Editable->False],
         NumberForm[#, 2]& ], 
        TagBox[
         InterpretationBox[
          StyleBox["\<\"11170.00\"\>",
           ShowStringCharacters->False],
          11170.221891964486`,
          AutoDelete->True],
         NumberForm[#, {5, 2}]& ]},
       {"\<\"---\"\>", "\<\"--\"\>", "\<\"-------\"\>", "\<\"-------\"\>"},
       {"\<\"mPD\"\>", "\<\"\"\>", "0.3278172156808542359`2.", 
        "0.8858595144670511412`2."},
       {"\<\"\"\>", "\<\"\"\>", "\<\"nPD:\"\>", "0.37`"},
       {"\<\"\"\>", "\<\"\"\>", "\<\"N. weight:\"\>", 
        TagBox[
         InterpretationBox[
          StyleBox["\<\"0.69\"\>",
           ShowStringCharacters->False],
          0.6926320575302561,
          AutoDelete->True],
         NumberForm[#, 2]& ]},
       {"\<\"\"\>", "\<\"\"\>", "\<\"Sc. PD:\"\>", 
        TagBox[
         InterpretationBox[
          StyleBox["\<\"0.2\"\>",
           ShowStringCharacters->False],
          0.20464353695685855`,
          AutoDelete->True],
         NumberForm[#, 2]& ]},
       {"\<\"\"\>", "\<\"\"\>", "\<\"Sc. rank:\"\>", 
        TagBox[
         InterpretationBox[
          StyleBox["\<\"21753.0\"\>",
           ShowStringCharacters->False],
          21753.251469310246`,
          AutoDelete->True],
         NumberForm[#, {5, 1}]& ]}
      },
      GridBoxAlignment->{"Columns" -> {{Center}}, "Rows" -> {{Baseline}}},
      GridBoxSpacings->{"Columns" -> {
          Offset[0.27999999999999997`], {
           Offset[0.7]}, 
          Offset[0.27999999999999997`]}, "Rows" -> {
          Offset[0.2], {
           Offset[0.4]}, 
          Offset[0.2]}}], "\[NoBreak]", ")"}],
    Function[BoxForm`e$, 
     MatrixForm[BoxForm`e$]]], ",", 
   TagBox[
    RowBox[{"(", "\[NoBreak]", GridBox[{
       {"\<\"PB2\"\>", "\<\"\"\>", "\<\"\"\>", "\<\"\"\>"},
       {"\<\"Pos.\"\>", "\<\"48\"\>", "\<\"obs:\"\>", "\<\"exp:\"\>"},
       {"\<\"att\"\>", "\<\"I\"\>", 
        TagBox[
         InterpretationBox[
          StyleBox["\<\"1\"\>",
           ShowStringCharacters->False],
          1,
          Editable->False],
         NumberForm[#, 2]& ], 
        TagBox[
         InterpretationBox[
          StyleBox["\<\"5.62\"\>",
           ShowStringCharacters->False],
          5.616658757371869,
          AutoDelete->True],
         NumberForm[#, {4, 2}]& ]},
       {"\<\"atc\"\>", "\<\"I\"\>", 
        TagBox[
         InterpretationBox[
          StyleBox["\<\"0\"\>",
           ShowStringCharacters->False],
          0,
          Editable->False],
         NumberForm[#, 2]& ], 
        TagBox[
         InterpretationBox[
          StyleBox["\<\"4.20\"\>",
           ShowStringCharacters->False],
          4.204183377349413,
          AutoDelete->True],
         NumberForm[#, {4, 2}]& ]},
       {"\<\"ata\"\>", "\<\"I\"\>", 
        TagBox[
         InterpretationBox[
          StyleBox["\<\"15\"\>",
           ShowStringCharacters->False],
          15,
          Editable->False],
         NumberForm[#, 2]& ], 
        TagBox[
         InterpretationBox[
          StyleBox["\<\"6.18\"\>",
           ShowStringCharacters->False],
          6.179157865278717,
          AutoDelete->True],
         NumberForm[#, {4, 2}]& ]},
       {"\<\"atg\"\>", "\<\"M\"\>", 
        TagBox[
         InterpretationBox[
          StyleBox["\<\"40366\"\>",
           ShowStringCharacters->False],
          40366,
          Editable->False],
         NumberForm[#, 2]& ], 
        TagBox[
         InterpretationBox[
          StyleBox["\<\"40366.00\"\>",
           ShowStringCharacters->False],
          40366.,
          AutoDelete->True],
         NumberForm[#, {5, 2}]& ]},
       {"\<\"act\"\>", "\<\"T\"\>", 
        TagBox[
         InterpretationBox[
          StyleBox["\<\"0\"\>",
           ShowStringCharacters->False],
          0,
          Editable->False],
         NumberForm[#, 2]& ], 
        TagBox[
         InterpretationBox[
          StyleBox["\<\"0.31\"\>",
           ShowStringCharacters->False],
          0.31055205837631694`,
          AutoDelete->True],
         NumberForm[#, {4, 2}]& ]},
       {"\<\"acc\"\>", "\<\"T\"\>", 
        TagBox[
         InterpretationBox[
          StyleBox["\<\"0\"\>",
           ShowStringCharacters->False],
          0,
          Editable->False],
         NumberForm[#, 2]& ], 
        TagBox[
         InterpretationBox[
          StyleBox["\<\"0.18\"\>",
           ShowStringCharacters->False],
          0.17680180273212992`,
          AutoDelete->True],
         NumberForm[#, {4, 2}]& ]},
       {"\<\"aca\"\>", "\<\"T\"\>", 
        TagBox[
         InterpretationBox[
          StyleBox["\<\"0\"\>",
           ShowStringCharacters->False],
          0,
          Editable->False],
         NumberForm[#, 2]& ], 
        TagBox[
         InterpretationBox[
          StyleBox["\<\"0.43\"\>",
           ShowStringCharacters->False],
          0.43277702655235023`,
          AutoDelete->True],
         NumberForm[#, {4, 2}]& ]},
       {"\<\"acg\"\>", "\<\"T\"\>", 
        TagBox[
         InterpretationBox[
          StyleBox["\<\"1\"\>",
           ShowStringCharacters->False],
          1,
          Editable->False],
         NumberForm[#, 2]& ], 
        TagBox[
         InterpretationBox[
          StyleBox["\<\"0.08\"\>",
           ShowStringCharacters->False],
          0.07986911233920292,
          AutoDelete->True],
         NumberForm[#, {4, 2}]& ]},
       {"\<\"gtt\"\>", "\<\"V\"\>", 
        TagBox[
         InterpretationBox[
          StyleBox["\<\"0\"\>",
           ShowStringCharacters->False],
          0,
          Editable->False],
         NumberForm[#, 2]& ], 
        TagBox[
         InterpretationBox[
          StyleBox["\<\"0.25\"\>",
           ShowStringCharacters->False],
          0.2504775006135717,
          AutoDelete->True],
         NumberForm[#, {4, 2}]& ]},
       {"\<\"gtc\"\>", "\<\"V\"\>", 
        TagBox[
         InterpretationBox[
          StyleBox["\<\"0\"\>",
           ShowStringCharacters->False],
          0,
          Editable->False],
         NumberForm[#, 2]& ], 
        TagBox[
         InterpretationBox[
          StyleBox["\<\"0.20\"\>",
           ShowStringCharacters->False],
          0.20375740871838635`,
          AutoDelete->True],
         NumberForm[#, {4, 2}]& ]},
       {"\<\"gta\"\>", "\<\"V\"\>", 
        TagBox[
         InterpretationBox[
          StyleBox["\<\"0\"\>",
           ShowStringCharacters->False],
          0,
          Editable->False],
         NumberForm[#, 2]& ], 
        TagBox[
         InterpretationBox[
          StyleBox["\<\"0.22\"\>",
           ShowStringCharacters->False],
          0.21674216202331206`,
          AutoDelete->True],
         NumberForm[#, {4, 2}]& ]},
       {"\<\"gtg\"\>", "\<\"V\"\>", 
        TagBox[
         InterpretationBox[
          StyleBox["\<\"1\"\>",
           ShowStringCharacters->False],
          1,
          Editable->False],
         NumberForm[#, 2]& ], 
        TagBox[
         InterpretationBox[
          StyleBox["\<\"0.33\"\>",
           ShowStringCharacters->False],
          0.32902292864472976`,
          AutoDelete->True],
         NumberForm[#, {4, 2}]& ]},
       {"\<\"---\"\>", "\<\"--\"\>", "\<\"-------\"\>", "\<\"-------\"\>"},
       {"\<\"mPD\"\>", "\<\"\"\>", "0.0008911662216998075`2.", 
        "0.0009699840046515334`2."},
       {"\<\"\"\>", "\<\"\"\>", "\<\"nPD:\"\>", "0.92`"},
       {"\<\"\"\>", "\<\"\"\>", "\<\"N. weight:\"\>", 
        TagBox[
         InterpretationBox[
          StyleBox["\<\"0.00042\"\>",
           ShowStringCharacters->False],
          0.00042249033407066287`,
          AutoDelete->True],
         NumberForm[#, 2]& ]},
       {"\<\"\"\>", "\<\"\"\>", "\<\"Sc. PD:\"\>", 
        TagBox[
         InterpretationBox[
          StyleBox["\<\"0.00035\"\>",
           ShowStringCharacters->False],
          0.00035310333290562956`,
          AutoDelete->True],
         NumberForm[#, 2]& ]},
       {"\<\"\"\>", "\<\"\"\>", "\<\"Sc. rank:\"\>", 
        TagBox[
         InterpretationBox[
          StyleBox["\<\"14.0\"\>",
           ShowStringCharacters->False],
          13.98070122376046,
          AutoDelete->True],
         NumberForm[#, {5, 1}]& ]}
      },
      GridBoxAlignment->{"Columns" -> {{Center}}, "Rows" -> {{Baseline}}},
      GridBoxSpacings->{"Columns" -> {
          Offset[0.27999999999999997`], {
           Offset[0.7]}, 
          Offset[0.27999999999999997`]}, "Rows" -> {
          Offset[0.2], {
           Offset[0.4]}, 
          Offset[0.2]}}], "\[NoBreak]", ")"}],
    Function[BoxForm`e$, 
     MatrixForm[BoxForm`e$]]], ",", 
   TagBox[
    RowBox[{"(", "\[NoBreak]", GridBox[{
       {"\<\"PB2\"\>", "\<\"\"\>", "\<\"\"\>", "\<\"\"\>"},
       {"\<\"Pos.\"\>", "\<\"49\"\>", "\<\"obs:\"\>", "\<\"exp:\"\>"},
       {"\<\"cgt\"\>", "\<\"R\"\>", 
        TagBox[
         InterpretationBox[
          StyleBox["\<\"0\"\>",
           ShowStringCharacters->False],
          0,
          Editable->False],
         NumberForm[#, 2]& ], 
        TagBox[
         InterpretationBox[
          StyleBox["\<\"0.02\"\>",
           ShowStringCharacters->False],
          0.019827520399530847`,
          AutoDelete->True],
         NumberForm[#, {4, 2}]& ]},
       {"\<\"cgc\"\>", "\<\"R\"\>", 
        TagBox[
         InterpretationBox[
          StyleBox["\<\"0\"\>",
           ShowStringCharacters->False],
          0,
          Editable->False],
         NumberForm[#, 2]& ], 
        TagBox[
         InterpretationBox[
          StyleBox["\<\"0.04\"\>",
           ShowStringCharacters->False],
          0.0359811539236069,
          AutoDelete->True],
         NumberForm[#, {4, 2}]& ]},
       {"\<\"cga\"\>", "\<\"R\"\>", 
        TagBox[
         InterpretationBox[
          StyleBox["\<\"0\"\>",
           ShowStringCharacters->False],
          0,
          Editable->False],
         NumberForm[#, 2]& ], 
        TagBox[
         InterpretationBox[
          StyleBox["\<\"0.09\"\>",
           ShowStringCharacters->False],
          0.091239474731976,
          AutoDelete->True],
         NumberForm[#, {4, 2}]& ]},
       {"\<\"cgg\"\>", "\<\"R\"\>", 
        TagBox[
         InterpretationBox[
          StyleBox["\<\"0\"\>",
           ShowStringCharacters->False],
          0,
          Editable->False],
         NumberForm[#, 2]& ], 
        TagBox[
         InterpretationBox[
          StyleBox["\<\"0.09\"\>",
           ShowStringCharacters->False],
          0.08586790221291946,
          AutoDelete->True],
         NumberForm[#, {4, 2}]& ]},
       {"\<\"aaa\"\>", "\<\"K\"\>", 
        TagBox[
         InterpretationBox[
          StyleBox["\<\"39864\"\>",
           ShowStringCharacters->False],
          39864,
          Editable->False],
         NumberForm[#, 2]& ], 
        TagBox[
         InterpretationBox[
          StyleBox["\<\"26549.00\"\>",
           ShowStringCharacters->False],
          26549.23229151144,
          AutoDelete->True],
         NumberForm[#, {5, 2}]& ]},
       {"\<\"aag\"\>", "\<\"K\"\>", 
        TagBox[
         InterpretationBox[
          StyleBox["\<\"519\"\>",
           ShowStringCharacters->False],
          519,
          Editable->False],
         NumberForm[#, 2]& ], 
        TagBox[
         InterpretationBox[
          StyleBox["\<\"13834.00\"\>",
           ShowStringCharacters->False],
          13833.767708488562`,
          AutoDelete->True],
         NumberForm[#, {5, 2}]& ]},
       {"\<\"aga\"\>", "\<\"R\"\>", 
        TagBox[
         InterpretationBox[
          StyleBox["\<\"1\"\>",
           ShowStringCharacters->False],
          1,
          Editable->False],
         NumberForm[#, 2]& ], 
        TagBox[
         InterpretationBox[
          StyleBox["\<\"0.49\"\>",
           ShowStringCharacters->False],
          0.4904837632138288,
          AutoDelete->True],
         NumberForm[#, {4, 2}]& ]},
       {"\<\"agg\"\>", "\<\"R\"\>", 
        TagBox[
         InterpretationBox[
          StyleBox["\<\"0\"\>",
           ShowStringCharacters->False],
          0,
          Editable->False],
         NumberForm[#, 2]& ], 
        TagBox[
         InterpretationBox[
          StyleBox["\<\"0.28\"\>",
           ShowStringCharacters->False],
          0.27660018551813803`,
          AutoDelete->True],
         NumberForm[#, {4, 2}]& ]},
       {"\<\"---\"\>", "\<\"--\"\>", "\<\"-------\"\>", "\<\"-------\"\>"},
       {"\<\"mPD\"\>", "\<\"\"\>", "0.0254230731828322261`2.", 
        "0.4504910864400740507`2."},
       {"\<\"\"\>", "\<\"\"\>", "\<\"nPD:\"\>", "0.06`"},
       {"\<\"\"\>", "\<\"\"\>", "\<\"N. weight:\"\>", 
        TagBox[
         InterpretationBox[
          StyleBox["\<\"0.38\"\>",
           ShowStringCharacters->False],
          0.378638552370891,
          AutoDelete->True],
         NumberForm[#, 2]& ]},
       {"\<\"\"\>", "\<\"\"\>", "\<\"Sc. PD:\"\>", 
        TagBox[
         InterpretationBox[
          StyleBox["\<\"-0.0051\"\>",
           ShowStringCharacters->False],
          -0.0050640676559061595`,
          AutoDelete->True],
         NumberForm[#, 2]& ]},
       {"\<\"\"\>", "\<\"\"\>", "\<\"Sc. rank:\"\>", 
        TagBox[
         InterpretationBox[
          StyleBox["\<\"4190.0\"\>",
           ShowStringCharacters->False],
          4189.957185710653,
          AutoDelete->True],
         NumberForm[#, {5, 1}]& ]}
      },
      GridBoxAlignment->{"Columns" -> {{Center}}, "Rows" -> {{Baseline}}},
      GridBoxSpacings->{"Columns" -> {
          Offset[0.27999999999999997`], {
           Offset[0.7]}, 
          Offset[0.27999999999999997`]}, "Rows" -> {
          Offset[0.2], {
           Offset[0.4]}, 
          Offset[0.2]}}], "\[NoBreak]", ")"}],
    Function[BoxForm`e$, 
     MatrixForm[BoxForm`e$]]], ",", 
   TagBox[
    RowBox[{"(", "\[NoBreak]", GridBox[{
       {"\<\"PB2\"\>", "\<\"\"\>", "\<\"\"\>", "\<\"\"\>"},
       {"\<\"Pos.\"\>", "\<\"50\"\>", "\<\"obs:\"\>", "\<\"exp:\"\>"},
       {"\<\"tgg\"\>", "\<\"W\"\>", 
        TagBox[
         InterpretationBox[
          StyleBox["\<\"40383\"\>",
           ShowStringCharacters->False],
          40383,
          Editable->False],
         NumberForm[#, 2]& ], 
        TagBox[
         InterpretationBox[
          StyleBox["\<\"40383.00\"\>",
           ShowStringCharacters->False],
          40383.,
          AutoDelete->True],
         NumberForm[#, {5, 2}]& ]},
       {"\<\"cgt\"\>", "\<\"R\"\>", 
        TagBox[
         InterpretationBox[
          StyleBox["\<\"0\"\>",
           ShowStringCharacters->False],
          0,
          Editable->False],
         NumberForm[#, 2]& ], 
        TagBox[
         InterpretationBox[
          StyleBox["\<\"0.02\"\>",
           ShowStringCharacters->False],
          0.019827520399530847`,
          AutoDelete->True],
         NumberForm[#, {4, 2}]& ]},
       {"\<\"cgc\"\>", "\<\"R\"\>", 
        TagBox[
         InterpretationBox[
          StyleBox["\<\"0\"\>",
           ShowStringCharacters->False],
          0,
          Editable->False],
         NumberForm[#, 2]& ], 
        TagBox[
         InterpretationBox[
          StyleBox["\<\"0.04\"\>",
           ShowStringCharacters->False],
          0.0359811539236069,
          AutoDelete->True],
         NumberForm[#, {4, 2}]& ]},
       {"\<\"cga\"\>", "\<\"R\"\>", 
        TagBox[
         InterpretationBox[
          StyleBox["\<\"0\"\>",
           ShowStringCharacters->False],
          0,
          Editable->False],
         NumberForm[#, 2]& ], 
        TagBox[
         InterpretationBox[
          StyleBox["\<\"0.09\"\>",
           ShowStringCharacters->False],
          0.091239474731976,
          AutoDelete->True],
         NumberForm[#, {4, 2}]& ]},
       {"\<\"cgg\"\>", "\<\"R\"\>", 
        TagBox[
         InterpretationBox[
          StyleBox["\<\"1\"\>",
           ShowStringCharacters->False],
          1,
          Editable->False],
         NumberForm[#, 2]& ], 
        TagBox[
         InterpretationBox[
          StyleBox["\<\"0.09\"\>",
           ShowStringCharacters->False],
          0.08586790221291946,
          AutoDelete->True],
         NumberForm[#, {4, 2}]& ]},
       {"\<\"aga\"\>", "\<\"R\"\>", 
        TagBox[
         InterpretationBox[
          StyleBox["\<\"0\"\>",
           ShowStringCharacters->False],
          0,
          Editable->False],
         NumberForm[#, 2]& ], 
        TagBox[
         InterpretationBox[
          StyleBox["\<\"0.49\"\>",
           ShowStringCharacters->False],
          0.4904837632138288,
          AutoDelete->True],
         NumberForm[#, {4, 2}]& ]},
       {"\<\"agg\"\>", "\<\"R\"\>", 
        TagBox[
         InterpretationBox[
          StyleBox["\<\"0\"\>",
           ShowStringCharacters->False],
          0,
          Editable->False],
         NumberForm[#, 2]& ], 
        TagBox[
         InterpretationBox[
          StyleBox["\<\"0.28\"\>",
           ShowStringCharacters->False],
          0.27660018551813803`,
          AutoDelete->True],
         NumberForm[#, {4, 2}]& ]},
       {"\<\"---\"\>", "\<\"--\"\>", "\<\"-------\"\>", "\<\"-------\"\>"},
       {"\<\"mPD\"\>", "\<\"\"\>", "0.0000495245641838352`2.", 
        "0.0000810965893023669`2."},
       {"\<\"\"\>", "\<\"\"\>", "\<\"nPD:\"\>", "0.61`"},
       {"\<\"\"\>", "\<\"\"\>", "\<\"N. weight:\"\>", 
        TagBox[
         InterpretationBox[
          StyleBox["\<\"0.000064\"\>",
           ShowStringCharacters->False],
          0.00006408599087079804,
          AutoDelete->True],
         NumberForm[#, 2]& ]},
       {"\<\"\"\>", "\<\"\"\>", "\<\"Sc. PD:\"\>", 
        TagBox[
         InterpretationBox[
          StyleBox["\<\"0.000034\"\>",
           ShowStringCharacters->False],
          0.00003412026748603512,
          AutoDelete->True],
         NumberForm[#, 2]& ]},
       {"\<\"\"\>", "\<\"\"\>", "\<\"Sc. rank:\"\>", 
        TagBox[
         InterpretationBox[
          StyleBox["\<\"2.1\"\>",
           ShowStringCharacters->False],
          2.1011804583193543`,
          AutoDelete->True],
         NumberForm[#, {5, 1}]& ]}
      },
      GridBoxAlignment->{"Columns" -> {{Center}}, "Rows" -> {{Baseline}}},
      GridBoxSpacings->{"Columns" -> {
          Offset[0.27999999999999997`], {
           Offset[0.7]}, 
          Offset[0.27999999999999997`]}, "Rows" -> {
          Offset[0.2], {
           Offset[0.4]}, 
          Offset[0.2]}}], "\[NoBreak]", ")"}],
    Function[BoxForm`e$, 
     MatrixForm[BoxForm`e$]]], ",", 
   TagBox[
    RowBox[{"(", "\[NoBreak]", GridBox[{
       {"\<\"PB2\"\>", "\<\"\"\>", "\<\"\"\>", "\<\"\"\>"},
       {"\<\"Pos.\"\>", "\<\"51\"\>", "\<\"obs:\"\>", "\<\"exp:\"\>"},
       {"\<\"tta\"\>", "\<\"L\"\>", 
        TagBox[
         InterpretationBox[
          StyleBox["\<\"0\"\>",
           ShowStringCharacters->False],
          0,
          Editable->False],
         NumberForm[#, 2]& ], 
        TagBox[
         InterpretationBox[
          StyleBox["\<\"0.23\"\>",
           ShowStringCharacters->False],
          0.23208058322164535`,
          AutoDelete->True],
         NumberForm[#, {4, 2}]& ]},
       {"\<\"ttg\"\>", "\<\"L\"\>", 
        TagBox[
         InterpretationBox[
          StyleBox["\<\"2\"\>",
           ShowStringCharacters->False],
          2,
          Editable->False],
         NumberForm[#, 2]& ], 
        TagBox[
         InterpretationBox[
          StyleBox["\<\"0.41\"\>",
           ShowStringCharacters->False],
          0.4134899979562879,
          AutoDelete->True],
         NumberForm[#, {4, 2}]& ]},
       {"\<\"ctt\"\>", "\<\"L\"\>", 
        TagBox[
         InterpretationBox[
          StyleBox["\<\"0\"\>",
           ShowStringCharacters->False],
          0,
          Editable->False],
         NumberForm[#, 2]& ], 
        TagBox[
         InterpretationBox[
          StyleBox["\<\"0.42\"\>",
           ShowStringCharacters->False],
          0.4183796716918502,
          AutoDelete->True],
         NumberForm[#, {4, 2}]& ]},
       {"\<\"ctc\"\>", "\<\"L\"\>", 
        TagBox[
         InterpretationBox[
          StyleBox["\<\"0\"\>",
           ShowStringCharacters->False],
          0,
          Editable->False],
         NumberForm[#, 2]& ], 
        TagBox[
         InterpretationBox[
          StyleBox["\<\"0.29\"\>",
           ShowStringCharacters->False],
          0.2932815336539135,
          AutoDelete->True],
         NumberForm[#, {4, 2}]& ]},
       {"\<\"cta\"\>", "\<\"L\"\>", 
        TagBox[
         InterpretationBox[
          StyleBox["\<\"0\"\>",
           ShowStringCharacters->False],
          0,
          Editable->False],
         NumberForm[#, 2]& ], 
        TagBox[
         InterpretationBox[
          StyleBox["\<\"0.31\"\>",
           ShowStringCharacters->False],
          0.30711213061633647`,
          AutoDelete->True],
         NumberForm[#, {4, 2}]& ]},
       {"\<\"ctg\"\>", "\<\"L\"\>", 
        TagBox[
         InterpretationBox[
          StyleBox["\<\"0\"\>",
           ShowStringCharacters->False],
          0,
          Editable->False],
         NumberForm[#, 2]& ], 
        TagBox[
         InterpretationBox[
          StyleBox["\<\"0.34\"\>",
           ShowStringCharacters->False],
          0.33565608285996656`,
          AutoDelete->True],
         NumberForm[#, {4, 2}]& ]},
       {"\<\"att\"\>", "\<\"I\"\>", 
        TagBox[
         InterpretationBox[
          StyleBox["\<\"1\"\>",
           ShowStringCharacters->False],
          1,
          Editable->False],
         NumberForm[#, 2]& ], 
        TagBox[
         InterpretationBox[
          StyleBox["\<\"3.16\"\>",
           ShowStringCharacters->False],
          3.1593705510216767`,
          AutoDelete->True],
         NumberForm[#, {4, 2}]& ]},
       {"\<\"atc\"\>", "\<\"I\"\>", 
        TagBox[
         InterpretationBox[
          StyleBox["\<\"0\"\>",
           ShowStringCharacters->False],
          0,
          Editable->False],
         NumberForm[#, 2]& ], 
        TagBox[
         InterpretationBox[
          StyleBox["\<\"2.36\"\>",
           ShowStringCharacters->False],
          2.364853149759045,
          AutoDelete->True],
         NumberForm[#, {4, 2}]& ]},
       {"\<\"ata\"\>", "\<\"I\"\>", 
        TagBox[
         InterpretationBox[
          StyleBox["\<\"8\"\>",
           ShowStringCharacters->False],
          8,
          Editable->False],
         NumberForm[#, 2]& ], 
        TagBox[
         InterpretationBox[
          StyleBox["\<\"3.48\"\>",
           ShowStringCharacters->False],
          3.4757762992192784`,
          AutoDelete->True],
         NumberForm[#, {4, 2}]& ]},
       {"\<\"atg\"\>", "\<\"M\"\>", 
        TagBox[
         InterpretationBox[
          StyleBox["\<\"40365\"\>",
           ShowStringCharacters->False],
          40365,
          Editable->False],
         NumberForm[#, 2]& ], 
        TagBox[
         InterpretationBox[
          StyleBox["\<\"40365.00\"\>",
           ShowStringCharacters->False],
          40365.,
          AutoDelete->True],
         NumberForm[#, {5, 2}]& ]},
       {"\<\"act\"\>", "\<\"T\"\>", 
        TagBox[
         InterpretationBox[
          StyleBox["\<\"0\"\>",
           ShowStringCharacters->False],
          0,
          Editable->False],
         NumberForm[#, 2]& ], 
        TagBox[
         InterpretationBox[
          StyleBox["\<\"0.93\"\>",
           ShowStringCharacters->False],
          0.9316561751289507,
          AutoDelete->True],
         NumberForm[#, {4, 2}]& ]},
       {"\<\"acc\"\>", "\<\"T\"\>", 
        TagBox[
         InterpretationBox[
          StyleBox["\<\"0\"\>",
           ShowStringCharacters->False],
          0,
          Editable->False],
         NumberForm[#, 2]& ], 
        TagBox[
         InterpretationBox[
          StyleBox["\<\"0.53\"\>",
           ShowStringCharacters->False],
          0.5304054081963897,
          AutoDelete->True],
         NumberForm[#, {4, 2}]& ]},
       {"\<\"aca\"\>", "\<\"T\"\>", 
        TagBox[
         InterpretationBox[
          StyleBox["\<\"0\"\>",
           ShowStringCharacters->False],
          0,
          Editable->False],
         NumberForm[#, 2]& ], 
        TagBox[
         InterpretationBox[
          StyleBox["\<\"1.30\"\>",
           ShowStringCharacters->False],
          1.2983310796570506`,
          AutoDelete->True],
         NumberForm[#, {4, 2}]& ]},
       {"\<\"acg\"\>", "\<\"T\"\>", 
        TagBox[
         InterpretationBox[
          StyleBox["\<\"3\"\>",
           ShowStringCharacters->False],
          3,
          Editable->False],
         NumberForm[#, 2]& ], 
        TagBox[
         InterpretationBox[
          StyleBox["\<\"0.24\"\>",
           ShowStringCharacters->False],
          0.23960733701760878`,
          AutoDelete->True],
         NumberForm[#, {4, 2}]& ]},
       {"\<\"gtt\"\>", "\<\"V\"\>", 
        TagBox[
         InterpretationBox[
          StyleBox["\<\"0\"\>",
           ShowStringCharacters->False],
          0,
          Editable->False],
         NumberForm[#, 2]& ], 
        TagBox[
         InterpretationBox[
          StyleBox["\<\"1.00\"\>",
           ShowStringCharacters->False],
          1.0019100024542869`,
          AutoDelete->True],
         NumberForm[#, {4, 2}]& ]},
       {"\<\"gtc\"\>", "\<\"V\"\>", 
        TagBox[
         InterpretationBox[
          StyleBox["\<\"0\"\>",
           ShowStringCharacters->False],
          0,
          Editable->False],
         NumberForm[#, 2]& ], 
        TagBox[
         InterpretationBox[
          StyleBox["\<\"0.82\"\>",
           ShowStringCharacters->False],
          0.8150296348735454,
          AutoDelete->True],
         NumberForm[#, {4, 2}]& ]},
       {"\<\"gta\"\>", "\<\"V\"\>", 
        TagBox[
         InterpretationBox[
          StyleBox["\<\"0\"\>",
           ShowStringCharacters->False],
          0,
          Editable->False],
         NumberForm[#, 2]& ], 
        TagBox[
         InterpretationBox[
          StyleBox["\<\"0.87\"\>",
           ShowStringCharacters->False],
          0.8669686480932483,
          AutoDelete->True],
         NumberForm[#, {4, 2}]& ]},
       {"\<\"gtg\"\>", "\<\"V\"\>", 
        TagBox[
         InterpretationBox[
          StyleBox["\<\"4\"\>",
           ShowStringCharacters->False],
          4,
          Editable->False],
         NumberForm[#, 2]& ], 
        TagBox[
         InterpretationBox[
          StyleBox["\<\"1.32\"\>",
           ShowStringCharacters->False],
          1.316091714578919,
          AutoDelete->True],
         NumberForm[#, {4, 2}]& ]},
       {"\<\"---\"\>", "\<\"-\"\>", 
        TagBox[
         InterpretationBox[
          StyleBox["\<\"1\"\>",
           ShowStringCharacters->False],
          1,
          Editable->False],
         NumberForm[#, 2]& ], 
        TagBox[
         InterpretationBox[
          StyleBox["\<\"1.00\"\>",
           ShowStringCharacters->False],
          1.,
          AutoDelete->True],
         NumberForm[#, {4, 2}]& ]},
       {"\<\"---\"\>", "\<\"--\"\>", "\<\"-------\"\>", "\<\"-------\"\>"},
       {"\<\"mPD\"\>", "\<\"\"\>", "0.0008913072544334118`2.", 
        "0.0012227392745324841`2."},
       {"\<\"\"\>", "\<\"\"\>", "\<\"nPD:\"\>", "0.73`"},
       {"\<\"\"\>", "\<\"\"\>", "\<\"N. weight:\"\>", 
        TagBox[
         InterpretationBox[
          StyleBox["\<\"0.00056\"\>",
           ShowStringCharacters->False],
          0.0005649620502419387,
          AutoDelete->True],
         NumberForm[#, 2]& ]},
       {"\<\"\"\>", "\<\"\"\>", "\<\"Sc. PD:\"\>", 
        TagBox[
         InterpretationBox[
          StyleBox["\<\"0.00037\"\>",
           ShowStringCharacters->False],
          0.00036658400355487036`,
          AutoDelete->True],
         NumberForm[#, 2]& ]},
       {"\<\"\"\>", "\<\"\"\>", "\<\"Sc. rank:\"\>", 
        TagBox[
         InterpretationBox[
          StyleBox["\<\"18.6\"\>",
           ShowStringCharacters->False],
          18.636222459433167`,
          AutoDelete->True],
         NumberForm[#, {5, 1}]& ]}
      },
      GridBoxAlignment->{"Columns" -> {{Center}}, "Rows" -> {{Baseline}}},
      GridBoxSpacings->{"Columns" -> {
          Offset[0.27999999999999997`], {
           Offset[0.7]}, 
          Offset[0.27999999999999997`]}, "Rows" -> {
          Offset[0.2], {
           Offset[0.4]}, 
          Offset[0.2]}}], "\[NoBreak]", ")"}],
    Function[BoxForm`e$, 
     MatrixForm[BoxForm`e$]]], ",", 
   TagBox[
    RowBox[{"(", "\[NoBreak]", GridBox[{
       {"\<\"PB2\"\>", "\<\"\"\>", "\<\"\"\>", "\<\"\"\>"},
       {"\<\"Pos.\"\>", "\<\"52\"\>", "\<\"obs:\"\>", "\<\"exp:\"\>"},
       {"\<\"atg\"\>", "\<\"M\"\>", 
        TagBox[
         InterpretationBox[
          StyleBox["\<\"40383\"\>",
           ShowStringCharacters->False],
          40383,
          Editable->False],
         NumberForm[#, 2]& ], 
        TagBox[
         InterpretationBox[
          StyleBox["\<\"40383.00\"\>",
           ShowStringCharacters->False],
          40383.,
          AutoDelete->True],
         NumberForm[#, {5, 2}]& ]},
       {"\<\"gtt\"\>", "\<\"V\"\>", 
        TagBox[
         InterpretationBox[
          StyleBox["\<\"0\"\>",
           ShowStringCharacters->False],
          0,
          Editable->False],
         NumberForm[#, 2]& ], 
        TagBox[
         InterpretationBox[
          StyleBox["\<\"0.25\"\>",
           ShowStringCharacters->False],
          0.2504775006135717,
          AutoDelete->True],
         NumberForm[#, {4, 2}]& ]},
       {"\<\"gtc\"\>", "\<\"V\"\>", 
        TagBox[
         InterpretationBox[
          StyleBox["\<\"0\"\>",
           ShowStringCharacters->False],
          0,
          Editable->False],
         NumberForm[#, 2]& ], 
        TagBox[
         InterpretationBox[
          StyleBox["\<\"0.20\"\>",
           ShowStringCharacters->False],
          0.20375740871838635`,
          AutoDelete->True],
         NumberForm[#, {4, 2}]& ]},
       {"\<\"gta\"\>", "\<\"V\"\>", 
        TagBox[
         InterpretationBox[
          StyleBox["\<\"0\"\>",
           ShowStringCharacters->False],
          0,
          Editable->False],
         NumberForm[#, 2]& ], 
        TagBox[
         InterpretationBox[
          StyleBox["\<\"0.22\"\>",
           ShowStringCharacters->False],
          0.21674216202331206`,
          AutoDelete->True],
         NumberForm[#, {4, 2}]& ]},
       {"\<\"gtg\"\>", "\<\"V\"\>", 
        TagBox[
         InterpretationBox[
          StyleBox["\<\"1\"\>",
           ShowStringCharacters->False],
          1,
          Editable->False],
         NumberForm[#, 2]& ], 
        TagBox[
         InterpretationBox[
          StyleBox["\<\"0.33\"\>",
           ShowStringCharacters->False],
          0.32902292864472976`,
          AutoDelete->True],
         NumberForm[#, {4, 2}]& ]},
       {"\<\"---\"\>", "\<\"--\"\>", "\<\"-------\"\>", "\<\"-------\"\>"},
       {"\<\"mPD\"\>", "\<\"\"\>", "0.0000495245641838352`2.", 
        "0.0000827528160913694`2."},
       {"\<\"\"\>", "\<\"\"\>", "\<\"nPD:\"\>", "0.6`"},
       {"\<\"\"\>", "\<\"\"\>", "\<\"N. weight:\"\>", 
        TagBox[
         InterpretationBox[
          StyleBox["\<\"0.000029\"\>",
           ShowStringCharacters->False],
          0.000029018884811124826`,
          AutoDelete->True],
         NumberForm[#, 2]& ]},
       {"\<\"\"\>", "\<\"\"\>", "\<\"Sc. PD:\"\>", 
        TagBox[
         InterpretationBox[
          StyleBox["\<\"0.000015\"\>",
           ShowStringCharacters->False],
          0.000015100792344909803`,
          AutoDelete->True],
         NumberForm[#, 2]& ]},
       {"\<\"\"\>", "\<\"\"\>", "\<\"Sc. rank:\"\>", 
        TagBox[
         InterpretationBox[
          StyleBox["\<\"1.0\"\>",
           ShowStringCharacters->False],
          0.9511549358191476,
          AutoDelete->True],
         NumberForm[#, {5, 1}]& ]}
      },
      GridBoxAlignment->{"Columns" -> {{Center}}, "Rows" -> {{Baseline}}},
      GridBoxSpacings->{"Columns" -> {
          Offset[0.27999999999999997`], {
           Offset[0.7]}, 
          Offset[0.27999999999999997`]}, "Rows" -> {
          Offset[0.2], {
           Offset[0.4]}, 
          Offset[0.2]}}], "\[NoBreak]", ")"}],
    Function[BoxForm`e$, 
     MatrixForm[BoxForm`e$]]], ",", 
   TagBox[
    RowBox[{"(", "\[NoBreak]", GridBox[{
       {"\<\"PB2\"\>", "\<\"\"\>", "\<\"\"\>", "\<\"\"\>"},
       {"\<\"Pos.\"\>", "\<\"53\"\>", "\<\"obs:\"\>", "\<\"exp:\"\>"},
       {"\<\"tct\"\>", "\<\"S\"\>", 
        TagBox[
         InterpretationBox[
          StyleBox["\<\"0\"\>",
           ShowStringCharacters->False],
          0,
          Editable->False],
         NumberForm[#, 2]& ], 
        TagBox[
         InterpretationBox[
          StyleBox["\<\"0.32\"\>",
           ShowStringCharacters->False],
          0.32273537529719565`,
          AutoDelete->True],
         NumberForm[#, {4, 2}]& ]},
       {"\<\"tcc\"\>", "\<\"S\"\>", 
        TagBox[
         InterpretationBox[
          StyleBox["\<\"0\"\>",
           ShowStringCharacters->False],
          0,
          Editable->False],
         NumberForm[#, 2]& ], 
        TagBox[
         InterpretationBox[
          StyleBox["\<\"0.30\"\>",
           ShowStringCharacters->False],
          0.29887693844216706`,
          AutoDelete->True],
         NumberForm[#, {4, 2}]& ]},
       {"\<\"tca\"\>", "\<\"S\"\>", 
        TagBox[
         InterpretationBox[
          StyleBox["\<\"2\"\>",
           ShowStringCharacters->False],
          2,
          Editable->False],
         NumberForm[#, 2]& ], 
        TagBox[
         InterpretationBox[
          StyleBox["\<\"0.54\"\>",
           ShowStringCharacters->False],
          0.53756012423727,
          AutoDelete->True],
         NumberForm[#, {4, 2}]& ]},
       {"\<\"tcg\"\>", "\<\"S\"\>", 
        TagBox[
         InterpretationBox[
          StyleBox["\<\"0\"\>",
           ShowStringCharacters->False],
          0,
          Editable->False],
         NumberForm[#, 2]& ], 
        TagBox[
         InterpretationBox[
          StyleBox["\<\"0.08\"\>",
           ShowStringCharacters->False],
          0.07872745248218577,
          AutoDelete->True],
         NumberForm[#, {4, 2}]& ]},
       {"\<\"agt\"\>", "\<\"S\"\>", 
        TagBox[
         InterpretationBox[
          StyleBox["\<\"0\"\>",
           ShowStringCharacters->False],
          0,
          Editable->False],
         NumberForm[#, 2]& ], 
        TagBox[
         InterpretationBox[
          StyleBox["\<\"0.35\"\>",
           ShowStringCharacters->False],
          0.34950639571598197`,
          AutoDelete->True],
         NumberForm[#, {4, 2}]& ]},
       {"\<\"agc\"\>", "\<\"S\"\>", 
        TagBox[
         InterpretationBox[
          StyleBox["\<\"0\"\>",
           ShowStringCharacters->False],
          0,
          Editable->False],
         NumberForm[#, 2]& ], 
        TagBox[
         InterpretationBox[
          StyleBox["\<\"0.41\"\>",
           ShowStringCharacters->False],
          0.41259371382519966`,
          AutoDelete->True],
         NumberForm[#, {4, 2}]& ]},
       {"\<\"gtt\"\>", "\<\"V\"\>", 
        TagBox[
         InterpretationBox[
          StyleBox["\<\"0\"\>",
           ShowStringCharacters->False],
          0,
          Editable->False],
         NumberForm[#, 2]& ], 
        TagBox[
         InterpretationBox[
          StyleBox["\<\"0.75\"\>",
           ShowStringCharacters->False],
          0.7514325018407152,
          AutoDelete->True],
         NumberForm[#, {4, 2}]& ]},
       {"\<\"gtc\"\>", "\<\"V\"\>", 
        TagBox[
         InterpretationBox[
          StyleBox["\<\"0\"\>",
           ShowStringCharacters->False],
          0,
          Editable->False],
         NumberForm[#, 2]& ], 
        TagBox[
         InterpretationBox[
          StyleBox["\<\"0.61\"\>",
           ShowStringCharacters->False],
          0.6112722261551591,
          AutoDelete->True],
         NumberForm[#, {4, 2}]& ]},
       {"\<\"gta\"\>", "\<\"V\"\>", 
        TagBox[
         InterpretationBox[
          StyleBox["\<\"3\"\>",
           ShowStringCharacters->False],
          3,
          Editable->False],
         NumberForm[#, 2]& ], 
        TagBox[
         InterpretationBox[
          StyleBox["\<\"0.65\"\>",
           ShowStringCharacters->False],
          0.6502264860699363,
          AutoDelete->True],
         NumberForm[#, {4, 2}]& ]},
       {"\<\"gtg\"\>", "\<\"V\"\>", 
        TagBox[
         InterpretationBox[
          StyleBox["\<\"0\"\>",
           ShowStringCharacters->False],
          0,
          Editable->False],
         NumberForm[#, 2]& ], 
        TagBox[
         InterpretationBox[
          StyleBox["\<\"0.99\"\>",
           ShowStringCharacters->False],
          0.9870687859341895,
          AutoDelete->True],
         NumberForm[#, {4, 2}]& ]},
       {"\<\"gct\"\>", "\<\"A\"\>", 
        TagBox[
         InterpretationBox[
          StyleBox["\<\"0\"\>",
           ShowStringCharacters->False],
          0,
          Editable->False],
         NumberForm[#, 2]& ], 
        TagBox[
         InterpretationBox[
          StyleBox["\<\"11005.00\"\>",
           ShowStringCharacters->False],
          11004.870713261165`,
          AutoDelete->True],
         NumberForm[#, {5, 2}]& ]},
       {"\<\"gcc\"\>", "\<\"A\"\>", 
        TagBox[
         InterpretationBox[
          StyleBox["\<\"43\"\>",
           ShowStringCharacters->False],
          43,
          Editable->False],
         NumberForm[#, 2]& ], 
        TagBox[
         InterpretationBox[
          StyleBox["\<\"10088.00\"\>",
           ShowStringCharacters->False],
          10087.805897583432`,
          AutoDelete->True],
         NumberForm[#, {5, 2}]& ]},
       {"\<\"gca\"\>", "\<\"A\"\>", 
        TagBox[
         InterpretationBox[
          StyleBox["\<\"40318\"\>",
           ShowStringCharacters->False],
          40318,
          Editable->False],
         NumberForm[#, 2]& ], 
        TagBox[
         InterpretationBox[
          StyleBox["\<\"16333.00\"\>",
           ShowStringCharacters->False],
          16332.692504297036`,
          AutoDelete->True],
         NumberForm[#, {5, 2}]& ]},
       {"\<\"gcg\"\>", "\<\"A\"\>", 
        TagBox[
         InterpretationBox[
          StyleBox["\<\"16\"\>",
           ShowStringCharacters->False],
          16,
          Editable->False],
         NumberForm[#, 2]& ], 
        TagBox[
         InterpretationBox[
          StyleBox["\<\"2952.00\"\>",
           ShowStringCharacters->False],
          2951.63088485837,
          AutoDelete->True],
         NumberForm[#, {4, 2}]& ]},
       {"\<\"gaa\"\>", "\<\"E\"\>", 
        TagBox[
         InterpretationBox[
          StyleBox["\<\"0\"\>",
           ShowStringCharacters->False],
          0,
          Editable->False],
         NumberForm[#, 2]& ], 
        TagBox[
         InterpretationBox[
          StyleBox["\<\"0.59\"\>",
           ShowStringCharacters->False],
          0.589562450547026,
          AutoDelete->True],
         NumberForm[#, {4, 2}]& ]},
       {"\<\"gag\"\>", "\<\"E\"\>", 
        TagBox[
         InterpretationBox[
          StyleBox["\<\"1\"\>",
           ShowStringCharacters->False],
          1,
          Editable->False],
         NumberForm[#, 2]& ], 
        TagBox[
         InterpretationBox[
          StyleBox["\<\"0.41\"\>",
           ShowStringCharacters->False],
          0.41043754945297406`,
          AutoDelete->True],
         NumberForm[#, {4, 2}]& ]},
       {"\<\"ggt\"\>", "\<\"G\"\>", 
        TagBox[
         InterpretationBox[
          StyleBox["\<\"0\"\>",
           ShowStringCharacters->False],
          0,
          Editable->False],
         NumberForm[#, 2]& ], 
        TagBox[
         InterpretationBox[
          StyleBox["\<\"0.13\"\>",
           ShowStringCharacters->False],
          0.1346247491996974,
          AutoDelete->True],
         NumberForm[#, {4, 2}]& ]},
       {"\<\"ggc\"\>", "\<\"G\"\>", 
        TagBox[
         InterpretationBox[
          StyleBox["\<\"0\"\>",
           ShowStringCharacters->False],
          0,
          Editable->False],
         NumberForm[#, 2]& ], 
        TagBox[
         InterpretationBox[
          StyleBox["\<\"0.14\"\>",
           ShowStringCharacters->False],
          0.1395675370700944,
          AutoDelete->True],
         NumberForm[#, {4, 2}]& ]},
       {"\<\"gga\"\>", "\<\"G\"\>", 
        TagBox[
         InterpretationBox[
          StyleBox["\<\"1\"\>",
           ShowStringCharacters->False],
          1,
          Editable->False],
         NumberForm[#, 2]& ], 
        TagBox[
         InterpretationBox[
          StyleBox["\<\"0.46\"\>",
           ShowStringCharacters->False],
          0.4616173405775261,
          AutoDelete->True],
         NumberForm[#, {4, 2}]& ]},
       {"\<\"ggg\"\>", "\<\"G\"\>", 
        TagBox[
         InterpretationBox[
          StyleBox["\<\"0\"\>",
           ShowStringCharacters->False],
          0,
          Editable->False],
         NumberForm[#, 2]& ], 
        TagBox[
         InterpretationBox[
          StyleBox["\<\"0.26\"\>",
           ShowStringCharacters->False],
          0.2641903731526821,
          AutoDelete->True],
         NumberForm[#, {4, 2}]& ]},
       {"\<\"---\"\>", "\<\"--\"\>", "\<\"-------\"\>", "\<\"-------\"\>"},
       {"\<\"mPD\"\>", "\<\"\"\>", "0.0033146825269282751`2.", 
        "0.6947266792874416408`2."},
       {"\<\"\"\>", "\<\"\"\>", "\<\"nPD:\"\>", "0.`"},
       {"\<\"\"\>", "\<\"\"\>", "\<\"N. weight:\"\>", 
        TagBox[
         InterpretationBox[
          StyleBox["\<\"0.94\"\>",
           ShowStringCharacters->False],
          0.9431252270409048,
          AutoDelete->True],
         NumberForm[#, 2]& ]},
       {"\<\"\"\>", "\<\"\"\>", "\<\"Sc. PD:\"\>", 
        TagBox[
         InterpretationBox[
          StyleBox["\<\"-0.061\"\>",
           ShowStringCharacters->False],
          -0.06059429862207316,
          AutoDelete->True],
         NumberForm[#, 2]& ]},
       {"\<\"\"\>", "\<\"\"\>", "\<\"Sc. rank:\"\>", 
        TagBox[
         InterpretationBox[
          StyleBox["\<\"-24847.0\"\>",
           ShowStringCharacters->False],
          -24847.225865818604`,
          AutoDelete->True],
         NumberForm[#, {5, 1}]& ]}
      },
      GridBoxAlignment->{"Columns" -> {{Center}}, "Rows" -> {{Baseline}}},
      GridBoxSpacings->{"Columns" -> {
          Offset[0.27999999999999997`], {
           Offset[0.7]}, 
          Offset[0.27999999999999997`]}, "Rows" -> {
          Offset[0.2], {
           Offset[0.4]}, 
          Offset[0.2]}}], "\[NoBreak]", ")"}],
    Function[BoxForm`e$, 
     MatrixForm[BoxForm`e$]]], ",", 
   TagBox[
    RowBox[{"(", "\[NoBreak]", GridBox[{
       {"\<\"PB2\"\>", "\<\"\"\>", "\<\"\"\>", "\<\"\"\>"},
       {"\<\"Pos.\"\>", "\<\"54\"\>", "\<\"obs:\"\>", "\<\"exp:\"\>"},
       {"\<\"cgt\"\>", "\<\"R\"\>", 
        TagBox[
         InterpretationBox[
          StyleBox["\<\"0\"\>",
           ShowStringCharacters->False],
          0,
          Editable->False],
         NumberForm[#, 2]& ], 
        TagBox[
         InterpretationBox[
          StyleBox["\<\"0.04\"\>",
           ShowStringCharacters->False],
          0.039655040799061694`,
          AutoDelete->True],
         NumberForm[#, {4, 2}]& ]},
       {"\<\"cgc\"\>", "\<\"R\"\>", 
        TagBox[
         InterpretationBox[
          StyleBox["\<\"0\"\>",
           ShowStringCharacters->False],
          0,
          Editable->False],
         NumberForm[#, 2]& ], 
        TagBox[
         InterpretationBox[
          StyleBox["\<\"0.07\"\>",
           ShowStringCharacters->False],
          0.0719623078472138,
          AutoDelete->True],
         NumberForm[#, {4, 2}]& ]},
       {"\<\"cga\"\>", "\<\"R\"\>", 
        TagBox[
         InterpretationBox[
          StyleBox["\<\"0\"\>",
           ShowStringCharacters->False],
          0,
          Editable->False],
         NumberForm[#, 2]& ], 
        TagBox[
         InterpretationBox[
          StyleBox["\<\"0.18\"\>",
           ShowStringCharacters->False],
          0.182478949463952,
          AutoDelete->True],
         NumberForm[#, {4, 2}]& ]},
       {"\<\"cgg\"\>", "\<\"R\"\>", 
        TagBox[
         InterpretationBox[
          StyleBox["\<\"0\"\>",
           ShowStringCharacters->False],
          0,
          Editable->False],
         NumberForm[#, 2]& ], 
        TagBox[
         InterpretationBox[
          StyleBox["\<\"0.17\"\>",
           ShowStringCharacters->False],
          0.1717358044258389,
          AutoDelete->True],
         NumberForm[#, {4, 2}]& ]},
       {"\<\"att\"\>", "\<\"I\"\>", 
        TagBox[
         InterpretationBox[
          StyleBox["\<\"0\"\>",
           ShowStringCharacters->False],
          0,
          Editable->False],
         NumberForm[#, 2]& ], 
        TagBox[
         InterpretationBox[
          StyleBox["\<\"2.11\"\>",
           ShowStringCharacters->False],
          2.106247034014451,
          AutoDelete->True],
         NumberForm[#, {4, 2}]& ]},
       {"\<\"atc\"\>", "\<\"I\"\>", 
        TagBox[
         InterpretationBox[
          StyleBox["\<\"0\"\>",
           ShowStringCharacters->False],
          0,
          Editable->False],
         NumberForm[#, 2]& ], 
        TagBox[
         InterpretationBox[
          StyleBox["\<\"1.58\"\>",
           ShowStringCharacters->False],
          1.5765687665060297`,
          AutoDelete->True],
         NumberForm[#, {4, 2}]& ]},
       {"\<\"ata\"\>", "\<\"I\"\>", 
        TagBox[
         InterpretationBox[
          StyleBox["\<\"6\"\>",
           ShowStringCharacters->False],
          6,
          Editable->False],
         NumberForm[#, 2]& ], 
        TagBox[
         InterpretationBox[
          StyleBox["\<\"2.32\"\>",
           ShowStringCharacters->False],
          2.3171841994795193`,
          AutoDelete->True],
         NumberForm[#, {4, 2}]& ]},
       {"\<\"atg\"\>", "\<\"M\"\>", 
        TagBox[
         InterpretationBox[
          StyleBox["\<\"40375\"\>",
           ShowStringCharacters->False],
          40375,
          Editable->False],
         NumberForm[#, 2]& ], 
        TagBox[
         InterpretationBox[
          StyleBox["\<\"40375.00\"\>",
           ShowStringCharacters->False],
          40375.,
          AutoDelete->True],
         NumberForm[#, {5, 2}]& ]},
       {"\<\"aga\"\>", "\<\"R\"\>", 
        TagBox[
         InterpretationBox[
          StyleBox["\<\"0\"\>",
           ShowStringCharacters->False],
          0,
          Editable->False],
         NumberForm[#, 2]& ], 
        TagBox[
         InterpretationBox[
          StyleBox["\<\"0.98\"\>",
           ShowStringCharacters->False],
          0.9809675264276576,
          AutoDelete->True],
         NumberForm[#, {4, 2}]& ]},
       {"\<\"agg\"\>", "\<\"R\"\>", 
        TagBox[
         InterpretationBox[
          StyleBox["\<\"2\"\>",
           ShowStringCharacters->False],
          2,
          Editable->False],
         NumberForm[#, 2]& ], 
        TagBox[
         InterpretationBox[
          StyleBox["\<\"0.55\"\>",
           ShowStringCharacters->False],
          0.5532003710362761,
          AutoDelete->True],
         NumberForm[#, {4, 2}]& ]},
       {"\<\"gtt\"\>", "\<\"V\"\>", 
        TagBox[
         InterpretationBox[
          StyleBox["\<\"0\"\>",
           ShowStringCharacters->False],
          0,
          Editable->False],
         NumberForm[#, 2]& ], 
        TagBox[
         InterpretationBox[
          StyleBox["\<\"0.25\"\>",
           ShowStringCharacters->False],
          0.2504775006135717,
          AutoDelete->True],
         NumberForm[#, {4, 2}]& ]},
       {"\<\"gtc\"\>", "\<\"V\"\>", 
        TagBox[
         InterpretationBox[
          StyleBox["\<\"0\"\>",
           ShowStringCharacters->False],
          0,
          Editable->False],
         NumberForm[#, 2]& ], 
        TagBox[
         InterpretationBox[
          StyleBox["\<\"0.20\"\>",
           ShowStringCharacters->False],
          0.20375740871838635`,
          AutoDelete->True],
         NumberForm[#, {4, 2}]& ]},
       {"\<\"gta\"\>", "\<\"V\"\>", 
        TagBox[
         InterpretationBox[
          StyleBox["\<\"0\"\>",
           ShowStringCharacters->False],
          0,
          Editable->False],
         NumberForm[#, 2]& ], 
        TagBox[
         InterpretationBox[
          StyleBox["\<\"0.22\"\>",
           ShowStringCharacters->False],
          0.21674216202331206`,
          AutoDelete->True],
         NumberForm[#, {4, 2}]& ]},
       {"\<\"gtg\"\>", "\<\"V\"\>", 
        TagBox[
         InterpretationBox[
          StyleBox["\<\"1\"\>",
           ShowStringCharacters->False],
          1,
          Editable->False],
         NumberForm[#, 2]& ], 
        TagBox[
         InterpretationBox[
          StyleBox["\<\"0.33\"\>",
           ShowStringCharacters->False],
          0.32902292864472976`,
          AutoDelete->True],
         NumberForm[#, {4, 2}]& ]},
       {"\<\"---\"\>", "\<\"--\"\>", "\<\"-------\"\>", "\<\"-------\"\>"},
       {"\<\"mPD\"\>", "\<\"\"\>", "0.0004456818337634268`2.", 
        "0.0005651083449753496`2."},
       {"\<\"\"\>", "\<\"\"\>", "\<\"nPD:\"\>", "0.79`"},
       {"\<\"\"\>", "\<\"\"\>", "\<\"N. weight:\"\>", 
        TagBox[
         InterpretationBox[
          StyleBox["\<\"0.00025\"\>",
           ShowStringCharacters->False],
          0.00024513589169072457`,
          AutoDelete->True],
         NumberForm[#, 2]& ]},
       {"\<\"\"\>", "\<\"\"\>", "\<\"Sc. PD:\"\>", 
        TagBox[
         InterpretationBox[
          StyleBox["\<\"0.00017\"\>",
           ShowStringCharacters->False],
          0.00017347678003294925`,
          AutoDelete->True],
         NumberForm[#, 2]& ]},
       {"\<\"\"\>", "\<\"\"\>", "\<\"Sc. rank:\"\>", 
        TagBox[
         InterpretationBox[
          StyleBox["\<\"8.1\"\>",
           ShowStringCharacters->False],
          8.101170200409289,
          AutoDelete->True],
         NumberForm[#, {5, 1}]& ]}
      },
      GridBoxAlignment->{"Columns" -> {{Center}}, "Rows" -> {{Baseline}}},
      GridBoxSpacings->{"Columns" -> {
          Offset[0.27999999999999997`], {
           Offset[0.7]}, 
          Offset[0.27999999999999997`]}, "Rows" -> {
          Offset[0.2], {
           Offset[0.4]}, 
          Offset[0.2]}}], "\[NoBreak]", ")"}],
    Function[BoxForm`e$, 
     MatrixForm[BoxForm`e$]]], ",", 
   TagBox[
    RowBox[{"(", "\[NoBreak]", GridBox[{
       {"\<\"PB2\"\>", "\<\"\"\>", "\<\"\"\>", "\<\"\"\>"},
       {"\<\"Pos.\"\>", "\<\"55\"\>", "\<\"obs:\"\>", "\<\"exp:\"\>"},
       {"\<\"cgt\"\>", "\<\"R\"\>", 
        TagBox[
         InterpretationBox[
          StyleBox["\<\"0\"\>",
           ShowStringCharacters->False],
          0,
          Editable->False],
         NumberForm[#, 2]& ], 
        TagBox[
         InterpretationBox[
          StyleBox["\<\"0.34\"\>",
           ShowStringCharacters->False],
          0.33706784679202445`,
          AutoDelete->True],
         NumberForm[#, {4, 2}]& ]},
       {"\<\"cgc\"\>", "\<\"R\"\>", 
        TagBox[
         InterpretationBox[
          StyleBox["\<\"0\"\>",
           ShowStringCharacters->False],
          0,
          Editable->False],
         NumberForm[#, 2]& ], 
        TagBox[
         InterpretationBox[
          StyleBox["\<\"0.61\"\>",
           ShowStringCharacters->False],
          0.6116796167013174,
          AutoDelete->True],
         NumberForm[#, {4, 2}]& ]},
       {"\<\"cga\"\>", "\<\"R\"\>", 
        TagBox[
         InterpretationBox[
          StyleBox["\<\"0\"\>",
           ShowStringCharacters->False],
          0,
          Editable->False],
         NumberForm[#, 2]& ], 
        TagBox[
         InterpretationBox[
          StyleBox["\<\"1.55\"\>",
           ShowStringCharacters->False],
          1.5510710704435922`,
          AutoDelete->True],
         NumberForm[#, {4, 2}]& ]},
       {"\<\"cgg\"\>", "\<\"R\"\>", 
        TagBox[
         InterpretationBox[
          StyleBox["\<\"0\"\>",
           ShowStringCharacters->False],
          0,
          Editable->False],
         NumberForm[#, 2]& ], 
        TagBox[
         InterpretationBox[
          StyleBox["\<\"1.46\"\>",
           ShowStringCharacters->False],
          1.4597543376196307`,
          AutoDelete->True],
         NumberForm[#, {4, 2}]& ]},
       {"\<\"aaa\"\>", "\<\"K\"\>", 
        TagBox[
         InterpretationBox[
          StyleBox["\<\"40276\"\>",
           ShowStringCharacters->False],
          40276,
          Editable->False],
         NumberForm[#, 2]& ], 
        TagBox[
         InterpretationBox[
          StyleBox["\<\"26538.00\"\>",
           ShowStringCharacters->False],
          26538.055881909484`,
          AutoDelete->True],
         NumberForm[#, {5, 2}]& ]},
       {"\<\"aag\"\>", "\<\"K\"\>", 
        TagBox[
         InterpretationBox[
          StyleBox["\<\"90\"\>",
           ShowStringCharacters->False],
          90,
          Editable->False],
         NumberForm[#, 2]& ], 
        TagBox[
         InterpretationBox[
          StyleBox["\<\"13828.00\"\>",
           ShowStringCharacters->False],
          13827.944118090516`,
          AutoDelete->True],
         NumberForm[#, {5, 2}]& ]},
       {"\<\"aga\"\>", "\<\"R\"\>", 
        TagBox[
         InterpretationBox[
          StyleBox["\<\"17\"\>",
           ShowStringCharacters->False],
          17,
          Editable->False],
         NumberForm[#, 2]& ], 
        TagBox[
         InterpretationBox[
          StyleBox["\<\"8.34\"\>",
           ShowStringCharacters->False],
          8.33822397463509,
          AutoDelete->True],
         NumberForm[#, {4, 2}]& ]},
       {"\<\"agg\"\>", "\<\"R\"\>", 
        TagBox[
         InterpretationBox[
          StyleBox["\<\"0\"\>",
           ShowStringCharacters->False],
          0,
          Editable->False],
         NumberForm[#, 2]& ], 
        TagBox[
         InterpretationBox[
          StyleBox["\<\"4.70\"\>",
           ShowStringCharacters->False],
          4.702203153808346,
          AutoDelete->True],
         NumberForm[#, {4, 2}]& ]},
       {"\<\"---\"\>", "\<\"-\"\>", 
        TagBox[
         InterpretationBox[
          StyleBox["\<\"1\"\>",
           ShowStringCharacters->False],
          1,
          Editable->False],
         NumberForm[#, 2]& ],
[truncated: 36,780,206 more chars]
