# Supplementary material for: Locations and structures of influenza A virus packaging-associated signals and other functional elements via an in silico pipeline for predicting constrained features in RNA viruses
Source: PLoS Comput Biol. 2024 Apr 22;20(4):e1012009. doi: 10.1371/journal.pcbi.1012009 (PMC11034665; doi:10.1371/journal.pcbi.1012009)
Supplement: S4 Code — The content of the notebook follows the same pattern as that in S1 Code. (ZIP) [file pcbi.1012009.s117.zip › S4_code.nb]

(* Content-type: application/vnd.wolfram.mathematica *)

(*** Wolfram Notebook File ***)
(* http://www.wolfram.com/nb *)

(* CreatedBy='Mathematica 12.3' *)

(*CacheID: 234*)
(* Internal cache information:
NotebookFileLineBreakTest
NotebookFileLineBreakTest
NotebookDataPosition[       158,          7]
NotebookDataLength[  31652614,     980789]
NotebookOptionsPosition[  31633219,     980449]
NotebookOutlinePosition[  31633609,     980465]
CellTagsIndexPosition[  31633566,     980462]
WindowFrame->Normal*)

(* Beginning of Notebook Content *)
Notebook[{

Cell[CellGroupData[{
Cell["H5N1 avian hosts", "Title",ExpressionUUID->"d39a2896-bba2-40b6-8311-bf987493fbfc"],

Cell[CellGroupData[{

Cell["PB2", "Section",ExpressionUUID->"48ec5d22-c2a7-455b-8e8f-bab39122b16c"],

Cell[CellGroupData[{

Cell["Gene length histogram", "Subsection",ExpressionUUID->"19aab44d-74bd-47a7-a91e-70016b1c8493"],

Cell[BoxData[
 GraphicsBox[{
   {RGBColor[0.987148, 0.8073604000000001, 0.49470040000000004`], EdgeForm[{
    Opacity[0.6789999999999999], Thickness[Small]}], {}, 
    {RGBColor[0.987148, 0.8073604000000001, 0.49470040000000004`], EdgeForm[{
     Opacity[0.6789999999999999], Thickness[Small]}], 
     TagBox[
      TooltipBox[
       TagBox[
        TagBox[
         DynamicBox[{
           FEPrivate`If[
            CurrentValue["MouseOver"], 
            EdgeForm[{
              GrayLevel[0.5], 
              AbsoluteThickness[1.5], 
              Opacity[0.66]}], {}, {}], 
           RectangleBox[{760., 0}, {765., 2687.}, "RoundingRadius" -> 0]},
          
          ImageSizeCache->{{31.132352941167483`, 
           350.7499999999927}, {-94.4778358181124, 97.0844179649971}}],
         "DelayedMouseEffectStyle"],
        StatusArea[#, 2687]& ,
        TagBoxNote->"2687"],
       StyleBox["2687", {}, StripOnInput -> False]],
      Annotation[#, 
       Style[2687, {}], "Tooltip"]& ]}, {}, {}}, {}},
  AspectRatio->NCache[GoldenRatio^(-1), 0.6180339887498948],
  Axes->{True, True},
  AxesLabel->{None, None},
  AxesOrigin->{759.9, 0},
  FrameLabel->{{None, None}, {None, None}},
  FrameTicks->{{Automatic, Automatic}, {Automatic, Automatic}},
  GridLines->{None, None},
  GridLinesStyle->Directive[
    GrayLevel[0.5, 0.4]],
  PlotLabel->FormBox["\"PB2\"", TraditionalForm],
  PlotRange->{{760., 765.}, {All, All}},
  PlotRangePadding->{{
     Scaled[0.02], 
     Scaled[0.02]}, {
     Scaled[0.02], 
     Scaled[0.05]}},
  Ticks->{Automatic, Automatic}]], "Output",ExpressionUUID->"a05a842c-2151-\
466a-a8b3-609541781bf4"]
}, Open  ]],

Cell[CellGroupData[{

Cell["Information vs. nPD", "Subsection",ExpressionUUID->"77cc9749-19fe-4b8e-a8b9-a858eb0f6d3f"],

Cell[BoxData[
 GraphicsBox[{{}, 
   {GrayLevel[0], PointSize[0.0055000000000000005`], AbsoluteThickness[1.6], 
    StyleBox[PointBox[CompressedData["
1:eJxleXc4l2/4tpRUyEhKJCMhDWVkX5cQoiRbfVVEGZWQrcjK3nvvEaIiSkb2
3ntkfmyfTxGS8vodx/u+//yeP+7nn/s4nut+rvO8zvM8bg6DZ7eNyMnIyBZ3
l/95e5cZvp6XXwGTTmA8KmKKihftP54YG4Yeal435tRIfGLcd0/skS9MF2dZ
lZ1IRwedC2Tccr1AOTM184jBG5lYnf4dz50ExUG+99d7HDHGOCTcw3sUhgKj
nv+NzsPnTFKm+7MaYXM2hH//mTDsJj1pcB/8CrflKaQre8PRoJocJh8uwEwc
bWZBXRraCNMVyq9MQNHvy2/vLpOj7zO9rN+DHeCqGTH8/nM2zmzoJtImj4It
OzFr/YM3knOKZX1O7ob7vRdE3J9lodfbBZYWHkM4z3aUjjOjHN/f9eWIP9YL
DOYM+iomaZj07YOOI7sVjPyUoq2MKEf31x2zr8ofQ1nH4rUurmSsLkIil5kB
qDw91jPNlY53qy/IT1eMgZ3rwRMmp1ORTpg+1pC2EUY0I2LHaGIxdsy8dIKs
Fg67EkKYqEPQTaso9ZROAly4U/FjhyEfG/dYZj0UGwL6ezybtRYpeNlMqr6y
8j24nWdVfTGagmf73kOaZgiItxhVDBglYoTkeDAvzxj0sh6MWBp2wWvkESlP
Li7Aws0qlZkvp/B8jXGLlH0m9H01cu6RKcBfx8N/0GgUwB8W50PHbqaiQDO7
TrXMAPSzBTqtGyehZYqXuXZJJwwHD6JeQiQ6KAqLG11vB94L/cJ+S34YxeX6
9duNJej2V+GIv3ofw6QPGuVXjEKFEpvz1dJQ5Dp1zVgqsBZ2rnTfFeXJwab0
vB7vmRrQ43yWz/EjGi+Tp06Sl/aC0PTFMmrPAFT22Dyy13EFHDRyC9Pm1TCX
9eVLm6V6SFfVGer9F400RltyVO6fICvkHrd0fALy1Ry7fI+aBL9qZje4qBmQ
V8nc9VBMMwhZ0t3MpElH1znHUAEtEmwJJVon3bbBqvNf/rkH9MHqzoCJxfss
1Ktj3DGpH4fZ9q0/16N8MfrPrJc7GQk0TpvoS7GQoWob30XZbzMgNcFJdf+K
JaoXsksf5J6Fjg4FdzJ5RgzVr76rEh0Mjj1PVWWeJOGLY5c9nhpNg3csXVHk
+gLQX2R5q/KMAO/fuHg3Tz/HbSUn9iSRXvh+hqo7ZTIYeZwTE3ISCODlvqI+
vPu/NY9UFbmuzsCj5ZFHLEah2F5XUswukQ29vHlXWmaS8IDi5ULx7Vng0Ih1
iNJKwLHXWfYplhUQHFjLcJ8UgwUzelsWgUtwbKy2iGnVGm2UJBU6bcZB1aaQ
iujgiaHjrxm/2TrCPK3t/uEz6XiuMRsCFefA3TLz8J/qMFT/UjJhuzIP2+5t
rmVuAUjWn3fPkn4ZFu1UPRUI0si+Li4e/nUOpOk7175yhOHP6+hSc68V5ibZ
165kpWOhElUe0eszrN6dveS+FYrai9/f13ePg05eLJmdZRDq5lvS/oFu6D3H
0SqV5Ifr7f7TFJ9XgJ3keXktWwSvuofKsH+tAwsv1/KdrnDk3GgayD1OBIE7
V53nItwxVvGFnzJpABrabvoP3vHHFc0RGZpmEuiIKD2aPGODESMhG0uGw/Bj
UdTa0yEdRc/zt8nFfIagsJ47XrcKkYbB5ut6+DI0FL9VMwmywGfKZVe27Hug
/M729K+1OPwotfKxruY79LZrHnJqdEetS92NF93r4DG36QfxpyHI/IWPezOi
EhrZttMflmch+bffAy2tBMieNr+7OO6FRulyYf2TXeAndW5Wxq4Ade7deB3R
MQWaYRI3YlU8ceig+rzCoRmgCWLi+cnhgXVuFj/WHk+Ch+4b/3siYWjaairq
SJoDdfsy+dCNk8jw7p9TiNcYSPRf454Ji8IU/T5/y40hOH0i7JLPQgROv/L7
rWxNAJ4OjvIBr2RUsPZaT68eheX3cQLKZOl4vsdvn89qEch4N5zZzspGGvet
fyO7eP47JhBHlxSN9eBIR/pBhFPM6XcpuDzwvOpVmT3MU/Dlz8r6M2UnTHwy
sXQZxsFd78ObBokQFKa6WS1g3g1xLH+DnfaHYkmc8QfaoGnQVnq2IHEoDAdL
B387Zs5DxXp6StViGIqtd512FJ6Fj9bGvNGzmciq7M14n7IRHtlylEmvJaHx
u3ejY37t4GhoYyv/IgsfDI1qiioOwl/XI8E0B6Nx8GxqDeE0AWTsL/LnNybj
teLeo3yJffBR70VnZbknpqzFTOuEz0NH78rSPOcLZL8vuJVjGAEKItcKi4RT
0O+ys+v9XfyMblR8PkBpjLQ+3spqMnPApD3/ObQpBpuj5wyE/83DiITCkNKK
GZr/eurVcyYVomsJKsfHwvH6LRM18e/zYFLR1/a5+TXGKxhRq0h1QfYzdllB
nSC88oBzzw9LEtyvsnOyp0BUld+y4FwlArjf5hRTuosStTVV7Xsnoc6u/dd3
B3/80SBXvUd0HKJMK1WppFKQKdqp4nTHF0iU8V18XBKGHmOxNBrN7bBlm0tp
L5mCF8h5v74l9AMNBW+53c47VBBev73nzizIqWerCR6xQDFk2gxtGga5utfS
iUQ3PHbPpUMzdBSml/1j/10Oxmz9utirgxPwrfDPb+vNRPSK3/EaSxkHE+6e
cspWJ1TUeRFwhm0W4tSfxffM5iCZxjmlPTsz8Fmm5LUER/Iu31KP+7fOw1Wa
AsdFikiU26vaKUg5BwKdQ2EEMTOMGBedZgwbByHX9n8q353QpitUVSmUAG82
uc44DaehkFmtTOlZIrA+lLjJpaSL6nPcBocSluC7x7l2hQ4D/ERlGNW9rw+S
memnGL5l4m/1kaXoQwug40P+YLnEAPU/xKlbxzuChngtWelaGtIRFjp9jQbh
yQ/1/vO8JRha1urRbNIIuieFPtnQfUbXrnnp+r1EeEiXm/mjMBZvMbayFHk1
Qel5jkn94Gx0ZXqdx0xBgpRfYS7BH7iwah+9rp/4CKh6JPV72abiuLMgj8ku
nt4XTsWRzjmgUSvfizOBi/AtLvcZu00Qkj1PO+S10gy6d1LqKqTeY096gnUt
XytEvspNf0fuj0beR5Kn9LpBrFzEuF47HBmA65Rh2AJw/mxQy1k1wmjnDfcS
00aoq05izxHMRzOKxxm/pWPh9CHb+09j8vH0cXcqGr5BYLkt9zYvNg2vOCk/
H5TOgMj7sy/DLMOxT8vs7n9feuBv+AYTJbsf8kpe4p3r6ISrYqJ/C7mi8asK
Pr16bARayFwOni/yQXcqp+unzafAsqLw+cfTLxFo3NSbS1pgX3OgVviDbFRV
viUYLdcJF8rZP5hXpiJTu78zxZ7/p38ksE33YX4kTgKptWHyzlEZdDikbLPU
OgMFm1SVFvZJWGuqatED/bv6xBnNrpuOBfeFR2yS+kFnZs7BjM4Dg/rVTbbk
MoDyH7fSXt9kzMd7TcKXJuHEQYeS6dqXuJAydce2kgCf9V8de0+wwHk2Ldt+
zXn4mB+UoafngC8dvL/Hf62E6hS3+syiWOTKfHuORW8eNLyChuVuROFrhS97
Pf3H4EaIecrOU2+sskmqUDANBVE/wtVD1WkooW7L2PekBwa8tpoc1TJx2Fxb
bCJ7FuxH5G+fv+SDItzOrzZW24COvSh9EXPwUqDi4WmXHnjtru0YqReOo96+
k88We6C7s3kPxUo2fhIrLuCWJoJ0FVct48pVTGjPlXDJHAfPdM2t+Px0XA6b
eO90axTkVVcdRvfGIUcNn0Tv9yHQUBB4ua8/HA/kjFJN881AElu9cpBLAraf
KmR8q0yAtTW1tD4aS1yRKeB4vrMEbYzOca2fniN5RCKTh34/oPQlUcu8MEwI
XfL+k0mEQJZ+DQFzTlROn1ud378EDRPb+1xL9LDA457/JmkZig8NP7vOaY75
nGbPWv+rg0vs23QyNvmYK0IQejpAhP9eCit8PSCJaVR/7m1tLYHSgx1qwXYr
5BsVulk3Mwmpz4unAz8E4zkjqraP/TMgdIzYkVv6Bt1C3QdmypvBb1z6E/+t
BPzVL60y9980dB6XccztScJvPhJ/ZN0IcFH8sHvMrWQ82ZKssS92AsZZM09O
fcnGdytaT4oXVkD7p2r9iT1qmOXMY7yLbThKbpX5dU8YchlLa442pYHGZ7X2
YeZElPV4pPSG7Qsc/G8z45F6xP/yZ5yOzrp6jzog/tRHaWLDWyz4I3b05AUS
FMntK1PZUERBs1fRdQXjUL7etn1CNGj3+0w9HqK90OK6t/eIkDfK7YNDFvYD
8BPfk3k+TEVnN/cd2uVpSJlNpT5smoJpJwiWtLv4+u/jqNJD+iKMXI44a+nQ
CdPT8qb70n1x/2+L6EXjDjixp1KlaCgTj4tmG3J6dULno0t5TU3BmHszvYZ2
ph281JziH7P54he36tExkyHIpovKTdRMR9TUzVDeJoCodOrEIUzE2gdj/Nc1
emCB8JbgdSEDjxndsKFQnoPuc9OidxQCkf7wSeqrQl1AsuKht5Ev3K2ngH3v
1AJcyzrtdPuoNTY7F4S9/BAOblUtHIbxyfiJxTmwCuqgruAta0t8No695D8W
ZNABq/9G/ry8loZEO5Knwq4foGYzNpOqC8DSwSC9KGEiHFQ63LDsIorpormf
or8SwJPYuaqaE4Lrkh7GvgaLMML+Q+s2ny0qrDEWSYrNgCj3fIRueSxaR3Yw
myxNwgFUqiGpJuD84EnSw6xdv7hEt9512BiJkBLqTdYKtXfPVIepZWPWRK3V
08QxmHxQe1yjLRkl/33ZOB3XBHzlj28WWoZhdStR41Q3Aaa19DlfOvri6wH1
tgyyFrjbOHLmv9pMPMScejYosgskZwc/u/R6oBljjePLKyuAlUNvzvggjj7z
Jal3roDpu8eFaQvXkUVreV43fgbCsqhl3VdlsE3x3azWp0nosZcfStpwwcRb
Zx4JFC/A5CvdOtmbgSics9VJ82AC7vUafgLmUDx+L8bB4sQ8lOaTH6QPjEFP
1ak5sdQJqIhs0eD75o/Hg3h8EsXHwaNAL6euyR3V39yRV06fAVtrZTXN3Eg8
TfrV/7O8CFR/zCt6NsVidCxvhkJdL1DApaC9LT5o8uG/u7kHSNC0j1lTSlcG
j+dy37kSPAsKPNmF1DXPMeAzSbK+vxeOUu7byTDLRh+B00er12fB51MF4y2B
l+g0VWt+02sG9HJFq3ItndFCXX+1zDoV1utv7ByCPEzT1KFT363v2ALLUWNS
Ohbr0pK+Ks3CfTKazUct4bj1p06ox2Ia5s7dF3TWDcAqb3LnJ/7J8OnGI9pi
27fY0EyRRdU3DkFpx5dsvNJRvnFxdkiqG5IJHY8ctwLwa5HxM1fOJXB/3UQS
in2OhceW5WYkCPCj2lRKfeAN1pZts+Yn9AG3yXKGm0g6ynCfk4PdPFT7dqam
ZSMB9U82fd9+WA9PDfpbp/eH49xUoefjA23w4QVPWV1QBIomCXaNS87C9nkP
mbQXqej0qsRRXa10V9YCFw965eIJrTB2WqUkIN1XTLJqzsV1/TevWLVnIYFW
S7G/JRHr/7WXc2wR4fkDagM/sSM4S+luWEo7BLEZG9zQGY30w/s+PqiaBFY1
yruy9Yl463d0JthMw3ib3lE2gh8eVpIMkvjYAQ40LCwspelIVuhxNPT4zG6+
iPhXpx+KUe2Xzsm+7Qe6JS3b/Y2peJPxUQipdARS/I+O6esE/y99NfarmLvR
QQKLAHrfzAd30XCMMu7Px2VgYadqI3RaYvbIa55/h7vh9tir02O/UzGI2VC4
Zq4AGPKdF91vJWFI7491GppZoBca9PIhd8TLCzSmNz8UwMvQjy2J3SkoffFT
fIrgArymJo0ORaRhpr/zXZWhCXhy5xEftWgkUvJ//+m/MAB41D7WtSMZCVnE
A7bivZBOFvlS+WTi/6pXh9Upa/+NWXjZFPTlnVkgwotDxBHzzF1Wq76qU0hA
CqsIH66DU1Clue2jKBSD71/vHB556w0bJ4oEh/wK0GTGJIw/eAbKD7x06zzl
jn5nOhxHpebhSFKlLQ2FFaZnH1RSzyPC/pVb/r5UXMgtsMOqW5AKqT+5fxPc
dufD+4GRmalZ2KpbPucWFIBPY7mc/8UQ4dp4iGKT4n8oH1X6sLlkESi//01N
v6OLdYn+i3XvgkDWn5+Fmz8OFUTrk69XT0LBUaZUaalk1K91UmQkLwSSf/Gc
9vFUfGx3/2uBaS8YVxYZsmb4Y9Nc1qHvdrdh8957fhJ9OpYzx68LfK0HJdFT
SYP/+eKjV2avXLmnYYQ5gWC87Y4P65/OPt3IA5nMu14G+xLw1ofWOtgbAQyl
jAuLbEnIlEUmIvKKCFJZJ67e/6qMQxoOYWddOsGCb2iohakAWYrQquzBEmTX
hOnXPAnB+ngVK/+IQWB901h/9kcMjqlpMlWG94N6oWKQAkcKftyQGxiv6oTn
ckIW+vmpyKrVfjJtvQDWUimoiwtysONew2Hp75WQm1pfk7frL8WSYpNs5Emw
eMZ2sOCfHoayhRjbG3RD0dYH9gSdVBzW1ZX8pZIHSWtWwo/8k9G7dMGGlNYF
GtFl0qVxYahyQUfUAabAkKr5/t69WXjmN3thlFMM3CdxymZeCMcnpQzVBpt1
MHoZkzPeZuI+u5xPiud74e0IS6vXmCeeuaG+d9+TRhCW0g56lxeIHT7UycE7
YxBNeWbffMMbfN7ONkizkQqGjf6lnLv9OcmyldSrXQcT2eIbj7ky0b+uMuJ5
zCxssHRe85n0xttMv9bO3quAF1KOpvczcpB7tqst5lsvfArj3aP1NRUNI5nz
yRiGYMJrYu0MQyae/XPY5Vz9IjRK7KX9IJeJEn7xjPUS8zAbx7t5zDwM1UjE
zI9jvbBhterJdNAbrZmXt9sZl+Agj+SnlmZrlLtyvSxktgyawhbMs9VDkd4q
7sWSdQ0s9v9QbB9KwTa2fy0klmGYJ6n/lNxJw56He1OLOYjQcp0i8AhbMN50
V5is2w6Hkdkbr8xHP+Ly62if3ksj4BRQr6XpFITBvpSJeREl0D03o3uivADJ
yVbK+HO7QLHsyTGbxGAELmrN+5UZcHCd6ltabDIO+6qxicZ3QmV2WYnLWiYq
1B5/ttxSDC2B830L1RH4eV4zp8U6HxQmNW5f35+OIkUqngpYDtaHOY2+7sSh
ho2Ko8CNYVA5q62q3J2Gt1cjNvn8RuAb7/q9PXReKLyYx7LBRwTZKpHt8xoG
SG3sYr5TNQBnzJNvPzmaiEMGR2a+WtRBdPEM+znqKEwfMfjFKkgC824eZmrr
a5gY81Qhrq0LDunZUxuL+KKW0M13f21LgEdu9aOSUQhqWk4MHdyTDh1jJ454
8ezysU8i7j3FEuQy3khTPsuJx5xbwqfqRsHWcGq4oC8NLQY7pVoyhyBmyPD3
M0zAl/udghceLYLR3ykXAfogrPceKx6ymoQAP7cS3iI/vPCM9VjVxWr4u37h
puv3aBz3/vRn8F0T6AqHCW/fised8z8ODlgQYE4uhPH5hySMUT0s9td4DpQ4
zQZZikNRwvFH6o/GeRAUPZnCOxuERXZOt7+UJYBZoQPZuewcbOHaW9z5pwVi
Tulv0PMHYK+uS6xz+jeQfHFlwVIwBlP5gkKf1RKg/eq+dLsDCcgSkWsg0NYH
Zt1b5avlAehtImS6z6gRslZZdKo2UvHgssjD3986oGsnx1mVPgOtFDZbxZ1m
YT/nDUP5a6FIyemS7hBNBJHrygOp9MKYx55ytyRvEC49tn1Np5SOmlV+l3kz
HEHvP0vlgqE05LlvKokHvsOpsL5/L6xTcDX9j73sgS4oIwqw+Aan4tE7xHMV
xFF4sPf+wk+uYDx6MfNS6N1BUJO/KfaPPhhLOHS3ySt2/enpEAGpyFBUvZ2R
KbWXBO8V6XMN2S9g4LREaqkXESqTz7aTp4jjoFxpWhm7DejMHUu2rspHq8OK
Rfti+qE26pI6+1IaWvFvfhwJIsDJwqaL93OTUEJC1Fx/bQXiWRwnR/8a4s3F
Xx1vP4/C3t9DicXmUegT4jlGRzkCk5GOE2u/E5D8twqT/b55CPo7Kcsb6YoX
RRYX1EcJEF9DMx0+Go5CH5TyghxnIKRxUpPPLhhJ3XeDGxSn4aC8mL51jCyW
r6xZcdUNwi36l8mP/0XggGcuL/n+UnhpIH3mYnAYrgY9OjU0UQ/ZLR6x0WNp
eKLiuKvWNhHMtqhzvHIY0XZu/5eJV43gep0iZONVNMYX+WicOD4MF6g0qGOm
PPGndUJDrf0MxDEJBQvqWSKfKLMVlecUnA/pjxVzZUV6Tf/CFw79oLAiMlp7
OxHfpyQN/+ycBSeLg+bH97lhJV/xQbXJQbBa2ayM1gzBLSLtERWVRTjuQ693
/pMPPqWUz6tea4MEqpj50pZCrOwR+6W5q8c8Fgc/rbXl4Du9/p0tvw8wUUXu
GcocgcHiineqBxbgTpDHT9ev4ajkfUjAwGsU8i6t1NA+cUczXeW03Cwi6Kxu
e7W0cyBVNC3rgTNzYHr2zk7KqRhk599Va4V5sBju+Oq65YCL6Zs3R/m7ICWe
Xl5BIxhTlP3H36VPwkz/ZqfmryjUzhrgz0lcBP75witWIlboHuK36uZGhGCN
an7fcXE8Ex0+YalDgvi3R5YZBKLwfkejTPjHebCx6bd9tZiM+x+8O5J4iQhU
raw8vCGCWBJHyjsXOwOf2baG7uck4cjU6YmBv80Q8Vm2spXgj15JJ54e558E
xtW8t24bbvj0W7oJo3MlHKQs2qLKeodBAp6xU39qoPlA8wF392yc69r0uag6
DooK3PsLQnzx2IliubmHPSBl/2WOb9oLQy7z0LSrk+C8Cq//9xQtnL7ztuSY
STcsCN9a+CMZjMd4qQ2c2r5CMkOnQdjreFyVCTzy5zAJaohOIh2551BquIhk
XlEDHg/P6Ubsj8a/gRWbKyFEMDHYY7909wEmbQQyulgNwc1+mSGd+Bi8LTls
8iF2EgyM1S26YxMw+rFnd0XUEpz/Lz6uw8YeeSePy2u0EGGGzVpskvYK3hg/
/Ko3igge1RQ36WYEMGdvwDW73EngVot+c+fgGkw9UHpS8+8b+NARLPQmYvDJ
lY6od08G4O5wEe2TmQwcpr/w8E9rA2TtzGiYuQQhBYPEePepThCTQ7pV5jxs
8zoaEsifCyhj68YfloqHOhleGR4hgRPviKesMz8K+n4/30FTCtcEDBmkKiOR
RqSW8/3PEeCraZOh3JuKJ0+P7MzsnQb3wbO5OVMHMEJNX4uCYxzMPdJLhFhj
UOQEqYn3/Szo8l/iu1qwO2+4brjF2M3AH0NCR9J1XywJ61D3X6yG7Aa3/BvF
6Wh3pSd/Y30OWGVMdSISkvBH8fVDfXaT8BC0np6ISEL/jpczyTYz8EHYxE5I
3Q2rUx4z8f2dgvml061ibZLI1vuXsaB7HiyVCrXrZoMx+qWR3o7JIHARXorP
ETOwK+LCZtHCV6gTO+E3t5SPAycCy6bTh3f7axk4qB2KvAyTlMrLK8Ay++Zc
7/Mr+F9U8uZK0zRUul3Uln3nj61uuX39y+kwqr3Z3WqWi5emu0ysdibhV3jm
Et2+ePy+YO1id2c3b1eMlhtACJ4e+OLAQVkH8bv+vp08Buu86hX4PhNg6Nrd
VJ2hKGT+WEEXL7SLx1Ea33LqIGywHRiMfEOAYGO2vRXGyXj8QnTDpO03SIyS
vCbGm4UjX23PBhY0waEOlXGHiCD0/KdGuWEwDbPRksLc46rooxR76UhRLWjp
cojl/o7GsaSAn0oLk+Cgw3vAiTkSSdfrHfZHfgHp8qGpzrEw7FCu1nf40wPJ
8/6+m0be/+u+ijdyxP783xQ4wP+0tq7gPUY+TTlvdq4bNL1fJub2pSIz9xpN
qGwbDHcNfK2SSsNfm2JjJ/sXoZ5ccOVX5gsMvjEpHZ4zBCwaYQf/2Xnj53M7
14IUCXD1bR4B+eLwyceInIfMC/AwqtWnqTkSY0SsB+nzZmBuskh3pykaJz0q
HzCYD4N8gnlJw5tk5Agqz3ij2wVsPoneZbdi0Md1tNuWlwhlVcmLRxN08Ph0
v73vpyk4QdSnrvT5gGvrgmf1ji5CUS3dtdGXOhiw4b9v0XIEnr9Iko7Oz0UO
x1vcIcI98OzqzVZyiiQ80HxDTeHyHDwJKh3McovGazHNeWU2feCvJ1OyNVOI
pQUnRTaZSYC62nG/EznwfJSY/pnLo/BI91f+1IQ3Ttg1zL7VJcHCNzsqdo44
LHkHnEkfCVAe+4P/54sgNCV3ztHyWgRV5mshPU73cd7siS350SFQv37+rIBO
Ov5S1mT8p1IHCYrP2o2n8zGy8jU96e0sTD6e3OlYSUKRH5KvT3mUgsGFmM7b
M3lY4k/GYGC668/5n6sKElNwQfr2T0GrbviRpEYhXuaDVQHOmdTeC+BEGqyW
veiATqXjYvRO32GoUcOD5nca/rtFICXqd8MX9h/0TmKpeOUpz3UL9l54TJCv
63rsjR6P2Ho0W+bgn/1QTp1jALbUpFWF7/LJiyzxK+2sP1qOprWpdo9BVRaZ
CZNbEM5rsfc3jDVCTdTw/D75RHR409Zh7kSA6fJ6WxBxxx8i1UxHrQkwe6xA
fQ+7D0KTt3reygyc+StOZWkWh8KO6hmCHbOQn3aBP/1AOH5ho2B7874BLujZ
s7M2J6HHzepJJvUBoHNj5XEaDkNz2ssGCXG5EOkrITVcGouaKrniNw50g0lj
z0MSbS7OVj/Iv/C2CT5dO7Kww5uNCR3c1gpC3VAmKTBZsC8VF9kzWEXGCfCf
WuiC/C16PJtkIje0bxoCCKp8Xy7uQ0Lnyrpe9QTUNRzJkdVzxgmzU0qmAeOg
uk/P3fFeAlrt8JHqWElwiKGiT8nwCkZUxDbeqSGACcfplxVxmWg6TfrRGTEB
L77Sv73LGo1KL3PrhHb3Gzkvv6q/ewu1S6fWCh9XwCdiZSd9ahZOH5vWlXbs
h/EINxHW2hhcJqjKKJfNAi2VfSpLUhRetQsIremcAcYdoTsUVMmYT2Uq6CBT
BYLs/d7tgTHowKEWkDy9AF+2n51dEfPCyguH5rSVlkE2iyZIPMYQRyZrzai2
x+GPrQCmD3rgr+4Mhu7iavhete82YS0LE/p/UVH7fIe/drUq1KUJeFfLOX3l
axHoPqAP5LkTjeYHeNTvrCwDY8nD+NxeIxSxb5yNyJ2H5WautOdLD7FJMCtf
4dkE4H7xQ1N/kjChKW7/8aI+4KRL9lq3j8MfFSZh74wmIdnq4i+vDD8UWZ27
pRZXCy6uxxpO9CTiado5d4brS/B7jFIygcIIFd9dSDus2QvmliHmqVWp+FMr
X6m5gAgFnq//9HKJ4Bvq3oHi2mW4fMQ0MFfDGDXon9pZUcyA5ve6V/OpKYjt
k+9cW+dBl0Fi0GvXf72+OORf/nAJhq7L146a6+BZ54lJC8c5uFzI9lNJPQCX
j/BF0/r3wzcGvufLe/xw/+X5z39/z4LJF9rq/NlnGOPc6vjdPw8Ert6cotFL
wubItH6NrBVYE3H4RH5ZB7fTa12+Gc/Dms2bfo7jL/HyuadudKIrkC5yydwn
5jk6hEUsVe7mJTG7ewdFWK6hWfDpexdfLMNNn7qXVJxhKKX+T1S6bRke3NyJ
La+RQRbxnpvR9QTgPPPtrOWSPTrdbiCTbPgEPmymmXrMhXgxpvRYHd8o4PJ9
91b1NBRiMBs8lUcA7xi6Z3MvIpHhGzn984I+0O2L+rD8MBVfGQkSFq8TwTnh
grvgAyE0SDpysV9vAnz0GhlVqGKx72iN5Lk9gyBxXzeWQ6oAV9kCd/6G5cD2
RVmXzLex6PY4a0FGjwD8NoKyfuRv0Uw0TFfXbhEqf+YHVLqZoDif01R91zS8
/ST/X1KjIwZN3Huj9ukNkOn89Nb/m4+6PTWPx5/3w2OTY7EOz4NRh+Unu//9
DkjgcYnIao1Gn0yZ9f2bo2Dva9nDRB2N3fy0Heuu4/DVSvyKhIAvWjQIzTBr
zcPHEB6l9VIfdPqVRpV8ZBKQR1yI9DELjc9WZhCEZ2FL23VmZNMUGx669Zzc
IcLhx7N2F9OPYICRvkGfMREYLF0pzR9Lo2rXfpNVp2Vo7ugStok/gu+rIqdS
/34D/SS96PCkcuSaqfjZ9HoRxqnWnh91vI/vyV7wO10jALXKTaZIzUh8QXne
9pb/d/CeHaSd/hCP07YNij6Ok0CXYF4qeTASX6vdGssomYDD3Oej2i/7Yq7z
jQNm65ngnksKSKNPxtls9mr9BSIsTZ+S7M7mQcpi6afrr6sh8OLoFJloJh4f
KfnwjLoXdM98e506moUfup1sa+LnYEm5QbTL1BqfH4ELyVtx8M12J+4xTTqS
nZb1ZduOhP4cTzcV0zSMDw3/Yv65E0KIPKqfYyNxT7L7+PzOOIDfcqICXTw6
7yliLFUhwIcsq6MJlyPx8G3lVJX6Tqj5yGBUSh+J2iJG32+cD4a9jUcCmBuS
sYDigB0zWwt4TD8jKPtHooXead8fVo2QM1FRRJUXiYz/xZGdH5iDpFmfwb1m
AejIfjxPUDsMyGwYVCJYU9BM24XZYWIBvttqSE3xRaGmEFOsjwMRDDY01zLY
DXF9bel6+39DsObaJJa4m+c5Vk5shvt3gfiROVqqy2locOP7jEPWOGhuC+x8
OeaLXnnJ9STKaeiKJdHVitxDwaaHKx/auqFiq+5s9c8g5BiPmTM8uQwfZp1s
myhscCXS5XvVsQpoJ533kPbNRyLtk7wcuxLoJv43Mib4DnmPZrMsX+kFTin9
OObGbHwQ6irZ8PQDPFQx21/BloN9v4cfU2eOQ/QdznqTi1Go6KIpOtu9Ow/H
abncHFVQUq9KjjtuBvbir6RPOsG45hH+L3Z3/9N3vSeZvwVhqtqbb4y785l2
rUozgCsVt71lOB6JxcHzqxHJ15nysOh3zO3BrUz4KEQXsuKdiDucYi3MPgvA
efZe+X45JvzIzSbzmlQJB5hPTojb7PazuGRQfi0QggSZCQvraXivypJd+tQk
WPwk/Y5kTUZhqp8q04GzIF2mEaV4IQZdPW9PGJqMw/WJ4E+E9GAUr2l89M7+
A3SSvROo6/uACfyZeT8MFsB36QGbhLYR1tEnfKOfKYc/inRDR04X4OXxthym
rQ4YYy37R7frNxQJcS6E+g5oakia2UefgCae+/Oz68OhvvaKe214OPoM8hyy
ppqGE7TGn1vtPbGAU/sEneQSHNi4dPnOPUPcpms/uIkrIPTTyfv6ujy+0fBR
V3zXB5f7osAcY/Cwadpv3a5BqBzNDHtSG4p2LZdOmYv1QrES9/vQsXR8WubE
KWtDhJUHlle01q7haDVrWOSZDgh/Gv/S71QKXnpRHDVrOAThbWa2bbbpaBIv
Lh96eAmevVAwEd4MxP9i191eR8xBzyG32H/PY5DGVK7HbrIa8k2l32aq5eJV
+Xhqk9AOuFRGHDSMjUBB/edfJv90gQ3Vs42MXX7shF59X01Ngot5hQ4bQaxo
Ni7pZdEyBE3wPsowIhgfG2R5BvBmQ1ufdjTnlQ+IrO4UTu19wCzG9caYEISn
D+49/c70O9w5+35UMS8bZYXEI+maJ+CvSga7XkooCnnk9WsdI0Lk14fuYu2P
ca96xWhC/ALMJLuJ2HU8RauOP9qXxT7D+PO93lcdktB24OyxYdolkJv+lqgd
5oxv6KtMz2Z3w+eVuannM+F4k870Z2kBAa49+asdXRWImrJFth5XauC/NjpM
tkrGx1LWNJUX52Gv19GLDUVh6Mc8Hv29ogjMx25cOJkdj/T39CVU5DrBtTSI
fdEiHg8gw9j0yjwILmi+Vq80RNq+i07U9FFwlH9/Wty3QiwRYb/DnzMH27kc
/VWyoThy9GFrc1kHiLRzNdHTZ2Fu6dXBpSezYP0nZ5ZKIQ698zPc3ixOwoQd
syfjeV9sOygkfmOHAJcvHLK2l3JF6z1b9ikXF4H52qq+QIs2npVdqSFr7wWr
7TnkFcxC2WOX5xPiRoGbUfLnw5ZIbO5bLMpSmgYFInXsy4MxaOXRonWCrBVm
nqivmbIW4tbWbamjPCSIa2YjS5HQwK+vyKvSBeeBTMP3v9XBl0ipw6OtvpkF
hlw54onUCUgZonzrjeAATFQc8eS29EOKgE6OFEITbG9ZZfxeDsUAfnuthat5
UHbvrmg7MRZTIhs+TfmPwF3N5T6dyQBkOaHtyHeuAVzptiolDWPRctin3ztl
EFIyW60j9kRjTZ9ZA215H5Q9+vVtRjUdC9krbqk/8YXR6cQKIc5CJCqeVddf
eQ8xrEqswVNZeO3ZpSimwRnoeR2t3vPIFq8KaLEKeHRDI737nG2uD1LLijjE
Vw/De/pziyz+KTi0Q/W33doVtB/0BVwzKcRlh4LDqzGtkBmdJ5o0FYU9Nkfw
1kwYpAZKUIjHFGCJsHKp38gseJp5V34yS8A/7V0ZXJsj0Pyxtrp01A3fcKaZ
4LEWqNR4uiWWlIoMejnTRjcaQTCmyJ87NhoX/T9PiJ8jgTPTPZ3NtNPoxtv9
uv1UMTz50Wv4tzgbf54ytd4orYZNl3KH7L4QLP62tUfMrgJcnl1luDOUjDLC
bP7ltybBuNLSJlMnDgV0vW3OpjdCoDAN93WlREz8UnqLsnsYZuXS7gTrxOOL
j7ce8vZ2wYCg7HqfbzD21qweX6xLhOw5nc9zV5KwToOLUmXxAyTaM1+44xKH
jv0Lsf8x1QFR3KBymDMZH/y7Hh7bHw/2iYlssiJpqHSW/uLpqSJwGDHydnHM
xzZ9izVD7iHQ5Uw/3/Mi7f/fl9GF8jmIHyLB64R9U5cjLEG2Q+77emYkZlBR
PbmV8D/nozTkO/cJa5srNhJT8uHHqZVD3nFhWF7AY0C8/hEqhHdkQzRKMLX6
7q3thhgQiw1eOQBJmCHRZu4Z6wMZ0S+884XeI0W4uJFplCNE31SzYHtSiCQm
B/o69XC4Uts5GXklHWWMxDIDy+VBzY7c0INUgGXsZ9MqOpOBmUheNzuag9cK
/yw+NbKEe+a0z1+dSkIXrqA6pu5cqF/xWLh58x0aG7/3cNDRAaKZfagYbTyS
/d8nQUCnYc/1FBwJ2/jy+LAn7IwrRrYuF6OIAA9Fj5MaVL/RKVq99g5p72ls
JgzqQKNWhy8xLRLH+PlP0RA6oZH6yY1De4LxeJWxYUCxPxxMeRUvWpaGKgoR
9bds8+DubUX27eUS/FL57GS3zCQ4GYxe6afkQ/MTJ63537rB4rVC5SNShXht
e7I8ti0TAg5QJ+Ty5aBEoOlAT1omcAp8NTmjGI2jvs4Tqn05IEXtI+d+Jg3/
Dy1Z5MI=
      "]],
     FontFamily->"Arial",
     FontSize->20]}, {{}, {}}},
  AspectRatio->1,
  Axes->{False, False},
  AxesLabel->{None, None},
  AxesOrigin->{0, 0},
  BaseStyle->{FontFamily -> "Arial", FontSize -> 20},
  DisplayFunction->Identity,
  Frame->{{True, False}, {True, False}},
  FrameLabel->{{
     FormBox["\"information\"", TraditionalForm], None}, {
     FormBox[
      TagBox[
       GridBox[{{"\"actual/expected pairwise distance\""}, {
          ItemBox["\"PB2\"", BaseStyle -> {
             GrayLevel[0], 32}, StripOnInput -> False]}}, 
        GridBoxAlignment -> {"Columns" -> {{Center}}, "Rows" -> {{Center}}}, 
        DefaultBaseStyle -> "Column", 
        GridBoxItemSize -> {
         "Columns" -> {{Automatic}}, "Rows" -> {{Automatic}}}], "Column"], 
      TraditionalForm], None}},
  FrameTicks->{{Automatic, Automatic}, {Automatic, Automatic}},
  GridLines->{None, None},
  GridLinesStyle->Directive[
    GrayLevel[0.5, 0.4]],
  ImageSize->1000,
  Method->{
   "OptimizePlotMarkers" -> True, "OptimizePlotMarkers" -> True, 
    "CoordinatesToolOptions" -> {"DisplayFunction" -> ({
        Identity[
         Part[#, 1]], 
        Identity[
         Part[#, 2]]}& ), "CopiedValueFunction" -> ({
        Identity[
         Part[#, 1]], 
        Identity[
         Part[#, 2]]}& )}},
  PlotRange->{{0, 1.0823812164764224`}, {0, 8081.517049636329}},
  PlotRangePadding->{{0, 0}, {0, 0}},
  Ticks->{Automatic, Automatic}]], "Output",ExpressionUUID->"c54d0720-cbb3-\
4bfc-867e-27f74c12ceb7"]
}, Open  ]],

Cell[CellGroupData[{

Cell["\<\
Example sequences highlighted by regions found in analyses to be conserved\
\>", "Subsection",ExpressionUUID->"84f1b130-6156-48ab-9682-2809932fad3a"],

Cell[BoxData["\<\"Interesting points (by weighted raw PD) highlighted for \
gene PB2:\\nATGGAGAGAATAAAAGAACTAAGAGATCTAATGTCACAGTCC\\!\\(\\*StyleBox[\\\"\\\
\\\\\"C\\\\\\\"\\\", Rule[FontColor, RGBColor[Rational[71, 85], Rational[94, \
255], 0]], Rule[FontSize, 18], Rule[FontWeight, Bold], Rule[StripOnInput, \
False]]\\)\\!\\(\\*StyleBox[\\\"\\\\\\\"G\\\\\\\"\\\", Rule[FontColor, \
RGBColor[Rational[71, 85], Rational[94, 255], 0]], Rule[FontSize, 18], \
Rule[FontWeight, Bold], Rule[StripOnInput, False]]\\)\\!\\(\\*StyleBox[\\\"\\\
\\\\\"C\\\\\\\"\\\", Rule[FontColor, RGBColor[Rational[71, 85], Rational[94, \
255], 0]], Rule[FontSize, 18], Rule[FontWeight, Bold], Rule[StripOnInput, \
False]]\\)\\!\\(\\*StyleBox[\\\"\\\\\\\"A\\\\\\\"\\\", Rule[FontColor, \
RGBColor[Rational[71, 85], Rational[94, 255], 0]], Rule[FontSize, 18], \
Rule[FontWeight, Bold], Rule[StripOnInput, False]]\\)\\!\\(\\*StyleBox[\\\"\\\
\\\\\"C\\\\\\\"\\\", Rule[FontColor, RGBColor[Rational[71, 85], Rational[94, \
255], 0]], Rule[FontSize, 18], Rule[FontWeight, Bold], Rule[StripOnInput, \
False]]\\)\\!\\(\\*StyleBox[\\\"\\\\\\\"C\\\\\\\"\\\", Rule[FontColor, \
RGBColor[Rational[71, 85], Rational[94, 255], 0]], Rule[FontSize, 18], \
Rule[FontWeight, Bold], Rule[StripOnInput, False]]\\)\\!\\(\\*StyleBox[\\\"\\\
\\\\\"C\\\\\\\"\\\", Rule[FontColor, RGBColor[Rational[71, 85], Rational[94, \
255], 0]], Rule[FontSize, 18], Rule[FontWeight, Bold], Rule[StripOnInput, \
False]]\\)\\!\\(\\*StyleBox[\\\"\\\\\\\"G\\\\\\\"\\\", Rule[FontColor, \
RGBColor[Rational[71, 85], Rational[94, 255], 0]], Rule[FontSize, 18], \
Rule[FontWeight, Bold], Rule[StripOnInput, False]]\\)\\!\\(\\*StyleBox[\\\"\\\
\\\\\"C\\\\\\\"\\\", Rule[FontColor, RGBColor[Rational[71, 85], Rational[94, \
255], 0]], Rule[FontSize, 18], Rule[FontWeight, Bold], Rule[StripOnInput, \
False]]\\)\\!\\(\\*StyleBox[\\\"\\\\\\\"G\\\\\\\"\\\", Rule[FontColor, \
RGBColor[Rational[71, 85], Rational[94, 255], 0]], Rule[FontSize, 18], \
Rule[FontWeight, Bold], Rule[StripOnInput, False]]\\)\\!\\(\\*StyleBox[\\\"\\\
\\\\\"A\\\\\\\"\\\", Rule[FontColor, RGBColor[Rational[71, 85], Rational[94, \
255], 0]], Rule[FontSize, 18], Rule[FontWeight, Bold], Rule[StripOnInput, \
False]]\\)\\!\\(\\*StyleBox[\\\"\\\\\\\"G\\\\\\\"\\\", Rule[FontColor, \
RGBColor[Rational[71, 85], Rational[94, 255], 0]], Rule[FontSize, 18], \
Rule[FontWeight, Bold], Rule[StripOnInput, False]]\\)\\!\\(\\*StyleBox[\\\"\\\
\\\\\"A\\\\\\\"\\\", Rule[FontColor, RGBColor[Rational[71, 85], Rational[94, \
255], 0]], Rule[FontSize, 18], Rule[FontWeight, Bold], Rule[StripOnInput, \
False]]\\)\\!\\(\\*StyleBox[\\\"\\\\\\\"T\\\\\\\"\\\", Rule[FontColor, \
RGBColor[Rational[71, 85], Rational[94, 255], 0]], Rule[FontSize, 18], \
Rule[FontWeight, Bold], Rule[StripOnInput, False]]\\)\\!\\(\\*StyleBox[\\\"\\\
\\\\\"A\\\\\\\"\\\", Rule[FontColor, RGBColor[Rational[71, 85], Rational[94, \
255], 0]], Rule[FontSize, 18], Rule[FontWeight, Bold], Rule[StripOnInput, \
False]]\\)\\!\\(\\*StyleBox[\\\"\\\\\\\"C\\\\\\\"\\\", Rule[FontColor, \
RGBColor[Rational[71, 85], Rational[94, 255], 0]], Rule[FontSize, 18], \
Rule[FontWeight, Bold], Rule[StripOnInput, False]]\\)\\!\\(\\*StyleBox[\\\"\\\
\\\\\"T\\\\\\\"\\\", Rule[FontColor, RGBColor[Rational[71, 85], Rational[94, \
255], 0]], Rule[FontSize, 18], Rule[FontWeight, Bold], Rule[StripOnInput, \
False]]\\)\\!\\(\\*StyleBox[\\\"\\\\\\\"G\\\\\\\"\\\", Rule[FontColor, \
RGBColor[Rational[71, 85], Rational[94, 255], 0]], Rule[FontSize, 18], \
Rule[FontWeight, Bold], Rule[StripOnInput, False]]\\)\\!\\(\\*StyleBox[\\\"\\\
\\\\\"A\\\\\\\"\\\", Rule[FontColor, RGBColor[Rational[71, 85], Rational[94, \
255], 0]], Rule[FontSize, 18], Rule[FontWeight, Bold], Rule[StripOnInput, \
False]]\\)\\!\\(\\*StyleBox[\\\"\\\\\\\"C\\\\\\\"\\\", Rule[FontColor, \
RGBColor[Rational[71, 85], Rational[94, 255], 0]], Rule[FontSize, 18], \
Rule[FontWeight, Bold], Rule[StripOnInput, False]]\\)\\!\\(\\*StyleBox[\\\"\\\
\\\\\"A\\\\\\\"\\\", Rule[FontColor, RGBColor[Rational[71, 85], Rational[94, \
255], 0]], Rule[FontSize, 18], Rule[FontWeight, Bold], Rule[StripOnInput, \
False]]\\)\\!\\(\\*StyleBox[\\\"\\\\\\\"A\\\\\\\"\\\", Rule[FontColor, \
RGBColor[Rational[71, 85], Rational[94, 255], 0]], Rule[FontSize, 18], \
Rule[FontWeight, Bold], Rule[StripOnInput, False]]\\)\\!\\(\\*StyleBox[\\\"\\\
\\\\\"A\\\\\\\"\\\", Rule[FontColor, RGBColor[Rational[71, 85], Rational[94, \
255], 0]], Rule[FontSize, 18], Rule[FontWeight, Bold], Rule[StripOnInput, \
False]]\\)\\!\\(\\*StyleBox[\\\"\\\\\\\"A\\\\\\\"\\\", Rule[FontColor, \
RGBColor[Rational[71, 85], Rational[94, 255], 0]], Rule[FontSize, 18], \
Rule[FontWeight, Bold], Rule[StripOnInput, False]]\\)\\!\\(\\*StyleBox[\\\"\\\
\\\\\"A\\\\\\\"\\\", Rule[FontColor, RGBColor[Rational[71, 85], Rational[94, \
255], 0]], Rule[FontSize, 18], Rule[FontWeight, Bold], Rule[StripOnInput, \
False]]\\)\\!\\(\\*StyleBox[\\\"\\\\\\\"C\\\\\\\"\\\", Rule[FontColor, \
RGBColor[Rational[71, 85], Rational[94, 255], 0]], Rule[FontSize, 18], \
Rule[FontWeight, Bold], Rule[StripOnInput, False]]\\)\\!\\(\\*StyleBox[\\\"\\\
\\\\\"C\\\\\\\"\\\", Rule[FontColor, RGBColor[Rational[71, 85], Rational[94, \
255], 0]], Rule[FontSize, 18], Rule[FontWeight, Bold], Rule[StripOnInput, \
False]]\\)\\!\\(\\*StyleBox[\\\"\\\\\\\"A\\\\\\\"\\\", Rule[FontColor, \
RGBColor[Rational[71, 85], Rational[94, 255], 0]], Rule[FontSize, 18], \
Rule[FontWeight, Bold], Rule[StripOnInput, False]]\\)\\!\\(\\*StyleBox[\\\"\\\
\\\\\"C\\\\\\\"\\\", Rule[FontColor, RGBColor[Rational[71, 85], Rational[94, \
255], 0]], Rule[FontSize, 18], Rule[FontWeight, Bold], Rule[StripOnInput, \
False]]\\)\\!\\(\\*StyleBox[\\\"\\\\\\\"T\\\\\\\"\\\", Rule[FontColor, \
RGBColor[Rational[71, 85], Rational[94, 255], 0]], Rule[FontSize, 18], \
Rule[FontWeight, Bold], Rule[StripOnInput, False]]\\)\\!\\(\\*StyleBox[\\\"\\\
\\\\\"G\\\\\\\"\\\", Rule[FontColor, RGBColor[Rational[71, 85], Rational[94, \
255], 0]], Rule[FontSize, 18], Rule[FontWeight, Bold], Rule[StripOnInput, \
False]]\\)\\!\\(\\*StyleBox[\\\"\\\\\\\"T\\\\\\\"\\\", Rule[FontColor, \
RGBColor[Rational[71, 85], Rational[94, 255], 0]], Rule[FontSize, 18], \
Rule[FontWeight, Bold], Rule[StripOnInput, False]]\\)\\!\\(\\*StyleBox[\\\"\\\
\\\\\"G\\\\\\\"\\\", Rule[FontColor, RGBColor[Rational[71, 85], Rational[94, \
255], 0]], Rule[FontSize, 18], Rule[FontWeight, Bold], Rule[StripOnInput, \
False]]\\)\\!\\(\\*StyleBox[\\\"\\\\\\\"G\\\\\\\"\\\", Rule[FontColor, \
RGBColor[Rational[71, 85], Rational[94, 255], 0]], Rule[FontSize, 18], \
Rule[FontWeight, Bold], Rule[StripOnInput, False]]\\)\\!\\(\\*StyleBox[\\\"\\\
\\\\\"A\\\\\\\"\\\", Rule[FontColor, RGBColor[Rational[71, 85], Rational[94, \
255], 0]], Rule[FontSize, 18], Rule[FontWeight, Bold], Rule[StripOnInput, \
False]]\\)\\!\\(\\*StyleBox[\\\"\\\\\\\"C\\\\\\\"\\\", Rule[FontColor, \
RGBColor[Rational[71, 85], Rational[94, 255], 0]], Rule[FontSize, 18], \
Rule[FontWeight, Bold], Rule[StripOnInput, False]]\\)\\!\\(\\*StyleBox[\\\"\\\
\\\\\"C\\\\\\\"\\\", Rule[FontColor, RGBColor[Rational[71, 85], Rational[94, \
255], 0]], Rule[FontSize, 18], Rule[FontWeight, Bold], Rule[StripOnInput, \
False]]\\)\\!\\(\\*StyleBox[\\\"\\\\\\\"A\\\\\\\"\\\", Rule[FontColor, \
RGBColor[Rational[71, 85], Rational[94, 255], 0]], Rule[FontSize, 18], \
Rule[FontWeight, Bold], Rule[StripOnInput, False]]\\)\\!\\(\\*StyleBox[\\\"\\\
\\\\\"T\\\\\\\"\\\", Rule[FontColor, RGBColor[Rational[71, 85], Rational[94, \
255], 0]], Rule[FontSize, 18], Rule[FontWeight, Bold], Rule[StripOnInput, \
False]]\\)\\!\\(\\*StyleBox[\\\"\\\\\\\"A\\\\\\\"\\\", Rule[FontColor, \
RGBColor[Rational[71, 85], Rational[94, 255], 0]], Rule[FontSize, 18], \
Rule[FontWeight, Bold], Rule[StripOnInput, False]]\\)\\!\\(\\*StyleBox[\\\"\\\
\\\\\"T\\\\\\\"\\\", Rule[FontColor, RGBColor[Rational[71, 85], Rational[94, \
255], 0]], Rule[FontSize, 18], Rule[FontWeight, Bold], Rule[StripOnInput, \
False]]\\)\\!\\(\\*StyleBox[\\\"\\\\\\\"G\\\\\\\"\\\", Rule[FontColor, \
RGBColor[Rational[71, 85], Rational[94, 255], 0]], Rule[FontSize, 18], \
Rule[FontWeight, Bold], Rule[StripOnInput, False]]\\)\\!\\(\\*StyleBox[\\\"\\\
\\\\\"G\\\\\\\"\\\", Rule[FontColor, RGBColor[Rational[71, 85], Rational[94, \
255], 0]], Rule[FontSize, 18], Rule[FontWeight, Bold], Rule[StripOnInput, \
False]]\\)\\!\\(\\*StyleBox[\\\"\\\\\\\"C\\\\\\\"\\\", Rule[FontColor, \
RGBColor[Rational[71, 85], Rational[94, 255], 0]], Rule[FontSize, 18], \
Rule[FontWeight, Bold], Rule[StripOnInput, False]]\\)\\!\\(\\*StyleBox[\\\"\\\
\\\\\"C\\\\\\\"\\\", Rule[FontColor, RGBColor[Rational[71, 85], Rational[94, \
255], 0]], Rule[FontSize, 18], Rule[FontWeight, Bold], Rule[StripOnInput, \
False]]\\)\\!\\(\\*StyleBox[\\\"\\\\\\\"A\\\\\\\"\\\", Rule[FontColor, \
RGBColor[Rational[71, 85], Rational[94, 255], 0]], Rule[FontSize, 18], \
Rule[FontWeight, Bold], Rule[StripOnInput, False]]\\)\\!\\(\\*StyleBox[\\\"\\\
\\\\\"T\\\\\\\"\\\", Rule[FontColor, RGBColor[Rational[71, 85], Rational[94, \
255], 0]], Rule[FontSize, 18], Rule[FontWeight, Bold], Rule[StripOnInput, \
False]]\\)\\!\\(\\*StyleBox[\\\"\\\\\\\"A\\\\\\\"\\\", Rule[FontColor, \
RGBColor[Rational[71, 85], Rational[94, 255], 0]], Rule[FontSize, 18], \
Rule[FontWeight, Bold], Rule[StripOnInput, \
False]]\\)\
ATCAAGAAATACACATCAGGAAGACAAGAAAAGAACCCTGCCCTCAGAATGAAATGGATGATGGCAATGAAATATCCA\
ATCACAGCAGACAAGAGAATAATGGAGATGATCCCTGAACGGAATGAACAGGGACAGACGCTTTGGAGCAAGGCAAAT\
GATGCTGGATCGGACAGGGTGATGGTGTCTCCCCTAGCTGTGACTTGGTGGAACAGGAATGGACCGACAACAAGTACA\
GTCCATTATCCAAAGGTTTACAAAACATACTTTGAGAAGGTTGAAAGGTTAAAACATGGAACCTTTGGTCCCGTTCAT\
TTCCGAAACCAAGTTAAGATACGCCGCCGAGTGGATATAAACCCGGGCCATGCAGATCTCAGTGCTAAAGAAGCACAA\
GATGTTATCATGGAGGTTGTTTACCCAAATGAAGTGGGAGCTAGAATATTGACATCAGAGTCGCAATTGACAATAACA\
AAAGAGAAGAAGGAAGAGCTCCAGGATTGTAAGATTGCTCCTTTAATGGTGGCATACATGCTGGAAAGAGAACTGGTC\
CGCAAAACCAGATTTCTACCGGTAGCAGGCGGAACAAGCAGTGTATACATTGAGGTATTGCATTTGACTCAAGGGACC\
TGTTGGGAACAGATGTACACTCCTGGTGGAGAAGTGAGAAATGATGATGTTGACCAAAGTTTGATCATCGCTGCCAGA\
AACATTGTTAGGAGAGCAACAGTATCGGCGGACCCACTGGCATCACTACTGGAGATGTGTCACAGCACACAAATTGGT\
GGAATAAGGATGGTA\\!\\(\\*StyleBox[\\\"\\\\\\\"G\\\\\\\"\\\", Rule[FontColor, \
RGBColor[0, Rational[38, 85], Rational[178, 255]]], Rule[FontSize, 18], \
Rule[FontWeight, Bold], Rule[StripOnInput, False]]\\)\\!\\(\\*StyleBox[\\\"\\\
\\\\\"A\\\\\\\"\\\", Rule[FontColor, RGBColor[0, Rational[38, 85], \
Rational[178, 255]]], Rule[FontSize, 18], Rule[FontWeight, Bold], \
Rule[StripOnInput, False]]\\)\\!\\(\\*StyleBox[\\\"\\\\\\\"C\\\\\\\"\\\", \
Rule[FontColor, RGBColor[0, Rational[38, 85], Rational[178, 255]]], \
Rule[FontSize, 18], Rule[FontWeight, Bold], Rule[StripOnInput, \
False]]\\)\\!\\(\\*StyleBox[\\\"\\\\\\\"A\\\\\\\"\\\", Rule[FontColor, \
RGBColor[0, Rational[38, 85], Rational[178, 255]]], Rule[FontSize, 18], \
Rule[FontWeight, Bold], Rule[StripOnInput, False]]\\)\\!\\(\\*StyleBox[\\\"\\\
\\\\\"T\\\\\\\"\\\", Rule[FontColor, RGBColor[0, Rational[38, 85], \
Rational[178, 255]]], Rule[FontSize, 18], Rule[FontWeight, Bold], \
Rule[StripOnInput, False]]\\)\\!\\(\\*StyleBox[\\\"\\\\\\\"T\\\\\\\"\\\", \
Rule[FontColor, RGBColor[0, Rational[38, 85], Rational[178, 255]]], \
Rule[FontSize, 18], Rule[FontWeight, Bold], Rule[StripOnInput, \
False]]\\)\\!\\(\\*StyleBox[\\\"\\\\\\\"C\\\\\\\"\\\", Rule[FontColor, \
RGBColor[0, Rational[38, 85], Rational[178, 255]]], Rule[FontSize, 18], \
Rule[FontWeight, Bold], Rule[StripOnInput, False]]\\)\\!\\(\\*StyleBox[\\\"\\\
\\\\\"T\\\\\\\"\\\", Rule[FontColor, RGBColor[0, Rational[38, 85], \
Rational[178, 255]]], Rule[FontSize, 18], Rule[FontWeight, Bold], \
Rule[StripOnInput, False]]\\)\\!\\(\\*StyleBox[\\\"\\\\\\\"T\\\\\\\"\\\", \
Rule[FontColor, RGBColor[0, Rational[38, 85], Rational[178, 255]]], \
Rule[FontSize, 18], Rule[FontWeight, Bold], Rule[StripOnInput, \
False]]\\)\\!\\(\\*StyleBox[\\\"\\\\\\\"A\\\\\\\"\\\", Rule[FontColor, \
RGBColor[0, Rational[38, 85], Rational[178, 255]]], Rule[FontSize, 18], \
Rule[FontWeight, Bold], Rule[StripOnInput, False]]\\)\\!\\(\\*StyleBox[\\\"\\\
\\\\\"G\\\\\\\"\\\", Rule[FontColor, RGBColor[0, Rational[38, 85], \
Rational[178, 255]]], Rule[FontSize, 18], Rule[FontWeight, Bold], \
Rule[StripOnInput, False]]\\)\\!\\(\\*StyleBox[\\\"\\\\\\\"G\\\\\\\"\\\", \
Rule[FontColor, RGBColor[0, Rational[38, 85], Rational[178, 255]]], \
Rule[FontSize, 18], Rule[FontWeight, Bold], Rule[StripOnInput, \
False]]\\)\\!\\(\\*StyleBox[\\\"\\\\\\\"C\\\\\\\"\\\", Rule[FontColor, \
RGBColor[0, Rational[38, 85], Rational[178, 255]]], Rule[FontSize, 18], \
Rule[FontWeight, Bold], Rule[StripOnInput, False]]\\)\\!\\(\\*StyleBox[\\\"\\\
\\\\\"A\\\\\\\"\\\", Rule[FontColor, RGBColor[0, Rational[38, 85], \
Rational[178, 255]]], Rule[FontSize, 18], Rule[FontWeight, Bold], \
Rule[StripOnInput, False]]\\)\\!\\(\\*StyleBox[\\\"\\\\\\\"A\\\\\\\"\\\", \
Rule[FontColor, RGBColor[0, Rational[38, 85], Rational[178, 255]]], \
Rule[FontSize, 18], Rule[FontWeight, Bold], Rule[StripOnInput, \
False]]\\)\\!\\(\\*StyleBox[\\\"\\\\\\\"A\\\\\\\"\\\", Rule[FontColor, \
RGBColor[0, Rational[38, 85], Rational[178, 255]]], Rule[FontSize, 18], \
Rule[FontWeight, Bold], Rule[StripOnInput, False]]\\)\\!\\(\\*StyleBox[\\\"\\\
\\\\\"A\\\\\\\"\\\", Rule[FontColor, RGBColor[0, Rational[38, 85], \
Rational[178, 255]]], Rule[FontSize, 18], Rule[FontWeight, Bold], \
Rule[StripOnInput, False]]\\)\\!\\(\\*StyleBox[\\\"\\\\\\\"T\\\\\\\"\\\", \
Rule[FontColor, RGBColor[0, Rational[38, 85], Rational[178, 255]]], \
Rule[FontSize, 18], Rule[FontWeight, Bold], Rule[StripOnInput, \
False]]\\)\\!\\(\\*StyleBox[\\\"\\\\\\\"C\\\\\\\"\\\", Rule[FontColor, \
RGBColor[0, Rational[38, 85], Rational[178, 255]]], Rule[FontSize, 18], \
Rule[FontWeight, Bold], Rule[StripOnInput, False]]\\)\\!\\(\\*StyleBox[\\\"\\\
\\\\\"C\\\\\\\"\\\", Rule[FontColor, RGBColor[0, Rational[38, 85], \
Rational[178, 255]]], Rule[FontSize, 18], Rule[FontWeight, Bold], \
Rule[StripOnInput, False]]\\)\\!\\(\\*StyleBox[\\\"\\\\\\\"C\\\\\\\"\\\", \
Rule[FontColor, RGBColor[0, Rational[38, 85], Rational[178, 255]]], \
Rule[FontSize, 18], Rule[FontWeight, Bold], Rule[StripOnInput, \
False]]\\)\\!\\(\\*StyleBox[\\\"\\\\\\\"A\\\\\\\"\\\", Rule[FontColor, \
RGBColor[0, Rational[38, 85], Rational[178, 255]]], Rule[FontSize, 18], \
Rule[FontWeight, Bold], Rule[StripOnInput, False]]\\)\\!\\(\\*StyleBox[\\\"\\\
\\\\\"C\\\\\\\"\\\", Rule[FontColor, RGBColor[0, Rational[38, 85], \
Rational[178, 255]]], Rule[FontSize, 18], Rule[FontWeight, Bold], \
Rule[StripOnInput, False]]\\)\\!\\(\\*StyleBox[\\\"\\\\\\\"T\\\\\\\"\\\", \
Rule[FontColor, RGBColor[0, Rational[38, 85], Rational[178, 255]]], \
Rule[FontSize, 18], Rule[FontWeight, Bold], Rule[StripOnInput, \
False]]\\)\\!\\(\\*StyleBox[\\\"\\\\\\\"G\\\\\\\"\\\", Rule[FontColor, \
RGBColor[0, Rational[38, 85], Rational[178, 255]]], Rule[FontSize, 18], \
Rule[FontWeight, Bold], Rule[StripOnInput, False]]\\)\\!\\(\\*StyleBox[\\\"\\\
\\\\\"A\\\\\\\"\\\", Rule[FontColor, RGBColor[0, Rational[38, 85], \
Rational[178, 255]]], Rule[FontSize, 18], Rule[FontWeight, Bold], \
Rule[StripOnInput, False]]\\)\\!\\(\\*StyleBox[\\\"\\\\\\\"G\\\\\\\"\\\", \
Rule[FontColor, RGBColor[0, Rational[38, 85], Rational[178, 255]]], \
Rule[FontSize, 18], Rule[FontWeight, Bold], Rule[StripOnInput, \
False]]\\)\\!\\(\\*StyleBox[\\\"\\\\\\\"G\\\\\\\"\\\", Rule[FontColor, \
RGBColor[0, Rational[38, 85], Rational[178, 255]]], Rule[FontSize, 18], \
Rule[FontWeight, Bold], Rule[StripOnInput, False]]\\)\\!\\(\\*StyleBox[\\\"\\\
\\\\\"A\\\\\\\"\\\", Rule[FontColor, RGBColor[0, Rational[38, 85], \
Rational[178, 255]]], Rule[FontSize, 18], Rule[FontWeight, Bold], \
Rule[StripOnInput, False]]\\)\\!\\(\\*StyleBox[\\\"\\\\\\\"A\\\\\\\"\\\", \
Rule[FontColor, RGBColor[0, Rational[38, 85], Rational[178, 255]]], \
Rule[FontSize, 18], Rule[FontWeight, Bold], Rule[StripOnInput, \
False]]\\)\\!\\(\\*StyleBox[\\\"\\\\\\\"C\\\\\\\"\\\", Rule[FontColor, \
RGBColor[0, Rational[38, 85], Rational[178, 255]]], Rule[FontSize, 18], \
Rule[FontWeight, Bold], Rule[StripOnInput, False]]\\)\\!\\(\\*StyleBox[\\\"\\\
\\\\\"A\\\\\\\"\\\", Rule[FontColor, RGBColor[0, Rational[38, 85], \
Rational[178, 255]]], Rule[FontSize, 18], Rule[FontWeight, Bold], \
Rule[StripOnInput, False]]\\)\\!\\(\\*StyleBox[\\\"\\\\\\\"A\\\\\\\"\\\", \
Rule[FontColor, RGBColor[0, Rational[38, 85], Rational[178, 255]]], \
Rule[FontSize, 18], Rule[FontWeight, Bold], Rule[StripOnInput, \
False]]\\)\\!\\(\\*StyleBox[\\\"\\\\\\\"G\\\\\\\"\\\", Rule[FontColor, \
RGBColor[0, Rational[38, 85], Rational[178, 255]]], Rule[FontSize, 18], \
Rule[FontWeight, Bold], Rule[StripOnInput, False]]\\)\\!\\(\\*StyleBox[\\\"\\\
\\\\\"C\\\\\\\"\\\", Rule[FontColor, RGBColor[0, Rational[38, 85], \
Rational[178, 255]]], Rule[FontSize, 18], Rule[FontWeight, Bold], \
Rule[StripOnInput, False]]\\)\\!\\(\\*StyleBox[\\\"\\\\\\\"T\\\\\\\"\\\", \
Rule[FontColor, RGBColor[0, Rational[38, 85], Rational[178, 255]]], \
Rule[FontSize, 18], Rule[FontWeight, Bold], Rule[StripOnInput, \
False]]\\)\\!\\(\\*StyleBox[\\\"\\\\\\\"G\\\\\\\"\\\", Rule[FontColor, \
RGBColor[0, Rational[38, 85], Rational[178, 255]]], Rule[FontSize, 18], \
Rule[FontWeight, Bold], Rule[StripOnInput, False]]\\)\\!\\(\\*StyleBox[\\\"\\\
\\\\\"T\\\\\\\"\\\", Rule[FontColor, RGBColor[0, Rational[38, 85], \
Rational[178, 255]]], Rule[FontSize, 18], Rule[FontWeight, Bold], \
Rule[StripOnInput, False]]\\)\\!\\(\\*StyleBox[\\\"\\\\\\\"G\\\\\\\"\\\", \
Rule[FontColor, RGBColor[0, Rational[38, 85], Rational[178, 255]]], \
Rule[FontSize, 18], Rule[FontWeight, Bold], Rule[StripOnInput, \
False]]\\)\\!\\(\\*StyleBox[\\\"\\\\\\\"G\\\\\\\"\\\", Rule[FontColor, \
RGBColor[0, Rational[38, 85], Rational[178, 255]]], Rule[FontSize, 18], \
Rule[FontWeight, Bold], Rule[StripOnInput, False]]\\)\\!\\(\\*StyleBox[\\\"\\\
\\\\\"A\\\\\\\"\\\", Rule[FontColor, RGBColor[0, Rational[38, 85], \
Rational[178, 255]]], Rule[FontSize, 18], Rule[FontWeight, Bold], \
Rule[StripOnInput, False]]\\)\\!\\(\\*StyleBox[\\\"\\\\\\\"T\\\\\\\"\\\", \
Rule[FontColor, RGBColor[0, Rational[38, 85], Rational[178, 255]]], \
Rule[FontSize, 18], Rule[FontWeight, Bold], Rule[StripOnInput, \
False]]\\)\\!\\(\\*StyleBox[\\\"\\\\\\\"A\\\\\\\"\\\", Rule[FontColor, \
RGBColor[0, Rational[38, 85], Rational[178, 255]]], Rule[FontSize, 18], \
Rule[FontWeight, Bold], Rule[StripOnInput, False]]\\)\\!\\(\\*StyleBox[\\\"\\\
\\\\\"T\\\\\\\"\\\", Rule[FontColor, RGBColor[0, Rational[38, 85], \
Rational[178, 255]]], Rule[FontSize, 18], Rule[FontWeight, Bold], \
Rule[StripOnInput, False]]\\)\\!\\(\\*StyleBox[\\\"\\\\\\\"A\\\\\\\"\\\", \
Rule[FontColor, RGBColor[0, Rational[38, 85], Rational[178, 255]]], \
Rule[FontSize, 18], Rule[FontWeight, Bold], Rule[StripOnInput, \
False]]\\)\\!\\(\\*StyleBox[\\\"\\\\\\\"T\\\\\\\"\\\", Rule[FontColor, \
RGBColor[0, Rational[38, 85], Rational[178, 255]]], Rule[FontSize, 18], \
Rule[FontWeight, Bold], Rule[StripOnInput, False]]\\)\\!\\(\\*StyleBox[\\\"\\\
\\\\\"G\\\\\\\"\\\", Rule[FontColor, RGBColor[0, Rational[38, 85], \
Rational[178, 255]]], Rule[FontSize, 18], Rule[FontWeight, Bold], \
Rule[StripOnInput, False]]\\)\\!\\(\\*StyleBox[\\\"\\\\\\\"C\\\\\\\"\\\", \
Rule[FontColor, RGBColor[0, Rational[38, 85], Rational[178, 255]]], \
Rule[FontSize, 18], Rule[FontWeight, Bold], Rule[StripOnInput, \
False]]\\)\\!\\(\\*StyleBox[\\\"\\\\\\\"A\\\\\\\"\\\", Rule[FontColor, \
RGBColor[0, Rational[38, 85], Rational[178, 255]]], Rule[FontSize, 18], \
Rule[FontWeight, Bold], Rule[StripOnInput, False]]\\)\\!\\(\\*StyleBox[\\\"\\\
\\\\\"A\\\\\\\"\\\", Rule[FontColor, RGBColor[0, Rational[38, 85], \
Rational[178, 255]]], Rule[FontSize, 18], Rule[FontWeight, Bold], \
Rule[StripOnInput, False]]\\)\\!\\(\\*StyleBox[\\\"\\\\\\\"A\\\\\\\"\\\", \
Rule[FontColor, RGBColor[0, Rational[38, 85], Rational[178, 255]]], \
Rule[FontSize, 18], Rule[FontWeight, Bold], Rule[StripOnInput, \
False]]\\)\\!\\(\\*StyleBox[\\\"\\\\\\\"G\\\\\\\"\\\", Rule[FontColor, \
RGBColor[0, Rational[38, 85], Rational[178, 255]]], Rule[FontSize, 18], \
Rule[FontWeight, Bold], Rule[StripOnInput, False]]\\)\\!\\(\\*StyleBox[\\\"\\\
\\\\\"C\\\\\\\"\\\", Rule[FontColor, RGBColor[0, Rational[38, 85], \
Rational[178, 255]]], Rule[FontSize, 18], Rule[FontWeight, Bold], \
Rule[StripOnInput, False]]\\)\\!\\(\\*StyleBox[\\\"\\\\\\\"A\\\\\\\"\\\", \
Rule[FontColor, RGBColor[0, Rational[38, 85], Rational[178, 255]]], \
Rule[FontSize, 18], Rule[FontWeight, Bold], Rule[StripOnInput, \
False]]\\)\\!\\(\\*StyleBox[\\\"\\\\\\\"G\\\\\\\"\\\", Rule[FontColor, \
RGBColor[0, Rational[38, 85], Rational[178, 255]]], Rule[FontSize, 18], \
Rule[FontWeight, Bold], Rule[StripOnInput, False]]\\)\\!\\(\\*StyleBox[\\\"\\\
\\\\\"C\\\\\\\"\\\", Rule[FontColor, RGBColor[0, Rational[38, 85], \
Rational[178, 255]]], Rule[FontSize, 18], Rule[FontWeight, Bold], \
Rule[StripOnInput, False]]\\)\\!\\(\\*StyleBox[\\\"\\\\\\\"A\\\\\\\"\\\", \
Rule[FontColor, RGBColor[0, Rational[38, 85], Rational[178, 255]]], \
Rule[FontSize, 18], Rule[FontWeight, Bold], Rule[StripOnInput, \
False]]\\)\\!\\(\\*StyleBox[\\\"\\\\\\\"A\\\\\\\"\\\", Rule[FontColor, \
RGBColor[0, Rational[38, 85], Rational[178, 255]]], Rule[FontSize, 18], \
Rule[FontWeight, Bold], Rule[StripOnInput, False]]\\)\\!\\(\\*StyleBox[\\\"\\\
\\\\\"T\\\\\\\"\\\", Rule[FontColor, RGBColor[0, Rational[38, 85], \
Rational[178, 255]]], Rule[FontSize, 18], Rule[FontWeight, Bold], \
Rule[StripOnInput, False]]\\)\\!\\(\\*StyleBox[\\\"\\\\\\\"G\\\\\\\"\\\", \
Rule[FontColor, RGBColor[0, Rational[38, 85], Rational[178, 255]]], \
Rule[FontSize, 18], Rule[FontWeight, Bold], Rule[StripOnInput, \
False]]\\)\\!\\(\\*StyleBox[\\\"\\\\\\\"G\\\\\\\"\\\", Rule[FontColor, \
RGBColor[0, Rational[38, 85], Rational[178, 255]]], Rule[FontSize, 18], \
Rule[FontWeight, Bold], Rule[StripOnInput, False]]\\)\\!\\(\\*StyleBox[\\\"\\\
\\\\\"G\\\\\\\"\\\", Rule[FontColor, RGBColor[0, Rational[38, 85], \
Rational[178, 255]]], Rule[FontSize, 18], Rule[FontWeight, Bold], \
Rule[StripOnInput, False]]\\)\\!\\(\\*StyleBox[\\\"\\\\\\\"C\\\\\\\"\\\", \
Rule[FontColor, RGBColor[0, Rational[38, 85], Rational[178, 255]]], \
Rule[FontSize, 18], Rule[FontWeight, Bold], Rule[StripOnInput, \
False]]\\)\\!\\(\\*StyleBox[\\\"\\\\\\\"T\\\\\\\"\\\", Rule[FontColor, \
RGBColor[0, Rational[38, 85], Rational[178, 255]]], Rule[FontSize, 18], \
Rule[FontWeight, Bold], Rule[StripOnInput, False]]\\)\\!\\(\\*StyleBox[\\\"\\\
\\\\\"T\\\\\\\"\\\", Rule[FontColor, RGBColor[0, Rational[38, 85], \
Rational[178, 255]]], Rule[FontSize, 18], Rule[FontWeight, Bold], \
Rule[StripOnInput, False]]\\)\\!\\(\\*StyleBox[\\\"\\\\\\\"G\\\\\\\"\\\", \
Rule[FontColor, RGBColor[0, Rational[38, 85], Rational[178, 255]]], \
Rule[FontSize, 18], Rule[FontWeight, Bold], Rule[StripOnInput, \
False]]\\)\\!\\(\\*StyleBox[\\\"\\\\\\\"A\\\\\\\"\\\", Rule[FontColor, \
RGBColor[0, Rational[38, 85], Rational[178, 255]]], Rule[FontSize, 18], \
Rule[FontWeight, Bold], Rule[StripOnInput, False]]\\)\\!\\(\\*StyleBox[\\\"\\\
\\\\\"G\\\\\\\"\\\", Rule[FontColor, RGBColor[0, Rational[38, 85], \
Rational[178, 255]]], Rule[FontSize, 18], Rule[FontWeight, Bold], \
Rule[StripOnInput, False]]\\)\\!\\(\\*StyleBox[\\\"\\\\\\\"G\\\\\\\"\\\", \
Rule[FontColor, RGBColor[0, Rational[38, 85], Rational[178, 255]]], \
Rule[FontSize, 18], Rule[FontWeight, Bold], Rule[StripOnInput, \
False]]\\)\\!\\(\\*StyleBox[\\\"\\\\\\\"A\\\\\\\"\\\", Rule[FontColor, \
RGBColor[0, Rational[38, 85], Rational[178, 255]]], Rule[FontSize, 18], \
Rule[FontWeight, Bold], Rule[StripOnInput, False]]\\)\\!\\(\\*StyleBox[\\\"\\\
\\\\\"T\\\\\\\"\\\", Rule[FontColor, RGBColor[0, Rational[38, 85], \
Rational[178, 255]]], Rule[FontSize, 18], Rule[FontWeight, Bold], \
Rule[StripOnInput, False]]\\)\\!\\(\\*StyleBox[\\\"\\\\\\\"C\\\\\\\"\\\", \
Rule[FontColor, RGBColor[0, Rational[38, 85], Rational[178, 255]]], \
Rule[FontSize, 18], Rule[FontWeight, Bold], Rule[StripOnInput, \
False]]\\)\\!\\(\\*StyleBox[\\\"\\\\\\\"A\\\\\\\"\\\", Rule[FontColor, \
RGBColor[0, Rational[38, 85], Rational[178, 255]]], Rule[FontSize, 18], \
Rule[FontWeight, Bold], Rule[StripOnInput, False]]\\)\\!\\(\\*StyleBox[\\\"\\\
\\\\\"G\\\\\\\"\\\", Rule[FontColor, RGBColor[0, Rational[38, 85], \
Rational[178, 255]]], Rule[FontSize, 18], Rule[FontWeight, Bold], \
Rule[StripOnInput, False]]\\)\\!\\(\\*StyleBox[\\\"\\\\\\\"T\\\\\\\"\\\", \
Rule[FontColor, RGBColor[0, Rational[38, 85], Rational[178, 255]]], \
Rule[FontSize, 18], Rule[FontWeight, Bold], Rule[StripOnInput, \
False]]\\)\\!\\(\\*StyleBox[\\\"\\\\\\\"T\\\\\\\"\\\", Rule[FontColor, \
RGBColor[0, Rational[38, 85], Rational[178, 255]]], Rule[FontSize, 18], \
Rule[FontWeight, Bold], Rule[StripOnInput, False]]\\)\\!\\(\\*StyleBox[\\\"\\\
\\\\\"C\\\\\\\"\\\", Rule[FontColor, RGBColor[0, Rational[38, 85], \
Rational[178, 255]]], Rule[FontSize, 18], Rule[FontWeight, Bold], \
Rule[StripOnInput, False]]\\)\\!\\(\\*StyleBox[\\\"\\\\\\\"A\\\\\\\"\\\", \
Rule[FontColor, RGBColor[0, Rational[38, 85], Rational[178, 255]]], \
Rule[FontSize, 18], Rule[FontWeight, Bold], Rule[StripOnInput, \
False]]\\)\\!\\(\\*StyleBox[\\\"\\\\\\\"T\\\\\\\"\\\", Rule[FontColor, \
RGBColor[0, Rational[38, 85], Rational[178, 255]]], Rule[FontSize, 18], \
Rule[FontWeight, Bold], Rule[StripOnInput, False]]\\)\\!\\(\\*StyleBox[\\\"\\\
\\\\\"C\\\\\\\"\\\", Rule[FontColor, RGBColor[0, Rational[38, 85], \
Rational[178, 255]]], Rule[FontSize, 18], Rule[FontWeight, Bold], \
Rule[StripOnInput, False]]\\)\\!\\(\\*StyleBox[\\\"\\\\\\\"T\\\\\\\"\\\", \
Rule[FontColor, RGBColor[0, Rational[38, 85], Rational[178, 255]]], \
Rule[FontSize, 18], Rule[FontWeight, Bold], Rule[StripOnInput, \
False]]\\)\\!\\(\\*StyleBox[\\\"\\\\\\\"T\\\\\\\"\\\", Rule[FontColor, \
RGBColor[0, Rational[38, 85], Rational[178, 255]]], Rule[FontSize, 18], \
Rule[FontWeight, Bold], Rule[StripOnInput, False]]\\)\\!\\(\\*StyleBox[\\\"\\\
\\\\\"T\\\\\\\"\\\", Rule[FontColor, RGBColor[0, Rational[38, 85], \
Rational[178, 255]]], Rule[FontSize, 18], Rule[FontWeight, Bold], \
Rule[StripOnInput, False]]\\)\\!\\(\\*StyleBox[\\\"\\\\\\\"T\\\\\\\"\\\", \
Rule[FontColor, RGBColor[0, Rational[38, 85], Rational[178, 255]]], \
Rule[FontSize, 18], Rule[FontWeight, Bold], Rule[StripOnInput, \
False]]\\)\\!\\(\\*StyleBox[\\\"\\\\\\\"A\\\\\\\"\\\", Rule[FontColor, \
RGBColor[0, Rational[38, 85], Rational[178, 255]]], Rule[FontSize, 18], \
Rule[FontWeight, Bold], Rule[StripOnInput, False]]\\)\\!\\(\\*StyleBox[\\\"\\\
\\\\\"G\\\\\\\"\\\", Rule[FontColor, RGBColor[0, Rational[38, 85], \
Rational[178, 255]]], Rule[FontSize, 18], Rule[FontWeight, Bold], \
Rule[StripOnInput, False]]\\)\\!\\(\\*StyleBox[\\\"\\\\\\\"C\\\\\\\"\\\", \
Rule[FontColor, RGBColor[0, Rational[38, 85], Rational[178, 255]]], \
Rule[FontSize, 18], Rule[FontWeight, Bold], Rule[StripOnInput, \
False]]\\)\\!\\(\\*StyleBox[\\\"\\\\\\\"T\\\\\\\"\\\", Rule[FontColor, \
RGBColor[0, Rational[38, 85], Rational[178, 255]]], Rule[FontSize, 18], \
Rule[FontWeight, Bold], Rule[StripOnInput, False]]\\)\\!\\(\\*StyleBox[\\\"\\\
\\\\\"T\\\\\\\"\\\", Rule[FontColor, RGBColor[0, Rational[38, 85], \
Rational[178, 255]]], Rule[FontSize, 18], Rule[FontWeight, Bold], \
Rule[StripOnInput, False]]\\)\\!\\(\\*StyleBox[\\\"\\\\\\\"T\\\\\\\"\\\", \
Rule[FontColor, RGBColor[0, Rational[38, 85], Rational[178, 255]]], \
Rule[FontSize, 18], Rule[FontWeight, Bold], Rule[StripOnInput, \
False]]\\)\\!\\(\\*StyleBox[\\\"\\\\\\\"G\\\\\\\"\\\", Rule[FontColor, \
RGBColor[0, Rational[38, 85], Rational[178, 255]]], Rule[FontSize, 18], \
Rule[FontWeight, Bold], Rule[StripOnInput, False]]\\)\\!\\(\\*StyleBox[\\\"\\\
\\\\\"G\\\\\\\"\\\", Rule[FontColor, RGBColor[0, Rational[38, 85], \
Rational[178, 255]]], Rule[FontSize, 18], Rule[FontWeight, Bold], \
Rule[StripOnInput, False]]\\)\\!\\(\\*StyleBox[\\\"\\\\\\\"A\\\\\\\"\\\", \
Rule[FontColor, RGBColor[0, Rational[38, 85], Rational[178, 255]]], \
Rule[FontSize, 18], Rule[FontWeight, Bold], Rule[StripOnInput, \
False]]\\)\\!\\(\\*StyleBox[\\\"\\\\\\\"G\\\\\\\"\\\", Rule[FontColor, \
RGBColor[0, Rational[38, 85], Rational[178, 255]]], Rule[FontSize, 18], \
Rule[FontWeight, Bold], Rule[StripOnInput, False]]\\)\\!\\(\\*StyleBox[\\\"\\\
\\\\\"G\\\\\\\"\\\", Rule[FontColor, RGBColor[0, Rational[38, 85], \
Rational[178, 255]]], Rule[FontSize, 18], Rule[FontWeight, Bold], \
Rule[StripOnInput, False]]\\)\\!\\(\\*StyleBox[\\\"\\\\\\\"C\\\\\\\"\\\", \
Rule[FontColor, RGBColor[0, Rational[38, 85], Rational[178, 255]]], \
Rule[FontSize, 18], Rule[FontWeight, Bold], Rule[StripOnInput, \
False]]\\)\\!\\(\\*StyleBox[\\\"\\\\\\\"T\\\\\\\"\\\", Rule[FontColor, \
RGBColor[0, Rational[38, 85], Rational[178, 255]]], Rule[FontSize, 18], \
Rule[FontWeight, Bold], Rule[StripOnInput, False]]\\)\\!\\(\\*StyleBox[\\\"\\\
\\\\\"T\\\\\\\"\\\", Rule[FontColor, RGBColor[0, Rational[38, 85], \
Rational[178, 255]]], Rule[FontSize, 18], Rule[FontWeight, Bold], \
Rule[StripOnInput, False]]\\)\\!\\(\\*StyleBox[\\\"\\\\\\\"C\\\\\\\"\\\", \
Rule[FontColor, RGBColor[0, Rational[38, 85], Rational[178, 255]]], \
Rule[FontSize, 18], Rule[FontWeight, Bold], Rule[StripOnInput, \
False]]\\)\\!\\(\\*StyleBox[\\\"\\\\\\\"A\\\\\\\"\\\", Rule[FontColor, \
RGBColor[0, Rational[38, 85], Rational[178, 255]]], Rule[FontSize, 18], \
Rule[FontWeight, Bold], Rule[StripOnInput, False]]\\)\\!\\(\\*StyleBox[\\\"\\\
\\\\\"C\\\\\\\"\\\", Rule[FontColor, RGBColor[0, Rational[38, 85], \
Rational[178, 255]]], Rule[FontSize, 18], Rule[FontWeight, Bold], \
Rule[StripOnInput, False]]\\)\\!\\(\\*StyleBox[\\\"\\\\\\\"T\\\\\\\"\\\", \
Rule[FontColor, RGBColor[0, Rational[38, 85], Rational[178, 255]]], \
Rule[FontSize, 18], Rule[FontWeight, Bold], Rule[StripOnInput, \
False]]\\)\\!\\(\\*StyleBox[\\\"\\\\\\\"T\\\\\\\"\\\", Rule[FontColor, \
RGBColor[0, Rational[38, 85], Rational[178, 255]]], Rule[FontSize, 18], \
Rule[FontWeight, Bold], Rule[StripOnInput, False]]\\)\\!\\(\\*StyleBox[\\\"\\\
\\\\\"T\\\\\\\"\\\", Rule[FontColor, RGBColor[0, Rational[38, 85], \
Rational[178, 255]]], Rule[FontSize, 18], Rule[FontWeight, Bold], \
Rule[StripOnInput, False]]\\)\\!\\(\\*StyleBox[\\\"\\\\\\\"C\\\\\\\"\\\", \
Rule[FontColor, RGBColor[0, Rational[38, 85], Rational[178, 255]]], \
Rule[FontSize, 18], Rule[FontWeight, Bold], Rule[StripOnInput, \
False]]\\)\\!\\(\\*StyleBox[\\\"\\\\\\\"A\\\\\\\"\\\", Rule[FontColor, \
RGBColor[0, Rational[38, 85], Rational[178, 255]]], Rule[FontSize, 18], \
Rule[FontWeight, Bold], Rule[StripOnInput, False]]\\)\\!\\(\\*StyleBox[\\\"\\\
\\\\\"A\\\\\\\"\\\", Rule[FontColor, RGBColor[0, Rational[38, 85], \
Rational[178, 255]]], Rule[FontSize, 18], Rule[FontWeight, Bold], \
Rule[StripOnInput, False]]\\)\\!\\(\\*StyleBox[\\\"\\\\\\\"A\\\\\\\"\\\", \
Rule[FontColor, RGBColor[0, Rational[38, 85], Rational[178, 255]]], \
Rule[FontSize, 18], Rule[FontWeight, Bold], Rule[StripOnInput, \
False]]\\)\\!\\(\\*StyleBox[\\\"\\\\\\\"A\\\\\\\"\\\", Rule[FontColor, \
RGBColor[0, Rational[38, 85], Rational[178, 255]]], Rule[FontSize, 18], \
Rule[FontWeight, Bold], Rule[StripOnInput, False]]\\)\\!\\(\\*StyleBox[\\\"\\\
\\\\\"G\\\\\\\"\\\", Rule[FontColor, RGBColor[0, Rational[38, 85], \
Rational[178, 255]]], Rule[FontSize, 18], Rule[FontWeight, Bold], \
Rule[StripOnInput, False]]\\)\\!\\(\\*StyleBox[\\\"\\\\\\\"A\\\\\\\"\\\", \
Rule[FontColor, RGBColor[0, Rational[38, 85], Rational[178, 255]]], \
Rule[FontSize, 18], Rule[FontWeight, Bold], Rule[StripOnInput, \
False]]\\)\\!\\(\\*StyleBox[\\\"\\\\\\\"A\\\\\\\"\\\", Rule[FontColor, \
RGBColor[0, Rational[38, 85], Rational[178, 255]]], Rule[FontSize, 18], \
Rule[FontWeight, Bold], Rule[StripOnInput, False]]\\)\\!\\(\\*StyleBox[\\\"\\\
\\\\\"C\\\\\\\"\\\", Rule[FontColor, RGBColor[0, Rational[38, 85], \
Rational[178, 255]]], Rule[FontSize, 18], Rule[FontWeight, Bold], \
Rule[StripOnInput, False]]\\)\\!\\(\\*StyleBox[\\\"\\\\\\\"A\\\\\\\"\\\", \
Rule[FontColor, RGBColor[0, Rational[38, 85], Rational[178, 255]]], \
Rule[FontSize, 18], Rule[FontWeight, Bold], Rule[StripOnInput, \
False]]\\)\\!\\(\\*StyleBox[\\\"\\\\\\\"A\\\\\\\"\\\", Rule[FontColor, \
RGBColor[0, Rational[38, 85], Rational[178, 255]]], Rule[FontSize, 18], \
Rule[FontWeight, Bold], Rule[StripOnInput, False]]\\)\\!\\(\\*StyleBox[\\\"\\\
\\\\\"G\\\\\\\"\\\", Rule[FontColor, RGBColor[0, Rational[38, 85], \
Rational[178, 255]]], Rule[FontSize, 18], Rule[FontWeight, Bold], \
Rule[StripOnInput, False]]\\)\\!\\(\\*StyleBox[\\\"\\\\\\\"T\\\\\\\"\\\", \
Rule[FontColor, RGBColor[0, Rational[38, 85], Rational[178, 255]]], \
Rule[FontSize, 18], Rule[FontWeight, Bold], Rule[StripOnInput, \
False]]\\)\\!\\(\\*StyleBox[\\\"\\\\\\\"G\\\\\\\"\\\", Rule[FontColor, \
RGBColor[0, Rational[38, 85], Rational[178, 255]]], Rule[FontSize, 18], \
Rule[FontWeight, Bold], Rule[StripOnInput, False]]\\)\\!\\(\\*StyleBox[\\\"\\\
\\\\\"G\\\\\\\"\\\", Rule[FontColor, RGBColor[0, Rational[38, 85], \
Rational[178, 255]]], Rule[FontSize, 18], Rule[FontWeight, Bold], \
Rule[StripOnInput, False]]\\)\\!\\(\\*StyleBox[\\\"\\\\\\\"G\\\\\\\"\\\", \
Rule[FontColor, RGBColor[0, Rational[38, 85], Rational[178, 255]]], \
Rule[FontSize, 18], Rule[FontWeight, Bold], Rule[StripOnInput, \
False]]\\)\\!\\(\\*StyleBox[\\\"\\\\\\\"T\\\\\\\"\\\", Rule[FontColor, \
RGBColor[0, Rational[38, 85], Rational[178, 255]]], Rule[FontSize, 18], \
Rule[FontWeight, Bold], Rule[StripOnInput, False]]\\)\\!\\(\\*StyleBox[\\\"\\\
\\\\\"C\\\\\\\"\\\", Rule[FontColor, RGBColor[0, Rational[38, 85], \
Rational[178, 255]]], Rule[FontSize, 18], Rule[FontWeight, Bold], \
Rule[StripOnInput, False]]\\)\\!\\(\\*StyleBox[\\\"\\\\\\\"A\\\\\\\"\\\", \
Rule[FontColor, RGBColor[0, Rational[38, 85], Rational[178, 255]]], \
Rule[FontSize, 18], Rule[FontWeight, Bold], Rule[StripOnInput, \
False]]\\)\\!\\(\\*StyleBox[\\\"\\\\\\\"T\\\\\\\"\\\", Rule[FontColor, \
RGBColor[0, Rational[38, 85], Rational[178, 255]]], Rule[FontSize, 18], \
Rule[FontWeight, Bold], Rule[StripOnInput, False]]\\)\\!\\(\\*StyleBox[\\\"\\\
\\\\\"C\\\\\\\"\\\", Rule[FontColor, RGBColor[0, Rational[38, 85], \
Rational[178, 255]]], Rule[FontSize, 18], Rule[FontWeight, Bold], \
Rule[StripOnInput, False]]\\)\\!\\(\\*StyleBox[\\\"\\\\\\\"C\\\\\\\"\\\", \
Rule[FontColor, RGBColor[0, Rational[38, 85], Rational[178, 255]]], \
Rule[FontSize, 18], Rule[FontWeight, Bold], Rule[StripOnInput, \
False]]\\)\\!\\(\\*StyleBox[\\\"\\\\\\\"G\\\\\\\"\\\", Rule[FontColor, \
RGBColor[0, Rational[38, 85], Rational[178, 255]]], Rule[FontSize, 18], \
Rule[FontWeight, Bold], Rule[StripOnInput, False]]\\)\\!\\(\\*StyleBox[\\\"\\\
\\\\\"T\\\\\\\"\\\", Rule[FontColor, RGBColor[0, Rational[38, 85], \
Rational[178, 255]]], Rule[FontSize, 18], Rule[FontWeight, Bold], \
Rule[StripOnInput, False]]\\)\\!\\(\\*StyleBox[\\\"\\\\\\\"A\\\\\\\"\\\", \
Rule[FontColor, RGBColor[0, Rational[38, 85], Rational[178, 255]]], \
Rule[FontSize, 18], Rule[FontWeight, Bold], Rule[StripOnInput, \
False]]\\)\\!\\(\\*StyleBox[\\\"\\\\\\\"A\\\\\\\"\\\", Rule[FontColor, \
RGBColor[0, Rational[38, 85], Rational[178, 255]]], Rule[FontSize, 18], \
Rule[FontWeight, Bold], Rule[StripOnInput, False]]\\)\\!\\(\\*StyleBox[\\\"\\\
\\\\\"A\\\\\\\"\\\", Rule[FontColor, RGBColor[0, Rational[38, 85], \
Rational[178, 255]]], Rule[FontSize, 18], Rule[FontWeight, Bold], \
Rule[StripOnInput, False]]\\)\\!\\(\\*StyleBox[\\\"\\\\\\\"G\\\\\\\"\\\", \
Rule[FontColor, RGBColor[0, Rational[38, 85], Rational[178, 255]]], \
Rule[FontSize, 18], Rule[FontWeight, Bold], Rule[StripOnInput, \
False]]\\)\\!\\(\\*StyleBox[\\\"\\\\\\\"A\\\\\\\"\\\", Rule[FontColor, \
RGBColor[0, Rational[38, 85], Rational[178, 255]]], Rule[FontSize, 18], \
Rule[FontWeight, Bold], Rule[StripOnInput, False]]\\)\\!\\(\\*StyleBox[\\\"\\\
\\\\\"A\\\\\\\"\\\", Rule[FontColor, RGBColor[0, Rational[38, 85], \
Rational[178, 255]]], Rule[FontSize, 18], Rule[FontWeight, Bold], \
Rule[StripOnInput, False]]\\)\\!\\(\\*StyleBox[\\\"\\\\\\\"A\\\\\\\"\\\", \
Rule[FontColor, RGBColor[0, Rational[38, 85], Rational[178, 255]]], \
Rule[FontSize, 18], Rule[FontWeight, Bold], Rule[StripOnInput, \
False]]\\)\\!\\(\\*StyleBox[\\\"\\\\\\\"G\\\\\\\"\\\", Rule[FontColor, \
RGBColor[0, Rational[38, 85], Rational[178, 255]]], Rule[FontSize, 18], \
Rule[FontWeight, Bold], Rule[StripOnInput, False]]\\)\\!\\(\\*StyleBox[\\\"\\\
\\\\\"A\\\\\\\"\\\", Rule[FontColor, RGBColor[0, Rational[38, 85], \
Rational[178, 255]]], Rule[FontSize, 18], Rule[FontWeight, Bold], \
Rule[StripOnInput, False]]\\)\\!\\(\\*StyleBox[\\\"\\\\\\\"A\\\\\\\"\\\", \
Rule[FontColor, RGBColor[0, Rational[38, 85], Rational[178, 255]]], \
Rule[FontSize, 18], Rule[FontWeight, Bold], Rule[StripOnInput, \
False]]\\)\\!\\(\\*StyleBox[\\\"\\\\\\\"G\\\\\\\"\\\", Rule[FontColor, \
RGBColor[0, Rational[38, 85], Rational[178, 255]]], Rule[FontSize, 18], \
Rule[FontWeight, Bold], Rule[StripOnInput, False]]\\)\\!\\(\\*StyleBox[\\\"\\\
\\\\\"A\\\\\\\"\\\", Rule[FontColor, RGBColor[0, Rational[38, 85], \
Rational[178, 255]]], Rule[FontSize, 18], Rule[FontWeight, Bold], \
Rule[StripOnInput, False]]\\)\\!\\(\\*StyleBox[\\\"\\\\\\\"A\\\\\\\"\\\", \
Rule[FontColor, RGBColor[0, Rational[38, 85], Rational[178, 255]]], \
Rule[FontSize, 18], Rule[FontWeight, Bold], Rule[StripOnInput, \
False]]\\)\\!\\(\\*StyleBox[\\\"\\\\\\\"G\\\\\\\"\\\", Rule[FontColor, \
RGBColor[0, Rational[38, 85], Rational[178, 255]]], Rule[FontSize, 18], \
Rule[FontWeight, Bold], Rule[StripOnInput, False]]\\)\\!\\(\\*StyleBox[\\\"\\\
\\\\\"A\\\\\\\"\\\", Rule[FontColor, RGBColor[0, Rational[38, 85], \
Rational[178, 255]]], Rule[FontSize, 18], Rule[FontWeight, Bold], \
Rule[StripOnInput, False]]\\)\\!\\(\\*StyleBox[\\\"\\\\\\\"A\\\\\\\"\\\", \
Rule[FontColor, RGBColor[0, Rational[38, 85], Rational[178, 255]]], \
Rule[FontSize, 18], Rule[FontWeight, Bold], Rule[StripOnInput, \
False]]\\)\\!\\(\\*StyleBox[\\\"\\\\\\\"G\\\\\\\"\\\", Rule[FontColor, \
RGBColor[0, Rational[38, 85], Rational[178, 255]]], Rule[FontSize, 18], \
Rule[FontWeight, Bold], Rule[StripOnInput, False]]\\)\\!\\(\\*StyleBox[\\\"\\\
\\\\\"T\\\\\\\"\\\", Rule[FontColor, RGBColor[0, Rational[38, 85], \
Rational[178, 255]]], Rule[FontSize, 18], Rule[FontWeight, Bold], \
Rule[StripOnInput, False]]\\)\\!\\(\\*StyleBox[\\\"\\\\\\\"G\\\\\\\"\\\", \
Rule[FontColor, RGBColor[0, Rational[38, 85], Rational[178, 255]]], \
Rule[FontSize, 18], Rule[FontWeight, Bold], Rule[StripOnInput, \
False]]\\)\\!\\(\\*StyleBox[\\\"\\\\\\\"C\\\\\\\"\\\", Rule[FontColor, \
RGBColor[0, Rational[38, 85], Rational[178, 255]]], Rule[FontSize, 18], \
Rule[FontWeight, Bold], Rule[StripOnInput, False]]\\)\\!\\(\\*StyleBox[\\\"\\\
\\\\\"T\\\\\\\"\\\", Rule[FontColor, RGBColor[0, Rational[38, 85], \
Rational[178, 255]]], Rule[FontSize, 18], Rule[FontWeight, Bold], \
Rule[StripOnInput, False]]\\)\\!\\(\\*StyleBox[\\\"\\\\\\\"T\\\\\\\"\\\", \
Rule[FontColor, RGBColor[0, Rational[38, 85], Rational[178, 255]]], \
Rule[FontSize, 18], Rule[FontWeight, Bold], Rule[StripOnInput, \
False]]\\)\\!\\(\\*StyleBox[\\\"\\\\\\\"A\\\\\\\"\\\", Rule[FontColor, \
RGBColor[0, Rational[38, 85], Rational[178, 255]]], Rule[FontSize, 18], \
Rule[FontWeight, Bold], Rule[StripOnInput, False]]\\)\\!\\(\\*StyleBox[\\\"\\\
\\\\\"C\\\\\\\"\\\", Rule[FontColor, RGBColor[0, Rational[38, 85], \
Rational[178, 255]]], Rule[FontSize, 18], Rule[FontWeight, Bold], \
Rule[StripOnInput, False]]\\)\\!\\(\\*StyleBox[\\\"\\\\\\\"A\\\\\\\"\\\", \
Rule[FontColor, RGBColor[0, Rational[38, 85], Rational[178, 255]]], \
Rule[FontSize, 18], Rule[FontWeight, Bold], Rule[StripOnInput, \
False]]\\)\\!\\(\\*StyleBox[\\\"\\\\\\\"G\\\\\\\"\\\", Rule[FontColor, \
RGBColor[0, Rational[38, 85], Rational[178, 255]]], Rule[FontSize, 18], \
Rule[FontWeight, Bold], Rule[StripOnInput, False]]\\)\\!\\(\\*StyleBox[\\\"\\\
\\\\\"G\\\\\\\"\\\", Rule[FontColor, RGBColor[0, Rational[38, 85], \
Rational[178, 255]]], Rule[FontSize, 18], Rule[FontWeight, Bold], \
Rule[StripOnInput, False]]\\)\\!\\(\\*StyleBox[\\\"\\\\\\\"C\\\\\\\"\\\", \
Rule[FontColor, RGBColor[0, Rational[38, 85], Rational[178, 255]]], \
Rule[FontSize, 18], Rule[FontWeight, Bold], Rule[StripOnInput, \
False]]\\)\\!\\(\\*StyleBox[\\\"\\\\\\\"A\\\\\\\"\\\", Rule[FontColor, \
RGBColor[0, Rational[38, 85], Rational[178, 255]]], Rule[FontSize, 18], \
Rule[FontWeight, Bold], Rule[StripOnInput, False]]\\)\\!\\(\\*StyleBox[\\\"\\\
\\\\\"A\\\\\\\"\\\", Rule[FontColor, RGBColor[0, Rational[38, 85], \
Rational[178, 255]]], Rule[FontSize, 18], Rule[FontWeight, Bold], \
Rule[StripOnInput, False]]\\)\\!\\(\\*StyleBox[\\\"\\\\\\\"C\\\\\\\"\\\", \
Rule[FontColor, RGBColor[0, Rational[38, 85], Rational[178, 255]]], \
Rule[FontSize, 18], Rule[FontWeight, Bold], Rule[StripOnInput, \
False]]\\)\\!\\(\\*StyleBox[\\\"\\\\\\\"C\\\\\\\"\\\", Rule[FontColor, \
RGBColor[0, Rational[38, 85], Rational[178, 255]]], Rule[FontSize, 18], \
Rule[FontWeight, Bold], Rule[StripOnInput, False]]\\)\\!\\(\\*StyleBox[\\\"\\\
\\\\\"T\\\\\\\"\\\", Rule[FontColor, RGBColor[0, Rational[38, 85], \
Rational[178, 255]]], Rule[FontSize, 18], Rule[FontWeight, Bold], \
Rule[StripOnInput, False]]\\)\\!\\(\\*StyleBox[\\\"\\\\\\\"C\\\\\\\"\\\", \
Rule[FontColor, RGBColor[0, Rational[38, 85], Rational[178, 255]]], \
Rule[FontSize, 18], Rule[FontWeight, Bold], Rule[StripOnInput, \
False]]\\)\\!\\(\\*StyleBox[\\\"\\\\\\\"C\\\\\\\"\\\", Rule[FontColor, \
RGBColor[0, Rational[38, 85], Rational[178, 255]]], Rule[FontSize, 18], \
Rule[FontWeight, Bold], Rule[StripOnInput, False]]\\)\\!\\(\\*StyleBox[\\\"\\\
\\\\\"A\\\\\\\"\\\", Rule[FontColor, RGBColor[0, Rational[38, 85], \
Rational[178, 255]]], Rule[FontSize, 18], Rule[FontWeight, Bold], \
Rule[StripOnInput, False]]\\)\\!\\(\\*StyleBox[\\\"\\\\\\\"A\\\\\\\"\\\", \
Rule[FontColor, RGBColor[0, Rational[38, 85], Rational[178, 255]]], \
Rule[FontSize, 18], Rule[FontWeight, Bold], Rule[StripOnInput, \
False]]\\)\\!\\(\\*StyleBox[\\\"\\\\\\\"A\\\\\\\"\\\", Rule[FontColor, \
RGBColor[0, Rational[38, 85], Rational[178, 255]]], Rule[FontSize, 18], \
Rule[FontWeight, Bold], Rule[StripOnInput, False]]\\)\\!\\(\\*StyleBox[\\\"\\\
\\\\\"C\\\\\\\"\\\", Rule[FontColor, RGBColor[0, Rational[38, 85], \
Rational[178, 255]]], Rule[FontSize, 18], Rule[FontWeight, Bold], \
Rule[StripOnInput, False]]\\)\\!\\(\\*StyleBox[\\\"\\\\\\\"A\\\\\\\"\\\", \
Rule[FontColor, RGBColor[0, Rational[38, 85], Rational[178, 255]]], \
Rule[FontSize, 18], Rule[FontWeight, Bold], Rule[StripOnInput, \
False]]\\)\\!\\(\\*StyleBox[\\\"\\\\\\\"T\\\\\\\"\\\", Rule[FontColor, \
RGBColor[0, Rational[38, 85], Rational[178, 255]]], Rule[FontSize, 18], \
Rule[FontWeight, Bold], Rule[StripOnInput, False]]\\)\\!\\(\\*StyleBox[\\\"\\\
\\\\\"T\\\\\\\"\\\", Rule[FontColor, RGBColor[0, Rational[38, 85], \
Rational[178, 255]]], Rule[FontSize, 18], Rule[FontWeight, Bold], \
Rule[StripOnInput, False]]\\)\\!\\(\\*StyleBox[\\\"\\\\\\\"G\\\\\\\"\\\", \
Rule[FontColor, RGBColor[0, Rational[38, 85], Rational[178, 255]]], \
Rule[FontSize, 18], Rule[FontWeight, Bold], Rule[StripOnInput, \
False]]\\)\\!\\(\\*StyleBox[\\\"\\\\\\\"A\\\\\\\"\\\", Rule[FontColor, \
RGBColor[0, Rational[38, 85], Rational[178, 255]]], Rule[FontSize, 18], \
Rule[FontWeight, Bold], Rule[StripOnInput, False]]\\)\\!\\(\\*StyleBox[\\\"\\\
\\\\\"A\\\\\\\"\\\", Rule[FontColor, RGBColor[0, Rational[38, 85], \
Rational[178, 255]]], Rule[FontSize, 18], Rule[FontWeight, Bold], \
Rule[StripOnInput, False]]\\)\\!\\(\\*StyleBox[\\\"\\\\\\\"A\\\\\\\"\\\", \
Rule[FontColor, RGBColor[0, Rational[38, 85], Rational[178, 255]]], \
Rule[FontSize, 18], Rule[FontWeight, Bold], Rule[StripOnInput, \
False]]\\)\\!\\(\\*StyleBox[\\\"\\\\\\\"A\\\\\\\"\\\", Rule[FontColor, \
RGBColor[0, Rational[38, 85], Rational[178, 255]]], Rule[FontSize, 18], \
Rule[FontWeight, Bold], Rule[StripOnInput, False]]\\)\\!\\(\\*StyleBox[\\\"\\\
\\\\\"T\\\\\\\"\\\", Rule[FontColor, RGBColor[0, Rational[38, 85], \
Rational[178, 255]]], Rule[FontSize, 18], Rule[FontWeight, Bold], \
Rule[StripOnInput, False]]\\)\\!\\(\\*StyleBox[\\\"\\\\\\\"A\\\\\\\"\\\", \
Rule[FontColor, RGBColor[0, Rational[38, 85], Rational[178, 255]]], \
Rule[FontSize, 18], Rule[FontWeight, Bold], Rule[StripOnInput, \
False]]\\)\\!\\(\\*StyleBox[\\\"\\\\\\\"A\\\\\\\"\\\", Rule[FontColor, \
RGBColor[0, Rational[38, 85], Rational[178, 255]]], Rule[FontSize, 18], \
Rule[FontWeight, Bold], Rule[StripOnInput, False]]\\)\\!\\(\\*StyleBox[\\\"\\\
\\\\\"G\\\\\\\"\\\", Rule[FontColor, RGBColor[0, Rational[38, 85], \
Rational[178, 255]]], Rule[FontSize, 18], Rule[FontWeight, Bold], \
Rule[StripOnInput, False]]\\)\\!\\(\\*StyleBox[\\\"\\\\\\\"A\\\\\\\"\\\", \
Rule[FontColor, RGBColor[0, Rational[38, 85], Rational[178, 255]]], \
Rule[FontSize, 18], Rule[FontWeight, Bold], Rule[StripOnInput, \
False]]\\)\\!\\(\\*StyleBox[\\\"\\\\\\\"G\\\\\\\"\\\", Rule[FontColor, \
RGBColor[0, Rational[38, 85], Rational[178, 255]]], Rule[FontSize, 18], \
Rule[FontWeight, Bold], Rule[StripOnInput, False]]\\)\\!\\(\\*StyleBox[\\\"\\\
\\\\\"T\\\\\\\"\\\", Rule[FontColor, RGBColor[0, Rational[38, 85], \
Rational[178, 255]]], Rule[FontSize, 18], Rule[FontWeight, Bold], \
Rule[StripOnInput, False]]\\)\\!\\(\\*StyleBox[\\\"\\\\\\\"G\\\\\\\"\\\", \
Rule[FontColor, RGBColor[0, Rational[38, 85], Rational[178, 255]]], \
Rule[FontSize, 18], Rule[FontWeight, Bold], Rule[StripOnInput, \
False]]\\)\\!\\(\\*StyleBox[\\\"\\\\\\\"C\\\\\\\"\\\", Rule[FontColor, \
RGBColor[0, Rational[38, 85], Rational[178, 255]]], Rule[FontSize, 18], \
Rule[FontWeight, Bold], Rule[StripOnInput, False]]\\)\\!\\(\\*StyleBox[\\\"\\\
\\\\\"A\\\\\\\"\\\", Rule[FontColor, RGBColor[0, Rational[38, 85], \
Rational[178, 255]]], Rule[FontSize, 18], Rule[FontWeight, Bold], \
Rule[StripOnInput, False]]\\)\\!\\(\\*StyleBox[\\\"\\\\\\\"T\\\\\\\"\\\", \
Rule[FontColor, RGBColor[0, Rational[38, 85], Rational[178, 255]]], \
Rule[FontSize, 18], Rule[FontWeight, Bold], Rule[StripOnInput, \
False]]\\)\\!\\(\\*StyleBox[\\\"\\\\\\\"G\\\\\\\"\\\", Rule[FontColor, \
RGBColor[0, Rational[38, 85], Rational[178, 255]]], Rule[FontSize, 18], \
Rule[FontWeight, Bold], Rule[StripOnInput, False]]\\)\\!\\(\\*StyleBox[\\\"\\\
\\\\\"A\\\\\\\"\\\", Rule[FontColor, RGBColor[0, Rational[38, 85], \
Rational[178, 255]]], Rule[FontSize, 18], Rule[FontWeight, Bold], \
Rule[StripOnInput, False]]\\)\\!\\(\\*StyleBox[\\\"\\\\\\\"G\\\\\\\"\\\", \
Rule[FontColor, RGBColor[0, Rational[38, 85], Rational[178, 255]]], \
Rule[FontSize, 18], Rule[FontWeight, Bold], Rule[StripOnInput, \
False]]\\)\\!\\(\\*StyleBox[\\\"\\\\\\\"G\\\\\\\"\\\", Rule[FontColor, \
RGBColor[0, Rational[38, 85], Rational[178, 255]]], Rule[FontSize, 18], \
Rule[FontWeight, Bold], Rule[StripOnInput, False]]\\)\\!\\(\\*StyleBox[\\\"\\\
\\\\\"G\\\\\\\"\\\", Rule[FontColor, RGBColor[0, Rational[38, 85], \
Rational[178, 255]]], Rule[FontSize, 18], Rule[FontWeight, Bold], \
Rule[StripOnInput, False]]\\)\\!\\(\\*StyleBox[\\\"\\\\\\\"G\\\\\\\"\\\", \
Rule[FontColor, RGBColor[0, Rational[38, 85], Rational[178, 255]]], \
Rule[FontSize, 18], Rule[FontWeight, Bold], Rule[StripOnInput, \
False]]\\)\\!\\(\\*StyleBox[\\\"\\\\\\\"T\\\\\\\"\\\", Rule[FontColor, \
RGBColor[0, Rational[38, 85], Rational[178, 255]]], Rule[FontSize, 18], \
Rule[FontWeight, Bold], Rule[StripOnInput, False]]\\)\\!\\(\\*StyleBox[\\\"\\\
\\\\\"A\\\\\\\"\\\", Rule[FontColor, RGBColor[0, Rational[38, 85], \
Rational[178, 255]]], Rule[FontSize, 18], Rule[FontWeight, Bold], \
Rule[StripOnInput, False]]\\)\\!\\(\\*StyleBox[\\\"\\\\\\\"T\\\\\\\"\\\", \
Rule[FontColor, RGBColor[0, Rational[38, 85], Rational[178, 255]]], \
Rule[FontSize, 18], Rule[FontWeight, Bold], Rule[StripOnInput, \
False]]\\)\\!\\(\\*StyleBox[\\\"\\\\\\\"G\\\\\\\"\\\", Rule[FontColor, \
RGBColor[0, Rational[38, 85], Rational[178, 255]]], Rule[FontSize, 18], \
Rule[FontWeight, Bold], Rule[StripOnInput, False]]\\)\\!\\(\\*StyleBox[\\\"\\\
\\\\\"A\\\\\\\"\\\", Rule[FontColor, RGBColor[0, Rational[38, 85], \
Rational[178, 255]]], Rule[FontSize, 18], Rule[FontWeight, Bold], \
Rule[StripOnInput, False]]\\)\\!\\(\\*StyleBox[\\\"\\\\\\\"A\\\\\\\"\\\", \
Rule[FontColor, RGBColor[0, Rational[38, 85], Rational[178, 255]]], \
Rule[FontSize, 18], Rule[FontWeight, Bold], Rule[StripOnInput, \
False]]\\)\\!\\(\\*StyleBox[\\\"\\\\\\\"G\\\\\\\"\\\", Rule[FontColor, \
RGBColor[0, Rational[38, 85], Rational[178, 255]]], Rule[FontSize, 18], \
Rule[FontWeight, Bold], Rule[StripOnInput, False]]\\)\\!\\(\\*StyleBox[\\\"\\\
\\\\\"A\\\\\\\"\\\", Rule[FontColor, RGBColor[0, Rational[38, 85], \
Rational[178, 255]]], Rule[FontSize, 18], Rule[FontWeight, Bold], \
Rule[StripOnInput, False]]\\)\\!\\(\\*StyleBox[\\\"\\\\\\\"A\\\\\\\"\\\", \
Rule[FontColor, RGBColor[0, Rational[38, 85], Rational[178, 255]]], \
Rule[FontSize, 18], Rule[FontWeight, Bold], Rule[StripOnInput, \
False]]\\)\\!\\(\\*StyleBox[\\\"\\\\\\\"T\\\\\\\"\\\", Rule[FontColor, \
RGBColor[0, Rational[38, 85], Rational[178, 255]]], Rule[FontSize, 18], \
Rule[FontWeight, Bold], Rule[StripOnInput, False]]\\)\\!\\(\\*StyleBox[\\\"\\\
\\\\\"T\\\\\\\"\\\", Rule[FontColor, RGBColor[0, Rational[38, 85], \
Rational[178, 255]]], Rule[FontSize, 18], Rule[FontWeight, Bold], \
Rule[StripOnInput, False]]\\)\\!\\(\\*StyleBox[\\\"\\\\\\\"C\\\\\\\"\\\", \
Rule[FontColor, RGBColor[0, Rational[38, 85], Rational[178, 255]]], \
Rule[FontSize, 18], Rule[FontWeight, Bold], Rule[StripOnInput, \
False]]\\)\\!\\(\\*StyleBox[\\\"\\\\\\\"A\\\\\\\"\\\", Rule[FontColor, \
RGBColor[0, Rational[38, 85], Rational[178, 255]]], Rule[FontSize, 18], \
Rule[FontWeight, Bold], Rule[StripOnInput, False]]\\)\\!\\(\\*StyleBox[\\\"\\\
\\\\\"C\\\\\\\"\\\", Rule[FontColor, RGBColor[0, Rational[38, 85], \
Rational[178, 255]]], Rule[FontSize, 18], Rule[FontWeight, Bold], \
Rule[StripOnInput, False]]\\)\\!\\(\\*StyleBox[\\\"\\\\\\\"A\\\\\\\"\\\", \
Rule[FontColor, RGBColor[0, Rational[38, 85], Rational[178, 255]]], \
Rule[FontSize, 18], Rule[FontWeight, Bold], Rule[StripOnInput, \
False]]\\)\
ATGGTTGGGCGGAGAGCAACAGCTATCCTGAGGAAAGCAACTAGAAGGCTGATTCAATTGATAGTAAGTGGAAGAGAT\
GAGCAATCAATCGCTGAAGCGATCATTGTAGCAATGGTGTTCTCACAGGAGGATTGCATGATAAAGGCAGTCCGAGGC\
GATCTGAATTTCGTAAACAGAGCAAACCAAAGATTGAACCCCATGCATCAACTATTGAGGCACTTCCAAAAAGATGCA\
AAAGTGCTGTTTCAGAACTGGGGAATTGAACCTATTGACAATGTCATGGGGATGATCGGGATATTACCTGACATGACT\
CCAAGCACAGAGATGTCACTGAGAGGGGTGAGAGTTAGTAAGATGGGAGTGGATGAATATTCCAGCACTGAGAGAGTA\
GTTGTGAGTATTGACCGTTTCTTGAGGGTCCGAGATCAGCTAGGGAACGTACTCTTATCCCCTGAAGAGGTTAGTGAA\
ACACAGGGAACAGAGAAGTTAACAATAACATATTCATCCTCAATGATGTGGGAAATCAACGGCCCTGAGTCAGTGCTT\
GTTAATACTTATCAGTGGATCATCAGGAATTGGGAGGCTGTAAAGATTCAATGGTCTCAAGATCCCGCAATGCTATAC\
AATAAGATGGAATTTGAACCATTCCAATCCTTGGTGCCCAAAGCCGCCAGAGGCCAATACAGTGGGTTTGTGAGAACA\
CTGTTCCAACAGATGCGTGATGTTCTGGGGACGTTTGATACTGTTCAAATAATAAAGCTGCTACCATTTGCAGCAGCC\
CCACCGGAACAAAGCAGAATGCAGTTTTCTTCTCTAACTGTGAATGTGAGAGGTTCAGGAATGAGAATACTCGTGAGG\
GGTAACTCCCCCGTGTTCAACTACAACAAGGCAACTAAAAGGCTTACAGTCCTCGGAAAGGACGCAGGTGCATTAACA\
GAAGATCCAGACGAGGGAACAGCCGGGGTTGAATCTGCGGTACTGAGGGGATTCCTAATTCTAGGCAAGGAGGACAAA\
AGATATGGACCAGCATTG\\!\\(\\*StyleBox[\\\"\\\\\\\"A\\\\\\\"\\\", \
Rule[FontColor, RGBColor[Rational[71, 85], Rational[94, 255], 0]], \
Rule[FontSize, 18], Rule[FontWeight, Bold], Rule[StripOnInput, \
False]]\\)\\!\\(\\*StyleBox[\\\"\\\\\\\"G\\\\\\\"\\\", Rule[FontColor, \
RGBColor[Rational[71, 85], Rational[94, 255], 0]], Rule[FontSize, 18], \
Rule[FontWeight, Bold], Rule[StripOnInput, False]]\\)\\!\\(\\*StyleBox[\\\"\\\
\\\\\"C\\\\\\\"\\\", Rule[FontColor, RGBColor[Rational[71, 85], Rational[94, \
255], 0]], Rule[FontSize, 18], Rule[FontWeight, Bold], Rule[StripOnInput, \
False]]\\)\\!\\(\\*StyleBox[\\\"\\\\\\\"A\\\\\\\"\\\", Rule[FontColor, \
RGBColor[Rational[71, 85], Rational[94, 255], 0]], Rule[FontSize, 18], \
Rule[FontWeight, Bold], Rule[StripOnInput, False]]\\)\\!\\(\\*StyleBox[\\\"\\\
\\\\\"T\\\\\\\"\\\", Rule[FontColor, RGBColor[Rational[71, 85], Rational[94, \
255], 0]], Rule[FontSize, 18], Rule[FontWeight, Bold], Rule[StripOnInput, \
False]]\\)\\!\\(\\*StyleBox[\\\"\\\\\\\"C\\\\\\\"\\\", Rule[FontColor, \
RGBColor[Rational[71, 85], Rational[94, 255], 0]], Rule[FontSize, 18], \
Rule[FontWeight, Bold], Rule[StripOnInput, False]]\\)\\!\\(\\*StyleBox[\\\"\\\
\\\\\"A\\\\\\\"\\\", Rule[FontColor, RGBColor[Rational[71, 85], Rational[94, \
255], 0]], Rule[FontSize, 18], Rule[FontWeight, Bold], Rule[StripOnInput, \
False]]\\)\\!\\(\\*StyleBox[\\\"\\\\\\\"A\\\\\\\"\\\", Rule[FontColor, \
RGBColor[Rational[71, 85], Rational[94, 255], 0]], Rule[FontSize, 18], \
Rule[FontWeight, Bold], Rule[StripOnInput, False]]\\)\\!\\(\\*StyleBox[\\\"\\\
\\\\\"T\\\\\\\"\\\", Rule[FontColor, RGBColor[Rational[71, 85], Rational[94, \
255], 0]], Rule[FontSize, 18], Rule[FontWeight, Bold], Rule[StripOnInput, \
False]]\\)\\!\\(\\*StyleBox[\\\"\\\\\\\"G\\\\\\\"\\\", Rule[FontColor, \
RGBColor[Rational[71, 85], Rational[94, 255], 0]], Rule[FontSize, 18], \
Rule[FontWeight, Bold], Rule[StripOnInput, False]]\\)\\!\\(\\*StyleBox[\\\"\\\
\\\\\"A\\\\\\\"\\\", Rule[FontColor, RGBColor[Rational[71, 85], Rational[94, \
255], 0]], Rule[FontSize, 18], Rule[FontWeight, Bold], Rule[StripOnInput, \
False]]\\)\\!\\(\\*StyleBox[\\\"\\\\\\\"A\\\\\\\"\\\", Rule[FontColor, \
RGBColor[Rational[71, 85], Rational[94, 255], 0]], Rule[FontSize, 18], \
Rule[FontWeight, Bold], Rule[StripOnInput, False]]\\)\\!\\(\\*StyleBox[\\\"\\\
\\\\\"C\\\\\\\"\\\", Rule[FontColor, RGBColor[Rational[71, 85], Rational[94, \
255], 0]], Rule[FontSize, 18], Rule[FontWeight, Bold], Rule[StripOnInput, \
False]]\\)\\!\\(\\*StyleBox[\\\"\\\\\\\"T\\\\\\\"\\\", Rule[FontColor, \
RGBColor[Rational[71, 85], Rational[94, 255], 0]], Rule[FontSize, 18], \
Rule[FontWeight, Bold], Rule[StripOnInput, False]]\\)\\!\\(\\*StyleBox[\\\"\\\
\\\\\"G\\\\\\\"\\\", Rule[FontColor, RGBColor[Rational[71, 85], Rational[94, \
255], 0]], Rule[FontSize, 18], Rule[FontWeight, Bold], Rule[StripOnInput, \
False]]\\)\\!\\(\\*StyleBox[\\\"\\\\\\\"A\\\\\\\"\\\", Rule[FontColor, \
RGBColor[Rational[71, 85], Rational[94, 255], 0]], Rule[FontSize, 18], \
Rule[FontWeight, Bold], Rule[StripOnInput, False]]\\)\\!\\(\\*StyleBox[\\\"\\\
\\\\\"G\\\\\\\"\\\", Rule[FontColor, RGBColor[Rational[71, 85], Rational[94, \
255], 0]], Rule[FontSize, 18], Rule[FontWeight, Bold], Rule[StripOnInput, \
False]]\\)\\!\\(\\*StyleBox[\\\"\\\\\\\"C\\\\\\\"\\\", Rule[FontColor, \
RGBColor[Rational[71, 85], Rational[94, 255], 0]], Rule[FontSize, 18], \
Rule[FontWeight, Bold], Rule[StripOnInput, False]]\\)\\!\\(\\*StyleBox[\\\"\\\
\\\\\"A\\\\\\\"\\\", Rule[FontColor, RGBColor[Rational[71, 85], Rational[94, \
255], 0]], Rule[FontSize, 18], Rule[FontWeight, Bold], Rule[StripOnInput, \
False]]\\)\\!\\(\\*StyleBox[\\\"\\\\\\\"A\\\\\\\"\\\", Rule[FontColor, \
RGBColor[Rational[71, 85], Rational[94, 255], 0]], Rule[FontSize, 18], \
Rule[FontWeight, Bold], Rule[StripOnInput, False]]\\)\\!\\(\\*StyleBox[\\\"\\\
\\\\\"T\\\\\\\"\\\", Rule[FontColor, RGBColor[Rational[71, 85], Rational[94, \
255], 0]], Rule[FontSize, 18], Rule[FontWeight, Bold], Rule[StripOnInput, \
False]]\\)\\!\\(\\*StyleBox[\\\"\\\\\\\"C\\\\\\\"\\\", Rule[FontColor, \
RGBColor[Rational[71, 85], Rational[94, 255], 0]], Rule[FontSize, 18], \
Rule[FontWeight, Bold], Rule[StripOnInput, False]]\\)\\!\\(\\*StyleBox[\\\"\\\
\\\\\"T\\\\\\\"\\\", Rule[FontColor, RGBColor[Rational[71, 85], Rational[94, \
255], 0]], Rule[FontSize, 18], Rule[FontWeight, Bold], Rule[StripOnInput, \
False]]\\)\\!\\(\\*StyleBox[\\\"\\\\\\\"T\\\\\\\"\\\", Rule[FontColor, \
RGBColor[Rational[71, 85], Rational[94, 255], 0]], Rule[FontSize, 18], \
Rule[FontWeight, Bold], Rule[StripOnInput, False]]\\)\\!\\(\\*StyleBox[\\\"\\\
\\\\\"G\\\\\\\"\\\", Rule[FontColor, RGBColor[Rational[71, 85], Rational[94, \
255], 0]], Rule[FontSize, 18], Rule[FontWeight, Bold], Rule[StripOnInput, \
False]]\\)\\!\\(\\*StyleBox[\\\"\\\\\\\"C\\\\\\\"\\\", Rule[FontColor, \
RGBColor[Rational[71, 85], Rational[94, 255], 0]], Rule[FontSize, 18], \
Rule[FontWeight, Bold], Rule[StripOnInput, False]]\\)\\!\\(\\*StyleBox[\\\"\\\
\\\\\"A\\\\\\\"\\\", Rule[FontColor, RGBColor[Rational[71, 85], Rational[94, \
255], 0]], Rule[FontSize, 18], Rule[FontWeight, Bold], Rule[StripOnInput, \
False]]\\)\\!\\(\\*StyleBox[\\\"\\\\\\\"A\\\\\\\"\\\", Rule[FontColor, \
RGBColor[Rational[71, 85], Rational[94, 255], 0]], Rule[FontSize, 18], \
Rule[FontWeight, Bold], Rule[StripOnInput, False]]\\)\\!\\(\\*StyleBox[\\\"\\\
\\\\\"A\\\\\\\"\\\", Rule[FontColor, RGBColor[Rational[71, 85], Rational[94, \
255], 0]], Rule[FontSize, 18], Rule[FontWeight, Bold], Rule[StripOnInput, \
False]]\\)\\!\\(\\*StyleBox[\\\"\\\\\\\"A\\\\\\\"\\\", Rule[FontColor, \
RGBColor[Rational[71, 85], Rational[94, 255], 0]], Rule[FontSize, 18], \
Rule[FontWeight, Bold], Rule[StripOnInput, False]]\\)\\!\\(\\*StyleBox[\\\"\\\
\\\\\"G\\\\\\\"\\\", Rule[FontColor, RGBColor[Rational[71, 85], Rational[94, \
255], 0]], Rule[FontSize, 18], Rule[FontWeight, Bold], Rule[StripOnInput, \
False]]\\)\\!\\(\\*StyleBox[\\\"\\\\\\\"G\\\\\\\"\\\", Rule[FontColor, \
RGBColor[Rational[71, 85], Rational[94, 255], 0]], Rule[FontSize, 18], \
Rule[FontWeight, Bold], Rule[StripOnInput, False]]\\)\\!\\(\\*StyleBox[\\\"\\\
\\\\\"G\\\\\\\"\\\", Rule[FontColor, RGBColor[Rational[71, 85], Rational[94, \
255], 0]], Rule[FontSize, 18], Rule[FontWeight, Bold], Rule[StripOnInput, \
False]]\\)\\!\\(\\*StyleBox[\\\"\\\\\\\"G\\\\\\\"\\\", Rule[FontColor, \
RGBColor[Rational[71, 85], Rational[94, 255], 0]], Rule[FontSize, 18], \
Rule[FontWeight, Bold], Rule[StripOnInput, False]]\\)\\!\\(\\*StyleBox[\\\"\\\
\\\\\"A\\\\\\\"\\\", Rule[FontColor, RGBColor[Rational[71, 85], Rational[94, \
255], 0]], Rule[FontSize, 18], Rule[FontWeight, Bold], Rule[StripOnInput, \
False]]\\)\\!\\(\\*StyleBox[\\\"\\\\\\\"G\\\\\\\"\\\", Rule[FontColor, \
RGBColor[Rational[71, 85], Rational[94, 255], 0]], Rule[FontSize, 18], \
Rule[FontWeight, Bold], Rule[StripOnInput, False]]\\)\\!\\(\\*StyleBox[\\\"\\\
\\\\\"A\\\\\\\"\\\", Rule[FontColor, RGBColor[Rational[71, 85], Rational[94, \
255], 0]], Rule[FontSize, 18], Rule[FontWeight, Bold], Rule[StripOnInput, \
False]]\\)\\!\\(\\*StyleBox[\\\"\\\\\\\"A\\\\\\\"\\\", Rule[FontColor, \
RGBColor[Rational[71, 85], Rational[94, 255], 0]], Rule[FontSize, 18], \
Rule[FontWeight, Bold], Rule[StripOnInput, False]]\\)\\!\\(\\*StyleBox[\\\"\\\
\\\\\"G\\\\\\\"\\\", Rule[FontColor, RGBColor[Rational[71, 85], Rational[94, \
255], 0]], Rule[FontSize, 18], Rule[FontWeight, Bold], Rule[StripOnInput, \
False]]\\)\\!\\(\\*StyleBox[\\\"\\\\\\\"G\\\\\\\"\\\", Rule[FontColor, \
RGBColor[Rational[71, 85], Rational[94, 255], 0]], Rule[FontSize, 18], \
Rule[FontWeight, Bold], Rule[StripOnInput, False]]\\)\\!\\(\\*StyleBox[\\\"\\\
\\\\\"C\\\\\\\"\\\", Rule[FontColor, RGBColor[Rational[71, 85], Rational[94, \
255], 0]], Rule[FontSize, 18], Rule[FontWeight, Bold], Rule[StripOnInput, \
False]]\\)\\!\\(\\*StyleBox[\\\"\\\\\\\"C\\\\\\\"\\\", Rule[FontColor, \
RGBColor[Rational[71, 85], Rational[94, 255], 0]], Rule[FontSize, 18], \
Rule[FontWeight, Bold], Rule[StripOnInput, False]]\\)\\!\\(\\*StyleBox[\\\"\\\
\\\\\"A\\\\\\\"\\\", Rule[FontColor, RGBColor[Rational[71, 85], Rational[94, \
255], 0]], Rule[FontSize, 18], Rule[FontWeight, Bold], Rule[StripOnInput, \
False]]\\)\\!\\(\\*StyleBox[\\\"\\\\\\\"A\\\\\\\"\\\", Rule[FontColor, \
RGBColor[Rational[71, 85], Rational[94, 255], 0]], Rule[FontSize, 18], \
Rule[FontWeight, Bold], Rule[StripOnInput, False]]\\)\\!\\(\\*StyleBox[\\\"\\\
\\\\\"T\\\\\\\"\\\", Rule[FontColor, RGBColor[Rational[71, 85], Rational[94, \
255], 0]], Rule[FontSize, 18], Rule[FontWeight, Bold], Rule[StripOnInput, \
False]]\\)\\!\\(\\*StyleBox[\\\"\\\\\\\"G\\\\\\\"\\\", Rule[FontColor, \
RGBColor[Rational[71, 85], Rational[94, 255], 0]], Rule[FontSize, 18], \
Rule[FontWeight, Bold], Rule[StripOnInput, False]]\\)\\!\\(\\*StyleBox[\\\"\\\
\\\\\"T\\\\\\\"\\\", Rule[FontColor, RGBColor[Rational[71, 85], Rational[94, \
255], 0]], Rule[FontSize, 18], Rule[FontWeight, Bold], Rule[StripOnInput, \
False]]\\)\\!\\(\\*StyleBox[\\\"\\\\\\\"G\\\\\\\"\\\", Rule[FontColor, \
RGBColor[Rational[71, 85], Rational[94, 255], 0]], Rule[FontSize, 18], \
Rule[FontWeight, Bold], Rule[StripOnInput, False]]\\)\\!\\(\\*StyleBox[\\\"\\\
\\\\\"C\\\\\\\"\\\", Rule[FontColor, RGBColor[Rational[71, 85], Rational[94, \
255], 0]], Rule[FontSize, 18], Rule[FontWeight, Bold], Rule[StripOnInput, \
False]]\\)\\!\\(\\*StyleBox[\\\"\\\\\\\"T\\\\\\\"\\\", Rule[FontColor, \
RGBColor[Rational[71, 85], Rational[94, 255], 0]], Rule[FontSize, 18], \
Rule[FontWeight, Bold], Rule[StripOnInput, False]]\\)\\!\\(\\*StyleBox[\\\"\\\
\\\\\"G\\\\\\\"\\\", Rule[FontColor, RGBColor[Rational[71, 85], Rational[94, \
255], 0]], Rule[FontSize, 18], Rule[FontWeight, Bold], Rule[StripOnInput, \
False]]\\)\\!\\(\\*StyleBox[\\\"\\\\\\\"A\\\\\\\"\\\", Rule[FontColor, \
RGBColor[Rational[71, 85], Rational[94, 255], 0]], Rule[FontSize, 18], \
Rule[FontWeight, Bold], Rule[StripOnInput, False]]\\)\\!\\(\\*StyleBox[\\\"\\\
\\\\\"T\\\\\\\"\\\", Rule[FontColor, RGBColor[Rational[71, 85], Rational[94, \
255], 0]], Rule[FontSize, 18], Rule[FontWeight, Bold], Rule[StripOnInput, \
False]]\\)\\!\\(\\*StyleBox[\\\"\\\\\\\"A\\\\\\\"\\\", Rule[FontColor, \
RGBColor[Rational[71, 85], Rational[94, 255], 0]], Rule[FontSize, 18], \
Rule[FontWeight, Bold], Rule[StripOnInput, False]]\\)\\!\\(\\*StyleBox[\\\"\\\
\\\\\"G\\\\\\\"\\\", Rule[FontColor, RGBColor[Rational[71, 85], Rational[94, \
255], 0]], Rule[FontSize, 18], Rule[FontWeight, Bold], Rule[StripOnInput, \
False]]\\)\\!\\(\\*StyleBox[\\\"\\\\\\\"G\\\\\\\"\\\", Rule[FontColor, \
RGBColor[Rational[71, 85], Rational[94, 255], 0]], Rule[FontSize, 18], \
Rule[FontWeight, Bold], Rule[StripOnInput, False]]\\)\\!\\(\\*StyleBox[\\\"\\\
\\\\\"G\\\\\\\"\\\", Rule[FontColor, RGBColor[Rational[71, 85], Rational[94, \
255], 0]], Rule[FontSize, 18], Rule[FontWeight, Bold], Rule[StripOnInput, \
False]]\\)\\!\\(\\*StyleBox[\\\"\\\\\\\"C\\\\\\\"\\\", Rule[FontColor, \
RGBColor[Rational[71, 85], Rational[94, 255], 0]], Rule[FontSize, 18], \
Rule[FontWeight, Bold], Rule[StripOnInput, False]]\\)\\!\\(\\*StyleBox[\\\"\\\
\\\\\"A\\\\\\\"\\\", Rule[FontColor, RGBColor[Rational[71, 85], Rational[94, \
255], 0]], Rule[FontSize, 18], Rule[FontWeight, Bold], Rule[StripOnInput, \
False]]\\)\\!\\(\\*StyleBox[\\\"\\\\\\\"A\\\\\\\"\\\", Rule[FontColor, \
RGBColor[Rational[71, 85], Rational[94, 255], 0]], Rule[FontSize, 18], \
Rule[FontWeight, Bold], Rule[StripOnInput, False]]\\)\\!\\(\\*StyleBox[\\\"\\\
\\\\\"G\\\\\\\"\\\", Rule[FontColor, RGBColor[Rational[71, 85], Rational[94, \
255], 0]], Rule[FontSize, 18], Rule[FontWeight, Bold], Rule[StripOnInput, \
False]]\\)\\!\\(\\*StyleBox[\\\"\\\\\\\"G\\\\\\\"\\\", Rule[FontColor, \
RGBColor[Rational[71, 85], Rational[94, 255], 0]], Rule[FontSize, 18], \
Rule[FontWeight, Bold], Rule[StripOnInput, False]]\\)\\!\\(\\*StyleBox[\\\"\\\
\\\\\"G\\\\\\\"\\\", Rule[FontColor, RGBColor[Rational[71, 85], Rational[94, \
255], 0]], Rule[FontSize, 18], Rule[FontWeight, Bold], Rule[StripOnInput, \
False]]\\)\\!\\(\\*StyleBox[\\\"\\\\\\\"G\\\\\\\"\\\", Rule[FontColor, \
RGBColor[Rational[71, 85], Rational[94, 255], 0]], Rule[FontSize, 18], \
Rule[FontWeight, Bold], Rule[StripOnInput, False]]\\)\\!\\(\\*StyleBox[\\\"\\\
\\\\\"A\\\\\\\"\\\", Rule[FontColor, RGBColor[Rational[71, 85], Rational[94, \
255], 0]], Rule[FontSize, 18], Rule[FontWeight, Bold], Rule[StripOnInput, \
False]]\\)\\!\\(\\*StyleBox[\\\"\\\\\\\"C\\\\\\\"\\\", Rule[FontColor, \
RGBColor[Rational[71, 85], Rational[94, 255], 0]], Rule[FontSize, 18], \
Rule[FontWeight, Bold], Rule[StripOnInput, False]]\\)\\!\\(\\*StyleBox[\\\"\\\
\\\\\"G\\\\\\\"\\\", Rule[FontColor, RGBColor[Rational[71, 85], Rational[94, \
255], 0]], Rule[FontSize, 18], Rule[FontWeight, Bold], Rule[StripOnInput, \
False]]\\)\\!\\(\\*StyleBox[\\\"\\\\\\\"T\\\\\\\"\\\", Rule[FontColor, \
RGBColor[Rational[71, 85], Rational[94, 255], 0]], Rule[FontSize, 18], \
Rule[FontWeight, Bold], Rule[StripOnInput, False]]\\)\\!\\(\\*StyleBox[\\\"\\\
\\\\\"G\\\\\\\"\\\", Rule[FontColor, RGBColor[Rational[71, 85], Rational[94, \
255], 0]], Rule[FontSize, 18], Rule[FontWeight, Bold], Rule[StripOnInput, \
False]]\\)\\!\\(\\*StyleBox[\\\"\\\\\\\"G\\\\\\\"\\\", Rule[FontColor, \
RGBColor[Rational[71, 85], Rational[94, 255], 0]], Rule[FontSize, 18], \
Rule[FontWeight, Bold], Rule[StripOnInput, False]]\\)\\!\\(\\*StyleBox[\\\"\\\
\\\\\"T\\\\\\\"\\\", Rule[FontColor, RGBColor[Rational[71, 85], Rational[94, \
255], 0]], Rule[FontSize, 18], Rule[FontWeight, Bold], Rule[StripOnInput, \
False]]\\)\\!\\(\\*StyleBox[\\\"\\\\\\\"G\\\\\\\"\\\", Rule[FontColor, \
RGBColor[Rational[71, 85], Rational[94, 255], 0]], Rule[FontSize, 18], \
Rule[FontWeight, Bold], Rule[StripOnInput, False]]\\)\\!\\(\\*StyleBox[\\\"\\\
\\\\\"T\\\\\\\"\\\", Rule[FontColor, RGBColor[Rational[71, 85], Rational[94, \
255], 0]], Rule[FontSize, 18], Rule[FontWeight, Bold], Rule[StripOnInput, \
False]]\\)\\!\\(\\*StyleBox[\\\"\\\\\\\"T\\\\\\\"\\\", Rule[FontColor, \
RGBColor[Rational[71, 85], Rational[94, 255], 0]], Rule[FontSize, 18], \
Rule[FontWeight, Bold], Rule[StripOnInput, False]]\\)\\!\\(\\*StyleBox[\\\"\\\
\\\\\"G\\\\\\\"\\\", Rule[FontColor, RGBColor[Rational[71, 85], Rational[94, \
255], 0]], Rule[FontSize, 18], Rule[FontWeight, Bold], Rule[StripOnInput, \
False]]\\)\\!\\(\\*StyleBox[\\\"\\\\\\\"G\\\\\\\"\\\", Rule[FontColor, \
RGBColor[Rational[71, 85], Rational[94, 255], 0]], Rule[FontSize, 18], \
Rule[FontWeight, Bold], Rule[StripOnInput, False]]\\)\\!\\(\\*StyleBox[\\\"\\\
\\\\\"T\\\\\\\"\\\", Rule[FontColor, RGBColor[Rational[71, 85], Rational[94, \
255], 0]], Rule[FontSize, 18], Rule[FontWeight, Bold], Rule[StripOnInput, \
False]]\\)\\!\\(\\*StyleBox[\\\"\\\\\\\"A\\\\\\\"\\\", Rule[FontColor, \
RGBColor[Rational[71, 85], Rational[94, 255], 0]], Rule[FontSize, 18], \
Rule[FontWeight, Bold], Rule[StripOnInput, False]]\\)\\!\\(\\*StyleBox[\\\"\\\
\\\\\"A\\\\\\\"\\\", Rule[FontColor, RGBColor[Rational[71, 85], Rational[94, \
255], 0]], Rule[FontSize, 18], Rule[FontWeight, Bold], Rule[StripOnInput, \
False]]\\)\\!\\(\\*StyleBox[\\\"\\\\\\\"T\\\\\\\"\\\", Rule[FontColor, \
RGBColor[Rational[71, 85], Rational[94, 255], 0]], Rule[FontSize, 18], \
Rule[FontWeight, Bold], Rule[StripOnInput, False]]\\)\\!\\(\\*StyleBox[\\\"\\\
\\\\\"G\\\\\\\"\\\", Rule[FontColor, RGBColor[Rational[71, 85], Rational[94, \
255], 0]], Rule[FontSize, 18], Rule[FontWeight, Bold], Rule[StripOnInput, \
False]]\\)\\!\\(\\*StyleBox[\\\"\\\\\\\"A\\\\\\\"\\\", Rule[FontColor, \
RGBColor[Rational[71, 85], Rational[94, 255], 0]], Rule[FontSize, 18], \
Rule[FontWeight, Bold], Rule[StripOnInput, False]]\\)\\!\\(\\*StyleBox[\\\"\\\
\\\\\"A\\\\\\\"\\\", Rule[FontColor, RGBColor[Rational[71, 85], Rational[94, \
255], 0]], Rule[FontSize, 18], Rule[FontWeight, Bold], Rule[StripOnInput, \
False]]\\)\\!\\(\\*StyleBox[\\\"\\\\\\\"A\\\\\\\"\\\", Rule[FontColor, \
RGBColor[Rational[71, 85], Rational[94, 255], 0]], Rule[FontSize, 18], \
Rule[FontWeight, Bold], Rule[StripOnInput, False]]\\)\\!\\(\\*StyleBox[\\\"\\\
\\\\\"C\\\\\\\"\\\", Rule[FontColor, RGBColor[Rational[71, 85], Rational[94, \
255], 0]], Rule[FontSize, 18], Rule[FontWeight, Bold], Rule[StripOnInput, \
False]]\\)\\!\\(\\*StyleBox[\\\"\\\\\\\"G\\\\\\\"\\\", Rule[FontColor, \
RGBColor[Rational[71, 85], Rational[94, 255], 0]], Rule[FontSize, 18], \
Rule[FontWeight, Bold], Rule[StripOnInput, False]]\\)\\!\\(\\*StyleBox[\\\"\\\
\\\\\"G\\\\\\\"\\\", Rule[FontColor, RGBColor[Rational[71, 85], Rational[94, \
255], 0]], Rule[FontSize, 18], Rule[FontWeight, Bold], Rule[StripOnInput, \
False]]\\)\\!\\(\\*StyleBox[\\\"\\\\\\\"A\\\\\\\"\\\", Rule[FontColor, \
RGBColor[Rational[71, 85], Rational[94, 255], 0]], Rule[FontSize, 18], \
Rule[FontWeight, Bold], Rule[StripOnInput, False]]\\)\\!\\(\\*StyleBox[\\\"\\\
\\\\\"A\\\\\\\"\\\", Rule[FontColor, RGBColor[Rational[71, 85], Rational[94, \
255], 0]], Rule[FontSize, 18], Rule[FontWeight, Bold], Rule[StripOnInput, \
False]]\\)\\!\\(\\*StyleBox[\\\"\\\\\\\"A\\\\\\\"\\\", Rule[FontColor, \
RGBColor[Rational[71, 85], Rational[94, 255], 0]], Rule[FontSize, 18], \
Rule[FontWeight, Bold], Rule[StripOnInput, False]]\\)\\!\\(\\*StyleBox[\\\"\\\
\\\\\"C\\\\\\\"\\\", Rule[FontColor, RGBColor[Rational[71, 85], Rational[94, \
255], 0]], Rule[FontSize, 18], Rule[FontWeight, Bold], Rule[StripOnInput, \
False]]\\)\\!\\(\\*StyleBox[\\\"\\\\\\\"G\\\\\\\"\\\", Rule[FontColor, \
RGBColor[Rational[71, 85], Rational[94, 255], 0]], Rule[FontSize, 18], \
Rule[FontWeight, Bold], Rule[StripOnInput, False]]\\)\\!\\(\\*StyleBox[\\\"\\\
\\\\\"G\\\\\\\"\\\", Rule[FontColor, RGBColor[Rational[71, 85], Rational[94, \
255], 0]], Rule[FontSize, 18], Rule[FontWeight, Bold], Rule[StripOnInput, \
False]]\\)\\!\\(\\*StyleBox[\\\"\\\\\\\"G\\\\\\\"\\\", Rule[FontColor, \
RGBColor[Rational[71, 85], Rational[94, 255], 0]], Rule[FontSize, 18], \
Rule[FontWeight, Bold], Rule[StripOnInput, False]]\\)\\!\\(\\*StyleBox[\\\"\\\
\\\\\"A\\\\\\\"\\\", Rule[FontColor, RGBColor[Rational[71, 85], Rational[94, \
255], 0]], Rule[FontSize, 18], Rule[FontWeight, Bold], Rule[StripOnInput, \
False]]\\)\\!\\(\\*StyleBox[\\\"\\\\\\\"C\\\\\\\"\\\", Rule[FontColor, \
RGBColor[Rational[71, 85], Rational[94, 255], 0]], Rule[FontSize, 18], \
Rule[FontWeight, Bold], Rule[StripOnInput, False]]\\)\\!\\(\\*StyleBox[\\\"\\\
\\\\\"T\\\\\\\"\\\", Rule[FontColor, RGBColor[Rational[71, 85], Rational[94, \
255], 0]], Rule[FontSize, 18], Rule[FontWeight, Bold], Rule[StripOnInput, \
False]]\\)\\!\\(\\*StyleBox[\\\"\\\\\\\"C\\\\\\\"\\\", Rule[FontColor, \
RGBColor[Rational[71, 85], Rational[94, 255], 0]], Rule[FontSize, 18], \
Rule[FontWeight, Bold], Rule[StripOnInput, False]]\\)\\!\\(\\*StyleBox[\\\"\\\
\\\\\"T\\\\\\\"\\\", Rule[FontColor, RGBColor[Rational[71, 85], Rational[94, \
255], 0]], Rule[FontSize, 18], Rule[FontWeight, Bold], Rule[StripOnInput, \
False]]\\)\\!\\(\\*StyleBox[\\\"\\\\\\\"A\\\\\\\"\\\", Rule[FontColor, \
RGBColor[Rational[71, 85], Rational[94, 255], 0]], Rule[FontSize, 18], \
Rule[FontWeight, Bold], Rule[StripOnInput, False]]\\)\\!\\(\\*StyleBox[\\\"\\\
\\\\\"G\\\\\\\"\\\", Rule[FontColor, RGBColor[Rational[71, 85], Rational[94, \
255], 0]], Rule[FontSize, 18], Rule[FontWeight, Bold], Rule[StripOnInput, \
False]]\\)\\!\\(\\*StyleBox[\\\"\\\\\\\"C\\\\\\\"\\\", Rule[FontColor, \
RGBColor[Rational[71, 85], Rational[94, 255], 0]], Rule[FontSize, 18], \
Rule[FontWeight, Bold], Rule[StripOnInput, False]]\\)\\!\\(\\*StyleBox[\\\"\\\
\\\\\"A\\\\\\\"\\\", Rule[FontColor, RGBColor[Rational[71, 85], Rational[94, \
255], 0]], Rule[FontSize, 18], Rule[FontWeight, Bold], Rule[StripOnInput, \
False]]\\)\\!\\(\\*StyleBox[\\\"\\\\\\\"T\\\\\\\"\\\", Rule[FontColor, \
RGBColor[Rational[71, 85], Rational[94, 255], 0]], Rule[FontSize, 18], \
Rule[FontWeight, Bold], Rule[StripOnInput, False]]\\)\\!\\(\\*StyleBox[\\\"\\\
\\\\\"A\\\\\\\"\\\", Rule[FontColor, RGBColor[Rational[71, 85], Rational[94, \
255], 0]], Rule[FontSize, 18], Rule[FontWeight, Bold], Rule[StripOnInput, \
False]]\\)\\!\\(\\*StyleBox[\\\"\\\\\\\"C\\\\\\\"\\\", Rule[FontColor, \
RGBColor[Rational[71, 85], Rational[94, 255], 0]], Rule[FontSize, 18], \
Rule[FontWeight, Bold], Rule[StripOnInput, False]]\\)\\!\\(\\*StyleBox[\\\"\\\
\\\\\"T\\\\\\\"\\\", Rule[FontColor, RGBColor[Rational[71, 85], Rational[94, \
255], 0]], Rule[FontSize, 18], Rule[FontWeight, Bold], Rule[StripOnInput, \
False]]\\)\\!\\(\\*StyleBox[\\\"\\\\\\\"T\\\\\\\"\\\", Rule[FontColor, \
RGBColor[Rational[71, 85], Rational[94, 255], 0]], Rule[FontSize, 18], \
Rule[FontWeight, Bold], Rule[StripOnInput, False]]\\)\\!\\(\\*StyleBox[\\\"\\\
\\\\\"A\\\\\\\"\\\", Rule[FontColor, RGBColor[Rational[71, 85], Rational[94, \
255], 0]], Rule[FontSize, 18], Rule[FontWeight, Bold], Rule[StripOnInput, \
False]]\\)\\!\\(\\*StyleBox[\\\"\\\\\\\"C\\\\\\\"\\\", Rule[FontColor, \
RGBColor[Rational[71, 85], Rational[94, 255], 0]], Rule[FontSize, 18], \
Rule[FontWeight, Bold], Rule[StripOnInput, False]]\\)\\!\\(\\*StyleBox[\\\"\\\
\\\\\"T\\\\\\\"\\\", Rule[FontColor, RGBColor[Rational[71, 85], Rational[94, \
255], 0]], Rule[FontSize, 18], Rule[FontWeight, Bold], Rule[StripOnInput, \
False]]\\)\\!\\(\\*StyleBox[\\\"\\\\\\\"G\\\\\\\"\\\", Rule[FontColor, \
RGBColor[Rational[71, 85], Rational[94, 255], 0]], Rule[FontSize, 18], \
Rule[FontWeight, Bold], Rule[StripOnInput, False]]\\)\\!\\(\\*StyleBox[\\\"\\\
\\\\\"A\\\\\\\"\\\", Rule[FontColor, RGBColor[Rational[71, 85], Rational[94, \
255], 0]], Rule[FontSize, 18], Rule[FontWeight, Bold], Rule[StripOnInput, \
False]]\\)\\!\\(\\*StyleBox[\\\"\\\\\\\"C\\\\\\\"\\\", Rule[FontColor, \
RGBColor[Rational[71, 85], Rational[94, 255], 0]], Rule[FontSize, 18], \
Rule[FontWeight, Bold], Rule[StripOnInput, False]]\\)\\!\\(\\*StyleBox[\\\"\\\
\\\\\"A\\\\\\\"\\\", Rule[FontColor, RGBColor[Rational[71, 85], Rational[94, \
255], 0]], Rule[FontSize, 18], Rule[FontWeight, Bold], Rule[StripOnInput, \
False]]\\)\\!\\(\\*StyleBox[\\\"\\\\\\\"G\\\\\\\"\\\", Rule[FontColor, \
RGBColor[Rational[71, 85], Rational[94, 255], 0]], Rule[FontSize, 18], \
Rule[FontWeight, Bold], Rule[StripOnInput, False]]\\)\\!\\(\\*StyleBox[\\\"\\\
\\\\\"C\\\\\\\"\\\", Rule[FontColor, RGBColor[Rational[71, 85], Rational[94, \
255], 0]], Rule[FontSize, 18], Rule[FontWeight, Bold], Rule[StripOnInput, \
False]]\\)\\!\\(\\*StyleBox[\\\"\\\\\\\"C\\\\\\\"\\\", Rule[FontColor, \
RGBColor[Rational[71, 85], Rational[94, 255], 0]], Rule[FontSize, 18], \
Rule[FontWeight, Bold], Rule[StripOnInput, False]]\\)\\!\\(\\*StyleBox[\\\"\\\
\\\\\"A\\\\\\\"\\\", Rule[FontColor, RGBColor[Rational[71, 85], Rational[94, \
255], 0]], Rule[FontSize, 18], Rule[FontWeight, Bold], Rule[StripOnInput, \
False]]\\)\\!\\(\\*StyleBox[\\\"\\\\\\\"G\\\\\\\"\\\", Rule[FontColor, \
RGBColor[Rational[71, 85], Rational[94, 255], 0]], Rule[FontSize, 18], \
Rule[FontWeight, Bold], Rule[StripOnInput, False]]\\)\\!\\(\\*StyleBox[\\\"\\\
\\\\\"A\\\\\\\"\\\", Rule[FontColor, RGBColor[Rational[71, 85], Rational[94, \
255], 0]], Rule[FontSize, 18], Rule[FontWeight, Bold], Rule[StripOnInput, \
False]]\\)\\!\\(\\*StyleBox[\\\"\\\\\\\"C\\\\\\\"\\\", Rule[FontColor, \
RGBColor[Rational[71, 85], Rational[94, 255], 0]], Rule[FontSize, 18], \
Rule[FontWeight, Bold], Rule[StripOnInput, False]]\\)\\!\\(\\*StyleBox[\\\"\\\
\\\\\"A\\\\\\\"\\\", Rule[FontColor, RGBColor[Rational[71, 85], Rational[94, \
255], 0]], Rule[FontSize, 18], Rule[FontWeight, Bold], Rule[StripOnInput, \
False]]\\)\\!\\(\\*StyleBox[\\\"\\\\\\\"G\\\\\\\"\\\", Rule[FontColor, \
RGBColor[Rational[71, 85], Rational[94, 255], 0]], Rule[FontSize, 18], \
Rule[FontWeight, Bold], Rule[StripOnInput, False]]\\)\\!\\(\\*StyleBox[\\\"\\\
\\\\\"C\\\\\\\"\\\", Rule[FontColor, RGBColor[Rational[71, 85], Rational[94, \
255], 0]], Rule[FontSize, 18], Rule[FontWeight, Bold], Rule[StripOnInput, \
False]]\\)\\!\\(\\*StyleBox[\\\"\\\\\\\"G\\\\\\\"\\\", Rule[FontColor, \
RGBColor[Rational[71, 85], Rational[94, 255], 0]], Rule[FontSize, 18], \
Rule[FontWeight, Bold], Rule[StripOnInput, False]]\\)\\!\\(\\*StyleBox[\\\"\\\
\\\\\"A\\\\\\\"\\\", Rule[FontColor, RGBColor[Rational[71, 85], Rational[94, \
255], 0]], Rule[FontSize, 18], Rule[FontWeight, Bold], Rule[StripOnInput, \
False]]\\)\\!\\(\\*StyleBox[\\\"\\\\\\\"C\\\\\\\"\\\", Rule[FontColor, \
RGBColor[Rational[71, 85], Rational[94, 255], 0]], Rule[FontSize, 18], \
Rule[FontWeight, Bold], Rule[StripOnInput, False]]\\)\\!\\(\\*StyleBox[\\\"\\\
\\\\\"C\\\\\\\"\\\", Rule[FontColor, RGBColor[Rational[71, 85], Rational[94, \
255], 0]], Rule[FontSize, 18], Rule[FontWeight, Bold], Rule[StripOnInput, \
False]]\\)\\!\\(\\*StyleBox[\\\"\\\\\\\"A\\\\\\\"\\\", Rule[FontColor, \
RGBColor[Rational[71, 85], Rational[94, 255], 0]], Rule[FontSize, 18], \
Rule[FontWeight, Bold], Rule[StripOnInput, False]]\\)\\!\\(\\*StyleBox[\\\"\\\
\\\\\"A\\\\\\\"\\\", Rule[FontColor, RGBColor[Rational[71, 85], Rational[94, \
255], 0]], Rule[FontSize, 18], Rule[FontWeight, Bold], Rule[StripOnInput, \
False]]\\)\\!\\(\\*StyleBox[\\\"\\\\\\\"A\\\\\\\"\\\", Rule[FontColor, \
RGBColor[Rational[71, 85], Rational[94, 255], 0]], Rule[FontSize, 18], \
Rule[FontWeight, Bold], Rule[StripOnInput, False]]\\)\\!\\(\\*StyleBox[\\\"\\\
\\\\\"A\\\\\\\"\\\", Rule[FontColor, RGBColor[Rational[71, 85], Rational[94, \
255], 0]], Rule[FontSize, 18], Rule[FontWeight, Bold], Rule[StripOnInput, \
False]]\\)\\!\\(\\*StyleBox[\\\"\\\\\\\"G\\\\\\\"\\\", Rule[FontColor, \
RGBColor[Rational[71, 85], Rational[94, 255], 0]], Rule[FontSize, 18], \
Rule[FontWeight, Bold], Rule[StripOnInput, False]]\\)\\!\\(\\*StyleBox[\\\"\\\
\\\\\"A\\\\\\\"\\\", Rule[FontColor, RGBColor[Rational[71, 85], Rational[94, \
255], 0]], Rule[FontSize, 18], Rule[FontWeight, Bold], Rule[StripOnInput, \
False]]\\)\\!\\(\\*StyleBox[\\\"\\\\\\\"A\\\\\\\"\\\", Rule[FontColor, \
RGBColor[Rational[71, 85], Rational[94, 255], 0]], Rule[FontSize, 18], \
Rule[FontWeight, Bold], Rule[StripOnInput, False]]\\)\\!\\(\\*StyleBox[\\\"\\\
\\\\\"T\\\\\\\"\\\", Rule[FontColor, RGBColor[Rational[71, 85], Rational[94, \
255], 0]], Rule[FontSize, 18], Rule[FontWeight, Bold], Rule[StripOnInput, \
False]]\\)\\!\\(\\*StyleBox[\\\"\\\\\\\"T\\\\\\\"\\\", Rule[FontColor, \
RGBColor[Rational[71, 85], Rational[94, 255], 0]], Rule[FontSize, 18], \
Rule[FontWeight, Bold], Rule[StripOnInput, False]]\\)\\!\\(\\*StyleBox[\\\"\\\
\\\\\"C\\\\\\\"\\\", Rule[FontColor, RGBColor[Rational[71, 85], Rational[94, \
255], 0]], Rule[FontSize, 18], Rule[FontWeight, Bold], Rule[StripOnInput, \
False]]\\)\\!\\(\\*StyleBox[\\\"\\\\\\\"G\\\\\\\"\\\", Rule[FontColor, \
RGBColor[Rational[71, 85], Rational[94, 255], 0]], Rule[FontSize, 18], \
Rule[FontWeight, Bold], Rule[StripOnInput, False]]\\)\\!\\(\\*StyleBox[\\\"\\\
\\\\\"G\\\\\\\"\\\", Rule[FontColor, RGBColor[Rational[71, 85], Rational[94, \
255], 0]], Rule[FontSize, 18], Rule[FontWeight, Bold], Rule[StripOnInput, \
False]]\\)\\!\\(\\*StyleBox[\\\"\\\\\\\"A\\\\\\\"\\\", Rule[FontColor, \
RGBColor[Rational[71, 85], Rational[94, 255], 0]], Rule[FontSize, 18], \
Rule[FontWeight, Bold], Rule[StripOnInput, False]]\\)\\!\\(\\*StyleBox[\\\"\\\
\\\\\"T\\\\\\\"\\\", Rule[FontColor, RGBColor[Rational[71, 85], Rational[94, \
255], 0]], Rule[FontSize, 18], Rule[FontWeight, Bold], Rule[StripOnInput, \
False]]\\)\\!\\(\\*StyleBox[\\\"\\\\\\\"G\\\\\\\"\\\", Rule[FontColor, \
RGBColor[Rational[71, 85], Rational[94, 255], 0]], Rule[FontSize, 18], \
Rule[FontWeight, Bold], Rule[StripOnInput, False]]\\)\\!\\(\\*StyleBox[\\\"\\\
\\\\\"G\\\\\\\"\\\", Rule[FontColor, RGBColor[Rational[71, 85], Rational[94, \
255], 0]], Rule[FontSize, 18], Rule[FontWeight, Bold], Rule[StripOnInput, \
False]]\\)\\!\\(\\*StyleBox[\\\"\\\\\\\"C\\\\\\\"\\\", Rule[FontColor, \
RGBColor[Rational[71, 85], Rational[94, 255], 0]], Rule[FontSize, 18], \
Rule[FontWeight, Bold], Rule[StripOnInput, False]]\\)\\!\\(\\*StyleBox[\\\"\\\
\\\\\"C\\\\\\\"\\\", Rule[FontColor, RGBColor[Rational[71, 85], Rational[94, \
255], 0]], Rule[FontSize, 18], Rule[FontWeight, Bold], Rule[StripOnInput, \
False]]\\)\\!\\(\\*StyleBox[\\\"\\\\\\\"A\\\\\\\"\\\", Rule[FontColor, \
RGBColor[Rational[71, 85], Rational[94, 255], 0]], Rule[FontSize, 18], \
Rule[FontWeight, Bold], Rule[StripOnInput, False]]\\)\\!\\(\\*StyleBox[\\\"\\\
\\\\\"T\\\\\\\"\\\", Rule[FontColor, RGBColor[Rational[71, 85], Rational[94, \
255], 0]], Rule[FontSize, 18], Rule[FontWeight, Bold], Rule[StripOnInput, \
False]]\\)\\!\\(\\*StyleBox[\\\"\\\\\\\"C\\\\\\\"\\\", Rule[FontColor, \
RGBColor[Rational[71, 85], Rational[94, 255], 0]], Rule[FontSize, 18], \
Rule[FontWeight, Bold], Rule[StripOnInput, False]]\\)\\!\\(\\*StyleBox[\\\"\\\
\\\\\"A\\\\\\\"\\\", Rule[FontColor, RGBColor[Rational[71, 85], Rational[94, \
255], 0]], Rule[FontSize, 18], Rule[FontWeight, Bold], Rule[StripOnInput, \
False]]\\)\\!\\(\\*StyleBox[\\\"\\\\\\\"A\\\\\\\"\\\", Rule[FontColor, \
RGBColor[Rational[71, 85], Rational[94, 255], 0]], Rule[FontSize, 18], \
Rule[FontWeight, Bold], Rule[StripOnInput, False]]\\)\\!\\(\\*StyleBox[\\\"\\\
\\\\\"T\\\\\\\"\\\", Rule[FontColor, RGBColor[Rational[71, 85], Rational[94, \
255], 0]], Rule[FontSize, 18], Rule[FontWeight, Bold], Rule[StripOnInput, \
False]]\\)\\!\\(\\*StyleBox[\\\"\\\\\\\"T\\\\\\\"\\\", Rule[FontColor, \
RGBColor[Rational[71, 85], Rational[94, 255], 0]], Rule[FontSize, 18], \
Rule[FontWeight, Bold], Rule[StripOnInput, False]]\\)\\!\\(\\*StyleBox[\\\"\\\
\\\\\"A\\\\\\\"\\\", Rule[FontColor, RGBColor[Rational[71, 85], Rational[94, \
255], 0]], Rule[FontSize, 18], Rule[FontWeight, Bold], Rule[StripOnInput, \
False]]\\)\\!\\(\\*StyleBox[\\\"\\\\\\\"G\\\\\\\"\\\", Rule[FontColor, \
RGBColor[Rational[71, 85], Rational[94, 255], 0]], Rule[FontSize, 18], \
Rule[FontWeight, Bold], Rule[StripOnInput, False]]\\)\\n\\nInteresting points \
(by weighted ranked PD) highlighted for gene \
PB2:\\nATGGAGAGAATAAAAGAACTAAGAGATCTAATGTCACAGTCC\\!\\(\\*StyleBox[\\\"\\\\\\\
\"C\\\\\\\"\\\", Rule[FontColor, RGBColor[Rational[71, 85], Rational[94, \
255], 0]], Rule[FontSize, 18], Rule[FontWeight, Bold], Rule[StripOnInput, \
False]]\\)\\!\\(\\*StyleBox[\\\"\\\\\\\"G\\\\\\\"\\\", Rule[FontColor, \
RGBColor[Rational[71, 85], Rational[94, 255], 0]], Rule[FontSize, 18], \
Rule[FontWeight, Bold], Rule[StripOnInput, False]]\\)\\!\\(\\*StyleBox[\\\"\\\
\\\\\"C\\\\\\\"\\\", Rule[FontColor, RGBColor[Rational[71, 85], Rational[94, \
255], 0]], Rule[FontSize, 18], Rule[FontWeight, Bold], Rule[StripOnInput, \
False]]\\)\\!\\(\\*StyleBox[\\\"\\\\\\\"A\\\\\\\"\\\", Rule[FontColor, \
RGBColor[Rational[71, 85], Rational[94, 255], 0]], Rule[FontSize, 18], \
Rule[FontWeight, Bold], Rule[StripOnInput, False]]\\)\\!\\(\\*StyleBox[\\\"\\\
\\\\\"C\\\\\\\"\\\", Rule[FontColor, RGBColor[Rational[71, 85], Rational[94, \
255], 0]], Rule[FontSize, 18], Rule[FontWeight, Bold], Rule[StripOnInput, \
False]]\\)\\!\\(\\*StyleBox[\\\"\\\\\\\"C\\\\\\\"\\\", Rule[FontColor, \
RGBColor[Rational[71, 85], Rational[94, 255], 0]], Rule[FontSize, 18], \
Rule[FontWeight, Bold], Rule[StripOnInput, False]]\\)\\!\\(\\*StyleBox[\\\"\\\
\\\\\"C\\\\\\\"\\\", Rule[FontColor, RGBColor[Rational[71, 85], Rational[94, \
255], 0]], Rule[FontSize, 18], Rule[FontWeight, Bold], Rule[StripOnInput, \
False]]\\)\\!\\(\\*StyleBox[\\\"\\\\\\\"G\\\\\\\"\\\", Rule[FontColor, \
RGBColor[Rational[71, 85], Rational[94, 255], 0]], Rule[FontSize, 18], \
Rule[FontWeight, Bold], Rule[StripOnInput, False]]\\)\\!\\(\\*StyleBox[\\\"\\\
\\\\\"C\\\\\\\"\\\", Rule[FontColor, RGBColor[Rational[71, 85], Rational[94, \
255], 0]], Rule[FontSize, 18], Rule[FontWeight, Bold], Rule[StripOnInput, \
False]]\\)\\!\\(\\*StyleBox[\\\"\\\\\\\"G\\\\\\\"\\\", Rule[FontColor, \
RGBColor[Rational[71, 85], Rational[94, 255], 0]], Rule[FontSize, 18], \
Rule[FontWeight, Bold], Rule[StripOnInput, False]]\\)\\!\\(\\*StyleBox[\\\"\\\
\\\\\"A\\\\\\\"\\\", Rule[FontColor, RGBColor[Rational[71, 85], Rational[94, \
255], 0]], Rule[FontSize, 18], Rule[FontWeight, Bold], Rule[StripOnInput, \
False]]\\)\\!\\(\\*StyleBox[\\\"\\\\\\\"G\\\\\\\"\\\", Rule[FontColor, \
RGBColor[Rational[71, 85], Rational[94, 255], 0]], Rule[FontSize, 18], \
Rule[FontWeight, Bold], Rule[StripOnInput, False]]\\)\\!\\(\\*StyleBox[\\\"\\\
\\\\\"A\\\\\\\"\\\", Rule[FontColor, RGBColor[Rational[71, 85], Rational[94, \
255], 0]], Rule[FontSize, 18], Rule[FontWeight, Bold], Rule[StripOnInput, \
False]]\\)\\!\\(\\*StyleBox[\\\"\\\\\\\"T\\\\\\\"\\\", Rule[FontColor, \
RGBColor[Rational[71, 85], Rational[94, 255], 0]], Rule[FontSize, 18], \
Rule[FontWeight, Bold], Rule[StripOnInput, False]]\\)\\!\\(\\*StyleBox[\\\"\\\
\\\\\"A\\\\\\\"\\\", Rule[FontColor, RGBColor[Rational[71, 85], Rational[94, \
255], 0]], Rule[FontSize, 18], Rule[FontWeight, Bold], Rule[StripOnInput, \
False]]\\)\\!\\(\\*StyleBox[\\\"\\\\\\\"C\\\\\\\"\\\", Rule[FontColor, \
RGBColor[Rational[71, 85], Rational[94, 255], 0]], Rule[FontSize, 18], \
Rule[FontWeight, Bold], Rule[StripOnInput, False]]\\)\\!\\(\\*StyleBox[\\\"\\\
\\\\\"T\\\\\\\"\\\", Rule[FontColor, RGBColor[Rational[71, 85], Rational[94, \
255], 0]], Rule[FontSize, 18], Rule[FontWeight, Bold], Rule[StripOnInput, \
False]]\\)\\!\\(\\*StyleBox[\\\"\\\\\\\"G\\\\\\\"\\\", Rule[FontColor, \
RGBColor[Rational[71, 85], Rational[94, 255], 0]], Rule[FontSize, 18], \
Rule[FontWeight, Bold], Rule[StripOnInput, False]]\\)\\!\\(\\*StyleBox[\\\"\\\
\\\\\"A\\\\\\\"\\\", Rule[FontColor, RGBColor[Rational[71, 85], Rational[94, \
255], 0]], Rule[FontSize, 18], Rule[FontWeight, Bold], Rule[StripOnInput, \
False]]\\)\\!\\(\\*StyleBox[\\\"\\\\\\\"C\\\\\\\"\\\", Rule[FontColor, \
RGBColor[Rational[71, 85], Rational[94, 255], 0]], Rule[FontSize, 18], \
Rule[FontWeight, Bold], Rule[StripOnInput, False]]\\)\\!\\(\\*StyleBox[\\\"\\\
\\\\\"A\\\\\\\"\\\", Rule[FontColor, RGBColor[Rational[71, 85], Rational[94, \
255], 0]], Rule[FontSize, 18], Rule[FontWeight, Bold], Rule[StripOnInput, \
False]]\\)\\!\\(\\*StyleBox[\\\"\\\\\\\"A\\\\\\\"\\\", Rule[FontColor, \
RGBColor[Rational[71, 85], Rational[94, 255], 0]], Rule[FontSize, 18], \
Rule[FontWeight, Bold], Rule[StripOnInput, False]]\\)\\!\\(\\*StyleBox[\\\"\\\
\\\\\"A\\\\\\\"\\\", Rule[FontColor, RGBColor[Rational[71, 85], Rational[94, \
255], 0]], Rule[FontSize, 18], Rule[FontWeight, Bold], Rule[StripOnInput, \
False]]\\)\\!\\(\\*StyleBox[\\\"\\\\\\\"A\\\\\\\"\\\", Rule[FontColor, \
RGBColor[Rational[71, 85], Rational[94, 255], 0]], Rule[FontSize, 18], \
Rule[FontWeight, Bold], Rule[StripOnInput, False]]\\)\\!\\(\\*StyleBox[\\\"\\\
\\\\\"A\\\\\\\"\\\", Rule[FontColor, RGBColor[Rational[71, 85], Rational[94, \
255], 0]], Rule[FontSize, 18], Rule[FontWeight, Bold], Rule[StripOnInput, \
False]]\\)\\!\\(\\*StyleBox[\\\"\\\\\\\"C\\\\\\\"\\\", Rule[FontColor, \
RGBColor[Rational[71, 85], Rational[94, 255], 0]], Rule[FontSize, 18], \
Rule[FontWeight, Bold], Rule[StripOnInput, False]]\\)\\!\\(\\*StyleBox[\\\"\\\
\\\\\"C\\\\\\\"\\\", Rule[FontColor, RGBColor[Rational[71, 85], Rational[94, \
255], 0]], Rule[FontSize, 18], Rule[FontWeight, Bold], Rule[StripOnInput, \
False]]\\)\\!\\(\\*StyleBox[\\\"\\\\\\\"A\\\\\\\"\\\", Rule[FontColor, \
RGBColor[Rational[71, 85], Rational[94, 255], 0]], Rule[FontSize, 18], \
Rule[FontWeight, Bold], Rule[StripOnInput, False]]\\)\\!\\(\\*StyleBox[\\\"\\\
\\\\\"C\\\\\\\"\\\", Rule[FontColor, RGBColor[Rational[71, 85], Rational[94, \
255], 0]], Rule[FontSize, 18], Rule[FontWeight, Bold], Rule[StripOnInput, \
False]]\\)\\!\\(\\*StyleBox[\\\"\\\\\\\"T\\\\\\\"\\\", Rule[FontColor, \
RGBColor[Rational[71, 85], Rational[94, 255], 0]], Rule[FontSize, 18], \
Rule[FontWeight, Bold], Rule[StripOnInput, False]]\\)\\!\\(\\*StyleBox[\\\"\\\
\\\\\"G\\\\\\\"\\\", Rule[FontColor, RGBColor[Rational[71, 85], Rational[94, \
255], 0]], Rule[FontSize, 18], Rule[FontWeight, Bold], Rule[StripOnInput, \
False]]\\)\\!\\(\\*StyleBox[\\\"\\\\\\\"T\\\\\\\"\\\", Rule[FontColor, \
RGBColor[Rational[71, 85], Rational[94, 255], 0]], Rule[FontSize, 18], \
Rule[FontWeight, Bold], Rule[StripOnInput, False]]\\)\\!\\(\\*StyleBox[\\\"\\\
\\\\\"G\\\\\\\"\\\", Rule[FontColor, RGBColor[Rational[71, 85], Rational[94, \
255], 0]], Rule[FontSize, 18], Rule[FontWeight, Bold], Rule[StripOnInput, \
False]]\\)\\!\\(\\*StyleBox[\\\"\\\\\\\"G\\\\\\\"\\\", Rule[FontColor, \
RGBColor[Rational[71, 85], Rational[94, 255], 0]], Rule[FontSize, 18], \
Rule[FontWeight, Bold], Rule[StripOnInput, False]]\\)\\!\\(\\*StyleBox[\\\"\\\
\\\\\"A\\\\\\\"\\\", Rule[FontColor, RGBColor[Rational[71, 85], Rational[94, \
255], 0]], Rule[FontSize, 18], Rule[FontWeight, Bold], Rule[StripOnInput, \
False]]\\)\\!\\(\\*StyleBox[\\\"\\\\\\\"C\\\\\\\"\\\", Rule[FontColor, \
RGBColor[Rational[71, 85], Rational[94, 255], 0]], Rule[FontSize, 18], \
Rule[FontWeight, Bold], Rule[StripOnInput, False]]\\)\\!\\(\\*StyleBox[\\\"\\\
\\\\\"C\\\\\\\"\\\", Rule[FontColor, RGBColor[Rational[71, 85], Rational[94, \
255], 0]], Rule[FontSize, 18], Rule[FontWeight, Bold], Rule[StripOnInput, \
False]]\\)\\!\\(\\*StyleBox[\\\"\\\\\\\"A\\\\\\\"\\\", Rule[FontColor, \
RGBColor[Rational[71, 85], Rational[94, 255], 0]], Rule[FontSize, 18], \
Rule[FontWeight, Bold], Rule[StripOnInput, False]]\\)\\!\\(\\*StyleBox[\\\"\\\
\\\\\"T\\\\\\\"\\\", Rule[FontColor, RGBColor[Rational[71, 85], Rational[94, \
255], 0]], Rule[FontSize, 18], Rule[FontWeight, Bold], Rule[StripOnInput, \
False]]\\)\\!\\(\\*StyleBox[\\\"\\\\\\\"A\\\\\\\"\\\", Rule[FontColor, \
RGBColor[Rational[71, 85], Rational[94, 255], 0]], Rule[FontSize, 18], \
Rule[FontWeight, Bold], Rule[StripOnInput, False]]\\)\\!\\(\\*StyleBox[\\\"\\\
\\\\\"T\\\\\\\"\\\", Rule[FontColor, RGBColor[Rational[71, 85], Rational[94, \
255], 0]], Rule[FontSize, 18], Rule[FontWeight, Bold], Rule[StripOnInput, \
False]]\\)\\!\\(\\*StyleBox[\\\"\\\\\\\"G\\\\\\\"\\\", Rule[FontColor, \
RGBColor[Rational[71, 85], Rational[94, 255], 0]], Rule[FontSize, 18], \
Rule[FontWeight, Bold], Rule[StripOnInput, False]]\\)\\!\\(\\*StyleBox[\\\"\\\
\\\\\"G\\\\\\\"\\\", Rule[FontColor, RGBColor[Rational[71, 85], Rational[94, \
255], 0]], Rule[FontSize, 18], Rule[FontWeight, Bold], Rule[StripOnInput, \
False]]\\)\\!\\(\\*StyleBox[\\\"\\\\\\\"C\\\\\\\"\\\", Rule[FontColor, \
RGBColor[Rational[71, 85], Rational[94, 255], 0]], Rule[FontSize, 18], \
Rule[FontWeight, Bold], Rule[StripOnInput, False]]\\)\\!\\(\\*StyleBox[\\\"\\\
\\\\\"C\\\\\\\"\\\", Rule[FontColor, RGBColor[Rational[71, 85], Rational[94, \
255], 0]], Rule[FontSize, 18], Rule[FontWeight, Bold], Rule[StripOnInput, \
False]]\\)\\!\\(\\*StyleBox[\\\"\\\\\\\"A\\\\\\\"\\\", Rule[FontColor, \
RGBColor[Rational[71, 85], Rational[94, 255], 0]], Rule[FontSize, 18], \
Rule[FontWeight, Bold], Rule[StripOnInput, False]]\\)\\!\\(\\*StyleBox[\\\"\\\
\\\\\"T\\\\\\\"\\\", Rule[FontColor, RGBColor[Rational[71, 85], Rational[94, \
255], 0]], Rule[FontSize, 18], Rule[FontWeight, Bold], Rule[StripOnInput, \
False]]\\)\\!\\(\\*StyleBox[\\\"\\\\\\\"A\\\\\\\"\\\", Rule[FontColor, \
RGBColor[Rational[71, 85], Rational[94, 255], 0]], Rule[FontSize, 18], \
Rule[FontWeight, Bold], Rule[StripOnInput, \
False]]\\)\
ATCAAGAAATACACATCAGGAAGACAAGAAAAGAACCCTGCCCTCAGAATGAAATGGATGATGGCAATGAAATATCCA\
ATCACAGCAGACAAGAGAATAATGGAGATGATCCCTGAACGGAATGAACAGGGACAGACGCTTTGGAGCAAGGCAAAT\
GATGCTGGATCGGACAGGGTGATGGTGTCTCCCCTAGCTGTGACTTGGTGGAACAGGAATGGACCGACAACAAGTACA\
GTCCATTATCCAAAGGTTTACAAAACATACTTTGAGAAGGTTGAAAGGTTAAAACATGGAACCTTTGGTCCCGTTCAT\
TTCCGAAACCAAGTTAAGATACGCCGCCGAGTGGATATAAACCCGGGCCATGCAGATCTCAGTGCTAAAGAAGCACAA\
GATGTTATCATGGAGGTTGTTTACCCAAATGAAGTGGGAGCTAGAATATTGACATCAGAGTCGCAATTGACAATAACA\
AAAGAGAAGAAGGAAGAGCTCCAGGATTGTAAGATTGCTCCTTTAATGGTGGCATACATGCTGGAAAGAGAACTGGTC\
CGCAAAACCAGATTTCTACCGGTAGCAGGCGGAACAAGCAGTGTATACATTGAGGTATTGCATTTGACTCAAGGGACC\
TGTTGGGAACAGATGTACACTCCTGGTGGAGAAGTGAGAAATGATGATGTTGACCAAAGTTTGATCATCGCTGCCAGA\
AACATTGTTAGGAGAGCAACAGTATCGGCGGACCCACTGGCATCACTACTGGAGATGTGTCACAGCACACAAATTGGT\
GGAATAAGGATGGTAGACATTCTTAGGCAAAATCCCACTGAGGAACAAGCTGTGGATATATGCAAAGCAGCAATGGGC\
TTGAGGATCAGTTCATCTTTTAGCTTTGGAGGCTTCACTTTCAAAAGAACAAGTGGGTCATCCGTAAAGAAAGAAGAA\
GAAGTGCTTACAGGCAACCTCCAAACATTGAAAATAAGAGTGCATGAGGGGTATGAAGAATTCACAATGGTTGGGCGG\
AGAGCAACAGCTATCCTGAGGAAAGCAACTAGAAGGCTGATTCAATTGATAGTAAGTGGAAGAGATGAGCAATCAATC\
GCTGAAGCGATCATTGTAGCAATGGTGTTCTCACAGGAGGATTGCATGATAAAGGCAGTCCGAGGCGATCTGAATTTC\
GTAAACAGAGCAAACCAAAGATTGAACCCCATGCATCAACTATTGAGGCACTTCCAAAAAGATGCAAAAGTGCTGTTT\
CAGAACTGGGGAATTGAACCTATTGACAATGTCATGGGGATGATCGGGATATTACCTGACATGACTCCAAGCACAGAG\
ATGTCACTGAGAGGGGTGAGAGTTAGTAAGATGGGAGTGGATGAATATTCCAGCACTGAGAGAGTAGTTGTGAGTATT\
GACCGTTTCTTGAGGGTCCGAGATCAGCTAGGGAACGTACTCTTATCCCCTGAAGAGGTTAGTGAAACACAGGGAACA\
GAGAAGTTAACAATAACATATTCATCCTCAATGATGTGGGAAATCAACGGCCCTGAGTCAGTGCTTGTTAATACTTAT\
CAGTGGATCATCAGGAATTGGGAGGCTGTAAAGATTCAATGGTCTCAAGATCCCGCAATGCTATACAATAAGATGGAA\
TTTGAACCATTCCAATCCTTGGTGCCCAAAGCCGCCAGAGGCCAATACAGTGGGTTTGTGAGAACACTGTTCCAACAG\
ATGCGTGATGTTCTGGGGACGTTTGATACTGTTCAAATAATAAAGCTGCTACCATTTGCAGCAGCCCCACCGGAACAA\
AGCAGAATGCAGTTTTCTTCTCTAACTGTGAATGTGAGAGGTTCAGGAATGAGAATACTCGTGAGGGGTAACTCCCCC\
GTGTTCAACTACAACAAGGCAACTAAAAGGCTTACAGTCCTCGGAAAGGACGCAGGTGCATTAACAGAAGATCCAGAC\
GAGGGAACAGCCGGGGTTGAATCTGCGGTACTGAGGGGATTCCTAATTCTAGGCAAGGAGGACAAAAGATATGGACCA\
GCATTGAGCATCAATGAACTGAGCAATCTTGCAAAAGGGGAGAAGGCCAATGTGCTGATAGGGCAA\\!\\(\\*\
StyleBox[\\\"\\\\\\\"G\\\\\\\"\\\", Rule[FontColor, RGBColor[Rational[71, \
85], Rational[94, 255], 0]], Rule[FontSize, 18], Rule[FontWeight, Bold], \
Rule[StripOnInput, False]]\\)\\!\\(\\*StyleBox[\\\"\\\\\\\"G\\\\\\\"\\\", \
Rule[FontColor, RGBColor[Rational[71, 85], Rational[94, 255], 0]], \
Rule[FontSize, 18], Rule[FontWeight, Bold], Rule[StripOnInput, \
False]]\\)\\!\\(\\*StyleBox[\\\"\\\\\\\"G\\\\\\\"\\\", Rule[FontColor, \
RGBColor[Rational[71, 85], Rational[94, 255], 0]], Rule[FontSize, 18], \
Rule[FontWeight, Bold], Rule[StripOnInput, False]]\\)\\!\\(\\*StyleBox[\\\"\\\
\\\\\"G\\\\\\\"\\\", Rule[FontColor, RGBColor[Rational[71, 85], Rational[94, \
255], 0]], Rule[FontSize, 18], Rule[FontWeight, Bold], Rule[StripOnInput, \
False]]\\)\\!\\(\\*StyleBox[\\\"\\\\\\\"A\\\\\\\"\\\", Rule[FontColor, \
RGBColor[Rational[71, 85], Rational[94, 255], 0]], Rule[FontSize, 18], \
Rule[FontWeight, Bold], Rule[StripOnInput, False]]\\)\\!\\(\\*StyleBox[\\\"\\\
\\\\\"C\\\\\\\"\\\", Rule[FontColor, RGBColor[Rational[71, 85], Rational[94, \
255], 0]], Rule[FontSize, 18], Rule[FontWeight, Bold], Rule[StripOnInput, \
False]]\\)\\!\\(\\*StyleBox[\\\"\\\\\\\"G\\\\\\\"\\\", Rule[FontColor, \
RGBColor[Rational[71, 85], Rational[94, 255], 0]], Rule[FontSize, 18], \
Rule[FontWeight, Bold], Rule[StripOnInput, False]]\\)\\!\\(\\*StyleBox[\\\"\\\
\\\\\"T\\\\\\\"\\\", Rule[FontColor, RGBColor[Rational[71, 85], Rational[94, \
255], 0]], Rule[FontSize, 18], Rule[FontWeight, Bold], Rule[StripOnInput, \
False]]\\)\\!\\(\\*StyleBox[\\\"\\\\\\\"G\\\\\\\"\\\", Rule[FontColor, \
RGBColor[Rational[71, 85], Rational[94, 255], 0]], Rule[FontSize, 18], \
Rule[FontWeight, Bold], Rule[StripOnInput, False]]\\)\\!\\(\\*StyleBox[\\\"\\\
\\\\\"G\\\\\\\"\\\", Rule[FontColor, RGBColor[Rational[71, 85], Rational[94, \
255], 0]], Rule[FontSize, 18], Rule[FontWeight, Bold], Rule[StripOnInput, \
False]]\\)\\!\\(\\*StyleBox[\\\"\\\\\\\"T\\\\\\\"\\\", Rule[FontColor, \
RGBColor[Rational[71, 85], Rational[94, 255], 0]], Rule[FontSize, 18], \
Rule[FontWeight, Bold], Rule[StripOnInput, False]]\\)\\!\\(\\*StyleBox[\\\"\\\
\\\\\"G\\\\\\\"\\\", Rule[FontColor, RGBColor[Rational[71, 85], Rational[94, \
255], 0]], Rule[FontSize, 18], Rule[FontWeight, Bold], Rule[StripOnInput, \
False]]\\)\\!\\(\\*StyleBox[\\\"\\\\\\\"T\\\\\\\"\\\", Rule[FontColor, \
RGBColor[Rational[71, 85], Rational[94, 255], 0]], Rule[FontSize, 18], \
Rule[FontWeight, Bold], Rule[StripOnInput, False]]\\)\\!\\(\\*StyleBox[\\\"\\\
\\\\\"T\\\\\\\"\\\", Rule[FontColor, RGBColor[Rational[71, 85], Rational[94, \
255], 0]], Rule[FontSize, 18], Rule[FontWeight, Bold], Rule[StripOnInput, \
False]]\\)\\!\\(\\*StyleBox[\\\"\\\\\\\"G\\\\\\\"\\\", Rule[FontColor, \
RGBColor[Rational[71, 85], Rational[94, 255], 0]], Rule[FontSize, 18], \
Rule[FontWeight, Bold], Rule[StripOnInput, False]]\\)\\!\\(\\*StyleBox[\\\"\\\
\\\\\"G\\\\\\\"\\\", Rule[FontColor, RGBColor[Rational[71, 85], Rational[94, \
255], 0]], Rule[FontSize, 18], Rule[FontWeight, Bold], Rule[StripOnInput, \
False]]\\)\\!\\(\\*StyleBox[\\\"\\\\\\\"T\\\\\\\"\\\", Rule[FontColor, \
RGBColor[Rational[71, 85], Rational[94, 255], 0]], Rule[FontSize, 18], \
Rule[FontWeight, Bold], Rule[StripOnInput, False]]\\)\\!\\(\\*StyleBox[\\\"\\\
\\\\\"A\\\\\\\"\\\", Rule[FontColor, RGBColor[Rational[71, 85], Rational[94, \
255], 0]], Rule[FontSize, 18], Rule[FontWeight, Bold], Rule[StripOnInput, \
False]]\\)\\!\\(\\*StyleBox[\\\"\\\\\\\"A\\\\\\\"\\\", Rule[FontColor, \
RGBColor[Rational[71, 85], Rational[94, 255], 0]], Rule[FontSize, 18], \
Rule[FontWeight, Bold], Rule[StripOnInput, False]]\\)\\!\\(\\*StyleBox[\\\"\\\
\\\\\"T\\\\\\\"\\\", Rule[FontColor, RGBColor[Rational[71, 85], Rational[94, \
255], 0]], Rule[FontSize, 18], Rule[FontWeight, Bold], Rule[StripOnInput, \
False]]\\)\\!\\(\\*StyleBox[\\\"\\\\\\\"G\\\\\\\"\\\", Rule[FontColor, \
RGBColor[Rational[71, 85], Rational[94, 255], 0]], Rule[FontSize, 18], \
Rule[FontWeight, Bold], Rule[StripOnInput, False]]\\)\\!\\(\\*StyleBox[\\\"\\\
\\\\\"A\\\\\\\"\\\", Rule[FontColor, RGBColor[Rational[71, 85], Rational[94, \
255], 0]], Rule[FontSize, 18], Rule[FontWeight, Bold], Rule[StripOnInput, \
False]]\\)\\!\\(\\*StyleBox[\\\"\\\\\\\"A\\\\\\\"\\\", Rule[FontColor, \
RGBColor[Rational[71, 85], Rational[94, 255], 0]], Rule[FontSize, 18], \
Rule[FontWeight, Bold], Rule[StripOnInput, False]]\\)\\!\\(\\*StyleBox[\\\"\\\
\\\\\"A\\\\\\\"\\\", Rule[FontColor, RGBColor[Rational[71, 85], Rational[94, \
255], 0]], Rule[FontSize, 18], Rule[FontWeight, Bold], Rule[StripOnInput, \
False]]\\)\\!\\(\\*StyleBox[\\\"\\\\\\\"C\\\\\\\"\\\", Rule[FontColor, \
RGBColor[Rational[71, 85], Rational[94, 255], 0]], Rule[FontSize, 18], \
Rule[FontWeight, Bold], Rule[StripOnInput, False]]\\)\\!\\(\\*StyleBox[\\\"\\\
\\\\\"G\\\\\\\"\\\", Rule[FontColor, RGBColor[Rational[71, 85], Rational[94, \
255], 0]], Rule[FontSize, 18], Rule[FontWeight, Bold], Rule[StripOnInput, \
False]]\\)\\!\\(\\*StyleBox[\\\"\\\\\\\"G\\\\\\\"\\\", Rule[FontColor, \
RGBColor[Rational[71, 85], Rational[94, 255], 0]], Rule[FontSize, 18], \
Rule[FontWeight, Bold], Rule[StripOnInput, False]]\\)\\!\\(\\*StyleBox[\\\"\\\
\\\\\"A\\\\\\\"\\\", Rule[FontColor, RGBColor[Rational[71, 85], Rational[94, \
255], 0]], Rule[FontSize, 18], Rule[FontWeight, Bold], Rule[StripOnInput, \
False]]\\)\\!\\(\\*StyleBox[\\\"\\\\\\\"A\\\\\\\"\\\", Rule[FontColor, \
RGBColor[Rational[71, 85], Rational[94, 255], 0]], Rule[FontSize, 18], \
Rule[FontWeight, Bold], Rule[StripOnInput, False]]\\)\\!\\(\\*StyleBox[\\\"\\\
\\\\\"A\\\\\\\"\\\", Rule[FontColor, RGBColor[Rational[71, 85], Rational[94, \
255], 0]], Rule[FontSize, 18], Rule[FontWeight, Bold], Rule[StripOnInput, \
False]]\\)\\!\\(\\*StyleBox[\\\"\\\\\\\"C\\\\\\\"\\\", Rule[FontColor, \
RGBColor[Rational[71, 85], Rational[94, 255], 0]], Rule[FontSize, 18], \
Rule[FontWeight, Bold], Rule[StripOnInput, False]]\\)\\!\\(\\*StyleBox[\\\"\\\
\\\\\"G\\\\\\\"\\\", Rule[FontColor, RGBColor[Rational[71, 85], Rational[94, \
255], 0]], Rule[FontSize, 18], Rule[FontWeight, Bold], Rule[StripOnInput, \
False]]\\)\\!\\(\\*StyleBox[\\\"\\\\\\\"G\\\\\\\"\\\", Rule[FontColor, \
RGBColor[Rational[71, 85], Rational[94, 255], 0]], Rule[FontSize, 18], \
Rule[FontWeight, Bold], Rule[StripOnInput, False]]\\)\\!\\(\\*StyleBox[\\\"\\\
\\\\\"G\\\\\\\"\\\", Rule[FontColor, RGBColor[Rational[71, 85], Rational[94, \
255], 0]], Rule[FontSize, 18], Rule[FontWeight, Bold], Rule[StripOnInput, \
False]]\\)\\!\\(\\*StyleBox[\\\"\\\\\\\"A\\\\\\\"\\\", Rule[FontColor, \
RGBColor[Rational[71, 85], Rational[94, 255], 0]], Rule[FontSize, 18], \
Rule[FontWeight, Bold], Rule[StripOnInput, False]]\\)\\!\\(\\*StyleBox[\\\"\\\
\\\\\"C\\\\\\\"\\\", Rule[FontColor, RGBColor[Rational[71, 85], Rational[94, \
255], 0]], Rule[FontSize, 18], Rule[FontWeight, Bold], Rule[StripOnInput, \
False]]\\)\\!\\(\\*StyleBox[\\\"\\\\\\\"T\\\\\\\"\\\", Rule[FontColor, \
RGBColor[Rational[71, 85], Rational[94, 255], 0]], Rule[FontSize, 18], \
Rule[FontWeight, Bold], Rule[StripOnInput, False]]\\)\\!\\(\\*StyleBox[\\\"\\\
\\\\\"C\\\\\\\"\\\", Rule[FontColor, RGBColor[Rational[71, 85], Rational[94, \
255], 0]], Rule[FontSize, 18], Rule[FontWeight, Bold], Rule[StripOnInput, \
False]]\\)\\!\\(\\*StyleBox[\\\"\\\\\\\"T\\\\\\\"\\\", Rule[FontColor, \
RGBColor[Rational[71, 85], Rational[94, 255], 0]], Rule[FontSize, 18], \
Rule[FontWeight, Bold], Rule[StripOnInput, False]]\\)\\!\\(\\*StyleBox[\\\"\\\
\\\\\"A\\\\\\\"\\\", Rule[FontColor, RGBColor[Rational[71, 85], Rational[94, \
255], 0]], Rule[FontSize, 18], Rule[FontWeight, Bold], Rule[StripOnInput, \
False]]\\)\\!\\(\\*StyleBox[\\\"\\\\\\\"G\\\\\\\"\\\", Rule[FontColor, \
RGBColor[Rational[71, 85], Rational[94, 255], 0]], Rule[FontSize, 18], \
Rule[FontWeight, Bold], Rule[StripOnInput, False]]\\)\\!\\(\\*StyleBox[\\\"\\\
\\\\\"C\\\\\\\"\\\", Rule[FontColor, RGBColor[Rational[71, 85], Rational[94, \
255], 0]], Rule[FontSize, 18], Rule[FontWeight, Bold], Rule[StripOnInput, \
False]]\\)\\!\\(\\*StyleBox[\\\"\\\\\\\"A\\\\\\\"\\\", Rule[FontColor, \
RGBColor[Rational[71, 85], Rational[94, 255], 0]], Rule[FontSize, 18], \
Rule[FontWeight, Bold], Rule[StripOnInput, False]]\\)\\!\\(\\*StyleBox[\\\"\\\
\\\\\"T\\\\\\\"\\\", Rule[FontColor, RGBColor[Rational[71, 85], Rational[94, \
255], 0]], Rule[FontSize, 18], Rule[FontWeight, Bold], Rule[StripOnInput, \
False]]\\)\\!\\(\\*StyleBox[\\\"\\\\\\\"A\\\\\\\"\\\", Rule[FontColor, \
RGBColor[Rational[71, 85], Rational[94, 255], 0]], Rule[FontSize, 18], \
Rule[FontWeight, Bold], Rule[StripOnInput, False]]\\)\\!\\(\\*StyleBox[\\\"\\\
\\\\\"C\\\\\\\"\\\", Rule[FontColor, RGBColor[Rational[71, 85], Rational[94, \
255], 0]], Rule[FontSize, 18], Rule[FontWeight, Bold], Rule[StripOnInput, \
False]]\\)\\!\\(\\*StyleBox[\\\"\\\\\\\"T\\\\\\\"\\\", Rule[FontColor, \
RGBColor[Rational[71, 85], Rational[94, 255], 0]], Rule[FontSize, 18], \
Rule[FontWeight, Bold], Rule[StripOnInput, False]]\\)\\!\\(\\*StyleBox[\\\"\\\
\\\\\"T\\\\\\\"\\\", Rule[FontColor, RGBColor[Rational[71, 85], Rational[94, \
255], 0]], Rule[FontSize, 18], Rule[FontWeight, Bold], Rule[StripOnInput, \
False]]\\)\\!\\(\\*StyleBox[\\\"\\\\\\\"A\\\\\\\"\\\", Rule[FontColor, \
RGBColor[Rational[71, 85], Rational[94, 255], 0]], Rule[FontSize, 18], \
Rule[FontWeight, Bold], Rule[StripOnInput, False]]\\)\\!\\(\\*StyleBox[\\\"\\\
\\\\\"C\\\\\\\"\\\", Rule[FontColor, RGBColor[Rational[71, 85], Rational[94, \
255], 0]], Rule[FontSize, 18], Rule[FontWeight, Bold], Rule[StripOnInput, \
False]]\\)\\!\\(\\*StyleBox[\\\"\\\\\\\"T\\\\\\\"\\\", Rule[FontColor, \
RGBColor[Rational[71, 85], Rational[94, 255], 0]], Rule[FontSize, 18], \
Rule[FontWeight, Bold], Rule[StripOnInput, False]]\\)\\!\\(\\*StyleBox[\\\"\\\
\\\\\"G\\\\\\\"\\\", Rule[FontColor, RGBColor[Rational[71, 85], Rational[94, \
255], 0]], Rule[FontSize, 18], Rule[FontWeight, Bold], Rule[StripOnInput, \
False]]\\)\\!\\(\\*StyleBox[\\\"\\\\\\\"A\\\\\\\"\\\", Rule[FontColor, \
RGBColor[Rational[71, 85], Rational[94, 255], 0]], Rule[FontSize, 18], \
Rule[FontWeight, Bold], Rule[StripOnInput, False]]\\)\\!\\(\\*StyleBox[\\\"\\\
\\\\\"C\\\\\\\"\\\", Rule[FontColor, RGBColor[Rational[71, 85], Rational[94, \
255], 0]], Rule[FontSize, 18], Rule[FontWeight, Bold], Rule[StripOnInput, \
False]]\\)\\!\\(\\*StyleBox[\\\"\\\\\\\"A\\\\\\\"\\\", Rule[FontColor, \
RGBColor[Rational[71, 85], Rational[94, 255], 0]], Rule[FontSize, 18], \
Rule[FontWeight, Bold], Rule[StripOnInput, False]]\\)\\!\\(\\*StyleBox[\\\"\\\
\\\\\"G\\\\\\\"\\\", Rule[FontColor, RGBColor[Rational[71, 85], Rational[94, \
255], 0]], Rule[FontSize, 18], Rule[FontWeight, Bold], Rule[StripOnInput, \
False]]\\)\\!\\(\\*StyleBox[\\\"\\\\\\\"C\\\\\\\"\\\", Rule[FontColor, \
RGBColor[Rational[71, 85], Rational[94, 255], 0]], Rule[FontSize, 18], \
Rule[FontWeight, Bold], Rule[StripOnInput, False]]\\)\\!\\(\\*StyleBox[\\\"\\\
\\\\\"C\\\\\\\"\\\", Rule[FontColor, RGBColor[Rational[71, 85], Rational[94, \
255], 0]], Rule[FontSize, 18], Rule[FontWeight, Bold], Rule[StripOnInput, \
False]]\\)\\!\\(\\*StyleBox[\\\"\\\\\\\"A\\\\\\\"\\\", Rule[FontColor, \
RGBColor[Rational[71, 85], Rational[94, 255], 0]], Rule[FontSize, 18], \
Rule[FontWeight, Bold], Rule[StripOnInput, False]]\\)\\!\\(\\*StyleBox[\\\"\\\
\\\\\"G\\\\\\\"\\\", Rule[FontColor, RGBColor[Rational[71, 85], Rational[94, \
255], 0]], Rule[FontSize, 18], Rule[FontWeight, Bold], Rule[StripOnInput, \
False]]\\)\\!\\(\\*StyleBox[\\\"\\\\\\\"A\\\\\\\"\\\", Rule[FontColor, \
RGBColor[Rational[71, 85], Rational[94, 255], 0]], Rule[FontSize, 18], \
Rule[FontWeight, Bold], Rule[StripOnInput, False]]\\)\\!\\(\\*StyleBox[\\\"\\\
\\\\\"C\\\\\\\"\\\", Rule[FontColor, RGBColor[Rational[71, 85], Rational[94, \
255], 0]], Rule[FontSize, 18], Rule[FontWeight, Bold], Rule[StripOnInput, \
False]]\\)\\!\\(\\*StyleBox[\\\"\\\\\\\"A\\\\\\\"\\\", Rule[FontColor, \
RGBColor[Rational[71, 85], Rational[94, 255], 0]], Rule[FontSize, 18], \
Rule[FontWeight, Bold], Rule[StripOnInput, False]]\\)\\!\\(\\*StyleBox[\\\"\\\
\\\\\"G\\\\\\\"\\\", Rule[FontColor, RGBColor[Rational[71, 85], Rational[94, \
255], 0]], Rule[FontSize, 18], Rule[FontWeight, Bold], Rule[StripOnInput, \
False]]\\)\\!\\(\\*StyleBox[\\\"\\\\\\\"C\\\\\\\"\\\", Rule[FontColor, \
RGBColor[Rational[71, 85], Rational[94, 255], 0]], Rule[FontSize, 18], \
Rule[FontWeight, Bold], Rule[StripOnInput, False]]\\)\\!\\(\\*StyleBox[\\\"\\\
\\\\\"G\\\\\\\"\\\", Rule[FontColor, RGBColor[Rational[71, 85], Rational[94, \
255], 0]], Rule[FontSize, 18], Rule[FontWeight, Bold], Rule[StripOnInput, \
False]]\\)\\!\\(\\*StyleBox[\\\"\\\\\\\"A\\\\\\\"\\\", Rule[FontColor, \
RGBColor[Rational[71, 85], Rational[94, 255], 0]], Rule[FontSize, 18], \
Rule[FontWeight, Bold], Rule[StripOnInput, False]]\\)\\!\\(\\*StyleBox[\\\"\\\
\\\\\"C\\\\\\\"\\\", Rule[FontColor, RGBColor[Rational[71, 85], Rational[94, \
255], 0]], Rule[FontSize, 18], Rule[FontWeight, Bold], Rule[StripOnInput, \
False]]\\)\\!\\(\\*StyleBox[\\\"\\\\\\\"C\\\\\\\"\\\", Rule[FontColor, \
RGBColor[Rational[71, 85], Rational[94, 255], 0]], Rule[FontSize, 18], \
Rule[FontWeight, Bold], Rule[StripOnInput, False]]\\)\\!\\(\\*StyleBox[\\\"\\\
\\\\\"A\\\\\\\"\\\", Rule[FontColor, RGBColor[Rational[71, 85], Rational[94, \
255], 0]], Rule[FontSize, 18], Rule[FontWeight, Bold], Rule[StripOnInput, \
False]]\\)\\!\\(\\*StyleBox[\\\"\\\\\\\"A\\\\\\\"\\\", Rule[FontColor, \
RGBColor[Rational[71, 85], Rational[94, 255], 0]], Rule[FontSize, 18], \
Rule[FontWeight, Bold], Rule[StripOnInput, False]]\\)\\!\\(\\*StyleBox[\\\"\\\
\\\\\"A\\\\\\\"\\\", Rule[FontColor, RGBColor[Rational[71, 85], Rational[94, \
255], 0]], Rule[FontSize, 18], Rule[FontWeight, Bold], Rule[StripOnInput, \
False]]\\)\\!\\(\\*StyleBox[\\\"\\\\\\\"A\\\\\\\"\\\", Rule[FontColor, \
RGBColor[Rational[71, 85], Rational[94, 255], 0]], Rule[FontSize, 18], \
Rule[FontWeight, Bold], Rule[StripOnInput, False]]\\)\\!\\(\\*StyleBox[\\\"\\\
\\\\\"G\\\\\\\"\\\", Rule[FontColor, RGBColor[Rational[71, 85], Rational[94, \
255], 0]], Rule[FontSize, 18], Rule[FontWeight, Bold], Rule[StripOnInput, \
False]]\\)\\!\\(\\*StyleBox[\\\"\\\\\\\"A\\\\\\\"\\\", Rule[FontColor, \
RGBColor[Rational[71, 85], Rational[94, 255], 0]], Rule[FontSize, 18], \
Rule[FontWeight, Bold], Rule[StripOnInput, False]]\\)\\!\\(\\*StyleBox[\\\"\\\
\\\\\"A\\\\\\\"\\\", Rule[FontColor, RGBColor[Rational[71, 85], Rational[94, \
255], 0]], Rule[FontSize, 18], Rule[FontWeight, Bold], Rule[StripOnInput, \
False]]\\)\\!\\(\\*StyleBox[\\\"\\\\\\\"T\\\\\\\"\\\", Rule[FontColor, \
RGBColor[Rational[71, 85], Rational[94, 255], 0]], Rule[FontSize, 18], \
Rule[FontWeight, Bold], Rule[StripOnInput, False]]\\)\\!\\(\\*StyleBox[\\\"\\\
\\\\\"T\\\\\\\"\\\", Rule[FontColor, RGBColor[Rational[71, 85], Rational[94, \
255], 0]], Rule[FontSize, 18], Rule[FontWeight, Bold], Rule[StripOnInput, \
False]]\\)\\!\\(\\*StyleBox[\\\"\\\\\\\"C\\\\\\\"\\\", Rule[FontColor, \
RGBColor[Rational[71, 85], Rational[94, 255], 0]], Rule[FontSize, 18], \
Rule[FontWeight, Bold], Rule[StripOnInput, False]]\\)\\!\\(\\*StyleBox[\\\"\\\
\\\\\"G\\\\\\\"\\\", Rule[FontColor, RGBColor[Rational[71, 85], Rational[94, \
255], 0]], Rule[FontSize, 18], Rule[FontWeight, Bold], Rule[StripOnInput, \
False]]\\)\\!\\(\\*StyleBox[\\\"\\\\\\\"G\\\\\\\"\\\", Rule[FontColor, \
RGBColor[Rational[71, 85], Rational[94, 255], 0]], Rule[FontSize, 18], \
Rule[FontWeight, Bold], Rule[StripOnInput, False]]\\)\\!\\(\\*StyleBox[\\\"\\\
\\\\\"A\\\\\\\"\\\", Rule[FontColor, RGBColor[Rational[71, 85], Rational[94, \
255], 0]], Rule[FontSize, 18], Rule[FontWeight, Bold], Rule[StripOnInput, \
False]]\\)\\!\\(\\*StyleBox[\\\"\\\\\\\"T\\\\\\\"\\\", Rule[FontColor, \
RGBColor[Rational[71, 85], Rational[94, 255], 0]], Rule[FontSize, 18], \
Rule[FontWeight, Bold], Rule[StripOnInput, False]]\\)\\!\\(\\*StyleBox[\\\"\\\
\\\\\"G\\\\\\\"\\\", Rule[FontColor, RGBColor[Rational[71, 85], Rational[94, \
255], 0]], Rule[FontSize, 18], Rule[FontWeight, Bold], Rule[StripOnInput, \
False]]\\)\\!\\(\\*StyleBox[\\\"\\\\\\\"G\\\\\\\"\\\", Rule[FontColor, \
RGBColor[Rational[71, 85], Rational[94, 255], 0]], Rule[FontSize, 18], \
Rule[FontWeight, Bold], Rule[StripOnInput, False]]\\)\\!\\(\\*StyleBox[\\\"\\\
\\\\\"C\\\\\\\"\\\", Rule[FontColor, RGBColor[Rational[71, 85], Rational[94, \
255], 0]], Rule[FontSize, 18], Rule[FontWeight, Bold], Rule[StripOnInput, \
False]]\\)\\!\\(\\*StyleBox[\\\"\\\\\\\"C\\\\\\\"\\\", Rule[FontColor, \
RGBColor[Rational[71, 85], Rational[94, 255], 0]], Rule[FontSize, 18], \
Rule[FontWeight, Bold], Rule[StripOnInput, False]]\\)\\!\\(\\*StyleBox[\\\"\\\
\\\\\"A\\\\\\\"\\\", Rule[FontColor, RGBColor[Rational[71, 85], Rational[94, \
255], 0]], Rule[FontSize, 18], Rule[FontWeight, Bold], Rule[StripOnInput, \
False]]\\)\\!\\(\\*StyleBox[\\\"\\\\\\\"T\\\\\\\"\\\", Rule[FontColor, \
RGBColor[Rational[71, 85], Rational[94, 255], 0]], Rule[FontSize, 18], \
Rule[FontWeight, Bold], Rule[StripOnInput, False]]\\)\\!\\(\\*StyleBox[\\\"\\\
\\\\\"C\\\\\\\"\\\", Rule[FontColor, RGBColor[Rational[71, 85], Rational[94, \
255], 0]], Rule[FontSize, 18], Rule[FontWeight, Bold], Rule[StripOnInput, \
False]]\\)\\!\\(\\*StyleBox[\\\"\\\\\\\"A\\\\\\\"\\\", Rule[FontColor, \
RGBColor[Rational[71, 85], Rational[94, 255], 0]], Rule[FontSize, 18], \
Rule[FontWeight, Bold], Rule[StripOnInput, False]]\\)\\!\\(\\*StyleBox[\\\"\\\
\\\\\"A\\\\\\\"\\\", Rule[FontColor, RGBColor[Rational[71, 85], Rational[94, \
255], 0]], Rule[FontSize, 18], Rule[FontWeight, Bold], Rule[StripOnInput, \
False]]\\)\\!\\(\\*StyleBox[\\\"\\\\\\\"T\\\\\\\"\\\", Rule[FontColor, \
RGBColor[Rational[71, 85], Rational[94, 255], 0]], Rule[FontSize, 18], \
Rule[FontWeight, Bold], Rule[StripOnInput, False]]\\)\\!\\(\\*StyleBox[\\\"\\\
\\\\\"T\\\\\\\"\\\", Rule[FontColor, RGBColor[Rational[71, 85], Rational[94, \
255], 0]], Rule[FontSize, 18], Rule[FontWeight, Bold], Rule[StripOnInput, \
False]]\\)\\!\\(\\*StyleBox[\\\"\\\\\\\"A\\\\\\\"\\\", Rule[FontColor, \
RGBColor[Rational[71, 85], Rational[94, 255], 0]], Rule[FontSize, 18], \
Rule[FontWeight, Bold], Rule[StripOnInput, False]]\\)\\!\\(\\*StyleBox[\\\"\\\
\\\\\"G\\\\\\\"\\\", Rule[FontColor, RGBColor[Rational[71, 85], Rational[94, \
255], 0]], Rule[FontSize, 18], Rule[FontWeight, Bold], Rule[StripOnInput, \
False]]\\)\"\>"], "Output",ExpressionUUID->"659ffef0-7593-4a0d-b6b8-\
0883613418e6"]
}, Open  ]],

Cell[CellGroupData[{

Cell["Per codon conservation report", "Subsection",ExpressionUUID->"a969a566-40d2-4e9c-a6b0-8a93c08aff64"],

Cell[BoxData[
 RowBox[{"{", 
  RowBox[{
   TagBox[
    RowBox[{"(", "\[NoBreak]", GridBox[{
       {"\<\"PB2\"\>", "\<\"\"\>", "\<\"\"\>", "\<\"\"\>"},
       {"\<\"Pos.\"\>", "\<\"1\"\>", "\<\"obs:\"\>", "\<\"exp:\"\>"},
       {"\<\"atg\"\>", "\<\"M\"\>", 
        TagBox[
         InterpretationBox[
          StyleBox["\<\"2687\"\>",
           ShowStringCharacters->False],
          2687,
          Editable->False],
         NumberForm[#, 2]& ], 
        TagBox[
         InterpretationBox[
          StyleBox["\<\"2687.00\"\>",
           ShowStringCharacters->False],
          2687.,
          AutoDelete->True],
         NumberForm[#, {4, 2}]& ]},
       {"\<\"---\"\>", "\<\"--\"\>", "\<\"-------\"\>", "\<\"-------\"\>"},
       {"\<\"mPD\"\>", "\<\"\"\>", "0", "0"},
       {"\<\"\"\>", "\<\"\"\>", "\<\"nPD:\"\>", "1.`"},
       {"\<\"\"\>", "\<\"\"\>", "\<\"N. weight:\"\>", 
        TagBox[
         InterpretationBox[
          StyleBox["\<\"0.\"\>",
           ShowStringCharacters->False],
          0.,
          AutoDelete->True],
         NumberForm[#, 2]& ]},
       {"\<\"\"\>", "\<\"\"\>", "\<\"Sc. PD:\"\>", 
        TagBox[
         InterpretationBox[
          StyleBox["\<\"0\"\>",
           ShowStringCharacters->False],
          0,
          Editable->False],
         NumberForm[#, 2]& ]},
       {"\<\"\"\>", "\<\"\"\>", "\<\"Sc. rank:\"\>", 
        TagBox[
         InterpretationBox[
          StyleBox["\<\"0\"\>",
           ShowStringCharacters->False],
          0,
          Editable->False],
         NumberForm[#, {5, 1}]& ]}
      },
      GridBoxAlignment->{"Columns" -> {{Center}}, "Rows" -> {{Baseline}}},
      GridBoxSpacings->{"Columns" -> {
          Offset[0.27999999999999997`], {
           Offset[0.7]}, 
          Offset[0.27999999999999997`]}, "Rows" -> {
          Offset[0.2], {
           Offset[0.4]}, 
          Offset[0.2]}}], "\[NoBreak]", ")"}],
    Function[BoxForm`e$, 
     MatrixForm[BoxForm`e$]]], ",", 
   TagBox[
    RowBox[{"(", "\[NoBreak]", GridBox[{
       {"\<\"PB2\"\>", "\<\"\"\>", "\<\"\"\>", "\<\"\"\>"},
       {"\<\"Pos.\"\>", "\<\"2\"\>", "\<\"obs:\"\>", "\<\"exp:\"\>"},
       {"\<\"cgt\"\>", "\<\"R\"\>", 
        TagBox[
         InterpretationBox[
          StyleBox["\<\"0\"\>",
           ShowStringCharacters->False],
          0,
          Editable->False],
         NumberForm[#, 2]& ], 
        TagBox[
         InterpretationBox[
          StyleBox["\<\"0.04\"\>",
           ShowStringCharacters->False],
          0.037423244841097866`,
          AutoDelete->True],
         NumberForm[#, {4, 2}]& ]},
       {"\<\"cgc\"\>", "\<\"R\"\>", 
        TagBox[
         InterpretationBox[
          StyleBox["\<\"0\"\>",
           ShowStringCharacters->False],
          0,
          Editable->False],
         NumberForm[#, 2]& ], 
        TagBox[
         InterpretationBox[
          StyleBox["\<\"0.05\"\>",
           ShowStringCharacters->False],
          0.0535154956370423,
          AutoDelete->True],
         NumberForm[#, {4, 2}]& ]},
       {"\<\"cga\"\>", "\<\"R\"\>", 
        TagBox[
         InterpretationBox[
          StyleBox["\<\"1\"\>",
           ShowStringCharacters->False],
          1,
          Editable->False],
         NumberForm[#, 2]& ], 
        TagBox[
         InterpretationBox[
          StyleBox["\<\"0.10\"\>",
           ShowStringCharacters->False],
          0.10077316890052483`,
          AutoDelete->True],
         NumberForm[#, {4, 2}]& ]},
       {"\<\"cgg\"\>", "\<\"R\"\>", 
        TagBox[
         InterpretationBox[
          StyleBox["\<\"0\"\>",
           ShowStringCharacters->False],
          0,
          Editable->False],
         NumberForm[#, 2]& ], 
        TagBox[
         InterpretationBox[
          StyleBox["\<\"0.08\"\>",
           ShowStringCharacters->False],
          0.08165568361718303,
          AutoDelete->True],
         NumberForm[#, {4, 2}]& ]},
       {"\<\"aat\"\>", "\<\"N\"\>", 
        TagBox[
         InterpretationBox[
          StyleBox["\<\"1\"\>",
           ShowStringCharacters->False],
          1,
          Editable->False],
         NumberForm[#, 2]& ], 
        TagBox[
         InterpretationBox[
          StyleBox["\<\"0.55\"\>",
           ShowStringCharacters->False],
          0.5453352905241914,
          AutoDelete->True],
         NumberForm[#, {4, 2}]& ]},
       {"\<\"aac\"\>", "\<\"N\"\>", 
        TagBox[
         InterpretationBox[
          StyleBox["\<\"0\"\>",
           ShowStringCharacters->False],
          0,
          Editable->False],
         NumberForm[#, 2]& ], 
        TagBox[
         InterpretationBox[
          StyleBox["\<\"0.45\"\>",
           ShowStringCharacters->False],
          0.4546647094758087,
          AutoDelete->True],
         NumberForm[#, {4, 2}]& ]},
       {"\<\"aga\"\>", "\<\"R\"\>", 
        TagBox[
         InterpretationBox[
          StyleBox["\<\"0\"\>",
           ShowStringCharacters->False],
          0,
          Editable->False],
         NumberForm[#, 2]& ], 
        TagBox[
         InterpretationBox[
          StyleBox["\<\"0.47\"\>",
           ShowStringCharacters->False],
          0.46683972989498085`,
          AutoDelete->True],
         NumberForm[#, {4, 2}]& ]},
       {"\<\"agg\"\>", "\<\"R\"\>", 
        TagBox[
         InterpretationBox[
          StyleBox["\<\"0\"\>",
           ShowStringCharacters->False],
          0,
          Editable->False],
         NumberForm[#, 2]& ], 
        TagBox[
         InterpretationBox[
          StyleBox["\<\"0.26\"\>",
           ShowStringCharacters->False],
          0.2597926771091712,
          AutoDelete->True],
         NumberForm[#, {4, 2}]& ]},
       {"\<\"gat\"\>", "\<\"D\"\>", 
        TagBox[
         InterpretationBox[
          StyleBox["\<\"0\"\>",
           ShowStringCharacters->False],
          0,
          Editable->False],
         NumberForm[#, 2]& ], 
        TagBox[
         InterpretationBox[
          StyleBox["\<\"1.08\"\>",
           ShowStringCharacters->False],
          1.0798602609117698`,
          AutoDelete->True],
         NumberForm[#, {4, 2}]& ]},
       {"\<\"gac\"\>", "\<\"D\"\>", 
        TagBox[
         InterpretationBox[
          StyleBox["\<\"2\"\>",
           ShowStringCharacters->False],
          2,
          Editable->False],
         NumberForm[#, 2]& ], 
        TagBox[
         InterpretationBox[
          StyleBox["\<\"0.92\"\>",
           ShowStringCharacters->False],
          0.92013973908823,
          AutoDelete->True],
         NumberForm[#, {4, 2}]& ]},
       {"\<\"gaa\"\>", "\<\"E\"\>", 
        TagBox[
         InterpretationBox[
          StyleBox["\<\"988\"\>",
           ShowStringCharacters->False],
          988,
          Editable->False],
         NumberForm[#, 2]& ], 
        TagBox[
         InterpretationBox[
          StyleBox["\<\"1503.00\"\>",
           ShowStringCharacters->False],
          1502.905118316298,
          AutoDelete->True],
         NumberForm[#, {4, 2}]& ]},
       {"\<\"gag\"\>", "\<\"E\"\>", 
        TagBox[
         InterpretationBox[
          StyleBox["\<\"1693\"\>",
           ShowStringCharacters->False],
          1693,
          Editable->False],
         NumberForm[#, 2]& ], 
        TagBox[
         InterpretationBox[
          StyleBox["\<\"1178.00\"\>",
           ShowStringCharacters->False],
          1178.0948816837017`,
          AutoDelete->True],
         NumberForm[#, {4, 2}]& ]},
       {"\<\"ggt\"\>", "\<\"G\"\>", 
        TagBox[
         InterpretationBox[
          StyleBox["\<\"0\"\>",
           ShowStringCharacters->False],
          0,
          Editable->False],
         NumberForm[#, 2]& ], 
        TagBox[
         InterpretationBox[
          StyleBox["\<\"0.29\"\>",
           ShowStringCharacters->False],
          0.2892312807465414,
          AutoDelete->True],
         NumberForm[#, {4, 2}]& ]},
       {"\<\"ggc\"\>", "\<\"G\"\>", 
        TagBox[
         InterpretationBox[
          StyleBox["\<\"0\"\>",
           ShowStringCharacters->False],
          0,
          Editable->False],
         NumberForm[#, 2]& ], 
        TagBox[
         InterpretationBox[
          StyleBox["\<\"0.26\"\>",
           ShowStringCharacters->False],
          0.2627056917642391,
          AutoDelete->True],
         NumberForm[#, {4, 2}]& ]},
       {"\<\"gga\"\>", "\<\"G\"\>", 
        TagBox[
         InterpretationBox[
          StyleBox["\<\"2\"\>",
           ShowStringCharacters->False],
          2,
          Editable->False],
         NumberForm[#, 2]& ], 
        TagBox[
         InterpretationBox[
          StyleBox["\<\"0.88\"\>",
           ShowStringCharacters->False],
          0.8763610137216877,
          AutoDelete->True],
         NumberForm[#, {4, 2}]& ]},
       {"\<\"ggg\"\>", "\<\"G\"\>", 
        TagBox[
         InterpretationBox[
          StyleBox["\<\"0\"\>",
           ShowStringCharacters->False],
          0,
          Editable->False],
         NumberForm[#, 2]& ], 
        TagBox[
         InterpretationBox[
          StyleBox["\<\"0.57\"\>",
           ShowStringCharacters->False],
          0.5717020137675318,
          AutoDelete->True],
         NumberForm[#, {4, 2}]& ]},
       {"\<\"---\"\>", "\<\"--\"\>", "\<\"-------\"\>", "\<\"-------\"\>"},
       {"\<\"mPD\"\>", "\<\"\"\>", "0.4708808662319138978`2.", 
        "0.497741907725208418`2."},
       {"\<\"\"\>", "\<\"\"\>", "\<\"nPD:\"\>", "0.9500000000000001`"},
       {"\<\"\"\>", "\<\"\"\>", "\<\"N. weight:\"\>", 
        TagBox[
         InterpretationBox[
          StyleBox["\<\"0.13\"\>",
           ShowStringCharacters->False],
          0.12661140998199702`,
          AutoDelete->True],
         NumberForm[#, 2]& ]},
       {"\<\"\"\>", "\<\"\"\>", "\<\"Sc. PD:\"\>", 
        TagBox[
         InterpretationBox[
          StyleBox["\<\"0.078\"\>",
           ShowStringCharacters->False],
          0.0777310492711947,
          AutoDelete->True],
         NumberForm[#, 2]& ]},
       {"\<\"\"\>", "\<\"\"\>", "\<\"Sc. rank:\"\>", 
        TagBox[
         InterpretationBox[
          StyleBox["\<\"177.9\"\>",
           ShowStringCharacters->False],
          177.87610328747166`,
          AutoDelete->True],
         NumberForm[#, {5, 1}]& ]}
      },
      GridBoxAlignment->{"Columns" -> {{Center}}, "Rows" -> {{Baseline}}},
      GridBoxSpacings->{"Columns" -> {
          Offset[0.27999999999999997`], {
           Offset[0.7]}, 
          Offset[0.27999999999999997`]}, "Rows" -> {
          Offset[0.2], {
           Offset[0.4]}, 
          Offset[0.2]}}], "\[NoBreak]", ")"}],
    Function[BoxForm`e$, 
     MatrixForm[BoxForm`e$]]], ",", 
   TagBox[
    RowBox[{"(", "\[NoBreak]", GridBox[{
       {"\<\"PB2\"\>", "\<\"\"\>", "\<\"\"\>", "\<\"\"\>"},
       {"\<\"Pos.\"\>", "\<\"3\"\>", "\<\"obs:\"\>", "\<\"exp:\"\>"},
       {"\<\"tgt\"\>", "\<\"C\"\>", 
        TagBox[
         InterpretationBox[
          StyleBox["\<\"1\"\>",
           ShowStringCharacters->False],
          1,
          Editable->False],
         NumberForm[#, 2]& ], 
        TagBox[
         InterpretationBox[
          StyleBox["\<\"0.39\"\>",
           ShowStringCharacters->False],
          0.3870326649706052,
          AutoDelete->True],
         NumberForm[#, {4, 2}]& ]},
       {"\<\"tgc\"\>", "\<\"C\"\>", 
        TagBox[
         InterpretationBox[
          StyleBox["\<\"0\"\>",
           ShowStringCharacters->False],
          0,
          Editable->False],
         NumberForm[#, 2]& ], 
        TagBox[
         InterpretationBox[
          StyleBox["\<\"0.61\"\>",
           ShowStringCharacters->False],
          0.6129673350293948,
          AutoDelete->True],
         NumberForm[#, {4, 2}]& ]},
       {"\<\"cgt\"\>", "\<\"R\"\>", 
        TagBox[
         InterpretationBox[
          StyleBox["\<\"0\"\>",
           ShowStringCharacters->False],
          0,
          Editable->False],
         NumberForm[#, 2]& ], 
        TagBox[
         InterpretationBox[
          StyleBox["\<\"100.50\"\>",
           ShowStringCharacters->False],
          100.48141239834777`,
          AutoDelete->True],
         NumberForm[#, {4, 2}]& ]},
       {"\<\"cgc\"\>", "\<\"R\"\>", 
        TagBox[
         InterpretationBox[
          StyleBox["\<\"0\"\>",
           ShowStringCharacters->False],
          0,
          Editable->False],
         NumberForm[#, 2]& ], 
        TagBox[
         InterpretationBox[
          StyleBox["\<\"143.70\"\>",
           ShowStringCharacters->False],
          143.68910578545857`,
          AutoDelete->True],
         NumberForm[#, {4, 2}]& ]},
       {"\<\"cga\"\>", "\<\"R\"\>", 
        TagBox[
         InterpretationBox[
          StyleBox["\<\"741\"\>",
           ShowStringCharacters->False],
          741,
          Editable->False],
         NumberForm[#, 2]& ], 
        TagBox[
         InterpretationBox[
          StyleBox["\<\"270.60\"\>",
           ShowStringCharacters->False],
          270.57595849790914`,
          AutoDelete->True],
         NumberForm[#, {4, 2}]& ]},
       {"\<\"cgg\"\>", "\<\"R\"\>", 
        TagBox[
         InterpretationBox[
          StyleBox["\<\"4\"\>",
           ShowStringCharacters->False],
          4,
          Editable->False],
         NumberForm[#, 2]& ], 
        TagBox[
         InterpretationBox[
          StyleBox["\<\"219.20\"\>",
           ShowStringCharacters->False],
          219.24551051213643`,
          AutoDelete->True],
         NumberForm[#, {4, 2}]& ]},
       {"\<\"aga\"\>", "\<\"R\"\>", 
        TagBox[
         InterpretationBox[
          StyleBox["\<\"1926\"\>",
           ShowStringCharacters->False],
          1926,
          Editable->False],
         NumberForm[#, 2]& ], 
        TagBox[
         InterpretationBox[
          StyleBox["\<\"1253.00\"\>",
           ShowStringCharacters->False],
          1253.4646747680233`,
          AutoDelete->True],
         NumberForm[#, {4, 2}]& ]},
       {"\<\"agg\"\>", "\<\"R\"\>", 
        TagBox[
         InterpretationBox[
          StyleBox["\<\"14\"\>",
           ShowStringCharacters->False],
          14,
          Editable->False],
         NumberForm[#, 2]& ], 
        TagBox[
         InterpretationBox[
          StyleBox["\<\"697.50\"\>",
           ShowStringCharacters->False],
          697.5433380381247,
          AutoDelete->True],
         NumberForm[#, {4, 2}]& ]},
       {"\<\"ggt\"\>", "\<\"G\"\>", 
        TagBox[
         InterpretationBox[
          StyleBox["\<\"0\"\>",
           ShowStringCharacters->False],
          0,
          Editable->False],
         NumberForm[#, 2]& ], 
        TagBox[
         InterpretationBox[
          StyleBox["\<\"0.14\"\>",
           ShowStringCharacters->False],
          0.1446156403732707,
          AutoDelete->True],
         NumberForm[#, {4, 2}]& ]},
       {"\<\"ggc\"\>", "\<\"G\"\>", 
        TagBox[
         InterpretationBox[
          StyleBox["\<\"0\"\>",
           ShowStringCharacters->False],
          0,
          Editable->False],
         NumberForm[#, 2]& ], 
        TagBox[
         InterpretationBox[
          StyleBox["\<\"0.13\"\>",
           ShowStringCharacters->False],
          0.13135284588211954`,
          AutoDelete->True],
         NumberForm[#, {4, 2}]& ]},
       {"\<\"gga\"\>", "\<\"G\"\>", 
        TagBox[
         InterpretationBox[
          StyleBox["\<\"1\"\>",
           ShowStringCharacters->False],
          1,
          Editable->False],
         NumberForm[#, 2]& ], 
        TagBox[
         InterpretationBox[
          StyleBox["\<\"0.44\"\>",
           ShowStringCharacters->False],
          0.43818050686084387`,
          AutoDelete->True],
         NumberForm[#, {4, 2}]& ]},
       {"\<\"ggg\"\>", "\<\"G\"\>", 
        TagBox[
         InterpretationBox[
          StyleBox["\<\"0\"\>",
           ShowStringCharacters->False],
          0,
          Editable->False],
         NumberForm[#, 2]& ], 
        TagBox[
         InterpretationBox[
          StyleBox["\<\"0.29\"\>",
           ShowStringCharacters->False],
          0.2858510068837659,
          AutoDelete->True],
         NumberForm[#, {4, 2}]& ]},
       {"\<\"---\"\>", "\<\"--\"\>", "\<\"-------\"\>", "\<\"-------\"\>"},
       {"\<\"mPD\"\>", "\<\"\"\>", "0.4160516382760158187`2.", 
        "0.9554934634099376336`2."},
       {"\<\"\"\>", "\<\"\"\>", "\<\"nPD:\"\>", "0.44`"},
       {"\<\"\"\>", "\<\"\"\>", "\<\"N. weight:\"\>", 
        TagBox[
         InterpretationBox[
          StyleBox["\<\"0.91\"\>",
           ShowStringCharacters->False],
          0.9134174166408995,
          AutoDelete->True],
         NumberForm[#, 2]& ]},
       {"\<\"\"\>", "\<\"\"\>", "\<\"Sc. PD:\"\>", 
        TagBox[
         InterpretationBox[
          StyleBox["\<\"0.1\"\>",
           ShowStringCharacters->False],
          0.10276813247933175`,
          AutoDelete->True],
         NumberForm[#, 2]& ]},
       {"\<\"\"\>", "\<\"\"\>", "\<\"Sc. rank:\"\>", 
        TagBox[
         InterpretationBox[
          StyleBox["\<\"526.9\"\>",
           ShowStringCharacters->False],
          526.9239472012562,
          AutoDelete->True],
         NumberForm[#, {5, 1}]& ]}
      },
      GridBoxAlignment->{"Columns" -> {{Center}}, "Rows" -> {{Baseline}}},
      GridBoxSpacings->{"Columns" -> {
          Offset[0.27999999999999997`], {
           Offset[0.7]}, 
          Offset[0.27999999999999997`]}, "Rows" -> {
          Offset[0.2], {
           Offset[0.4]}, 
          Offset[0.2]}}], "\[NoBreak]", ")"}],
    Function[BoxForm`e$, 
     MatrixForm[BoxForm`e$]]], ",", 
   TagBox[
    RowBox[{"(", "\[NoBreak]", GridBox[{
       {"\<\"PB2\"\>", "\<\"\"\>", "\<\"\"\>", "\<\"\"\>"},
       {"\<\"Pos.\"\>", "\<\"4\"\>", "\<\"obs:\"\>", "\<\"exp:\"\>"},
       {"\<\"tta\"\>", "\<\"L\"\>", 
        TagBox[
         InterpretationBox[
          StyleBox["\<\"0\"\>",
           ShowStringCharacters->False],
          0,
          Editable->False],
         NumberForm[#, 2]& ], 
        TagBox[
         InterpretationBox[
          StyleBox["\<\"0.09\"\>",
           ShowStringCharacters->False],
          0.092459492633209,
          AutoDelete->True],
         NumberForm[#, {4, 2}]& ]},
       {"\<\"ttg\"\>", "\<\"L\"\>", 
        TagBox[
         InterpretationBox[
          StyleBox["\<\"0\"\>",
           ShowStringCharacters->False],
          0,
          Editable->False],
         NumberForm[#, 2]& ], 
        TagBox[
         InterpretationBox[
          StyleBox["\<\"0.19\"\>",
           ShowStringCharacters->False],
          0.18997349939436187`,
          AutoDelete->True],
         NumberForm[#, {4, 2}]& ]},
       {"\<\"ctt\"\>", "\<\"L\"\>", 
        TagBox[
         InterpretationBox[
          StyleBox["\<\"0\"\>",
           ShowStringCharacters->False],
          0,
          Editable->False],
         NumberForm[#, 2]& ], 
        TagBox[
         InterpretationBox[
          StyleBox["\<\"0.20\"\>",
           ShowStringCharacters->False],
          0.19854911561866964`,
          AutoDelete->True],
         NumberForm[#, {4, 2}]& ]},
       {"\<\"ctc\"\>", "\<\"L\"\>", 
        TagBox[
         InterpretationBox[
          StyleBox["\<\"0\"\>",
           ShowStringCharacters->False],
          0,
          Editable->False],
         NumberForm[#, 2]& ], 
        TagBox[
         InterpretationBox[
          StyleBox["\<\"0.16\"\>",
           ShowStringCharacters->False],
          0.15995868261870017`,
          AutoDelete->True],
         NumberForm[#, {4, 2}]& ]},
       {"\<\"cta\"\>", "\<\"L\"\>", 
        TagBox[
         InterpretationBox[
          StyleBox["\<\"1\"\>",
           ShowStringCharacters->False],
          1,
          Editable->False],
         NumberForm[#, 2]& ], 
        TagBox[
         InterpretationBox[
          StyleBox["\<\"0.15\"\>",
           ShowStringCharacters->False],
          0.14799284874312338`,
          AutoDelete->True],
         NumberForm[#, {4, 2}]& ]},
       {"\<\"ctg\"\>", "\<\"L\"\>", 
        TagBox[
         InterpretationBox[
          StyleBox["\<\"0\"\>",
           ShowStringCharacters->False],
          0,
          Editable->False],
         NumberForm[#, 2]& ], 
        TagBox[
         InterpretationBox[
          StyleBox["\<\"0.21\"\>",
           ShowStringCharacters->False],
          0.21106636099193601`,
          AutoDelete->True],
         NumberForm[#, {4, 2}]& ]},
       {"\<\"cgt\"\>", "\<\"R\"\>", 
        TagBox[
         InterpretationBox[
          StyleBox["\<\"0\"\>",
           ShowStringCharacters->False],
          0,
          Editable->False],
         NumberForm[#, 2]& ], 
        TagBox[
         InterpretationBox[
          StyleBox["\<\"0.11\"\>",
           ShowStringCharacters->False],
          0.1122697345232936,
          AutoDelete->True],
         NumberForm[#, {4, 2}]& ]},
       {"\<\"cgc\"\>", "\<\"R\"\>", 
        TagBox[
         InterpretationBox[
          StyleBox["\<\"0\"\>",
           ShowStringCharacters->False],
          0,
          Editable->False],
         NumberForm[#, 2]& ], 
        TagBox[
         InterpretationBox[
          StyleBox["\<\"0.16\"\>",
           ShowStringCharacters->False],
          0.16054648691112688`,
          AutoDelete->True],
         NumberForm[#, {4, 2}]& ]},
       {"\<\"cga\"\>", "\<\"R\"\>", 
        TagBox[
         InterpretationBox[
          StyleBox["\<\"3\"\>",
           ShowStringCharacters->False],
          3,
          Editable->False],
         NumberForm[#, 2]& ], 
        TagBox[
         InterpretationBox[
          StyleBox["\<\"0.30\"\>",
           ShowStringCharacters->False],
          0.3023195067015745,
          AutoDelete->True],
         NumberForm[#, {4, 2}]& ]},
       {"\<\"cgg\"\>", "\<\"R\"\>", 
        TagBox[
         InterpretationBox[
          StyleBox["\<\"0\"\>",
           ShowStringCharacters->False],
          0,
          Editable->False],
         NumberForm[#, 2]& ], 
        TagBox[
         InterpretationBox[
          StyleBox["\<\"0.24\"\>",
           ShowStringCharacters->False],
          0.24496705085154907`,
          AutoDelete->True],
         NumberForm[#, {4, 2}]& ]},
       {"\<\"att\"\>", "\<\"I\"\>", 
        TagBox[
         InterpretationBox[
          StyleBox["\<\"1\"\>",
           ShowStringCharacters->False],
          1,
          Editable->False],
         NumberForm[#, 2]& ], 
        TagBox[
         InterpretationBox[
          StyleBox["\<\"983.10\"\>",
           ShowStringCharacters->False],
          983.0910053849367,
          AutoDelete->True],
         NumberForm[#, {4, 2}]& ]},
       {"\<\"atc\"\>", "\<\"I\"\>", 
        TagBox[
         InterpretationBox[
          StyleBox["\<\"0\"\>",
           ShowStringCharacters->False],
          0,
          Editable->False],
         NumberForm[#, 2]& ], 
        TagBox[
         InterpretationBox[
          StyleBox["\<\"716.90\"\>",
           ShowStringCharacters->False],
          716.8924451669601,
          AutoDelete->True],
         NumberForm[#, {4, 2}]& ]},
       {"\<\"ata\"\>", "\<\"I\"\>", 
        TagBox[
         InterpretationBox[
          StyleBox["\<\"2678\"\>",
           ShowStringCharacters->False],
          2678,
          Editable->False],
         NumberForm[#, 2]& ], 
        TagBox[
         InterpretationBox[
          StyleBox["\<\"979.00\"\>",
           ShowStringCharacters->False],
          979.016549448103,
          AutoDelete->True],
         NumberForm[#, {4, 2}]& ]},
       {"\<\"atg\"\>", "\<\"M\"\>", 
        TagBox[
         InterpretationBox[
          StyleBox["\<\"1\"\>",
           ShowStringCharacters->False],
          1,
          Editable->False],
         NumberForm[#, 2]& ], 
        TagBox[
         InterpretationBox[
          StyleBox["\<\"1.00\"\>",
           ShowStringCharacters->False],
          1.,
          AutoDelete->True],
         NumberForm[#, {4, 2}]& ]},
       {"\<\"aaa\"\>", "\<\"K\"\>", 
        TagBox[
         InterpretationBox[
          StyleBox["\<\"1\"\>",
           ShowStringCharacters->False],
          1,
          Editable->False],
         NumberForm[#, 2]& ], 
        TagBox[
         InterpretationBox[
          StyleBox["\<\"0.57\"\>",
           ShowStringCharacters->False],
          0.5694111706928553,
          AutoDelete->True],
         NumberForm[#, {4, 2}]& ]},
       {"\<\"aag\"\>", "\<\"K\"\>", 
        TagBox[
         InterpretationBox[
          StyleBox["\<\"0\"\>",
           ShowStringCharacters->False],
          0,
          Editable->False],
         NumberForm[#, 2]& ], 
        TagBox[
         InterpretationBox[
          StyleBox["\<\"0.43\"\>",
           ShowStringCharacters->False],
          0.43058882930714476`,
          AutoDelete->True],
         NumberForm[#, {4, 2}]& ]},
       {"\<\"aga\"\>", "\<\"R\"\>", 
        TagBox[
         InterpretationBox[
          StyleBox["\<\"0\"\>",
           ShowStringCharacters->False],
          0,
          Editable->False],
         NumberForm[#, 2]& ], 
        TagBox[
         InterpretationBox[
          StyleBox["\<\"1.40\"\>",
           ShowStringCharacters->False],
          1.4005191896849425`,
          AutoDelete->True],
         NumberForm[#, {4, 2}]& ]},
       {"\<\"agg\"\>", "\<\"R\"\>", 
        TagBox[
         InterpretationBox[
          StyleBox["\<\"0\"\>",
           ShowStringCharacters->False],
          0,
          Editable->False],
         NumberForm[#, 2]& ], 
        TagBox[
         InterpretationBox[
          StyleBox["\<\"0.78\"\>",
           ShowStringCharacters->False],
          0.7793780313275136,
          AutoDelete->True],
         NumberForm[#, {4, 2}]& ]},
       {"\<\"gtt\"\>", "\<\"V\"\>", 
        TagBox[
         InterpretationBox[
          StyleBox["\<\"0\"\>",
           ShowStringCharacters->False],
          0,
          Editable->False],
         NumberForm[#, 2]& ], 
        TagBox[
         InterpretationBox[
          StyleBox["\<\"0.43\"\>",
           ShowStringCharacters->False],
          0.43016384073122893`,
          AutoDelete->True],
         NumberForm[#, {4, 2}]& ]},
       {"\<\"gtc\"\>", "\<\"V\"\>", 
        TagBox[
         InterpretationBox[
          StyleBox["\<\"0\"\>",
           ShowStringCharacters->False],
          0,
          Editable->False],
         NumberForm[#, 2]& ], 
        TagBox[
         InterpretationBox[
          StyleBox["\<\"0.42\"\>",
           ShowStringCharacters->False],
          0.42077261019579665`,
          AutoDelete->True],
         NumberForm[#, {4, 2}]& ]},
       {"\<\"gta\"\>", "\<\"V\"\>", 
        TagBox[
         InterpretationBox[
          StyleBox["\<\"2\"\>",
           ShowStringCharacters->False],
          2,
          Editable->False],
         NumberForm[#, 2]& ], 
        TagBox[
         InterpretationBox[
          StyleBox["\<\"0.43\"\>",
           ShowStringCharacters->False],
          0.42645011237366875`,
          AutoDelete->True],
         NumberForm[#, {4, 2}]& ]},
       {"\<\"gtg\"\>", "\<\"V\"\>", 
        TagBox[
         InterpretationBox[
          StyleBox["\<\"0\"\>",
           ShowStringCharacters->False],
          0,
          Editable->False],
         NumberForm[#, 2]& ], 
        TagBox[
         InterpretationBox[
          StyleBox["\<\"0.72\"\>",
           ShowStringCharacters->False],
          0.7226134366993058,
          AutoDelete->True],
         NumberForm[#, {4, 2}]& ]},
       {"\<\"---\"\>", "\<\"--\"\>", "\<\"-------\"\>", "\<\"-------\"\>"},
       {"\<\"mPD\"\>", "\<\"\"\>", "0.008923026701741736`2.", 
        "0.6668690471327259413`2."},
       {"\<\"\"\>", "\<\"\"\>", "\<\"nPD:\"\>", "0.01`"},
       {"\<\"\"\>", "\<\"\"\>", "\<\"N. weight:\"\>", 
        TagBox[
         InterpretationBox[
          StyleBox["\<\"1.6\"\>",
           ShowStringCharacters->False],
          1.6310930465261642`,
          AutoDelete->True],
         NumberForm[#, 2]& ]},
       {"\<\"\"\>", "\<\"\"\>", "\<\"Sc. PD:\"\>", 
        TagBox[
         InterpretationBox[
          StyleBox["\<\"-0.49\"\>",
           ShowStringCharacters->False],
          -0.4925158520024356,
          AutoDelete->True],
         NumberForm[#, 2]& ]},
       {"\<\"\"\>", "\<\"\"\>", "\<\"Sc. rank:\"\>", 
        TagBox[
         InterpretationBox[
          StyleBox["\<\"-2017.7\"\>",
           ShowStringCharacters->False],
          -2017.7051047169407`,
          AutoDelete->True],
         NumberForm[#, {5, 1}]& ]}
      },
      GridBoxAlignment->{"Columns" -> {{Center}}, "Rows" -> {{Baseline}}},
      GridBoxSpacings->{"Columns" -> {
          Offset[0.27999999999999997`], {
           Offset[0.7]}, 
          Offset[0.27999999999999997`]}, "Rows" -> {
          Offset[0.2], {
           Offset[0.4]}, 
          Offset[0.2]}}], "\[NoBreak]", ")"}],
    Function[BoxForm`e$, 
     MatrixForm[BoxForm`e$]]], ",", 
   TagBox[
    RowBox[{"(", "\[NoBreak]", GridBox[{
       {"\<\"PB2\"\>", "\<\"\"\>", "\<\"\"\>", "\<\"\"\>"},
       {"\<\"Pos.\"\>", "\<\"5\"\>", "\<\"obs:\"\>", "\<\"exp:\"\>"},
       {"\<\"cgt\"\>", "\<\"R\"\>", 
        TagBox[
         InterpretationBox[
          StyleBox["\<\"0\"\>",
           ShowStringCharacters->False],
          0,
          Editable->False],
         NumberForm[#, 2]& ], 
        TagBox[
         InterpretationBox[
          StyleBox["\<\"0.52\"\>",
           ShowStringCharacters->False],
          0.5239254277753702,
          AutoDelete->True],
         NumberForm[#, {4, 2}]& ]},
       {"\<\"cgc\"\>", "\<\"R\"\>", 
        TagBox[
         InterpretationBox[
          StyleBox["\<\"0\"\>",
           ShowStringCharacters->False],
          0,
          Editable->False],
         NumberForm[#, 2]& ], 
        TagBox[
         InterpretationBox[
          StyleBox["\<\"0.75\"\>",
           ShowStringCharacters->False],
          0.7492169389185922,
          AutoDelete->True],
         NumberForm[#, {4, 2}]& ]},
       {"\<\"cga\"\>", "\<\"R\"\>", 
        TagBox[
         InterpretationBox[
          StyleBox["\<\"0\"\>",
           ShowStringCharacters->False],
          0,
          Editable->False],
         NumberForm[#, 2]& ], 
        TagBox[
         InterpretationBox[
          StyleBox["\<\"1.41\"\>",
           ShowStringCharacters->False],
          1.4108243646073477`,
          AutoDelete->True],
         NumberForm[#, {4, 2}]& ]},
       {"\<\"cgg\"\>", "\<\"R\"\>", 
        TagBox[
         InterpretationBox[
          StyleBox["\<\"0\"\>",
           ShowStringCharacters->False],
          0,
          Editable->False],
         NumberForm[#, 2]& ], 
        TagBox[
         InterpretationBox[
          StyleBox["\<\"1.14\"\>",
           ShowStringCharacters->False],
          1.1431795706405625`,
          AutoDelete->True],
         NumberForm[#, {4, 2}]& ]},
       {"\<\"aaa\"\>", "\<\"K\"\>", 
        TagBox[
         InterpretationBox[
          StyleBox["\<\"2443\"\>",
           ShowStringCharacters->False],
          2443,
          Editable->False],
         NumberForm[#, 2]& ], 
        TagBox[
         InterpretationBox[
          StyleBox["\<\"1521.00\"\>",
           ShowStringCharacters->False],
          1521.4666480913093`,
          AutoDelete->True],
         NumberForm[#, {4, 2}]& ]},
       {"\<\"aag\"\>", "\<\"K\"\>", 
        TagBox[
         InterpretationBox[
          StyleBox["\<\"229\"\>",
           ShowStringCharacters->False],
          229,
          Editable->False],
         NumberForm[#, 2]& ], 
        TagBox[
         InterpretationBox[
          StyleBox["\<\"1151.00\"\>",
           ShowStringCharacters->False],
          1150.5333519086907`,
          AutoDelete->True],
         NumberForm[#, {4, 2}]& ]},
       {"\<\"aga\"\>", "\<\"R\"\>", 
        TagBox[
         InterpretationBox[
          StyleBox["\<\"14\"\>",
           ShowStringCharacters->False],
          14,
          Editable->False],
         NumberForm[#, 2]& ], 
        TagBox[
         InterpretationBox[
          StyleBox["\<\"6.54\"\>",
           ShowStringCharacters->False],
          6.535756218529731,
          AutoDelete->True],
         NumberForm[#, {4, 2}]& ]},
       {"\<\"agg\"\>", "\<\"R\"\>", 
        TagBox[
         InterpretationBox[
          StyleBox["\<\"0\"\>",
           ShowStringCharacters->False],
          0,
          Editable->False],
         NumberForm[#, 2]& ], 
        TagBox[
         InterpretationBox[
          StyleBox["\<\"3.64\"\>",
           ShowStringCharacters->False],
          3.637097479528397,
          AutoDelete->True],
         NumberForm[#, {4, 2}]& ]},
       {"\<\"gaa\"\>", "\<\"E\"\>", 
        TagBox[
         InterpretationBox[
          StyleBox["\<\"0\"\>",
           ShowStringCharacters->False],
          0,
          Editable->False],
         NumberForm[#, 2]& ], 
        TagBox[
         InterpretationBox[
          StyleBox["\<\"0.56\"\>",
           ShowStringCharacters->False],
          0.5605763216397979,
          AutoDelete->True],
         NumberForm[#, {4, 2}]& ]},
       {"\<\"gag\"\>", "\<\"E\"\>", 
        TagBox[
         InterpretationBox[
          StyleBox["\<\"1\"\>",
           ShowStringCharacters->False],
          1,
          Editable->False],
         NumberForm[#, 2]& ], 
        TagBox[
         InterpretationBox[
          StyleBox["\<\"0.44\"\>",
           ShowStringCharacters->False],
          0.43942367836020213`,
          AutoDelete->True],
         NumberForm[#, {4, 2}]& ]},
       {"\<\"---\"\>", "\<\"--\"\>", "\<\"-------\"\>", "\<\"-------\"\>"},
       {"\<\"mPD\"\>", "\<\"\"\>", "0.167713551999215217`2.", 
        "0.5047292221556723549`2."},
       {"\<\"\"\>", "\<\"\"\>", "\<\"nPD:\"\>", "0.33`"},
       {"\<\"\"\>", "\<\"\"\>", "\<\"N. weight:\"\>", 
        TagBox[
         InterpretationBox[
          StyleBox["\<\"0.48\"\>",
           ShowStringCharacters->False],
          0.4844312623916293,
          AutoDelete->True],
         NumberForm[#, 2]& ]},
       {"\<\"\"\>", "\<\"\"\>", "\<\"Sc. PD:\"\>", 
        TagBox[
         InterpretationBox[
          StyleBox["\<\"0.0054\"\>",
           ShowStringCharacters->False],
          0.005433715212031263,
          AutoDelete->True],
         NumberForm[#, 2]& ]},
       {"\<\"\"\>", "\<\"\"\>", "\<\"Sc. rank:\"\>", 
        TagBox[
         InterpretationBox[
          StyleBox["\<\"111.2\"\>",
           ShowStringCharacters->False],
          111.21204139595383`,
          AutoDelete->True],
         NumberForm[#, {5, 1}]& ]}
      },
      GridBoxAlignment->{"Columns" -> {{Center}}, "Rows" -> {{Baseline}}},
      GridBoxSpacings->{"Columns" -> {
          Offset[0.27999999999999997`], {
           Offset[0.7]}, 
          Offset[0.27999999999999997`]}, "Rows" -> {
          Offset[0.2], {
           Offset[0.4]}, 
          Offset[0.2]}}], "\[NoBreak]", ")"}],
    Function[BoxForm`e$, 
     MatrixForm[BoxForm`e$]]], ",", 
   TagBox[
    RowBox[{"(", "\[NoBreak]", GridBox[{
       {"\<\"PB2\"\>", "\<\"\"\>", "\<\"\"\>", "\<\"\"\>"},
       {"\<\"Pos.\"\>", "\<\"6\"\>", "\<\"obs:\"\>", "\<\"exp:\"\>"},
       {"\<\"aat\"\>", "\<\"N\"\>", 
        TagBox[
         InterpretationBox[
          StyleBox["\<\"0\"\>",
           ShowStringCharacters->False],
          0,
          Editable->False],
         NumberForm[#, 2]& ], 
        TagBox[
         InterpretationBox[
          StyleBox["\<\"1.09\"\>",
           ShowStringCharacters->False],
          1.0906705810483828`,
          AutoDelete->True],
         NumberForm[#, {4, 2}]& ]},
       {"\<\"aac\"\>", "\<\"N\"\>", 
        TagBox[
         InterpretationBox[
          StyleBox["\<\"2\"\>",
           ShowStringCharacters->False],
          2,
          Editable->False],
         NumberForm[#, 2]& ], 
        TagBox[
         InterpretationBox[
          StyleBox["\<\"0.91\"\>",
           ShowStringCharacters->False],
          0.9093294189516175,
          AutoDelete->True],
         NumberForm[#, {4, 2}]& ]},
       {"\<\"aaa\"\>", "\<\"K\"\>", 
        TagBox[
         InterpretationBox[
          StyleBox["\<\"7\"\>",
           ShowStringCharacters->False],
          7,
          Editable->False],
         NumberForm[#, 2]& ], 
        TagBox[
         InterpretationBox[
          StyleBox["\<\"3.99\"\>",
           ShowStringCharacters->False],
          3.9858781948499873`,
          AutoDelete->True],
         NumberForm[#, {4, 2}]& ]},
       {"\<\"aag\"\>", "\<\"K\"\>", 
        TagBox[
         InterpretationBox[
          StyleBox["\<\"0\"\>",
           ShowStringCharacters->False],
          0,
          Editable->False],
         NumberForm[#, 2]& ], 
        TagBox[
         InterpretationBox[
          StyleBox["\<\"3.01\"\>",
           ShowStringCharacters->False],
          3.0141218051500136`,
          AutoDelete->True],
         NumberForm[#, {4, 2}]& ]},
       {"\<\"gaa\"\>", "\<\"E\"\>", 
        TagBox[
         InterpretationBox[
          StyleBox["\<\"2217\"\>",
           ShowStringCharacters->False],
          2217,
          Editable->False],
         NumberForm[#, 2]& ], 
        TagBox[
         InterpretationBox[
          StyleBox["\<\"1500.00\"\>",
           ShowStringCharacters->False],
          1500.102236708099,
          AutoDelete->True],
         NumberForm[#, {4, 2}]& ]},
       {"\<\"gag\"\>", "\<\"E\"\>", 
        TagBox[
         InterpretationBox[
          StyleBox["\<\"459\"\>",
           ShowStringCharacters->False],
          459,
          Editable->False],
         NumberForm[#, 2]& ], 
        TagBox[
         InterpretationBox[
          StyleBox["\<\"1176.00\"\>",
           ShowStringCharacters->False],
          1175.897763291901,
          AutoDelete->True],
         NumberForm[#, {4, 2}]& ]},
       {"\<\"ggt\"\>", "\<\"G\"\>", 
        TagBox[
         InterpretationBox[
          StyleBox["\<\"0\"\>",
           ShowStringCharacters->False],
          0,
          Editable->False],
         NumberForm[#, 2]& ], 
        TagBox[
         InterpretationBox[
          StyleBox["\<\"0.29\"\>",
           ShowStringCharacters->False],
          0.2892312807465414,
          AutoDelete->True],
         NumberForm[#, {4, 2}]& ]},
       {"\<\"ggc\"\>", "\<\"G\"\>", 
        TagBox[
         InterpretationBox[
          StyleBox["\<\"0\"\>",
           ShowStringCharacters->False],
          0,
          Editable->False],
         NumberForm[#, 2]& ], 
        TagBox[
         InterpretationBox[
          StyleBox["\<\"0.26\"\>",
           ShowStringCharacters->False],
          0.2627056917642391,
          AutoDelete->True],
         NumberForm[#, {4, 2}]& ]},
       {"\<\"gga\"\>", "\<\"G\"\>", 
        TagBox[
         InterpretationBox[
          StyleBox["\<\"2\"\>",
           ShowStringCharacters->False],
          2,
          Editable->False],
         NumberForm[#, 2]& ], 
        TagBox[
         InterpretationBox[
          StyleBox["\<\"0.88\"\>",
           ShowStringCharacters->False],
          0.8763610137216877,
          AutoDelete->True],
         NumberForm[#, {4, 2}]& ]},
       {"\<\"ggg\"\>", "\<\"G\"\>", 
        TagBox[
         InterpretationBox[
          StyleBox["\<\"0\"\>",
           ShowStringCharacters->False],
          0,
          Editable->False],
         NumberForm[#, 2]& ], 
        TagBox[
         InterpretationBox[
          StyleBox["\<\"0.57\"\>",
           ShowStringCharacters->False],
          0.5717020137675318,
          AutoDelete->True],
         NumberForm[#, {4, 2}]& ]},
       {"\<\"---\"\>", "\<\"--\"\>", "\<\"-------\"\>", "\<\"-------\"\>"},
       {"\<\"mPD\"\>", "\<\"\"\>", "0.2927905546714123129`2.", 
        "0.5017764087587644646`2."},
       {"\<\"\"\>", "\<\"\"\>", "\<\"nPD:\"\>", "0.58`"},
       {"\<\"\"\>", "\<\"\"\>", "\<\"N. weight:\"\>", 
        TagBox[
         InterpretationBox[
          StyleBox["\<\"0.27\"\>",
           ShowStringCharacters->False],
          0.26885411587725555`,
          AutoDelete->True],
         NumberForm[#, 2]& ]},
       {"\<\"\"\>", "\<\"\"\>", "\<\"Sc. PD:\"\>", 
        TagBox[
         InterpretationBox[
          StyleBox["\<\"0.069\"\>",
           ShowStringCharacters->False],
          0.06934407115481468,
          AutoDelete->True],
         NumberForm[#, 2]& ]},
       {"\<\"\"\>", "\<\"\"\>", "\<\"Sc. rank:\"\>", 
        TagBox[
         InterpretationBox[
          StyleBox["\<\"237.5\"\>",
           ShowStringCharacters->False],
          237.45542527251078`,
          AutoDelete->True],
         NumberForm[#, {5, 1}]& ]}
      },
      GridBoxAlignment->{"Columns" -> {{Center}}, "Rows" -> {{Baseline}}},
      GridBoxSpacings->{"Columns" -> {
          Offset[0.27999999999999997`], {
           Offset[0.7]}, 
          Offset[0.27999999999999997`]}, "Rows" -> {
          Offset[0.2], {
           Offset[0.4]}, 
          Offset[0.2]}}], "\[NoBreak]", ")"}],
    Function[BoxForm`e$, 
     MatrixForm[BoxForm`e$]]], ",", 
   TagBox[
    RowBox[{"(", "\[NoBreak]", GridBox[{
       {"\<\"PB2\"\>", "\<\"\"\>", "\<\"\"\>", "\<\"\"\>"},
       {"\<\"Pos.\"\>", "\<\"7\"\>", "\<\"obs:\"\>", "\<\"exp:\"\>"},
       {"\<\"ttt\"\>", "\<\"F\"\>", 
        TagBox[
         InterpretationBox[
          StyleBox["\<\"2\"\>",
           ShowStringCharacters->False],
          2,
          Editable->False],
         NumberForm[#, 2]& ], 
        TagBox[
         InterpretationBox[
          StyleBox["\<\"1.25\"\>",
           ShowStringCharacters->False],
          1.2515461395940901`,
          AutoDelete->True],
         NumberForm[#, {4, 2}]& ]},
       {"\<\"ttc\"\>", "\<\"F\"\>", 
        TagBox[
         InterpretationBox[
          StyleBox["\<\"1\"\>",
           ShowStringCharacters->False],
          1,
          Editable->False],
         NumberForm[#, 2]& ], 
        TagBox[
         InterpretationBox[
          StyleBox["\<\"1.75\"\>",
           ShowStringCharacters->False],
          1.7484538604059103`,
          AutoDelete->True],
         NumberForm[#, {4, 2}]& ]},
       {"\<\"tta\"\>", "\<\"L\"\>", 
        TagBox[
         InterpretationBox[
          StyleBox["\<\"1375\"\>",
           ShowStringCharacters->False],
          1375,
          Editable->False],
         NumberForm[#, 2]& ], 
        TagBox[
         InterpretationBox[
          StyleBox["\<\"248.20\"\>",
           ShowStringCharacters->False],
          248.16127822753296`,
          AutoDelete->True],
         NumberForm[#, {4, 2}]& ]},
       {"\<\"ttg\"\>", "\<\"L\"\>", 
        TagBox[
         InterpretationBox[
          StyleBox["\<\"10\"\>",
           ShowStringCharacters->False],
          10,
          Editable->False],
         NumberForm[#, 2]& ], 
        TagBox[
         InterpretationBox[
          StyleBox["\<\"509.90\"\>",
           ShowStringCharacters->False],
          509.8888723744672,
          AutoDelete->True],
         NumberForm[#, {4, 2}]& ]},
       {"\<\"ctt\"\>", "\<\"L\"\>", 
        TagBox[
         InterpretationBox[
          StyleBox["\<\"0\"\>",
           ShowStringCharacters->False],
          0,
          Editable->False],
         NumberForm[#, 2]& ], 
        TagBox[
         InterpretationBox[
          StyleBox["\<\"532.90\"\>",
           ShowStringCharacters->False],
          532.9058263205094,
          AutoDelete->True],
         NumberForm[#, {4, 2}]& ]},
       {"\<\"ctc\"\>", "\<\"L\"\>", 
        TagBox[
         InterpretationBox[
          StyleBox["\<\"1\"\>",
           ShowStringCharacters->False],
          1,
          Editable->False],
         NumberForm[#, 2]& ], 
        TagBox[
         InterpretationBox[
          StyleBox["\<\"429.30\"\>",
           ShowStringCharacters->False],
          429.3291041485912,
          AutoDelete->True],
         NumberForm[#, {4, 2}]& ]},
       {"\<\"cta\"\>", "\<\"L\"\>", 
        TagBox[
         InterpretationBox[
          StyleBox["\<\"1287\"\>",
           ShowStringCharacters->False],
          1287,
          Editable->False],
         NumberForm[#, 2]& ], 
        TagBox[
         InterpretationBox[
          StyleBox["\<\"397.20\"\>",
           ShowStringCharacters->False],
          397.2128060265431,
          AutoDelete->True],
         NumberForm[#, {4, 2}]& ]},
       {"\<\"ctg\"\>", "\<\"L\"\>", 
        TagBox[
         InterpretationBox[
          StyleBox["\<\"11\"\>",
           ShowStringCharacters->False],
          11,
          Editable->False],
         NumberForm[#, 2]& ], 
        TagBox[
         InterpretationBox[
          StyleBox["\<\"566.50\"\>",
           ShowStringCharacters->False],
          566.5021129023562,
          AutoDelete->True],
         NumberForm[#, {4, 2}]& ]},
       {"\<\"---\"\>", "\<\"--\"\>", "\<\"-------\"\>", "\<\"-------\"\>"},
       {"\<\"mPD\"\>", "\<\"\"\>", "0.5181036295935228802`2.", 
        "1.1226060145809510781`2."},
       {"\<\"\"\>", "\<\"\"\>", "\<\"nPD:\"\>", "0.46`"},
       {"\<\"\"\>", "\<\"\"\>", "\<\"N. weight:\"\>", 
        TagBox[
         InterpretationBox[
          StyleBox["\<\"2.3\"\>",
           ShowStringCharacters->False],
          2.2878050120463103`,
          AutoDelete->True],
         NumberForm[#, 2]& ]},
       {"\<\"\"\>", "\<\"\"\>", "\<\"Sc. PD:\"\>", 
        TagBox[
         InterpretationBox[
          StyleBox["\<\"0.32\"\>",
           ShowStringCharacters->False],
          0.3160100317309657,
          AutoDelete->True],
         NumberForm[#, 2]& ]},
       {"\<\"\"\>", "\<\"\"\>", "\<\"Sc. rank:\"\>", 
        TagBox[
         InterpretationBox[
          StyleBox["\<\"1453.3\"\>",
           ShowStringCharacters->False],
          1453.3251059784996`,
          AutoDelete->True],
         NumberForm[#, {5, 1}]& ]}
      },
      GridBoxAlignment->{"Columns" -> {{Center}}, "Rows" -> {{Baseline}}},
      GridBoxSpacings->{"Columns" -> {
          Offset[0.27999999999999997`], {
           Offset[0.7]}, 
          Offset[0.27999999999999997`]}, "Rows" -> {
          Offset[0.2], {
           Offset[0.4]}, 
          Offset[0.2]}}], "\[NoBreak]", ")"}],
    Function[BoxForm`e$, 
     MatrixForm[BoxForm`e$]]], ",", 
   TagBox[
    RowBox[{"(", "\[NoBreak]", GridBox[{
       {"\<\"PB2\"\>", "\<\"\"\>", "\<\"\"\>", "\<\"\"\>"},
       {"\<\"Pos.\"\>", "\<\"8\"\>", "\<\"obs:\"\>", "\<\"exp:\"\>"},
       {"\<\"cgt\"\>", "\<\"R\"\>", 
        TagBox[
         InterpretationBox[
          StyleBox["\<\"0\"\>",
           ShowStringCharacters->False],
          0,
          Editable->False],
         NumberForm[#, 2]& ], 
        TagBox[
         InterpretationBox[
          StyleBox["\<\"100.30\"\>",
           ShowStringCharacters->False],
          100.33171941898338`,
          AutoDelete->True],
         NumberForm[#, {4, 2}]& ]},
       {"\<\"cgc\"\>", "\<\"R\"\>", 
        TagBox[
         InterpretationBox[
          StyleBox["\<\"2\"\>",
           ShowStringCharacters->False],
          2,
          Editable->False],
         NumberForm[#, 2]& ], 
        TagBox[
         InterpretationBox[
          StyleBox["\<\"143.50\"\>",
           ShowStringCharacters->False],
          143.4750438029104,
          AutoDelete->True],
         NumberForm[#, {4, 2}]& ]},
       {"\<\"cga\"\>", "\<\"R\"\>", 
        TagBox[
         InterpretationBox[
          StyleBox["\<\"140\"\>",
           ShowStringCharacters->False],
          140,
          Editable->False],
         NumberForm[#, 2]& ], 
        TagBox[
         InterpretationBox[
          StyleBox["\<\"270.20\"\>",
           ShowStringCharacters->False],
          270.1728658223071,
          AutoDelete->True],
         NumberForm[#, {4, 2}]& ]},
       {"\<\"cgg\"\>", "\<\"R\"\>", 
        TagBox[
         InterpretationBox[
          StyleBox["\<\"3\"\>",
           ShowStringCharacters->False],
          3,
          Editable->False],
         NumberForm[#, 2]& ], 
        TagBox[
         InterpretationBox[
          StyleBox["\<\"218.90\"\>",
           ShowStringCharacters->False],
          218.91888777766772`,
          AutoDelete->True],
         NumberForm[#, {4, 2}]& ]},
       {"\<\"aaa\"\>", "\<\"K\"\>", 
        TagBox[
         InterpretationBox[
          StyleBox["\<\"6\"\>",
           ShowStringCharacters->False],
          6,
          Editable->False],
         NumberForm[#, 2]& ], 
        TagBox[
         InterpretationBox[
          StyleBox["\<\"3.42\"\>",
           ShowStringCharacters->False],
          3.4164670241571318`,
          AutoDelete->True],
         NumberForm[#, {4, 2}]& ]},
       {"\<\"aag\"\>", "\<\"K\"\>", 
        TagBox[
         InterpretationBox[
          StyleBox["\<\"0\"\>",
           ShowStringCharacters->False],
          0,
          Editable->False],
         NumberForm[#, 2]& ], 
        TagBox[
         InterpretationBox[
          StyleBox["\<\"2.58\"\>",
           ShowStringCharacters->False],
          2.5835329758428687`,
          AutoDelete->True],
         NumberForm[#, {4, 2}]& ]},
       {"\<\"aga\"\>", "\<\"R\"\>", 
        TagBox[
         InterpretationBox[
          StyleBox["\<\"2421\"\>",
           ShowStringCharacters->False],
          2421,
          Editable->False],
         NumberForm[#, 2]& ], 
        TagBox[
         InterpretationBox[
          StyleBox["\<\"1252.00\"\>",
           ShowStringCharacters->False],
          1251.5973158484437`,
          AutoDelete->True],
         NumberForm[#, {4, 2}]& ]},
       {"\<\"agg\"\>", "\<\"R\"\>", 
        TagBox[
         InterpretationBox[
          StyleBox["\<\"115\"\>",
           ShowStringCharacters->False],
          115,
          Editable->False],
         NumberForm[#, 2]& ], 
        TagBox[
         InterpretationBox[
          StyleBox["\<\"696.50\"\>",
           ShowStringCharacters->False],
          696.504167329688,
          AutoDelete->True],
         NumberForm[#, {4, 2}]& ]},
       {"\<\"---\"\>", "\<\"--\"\>", "\<\"-------\"\>", "\<\"-------\"\>"},
       {"\<\"mPD\"\>", "\<\"\"\>", "0.1920257515225260701`2.", 
        "0.9580200699260836582`2."},
       {"\<\"\"\>", "\<\"\"\>", "\<\"nPD:\"\>", "0.2`"},
       {"\<\"\"\>", "\<\"\"\>", "\<\"N. weight:\"\>", 
        TagBox[
         InterpretationBox[
          StyleBox["\<\"0.78\"\>",
           ShowStringCharacters->False],
          0.7786070825493224,
          AutoDelete->True],
         NumberForm[#, 2]& ]},
       {"\<\"\"\>", "\<\"\"\>", "\<\"Sc. PD:\"\>", 
        TagBox[
         InterpretationBox[
          StyleBox["\<\"-0.092\"\>",
           ShowStringCharacters->False],
          -0.09207596910481629,
          AutoDelete->True],
         NumberForm[#, 2]& ]},
       {"\<\"\"\>", "\<\"\"\>", "\<\"Sc. rank:\"\>", 
        TagBox[
         InterpretationBox[
          StyleBox["\<\"-210.1\"\>",
           ShowStringCharacters->False],
          -210.12663701820912`,
          AutoDelete->True],
         NumberForm[#, {5, 1}]& ]}
      },
      GridBoxAlignment->{"Columns" -> {{Center}}, "Rows" -> {{Baseline}}},
      GridBoxSpacings->{"Columns" -> {
          Offset[0.27999999999999997`], {
           Offset[0.7]}, 
          Offset[0.27999999999999997`]}, "Rows" -> {
          Offset[0.2], {
           Offset[0.4]}, 
          Offset[0.2]}}], "\[NoBreak]", ")"}],
    Function[BoxForm`e$, 
     MatrixForm[BoxForm`e$]]], ",", 
   TagBox[
    RowBox[{"(", "\[NoBreak]", GridBox[{
       {"\<\"PB2\"\>", "\<\"\"\>", "\<\"\"\>", "\<\"\"\>"},
       {"\<\"Pos.\"\>", "\<\"9\"\>", "\<\"obs:\"\>", "\<\"exp:\"\>"},
       {"\<\"tat\"\>", "\<\"Y\"\>", 
        TagBox[
         InterpretationBox[
          StyleBox["\<\"2\"\>",
           ShowStringCharacters->False],
          2,
          Editable->False],
         NumberForm[#, 2]& ], 
        TagBox[
         InterpretationBox[
          StyleBox["\<\"0.96\"\>",
           ShowStringCharacters->False],
          0.9592091157385217,
          AutoDelete->True],
         NumberForm[#, {4, 2}]& ]},
       {"\<\"tac\"\>", "\<\"Y\"\>", 
        TagBox[
         InterpretationBox[
          StyleBox["\<\"0\"\>",
           ShowStringCharacters->False],
          0,
          Editable->False],
         NumberForm[#, 2]& ], 
        TagBox[
         InterpretationBox[
          StyleBox["\<\"1.04\"\>",
           ShowStringCharacters->False],
          1.0407908842614784`,
          AutoDelete->True],
         NumberForm[#, {4, 2}]& ]},
       {"\<\"aat\"\>", "\<\"N\"\>", 
        TagBox[
         InterpretationBox[
          StyleBox["\<\"16\"\>",
           ShowStringCharacters->False],
          16,
          Editable->False],
         NumberForm[#, 2]& ], 
        TagBox[
         InterpretationBox[
          StyleBox["\<\"10.91\"\>",
           ShowStringCharacters->False],
          10.906705810483826`,
          AutoDelete->True],
         NumberForm[#, {4, 2}]& ]},
       {"\<\"aac\"\>", "\<\"N\"\>", 
        TagBox[
         InterpretationBox[
          StyleBox["\<\"4\"\>",
           ShowStringCharacters->False],
          4,
          Editable->False],
         NumberForm[#, 2]& ], 
        TagBox[
         InterpretationBox[
          StyleBox["\<\"9.09\"\>",
           ShowStringCharacters->False],
          9.093294189516174,
          AutoDelete->True],
         NumberForm[#, {4, 2}]& ]},
       {"\<\"gat\"\>", "\<\"D\"\>", 
        TagBox[
         InterpretationBox[
          StyleBox["\<\"2609\"\>",
           ShowStringCharacters->False],
          2609,
          Editable->False],
         NumberForm[#, 2]& ], 
        TagBox[
         InterpretationBox[
          StyleBox["\<\"1438.00\"\>",
           ShowStringCharacters->False],
          1437.8339374040215`,
          AutoDelete->True],
         NumberForm[#, {4, 2}]& ]},
       {"\<\"gac\"\>", "\<\"D\"\>", 
        TagBox[
         InterpretationBox[
          StyleBox["\<\"54\"\>",
           ShowStringCharacters->False],
          54,
          Editable->False],
         NumberForm[#, 2]& ], 
        TagBox[
         InterpretationBox[
          StyleBox["\<\"1225.00\"\>",
           ShowStringCharacters->False],
          1225.1660625959782`,
          AutoDelete->True],
         NumberForm[#, {4, 2}]& ]},
       {"\<\"gaa\"\>", "\<\"E\"\>", 
        TagBox[
         InterpretationBox[
          StyleBox["\<\"0\"\>",
           ShowStringCharacters->False],
          0,
          Editable->False],
         NumberForm[#, 2]& ], 
        TagBox[
         InterpretationBox[
          StyleBox["\<\"0.56\"\>",
           ShowStringCharacters->False],
          0.5605763216397979,
          AutoDelete->True],
         NumberForm[#, {4, 2}]& ]},
       {"\<\"gag\"\>", "\<\"E\"\>", 
        TagBox[
         InterpretationBox[
          StyleBox["\<\"1\"\>",
           ShowStringCharacters->False],
          1,
          Editable->False],
         NumberForm[#, 2]& ], 
        TagBox[
         InterpretationBox[
          StyleBox["\<\"0.44\"\>",
           ShowStringCharacters->False],
          0.43942367836020213`,
          AutoDelete->True],
         NumberForm[#, {4, 2}]& ]},
       {"\<\"ggt\"\>", "\<\"G\"\>", 
        TagBox[
         InterpretationBox[
          StyleBox["\<\"1\"\>",
           ShowStringCharacters->False],
          1,
          Editable->False],
         NumberForm[#, 2]& ], 
        TagBox[
         InterpretationBox[
          StyleBox["\<\"0.14\"\>",
           ShowStringCharacters->False],
          0.1446156403732707,
          AutoDelete->True],
         NumberForm[#, {4, 2}]& ]},
       {"\<\"ggc\"\>", "\<\"G\"\>", 
        TagBox[
         InterpretationBox[
          StyleBox["\<\"0\"\>",
           ShowStringCharacters->False],
          0,
          Editable->False],
         NumberForm[#, 2]& ], 
        TagBox[
         InterpretationBox[
          StyleBox["\<\"0.13\"\>",
           ShowStringCharacters->False],
          0.13135284588211954`,
          AutoDelete->True],
         NumberForm[#, {4, 2}]& ]},
       {"\<\"gga\"\>", "\<\"G\"\>", 
        TagBox[
         InterpretationBox[
          StyleBox["\<\"0\"\>",
           ShowStringCharacters->False],
          0,
          Editable->False],
         NumberForm[#, 2]& ], 
        TagBox[
         InterpretationBox[
          StyleBox["\<\"0.44\"\>",
           ShowStringCharacters->False],
          0.43818050686084387`,
          AutoDelete->True],
         NumberForm[#, {4, 2}]& ]},
       {"\<\"ggg\"\>", "\<\"G\"\>", 
        TagBox[
         InterpretationBox[
          StyleBox["\<\"0\"\>",
           ShowStringCharacters->False],
          0,
          Editable->False],
         NumberForm[#, 2]& ], 
        TagBox[
         InterpretationBox[
          StyleBox["\<\"0.29\"\>",
           ShowStringCharacters->False],
          0.2858510068837659,
          AutoDelete->True],
         NumberForm[#, {4, 2}]& ]},
       {"\<\"---\"\>", "\<\"--\"\>", "\<\"-------\"\>", "\<\"-------\"\>"},
       {"\<\"mPD\"\>", "\<\"\"\>", "0.0599854626714045537`2.", 
        "0.5144536635392901369`2."},
       {"\<\"\"\>", "\<\"\"\>", "\<\"nPD:\"\>", "0.12`"},
       {"\<\"\"\>", "\<\"\"\>", "\<\"N. weight:\"\>", 
        TagBox[
         InterpretationBox[
          StyleBox["\<\"0.84\"\>",
           ShowStringCharacters->False],
          0.843776529564919,
          AutoDelete->True],
         NumberForm[#, 2]& ]},
       {"\<\"\"\>", "\<\"\"\>", "\<\"Sc. PD:\"\>", 
        TagBox[
         InterpretationBox[
          StyleBox["\<\"-0.17\"\>",
           ShowStringCharacters->False],
          -0.16925321854560946`,
          AutoDelete->True],
         NumberForm[#, 2]& ]},
       {"\<\"\"\>", "\<\"\"\>", "\<\"Sc. rank:\"\>", 
        TagBox[
         InterpretationBox[
          StyleBox["\<\"-532.0\"\>",
           ShowStringCharacters->False],
          -532.0120108729177,
          AutoDelete->True],
         NumberForm[#, {5, 1}]& ]}
      },
      GridBoxAlignment->{"Columns" -> {{Center}}, "Rows" -> {{Baseline}}},
      GridBoxSpacings->{"Columns" -> {
          Offset[0.27999999999999997`], {
           Offset[0.7]}, 
          Offset[0.27999999999999997`]}, "Rows" -> {
          Offset[0.2], {
           Offset[0.4]}, 
          Offset[0.2]}}], "\[NoBreak]", ")"}],
    Function[BoxForm`e$, 
     MatrixForm[BoxForm`e$]]], ",", 
   TagBox[
    RowBox[{"(", "\[NoBreak]", GridBox[{
       {"\<\"PB2\"\>", "\<\"\"\>", "\<\"\"\>", "\<\"\"\>"},
       {"\<\"Pos.\"\>", "\<\"10\"\>", "\<\"obs:\"\>", "\<\"exp:\"\>"},
       {"\<\"tta\"\>", "\<\"L\"\>", 
        TagBox[
         InterpretationBox[
          StyleBox["\<\"136\"\>",
           ShowStringCharacters->False],
          136,
          Editable->False],
         NumberForm[#, 2]& ], 
        TagBox[
         InterpretationBox[
          StyleBox["\<\"248.40\"\>",
           ShowStringCharacters->False],
          248.4386567054326,
          AutoDelete->True],
         NumberForm[#, {4, 2}]& ]},
       {"\<\"ttg\"\>", "\<\"L\"\>", 
        TagBox[
         InterpretationBox[
          StyleBox["\<\"900\"\>",
           ShowStringCharacters->False],
          900,
          Editable->False],
         NumberForm[#, 2]& ], 
        TagBox[
         InterpretationBox[
          StyleBox["\<\"510.50\"\>",
           ShowStringCharacters->False],
          510.4587928726503,
          AutoDelete->True],
         NumberForm[#, {4, 2}]& ]},
       {"\<\"ctt\"\>", "\<\"L\"\>", 
        TagBox[
         InterpretationBox[
          StyleBox["\<\"0\"\>",
           ShowStringCharacters->False],
          0,
          Editable->False],
         NumberForm[#, 2]& ], 
        TagBox[
         InterpretationBox[
          StyleBox["\<\"533.50\"\>",
           ShowStringCharacters->False],
          533.5014736673653,
          AutoDelete->True],
         NumberForm[#, {4, 2}]& ]},
       {"\<\"ctc\"\>", "\<\"L\"\>", 
        TagBox[
         InterpretationBox[
          StyleBox["\<\"0\"\>",
           ShowStringCharacters->False],
          0,
          Editable->False],
         NumberForm[#, 2]& ], 
        TagBox[
         InterpretationBox[
          StyleBox["\<\"429.80\"\>",
           ShowStringCharacters->False],
          429.8089801964473,
          AutoDelete->True],
         NumberForm[#, {4, 2}]& ]},
       {"\<\"cta\"\>", "\<\"L\"\>", 
        TagBox[
         InterpretationBox[
          StyleBox["\<\"1628\"\>",
           ShowStringCharacters->False],
          1628,
          Editable->False],
         NumberForm[#, 2]& ], 
        TagBox[
         InterpretationBox[
          StyleBox["\<\"397.70\"\>",
           ShowStringCharacters->False],
          397.6567845727725,
          AutoDelete->True],
         NumberForm[#, {4, 2}]& ]},
       {"\<\"ctg\"\>", "\<\"L\"\>", 
        TagBox[
         InterpretationBox[
          StyleBox["\<\"23\"\>",
           ShowStringCharacters->False],
          23,
          Editable->False],
         NumberForm[#, 2]& ], 
        TagBox[
         InterpretationBox[
          StyleBox["\<\"567.10\"\>",
           ShowStringCharacters->False],
          567.135311985332,
          AutoDelete->True],
         NumberForm[#, {4, 2}]& ]},
       {"\<\"---\"\>", "\<\"--\"\>", "\<\"-------\"\>", "\<\"-------\"\>"},
       {"\<\"mPD\"\>", "\<\"\"\>", "0.925170445051197944`2.", 
        "1.1216703645337624699`2."},
       {"\<\"\"\>", "\<\"\"\>", "\<\"nPD:\"\>", "0.8200000000000001`"},
       {"\<\"\"\>", "\<\"\"\>", "\<\"N. weight:\"\>", 
        TagBox[
         InterpretationBox[
          StyleBox["\<\"1.6\"\>",
           ShowStringCharacters->False],
          1.605719422767852,
          AutoDelete->True],
         NumberForm[#, 2]& ]},
       {"\<\"\"\>", "\<\"\"\>", "\<\"Sc. PD:\"\>", 
        TagBox[
         InterpretationBox[
          StyleBox["\<\"0.79\"\>",
           ShowStringCharacters->False],
          0.7946604821754725,
          AutoDelete->True],
         NumberForm[#, 2]& ]},
       {"\<\"\"\>", "\<\"\"\>", "\<\"Sc. rank:\"\>", 
        TagBox[
         InterpretationBox[
          StyleBox["\<\"2164.1\"\>",
           ShowStringCharacters->False],
          2164.088419634427,
          AutoDelete->True],
         NumberForm[#, {5, 1}]& ]}
      },
      GridBoxAlignment->{"Columns" -> {{Center}}, "Rows" -> {{Baseline}}},
      GridBoxSpacings->{"Columns" -> {
          Offset[0.27999999999999997`], {
           Offset[0.7]}, 
          Offset[0.27999999999999997`]}, "Rows" -> {
          Offset[0.2], {
           Offset[0.4]}, 
          Offset[0.2]}}], "\[NoBreak]", ")"}],
    Function[BoxForm`e$, 
     MatrixForm[BoxForm`e$]]], ",", 
   TagBox[
    RowBox[{"(", "\[NoBreak]", GridBox[{
       {"\<\"PB2\"\>", "\<\"\"\>", "\<\"\"\>", "\<\"\"\>"},
       {"\<\"Pos.\"\>", "\<\"11\"\>", "\<\"obs:\"\>", "\<\"exp:\"\>"},
       {"\<\"cgt\"\>", "\<\"R\"\>", 
        TagBox[
         InterpretationBox[
          StyleBox["\<\"0\"\>",
           ShowStringCharacters->False],
          0,
          Editable->False],
         NumberForm[#, 2]& ], 
        TagBox[
         InterpretationBox[
          StyleBox["\<\"0.04\"\>",
           ShowStringCharacters->False],
          0.037423244841097866`,
          AutoDelete->True],
         NumberForm[#, {4, 2}]& ]},
       {"\<\"cgc\"\>", "\<\"R\"\>", 
        TagBox[
         InterpretationBox[
          StyleBox["\<\"0\"\>",
           ShowStringCharacters->False],
          0,
          Editable->False],
         NumberForm[#, 2]& ], 
        TagBox[
         InterpretationBox[
          StyleBox["\<\"0.05\"\>",
           ShowStringCharacters->False],
          0.0535154956370423,
          AutoDelete->True],
         NumberForm[#, {4, 2}]& ]},
       {"\<\"cga\"\>", "\<\"R\"\>", 
        TagBox[
         InterpretationBox[
          StyleBox["\<\"0\"\>",
           ShowStringCharacters->False],
          0,
          Editable->False],
         NumberForm[#, 2]& ], 
        TagBox[
         InterpretationBox[
          StyleBox["\<\"0.10\"\>",
           ShowStringCharacters->False],
          0.10077316890052483`,
          AutoDelete->True],
         NumberForm[#, {4, 2}]& ]},
       {"\<\"cgg\"\>", "\<\"R\"\>", 
        TagBox[
         InterpretationBox[
          StyleBox["\<\"0\"\>",
           ShowStringCharacters->False],
          0,
          Editable->False],
         NumberForm[#, 2]& ], 
        TagBox[
         InterpretationBox[
          StyleBox["\<\"0.08\"\>",
           ShowStringCharacters->False],
          0.08165568361718303,
          AutoDelete->True],
         NumberForm[#, {4, 2}]& ]},
       {"\<\"atg\"\>", "\<\"M\"\>", 
        TagBox[
         InterpretationBox[
          StyleBox["\<\"2685\"\>",
           ShowStringCharacters->False],
          2685,
          Editable->False],
         NumberForm[#, 2]& ], 
        TagBox[
         InterpretationBox[
          StyleBox["\<\"2685.00\"\>",
           ShowStringCharacters->False],
          2685.,
          AutoDelete->True],
         NumberForm[#, {4, 2}]& ]},
       {"\<\"aga\"\>", "\<\"R\"\>", 
        TagBox[
         InterpretationBox[
          StyleBox["\<\"0\"\>",
           ShowStringCharacters->False],
          0,
          Editable->False],
         NumberForm[#, 2]& ], 
        TagBox[
         InterpretationBox[
          StyleBox["\<\"0.47\"\>",
           ShowStringCharacters->False],
          0.46683972989498085`,
          AutoDelete->True],
         NumberForm[#, {4, 2}]& ]},
       {"\<\"agg\"\>", "\<\"R\"\>", 
        TagBox[
         InterpretationBox[
          StyleBox["\<\"1\"\>",
           ShowStringCharacters->False],
          1,
          Editable->False],
         NumberForm[#, 2]& ], 
        TagBox[
         InterpretationBox[
          StyleBox["\<\"0.26\"\>",
           ShowStringCharacters->False],
          0.2597926771091712,
          AutoDelete->True],
         NumberForm[#, {4, 2}]& ]},
       {"\<\"gtt\"\>", "\<\"V\"\>", 
        TagBox[
         InterpretationBox[
          StyleBox["\<\"0\"\>",
           ShowStringCharacters->False],
          0,
          Editable->False],
         NumberForm[#, 2]& ], 
        TagBox[
         InterpretationBox[
          StyleBox["\<\"0.22\"\>",
           ShowStringCharacters->False],
          0.21508192036561447`,
          AutoDelete->True],
         NumberForm[#, {4, 2}]& ]},
       {"\<\"gtc\"\>", "\<\"V\"\>", 
        TagBox[
         InterpretationBox[
          StyleBox["\<\"0\"\>",
           ShowStringCharacters->False],
          0,
          Editable->False],
         NumberForm[#, 2]& ], 
        TagBox[
         InterpretationBox[
          StyleBox["\<\"0.21\"\>",
           ShowStringCharacters->False],
          0.21038630509789832`,
          AutoDelete->True],
         NumberForm[#, {4, 2}]& ]},
       {"\<\"gta\"\>", "\<\"V\"\>", 
        TagBox[
         InterpretationBox[
          StyleBox["\<\"0\"\>",
           ShowStringCharacters->False],
          0,
          Editable->False],
         NumberForm[#, 2]& ], 
        TagBox[
         InterpretationBox[
          StyleBox["\<\"0.21\"\>",
           ShowStringCharacters->False],
          0.21322505618683438`,
          AutoDelete->True],
         NumberForm[#, {4, 2}]& ]},
       {"\<\"gtg\"\>", "\<\"V\"\>", 
        TagBox[
         InterpretationBox[
          StyleBox["\<\"1\"\>",
           ShowStringCharacters->False],
          1,
          Editable->False],
         NumberForm[#, 2]& ], 
        TagBox[
         InterpretationBox[
          StyleBox["\<\"0.36\"\>",
           ShowStringCharacters->False],
          0.3613067183496529,
          AutoDelete->True],
         NumberForm[#, {4, 2}]& ]},
       {"\<\"---\"\>", "\<\"--\"\>", "\<\"-------\"\>", "\<\"-------\"\>"},
       {"\<\"mPD\"\>", "\<\"\"\>", "0.00148864905098623`2.", 
        "0.0026567080135138726`2."},
       {"\<\"\"\>", "\<\"\"\>", "\<\"nPD:\"\>", "0.56`"},
       {"\<\"\"\>", "\<\"\"\>", "\<\"N. weight:\"\>", 
        TagBox[
         InterpretationBox[
          StyleBox["\<\"0.0014\"\>",
           ShowStringCharacters->False],
          0.0014285361983518347`,
          AutoDelete->True],
         NumberForm[#, 2]& ]},
       {"\<\"\"\>", "\<\"\"\>", "\<\"Sc. PD:\"\>", 
        TagBox[
         InterpretationBox[
          StyleBox["\<\"0.00034\"\>",
           ShowStringCharacters->False],
          0.0003359474578667793,
          AutoDelete->True],
         NumberForm[#, 2]& ]},
       {"\<\"\"\>", "\<\"\"\>", "\<\"Sc. rank:\"\>", 
        TagBox[
         InterpretationBox[
          StyleBox["\<\"1.2\"\>",
           ShowStringCharacters->False],
          1.1966754767952497`,
          AutoDelete->True],
         NumberForm[#, {5, 1}]& ]}
      },
      GridBoxAlignment->{"Columns" -> {{Center}}, "Rows" -> {{Baseline}}},
      GridBoxSpacings->{"Columns" -> {
          Offset[0.27999999999999997`], {
           Offset[0.7]}, 
          Offset[0.27999999999999997`]}, "Rows" -> {
          Offset[0.2], {
           Offset[0.4]}, 
          Offset[0.2]}}], "\[NoBreak]", ")"}],
    Function[BoxForm`e$, 
     MatrixForm[BoxForm`e$]]], ",", 
   TagBox[
    RowBox[{"(", "\[NoBreak]", GridBox[{
       {"\<\"PB2\"\>", "\<\"\"\>", "\<\"\"\>", "\<\"\"\>"},
       {"\<\"Pos.\"\>", "\<\"12\"\>", "\<\"obs:\"\>", "\<\"exp:\"\>"},
       {"\<\"tta\"\>", "\<\"L\"\>", 
        TagBox[
         InterpretationBox[
          StyleBox["\<\"1\"\>",
           ShowStringCharacters->False],
          1,
          Editable->False],
         NumberForm[#, 2]& ], 
        TagBox[
         InterpretationBox[
          StyleBox["\<\"0.09\"\>",
           ShowStringCharacters->False],
          0.092459492633209,
          AutoDelete->True],
         NumberForm[#, {4, 2}]& ]},
       {"\<\"ttg\"\>", "\<\"L\"\>", 
        TagBox[
         InterpretationBox[
          StyleBox["\<\"0\"\>",
           ShowStringCharacters->False],
          0,
          Editable->False],
         NumberForm[#, 2]& ], 
        TagBox[
         InterpretationBox[
          StyleBox["\<\"0.19\"\>",
           ShowStringCharacters->False],
          0.18997349939436187`,
          AutoDelete->True],
         NumberForm[#, {4, 2}]& ]},
       {"\<\"tct\"\>", "\<\"S\"\>", 
        TagBox[
         InterpretationBox[
          StyleBox["\<\"11\"\>",
           ShowStringCharacters->False],
          11,
          Editable->False],
         NumberForm[#, 2]& ], 
        TagBox[
         InterpretationBox[
          StyleBox["\<\"448.00\"\>",
           ShowStringCharacters->False],
          448.0189724313133,
          AutoDelete->True],
         NumberForm[#, {4, 2}]& ]},
       {"\<\"tcc\"\>", "\<\"S\"\>", 
        TagBox[
         InterpretationBox[
          StyleBox["\<\"12\"\>",
           ShowStringCharacters->False],
          12,
          Editable->False],
         NumberForm[#, 2]& ], 
        TagBox[
         InterpretationBox[
          StyleBox["\<\"388.80\"\>",
           ShowStringCharacters->False],
          388.79040426775435`,
          AutoDelete->True],
         NumberForm[#, {4, 2}]& ]},
       {"\<\"tca\"\>", "\<\"S\"\>", 
        TagBox[
         InterpretationBox[
          StyleBox["\<\"1854\"\>",
           ShowStringCharacters->False],
          1854,
          Editable->False],
         NumberForm[#, 2]& ], 
        TagBox[
         InterpretationBox[
          StyleBox["\<\"608.50\"\>",
           ShowStringCharacters->False],
          608.4638902764397,
          AutoDelete->True],
         NumberForm[#, {4, 2}]& ]},
       {"\<\"tcg\"\>", "\<\"S\"\>", 
        TagBox[
         InterpretationBox[
          StyleBox["\<\"807\"\>",
           ShowStringCharacters->False],
          807,
          Editable->False],
         NumberForm[#, 2]& ], 
        TagBox[
         InterpretationBox[
          StyleBox["\<\"161.90\"\>",
           ShowStringCharacters->False],
          161.92733163693282`,
          AutoDelete->True],
         NumberForm[#, {4, 2}]& ]},
       {"\<\"ctt\"\>", "\<\"L\"\>", 
        TagBox[
         InterpretationBox[
          StyleBox["\<\"0\"\>",
           ShowStringCharacters->False],
          0,
          Editable->False],
         NumberForm[#, 2]& ], 
        TagBox[
         InterpretationBox[
          StyleBox["\<\"0.20\"\>",
           ShowStringCharacters->False],
          0.19854911561866964`,
          AutoDelete->True],
         NumberForm[#, {4, 2}]& ]},
       {"\<\"ctc\"\>", "\<\"L\"\>", 
        TagBox[
         InterpretationBox[
          StyleBox["\<\"0\"\>",
           ShowStringCharacters->False],
          0,
          Editable->False],
         NumberForm[#, 2]& ], 
        TagBox[
         InterpretationBox[
          StyleBox["\<\"0.16\"\>",
           ShowStringCharacters->False],
          0.15995868261870017`,
          AutoDelete->True],
         NumberForm[#, {4, 2}]& ]},
       {"\<\"cta\"\>", "\<\"L\"\>", 
        TagBox[
         InterpretationBox[
          StyleBox["\<\"0\"\>",
           ShowStringCharacters->False],
          0,
          Editable->False],
         NumberForm[#, 2]& ], 
        TagBox[
         InterpretationBox[
          StyleBox["\<\"0.15\"\>",
           ShowStringCharacters->False],
          0.14799284874312338`,
          AutoDelete->True],
         NumberForm[#, {4, 2}]& ]},
       {"\<\"ctg\"\>", "\<\"L\"\>", 
        TagBox[
         InterpretationBox[
          StyleBox["\<\"0\"\>",
           ShowStringCharacters->False],
          0,
          Editable->False],
         NumberForm[#, 2]& ], 
        TagBox[
         InterpretationBox[
          StyleBox["\<\"0.21\"\>",
           ShowStringCharacters->False],
          0.21106636099193601`,
          AutoDelete->True],
         NumberForm[#, {4, 2}]& ]},
       {"\<\"cct\"\>", "\<\"P\"\>", 
        TagBox[
         InterpretationBox[
          StyleBox["\<\"0\"\>",
           ShowStringCharacters->False],
          0,
          Editable->False],
         NumberForm[#, 2]& ], 
        TagBox[
         InterpretationBox[
          StyleBox["\<\"0.27\"\>",
           ShowStringCharacters->False],
          0.2732886730237305,
          AutoDelete->True],
         NumberForm[#, {4, 2}]& ]},
       {"\<\"ccc\"\>", "\<\"P\"\>", 
        TagBox[
         InterpretationBox[
          StyleBox["\<\"0\"\>",
           ShowStringCharacters->False],
          0,
          Editable->False],
         NumberForm[#, 2]& ], 
        TagBox[
         InterpretationBox[
          StyleBox["\<\"0.18\"\>",
           ShowStringCharacters->False],
          0.18061575313660216`,
          AutoDelete->True],
         NumberForm[#, {4, 2}]& ]},
       {"\<\"cca\"\>", "\<\"P\"\>", 
        TagBox[
         InterpretationBox[
          StyleBox["\<\"1\"\>",
           ShowStringCharacters->False],
          1,
          Editable->False],
         NumberForm[#, 2]& ], 
        TagBox[
         InterpretationBox[
          StyleBox["\<\"0.41\"\>",
           ShowStringCharacters->False],
          0.4058926465745102,
          AutoDelete->True],
         NumberForm[#, {4, 2}]& ]},
       {"\<\"ccg\"\>", "\<\"P\"\>", 
        TagBox[
         InterpretationBox[
          StyleBox["\<\"0\"\>",
           ShowStringCharacters->False],
          0,
          Editable->False],
         NumberForm[#, 2]& ], 
        TagBox[
         InterpretationBox[
          StyleBox["\<\"0.14\"\>",
           ShowStringCharacters->False],
          0.14020292726515718`,
          AutoDelete->True],
         NumberForm[#, {4, 2}]& ]},
       {"\<\"act\"\>", "\<\"T\"\>", 
        TagBox[
         InterpretationBox[
          StyleBox["\<\"0\"\>",
           ShowStringCharacters->False],
          0,
          Editable->False],
         NumberForm[#, 2]& ], 
        TagBox[
         InterpretationBox[
          StyleBox["\<\"0.26\"\>",
           ShowStringCharacters->False],
          0.2621507007036436,
          AutoDelete->True],
         NumberForm[#, {4, 2}]& ]},
       {"\<\"acc\"\>", "\<\"T\"\>", 
        TagBox[
         InterpretationBox[
          StyleBox["\<\"0\"\>",
           ShowStringCharacters->False],
          0,
          Editable->False],
         NumberForm[#, 2]& ], 
        TagBox[
         InterpretationBox[
          StyleBox["\<\"0.23\"\>",
           ShowStringCharacters->False],
          0.22532669646317177`,
          AutoDelete->True],
         NumberForm[#, {4, 2}]& ]},
       {"\<\"aca\"\>", "\<\"T\"\>", 
        TagBox[
         InterpretationBox[
          StyleBox["\<\"0\"\>",
           ShowStringCharacters->False],
          0,
          Editable->False],
         NumberForm[#, 2]& ], 
        TagBox[
         InterpretationBox[
          StyleBox["\<\"0.42\"\>",
           ShowStringCharacters->False],
          0.4184352363742544,
          AutoDelete->True],
         NumberForm[#, {4, 2}]& ]},
       {"\<\"acg\"\>", "\<\"T\"\>", 
        TagBox[
         InterpretationBox[
          StyleBox["\<\"1\"\>",
           ShowStringCharacters->False],
          1,
          Editable->False],
         NumberForm[#, 2]& ], 
        TagBox[
         InterpretationBox[
          StyleBox["\<\"0.09\"\>",
           ShowStringCharacters->False],
          0.09408736645893022,
          AutoDelete->True],
         NumberForm[#, {4, 2}]& ]},
       {"\<\"agt\"\>", "\<\"S\"\>", 
        TagBox[
         InterpretationBox[
          StyleBox["\<\"0\"\>",
           ShowStringCharacters->False],
          0,
          Editable->False],
         NumberForm[#, 2]& ], 
        TagBox[
         InterpretationBox[
          StyleBox["\<\"582.20\"\>",
           ShowStringCharacters->False],
          582.1698958648861,
          AutoDelete->True],
         NumberForm[#, {4, 2}]& ]},
       {"\<\"agc\"\>", "\<\"S\"\>", 
        TagBox[
         InterpretationBox[
          StyleBox["\<\"0\"\>",
           ShowStringCharacters->False],
          0,
          Editable->False],
         NumberForm[#, 2]& ], 
        TagBox[
         InterpretationBox[
          StyleBox["\<\"494.60\"\>",
           ShowStringCharacters->False],
          494.6295055226738,
          AutoDelete->True],
         NumberForm[#, {4, 2}]& ]},
       {"\<\"---\"\>", "\<\"--\"\>", "\<\"-------\"\>", "\<\"-------\"\>"},
       {"\<\"mPD\"\>", "\<\"\"\>", "0.4348199225137662627`2.", 
        "1.6513978960721575891`2."},
       {"\<\"\"\>", "\<\"\"\>", "\<\"nPD:\"\>", "0.26`"},
       {"\<\"\"\>", "\<\"\"\>", "\<\"N. weight:\"\>", 
        TagBox[
         InterpretationBox[
          StyleBox["\<\"2.\"\>",
           ShowStringCharacters->False],
          1.988532867601311,
          AutoDelete->True],
         NumberForm[#, 2]& ]},
       {"\<\"\"\>", "\<\"\"\>", "\<\"Sc. PD:\"\>", 
        TagBox[
         InterpretationBox[
          StyleBox["\<\"-0.11\"\>",
           ShowStringCharacters->False],
          -0.11239862977470143`,
          AutoDelete->True],
         NumberForm[#, 2]& ]},
       {"\<\"\"\>", "\<\"\"\>", "\<\"Sc. rank:\"\>", 
        TagBox[
         InterpretationBox[
          StyleBox["\<\"-95.6\"\>",
           ShowStringCharacters->False],
          -95.56277148469204,
          AutoDelete->True],
         NumberForm[#, {5, 1}]& ]}
      },
      GridBoxAlignment->{"Columns" -> {{Center}}, "Rows" -> {{Baseline}}},
      GridBoxSpacings->{"Columns" -> {
          Offset[0.27999999999999997`], {
           Offset[0.7]}, 
          Offset[0.27999999999999997`]}, "Rows" -> {
          Offset[0.2], {
           Offset[0.4]}, 
          Offset[0.2]}}], "\[NoBreak]", ")"}],
    Function[BoxForm`e$, 
     MatrixForm[BoxForm`e$]]], ",", 
   TagBox[
    RowBox[{"(", "\[NoBreak]", GridBox[{
       {"\<\"PB2\"\>", "\<\"\"\>", "\<\"\"\>", "\<\"\"\>"},
       {"\<\"Pos.\"\>", "\<\"13\"\>", "\<\"obs:\"\>", "\<\"exp:\"\>"},
       {"\<\"cat\"\>", "\<\"H\"\>", 
        TagBox[
         InterpretationBox[
          StyleBox["\<\"0\"\>",
           ShowStringCharacters->False],
          0,
          Editable->False],
         NumberForm[#, 2]& ], 
        TagBox[
         InterpretationBox[
          StyleBox["\<\"4.05\"\>",
           ShowStringCharacters->False],
          4.052178792257949,
          AutoDelete->True],
         NumberForm[#, {4, 2}]& ]},
       {"\<\"cac\"\>", "\<\"H\"\>", 
        TagBox[
         InterpretationBox[
          StyleBox["\<\"7\"\>",
           ShowStringCharacters->False],
          7,
          Editable->False],
         NumberForm[#, 2]& ], 
        TagBox[
         InterpretationBox[
          StyleBox["\<\"2.95\"\>",
           ShowStringCharacters->False],
          2.947821207742051,
          AutoDelete->True],
         NumberForm[#, {4, 2}]& ]},
       {"\<\"caa\"\>", "\<\"Q\"\>", 
        TagBox[
         InterpretationBox[
          StyleBox["\<\"352\"\>",
           ShowStringCharacters->False],
          352,
          Editable->False],
         NumberForm[#, 2]& ], 
        TagBox[
         InterpretationBox[
          StyleBox["\<\"1338.00\"\>",
           ShowStringCharacters->False],
          1337.5278165428383`,
          AutoDelete->True],
         NumberForm[#, {4, 2}]& ]},
       {"\<\"cag\"\>", "\<\"Q\"\>", 
        TagBox[
         InterpretationBox[
          StyleBox["\<\"2327\"\>",
           ShowStringCharacters->False],
          2327,
          Editable->False],
         NumberForm[#, 2]& ], 
        TagBox[
         InterpretationBox[
          StyleBox["\<\"1341.00\"\>",
           ShowStringCharacters->False],
          1341.4721834571615`,
          AutoDelete->True],
         NumberForm[#, {4, 2}]& ]},
       {"\<\"gaa\"\>", "\<\"E\"\>", 
        TagBox[
         InterpretationBox[
          StyleBox["\<\"0\"\>",
           ShowStringCharacters->False],
          0,
          Editable->False],
         NumberForm[#, 2]& ], 
        TagBox[
         InterpretationBox[
          StyleBox["\<\"0.56\"\>",
           ShowStringCharacters->False],
          0.5605763216397979,
          AutoDelete->True],
         NumberForm[#, {4, 2}]& ]},
       {"\<\"gag\"\>", "\<\"E\"\>", 
        TagBox[
         InterpretationBox[
          StyleBox["\<\"1\"\>",
           ShowStringCharacters->False],
          1,
          Editable->False],
         NumberForm[#, 2]& ], 
        TagBox[
         InterpretationBox[
          StyleBox["\<\"0.44\"\>",
           ShowStringCharacters->False],
          0.43942367836020213`,
          AutoDelete->True],
         NumberForm[#, {4, 2}]& ]},
       {"\<\"---\"\>", "\<\"--\"\>", "\<\"-------\"\>", "\<\"-------\"\>"},
       {"\<\"mPD\"\>", "\<\"\"\>", "0.2330245652033549472`2.", 
        "0.5033412999021852914`2."},
       {"\<\"\"\>", "\<\"\"\>", "\<\"nPD:\"\>", "0.46`"},
       {"\<\"\"\>", "\<\"\"\>", "\<\"N. weight:\"\>", 
        TagBox[
         InterpretationBox[
          StyleBox["\<\"0.5\"\>",
           ShowStringCharacters->False],
          0.4966248794287142,
          AutoDelete->True],
         NumberForm[#, 2]& ]},
       {"\<\"\"\>", "\<\"\"\>", "\<\"Sc. PD:\"\>", 
        TagBox[
         InterpretationBox[
          StyleBox["\<\"0.069\"\>",
           ShowStringCharacters->False],
          0.06929850794954923,
          AutoDelete->True],
         NumberForm[#, 2]& ]},
       {"\<\"\"\>", "\<\"\"\>", "\<\"Sc. rank:\"\>", 
        TagBox[
         InterpretationBox[
          StyleBox["\<\"319.4\"\>",
           ShowStringCharacters->False],
          319.37920349636073`,
          AutoDelete->True],
         NumberForm[#, {5, 1}]& ]}
      },
      GridBoxAlignment->{"Columns" -> {{Center}}, "Rows" -> {{Baseline}}},
      GridBoxSpacings->{"Columns" -> {
          Offset[0.27999999999999997`], {
           Offset[0.7]}, 
          Offset[0.27999999999999997`]}, "Rows" -> {
          Offset[0.2], {
           Offset[0.4]}, 
          Offset[0.2]}}], "\[NoBreak]", ")"}],
    Function[BoxForm`e$, 
     MatrixForm[BoxForm`e$]]], ",", 
   TagBox[
    RowBox[{"(", "\[NoBreak]", GridBox[{
       {"\<\"PB2\"\>", "\<\"\"\>", "\<\"\"\>", "\<\"\"\>"},
       {"\<\"Pos.\"\>", "\<\"14\"\>", "\<\"obs:\"\>", "\<\"exp:\"\>"},
       {"\<\"ttt\"\>", "\<\"F\"\>", 
        TagBox[
         InterpretationBox[
          StyleBox["\<\"0\"\>",
           ShowStringCharacters->False],
          0,
          Editable->False],
         NumberForm[#, 2]& ], 
        TagBox[
         InterpretationBox[
          StyleBox["\<\"0.42\"\>",
           ShowStringCharacters->False],
          0.41718204653136326`,
          AutoDelete->True],
         NumberForm[#, {4, 2}]& ]},
       {"\<\"ttc\"\>", "\<\"F\"\>", 
        TagBox[
         InterpretationBox[
          StyleBox["\<\"1\"\>",
           ShowStringCharacters->False],
          1,
          Editable->False],
         NumberForm[#, 2]& ], 
        TagBox[
         InterpretationBox[
          StyleBox["\<\"0.58\"\>",
           ShowStringCharacters->False],
          0.5828179534686367,
          AutoDelete->True],
         NumberForm[#, {4, 2}]& ]},
       {"\<\"tct\"\>", "\<\"S\"\>", 
        TagBox[
         InterpretationBox[
          StyleBox["\<\"1315\"\>",
           ShowStringCharacters->False],
          1315,
          Editable->False],
         NumberForm[#, 2]& ], 
        TagBox[
         InterpretationBox[
          StyleBox["\<\"447.20\"\>",
           ShowStringCharacters->False],
          447.18436182693307`,
          AutoDelete->True],
         NumberForm[#, {4, 2}]& ]},
       {"\<\"tcc\"\>", "\<\"S\"\>", 
        TagBox[
         InterpretationBox[
          StyleBox["\<\"1361\"\>",
           ShowStringCharacters->False],
          1361,
          Editable->False],
         NumberForm[#, 2]& ], 
        TagBox[
         InterpretationBox[
          StyleBox["\<\"388.10\"\>",
           ShowStringCharacters->False],
          388.0661300422183,
          AutoDelete->True],
         NumberForm[#, {4, 2}]& ]},
       {"\<\"tca\"\>", "\<\"S\"\>", 
        TagBox[
         InterpretationBox[
          StyleBox["\<\"3\"\>",
           ShowStringCharacters->False],
          3,
          Editable->False],
         NumberForm[#, 2]& ], 
        TagBox[
         InterpretationBox[
          StyleBox["\<\"607.30\"\>",
           ShowStringCharacters->False],
          607.3303882453732,
          AutoDelete->True],
         NumberForm[#, {4, 2}]& ]},
       {"\<\"tcg\"\>", "\<\"S\"\>", 
        TagBox[
         InterpretationBox[
          StyleBox["\<\"0\"\>",
           ShowStringCharacters->False],
          0,
          Editable->False],
         NumberForm[#, 2]& ], 
        TagBox[
         InterpretationBox[
          StyleBox["\<\"161.60\"\>",
           ShowStringCharacters->False],
          161.62567863462854`,
          AutoDelete->True],
         NumberForm[#, {4, 2}]& ]},
       {"\<\"cct\"\>", "\<\"P\"\>", 
        TagBox[
         InterpretationBox[
          StyleBox["\<\"0\"\>",
           ShowStringCharacters->False],
          0,
          Editable->False],
         NumberForm[#, 2]& ], 
        TagBox[
         InterpretationBox[
          StyleBox["\<\"1.37\"\>",
           ShowStringCharacters->False],
          1.3664433651186525`,
          AutoDelete->True],
         NumberForm[#, {4, 2}]& ]},
       {"\<\"ccc\"\>", "\<\"P\"\>", 
        TagBox[
         InterpretationBox[
          StyleBox["\<\"5\"\>",
           ShowStringCharacters->False],
          5,
          Editable->False],
         NumberForm[#, 2]& ], 
        TagBox[
         InterpretationBox[
          StyleBox["\<\"0.90\"\>",
           ShowStringCharacters->False],
          0.9030787656830108,
          AutoDelete->True],
         NumberForm[#, {4, 2}]& ]},
       {"\<\"cca\"\>", "\<\"P\"\>", 
        TagBox[
         InterpretationBox[
          StyleBox["\<\"0\"\>",
           ShowStringCharacters->False],
          0,
          Editable->False],
         NumberForm[#, 2]& ], 
        TagBox[
         InterpretationBox[
          StyleBox["\<\"2.03\"\>",
           ShowStringCharacters->False],
          2.0294632328725513`,
          AutoDelete->True],
         NumberForm[#, {4, 2}]& ]},
       {"\<\"ccg\"\>", "\<\"P\"\>", 
        TagBox[
         InterpretationBox[
          StyleBox["\<\"0\"\>",
           ShowStringCharacters->False],
          0,
          Editable->False],
         NumberForm[#, 2]& ], 
        TagBox[
         InterpretationBox[
          StyleBox["\<\"0.70\"\>",
           ShowStringCharacters->False],
          0.7010146363257859,
          AutoDelete->True],
         NumberForm[#, {4, 2}]& ]},
       {"\<\"agt\"\>", "\<\"S\"\>", 
        TagBox[
         InterpretationBox[
          StyleBox["\<\"0\"\>",
           ShowStringCharacters->False],
          0,
          Editable->False],
         NumberForm[#, 2]& ], 
        TagBox[
         InterpretationBox[
          StyleBox["\<\"581.10\"\>",
           ShowStringCharacters->False],
          581.0853766848101,
          AutoDelete->True],
         NumberForm[#, {4, 2}]& ]},
       {"\<\"agc\"\>", "\<\"S\"\>", 
        TagBox[
         InterpretationBox[
          StyleBox["\<\"0\"\>",
           ShowStringCharacters->False],
          0,
          Editable->False],
         NumberForm[#, 2]& ], 
        TagBox[
         InterpretationBox[
          StyleBox["\<\"493.70\"\>",
           ShowStringCharacters->False],
          493.7080645660369,
          AutoDelete->True],
         NumberForm[#, {4, 2}]& ]},
       {"\<\"gct\"\>", "\<\"A\"\>", 
        TagBox[
         InterpretationBox[
          StyleBox["\<\"2\"\>",
           ShowStringCharacters->False],
          2,
          Editable->False],
         NumberForm[#, 2]& ], 
        TagBox[
         InterpretationBox[
          StyleBox["\<\"0.50\"\>",
           ShowStringCharacters->False],
          0.5038363438718406,
          AutoDelete->True],
         NumberForm[#, {4, 2}]& ]},
       {"\<\"gcc\"\>", "\<\"A\"\>", 
        TagBox[
         InterpretationBox[
          StyleBox["\<\"0\"\>",
           ShowStringCharacters->False],
          0,
          Editable->False],
         NumberForm[#, 2]& ], 
        TagBox[
         InterpretationBox[
          StyleBox["\<\"0.39\"\>",
           ShowStringCharacters->False],
          0.3870192212465688,
          AutoDelete->True],
         NumberForm[#, {4, 2}]& ]},
       {"\<\"gca\"\>", "\<\"A\"\>", 
        TagBox[
         InterpretationBox[
          StyleBox["\<\"0\"\>",
           ShowStringCharacters->False],
          0,
          Editable->False],
         NumberForm[#, 2]& ], 
        TagBox[
         InterpretationBox[
          StyleBox["\<\"0.89\"\>",
           ShowStringCharacters->False],
          0.8902397504356311,
          AutoDelete->True],
         NumberForm[#, {4, 2}]& ]},
       {"\<\"gcg\"\>", "\<\"A\"\>", 
        TagBox[
         InterpretationBox[
          StyleBox["\<\"0\"\>",
           ShowStringCharacters->False],
          0,
          Editable->False],
         NumberForm[#, 2]& ], 
        TagBox[
         InterpretationBox[
          StyleBox["\<\"0.22\"\>",
           ShowStringCharacters->False],
          0.2189046844459596,
          AutoDelete->True],
         NumberForm[#, {4, 2}]& ]},
       {"\<\"---\"\>", "\<\"--\"\>", "\<\"-------\"\>", "\<\"-------\"\>"},
       {"\<\"mPD\"\>", "\<\"\"\>", "0.5070737155621742368`2.", 
        "1.6530727267413139845`2."},
       {"\<\"\"\>", "\<\"\"\>", "\<\"nPD:\"\>", "0.31`"},
       {"\<\"\"\>", "\<\"\"\>", "\<\"N. weight:\"\>", 
        TagBox[
         InterpretationBox[
          StyleBox["\<\"1.9\"\>",
           ShowStringCharacters->False],
          1.8885485285334513`,
          AutoDelete->True],
         NumberForm[#, 2]& ]},
       {"\<\"\"\>", "\<\"\"\>", "\<\"Sc. PD:\"\>", 
        TagBox[
         InterpretationBox[
          StyleBox["\<\"-0.026\"\>",
           ShowStringCharacters->False],
          -0.0261796105920465,
          AutoDelete->True],
         NumberForm[#, 2]& ]},
       {"\<\"\"\>", "\<\"\"\>", "\<\"Sc. rank:\"\>", 
        TagBox[
         InterpretationBox[
          StyleBox["\<\"254.1\"\>",
           ShowStringCharacters->False],
          254.09269370641823`,
          AutoDelete->True],
         NumberForm[#, {5, 1}]& ]}
      },
      GridBoxAlignment->{"Columns" -> {{Center}}, "Rows" -> {{Baseline}}},
      GridBoxSpacings->{"Columns" -> {
          Offset[0.27999999999999997`], {
           Offset[0.7]}, 
          Offset[0.27999999999999997`]}, "Rows" -> {
          Offset[0.2], {
           Offset[0.4]}, 
          Offset[0.2]}}], "\[NoBreak]", ")"}],
    Function[BoxForm`e$, 
     MatrixForm[BoxForm`e$]]], ",", 
   TagBox[
    RowBox[{"(", "\[NoBreak]", GridBox[{
       {"\<\"PB2\"\>", "\<\"\"\>", "\<\"\"\>", "\<\"\"\>"},
       {"\<\"Pos.\"\>", "\<\"15\"\>", "\<\"obs:\"\>", "\<\"exp:\"\>"},
       {"\<\"cgt\"\>", "\<\"R\"\>", 
        TagBox[
         InterpretationBox[
          StyleBox["\<\"3\"\>",
           ShowStringCharacters->False],
          3,
          Editable->False],
         NumberForm[#, 2]& ], 
        TagBox[
         InterpretationBox[
          StyleBox["\<\"100.60\"\>",
           ShowStringCharacters->False],
          100.55625888802997`,
          AutoDelete->True],
         NumberForm[#, {4, 2}]& ]},
       {"\<\"cgc\"\>", "\<\"R\"\>", 
        TagBox[
         InterpretationBox[
          StyleBox["\<\"2684\"\>",
           ShowStringCharacters->False],
          2684,
          Editable->False],
         NumberForm[#, 2]& ], 
        TagBox[
         InterpretationBox[
          StyleBox["\<\"143.80\"\>",
           ShowStringCharacters->False],
          143.79613677673265`,
          AutoDelete->True],
         NumberForm[#, {4, 2}]& ]},
       {"\<\"cga\"\>", "\<\"R\"\>", 
        TagBox[
         InterpretationBox[
          StyleBox["\<\"0\"\>",
           ShowStringCharacters->False],
          0,
          Editable->False],
         NumberForm[#, 2]& ], 
        TagBox[
         InterpretationBox[
          StyleBox["\<\"270.80\"\>",
           ShowStringCharacters->False],
          270.7775048357102,
          AutoDelete->True],
         NumberForm[#, {4, 2}]& ]},
       {"\<\"cgg\"\>", "\<\"R\"\>", 
        TagBox[
         InterpretationBox[
          StyleBox["\<\"0\"\>",
           ShowStringCharacters->False],
          0,
          Editable->False],
         NumberForm[#, 2]& ], 
        TagBox[
         InterpretationBox[
          StyleBox["\<\"219.40\"\>",
           ShowStringCharacters->False],
          219.4088218793708,
          AutoDelete->True],
         NumberForm[#, {4, 2}]& ]},
       {"\<\"aga\"\>", "\<\"R\"\>", 
        TagBox[
         InterpretationBox[
          StyleBox["\<\"0\"\>",
           ShowStringCharacters->False],
          0,
          Editable->False],
         NumberForm[#, 2]& ], 
        TagBox[
         InterpretationBox[
          StyleBox["\<\"1254.00\"\>",
           ShowStringCharacters->False],
          1254.3983542278136`,
          AutoDelete->True],
         NumberForm[#, {4, 2}]& ]},
       {"\<\"agg\"\>", "\<\"R\"\>", 
        TagBox[
         InterpretationBox[
          StyleBox["\<\"0\"\>",
           ShowStringCharacters->False],
          0,
          Editable->False],
         NumberForm[#, 2]& ], 
        TagBox[
         InterpretationBox[
          StyleBox["\<\"698.10\"\>",
           ShowStringCharacters->False],
          698.062923392343,
          AutoDelete->True],
         NumberForm[#, {4, 2}]& ]},
       {"\<\"---\"\>", "\<\"--\"\>", "\<\"-------\"\>", "\<\"-------\"\>"},
       {"\<\"mPD\"\>", "\<\"\"\>", "0.0022313109006964117`2.", 
        "0.9542397107415423396`2."},
       {"\<\"\"\>", "\<\"\"\>", "\<\"nPD:\"\>", "0.`"},
       {"\<\"\"\>", "\<\"\"\>", "\<\"N. weight:\"\>", 
        TagBox[
         InterpretationBox[
          StyleBox["\<\"4.7\"\>",
           ShowStringCharacters->False],
          4.737515489065659,
          AutoDelete->True],
         NumberForm[#, 2]& ]},
       {"\<\"\"\>", "\<\"\"\>", 
        StyleBox["\<\"Sc. PD:\"\>",
         StripOnInput->False,
         LineColor->RGBColor[
           Rational[71, 85], 
           Rational[94, 255], 0],
         FrontFaceColor->RGBColor[
           Rational[71, 85], 
           Rational[94, 255], 0],
         BackFaceColor->RGBColor[
           Rational[71, 85], 
           Rational[94, 255], 0],
         GraphicsColor->RGBColor[
           Rational[71, 85], 
           Rational[94, 255], 0],
         FontColor->RGBColor[
           Rational[71, 85], 
           Rational[94, 255], 0]], 
        StyleBox[
         TagBox[
          InterpretationBox[
           StyleBox["\<\"-1.5\"\>",
            ShowStringCharacters->False],
           -1.4818860931854343`,
           AutoDelete->True],
          NumberForm[#, 2]& ],
         StripOnInput->False,
         LineColor->RGBColor[
           Rational[71, 85], 
           Rational[94, 255], 0],
         FrontFaceColor->RGBColor[
           Rational[71, 85], 
           Rational[94, 255], 0],
         BackFaceColor->RGBColor[
           Rational[71, 85], 
           Rational[94, 255], 0],
         GraphicsColor->RGBColor[
           Rational[71, 85], 
           Rational[94, 255], 0],
         FontColor->RGBColor[
           Rational[71, 85], 
           Rational[94, 255], 0]]},
       {"\<\"\"\>", "\<\"\"\>", 
        StyleBox["\<\"Sc. rank:\"\>",
         StripOnInput->False,
         LineColor->RGBColor[
           Rational[71, 85], 
           Rational[94, 255], 0],
         FrontFaceColor->RGBColor[
           Rational[71, 85], 
           Rational[94, 255], 0],
         BackFaceColor->RGBColor[
           Rational[71, 85], 
           Rational[94, 255], 0],
         GraphicsColor->RGBColor[
           Rational[71, 85], 
           Rational[94, 255], 0],
         FontColor->RGBColor[
           Rational[71, 85], 
           Rational[94, 255], 0]], 
        StyleBox[
         TagBox[
          InterpretationBox[
           StyleBox["\<\"-6511.9\"\>",
            ShowStringCharacters->False],
           -6511.898802936148,
           AutoDelete->True],
          NumberForm[#, {5, 1}]& ],
         StripOnInput->False,
         LineColor->RGBColor[
           Rational[71, 85], 
           Rational[94, 255], 0],
         FrontFaceColor->RGBColor[
           Rational[71, 85], 
           Rational[94, 255], 0],
         BackFaceColor->RGBColor[
           Rational[71, 85], 
           Rational[94, 255], 0],
         GraphicsColor->RGBColor[
           Rational[71, 85], 
           Rational[94, 255], 0],
         FontColor->RGBColor[
           Rational[71, 85], 
           Rational[94, 255], 0]]}
      },
      GridBoxAlignment->{"Columns" -> {{Center}}, "Rows" -> {{Baseline}}},
      GridBoxSpacings->{"Columns" -> {
          Offset[0.27999999999999997`], {
           Offset[0.7]}, 
          Offset[0.27999999999999997`]}, "Rows" -> {
          Offset[0.2], {
           Offset[0.4]}, 
          Offset[0.2]}}], "\[NoBreak]", ")"}],
    Function[BoxForm`e$, 
     MatrixForm[BoxForm`e$]]], ",", 
   TagBox[
    RowBox[{"(", "\[NoBreak]", GridBox[{
       {"\<\"PB2\"\>", "\<\"\"\>", "\<\"\"\>", "\<\"\"\>"},
       {"\<\"Pos.\"\>", "\<\"16\"\>", "\<\"obs:\"\>", "\<\"exp:\"\>"},
       {"\<\"cct\"\>", "\<\"P\"\>", 
        TagBox[
         InterpretationBox[
          StyleBox["\<\"7\"\>",
           ShowStringCharacters->False],
          7,
          Editable->False],
         NumberForm[#, 2]& ], 
        TagBox[
         InterpretationBox[
          StyleBox["\<\"1.91\"\>",
           ShowStringCharacters->False],
          1.9130207111661135`,
          AutoDelete->True],
         NumberForm[#, {4, 2}]& ]},
       {"\<\"ccc\"\>", "\<\"P\"\>", 
        TagBox[
         InterpretationBox[
          StyleBox["\<\"0\"\>",
           ShowStringCharacters->False],
          0,
          Editable->False],
         NumberForm[#, 2]& ], 
        TagBox[
         InterpretationBox[
          StyleBox["\<\"1.26\"\>",
           ShowStringCharacters->False],
          1.2643102719562151`,
          AutoDelete->True],
         NumberForm[#, {4, 2}]& ]},
       {"\<\"cca\"\>", "\<\"P\"\>", 
        TagBox[
         InterpretationBox[
          StyleBox["\<\"0\"\>",
           ShowStringCharacters->False],
          0,
          Editable->False],
         NumberForm[#, 2]& ], 
        TagBox[
         InterpretationBox[
          StyleBox["\<\"2.84\"\>",
           ShowStringCharacters->False],
          2.841248526021572,
          AutoDelete->True],
         NumberForm[#, {4, 2}]& ]},
       {"\<\"ccg\"\>", "\<\"P\"\>", 
        TagBox[
         InterpretationBox[
          StyleBox["\<\"0\"\>",
           ShowStringCharacters->False],
          0,
          Editable->False],
         NumberForm[#, 2]& ], 
        TagBox[
         InterpretationBox[
          StyleBox["\<\"0.98\"\>",
           ShowStringCharacters->False],
          0.9814204908561003,
          AutoDelete->True],
         NumberForm[#, {4, 2}]& ]},
       {"\<\"att\"\>", "\<\"I\"\>", 
        TagBox[
         InterpretationBox[
          StyleBox["\<\"2\"\>",
           ShowStringCharacters->False],
          2,
          Editable->False],
         NumberForm[#, 2]& ], 
        TagBox[
         InterpretationBox[
          StyleBox["\<\"0.73\"\>",
           ShowStringCharacters->False],
          0.7339238562037602,
          AutoDelete->True],
         NumberForm[#, {4, 2}]& ]},
       {"\<\"atc\"\>", "\<\"I\"\>", 
        TagBox[
         InterpretationBox[
          StyleBox["\<\"0\"\>",
           ShowStringCharacters->False],
          0,
          Editable->False],
         NumberForm[#, 2]& ], 
        TagBox[
         InterpretationBox[
          StyleBox["\<\"0.54\"\>",
           ShowStringCharacters->False],
          0.5351940613415156,
          AutoDelete->True],
         NumberForm[#, {4, 2}]& ]},
       {"\<\"ata\"\>", "\<\"I\"\>", 
        TagBox[
         InterpretationBox[
          StyleBox["\<\"0\"\>",
           ShowStringCharacters->False],
          0,
          Editable->False],
         NumberForm[#, 2]& ], 
        TagBox[
         InterpretationBox[
          StyleBox["\<\"0.73\"\>",
           ShowStringCharacters->False],
          0.7308820824547241,
          AutoDelete->True],
         NumberForm[#, {4, 2}]& ]},
       {"\<\"act\"\>", "\<\"T\"\>", 
        TagBox[
         InterpretationBox[
          StyleBox["\<\"2331\"\>",
           ShowStringCharacters->False],
          2331,
          Editable->False],
         NumberForm[#, 2]& ], 
        TagBox[
         InterpretationBox[
          StyleBox["\<\"701.50\"\>",
           ShowStringCharacters->False],
          701.5152750829502,
          AutoDelete->True],
         NumberForm[#, {4, 2}]& ]},
       {"\<\"acc\"\>", "\<\"T\"\>", 
        TagBox[
         InterpretationBox[
          StyleBox["\<\"343\"\>",
           ShowStringCharacters->False],
          343,
          Editable->False],
         NumberForm[#, 2]& ], 
        TagBox[
         InterpretationBox[
          StyleBox["\<\"603.00\"\>",
           ShowStringCharacters->False],
          602.9742397354477,
          AutoDelete->True],
         NumberForm[#, {4, 2}]& ]},
       {"\<\"aca\"\>", "\<\"T\"\>", 
        TagBox[
         InterpretationBox[
          StyleBox["\<\"1\"\>",
           ShowStringCharacters->False],
          1,
          Editable->False],
         NumberForm[#, 2]& ], 
        TagBox[
         InterpretationBox[
          StyleBox["\<\"1120.00\"\>",
           ShowStringCharacters->False],
          1119.7326925375048`,
          AutoDelete->True],
         NumberForm[#, {4, 2}]& ]},
       {"\<\"acg\"\>", "\<\"T\"\>", 
        TagBox[
         InterpretationBox[
          StyleBox["\<\"1\"\>",
           ShowStringCharacters->False],
          1,
          Editable->False],
         NumberForm[#, 2]& ], 
        TagBox[
         InterpretationBox[
          StyleBox["\<\"251.80\"\>",
           ShowStringCharacters->False],
          251.77779264409727`,
          AutoDelete->True],
         NumberForm[#, {4, 2}]& ]},
       {"\<\"gct\"\>", "\<\"A\"\>", 
        TagBox[
         InterpretationBox[
          StyleBox["\<\"2\"\>",
           ShowStringCharacters->False],
          2,
          Editable->False],
         NumberForm[#, 2]& ], 
        TagBox[
         InterpretationBox[
          StyleBox["\<\"0.50\"\>",
           ShowStringCharacters->False],
          0.5038363438718406,
          AutoDelete->True],
         NumberForm[#, {4, 2}]& ]},
       {"\<\"gcc\"\>", "\<\"A\"\>", 
        TagBox[
         InterpretationBox[
          StyleBox["\<\"0\"\>",
           ShowStringCharacters->False],
          0,
          Editable->False],
         NumberForm[#, 2]& ], 
        TagBox[
         InterpretationBox[
          StyleBox["\<\"0.39\"\>",
           ShowStringCharacters->False],
          0.3870192212465688,
          AutoDelete->True],
         NumberForm[#, {4, 2}]& ]},
       {"\<\"gca\"\>", "\<\"A\"\>", 
        TagBox[
         InterpretationBox[
          StyleBox["\<\"0\"\>",
           ShowStringCharacters->False],
          0,
          Editable->False],
         NumberForm[#, 2]& ], 
        TagBox[
         InterpretationBox[
          StyleBox["\<\"0.89\"\>",
           ShowStringCharacters->False],
          0.8902397504356311,
          AutoDelete->True],
         NumberForm[#, {4, 2}]& ]},
       {"\<\"gcg\"\>", "\<\"A\"\>", 
        TagBox[
         InterpretationBox[
          StyleBox["\<\"0\"\>",
           ShowStringCharacters->False],
          0,
          Editable->False],
         NumberForm[#, 2]& ], 
        TagBox[
         InterpretationBox[
          StyleBox["\<\"0.22\"\>",
           ShowStringCharacters->False],
          0.2189046844459596,
          AutoDelete->True],
         NumberForm[#, {4, 2}]& ]},
       {"\<\"---\"\>", "\<\"--\"\>", "\<\"-------\"\>", "\<\"-------\"\>"},
       {"\<\"mPD\"\>", "\<\"\"\>", "0.2322655537084459219`2.", 
        "0.7047612991922458873`2."},
       {"\<\"\"\>", "\<\"\"\>", "\<\"nPD:\"\>", "0.33`"},
       {"\<\"\"\>", "\<\"\"\>", "\<\"N. weight:\"\>", 
        TagBox[
         InterpretationBox[
          StyleBox["\<\"1.6\"\>",
           ShowStringCharacters->False],
          1.577524335742721,
          AutoDelete->True],
         NumberForm[#, 2]& ]},
       {"\<\"\"\>", "\<\"\"\>", 
        StyleBox["\<\"Sc. PD:\"\>",
         StripOnInput->False,
         LineColor->RGBColor[
           Rational[71, 85], 
           Rational[94, 255], 0],
         FrontFaceColor->RGBColor[
           Rational[71, 85], 
           Rational[94, 255], 0],
         BackFaceColor->RGBColor[
           Rational[71, 85], 
           Rational[94, 255], 0],
         GraphicsColor->RGBColor[
           Rational[71, 85], 
           Rational[94, 255], 0],
         FontColor->RGBColor[
           Rational[71, 85], 
           Rational[94, 255], 0]], 
        StyleBox[
         TagBox[
          InterpretationBox[
           StyleBox["\<\"0.013\"\>",
            ShowStringCharacters->False],
           0.013484057080975559`,
           AutoDelete->True],
          NumberForm[#, 2]& ],
         StripOnInput->False,
         LineColor->RGBColor[
           Rational[71, 85], 
           Rational[94, 255], 0],
         FrontFaceColor->RGBColor[
           Rational[71, 85], 
           Rational[94, 255], 0],
         BackFaceColor->RGBColor[
           Rational[71, 85], 
           Rational[94, 255], 0],
         GraphicsColor->RGBColor[
           Rational[71, 85], 
           Rational[94, 255], 0],
         FontColor->RGBColor[
           Rational[71, 85], 
           Rational[94, 255], 0]]},
       {"\<\"\"\>", "\<\"\"\>", 
        StyleBox["\<\"Sc. rank:\"\>",
         StripOnInput->False,
         LineColor->RGBColor[
           Rational[71, 85], 
           Rational[94, 255], 0],
         FrontFaceColor->RGBColor[
           Rational[71, 85], 
           Rational[94, 255], 0],
         BackFaceColor->RGBColor[
           Rational[71, 85], 
           Rational[94, 255], 0],
         GraphicsColor->RGBColor[
           Rational[71, 85], 
           Rational[94, 255], 0],
         FontColor->RGBColor[
           Rational[71, 85], 
           Rational[94, 255], 0]], 
        StyleBox[
         TagBox[
          InterpretationBox[
           StyleBox["\<\"306.4\"\>",
            ShowStringCharacters->False],
           306.396875484434,
           AutoDelete->True],
          NumberForm[#, {5, 1}]& ],
         StripOnInput->False,
         LineColor->RGBColor[
           Rational[71, 85], 
           Rational[94, 255], 0],
         FrontFaceColor->RGBColor[
           Rational[71, 85], 
           Rational[94, 255], 0],
         BackFaceColor->RGBColor[
           Rational[71, 85], 
           Rational[94, 255], 0],
         GraphicsColor->RGBColor[
           Rational[71, 85], 
           Rational[94, 255], 0],
         FontColor->RGBColor[
           Rational[71, 85], 
           Rational[94, 255], 0]]}
      },
      GridBoxAlignment->{"Columns" -> {{Center}}, "Rows" -> {{Baseline}}},
      GridBoxSpacings->{"Columns" -> {
          Offset[0.27999999999999997`], {
           Offset[0.7]}, 
          Offset[0.27999999999999997`]}, "Rows" -> {
          Offset[0.2], {
           Offset[0.4]}, 
          Offset[0.2]}}], "\[NoBreak]", ")"}],
    Function[BoxForm`e$, 
     MatrixForm[BoxForm`e$]]], ",", 
   TagBox[
    RowBox[{"(", "\[NoBreak]", GridBox[{
       {"\<\"PB2\"\>", "\<\"\"\>", "\<\"\"\>", "\<\"\"\>"},
       {"\<\"Pos.\"\>", "\<\"17\"\>", "\<\"obs:\"\>", "\<\"exp:\"\>"},
       {"\<\"tgt\"\>", "\<\"C\"\>", 
        TagBox[
         InterpretationBox[
          StyleBox["\<\"0\"\>",
           ShowStringCharacters->False],
          0,
          Editable->False],
         NumberForm[#, 2]& ], 
        TagBox[
         InterpretationBox[
          StyleBox["\<\"0.77\"\>",
           ShowStringCharacters->False],
          0.7740653299412104,
          AutoDelete->True],
         NumberForm[#, {4, 2}]& ]},
       {"\<\"tgc\"\>", "\<\"C\"\>", 
        TagBox[
         InterpretationBox[
          StyleBox["\<\"2\"\>",
           ShowStringCharacters->False],
          2,
          Editable->False],
         NumberForm[#, 2]& ], 
        TagBox[
         InterpretationBox[
          StyleBox["\<\"1.23\"\>",
           ShowStringCharacters->False],
          1.2259346700587896`,
          AutoDelete->True],
         NumberForm[#, {4, 2}]& ]},
       {"\<\"cgt\"\>", "\<\"R\"\>", 
        TagBox[
         InterpretationBox[
          StyleBox["\<\"1\"\>",
           ShowStringCharacters->False],
          1,
          Editable->False],
         NumberForm[#, 2]& ], 
        TagBox[
         InterpretationBox[
          StyleBox["\<\"100.50\"\>",
           ShowStringCharacters->False],
          100.48141239834777`,
          AutoDelete->True],
         NumberForm[#, {4, 2}]& ]},
       {"\<\"cgc\"\>", "\<\"R\"\>", 
        TagBox[
         InterpretationBox[
          StyleBox["\<\"2681\"\>",
           ShowStringCharacters->False],
          2681,
          Editable->False],
         NumberForm[#, 2]& ], 
        TagBox[
         InterpretationBox[
          StyleBox["\<\"143.70\"\>",
           ShowStringCharacters->False],
          143.68910578545857`,
          AutoDelete->True],
         NumberForm[#, {4, 2}]& ]},
       {"\<\"cga\"\>", "\<\"R\"\>", 
        TagBox[
         InterpretationBox[
          StyleBox["\<\"3\"\>",
           ShowStringCharacters->False],
          3,
          Editable->False],
         NumberForm[#, 2]& ], 
        TagBox[
         InterpretationBox[
          StyleBox["\<\"270.60\"\>",
           ShowStringCharacters->False],
          270.57595849790914`,
          AutoDelete->True],
         NumberForm[#, {4, 2}]& ]},
       {"\<\"cgg\"\>", "\<\"R\"\>", 
        TagBox[
         InterpretationBox[
          StyleBox["\<\"0\"\>",
           ShowStringCharacters->False],
          0,
          Editable->False],
         NumberForm[#, 2]& ], 
        TagBox[
         InterpretationBox[
          StyleBox["\<\"219.20\"\>",
           ShowStringCharacters->False],
          219.24551051213643`,
          AutoDelete->True],
         NumberForm[#, {4, 2}]& ]},
       {"\<\"aga\"\>", "\<\"R\"\>", 
        TagBox[
         InterpretationBox[
          StyleBox["\<\"0\"\>",
           ShowStringCharacters->False],
          0,
          Editable->False],
         NumberForm[#, 2]& ], 
        TagBox[
         InterpretationBox[
          StyleBox["\<\"1253.00\"\>",
           ShowStringCharacters->False],
          1253.4646747680233`,
          AutoDelete->True],
         NumberForm[#, {4, 2}]& ]},
       {"\<\"agg\"\>", "\<\"R\"\>", 
        TagBox[
         InterpretationBox[
          StyleBox["\<\"0\"\>",
           ShowStringCharacters->False],
          0,
          Editable->False],
         NumberForm[#, 2]& ], 
        TagBox[
         InterpretationBox[
          StyleBox["\<\"697.50\"\>",
           ShowStringCharacters->False],
          697.5433380381247,
          AutoDelete->True],
         NumberForm[#, {4, 2}]& ]},
       {"\<\"---\"\>", "\<\"--\"\>", "\<\"-------\"\>", "\<\"-------\"\>"},
       {"\<\"mPD\"\>", "\<\"\"\>", "0.0044628989140233124`2.", 
        "0.9557247145118599339`2."},
       {"\<\"\"\>", "\<\"\"\>", "\<\"nPD:\"\>", "0.`"},
       {"\<\"\"\>", "\<\"\"\>", "\<\"N. weight:\"\>", 
        TagBox[
         InterpretationBox[
          StyleBox["\<\"4.7\"\>",
           ShowStringCharacters->False],
          4.728227299239486,
          AutoDelete->True],
         NumberForm[#, 2]& ]},
       {"\<\"\"\>", "\<\"\"\>", 
        StyleBox["\<\"Sc. PD:\"\>",
         StripOnInput->False,
         LineColor->RGBColor[
           Rational[71, 85], 
           Rational[94, 255], 0],
         FrontFaceColor->RGBColor[
           Rational[71, 85], 
           Rational[94, 255], 0],
         BackFaceColor->RGBColor[
           Rational[71, 85], 
           Rational[94, 255], 0],
         GraphicsColor->RGBColor[
           Rational[71, 85], 
           Rational[94, 255], 0],
         FontColor->RGBColor[
           Rational[71, 85], 
           Rational[94, 255], 0]], 
        StyleBox[
         TagBox[
          InterpretationBox[
           StyleBox["\<\"-1.5\"\>",
            ShowStringCharacters->False],
           -1.4681558265046162`,
           AutoDelete->True],
          NumberForm[#, 2]& ],
         StripOnInput->False,
         LineColor->RGBColor[
           Rational[71, 85], 
           Rational[94, 255], 0],
         FrontFaceColor->RGBColor[
           Rational[71, 85], 
           Rational[94, 255], 0],
         BackFaceColor->RGBColor[
           Rational[71, 85], 
           Rational[94, 255], 0],
         GraphicsColor->RGBColor[
           Rational[71, 85], 
           Rational[94, 255], 0],
         FontColor->RGBColor[
           Rational[71, 85], 
           Rational[94, 255], 0]]},
       {"\<\"\"\>", "\<\"\"\>", 
        StyleBox["\<\"Sc. rank:\"\>",
         StripOnInput->False,
         LineColor->RGBColor[
           Rational[71, 85], 
           Rational[94, 255], 0],
         FrontFaceColor->RGBColor[
           Rational[71, 85], 
           Rational[94, 255], 0],
         BackFaceColor->RGBColor[
           Rational[71, 85], 
           Rational[94, 255], 0],
         GraphicsColor->RGBColor[
           Rational[71, 85], 
           Rational[94, 255], 0],
         FontColor->RGBColor[
           Rational[71, 85], 
           Rational[94, 255], 0]], 
        StyleBox[
         TagBox[
          InterpretationBox[
           StyleBox["\<\"-6352.6\"\>",
            ShowStringCharacters->False],
           -6352.620982584909,
           AutoDelete->True],
          NumberForm[#, {5, 1}]& ],
         StripOnInput->False,
         LineColor->RGBColor[
           Rational[71, 85], 
           Rational[94, 255], 0],
         FrontFaceColor->RGBColor[
           Rational[71, 85], 
           Rational[94, 255], 0],
         BackFaceColor->RGBColor[
           Rational[71, 85], 
           Rational[94, 255], 0],
         GraphicsColor->RGBColor[
           Rational[71, 85], 
           Rational[94, 255], 0],
         FontColor->RGBColor[
           Rational[71, 85], 
           Rational[94, 255], 0]]}
      },
      GridBoxAlignment->{"Columns" -> {{Center}}, "Rows" -> {{Baseline}}},
      GridBoxSpacings->{"Columns" -> {
          Offset[0.27999999999999997`], {
           Offset[0.7]}, 
          Offset[0.27999999999999997`]}, "Rows" -> {
          Offset[0.2], {
           Offset[0.4]}, 
          Offset[0.2]}}], "\[NoBreak]", ")"}],
    Function[BoxForm`e$, 
     MatrixForm[BoxForm`e$]]], ",", 
   TagBox[
    RowBox[{"(", "\[NoBreak]", GridBox[{
       {"\<\"PB2\"\>", "\<\"\"\>", "\<\"\"\>", "\<\"\"\>"},
       {"\<\"Pos.\"\>", "\<\"18\"\>", "\<\"obs:\"\>", "\<\"exp:\"\>"},
       {"\<\"gaa\"\>", "\<\"E\"\>", 
        TagBox[
         InterpretationBox[
          StyleBox["\<\"2\"\>",
           ShowStringCharacters->False],
          2,
          Editable->False],
         NumberForm[#, 2]& ], 
        TagBox[
         InterpretationBox[
          StyleBox["\<\"1506.00\"\>",
           ShowStringCharacters->False],
          1506.268576246137,
          AutoDelete->True],
         NumberForm[#, {4, 2}]& ]},
       {"\<\"gag\"\>", "\<\"E\"\>", 
        TagBox[
         InterpretationBox[
          StyleBox["\<\"2685\"\>",
           ShowStringCharacters->False],
          2685,
          Editable->False],
         NumberForm[#, 2]& ], 
        TagBox[
         InterpretationBox[
          StyleBox["\<\"1181.00\"\>",
           ShowStringCharacters->False],
          1180.7314237538633`,
          AutoDelete->True],
         NumberForm[#, {4, 2}]& ]},
       {"\<\"---\"\>", "\<\"--\"\>", "\<\"-------\"\>", "\<\"-------\"\>"},
       {"\<\"mPD\"\>", "\<\"\"\>", "0.0014880948257252523`2.", 
        "0.4926610185131835153`2."},
       {"\<\"\"\>", "\<\"\"\>", "\<\"nPD:\"\>", "0.`"},
       {"\<\"\"\>", "\<\"\"\>", "\<\"N. weight:\"\>", 
        TagBox[
         InterpretationBox[
          StyleBox["\<\"1.3\"\>",
           ShowStringCharacters->False],
          1.324688968891423,
          AutoDelete->True],
         NumberForm[#, 2]& ]},
       {"\<\"\"\>", "\<\"\"\>", 
        StyleBox["\<\"Sc. PD:\"\>",
         StripOnInput->False,
         LineColor->RGBColor[
           Rational[71, 85], 
           Rational[94, 255], 0],
         FrontFaceColor->RGBColor[
           Rational[71, 85], 
           Rational[94, 255], 0],
         BackFaceColor->RGBColor[
           Rational[71, 85], 
           Rational[94, 255], 0],
         GraphicsColor->RGBColor[
           Rational[71, 85], 
           Rational[94, 255], 0],
         FontColor->RGBColor[
           Rational[71, 85], 
           Rational[94, 255], 0]], 
        StyleBox[
         TagBox[
          InterpretationBox[
           StyleBox["\<\"-0.41\"\>",
            ShowStringCharacters->False],
           -0.41347278867563625`,
           AutoDelete->True],
          NumberForm[#, 2]& ],
         StripOnInput->False,
         LineColor->RGBColor[
           Rational[71, 85], 
           Rational[94, 255], 0],
         FrontFaceColor->RGBColor[
           Rational[71, 85], 
           Rational[94, 255], 0],
         BackFaceColor->RGBColor[
           Rational[71, 85], 
           Rational[94, 255], 0],
         GraphicsColor->RGBColor[
           Rational[71, 85], 
           Rational[94, 255], 0],
         FontColor->RGBColor[
           Rational[71, 85], 
           Rational[94, 255], 0]]},
       {"\<\"\"\>", "\<\"\"\>", 
        StyleBox["\<\"Sc. rank:\"\>",
         StripOnInput->False,
         LineColor->RGBColor[
           Rational[71, 85], 
           Rational[94, 255], 0],
         FrontFaceColor->RGBColor[
           Rational[71, 85], 
           Rational[94, 255], 0],
         BackFaceColor->RGBColor[
           Rational[71, 85], 
           Rational[94, 255], 0],
         GraphicsColor->RGBColor[
           Rational[71, 85], 
           Rational[94, 255], 0],
         FontColor->RGBColor[
           Rational[71, 85], 
           Rational[94, 255], 0]], 
        StyleBox[
         TagBox[
          InterpretationBox[
           StyleBox["\<\"-1814.2\"\>",
            ShowStringCharacters->False],
           -1814.2159026442898`,
           AutoDelete->True],
          NumberForm[#, {5, 1}]& ],
         StripOnInput->False,
         LineColor->RGBColor[
           Rational[71, 85], 
           Rational[94, 255], 0],
         FrontFaceColor->RGBColor[
           Rational[71, 85], 
           Rational[94, 255], 0],
         BackFaceColor->RGBColor[
           Rational[71, 85], 
           Rational[94, 255], 0],
         GraphicsColor->RGBColor[
           Rational[71, 85], 
           Rational[94, 255], 0],
         FontColor->RGBColor[
           Rational[71, 85], 
           Rational[94, 255], 0]]}
      },
      GridBoxAlignment->{"Columns" -> {{Center}}, "Rows" -> {{Baseline}}},
      GridBoxSpacings->{"Columns" -> {
          Offset[0.27999999999999997`], {
           Offset[0.7]}, 
          Offset[0.27999999999999997`]}, "Rows" -> {
          Offset[0.2], {
           Offset[0.4]}, 
          Offset[0.2]}}], "\[NoBreak]", ")"}],
    Function[BoxForm`e$, 
     MatrixForm[BoxForm`e$]]], ",", 
   TagBox[
    RowBox[{"(", "\[NoBreak]", GridBox[{
       {"\<\"PB2\"\>", "\<\"\"\>", "\<\"\"\>", "\<\"\"\>"},
       {"\<\"Pos.\"\>", "\<\"19\"\>", "\<\"obs:\"\>", "\<\"exp:\"\>"},
       {"\<\"att\"\>", "\<\"I\"\>", 
        TagBox[
         InterpretationBox[
          StyleBox["\<\"0\"\>",
           ShowStringCharacters->False],
          0,
          Editable->False],
         NumberForm[#, 2]& ], 
        TagBox[
         InterpretationBox[
          StyleBox["\<\"985.30\"\>",
           ShowStringCharacters->False],
          985.292776953548,
          AutoDelete->True],
         NumberForm[#, {4, 2}]& ]},
       {"\<\"atc\"\>", "\<\"I\"\>", 
        TagBox[
         InterpretationBox[
          StyleBox["\<\"0\"\>",
           ShowStringCharacters->False],
          0,
          Editable->False],
         NumberForm[#, 2]& ], 
        TagBox[
         InterpretationBox[
          StyleBox["\<\"718.50\"\>",
           ShowStringCharacters->False],
          718.4980273509847,
          AutoDelete->True],
         NumberForm[#, {4, 2}]& ]},
       {"\<\"ata\"\>", "\<\"I\"\>", 
        TagBox[
         InterpretationBox[
          StyleBox["\<\"2685\"\>",
           ShowStringCharacters->False],
          2685,
          Editable->False],
         NumberForm[#, 2]& ], 
        TagBox[
         InterpretationBox[
          StyleBox["\<\"981.20\"\>",
           ShowStringCharacters->False],
          981.2091956954671,
          AutoDelete->True],
         NumberForm[#, {4, 2}]& ]},
       {"\<\"gtt\"\>", "\<\"V\"\>", 
        TagBox[
         InterpretationBox[
          StyleBox["\<\"0\"\>",
           ShowStringCharacters->False],
          0,
          Editable->False],
         NumberForm[#, 2]& ], 
        TagBox[
         InterpretationBox[
          StyleBox["\<\"0.43\"\>",
           ShowStringCharacters->False],
          0.43016384073122893`,
          AutoDelete->True],
         NumberForm[#, {4, 2}]& ]},
       {"\<\"gtc\"\>", "\<\"V\"\>", 
        TagBox[
         InterpretationBox[
          StyleBox["\<\"0\"\>",
           ShowStringCharacters->False],
          0,
          Editable->False],
         NumberForm[#, 2]& ], 
        TagBox[
         InterpretationBox[
          StyleBox["\<\"0.42\"\>",
           ShowStringCharacters->False],
          0.42077261019579665`,
          AutoDelete->True],
         NumberForm[#, {4, 2}]& ]},
       {"\<\"gta\"\>", "\<\"V\"\>", 
        TagBox[
         InterpretationBox[
          StyleBox["\<\"2\"\>",
           ShowStringCharacters->False],
          2,
          Editable->False],
         NumberForm[#, 2]& ], 
        TagBox[
         InterpretationBox[
          StyleBox["\<\"0.43\"\>",
           ShowStringCharacters->False],
          0.42645011237366875`,
          AutoDelete->True],
         NumberForm[#, {4, 2}]& ]},
       {"\<\"gtg\"\>", "\<\"V\"\>", 
        TagBox[
         InterpretationBox[
          StyleBox["\<\"0\"\>",
           ShowStringCharacters->False],
          0,
          Editable->False],
         NumberForm[#, 2]& ], 
        TagBox[
         InterpretationBox[
          StyleBox["\<\"0.72\"\>",
           ShowStringCharacters->False],
          0.7226134366993058,
          AutoDelete->True],
         NumberForm[#, {4, 2}]& ]},
       {"\<\"---\"\>", "\<\"--\"\>", "\<\"-------\"\>", "\<\"-------\"\>"},
       {"\<\"mPD\"\>", "\<\"\"\>", "0.0014880948257252523`2.", 
        "0.6618596256803177614`2."},
       {"\<\"\"\>", "\<\"\"\>", "\<\"nPD:\"\>", "0.`"},
       {"\<\"\"\>", "\<\"\"\>", "\<\"N. weight:\"\>", 
        TagBox[
         InterpretationBox[
          StyleBox["\<\"1.6\"\>",
           ShowStringCharacters->False],
          1.63385777450493,
          AutoDelete->True],
         NumberForm[#, 2]& ]},
       {"\<\"\"\>", "\<\"\"\>", 
        StyleBox["\<\"Sc. PD:\"\>",
         StripOnInput->False,
         LineColor->RGBColor[
           Rational[71, 85], 
           Rational[94, 255], 0],
         FrontFaceColor->RGBColor[
           Rational[71, 85], 
           Rational[94, 255], 0],
         BackFaceColor->RGBColor[
           Rational[71, 85], 
           Rational[94, 255], 0],
         GraphicsColor->RGBColor[
           Rational[71, 85], 
           Rational[94, 255], 0],
         FontColor->RGBColor[
           Rational[71, 85], 
           Rational[94, 255], 0]], 
        StyleBox[
         TagBox[
          InterpretationBox[
           StyleBox["\<\"-0.51\"\>",
            ShowStringCharacters->False],
           -0.5112120311091852,
           AutoDelete->True],
          NumberForm[#, 2]& ],
         StripOnInput->False,
         LineColor->RGBColor[
           Rational[71, 85], 
           Rational[94, 255], 0],
         FrontFaceColor->RGBColor[
           Rational[71, 85], 
           Rational[94, 255], 0],
         BackFaceColor->RGBColor[
           Rational[71, 85], 
           Rational[94, 255], 0],
         GraphicsColor->RGBColor[
           Rational[71, 85], 
           Rational[94, 255], 0],
         FontColor->RGBColor[
           Rational[71, 85], 
           Rational[94, 255], 0]]},
       {"\<\"\"\>", "\<\"\"\>", 
        StyleBox["\<\"Sc. rank:\"\>",
         StripOnInput->False,
         LineColor->RGBColor[
           Rational[71, 85], 
           Rational[94, 255], 0],
         FrontFaceColor->RGBColor[
           Rational[71, 85], 
           Rational[94, 255], 0],
         BackFaceColor->RGBColor[
           Rational[71, 85], 
           Rational[94, 255], 0],
         GraphicsColor->RGBColor[
           Rational[71, 85], 
           Rational[94, 255], 0],
         FontColor->RGBColor[
           Rational[71, 85], 
           Rational[94, 255], 0]], 
        StyleBox[
         TagBox[
          InterpretationBox[
           StyleBox["\<\"-2275.0\"\>",
            ShowStringCharacters->False],
           -2275.0037723283335`,
           AutoDelete->True],
          NumberForm[#, {5, 1}]& ],
         StripOnInput->False,
         LineColor->RGBColor[
           Rational[71, 85], 
           Rational[94, 255], 0],
         FrontFaceColor->RGBColor[
           Rational[71, 85], 
           Rational[94, 255], 0],
         BackFaceColor->RGBColor[
           Rational[71, 85], 
           Rational[94, 255], 0],
         GraphicsColor->RGBColor[
           Rational[71, 85], 
           Rational[94, 255], 0],
         FontColor->RGBColor[
           Rational[71, 85], 
           Rational[94, 255], 0]]}
      },
      GridBoxAlignment->{"Columns" -> {{Center}}, "Rows" -> {{Baseline}}},
      GridBoxSpacings->{"Columns" -> {
          Offset[0.27999999999999997`], {
           Offset[0.7]}, 
          Offset[0.27999999999999997`]}, "Rows" -> {
          Offset[0.2], {
           Offset[0.4]}, 
          Offset[0.2]}}], "\[NoBreak]", ")"}],
    Function[BoxForm`e$, 
     MatrixForm[BoxForm`e$]]], ",", 
   TagBox[
    RowBox[{"(", "\[NoBreak]", GridBox[{
       {"\<\"PB2\"\>", "\<\"\"\>", "\<\"\"\>", "\<\"\"\>"},
       {"\<\"Pos.\"\>", "\<\"20\"\>", "\<\"obs:\"\>", "\<\"exp:\"\>"},
       {"\<\"tta\"\>", "\<\"L\"\>", 
        TagBox[
         InterpretationBox[
          StyleBox["\<\"2\"\>",
           ShowStringCharacters->False],
          2,
          Editable->False],
         NumberForm[#, 2]& ], 
        TagBox[
         InterpretationBox[
          StyleBox["\<\"248.30\"\>",
           ShowStringCharacters->False],
          248.34619721279938`,
          AutoDelete->True],
         NumberForm[#, {4, 2}]& ]},
       {"\<\"ttg\"\>", "\<\"L\"\>", 
        TagBox[
         InterpretationBox[
          StyleBox["\<\"2\"\>",
           ShowStringCharacters->False],
          2,
          Editable->False],
         NumberForm[#, 2]& ], 
        TagBox[
         InterpretationBox[
          StyleBox["\<\"510.30\"\>",
           ShowStringCharacters->False],
          510.26881937325595`,
          AutoDelete->True],
         NumberForm[#, {4, 2}]& ]},
       {"\<\"ctt\"\>", "\<\"L\"\>", 
        TagBox[
         InterpretationBox[
          StyleBox["\<\"0\"\>",
           ShowStringCharacters->False],
          0,
          Editable->False],
         NumberForm[#, 2]& ], 
        TagBox[
         InterpretationBox[
          StyleBox["\<\"533.30\"\>",
           ShowStringCharacters->False],
          533.3029245517466,
          AutoDelete->True],
         NumberForm[#, {4, 2}]& ]},
       {"\<\"ctc\"\>", "\<\"L\"\>", 
        TagBox[
         InterpretationBox[
          StyleBox["\<\"139\"\>",
           ShowStringCharacters->False],
          139,
          Editable->False],
         NumberForm[#, 2]& ], 
        TagBox[
         InterpretationBox[
          StyleBox["\<\"429.60\"\>",
           ShowStringCharacters->False],
          429.6490215138286,
          AutoDelete->True],
         NumberForm[#, {4, 2}]& ]},
       {"\<\"cta\"\>", "\<\"L\"\>", 
        TagBox[
         InterpretationBox[
          StyleBox["\<\"1482\"\>",
           ShowStringCharacters->False],
          1482,
          Editable->False],
         NumberForm[#, 2]& ], 
        TagBox[
         InterpretationBox[
          StyleBox["\<\"397.50\"\>",
           ShowStringCharacters->False],
          397.5087917240293,
          AutoDelete->True],
         NumberForm[#, {4, 2}]& ]},
       {"\<\"ctg\"\>", "\<\"L\"\>", 
        TagBox[
         InterpretationBox[
          StyleBox["\<\"1061\"\>",
           ShowStringCharacters->False],
          1061,
          Editable->False],
         NumberForm[#, 2]& ], 
        TagBox[
         InterpretationBox[
          StyleBox["\<\"566.90\"\>",
           ShowStringCharacters->False],
          566.9242456243402,
          AutoDelete->True],
         NumberForm[#, {4, 2}]& ]},
       {"\<\"cgt\"\>", "\<\"R\"\>", 
        TagBox[
         InterpretationBox[
          StyleBox["\<\"0\"\>",
           ShowStringCharacters->False],
          0,
          Editable->False],
         NumberForm[#, 2]& ], 
        TagBox[
         InterpretationBox[
          StyleBox["\<\"0.04\"\>",
           ShowStringCharacters->False],
          0.037423244841097866`,
          AutoDelete->True],
         NumberForm[#, {4, 2}]& ]},
       {"\<\"cgc\"\>", "\<\"R\"\>", 
        TagBox[
         InterpretationBox[
          StyleBox["\<\"0\"\>",
           ShowStringCharacters->False],
          0,
          Editable->False],
         NumberForm[#, 2]& ], 
        TagBox[
         InterpretationBox[
          StyleBox["\<\"0.05\"\>",
           ShowStringCharacters->False],
          0.0535154956370423,
          AutoDelete->True],
         NumberForm[#, {4, 2}]& ]},
       {"\<\"cga\"\>", "\<\"R\"\>", 
        TagBox[
         InterpretationBox[
          StyleBox["\<\"0\"\>",
           ShowStringCharacters->False],
          0,
          Editable->False],
         NumberForm[#, 2]& ], 
        TagBox[
         InterpretationBox[
          StyleBox["\<\"0.10\"\>",
           ShowStringCharacters->False],
          0.10077316890052483`,
          AutoDelete->True],
         NumberForm[#, {4, 2}]& ]},
       {"\<\"cgg\"\>", "\<\"R\"\>", 
        TagBox[
         InterpretationBox[
          StyleBox["\<\"1\"\>",
           ShowStringCharacters->False],
          1,
          Editable->False],
         NumberForm[#, 2]& ], 
        TagBox[
         InterpretationBox[
          StyleBox["\<\"0.08\"\>",
           ShowStringCharacters->False],
          0.08165568361718303,
          AutoDelete->True],
         NumberForm[#, {4, 2}]& ]},
       {"\<\"aga\"\>", "\<\"R\"\>", 
        TagBox[
         InterpretationBox[
          StyleBox["\<\"0\"\>",
           ShowStringCharacters->False],
          0,
          Editable->False],
         NumberForm[#, 2]& ], 
        TagBox[
         InterpretationBox[
          StyleBox["\<\"0.47\"\>",
           ShowStringCharacters->False],
          0.46683972989498085`,
          AutoDelete->True],
         NumberForm[#, {4, 2}]& ]},
       {"\<\"agg\"\>", "\<\"R\"\>", 
        TagBox[
         InterpretationBox[
          StyleBox["\<\"0\"\>",
           ShowStringCharacters->False],
          0,
          Editable->False],
         NumberForm[#, 2]& ], 
        TagBox[
         InterpretationBox[
          StyleBox["\<\"0.26\"\>",
           ShowStringCharacters->False],
          0.2597926771091712,
          AutoDelete->True],
         NumberForm[#, {4, 2}]& ]},
       {"\<\"---\"\>", "\<\"--\"\>", "\<\"-------\"\>", "\<\"-------\"\>"},
       {"\<\"mPD\"\>", "\<\"\"\>", "0.5394180246802050966`2.", 
        "1.122706621852010166`2."},
       {"\<\"\"\>", "\<\"\"\>", "\<\"nPD:\"\>", "0.48`"},
       {"\<\"\"\>", "\<\"\"\>", "\<\"N. weight:\"\>", 
        TagBox[
         InterpretationBox[
          StyleBox["\<\"1.5\"\>",
           ShowStringCharacters->False],
          1.4794403006476873`,
          AutoDelete->True],
         NumberForm[#, 2]& ]},
       {"\<\"\"\>", "\<\"\"\>", 
        StyleBox["\<\"Sc. PD:\"\>",
         StripOnInput->False,
         LineColor->RGBColor[
           Rational[71, 85], 
           Rational[94, 255], 0],
         FrontFaceColor->RGBColor[
           Rational[71, 85], 
           Rational[94, 255], 0],
         BackFaceColor->RGBColor[
           Rational[71, 85], 
           Rational[94, 255], 0],
         GraphicsColor->RGBColor[
           Rational[71, 85], 
           Rational[94, 255], 0],
         FontColor->RGBColor[
           Rational[71, 85], 
           Rational[94, 255], 0]], 
        StyleBox[
         TagBox[
          InterpretationBox[
           StyleBox["\<\"0.23\"\>",
            ShowStringCharacters->False],
           0.2318741466855824,
           AutoDelete->True],
          NumberForm[#, 2]& ],
         StripOnInput->False,
         LineColor->RGBColor[
           Rational[71, 85], 
           Rational[94, 255], 0],
         FrontFaceColor->RGBColor[
           Rational[71, 85], 
           Rational[94, 255], 0],
         BackFaceColor->RGBColor[
           Rational[71, 85], 
           Rational[94, 255], 0],
         GraphicsColor->RGBColor[
           Rational[71, 85], 
           Rational[94, 255], 0],
         FontColor->RGBColor[
           Rational[71, 85], 
           Rational[94, 255], 0]]},
       {"\<\"\"\>", "\<\"\"\>", 
        StyleBox["\<\"Sc. rank:\"\>",
         StripOnInput->False,
         LineColor->RGBColor[
           Rational[71, 85], 
           Rational[94, 255], 0],
         FrontFaceColor->RGBColor[
           Rational[71, 85], 
           Rational[94, 255], 0],
         BackFaceColor->RGBColor[
           Rational[71, 85], 
           Rational[94, 255], 0],
         GraphicsColor->RGBColor[
           Rational[71, 85], 
           Rational[94, 255], 0],
         FontColor->RGBColor[
           Rational[71, 85], 
           Rational[94, 255], 0]], 
        StyleBox[
         TagBox[
          InterpretationBox[
           StyleBox["\<\"1032.1\"\>",
            ShowStringCharacters->False],
           1032.0769018343428`,
           AutoDelete->True],
          NumberForm[#, {5, 1}]& ],
         StripOnInput->False,
         LineColor->RGBColor[
           Rational[71, 85], 
           Rational[94, 255], 0],
         FrontFaceColor->RGBColor[
           Rational[71, 85], 
           Rational[94, 255], 0],
         BackFaceColor->RGBColor[
           Rational[71, 85], 
           Rational[94, 255], 0],
         GraphicsColor->RGBColor[
           Rational[71, 85], 
           Rational[94, 255], 0],
         FontColor->RGBColor[
           Rational[71, 85], 
           Rational[94, 255], 0]]}
      },
      GridBoxAlignment->{"Columns" -> {{Center}}, "Rows" -> {{Baseline}}},
      GridBoxSpacings->{"Columns" -> {
          Offset[0.27999999999999997`], {
           Offset[0.7]}, 
          Offset[0.27999999999999997`]}, "Rows" -> {
          Offset[0.2], {
           Offset[0.4]}, 
          Offset[0.2]}}], "\[NoBreak]", ")"}],
    Function[BoxForm`e$, 
     MatrixForm[BoxForm`e$]]], ",", 
   TagBox[
    RowBox[{"(", "\[NoBreak]", GridBox[{
       {"\<\"PB2\"\>", "\<\"\"\>", "\<\"\"\>", "\<\"\"\>"},
       {"\<\"Pos.\"\>", "\<\"21\"\>", "\<\"obs:\"\>", "\<\"exp:\"\>"},
       {"\<\"act\"\>", "\<\"T\"\>", 
        TagBox[
         InterpretationBox[
          StyleBox["\<\"2\"\>",
           ShowStringCharacters->False],
          2,
          Editable->False],
         NumberForm[#, 2]& ], 
        TagBox[
         InterpretationBox[
          StyleBox["\<\"703.90\"\>",
           ShowStringCharacters->False],
          703.8746313892831,
          AutoDelete->True],
         NumberForm[#, {4, 2}]& ]},
       {"\<\"acc\"\>", "\<\"T\"\>", 
        TagBox[
         InterpretationBox[
          StyleBox["\<\"185\"\>",
           ShowStringCharacters->False],
          185,
          Editable->False],
         NumberForm[#, 2]& ], 
        TagBox[
         InterpretationBox[
          StyleBox["\<\"605.00\"\>",
           ShowStringCharacters->False],
          605.0021800036162,
          AutoDelete->True],
         NumberForm[#, {4, 2}]& ]},
       {"\<\"aca\"\>", "\<\"T\"\>", 
        TagBox[
         InterpretationBox[
          StyleBox["\<\"2490\"\>",
           ShowStringCharacters->False],
          2490,
          Editable->False],
         NumberForm[#, 2]& ], 
        TagBox[
         InterpretationBox[
          StyleBox["\<\"1123.00\"\>",
           ShowStringCharacters->False],
          1123.4986096648731`,
          AutoDelete->True],
         NumberForm[#, {4, 2}]& ]},
       {"\<\"acg\"\>", "\<\"T\"\>", 
        TagBox[
         InterpretationBox[
          StyleBox["\<\"8\"\>",
           ShowStringCharacters->False],
          8,
          Editable->False],
         NumberForm[#, 2]& ], 
        TagBox[
         InterpretationBox[
          StyleBox["\<\"252.60\"\>",
           ShowStringCharacters->False],
          252.62457894222769`,
          AutoDelete->True],
         NumberForm[#, {4, 2}]& ]},
       {"\<\"gct\"\>", "\<\"A\"\>", 
        TagBox[
         InterpretationBox[
          StyleBox["\<\"0\"\>",
           ShowStringCharacters->False],
          0,
          Editable->False],
         NumberForm[#, 2]& ], 
        TagBox[
         InterpretationBox[
          StyleBox["\<\"0.50\"\>",
           ShowStringCharacters->False],
          0.5038363438718406,
          AutoDelete->True],
         NumberForm[#, {4, 2}]& ]},
       {"\<\"gcc\"\>", "\<\"A\"\>", 
        TagBox[
         InterpretationBox[
          StyleBox["\<\"0\"\>",
           ShowStringCharacters->False],
          0,
          Editable->False],
         NumberForm[#, 2]& ], 
        TagBox[
         InterpretationBox[
          StyleBox["\<\"0.39\"\>",
           ShowStringCharacters->False],
          0.3870192212465688,
          AutoDelete->True],
         NumberForm[#, {4, 2}]& ]},
       {"\<\"gca\"\>", "\<\"A\"\>", 
        TagBox[
         InterpretationBox[
          StyleBox["\<\"2\"\>",
           ShowStringCharacters->False],
          2,
          Editable->False],
         NumberForm[#, 2]& ], 
        TagBox[
         InterpretationBox[
          StyleBox["\<\"0.89\"\>",
           ShowStringCharacters->False],
          0.8902397504356311,
          AutoDelete->True],
         NumberForm[#, {4, 2}]& ]},
       {"\<\"gcg\"\>", "\<\"A\"\>", 
        TagBox[
         InterpretationBox[
          StyleBox["\<\"0\"\>",
           ShowStringCharacters->False],
          0,
          Editable->False],
         NumberForm[#, 2]& ], 
        TagBox[
         InterpretationBox[
          StyleBox["\<\"0.22\"\>",
           ShowStringCharacters->False],
          0.2189046844459596,
          AutoDelete->True],
         NumberForm[#, {4, 2}]& ]},
       {"\<\"---\"\>", "\<\"--\"\>", "\<\"-------\"\>", "\<\"-------\"\>"},
       {"\<\"mPD\"\>", "\<\"\"\>", "0.1366652986539808199`2.", 
        "0.6980478419995734748`2."},
       {"\<\"\"\>", "\<\"\"\>", "\<\"nPD:\"\>", "0.2`"},
       {"\<\"\"\>", "\<\"\"\>", "\<\"N. weight:\"\>", 
        TagBox[
         InterpretationBox[
          StyleBox["\<\"1.\"\>",
           ShowStringCharacters->False],
          1.0454645008271457`,
          AutoDelete->True],
         NumberForm[#, 2]& ]},
       {"\<\"\"\>", "\<\"\"\>", 
        StyleBox["\<\"Sc. PD:\"\>",
         StripOnInput->False,
         LineColor->RGBColor[
           Rational[71, 85], 
           Rational[94, 255], 0],
         FrontFaceColor->RGBColor[
           Rational[71, 85], 
           Rational[94, 255], 0],
         BackFaceColor->RGBColor[
           Rational[71, 85], 
           Rational[94, 255], 0],
         GraphicsColor->RGBColor[
           Rational[71, 85], 
           Rational[94, 255], 0],
         FontColor->RGBColor[
           Rational[71, 85], 
           Rational[94, 255], 0]], 
        StyleBox[
         TagBox[
          InterpretationBox[
           StyleBox["\<\"-0.13\"\>",
            ShowStringCharacters->False],
           -0.12841612383883608`,
           AutoDelete->True],
          NumberForm[#, 2]& ],
         StripOnInput->False,
         LineColor->RGBColor[
           Rational[71, 85], 
           Rational[94, 255], 0],
         FrontFaceColor->RGBColor[
           Rational[71, 85], 
           Rational[94, 255], 0],
         BackFaceColor->RGBColor[
           Rational[71, 85], 
           Rational[94, 255], 0],
         GraphicsColor->RGBColor[
           Rational[71, 85], 
           Rational[94, 255], 0],
         FontColor->RGBColor[
           Rational[71, 85], 
           Rational[94, 255], 0]]},
       {"\<\"\"\>", "\<\"\"\>", 
        StyleBox["\<\"Sc. rank:\"\>",
         StripOnInput->False,
         LineColor->RGBColor[
           Rational[71, 85], 
           Rational[94, 255], 0],
         FrontFaceColor->RGBColor[
           Rational[71, 85], 
           Rational[94, 255], 0],
         BackFaceColor->RGBColor[
           Rational[71, 85], 
           Rational[94, 255], 0],
         GraphicsColor->RGBColor[
           Rational[71, 85], 
           Rational[94, 255], 0],
         FontColor->RGBColor[
           Rational[71, 85], 
           Rational[94, 255], 0]], 
        StyleBox[
         TagBox[
          InterpretationBox[
           StyleBox["\<\"-335.0\"\>",
            ShowStringCharacters->False],
           -334.98194088595216`,
           AutoDelete->True],
          NumberForm[#, {5, 1}]& ],
         StripOnInput->False,
         LineColor->RGBColor[
           Rational[71, 85], 
           Rational[94, 255], 0],
         FrontFaceColor->RGBColor[
           Rational[71, 85], 
           Rational[94, 255], 0],
         BackFaceColor->RGBColor[
           Rational[71, 85], 
           Rational[94, 255], 0],
         GraphicsColor->RGBColor[
           Rational[71, 85], 
           Rational[94, 255], 0],
         FontColor->RGBColor[
           Rational[71, 85], 
           Rational[94, 255], 0]]}
      },
      GridBoxAlignment->{"Columns" -> {{Center}}, "Rows" -> {{Baseline}}},
      GridBoxSpacings->{"Columns" -> {
          Offset[0.27999999999999997`], {
           Offset[0.7]}, 
          Offset[0.27999999999999997`]}, "Rows" -> {
          Offset[0.2], {
           Offset[0.4]}, 
          Offset[0.2]}}], "\[NoBreak]", ")"}],
    Function[BoxForm`e$, 
     MatrixForm[BoxForm`e$]]], ",", 
   TagBox[
    RowBox[{"(", "\[NoBreak]", GridBox[{
       {"\<\"PB2\"\>", "\<\"\"\>", "\<\"\"\>", "\<\"\"\>"},
       {"\<\"Pos.\"\>", "\<\"22\"\>", "\<\"obs:\"\>", "\<\"exp:\"\>"},
       {"\<\"cgt\"\>", "\<\"R\"\>", 
        TagBox[
         InterpretationBox[
          StyleBox["\<\"0\"\>",
           ShowStringCharacters->False],
          0,
          Editable->False],
         NumberForm[#, 2]& ], 
        TagBox[
         InterpretationBox[
          StyleBox["\<\"0.97\"\>",
           ShowStringCharacters->False],
          0.9730043658685446,
          AutoDelete->True],
         NumberForm[#, {4, 2}]& ]},
       {"\<\"cgc\"\>", "\<\"R\"\>", 
        TagBox[
         InterpretationBox[
          StyleBox["\<\"0\"\>",
           ShowStringCharacters->False],
          0,
          Editable->False],
         NumberForm[#, 2]& ], 
        TagBox[
         InterpretationBox[
          StyleBox["\<\"1.39\"\>",
           ShowStringCharacters->False],
          1.3914028865630996`,
          AutoDelete->True],
         NumberForm[#, {4, 2}]& ]},
       {"\<\"cga\"\>", "\<\"R\"\>", 
        TagBox[
         InterpretationBox[
          StyleBox["\<\"0\"\>",
           ShowStringCharacters->False],
          0,
          Editable->False],
         NumberForm[#, 2]& ], 
        TagBox[
         InterpretationBox[
          StyleBox["\<\"2.62\"\>",
           ShowStringCharacters->False],
          2.620102391413645,
          AutoDelete->True],
         NumberForm[#, {4, 2}]& ]},
       {"\<\"cgg\"\>", "\<\"R\"\>", 
        TagBox[
         InterpretationBox[
          StyleBox["\<\"0\"\>",
           ShowStringCharacters->False],
          0,
          Editable->False],
         NumberForm[#, 2]& ], 
        TagBox[
         InterpretationBox[
          StyleBox["\<\"2.12\"\>",
           ShowStringCharacters->False],
          2.123047774046759,
          AutoDelete->True],
         NumberForm[#, {4, 2}]& ]},
       {"\<\"aat\"\>", "\<\"N\"\>", 
        TagBox[
         InterpretationBox[
          StyleBox["\<\"1\"\>",
           ShowStringCharacters->False],
          1,
          Editable->False],
         NumberForm[#, 2]& ], 
        TagBox[
         InterpretationBox[
          StyleBox["\<\"0.55\"\>",
           ShowStringCharacters->False],
          0.5453352905241914,
          AutoDelete->True],
         NumberForm[#, {4, 2}]& ]},
       {"\<\"aac\"\>", "\<\"N\"\>", 
        TagBox[
         InterpretationBox[
          StyleBox["\<\"0\"\>",
           ShowStringCharacters->False],
          0,
          Editable->False],
         NumberForm[#, 2]& ], 
        TagBox[
         InterpretationBox[
          StyleBox["\<\"0.45\"\>",
           ShowStringCharacters->False],
          0.4546647094758087,
          AutoDelete->True],
         NumberForm[#, {4, 2}]& ]},
       {"\<\"aaa\"\>", "\<\"K\"\>", 
        TagBox[
         InterpretationBox[
          StyleBox["\<\"2572\"\>",
           ShowStringCharacters->False],
          2572,
          Editable->False],
         NumberForm[#, 2]& ], 
        TagBox[
         InterpretationBox[
          StyleBox["\<\"1515.00\"\>",
           ShowStringCharacters->False],
          1514.6337140429953`,
          AutoDelete->True],
         NumberForm[#, {4, 2}]& ]},
       {"\<\"aag\"\>", "\<\"K\"\>", 
        TagBox[
         InterpretationBox[
          StyleBox["\<\"88\"\>",
           ShowStringCharacters->False],
          88,
          Editable->False],
         NumberForm[#, 2]& ], 
        TagBox[
         InterpretationBox[
          StyleBox["\<\"1145.00\"\>",
           ShowStringCharacters->False],
          1145.366285957005,
          AutoDelete->True],
         NumberForm[#, {4, 2}]& ]},
       {"\<\"aga\"\>", "\<\"R\"\>", 
        TagBox[
         InterpretationBox[
          StyleBox["\<\"24\"\>",
           ShowStringCharacters->False],
          24,
          Editable->False],
         NumberForm[#, 2]& ], 
        TagBox[
         InterpretationBox[
          StyleBox["\<\"12.14\"\>",
           ShowStringCharacters->False],
          12.1378329772695,
          AutoDelete->True],
         NumberForm[#, {4, 2}]& ]},
       {"\<\"agg\"\>", "\<\"R\"\>", 
        TagBox[
         InterpretationBox[
          StyleBox["\<\"2\"\>",
           ShowStringCharacters->False],
          2,
          Editable->False],
         NumberForm[#, 2]& ], 
        TagBox[
         InterpretationBox[
          StyleBox["\<\"6.75\"\>",
           ShowStringCharacters->False],
          6.754609604838451,
          AutoDelete->True],
         NumberForm[#, {4, 2}]& ]},
       {"\<\"---\"\>", "\<\"--\"\>", "\<\"-------\"\>", "\<\"-------\"\>"},
       {"\<\"mPD\"\>", "\<\"\"\>", "0.0846612339659168091`2.", 
        "0.5159457564818093171`2."},
       {"\<\"\"\>", "\<\"\"\>", "\<\"nPD:\"\>", "0.16`"},
       {"\<\"\"\>", "\<\"\"\>", "\<\"N. weight:\"\>", 
        TagBox[
         InterpretationBox[
          StyleBox["\<\"0.7\"\>",
           ShowStringCharacters->False],
          0.6974053061377541,
          AutoDelete->True],
         NumberForm[#, 2]& ]},
       {"\<\"\"\>", "\<\"\"\>", 
        StyleBox["\<\"Sc. PD:\"\>",
         StripOnInput->False,
         LineColor->RGBColor[
           Rational[71, 85], 
           Rational[94, 255], 0],
         FrontFaceColor->RGBColor[
           Rational[71, 85], 
           Rational[94, 255], 0],
         BackFaceColor->RGBColor[
           Rational[71, 85], 
           Rational[94, 255], 0],
         GraphicsColor->RGBColor[
           Rational[71, 85], 
           Rational[94, 255], 0],
         FontColor->RGBColor[
           Rational[71, 85], 
           Rational[94, 255], 0]], 
        StyleBox[
         TagBox[
          InterpretationBox[
           StyleBox["\<\"-0.11\"\>",
            ShowStringCharacters->False],
           -0.10736880372879305`,
           AutoDelete->True],
          NumberForm[#, 2]& ],
         StripOnInput->False,
         LineColor->RGBColor[
           Rational[71, 85], 
           Rational[94, 255], 0],
         FrontFaceColor->RGBColor[
           Rational[71, 85], 
           Rational[94, 255], 0],
         BackFaceColor->RGBColor[
           Rational[71, 85], 
           Rational[94, 255], 0],
         GraphicsColor->RGBColor[
           Rational[71, 85], 
           Rational[94, 255], 0],
         FontColor->RGBColor[
           Rational[71, 85], 
           Rational[94, 255], 0]]},
       {"\<\"\"\>", "\<\"\"\>", 
        StyleBox["\<\"Sc. rank:\"\>",
         StripOnInput->False,
         LineColor->RGBColor[
           Rational[71, 85], 
           Rational[94, 255], 0],
         FrontFaceColor->RGBColor[
           Rational[71, 85], 
           Rational[94, 255], 0],
         BackFaceColor->RGBColor[
           Rational[71, 85], 
           Rational[94, 255], 0],
         GraphicsColor->RGBColor[
           Rational[71, 85], 
           Rational[94, 255], 0],
         FontColor->RGBColor[
           Rational[71, 85], 
           Rational[94, 255], 0]], 
        StyleBox[
         TagBox[
          InterpretationBox[
           StyleBox["\<\"-299.0\"\>",
            ShowStringCharacters->False],
           -299.01847283490633`,
           AutoDelete->True],
          NumberForm[#, {5, 1}]& ],
         StripOnInput->False,
         LineColor->RGBColor[
           Rational[71, 85], 
           Rational[94, 255], 0],
         FrontFaceColor->RGBColor[
           Rational[71, 85], 
           Rational[94, 255], 0],
         BackFaceColor->RGBColor[
           Rational[71, 85], 
           Rational[94, 255], 0],
         GraphicsColor->RGBColor[
           Rational[71, 85], 
           Rational[94, 255], 0],
         FontColor->RGBColor[
           Rational[71, 85], 
           Rational[94, 255], 0]]}
      },
      GridBoxAlignment->{"Columns" -> {{Center}}, "Rows" -> {{Baseline}}},
      GridBoxSpacings->{"Columns" -> {
          Offset[0.27999999999999997`], {
           Offset[0.7]}, 
          Offset[0.27999999999999997`]}, "Rows" -> {
          Offset[0.2], {
           Offset[0.4]}, 
          Offset[0.2]}}], "\[NoBreak]", ")"}],
    Function[BoxForm`e$, 
     MatrixForm[BoxForm`e$]]], ",", 
   TagBox[
    RowBox[{"(", "\[NoBreak]", GridBox[{
       {"\<\"PB2\"\>", "\<\"\"\>", "\<\"\"\>", "\<\"\"\>"},
       {"\<\"Pos.\"\>", "\<\"23\"\>", "\<\"obs:\"\>", "\<\"exp:\"\>"},
       {"\<\"ttt\"\>", "\<\"F\"\>", 
        TagBox[
         InterpretationBox[
          StyleBox["\<\"1\"\>",
           ShowStringCharacters->False],
          1,
          Editable->False],
         NumberForm[#, 2]& ], 
        TagBox[
         InterpretationBox[
          StyleBox["\<\"0.42\"\>",
           ShowStringCharacters->False],
          0.41718204653136326`,
          AutoDelete->True],
         NumberForm[#, {4, 2}]& ]},
       {"\<\"ttc\"\>", "\<\"F\"\>", 
        TagBox[
         InterpretationBox[
          StyleBox["\<\"0\"\>",
           ShowStringCharacters->False],
          0,
          Editable->False],
         NumberForm[#, 2]& ], 
        TagBox[
         InterpretationBox[
          StyleBox["\<\"0.58\"\>",
           ShowStringCharacters->False],
          0.5828179534686367,
          AutoDelete->True],
         NumberForm[#, {4, 2}]& ]},
       {"\<\"tct\"\>", "\<\"S\"\>", 
        TagBox[
         InterpretationBox[
          StyleBox["\<\"0\"\>",
           ShowStringCharacters->False],
          0,
          Editable->False],
         NumberForm[#, 2]& ], 
        TagBox[
         InterpretationBox[
          StyleBox["\<\"0.17\"\>",
           ShowStringCharacters->False],
          0.16692212087604819`,
          AutoDelete->True],
         NumberForm[#, {4, 2}]& ]},
       {"\<\"tcc\"\>", "\<\"S\"\>", 
        TagBox[
         InterpretationBox[
          StyleBox["\<\"0\"\>",
           ShowStringCharacters->False],
          0,
          Editable->False],
         NumberForm[#, 2]& ], 
        TagBox[
         InterpretationBox[
          StyleBox["\<\"0.14\"\>",
           ShowStringCharacters->False],
          0.144854845107211,
          AutoDelete->True],
         NumberForm[#, {4, 2}]& ]},
       {"\<\"tca\"\>", "\<\"S\"\>", 
        TagBox[
         InterpretationBox[
          StyleBox["\<\"0\"\>",
           ShowStringCharacters->False],
          0,
          Editable->False],
         NumberForm[#, 2]& ], 
        TagBox[
         InterpretationBox[
          StyleBox["\<\"0.23\"\>",
           ShowStringCharacters->False],
          0.22670040621327855`,
          AutoDelete->True],
         NumberForm[#, {4, 2}]& ]},
       {"\<\"tcg\"\>", "\<\"S\"\>", 
        TagBox[
         InterpretationBox[
          StyleBox["\<\"0\"\>",
           ShowStringCharacters->False],
          0,
          Editable->False],
         NumberForm[#, 2]& ], 
        TagBox[
         InterpretationBox[
          StyleBox["\<\"0.06\"\>",
           ShowStringCharacters->False],
          0.060330600460854256`,
          AutoDelete->True],
         NumberForm[#, {4, 2}]& ]},
       {"\<\"act\"\>", "\<\"T\"\>", 
        TagBox[
         InterpretationBox[
          StyleBox["\<\"17\"\>",
           ShowStringCharacters->False],
          17,
          Editable->False],
         NumberForm[#, 2]& ], 
        TagBox[
         InterpretationBox[
          StyleBox["\<\"703.90\"\>",
           ShowStringCharacters->False],
          703.8746313892831,
          AutoDelete->True],
         NumberForm[#, {4, 2}]& ]},
       {"\<\"acc\"\>", "\<\"T\"\>", 
        TagBox[
         InterpretationBox[
          StyleBox["\<\"2661\"\>",
           ShowStringCharacters->False],
          2661,
          Editable->False],
         NumberForm[#, 2]& ], 
        TagBox[
         InterpretationBox[
          StyleBox["\<\"605.00\"\>",
           ShowStringCharacters->False],
          605.0021800036162,
          AutoDelete->True],
         NumberForm[#, {4, 2}]& ]},
       {"\<\"aca\"\>", "\<\"T\"\>", 
        TagBox[
         InterpretationBox[
          StyleBox["\<\"7\"\>",
           ShowStringCharacters->False],
          7,
          Editable->False],
         NumberForm[#, 2]& ], 
        TagBox[
         InterpretationBox[
          StyleBox["\<\"1123.00\"\>",
           ShowStringCharacters->False],
          1123.4986096648731`,
          AutoDelete->True],
         NumberForm[#, {4, 2}]& ]},
       {"\<\"acg\"\>", "\<\"T\"\>", 
        TagBox[
         InterpretationBox[
          StyleBox["\<\"0\"\>",
           ShowStringCharacters->False],
          0,
          Editable->False],
         NumberForm[#, 2]& ], 
        TagBox[
         InterpretationBox[
          StyleBox["\<\"252.60\"\>",
           ShowStringCharacters->False],
          252.62457894222769`,
          AutoDelete->True],
         NumberForm[#, {4, 2}]& ]},
       {"\<\"agt\"\>", "\<\"S\"\>", 
        TagBox[
         InterpretationBox[
          StyleBox["\<\"0\"\>",
           ShowStringCharacters->False],
          0,
          Editable->False],
         NumberForm[#, 2]& ], 
        TagBox[
         InterpretationBox[
          StyleBox["\<\"0.22\"\>",
           ShowStringCharacters->False],
          0.21690383601523328`,
          AutoDelete->True],
         NumberForm[#, {4, 2}]& ]},
       {"\<\"agc\"\>", "\<\"S\"\>", 
        TagBox[
         InterpretationBox[
          StyleBox["\<\"1\"\>",
           ShowStringCharacters->False],
          1,
          Editable->False],
         NumberForm[#, 2]& ], 
        TagBox[
         InterpretationBox[
          StyleBox["\<\"0.18\"\>",
           ShowStringCharacters->False],
          0.18428819132737473`,
          AutoDelete->True],
         NumberForm[#, {4, 2}]& ]},
       {"\<\"---\"\>", "\<\"--\"\>", "\<\"-------\"\>", "\<\"-------\"\>"},
       {"\<\"mPD\"\>", "\<\"\"\>", "0.0207094582143250049`2.", 
        "0.6988637796530156581`2."},
       {"\<\"\"\>", "\<\"\"\>", "\<\"nPD:\"\>", "0.03`"},
       {"\<\"\"\>", "\<\"\"\>", "\<\"N. weight:\"\>", 
        TagBox[
         InterpretationBox[
          StyleBox["\<\"2.3\"\>",
           ShowStringCharacters->False],
          2.3243380179041515`,
          AutoDelete->True],
         NumberForm[#, 2]& ]},
       {"\<\"\"\>", "\<\"\"\>", 
        StyleBox["\<\"Sc. PD:\"\>",
         StripOnInput->False,
         LineColor->RGBColor[
           Rational[71, 85], 
           Rational[94, 255], 0],
         FrontFaceColor->RGBColor[
           Rational[71, 85], 
           Rational[94, 255], 0],
         BackFaceColor->RGBColor[
           Rational[71, 85], 
           Rational[94, 255], 0],
         GraphicsColor->RGBColor[
           Rational[71, 85], 
           Rational[94, 255], 0],
         FontColor->RGBColor[
           Rational[71, 85], 
           Rational[94, 255], 0]], 
        StyleBox[
         TagBox[
          InterpretationBox[
           StyleBox["\<\"-0.66\"\>",
            ShowStringCharacters->False],
           -0.6647468931556638,
           AutoDelete->True],
          NumberForm[#, 2]& ],
         StripOnInput->False,
         LineColor->RGBColor[
           Rational[71, 85], 
           Rational[94, 255], 0],
         FrontFaceColor->RGBColor[
           Rational[71, 85], 
           Rational[94, 255], 0],
         BackFaceColor->RGBColor[
           Rational[71, 85], 
           Rational[94, 255], 0],
         GraphicsColor->RGBColor[
           Rational[71, 85], 
           Rational[94, 255], 0],
         FontColor->RGBColor[
           Rational[71, 85], 
           Rational[94, 255], 0]]},
       {"\<\"\"\>", "\<\"\"\>", 
        StyleBox["\<\"Sc. rank:\"\>",
         StripOnInput->False,
         LineColor->RGBColor[
           Rational[71, 85], 
           Rational[94, 255], 0],
         FrontFaceColor->RGBColor[
           Rational[71, 85], 
           Rational[94, 255], 0],
         BackFaceColor->RGBColor[
           Rational[71, 85], 
           Rational[94, 255], 0],
         GraphicsColor->RGBColor[
           Rational[71, 85], 
           Rational[94, 255], 0],
         FontColor->RGBColor[
           Rational[71, 85], 
           Rational[94, 255], 0]], 
        StyleBox[
         TagBox[
          InterpretationBox[
           StyleBox["\<\"-2501.5\"\>",
            ShowStringCharacters->False],
           -2501.4759303661576`,
           AutoDelete->True],
          NumberForm[#, {5, 1}]& ],
         StripOnInput->False,
         LineColor->RGBColor[
           Rational[71, 85], 
           Rational[94, 255], 0],
         FrontFaceColor->RGBColor[
           Rational[71, 85], 
           Rational[94, 255], 0],
         BackFaceColor->RGBColor[
           Rational[71, 85], 
           Rational[94, 255], 0],
         GraphicsColor->RGBColor[
           Rational[71, 85], 
           Rational[94, 255], 0],
         FontColor->RGBColor[
           Rational[71, 85], 
           Rational[94, 255], 0]]}
      },
      GridBoxAlignment->{"Columns" -> {{Center}}, "Rows" -> {{Baseline}}},
      GridBoxSpacings->{"Columns" -> {
          Offset[0.27999999999999997`], {
           Offset[0.7]}, 
          Offset[0.27999999999999997`]}, "Rows" -> {
          Offset[0.2], {
           Offset[0.4]}, 
          Offset[0.2]}}], "\[NoBreak]", ")"}],
    Function[BoxForm`e$, 
     MatrixForm[BoxForm`e$]]], ",", 
   TagBox[
    RowBox[{"(", "\[NoBreak]", GridBox[{
       {"\<\"PB2\"\>", "\<\"\"\>", "\<\"\"\>", "\<\"\"\>"},
       {"\<\"Pos.\"\>", "\<\"24\"\>", "\<\"obs:\"\>", "\<\"exp:\"\>"},
       {"\<\"act\"\>", "\<\"T\"\>", 
        TagBox[
         InterpretationBox[
          StyleBox["\<\"2230\"\>",
           ShowStringCharacters->False],
          2230,
          Editable->False],
         NumberForm[#, 2]& ], 
        TagBox[
         InterpretationBox[
          StyleBox["\<\"704.40\"\>",
           ShowStringCharacters->False],
          704.3989327906903,
          AutoDelete->True],
         NumberForm[#, {4, 2}]& ]},
       {"\<\"acc\"\>", "\<\"T\"\>", 
        TagBox[
         InterpretationBox[
          StyleBox["\<\"432\"\>",
           ShowStringCharacters->False],
          432,
          Editable->False],
         NumberForm[#, 2]& ], 
        TagBox[
         InterpretationBox[
          StyleBox["\<\"605.50\"\>",
           ShowStringCharacters->False],
          605.4528333965426,
          AutoDelete->True],
         NumberForm[#, {4, 2}]& ]},
       {"\<\"aca\"\>", "\<\"T\"\>", 
        TagBox[
         InterpretationBox[
          StyleBox["\<\"3\"\>",
           ShowStringCharacters->False],
          3,
          Editable->False],
         NumberForm[#, 2]& ], 
        TagBox[
         InterpretationBox[
          StyleBox["\<\"1124.00\"\>",
           ShowStringCharacters->False],
          1124.3354801376217`,
          AutoDelete->True],
         NumberForm[#, {4, 2}]& ]},
       {"\<\"acg\"\>", "\<\"T\"\>", 
        TagBox[
         InterpretationBox[
          StyleBox["\<\"22\"\>",
           ShowStringCharacters->False],
          22,
          Editable->False],
         NumberForm[#, 2]& ], 
        TagBox[
         InterpretationBox[
          StyleBox["\<\"252.80\"\>",
           ShowStringCharacters->False],
          252.8127536751455,
          AutoDelete->True],
         NumberForm[#, {4, 2}]& ]},
       {"\<\"---\"\>", "\<\"--\"\>", "\<\"-------\"\>", "\<\"-------\"\>"},
       {"\<\"mPD\"\>", "\<\"\"\>", "0.28541935870040827`2.", 
        "0.6965644104148271399`2."},
       {"\<\"\"\>", "\<\"\"\>", "\<\"nPD:\"\>", "0.41000000000000003`"},
       {"\<\"\"\>", "\<\"\"\>", "\<\"N. weight:\"\>", 
        TagBox[
         InterpretationBox[
          StyleBox["\<\"1.4\"\>",
           ShowStringCharacters->False],
          1.4252075862272795`,
          AutoDelete->True],
         NumberForm[#, 2]& ]},
       {"\<\"\"\>", "\<\"\"\>", 
        StyleBox["\<\"Sc. PD:\"\>",
         StripOnInput->False,
         LineColor->RGBColor[
           Rational[71, 85], 
           Rational[94, 255], 0],
         FrontFaceColor->RGBColor[
           Rational[71, 85], 
           Rational[94, 255], 0],
         BackFaceColor->RGBColor[
           Rational[71, 85], 
           Rational[94, 255], 0],
         GraphicsColor->RGBColor[
           Rational[71, 85], 
           Rational[94, 255], 0],
         FontColor->RGBColor[
           Rational[71, 85], 
           Rational[94, 255], 0]], 
        StyleBox[
         TagBox[
          InterpretationBox[
           StyleBox["\<\"0.12\"\>",
            ShowStringCharacters->False],
           0.12441052191543063`,
           AutoDelete->True],
          NumberForm[#, 2]& ],
         StripOnInput->False,
         LineColor->RGBColor[
           Rational[71, 85], 
           Rational[94, 255], 0],
         FrontFaceColor->RGBColor[
           Rational[71, 85], 
           Rational[94, 255], 0],
         BackFaceColor->RGBColor[
           Rational[71, 85], 
           Rational[94, 255], 0],
         GraphicsColor->RGBColor[
           Rational[71, 85], 
           Rational[94, 255], 0],
         FontColor->RGBColor[
           Rational[71, 85], 
           Rational[94, 255], 0]]},
       {"\<\"\"\>", "\<\"\"\>", 
        StyleBox["\<\"Sc. rank:\"\>",
         StripOnInput->False,
         LineColor->RGBColor[
           Rational[71, 85], 
           Rational[94, 255], 0],
         FrontFaceColor->RGBColor[
           Rational[71, 85], 
           Rational[94, 255], 0],
         BackFaceColor->RGBColor[
           Rational[71, 85], 
           Rational[94, 255], 0],
         GraphicsColor->RGBColor[
           Rational[71, 85], 
           Rational[94, 255], 0],
         FontColor->RGBColor[
           Rational[71, 85], 
           Rational[94, 255], 0]], 
        StyleBox[
         TagBox[
          InterpretationBox[
           StyleBox["\<\"713.2\"\>",
            ShowStringCharacters->False],
           713.1947452001623,
           AutoDelete->True],
          NumberForm[#, {5, 1}]& ],
         StripOnInput->False,
         LineColor->RGBColor[
           Rational[71, 85], 
           Rational[94, 255], 0],
         FrontFaceColor->RGBColor[
           Rational[71, 85], 
           Rational[94, 255], 0],
         BackFaceColor->RGBColor[
           Rational[71, 85], 
           Rational[94, 255], 0],
         GraphicsColor->RGBColor[
           Rational[71, 85], 
           Rational[94, 255], 0],
         FontColor->RGBColor[
           Rational[71, 85], 
           Rational[94, 255], 0]]}
      },
      GridBoxAlignment->{"Columns" -> {{Center}}, "Rows" -> {{Baseline}}},
      GridBoxSpacings->{"Columns" -> {
          Offset[0.27999999999999997`], {
           Offset[0.7]}, 
          Offset[0.27999999999999997`]}, "Rows" -> {
          Offset[0.2], {
           Offset[0.4]}, 
          Offset[0.2]}}], "\[NoBreak]", ")"}],
    Function[BoxForm`e$, 
     MatrixForm[BoxForm`e$]]], ",", 
   TagBox[
    RowBox[{"(", "\[NoBreak]", GridBox[{
       {"\<\"PB2\"\>", "\<\"\"\>", "\<\"\"\>", "\<\"\"\>"},
       {"\<\"Pos.\"\>", "\<\"25\"\>", "\<\"obs:\"\>", "\<\"exp:\"\>"},
       {"\<\"gtt\"\>", "\<\"V\"\>", 
        TagBox[
         InterpretationBox[
          StyleBox["\<\"66\"\>",
           ShowStringCharacters->False],
          66,
          Editable->False],
         NumberForm[#, 2]& ], 
        TagBox[
         InterpretationBox[
          StyleBox["\<\"577.90\"\>",
           ShowStringCharacters->False],
          577.9251200224061,
          AutoDelete->True],
         NumberForm[#, {4, 2}]& ]},
       {"\<\"gtc\"\>", "\<\"V\"\>", 
        TagBox[
         InterpretationBox[
          StyleBox["\<\"0\"\>",
           ShowStringCharacters->False],
          0,
          Editable->False],
         NumberForm[#, 2]& ], 
        TagBox[
         InterpretationBox[
          StyleBox["\<\"565.30\"\>",
           ShowStringCharacters->False],
          565.3080017980528,
          AutoDelete->True],
         NumberForm[#, {4, 2}]& ]},
       {"\<\"gta\"\>", "\<\"V\"\>", 
        TagBox[
         InterpretationBox[
          StyleBox["\<\"8\"\>",
           ShowStringCharacters->False],
          8,
          Editable->False],
         NumberForm[#, 2]& ], 
        TagBox[
         InterpretationBox[
          StyleBox["\<\"572.90\"\>",
           ShowStringCharacters->False],
          572.935725974024,
          AutoDelete->True],
         NumberForm[#, {4, 2}]& ]},
       {"\<\"gtg\"\>", "\<\"V\"\>", 
        TagBox[
         InterpretationBox[
          StyleBox["\<\"2613\"\>",
           ShowStringCharacters->False],
          2613,
          Editable->False],
         NumberForm[#, 2]& ], 
        TagBox[
         InterpretationBox[
          StyleBox["\<\"970.80\"\>",
           ShowStringCharacters->False],
          970.8311522055174,
          AutoDelete->True],
         NumberForm[#, {4, 2}]& ]},
       {"\<\"---\"\>", "\<\"--\"\>", "\<\"-------\"\>", "\<\"-------\"\>"},
       {"\<\"mPD\"\>", "\<\"\"\>", "0.053729367925487739`2.", 
        "0.7334699008486194747`2."},
       {"\<\"\"\>", "\<\"\"\>", "\<\"nPD:\"\>", "0.07`"},
       {"\<\"\"\>", "\<\"\"\>", "\<\"N. weight:\"\>", 
        TagBox[
         InterpretationBox[
          StyleBox["\<\"1.5\"\>",
           ShowStringCharacters->False],
          1.4580197046911607`,
          AutoDelete->True],
         NumberForm[#, 2]& ]},
       {"\<\"\"\>", "\<\"\"\>", 
        StyleBox["\<\"Sc. PD:\"\>",
         StripOnInput->False,
         LineColor->RGBColor[
           Rational[71, 85], 
           Rational[94, 255], 0],
         FrontFaceColor->RGBColor[
           Rational[71, 85], 
           Rational[94, 255], 0],
         BackFaceColor->RGBColor[
           Rational[71, 85], 
           Rational[94, 255], 0],
         GraphicsColor->RGBColor[
           Rational[71, 85], 
           Rational[94, 255], 0],
         FontColor->RGBColor[
           Rational[71, 85], 
           Rational[94, 255], 0]], 
        StyleBox[
         TagBox[
          InterpretationBox[
           StyleBox["\<\"-0.35\"\>",
            ShowStringCharacters->False],
           -0.3545285010065965,
           AutoDelete->True],
          NumberForm[#, 2]& ],
         StripOnInput->False,
         LineColor->RGBColor[
           Rational[71, 85], 
           Rational[94, 255], 0],
         FrontFaceColor->RGBColor[
           Rational[71, 85], 
           Rational[94, 255], 0],
         BackFaceColor->RGBColor[
           Rational[71, 85], 
           Rational[94, 255], 0],
         GraphicsColor->RGBColor[
           Rational[71, 85], 
           Rational[94, 255], 0],
         FontColor->RGBColor[
           Rational[71, 85], 
           Rational[94, 255], 0]]},
       {"\<\"\"\>", "\<\"\"\>", 
        StyleBox["\<\"Sc. rank:\"\>",
         StripOnInput->False,
         LineColor->RGBColor[
           Rational[71, 85], 
           Rational[94, 255], 0],
         FrontFaceColor->RGBColor[
           Rational[71, 85], 
           Rational[94, 255], 0],
         BackFaceColor->RGBColor[
           Rational[71, 85], 
           Rational[94, 255], 0],
         GraphicsColor->RGBColor[
           Rational[71, 85], 
           Rational[94, 255], 0],
         FontColor->RGBColor[
           Rational[71, 85], 
           Rational[94, 255], 0]], 
        StyleBox[
         TagBox[
          InterpretationBox[
           StyleBox["\<\"-1187.8\"\>",
            ShowStringCharacters->False],
           -1187.8406017265165`,
           AutoDelete->True],
          NumberForm[#, {5, 1}]& ],
         StripOnInput->False,
         LineColor->RGBColor[
           Rational[71, 85], 
           Rational[94, 255], 0],
         FrontFaceColor->RGBColor[
           Rational[71, 85], 
           Rational[94, 255], 0],
         BackFaceColor->RGBColor[
           Rational[71, 85], 
           Rational[94, 255], 0],
         GraphicsColor->RGBColor[
           Rational[71, 85], 
           Rational[94, 255], 0],
         FontColor->RGBColor[
           Rational[71, 85], 
           Rational[94, 255], 0]]}
      },
      GridBoxAlignment->{"Columns" -> {{Center}}, "Rows" -> {{Baseline}}},
      GridBoxSpacings->{"Columns" -> {
          Offset[0.27999999999999997`], {
           Offset[0.7]}, 
          Offset[0.27999999999999997`]}, "Rows" -> {
          Offset[0.2], {
           Offset[0.4]}, 
          Offset[0.2]}}], "\[NoBreak]", ")"}],
    Function[BoxForm`e$, 
     MatrixForm[BoxForm`e$]]], ",", 
   TagBox[
    RowBox[{"(", "\[NoBreak]", GridBox[{
       {"\<\"PB2\"\>", "\<\"\"\>", "\<\"\"\>", "\<\"\"\>"},
       {"\<\"Pos.\"\>", "\<\"26\"\>", "\<\"obs:\"\>", "\<\"exp:\"\>"},
       {"\<\"gat\"\>", "\<\"D\"\>", 
        TagBox[
         InterpretationBox[
          StyleBox["\<\"12\"\>",
           ShowStringCharacters->False],
          12,
          Editable->False],
         NumberForm[#, 2]& ], 
        TagBox[
         InterpretationBox[
          StyleBox["\<\"1451.00\"\>",
           ShowStringCharacters->False],
          1450.7922605349627`,
          AutoDelete->True],
         NumberForm[#, {4, 2}]& ]},
       {"\<\"gac\"\>", "\<\"D\"\>", 
        TagBox[
         InterpretationBox[
          StyleBox["\<\"2675\"\>",
           ShowStringCharacters->False],
          2675,
          Editable->False],
         NumberForm[#, 2]& ], 
        TagBox[
         InterpretationBox[
          StyleBox["\<\"1236.00\"\>",
           ShowStringCharacters->False],
          1236.2077394650369`,
          AutoDelete->True],
         NumberForm[#, {4, 2}]& ]},
       {"\<\"---\"\>", "\<\"--\"\>", "\<\"-------\"\>", "\<\"-------\"\>"},
       {"\<\"mPD\"\>", "\<\"\"\>", "0.0088953154386928486`2.", 
        "0.496811169363552017`2."},
       {"\<\"\"\>", "\<\"\"\>", "\<\"nPD:\"\>", "0.02`"},
       {"\<\"\"\>", "\<\"\"\>", "\<\"N. weight:\"\>", 
        TagBox[
         InterpretationBox[
          StyleBox["\<\"1.2\"\>",
           ShowStringCharacters->False],
          1.2133181663887762`,
          AutoDelete->True],
         NumberForm[#, 2]& ]},
       {"\<\"\"\>", "\<\"\"\>", 
        StyleBox["\<\"Sc. PD:\"\>",
         StripOnInput->False,
         LineColor->RGBColor[
           Rational[71, 85], 
           Rational[94, 255], 0],
         FrontFaceColor->RGBColor[
           Rational[71, 85], 
           Rational[94, 255], 0],
         BackFaceColor->RGBColor[
           Rational[71, 85], 
           Rational[94, 255], 0],
         GraphicsColor->RGBColor[
           Rational[71, 85], 
           Rational[94, 255], 0],
         FontColor->RGBColor[
           Rational[71, 85], 
           Rational[94, 255], 0]], 
        StyleBox[
         TagBox[
          InterpretationBox[
           StyleBox["\<\"-0.36\"\>",
            ShowStringCharacters->False],
           -0.36097606501151863`,
           AutoDelete->True],
          NumberForm[#, 2]& ],
         StripOnInput->False,
         LineColor->RGBColor[
           Rational[71, 85], 
           Rational[94, 255], 0],
         FrontFaceColor->RGBColor[
           Rational[71, 85], 
           Rational[94, 255], 0],
         BackFaceColor->RGBColor[
           Rational[71, 85], 
           Rational[94, 255], 0],
         GraphicsColor->RGBColor[
           Rational[71, 85], 
           Rational[94, 255], 0],
         FontColor->RGBColor[
           Rational[71, 85], 
           Rational[94, 255], 0]]},
       {"\<\"\"\>", "\<\"\"\>", 
        StyleBox["\<\"Sc. rank:\"\>",
         StripOnInput->False,
         LineColor->RGBColor[
           Rational[71, 85], 
           Rational[94, 255], 0],
         FrontFaceColor->RGBColor[
           Rational[71, 85], 
           Rational[94, 255], 0],
         BackFaceColor->RGBColor[
           Rational[71, 85], 
           Rational[94, 255], 0],
         GraphicsColor->RGBColor[
           Rational[71, 85], 
           Rational[94, 255], 0],
         FontColor->RGBColor[
           Rational[71, 85], 
           Rational[94, 255], 0]], 
        StyleBox[
         TagBox[
          InterpretationBox[
           StyleBox["\<\"-1451.4\"\>",
            ShowStringCharacters->False],
           -1451.3911835465356`,
           AutoDelete->True],
          NumberForm[#, {5, 1}]& ],
         StripOnInput->False,
         LineColor->RGBColor[
           Rational[71, 85], 
           Rational[94, 255], 0],
         FrontFaceColor->RGBColor[
           Rational[71, 85], 
           Rational[94, 255], 0],
         BackFaceColor->RGBColor[
           Rational[71, 85], 
           Rational[94, 255], 0],
         GraphicsColor->RGBColor[
           Rational[71, 85], 
           Rational[94, 255], 0],
         FontColor->RGBColor[
           Rational[71, 85], 
           Rational[94, 255], 0]]}
      },
      GridBoxAlignment->{"Columns" -> {{Center}}, "Rows" -> {{Baseline}}},
      GridBoxSpacings->{"Columns" -> {
          Offset[0.27999999999999997`], {
           Offset[0.7]}, 
          Offset[0.27999999999999997`]}, "Rows" -> {
          Offset[0.2], {
           Offset[0.4]}, 
          Offset[0.2]}}], "\[NoBreak]", ")"}],
    Function[BoxForm`e$, 
     MatrixForm[BoxForm`e$]]], ",", 
   TagBox[
    RowBox[{"(", "\[NoBreak]", GridBox[{
       {"\<\"PB2\"\>", "\<\"\"\>", "\<\"\"\>", "\<\"\"\>"},
       {"\<\"Pos.\"\>", "\<\"27\"\>", "\<\"obs:\"\>", "\<\"exp:\"\>"},
       {"\<\"cct\"\>", "\<\"P\"\>", 
        TagBox[
         InterpretationBox[
          StyleBox["\<\"0\"\>",
           ShowStringCharacters->False],
          0,
          Editable->False],
         NumberForm[#, 2]& ], 
        TagBox[
         InterpretationBox[
          StyleBox["\<\"0.27\"\>",
           ShowStringCharacters->False],
          0.2732886730237305,
          AutoDelete->True],
         NumberForm[#, {4, 2}]& ]},
       {"\<\"ccc\"\>", "\<\"P\"\>", 
        TagBox[
         InterpretationBox[
          StyleBox["\<\"1\"\>",
           ShowStringCharacters->False],
          1,
          Editable->False],
         NumberForm[#, 2]& ], 
        TagBox[
         InterpretationBox[
          StyleBox["\<\"0.18\"\>",
           ShowStringCharacters->False],
          0.18061575313660216`,
          AutoDelete->True],
         NumberForm[#, {4, 2}]& ]},
       {"\<\"cca\"\>", "\<\"P\"\>", 
        TagBox[
         InterpretationBox[
          StyleBox["\<\"0\"\>",
           ShowStringCharacters->False],
          0,
          Editable->False],
         NumberForm[#, 2]& ], 
        TagBox[
         InterpretationBox[
          StyleBox["\<\"0.41\"\>",
           ShowStringCharacters->False],
          0.4058926465745102,
          AutoDelete->True],
         NumberForm[#, {4, 2}]& ]},
       {"\<\"ccg\"\>", "\<\"P\"\>", 
        TagBox[
         InterpretationBox[
          StyleBox["\<\"0\"\>",
           ShowStringCharacters->False],
          0,
          Editable->False],
         NumberForm[#, 2]& ], 
        TagBox[
         InterpretationBox[
          StyleBox["\<\"0.14\"\>",
           ShowStringCharacters->False],
          0.14020292726515718`,
          AutoDelete->True],
         NumberForm[#, {4, 2}]& ]},
       {"\<\"cat\"\>", "\<\"H\"\>", 
        TagBox[
         InterpretationBox[
          StyleBox["\<\"2332\"\>",
           ShowStringCharacters->False],
          2332,
          Editable->False],
         NumberForm[#, 2]& ], 
        TagBox[
         InterpretationBox[
          StyleBox["\<\"1555.00\"\>",
           ShowStringCharacters->False],
          1554.8788908578358`,
          AutoDelete->True],
         NumberForm[#, {4, 2}]& ]},
       {"\<\"cac\"\>", "\<\"H\"\>", 
        TagBox[
         InterpretationBox[
          StyleBox["\<\"354\"\>",
           ShowStringCharacters->False],
          354,
          Editable->False],
         NumberForm[#, 2]& ], 
        TagBox[
         InterpretationBox[
          StyleBox["\<\"1131.00\"\>",
           ShowStringCharacters->False],
          1131.1211091421642`,
          AutoDelete->True],
         NumberForm[#, {4, 2}]& ]},
       {"\<\"---\"\>", "\<\"--\"\>", "\<\"-------\"\>", "\<\"-------\"\>"},
       {"\<\"mPD\"\>", "\<\"\"\>", "0.2301547868020121703`2.", 
        "0.4885061031901429117`2."},
       {"\<\"\"\>", "\<\"\"\>", "\<\"nPD:\"\>", "0.47000000000000003`"},
       {"\<\"\"\>", "\<\"\"\>", "\<\"N. weight:\"\>", 
        TagBox[
         InterpretationBox[
          StyleBox["\<\"0.33\"\>",
           ShowStringCharacters->False],
          0.3257457754573445,
          AutoDelete->True],
         NumberForm[#, 2]& ]},
       {"\<\"\"\>", "\<\"\"\>", 
        StyleBox["\<\"Sc. PD:\"\>",
         StripOnInput->False,
         LineColor->RGBColor[
           Rational[71, 85], 
           Rational[94, 255], 0],
         FrontFaceColor->RGBColor[
           Rational[71, 85], 
           Rational[94, 255], 0],
         BackFaceColor->RGBColor[
           Rational[71, 85], 
           Rational[94, 255], 0],
         GraphicsColor->RGBColor[
           Rational[71, 85], 
           Rational[94, 255], 0],
         FontColor->RGBColor[
           Rational[71, 85], 
           Rational[94, 255], 0]], 
        StyleBox[
         TagBox[
          InterpretationBox[
           StyleBox["\<\"0.048\"\>",
            ShowStringCharacters->False],
           0.048072411676152234`,
           AutoDelete->True],
          NumberForm[#, 2]& ],
         StripOnInput->False,
         LineColor->RGBColor[
           Rational[71, 85], 
           Rational[94, 255], 0],
         FrontFaceColor->RGBColor[
           Rational[71, 85], 
           Rational[94, 255], 0],
         BackFaceColor->RGBColor[
           Rational[71, 85], 
           Rational[94, 255], 0],
         GraphicsColor->RGBColor[
           Rational[71, 85], 
           Rational[94, 255], 0],
         FontColor->RGBColor[
           Rational[71, 85], 
           Rational[94, 255], 0]]},
       {"\<\"\"\>", "\<\"\"\>", 
        StyleBox["\<\"Sc. rank:\"\>",
         StripOnInput->False,
         LineColor->RGBColor[
           Rational[71, 85], 
           Rational[94, 255], 0],
         FrontFaceColor->RGBColor[
           Rational[71, 85], 
           Rational[94, 255], 0],
         BackFaceColor->RGBColor[
           Rational[71, 85], 
           Rational[94, 255], 0],
         GraphicsColor->RGBColor[
           Rational[71, 85], 
           Rational[94, 255], 0],
         FontColor->RGBColor[
           Rational[71, 85], 
           Rational[94, 255], 0]], 
        StyleBox[
         TagBox[
          InterpretationBox[
           StyleBox["\<\"218.0\"\>",
            ShowStringCharacters->False],
           217.96154005387154`,
           AutoDelete->True],
          NumberForm[#, {5, 1}]& ],
         StripOnInput->False,
         LineColor->RGBColor[
           Rational[71, 85], 
           Rational[94, 255], 0],
         FrontFaceColor->RGBColor[
           Rational[71, 85], 
           Rational[94, 255], 0],
         BackFaceColor->RGBColor[
           Rational[71, 85], 
           Rational[94, 255], 0],
         GraphicsColor->RGBColor[
           Rational[71, 85], 
           Rational[94, 255], 0],
         FontColor->RGBColor[
           Rational[71, 85], 
           Rational[94, 255], 0]]}
      },
      GridBoxAlignment->{"Columns" -> {{Center}}, "Rows" -> {{Baseline}}},
      GridBoxSpacings->{"Columns" -> {
          Offset[0.27999999999999997`], {
           Offset[0.7]}, 
          Offset[0.27999999999999997`]}, "Rows" -> {
          Offset[0.2], {
           Offset[0.4]}, 
          Offset[0.2]}}], "\[NoBreak]", ")"}],
    Function[BoxForm`e$, 
     MatrixForm[BoxForm`e$]]], ",", 
   TagBox[
    RowBox[{"(", "\[NoBreak]", GridBox[{
       {"\<\"PB2\"\>", "\<\"\"\>", "\<\"\"\>", "\<\"\"\>"},
       {"\<\"Pos.\"\>", "\<\"28\"\>", "\<\"obs:\"\>", "\<\"exp:\"\>"},
       {"\<\"tta\"\>", "\<\"L\"\>", 
        TagBox[
         InterpretationBox[
          StyleBox["\<\"0\"\>",
           ShowStringCharacters->False],
          0,
          Editable->False],
         NumberForm[#, 2]& ], 
        TagBox[
         InterpretationBox[
          StyleBox["\<\"0.09\"\>",
           ShowStringCharacters->False],
          0.092459492633209,
          AutoDelete->True],
         NumberForm[#, {4, 2}]& ]},
       {"\<\"ttg\"\>", "\<\"L\"\>", 
        TagBox[
         InterpretationBox[
          StyleBox["\<\"0\"\>",
           ShowStringCharacters->False],
          0,
          Editable->False],
         NumberForm[#, 2]& ], 
        TagBox[
         InterpretationBox[
          StyleBox["\<\"0.19\"\>",
           ShowStringCharacters->False],
          0.18997349939436187`,
          AutoDelete->True],
         NumberForm[#, {4, 2}]& ]},
       {"\<\"ctt\"\>", "\<\"L\"\>", 
        TagBox[
         InterpretationBox[
          StyleBox["\<\"1\"\>",
           ShowStringCharacters->False],
          1,
          Editable->False],
         NumberForm[#, 2]& ], 
        TagBox[
         InterpretationBox[
          StyleBox["\<\"0.20\"\>",
           ShowStringCharacters->False],
          0.19854911561866964`,
          AutoDelete->True],
         NumberForm[#, {4, 2}]& ]},
       {"\<\"ctc\"\>", "\<\"L\"\>", 
        TagBox[
         InterpretationBox[
          StyleBox["\<\"0\"\>",
           ShowStringCharacters->False],
          0,
          Editable->False],
         NumberForm[#, 2]& ], 
        TagBox[
         InterpretationBox[
          StyleBox["\<\"0.16\"\>",
           ShowStringCharacters->False],
          0.15995868261870017`,
          AutoDelete->True],
         NumberForm[#, {4, 2}]& ]},
       {"\<\"cta\"\>", "\<\"L\"\>", 
        TagBox[
         InterpretationBox[
          StyleBox["\<\"0\"\>",
           ShowStringCharacters->False],
          0,
          Editable->False],
         NumberForm[#, 2]& ], 
        TagBox[
         InterpretationBox[
          StyleBox["\<\"0.15\"\>",
           ShowStringCharacters->False],
          0.14799284874312338`,
          AutoDelete->True],
         NumberForm[#, {4, 2}]& ]},
       {"\<\"ctg\"\>", "\<\"L\"\>", 
        TagBox[
         InterpretationBox[
          StyleBox["\<\"0\"\>",
           ShowStringCharacters->False],
          0,
          Editable->False],
         NumberForm[#, 2]& ], 
        TagBox[
         InterpretationBox[
          StyleBox["\<\"0.21\"\>",
           ShowStringCharacters->False],
          0.21106636099193601`,
          AutoDelete->True],
         NumberForm[#, {4, 2}]& ]},
       {"\<\"att\"\>", "\<\"I\"\>", 
        TagBox[
         InterpretationBox[
          StyleBox["\<\"1\"\>",
           ShowStringCharacters->False],
          1,
          Editable->False],
         NumberForm[#, 2]& ], 
        TagBox[
         InterpretationBox[
          StyleBox["\<\"1.10\"\>",
           ShowStringCharacters->False],
          1.1008857843056403`,
          AutoDelete->True],
         NumberForm[#, {4, 2}]& ]},
       {"\<\"atc\"\>", "\<\"I\"\>", 
        TagBox[
         InterpretationBox[
          StyleBox["\<\"0\"\>",
           ShowStringCharacters->False],
          0,
          Editable->False],
         NumberForm[#, 2]& ], 
        TagBox[
         InterpretationBox[
          StyleBox["\<\"0.80\"\>",
           ShowStringCharacters->False],
          0.8027910920122734,
          AutoDelete->True],
         NumberForm[#, {4, 2}]& ]},
       {"\<\"ata\"\>", "\<\"I\"\>", 
        TagBox[
         InterpretationBox[
          StyleBox["\<\"2\"\>",
           ShowStringCharacters->False],
          2,
          Editable->False],
         NumberForm[#, 2]& ], 
        TagBox[
         InterpretationBox[
          StyleBox["\<\"1.10\"\>",
           ShowStringCharacters->False],
          1.0963231236820863`,
          AutoDelete->True],
         NumberForm[#, {4, 2}]& ]},
       {"\<\"atg\"\>", "\<\"M\"\>", 
        TagBox[
         InterpretationBox[
          StyleBox["\<\"2680\"\>",
           ShowStringCharacters->False],
          2680,
          Editable->False],
         NumberForm[#, 2]& ], 
        TagBox[
         InterpretationBox[
          StyleBox["\<\"2680.00\"\>",
           ShowStringCharacters->False],
          2680.,
          AutoDelete->True],
         NumberForm[#, {4, 2}]& ]},
       {"\<\"act\"\>", "\<\"T\"\>", 
        TagBox[
         InterpretationBox[
          StyleBox["\<\"0\"\>",
           ShowStringCharacters->False],
          0,
          Editable->False],
         NumberForm[#, 2]& ], 
        TagBox[
         InterpretationBox[
          StyleBox["\<\"0.26\"\>",
           ShowStringCharacters->False],
          0.2621507007036436,
          AutoDelete->True],
         NumberForm[#, {4, 2}]& ]},
       {"\<\"acc\"\>", "\<\"T\"\>", 
        TagBox[
         InterpretationBox[
          StyleBox["\<\"0\"\>",
           ShowStringCharacters->False],
          0,
          Editable->False],
         NumberForm[#, 2]& ], 
        TagBox[
         InterpretationBox[
          StyleBox["\<\"0.23\"\>",
           ShowStringCharacters->False],
          0.22532669646317177`,
          AutoDelete->True],
         NumberForm[#, {4, 2}]& ]},
       {"\<\"aca\"\>", "\<\"T\"\>", 
        TagBox[
         InterpretationBox[
          StyleBox["\<\"0\"\>",
           ShowStringCharacters->False],
          0,
          Editable->False],
         NumberForm[#, 2]& ], 
        TagBox[
         InterpretationBox[
          StyleBox["\<\"0.42\"\>",
           ShowStringCharacters->False],
          0.4184352363742544,
          AutoDelete->True],
         NumberForm[#, {4, 2}]& ]},
       {"\<\"acg\"\>", "\<\"T\"\>", 
        TagBox[
         InterpretationBox[
          StyleBox["\<\"1\"\>",
           ShowStringCharacters->False],
          1,
          Editable->False],
         NumberForm[#, 2]& ], 
        TagBox[
         InterpretationBox[
          StyleBox["\<\"0.09\"\>",
           ShowStringCharacters->False],
          0.09408736645893022,
          AutoDelete->True],
         NumberForm[#, {4, 2}]& ]},
       {"\<\"gtt\"\>", "\<\"V\"\>", 
        TagBox[
         InterpretationBox[
          StyleBox["\<\"0\"\>",
           ShowStringCharacters->False],
          0,
          Editable->False],
         NumberForm[#, 2]& ], 
        TagBox[
         InterpretationBox[
          StyleBox["\<\"0.43\"\>",
           ShowStringCharacters->False],
          0.43016384073122893`,
          AutoDelete->True],
         NumberForm[#, {4, 2}]& ]},
       {"\<\"gtc\"\>", "\<\"V\"\>", 
        TagBox[
         InterpretationBox[
          StyleBox["\<\"0\"\>",
           ShowStringCharacters->False],
          0,
          Editable->False],
         NumberForm[#, 2]& ], 
        TagBox[
         InterpretationBox[
          StyleBox["\<\"0.42\"\>",
           ShowStringCharacters->False],
          0.42077261019579665`,
          AutoDelete->True],
         NumberForm[#, {4, 2}]& ]},
       {"\<\"gta\"\>", "\<\"V\"\>", 
        TagBox[
         InterpretationBox[
          StyleBox["\<\"0\"\>",
           ShowStringCharacters->False],
          0,
          Editable->False],
         NumberForm[#, 2]& ], 
        TagBox[
         InterpretationBox[
          StyleBox["\<\"0.43\"\>",
           ShowStringCharacters->False],
          0.42645011237366875`,
          AutoDelete->True],
         NumberForm[#, {4, 2}]& ]},
       {"\<\"gtg\"\>", "\<\"V\"\>", 
        TagBox[
         InterpretationBox[
          StyleBox["\<\"2\"\>",
           ShowStringCharacters->False],
          2,
          Editable->False],
         NumberForm[#, 2]& ], 
        TagBox[
         InterpretationBox[
          StyleBox["\<\"0.72\"\>",
           ShowStringCharacters->False],
          0.7226134366993058,
          AutoDelete->True],
         NumberForm[#, {4, 2}]& ]},
       {"\<\"---\"\>", "\<\"--\"\>", "\<\"-------\"\>", "\<\"-------\"\>"},
       {"\<\"mPD\"\>", "\<\"\"\>", "0.0059512708523790535`2.", 
        "0.0072728175668291252`2."},
       {"\<\"\"\>", "\<\"\"\>", "\<\"nPD:\"\>", "0.8200000000000001`"},
       {"\<\"\"\>", "\<\"\"\>", "\<\"N. weight:\"\>", 
        TagBox[
         InterpretationBox[
          StyleBox["\<\"0.0048\"\>",
           ShowStringCharacters->False],
          0.0047902629826252425`,
          AutoDelete->True],
         NumberForm[#, 2]& ]},
       {"\<\"\"\>", "\<\"\"\>", 
        StyleBox["\<\"Sc. PD:\"\>",
         StripOnInput->False,
         LineColor->RGBColor[
           Rational[71, 85], 
           Rational[94, 255], 0],
         FrontFaceColor->RGBColor[
           Rational[71, 85], 
           Rational[94, 255], 0],
         BackFaceColor->RGBColor[
           Rational[71, 85], 
           Rational[94, 255], 0],
         GraphicsColor->RGBColor[
           Rational[71, 85], 
           Rational[94, 255], 0],
         FontColor->RGBColor[
           Rational[71, 85], 
           Rational[94, 255], 0]], 
        StyleBox[
         TagBox[
          InterpretationBox[
           StyleBox["\<\"0.0023\"\>",
            ShowStringCharacters->False],
           0.0023399749763903708`,
           AutoDelete->True],
          NumberForm[#, 2]& ],
         StripOnInput->False,
         LineColor->RGBColor[
           Rational[71, 85], 
           Rational[94, 255], 0],
         FrontFaceColor->RGBColor[
           Rational[71, 85], 
           Rational[94, 255], 0],
         BackFaceColor->RGBColor[
           Rational[71, 85], 
           Rational[94, 255], 0],
         GraphicsColor->RGBColor[
           Rational[71, 85], 
           Rational[94, 255], 0],
         FontColor->RGBColor[
           Rational[71, 85], 
           Rational[94, 255], 0]]},
       {"\<\"\"\>", "\<\"\"\>", 
        StyleBox["\<\"Sc. rank:\"\>",
         StripOnInput->False,
         LineColor->RGBColor[
           Rational[71, 85], 
           Rational[94, 255], 0],
         FrontFaceColor->RGBColor[
           Rational[71, 85], 
           Rational[94, 255], 0],
         BackFaceColor->RGBColor[
           Rational[71, 85], 
           Rational[94, 255], 0],
         GraphicsColor->RGBColor[
           Rational[71, 85], 
           Rational[94, 255], 0],
         FontColor->RGBColor[
           Rational[71, 85], 
           Rational[94, 255], 0]], 
        StyleBox[
         TagBox[
          InterpretationBox[
           StyleBox["\<\"6.4\"\>",
            ShowStringCharacters->False],
           6.3963764623128405`,
           AutoDelete->True],
          NumberForm[#, {5, 1}]& ],
         StripOnInput->False,
         LineColor->RGBColor[
           Rational[71, 85], 
           Rational[94, 255], 0],
         FrontFaceColor->RGBColor[
           Rational[71, 85], 
           Rational[94, 255], 0],
         BackFaceColor->RGBColor[
           Rational[71, 85], 
           Rational[94, 255], 0],
         GraphicsColor->RGBColor[
           Rational[71, 85], 
           Rational[94, 255], 0],
         FontColor->RGBColor[
           Rational[71, 85], 
           Rational[94, 255], 0]]}
      },
      GridBoxAlignment->{"Columns" -> {{Center}}, "Rows" -> {{Baseline}}},
      GridBoxSpacings->{"Columns" -> {
          Offset[0.27999999999999997`], {
           Offset[0.7]}, 
          Offset[0.27999999999999997`]}, "Rows" -> {
          Offset[0.2], {
           Offset[0.4]}, 
          Offset[0.2]}}], "\[NoBreak]", ")"}],
    Function[BoxForm`e$, 
     MatrixForm[BoxForm`e$]]], ",", 
   TagBox[
    RowBox[{"(", "\[NoBreak]", GridBox[{
       {"\<\"PB2\"\>", "\<\"\"\>", "\<\"\"\>", "\<\"\"\>"},
       {"\<\"Pos.\"\>", "\<\"29\"\>", "\<\"obs:\"\>", "\<\"exp:\"\>"},
       {"\<\"tta\"\>", "\<\"L\"\>", 
        TagBox[
         InterpretationBox[
          StyleBox["\<\"1\"\>",
           ShowStringCharacters->False],
          1,
          Editable->False],
         NumberForm[#, 2]& ], 
        TagBox[
         InterpretationBox[
          StyleBox["\<\"0.09\"\>",
           ShowStringCharacters->False],
          0.092459492633209,
          AutoDelete->True],
         NumberForm[#, {4, 2}]& ]},
       {"\<\"ttg\"\>", "\<\"L\"\>", 
        TagBox[
         InterpretationBox[
          StyleBox["\<\"0\"\>",
           ShowStringCharacters->False],
          0,
          Editable->False],
         NumberForm[#, 2]& ], 
        TagBox[
         InterpretationBox[
          StyleBox["\<\"0.19\"\>",
           ShowStringCharacters->False],
          0.18997349939436187`,
          AutoDelete->True],
         NumberForm[#, {4, 2}]& ]},
       {"\<\"ctt\"\>", "\<\"L\"\>", 
        TagBox[
         InterpretationBox[
          StyleBox["\<\"0\"\>",
           ShowStringCharacters->False],
          0,
          Editable->False],
         NumberForm[#, 2]& ], 
        TagBox[
         InterpretationBox[
          StyleBox["\<\"0.20\"\>",
           ShowStringCharacters->False],
          0.19854911561866964`,
          AutoDelete->True],
         NumberForm[#, {4, 2}]& ]},
       {"\<\"ctc\"\>", "\<\"L\"\>", 
        TagBox[
         InterpretationBox[
          StyleBox["\<\"0\"\>",
           ShowStringCharacters->False],
          0,
          Editable->False],
         NumberForm[#, 2]& ], 
        TagBox[
         InterpretationBox[
          StyleBox["\<\"0.16\"\>",
           ShowStringCharacters->False],
          0.15995868261870017`,
          AutoDelete->True],
         NumberForm[#, {4, 2}]& ]},
       {"\<\"cta\"\>", "\<\"L\"\>", 
        TagBox[
         InterpretationBox[
          StyleBox["\<\"0\"\>",
           ShowStringCharacters->False],
          0,
          Editable->False],
         NumberForm[#, 2]& ], 
        TagBox[
         InterpretationBox[
          StyleBox["\<\"0.15\"\>",
           ShowStringCharacters->False],
          0.14799284874312338`,
          AutoDelete->True],
         NumberForm[#, {4, 2}]& ]},
       {"\<\"ctg\"\>", "\<\"L\"\>", 
        TagBox[
         InterpretationBox[
          StyleBox["\<\"0\"\>",
           ShowStringCharacters->False],
          0,
          Editable->False],
         NumberForm[#, 2]& ], 
        TagBox[
         InterpretationBox[
          StyleBox["\<\"0.21\"\>",
           ShowStringCharacters->False],
          0.21106636099193601`,
          AutoDelete->True],
         NumberForm[#, {4, 2}]& ]},
       {"\<\"gct\"\>", "\<\"A\"\>", 
        TagBox[
         InterpretationBox[
          StyleBox["\<\"14\"\>",
           ShowStringCharacters->False],
          14,
          Editable->False],
         NumberForm[#, 2]& ], 
        TagBox[
         InterpretationBox[
          StyleBox["\<\"676.40\"\>",
           ShowStringCharacters->False],
          676.4002916479459,
          AutoDelete->True],
         NumberForm[#, {4, 2}]& ]},
       {"\<\"gcc\"\>", "\<\"A\"\>", 
        TagBox[
         InterpretationBox[
          StyleBox["\<\"2646\"\>",
           ShowStringCharacters->False],
          2646,
          Editable->False],
         NumberForm[#, 2]& ], 
        TagBox[
         InterpretationBox[
          StyleBox["\<\"519.60\"\>",
           ShowStringCharacters->False],
          519.5733045235187,
          AutoDelete->True],
         NumberForm[#, {4, 2}]& ]},
       {"\<\"gca\"\>", "\<\"A\"\>", 
        TagBox[
         InterpretationBox[
          StyleBox["\<\"22\"\>",
           ShowStringCharacters->False],
          22,
          Editable->False],
         NumberForm[#, 2]& ], 
        TagBox[
         InterpretationBox[
          StyleBox["\<\"1195.00\"\>",
           ShowStringCharacters->False],
          1195.1468649598348`,
          AutoDelete->True],
         NumberForm[#, {4, 2}]& ]},
       {"\<\"gcg\"\>", "\<\"A\"\>", 
        TagBox[
         InterpretationBox[
          StyleBox["\<\"3\"\>",
           ShowStringCharacters->False],
          3,
          Editable->False],
         NumberForm[#, 2]& ], 
        TagBox[
         InterpretationBox[
          StyleBox["\<\"293.90\"\>",
           ShowStringCharacters->False],
          293.87953886870076`,
          AutoDelete->True],
         NumberForm[#, {4, 2}]& ]},
       {"\<\"ggt\"\>", "\<\"G\"\>", 
        TagBox[
         InterpretationBox[
          StyleBox["\<\"0\"\>",
           ShowStringCharacters->False],
          0,
          Editable->False],
         NumberForm[#, 2]& ], 
        TagBox[
         InterpretationBox[
          StyleBox["\<\"0.14\"\>",
           ShowStringCharacters->False],
          0.1446156403732707,
          AutoDelete->True],
         NumberForm[#, {4, 2}]& ]},
       {"\<\"ggc\"\>", "\<\"G\"\>", 
        TagBox[
         InterpretationBox[
          StyleBox["\<\"1\"\>",
           ShowStringCharacters->False],
          1,
          Editable->False],
         NumberForm[#, 2]& ], 
        TagBox[
         InterpretationBox[
          StyleBox["\<\"0.13\"\>",
           ShowStringCharacters->False],
          0.13135284588211954`,
          AutoDelete->True],
         NumberForm[#, {4, 2}]& ]},
       {"\<\"gga\"\>", "\<\"G\"\>", 
        TagBox[
         InterpretationBox[
          StyleBox["\<\"0\"\>",
           ShowStringCharacters->False],
          0,
          Editable->False],
         NumberForm[#, 2]& ], 
        TagBox[
         InterpretationBox[
          StyleBox["\<\"0.44\"\>",
           ShowStringCharacters->False],
          0.43818050686084387`,
          AutoDelete->True],
         NumberForm[#, {4, 2}]& ]},
       {"\<\"ggg\"\>", "\<\"G\"\>", 
        TagBox[
         InterpretationBox[
          StyleBox["\<\"0\"\>",
           ShowStringCharacters->False],
          0,
          Editable->False],
         NumberForm[#, 2]& ], 
        TagBox[
         InterpretationBox[
          StyleBox["\<\"0.29\"\>",
           ShowStringCharacters->False],
          0.2858510068837659,
          AutoDelete->True],
         NumberForm[#, {4, 2}]& ]},
       {"\<\"---\"\>", "\<\"--\"\>", "\<\"-------\"\>", "\<\"-------\"\>"},
       {"\<\"mPD\"\>", "\<\"\"\>", "0.0316933715490124953`2.", 
        "0.6912875218419099186`2."},
       {"\<\"\"\>", "\<\"\"\>", "\<\"nPD:\"\>", "0.05`"},
       {"\<\"\"\>", "\<\"\"\>", "\<\"N. weight:\"\>", 
        TagBox[
         InterpretationBox[
          StyleBox["\<\"2.5\"\>",
           ShowStringCharacters->False],
          2.512923770772583,
          AutoDelete->True],
         NumberForm[#, 2]& ]},
       {"\<\"\"\>", "\<\"\"\>", 
        StyleBox["\<\"Sc. PD:\"\>",
         StripOnInput->False,
         LineColor->RGBColor[
           Rational[71, 85], 
           Rational[94, 255], 0],
         FrontFaceColor->RGBColor[
           Rational[71, 85], 
           Rational[94, 255], 0],
         BackFaceColor->RGBColor[
           Rational[71, 85], 
           Rational[94, 255], 0],
         GraphicsColor->RGBColor[
           Rational[71, 85], 
           Rational[94, 255], 0],
         FontColor->RGBColor[
           Rational[71, 85], 
           Rational[94, 255], 0]], 
        StyleBox[
         TagBox[
          InterpretationBox[
           StyleBox["\<\"-0.68\"\>",
            ShowStringCharacters->False],
           -0.6786695826513356,
           AutoDelete->True],
          NumberForm[#, 2]& ],
         StripOnInput->False,
         LineColor->RGBColor[
           Rational[71, 85], 
           Rational[94, 255], 0],
         FrontFaceColor->RGBColor[
           Rational[71, 85], 
           Rational[94, 255], 0],
         BackFaceColor->RGBColor[
           Rational[71, 85], 
           Rational[94, 255], 0],
         GraphicsColor->RGBColor[
           Rational[71, 85], 
           Rational[94, 255], 0],
         FontColor->RGBColor[
           Rational[71, 85], 
           Rational[94, 255], 0]]},
       {"\<\"\"\>", "\<\"\"\>", 
        StyleBox["\<\"Sc. rank:\"\>",
         StripOnInput->False,
         LineColor->RGBColor[
           Rational[71, 85], 
           Rational[94, 255], 0],
         FrontFaceColor->RGBColor[
           Rational[71, 85], 
           Rational[94, 255], 0],
         BackFaceColor->RGBColor[
           Rational[71, 85], 
           Rational[94, 255], 0],
         GraphicsColor->RGBColor[
           Rational[71, 85], 
           Rational[94, 255], 0],
         FontColor->RGBColor[
           Rational[71, 85], 
           Rational[94, 255], 0]], 
        StyleBox[
         TagBox[
          InterpretationBox[
           StyleBox["\<\"-2416.5\"\>",
            ShowStringCharacters->False],
           -2416.4856499663033`,
           AutoDelete->True],
          NumberForm[#, {5, 1}]& ],
         StripOnInput->False,
         LineColor->RGBColor[
           Rational[71, 85], 
           Rational[94, 255], 0],
         FrontFaceColor->RGBColor[
           Rational[71, 85], 
           Rational[94, 255], 0],
         BackFaceColor->RGBColor[
           Rational[71, 85], 
           Rational[94, 255], 0],
         GraphicsColor->RGBColor[
           Rational[71, 85], 
           Rational[94, 255], 0],
         FontColor->RGBColor[
           Rational[71, 85], 
           Rational[94, 255], 0]]}
      },
      GridBoxAlignment->{"Columns" -> {{Center}}, "Rows" -> {{Baseline}}},
      GridBoxSpacings->{"Columns" -> {
          Offset[0.27999999999999997`], {
           Offset[0.7]}, 
          Offset[0.27999999999999997`]}, "Rows" -> {
          Offset[0.2], {
           Offset[0.4]}, 
          Offset[0.2]}}], "\[NoBreak]", ")"}],
    Function[BoxForm`e$, 
     MatrixForm[BoxForm`e$]]], ",", 
   TagBox[
    RowBox[{"(", "\[NoBreak]", GridBox[{
       {"\<\"PB2\"\>", "\<\"\"\>", "\<\"\"\>", "\<\"\"\>"},
       {"\<\"Pos.\"\>", "\<\"30\"\>", "\<\"obs:\"\>", "\<\"exp:\"\>"},
       {"\<\"tta\"\>", "\<\"L\"\>", 
        TagBox[
         InterpretationBox[
          StyleBox["\<\"0\"\>",
           ShowStringCharacters->False],
          0,
          Editable->False],
         NumberForm[#, 2]& ], 
        TagBox[
         InterpretationBox[
          StyleBox["\<\"0.09\"\>",
           ShowStringCharacters->False],
          0.092459492633209,
          AutoDelete->True],
         NumberForm[#, {4, 2}]& ]},
       {"\<\"ttg\"\>", "\<\"L\"\>", 
        TagBox[
         InterpretationBox[
          StyleBox["\<\"0\"\>",
           ShowStringCharacters->False],
          0,
          Editable->False],
         NumberForm[#, 2]& ], 
        TagBox[
         InterpretationBox[
          StyleBox["\<\"0.19\"\>",
           ShowStringCharacters->False],
          0.18997349939436187`,
          AutoDelete->True],
         NumberForm[#, {4, 2}]& ]},
       {"\<\"ctt\"\>", "\<\"L\"\>", 
        TagBox[
         InterpretationBox[
          StyleBox["\<\"0\"\>",
           ShowStringCharacters->False],
          0,
          Editable->False],
         NumberForm[#, 2]& ], 
        TagBox[
         InterpretationBox[
          StyleBox["\<\"0.20\"\>",
           ShowStringCharacters->False],
          0.19854911561866964`,
          AutoDelete->True],
         NumberForm[#, {4, 2}]& ]},
       {"\<\"ctc\"\>", "\<\"L\"\>", 
        TagBox[
         InterpretationBox[
          StyleBox["\<\"0\"\>",
           ShowStringCharacters->False],
          0,
          Editable->False],
         NumberForm[#, 2]& ], 
        TagBox[
         InterpretationBox[
          StyleBox["\<\"0.16\"\>",
           ShowStringCharacters->False],
          0.15995868261870017`,
          AutoDelete->True],
         NumberForm[#, {4, 2}]& ]},
       {"\<\"cta\"\>", "\<\"L\"\>", 
        TagBox[
         InterpretationBox[
          StyleBox["\<\"1\"\>",
           ShowStringCharacters->False],
          1,
          Editable->False],
         NumberForm[#, 2]& ], 
        TagBox[
         InterpretationBox[
          StyleBox["\<\"0.15\"\>",
           ShowStringCharacters->False],
          0.14799284874312338`,
          AutoDelete->True],
         NumberForm[#, {4, 2}]& ]},
       {"\<\"ctg\"\>", "\<\"L\"\>", 
        TagBox[
         InterpretationBox[
          StyleBox["\<\"0\"\>",
           ShowStringCharacters->False],
          0,
          Editable->False],
         NumberForm[#, 2]& ], 
        TagBox[
         InterpretationBox[
          StyleBox["\<\"0.21\"\>",
           ShowStringCharacters->False],
          0.21106636099193601`,
          AutoDelete->True],
         NumberForm[#, {4, 2}]& ]},
       {"\<\"att\"\>", "\<\"I\"\>", 
        TagBox[
         InterpretationBox[
          StyleBox["\<\"0\"\>",
           ShowStringCharacters->False],
          0,
          Editable->False],
         NumberForm[#, 2]& ], 
        TagBox[
         InterpretationBox[
          StyleBox["\<\"983.80\"\>",
           ShowStringCharacters->False],
          983.8249292411406,
          AutoDelete->True],
         NumberForm[#, {4, 2}]& ]},
       {"\<\"atc\"\>", "\<\"I\"\>", 
        TagBox[
         InterpretationBox[
          StyleBox["\<\"52\"\>",
           ShowStringCharacters->False],
          52,
          Editable->False],
         NumberForm[#, 2]& ], 
        TagBox[
         InterpretationBox[
          StyleBox["\<\"717.40\"\>",
           ShowStringCharacters->False],
          717.4276392283017,
          AutoDelete->True],
         NumberForm[#, {4, 2}]& ]},
       {"\<\"ata\"\>", "\<\"I\"\>", 
        TagBox[
         InterpretationBox[
          StyleBox["\<\"2629\"\>",
           ShowStringCharacters->False],
          2629,
          Editable->False],
         NumberForm[#, 2]& ], 
        TagBox[
         InterpretationBox[
          StyleBox["\<\"979.70\"\>",
           ShowStringCharacters->False],
          979.7474315305577,
          AutoDelete->True],
         NumberForm[#, {4, 2}]& ]},
       {"\<\"gtt\"\>", "\<\"V\"\>", 
        TagBox[
         InterpretationBox[
          StyleBox["\<\"0\"\>",
           ShowStringCharacters->False],
          0,
          Editable->False],
         NumberForm[#, 2]& ], 
        TagBox[
         InterpretationBox[
          StyleBox["\<\"1.08\"\>",
           ShowStringCharacters->False],
          1.0754096018280723`,
          AutoDelete->True],
         NumberForm[#, {4, 2}]& ]},
       {"\<\"gtc\"\>", "\<\"V\"\>", 
        TagBox[
         InterpretationBox[
          StyleBox["\<\"0\"\>",
           ShowStringCharacters->False],
          0,
          Editable->False],
         NumberForm[#, 2]& ], 
        TagBox[
         InterpretationBox[
          StyleBox["\<\"1.05\"\>",
           ShowStringCharacters->False],
          1.0519315254894916`,
          AutoDelete->True],
         NumberForm[#, {4, 2}]& ]},
       {"\<\"gta\"\>", "\<\"V\"\>", 
        TagBox[
         InterpretationBox[
          StyleBox["\<\"5\"\>",
           ShowStringCharacters->False],
          5,
          Editable->False],
         NumberForm[#, 2]& ], 
        TagBox[
         InterpretationBox[
          StyleBox["\<\"1.07\"\>",
           ShowStringCharacters->False],
          1.066125280934172,
          AutoDelete->True],
         NumberForm[#, {4, 2}]& ]},
       {"\<\"gtg\"\>", "\<\"V\"\>", 
        TagBox[
         InterpretationBox[
          StyleBox["\<\"0\"\>",
           ShowStringCharacters->False],
          0,
          Editable->False],
         NumberForm[#, 2]& ], 
        TagBox[
         InterpretationBox[
          StyleBox["\<\"1.81\"\>",
           ShowStringCharacters->False],
          1.8065335917482643`,
          AutoDelete->True],
         NumberForm[#, {4, 2}]& ]},
       {"\<\"---\"\>", "\<\"--\"\>", "\<\"-------\"\>", "\<\"-------\"\>"},
       {"\<\"mPD\"\>", "\<\"\"\>", "0.0424289919667819548`2.", 
        "0.6652129629293285661`2."},
       {"\<\"\"\>", "\<\"\"\>", "\<\"nPD:\"\>", "0.06`"},
       {"\<\"\"\>", "\<\"\"\>", "\<\"N. weight:\"\>", 
        TagBox[
         InterpretationBox[
          StyleBox["\<\"1.5\"\>",
           ShowStringCharacters->False],
          1.4920233807253167`,
          AutoDelete->True],
         NumberForm[#, 2]& ]},
       {"\<\"\"\>", "\<\"\"\>", 
        StyleBox["\<\"Sc. PD:\"\>",
         StripOnInput->False,
         LineColor->RGBColor[
           Rational[71, 85], 
           Rational[94, 255], 0],
         FrontFaceColor->RGBColor[
           Rational[71, 85], 
           Rational[94, 255], 0],
         BackFaceColor->RGBColor[
           Rational[71, 85], 
           Rational[94, 255], 0],
         GraphicsColor->RGBColor[
           Rational[71, 85], 
           Rational[94, 255], 0],
         FontColor->RGBColor[
           Rational[71, 85], 
           Rational[94, 255], 0]], 
        StyleBox[
         TagBox[
          InterpretationBox[
           StyleBox["\<\"-0.38\"\>",
            ShowStringCharacters->False],
           -0.3766738482929512,
           AutoDelete->True],
          NumberForm[#, 2]& ],
         StripOnInput->False,
         LineColor->RGBColor[
           Rational[71, 85], 
           Rational[94, 255], 0],
         FrontFaceColor->RGBColor[
           Rational[71, 85], 
           Rational[94, 255], 0],
         BackFaceColor->RGBColor[
           Rational[71, 85], 
           Rational[94, 255], 0],
         GraphicsColor->RGBColor[
           Rational[71, 85], 
           Rational[94, 255], 0],
         FontColor->RGBColor[
           Rational[71, 85], 
           Rational[94, 255], 0]]},
       {"\<\"\"\>", "\<\"\"\>", 
        StyleBox["\<\"Sc. rank:\"\>",
         StripOnInput->False,
         LineColor->RGBColor[
           Rational[71, 85], 
           Rational[94, 255], 0],
         FrontFaceColor->RGBColor[
           Rational[71, 85], 
           Rational[94, 255], 0],
         BackFaceColor->RGBColor[
           Rational[71, 85], 
           Rational[94, 255], 0],
         GraphicsColor->RGBColor[
           Rational[71, 85], 
           Rational[94, 255], 0],
         FontColor->RGBColor[
           Rational[71, 85], 
           Rational[94, 255], 0]], 
        StyleBox[
         TagBox[
          InterpretationBox[
           StyleBox["\<\"-1259.0\"\>",
            ShowStringCharacters->False],
           -1258.9577830752633`,
           AutoDelete->True],
          NumberForm[#, {5, 1}]& ],
         StripOnInput->False,
         LineColor->RGBColor[
           Rational[71, 85], 
           Rational[94, 255], 0],
         FrontFaceColor->RGBColor[
           Rational[71, 85], 
           Rational[94, 255], 0],
         BackFaceColor->RGBColor[
           Rational[71, 85], 
           Rational[94, 255], 0],
         GraphicsColor->RGBColor[
           Rational[71, 85], 
           Rational[94, 255], 0],
         FontColor->RGBColor[
           Rational[71, 85], 
           Rational[94, 255], 0]]}
      },
      GridBoxAlignment->{"Columns" -> {{Center}}, "Rows" -> {{Baseline}}},
      GridBoxSpacings->{"Columns" -> {
          Offset[0.27999999999999997`], {
           Offset[0.7]}, 
          Offset[0.27999999999999997`]}, "Rows" -> {
          Offset[0.2], {
           Offset[0.4]}, 
          Offset[0.2]}}], "\[NoBreak]", ")"}],
    Function[BoxForm`e$, 
     MatrixForm[BoxForm`e$]]], ",", 
   TagBox[
    RowBox[{"(", "\[NoBreak]", GridBox[{
       {"\<\"PB2\"\>", "\<\"\"\>", "\<\"\"\>", "\<\"\"\>"},
       {"\<\"Pos.\"\>", "\<\"31\"\>", "\<\"obs:\"\>", "\<\"exp:\"\>"},
       {"\<\"att\"\>", "\<\"I\"\>", 
        TagBox[
         InterpretationBox[
          StyleBox["\<\"237\"\>",
           ShowStringCharacters->False],
          237,
          Editable->False],
         NumberForm[#, 2]& ], 
        TagBox[
         InterpretationBox[
          StyleBox["\<\"985.70\"\>",
           ShowStringCharacters->False],
          985.6597388816499,
          AutoDelete->True],
         NumberForm[#, {4, 2}]& ]},
       {"\<\"atc\"\>", "\<\"I\"\>", 
        TagBox[
         InterpretationBox[
          StyleBox["\<\"2311\"\>",
           ShowStringCharacters->False],
          2311,
          Editable->False],
         NumberForm[#, 2]& ], 
        TagBox[
         InterpretationBox[
          StyleBox["\<\"718.80\"\>",
           ShowStringCharacters->False],
          718.7656243816555,
          AutoDelete->True],
         NumberForm[#, {4, 2}]& ]},
       {"\<\"ata\"\>", "\<\"I\"\>", 
        TagBox[
         InterpretationBox[
          StyleBox["\<\"138\"\>",
           ShowStringCharacters->False],
          138,
          Editable->False],
         NumberForm[#, 2]& ], 
        TagBox[
         InterpretationBox[
          StyleBox["\<\"981.60\"\>",
           ShowStringCharacters->False],
          981.5746367366945,
          AutoDelete->True],
         NumberForm[#, {4, 2}]& ]},
       {"\<\"ggt\"\>", "\<\"G\"\>", 
        TagBox[
         InterpretationBox[
          StyleBox["\<\"0\"\>",
           ShowStringCharacters->False],
          0,
          Editable->False],
         NumberForm[#, 2]& ], 
        TagBox[
         InterpretationBox[
          StyleBox["\<\"0.14\"\>",
           ShowStringCharacters->False],
          0.1446156403732707,
          AutoDelete->True],
         NumberForm[#, {4, 2}]& ]},
       {"\<\"ggc\"\>", "\<\"G\"\>", 
        TagBox[
         InterpretationBox[
          StyleBox["\<\"1\"\>",
           ShowStringCharacters->False],
          1,
          Editable->False],
         NumberForm[#, 2]& ], 
        TagBox[
         InterpretationBox[
          StyleBox["\<\"0.13\"\>",
           ShowStringCharacters->False],
          0.13135284588211954`,
          AutoDelete->True],
         NumberForm[#, {4, 2}]& ]},
       {"\<\"gga\"\>", "\<\"G\"\>", 
        TagBox[
         InterpretationBox[
          StyleBox["\<\"0\"\>",
           ShowStringCharacters->False],
          0,
          Editable->False],
         NumberForm[#, 2]& ], 
        TagBox[
         InterpretationBox[
          StyleBox["\<\"0.44\"\>",
           ShowStringCharacters->False],
          0.43818050686084387`,
          AutoDelete->True],
         NumberForm[#, {4, 2}]& ]},
       {"\<\"ggg\"\>", "\<\"G\"\>", 
        TagBox[
         InterpretationBox[
          StyleBox["\<\"0\"\>",
           ShowStringCharacters->False],
          0,
          Editable->False],
         NumberForm[#, 2]& ], 
        TagBox[
         InterpretationBox[
          StyleBox["\<\"0.29\"\>",
           ShowStringCharacters->False],
          0.2858510068837659,
          AutoDelete->True],
         NumberForm[#, {4, 2}]& ]},
       {"\<\"---\"\>", "\<\"--\"\>", "\<\"-------\"\>", "\<\"-------\"\>"},
       {"\<\"mPD\"\>", "\<\"\"\>", "0.2508085453776089115`2.", 
        "0.6617397742008454267`2."},
       {"\<\"\"\>", "\<\"\"\>", "\<\"nPD:\"\>", "0.38`"},
       {"\<\"\"\>", "\<\"\"\>", "\<\"N. weight:\"\>", 
        TagBox[
         InterpretationBox[
          StyleBox["\<\"1.3\"\>",
           ShowStringCharacters->False],
          1.2676723257694018`,
          AutoDelete->True],
         NumberForm[#, 2]& ]},
       {"\<\"\"\>", "\<\"\"\>", "\<\"Sc. PD:\"\>", 
        TagBox[
         InterpretationBox[
          StyleBox["\<\"0.072\"\>",
           ShowStringCharacters->False],
          0.07239211596712501,
          AutoDelete->True],
         NumberForm[#, 2]& ]},
       {"\<\"\"\>", "\<\"\"\>", "\<\"Sc. rank:\"\>", 
        TagBox[
         InterpretationBox[
          StyleBox["\<\"479.0\"\>",
           ShowStringCharacters->False],
          478.9995378712314,
          AutoDelete->True],
         NumberForm[#, {5, 1}]& ]}
      },
      GridBoxAlignment->{"Columns" -> {{Center}}, "Rows" -> {{Baseline}}},
      GridBoxSpacings->{"Columns" -> {
          Offset[0.27999999999999997`], {
           Offset[0.7]}, 
          Offset[0.27999999999999997`]}, "Rows" -> {
          Offset[0.2], {
           Offset[0.4]}, 
          Offset[0.2]}}], "\[NoBreak]", ")"}],
    Function[BoxForm`e$, 
     MatrixForm[BoxForm`e$]]], ",", 
   TagBox[
    RowBox[{"(", "\[NoBreak]", GridBox[{
       {"\<\"PB2\"\>", "\<\"\"\>", "\<\"\"\>", "\<\"\"\>"},
       {"\<\"Pos.\"\>", "\<\"32\"\>", "\<\"obs:\"\>", "\<\"exp:\"\>"},
       {"\<\"cgt\"\>", "\<\"R\"\>", 
        TagBox[
         InterpretationBox[
          StyleBox["\<\"0\"\>",
           ShowStringCharacters->False],
          0,
          Editable->False],
         NumberForm[#, 2]& ], 
        TagBox[
         InterpretationBox[
          StyleBox["\<\"0.04\"\>",
           ShowStringCharacters->False],
          0.037423244841097866`,
          AutoDelete->True],
         NumberForm[#, {4, 2}]& ]},
       {"\<\"cgc\"\>", "\<\"R\"\>", 
        TagBox[
         InterpretationBox[
          StyleBox["\<\"0\"\>",
           ShowStringCharacters->False],
          0,
          Editable->False],
         NumberForm[#, 2]& ], 
        TagBox[
         InterpretationBox[
          StyleBox["\<\"0.05\"\>",
           ShowStringCharacters->False],
          0.0535154956370423,
          AutoDelete->True],
         NumberForm[#, {4, 2}]& ]},
       {"\<\"cga\"\>", "\<\"R\"\>", 
        TagBox[
         InterpretationBox[
          StyleBox["\<\"0\"\>",
           ShowStringCharacters->False],
          0,
          Editable->False],
         NumberForm[#, 2]& ], 
        TagBox[
         InterpretationBox[
          StyleBox["\<\"0.10\"\>",
           ShowStringCharacters->False],
          0.10077316890052483`,
          AutoDelete->True],
         NumberForm[#, {4, 2}]& ]},
       {"\<\"cgg\"\>", "\<\"R\"\>", 
        TagBox[
         InterpretationBox[
          StyleBox["\<\"0\"\>",
           ShowStringCharacters->False],
          0,
          Editable->False],
         NumberForm[#, 2]& ], 
        TagBox[
         InterpretationBox[
          StyleBox["\<\"0.08\"\>",
           ShowStringCharacters->False],
          0.08165568361718303,
          AutoDelete->True],
         NumberForm[#, {4, 2}]& ]},
       {"\<\"aaa\"\>", "\<\"K\"\>", 
        TagBox[
         InterpretationBox[
          StyleBox["\<\"196\"\>",
           ShowStringCharacters->False],
          196,
          Editable->False],
         NumberForm[#, 2]& ], 
        TagBox[
         InterpretationBox[
          StyleBox["\<\"1529.00\"\>",
           ShowStringCharacters->False],
          1529.4384044810095`,
          AutoDelete->True],
         NumberForm[#, {4, 2}]& ]},
       {"\<\"aag\"\>", "\<\"K\"\>", 
        TagBox[
         InterpretationBox[
          StyleBox["\<\"2490\"\>",
           ShowStringCharacters->False],
          2490,
          Editable->False],
         NumberForm[#, 2]& ], 
        TagBox[
         InterpretationBox[
          StyleBox["\<\"1157.00\"\>",
           ShowStringCharacters->False],
          1156.561595518991,
          AutoDelete->True],
         NumberForm[#, {4, 2}]& ]},
       {"\<\"aga\"\>", "\<\"R\"\>", 
        TagBox[
         InterpretationBox[
          StyleBox["\<\"0\"\>",
           ShowStringCharacters->False],
          0,
          Editable->False],
         NumberForm[#, 2]& ], 
        TagBox[
         InterpretationBox[
          StyleBox["\<\"0.47\"\>",
           ShowStringCharacters->False],
          0.46683972989498085`,
          AutoDelete->True],
         NumberForm[#, {4, 2}]& ]},
       {"\<\"agg\"\>", "\<\"R\"\>", 
        TagBox[
         InterpretationBox[
          StyleBox["\<\"1\"\>",
           ShowStringCharacters->False],
          1,
          Editable->False],
         NumberForm[#, 2]& ], 
        TagBox[
         InterpretationBox[
          StyleBox["\<\"0.26\"\>",
           ShowStringCharacters->False],
          0.2597926771091712,
          AutoDelete->True],
         NumberForm[#, {4, 2}]& ]},
       {"\<\"---\"\>", "\<\"--\"\>", "\<\"-------\"\>", "\<\"-------\"\>"},
       {"\<\"mPD\"\>", "\<\"\"\>", "0.1360406867848588984`2.", 
        "0.4913410095755403261`2."},
       {"\<\"\"\>", "\<\"\"\>", "\<\"nPD:\"\>", "0.28`"},
       {"\<\"\"\>", "\<\"\"\>", "\<\"N. weight:\"\>", 
        TagBox[
         InterpretationBox[
          StyleBox["\<\"0.91\"\>",
           ShowStringCharacters->False],
          0.9127008379866179,
          AutoDelete->True],
         NumberForm[#, 2]& ]},
       {"\<\"\"\>", "\<\"\"\>", "\<\"Sc. PD:\"\>", 
        TagBox[
         InterpretationBox[
          StyleBox["\<\"-0.039\"\>",
           ShowStringCharacters->False],
          -0.03942430096546173,
          AutoDelete->True],
         NumberForm[#, 2]& ]},
       {"\<\"\"\>", "\<\"\"\>", "\<\"Sc. rank:\"\>", 
        TagBox[
         InterpretationBox[
          StyleBox["\<\"0.4\"\>",
           ShowStringCharacters->False],
          0.3844644436050589,
          AutoDelete->True],
         NumberForm[#, {5, 1}]& ]}
      },
      GridBoxAlignment->{"Columns" -> {{Center}}, "Rows" -> {{Baseline}}},
      GridBoxSpacings->{"Columns" -> {
          Offset[0.27999999999999997`], {
           Offset[0.7]}, 
          Offset[0.27999999999999997`]}, "Rows" -> {
          Offset[0.2], {
           Offset[0.4]}, 
          Offset[0.2]}}], "\[NoBreak]", ")"}],
    Function[BoxForm`e$, 
     MatrixForm[BoxForm`e$]]], ",", 
   TagBox[
    RowBox[{"(", "\[NoBreak]", GridBox[{
       {"\<\"PB2\"\>", "\<\"\"\>", "\<\"\"\>", "\<\"\"\>"},
       {"\<\"Pos.\"\>", "\<\"33\"\>", "\<\"obs:\"\>", "\<\"exp:\"\>"},
       {"\<\"aaa\"\>", "\<\"K\"\>", 
        TagBox[
         InterpretationBox[
          StyleBox["\<\"2515\"\>",
           ShowStringCharacters->False],
          2515,
          Editable->False],
         NumberForm[#, 2]& ], 
        TagBox[
         InterpretationBox[
          StyleBox["\<\"1530.00\"\>",
           ShowStringCharacters->False],
          1530.0078156517022`,
          AutoDelete->True],
         NumberForm[#, {4, 2}]& ]},
       {"\<\"aag\"\>", "\<\"K\"\>", 
        TagBox[
         InterpretationBox[
          StyleBox["\<\"172\"\>",
           ShowStringCharacters->False],
          172,
          Editable->False],
         NumberForm[#, 2]& ], 
        TagBox[
         InterpretationBox[
          StyleBox["\<\"1157.00\"\>",
           ShowStringCharacters->False],
          1156.992184348298,
          AutoDelete->True],
         NumberForm[#, {4, 2}]& ]},
       {"\<\"---\"\>", "\<\"--\"\>", "\<\"-------\"\>", "\<\"-------\"\>"},
       {"\<\"mPD\"\>", "\<\"\"\>", "0.1198733816968770238`2.", 
        "0.4903641787660946205`2."},
       {"\<\"\"\>", "\<\"\"\>", "\<\"nPD:\"\>", "0.24`"},
       {"\<\"\"\>", "\<\"\"\>", "\<\"N. weight:\"\>", 
        TagBox[
         InterpretationBox[
          StyleBox["\<\"0.56\"\>",
           ShowStringCharacters->False],
          0.5588606378299632,
          AutoDelete->True],
         NumberForm[#, 2]& ]},
       {"\<\"\"\>", "\<\"\"\>", "\<\"Sc. PD:\"\>", 
        TagBox[
         InterpretationBox[
          StyleBox["\<\"-0.042\"\>",
           ShowStringCharacters->False],
          -0.04193181746891109,
          AutoDelete->True],
         NumberForm[#, 2]& ]},
       {"\<\"\"\>", "\<\"\"\>", "\<\"Sc. rank:\"\>", 
        TagBox[
         InterpretationBox[
          StyleBox["\<\"-72.7\"\>",
           ShowStringCharacters->False],
          -72.7227293542199,
          AutoDelete->True],
         NumberForm[#, {5, 1}]& ]}
      },
      GridBoxAlignment->{"Columns" -> {{Center}}, "Rows" -> {{Baseline}}},
      GridBoxSpacings->{"Columns" -> {
          Offset[0.27999999999999997`], {
           Offset[0.7]}, 
          Offset[0.27999999999999997`]}, "Rows" -> {
          Offset[0.2], {
           Offset[0.4]}, 
          Offset[0.2]}}], "\[NoBreak]", ")"}],
    Function[BoxForm`e$, 
     MatrixForm[BoxForm`e$]]], ",", 
   TagBox[
    RowBox[{"(", "\[NoBreak]", GridBox[{
       {"\<\"PB2\"\>", "\<\"\"\>", "\<\"\"\>", "\<\"\"\>"},
       {"\<\"Pos.\"\>", "\<\"34\"\>", "\<\"obs:\"\>", "\<\"exp:\"\>"},
       {"\<\"tat\"\>", "\<\"Y\"\>", 
        TagBox[
         InterpretationBox[
          StyleBox["\<\"883\"\>",
           ShowStringCharacters->False],
          883,
          Editable->False],
         NumberForm[#, 2]& ], 
        TagBox[
         InterpretationBox[
          StyleBox["\<\"1288.00\"\>",
           ShowStringCharacters->False],
          1288.2178424368346`,
          AutoDelete->True],
         NumberForm[#, {4, 2}]& ]},
       {"\<\"tac\"\>", "\<\"Y\"\>", 
        TagBox[
         InterpretationBox[
          StyleBox["\<\"1803\"\>",
           ShowStringCharacters->False],
          1803,
          Editable->False],
         NumberForm[#, 2]& ], 
        TagBox[
         InterpretationBox[
          StyleBox["\<\"1398.00\"\>",
           ShowStringCharacters->False],
          1397.7821575631654`,
          AutoDelete->True],
         NumberForm[#, {4, 2}]& ]},
       {"\<\"tgt\"\>", "\<\"C\"\>", 
        TagBox[
         InterpretationBox[
          StyleBox["\<\"0\"\>",
           ShowStringCharacters->False],
          0,
          Editable->False],
         NumberForm[#, 2]& ], 
        TagBox[
         InterpretationBox[
          StyleBox["\<\"0.39\"\>",
           ShowStringCharacters->False],
          0.3870326649706052,
          AutoDelete->True],
         NumberForm[#, {4, 2}]& ]},
       {"\<\"tgc\"\>", "\<\"C\"\>", 
        TagBox[
         InterpretationBox[
          StyleBox["\<\"1\"\>",
           ShowStringCharacters->False],
          1,
          Editable->False],
         NumberForm[#, 2]& ], 
        TagBox[
         InterpretationBox[
          StyleBox["\<\"0.61\"\>",
           ShowStringCharacters->False],
          0.6129673350293948,
          AutoDelete->True],
         NumberForm[#, {4, 2}]& ]},
       {"\<\"---\"\>", "\<\"--\"\>", "\<\"-------\"\>", "\<\"-------\"\>"},
       {"\<\"mPD\"\>", "\<\"\"\>", "0.442165901235395818`2.", 
        "0.4999092863868007205`2."},
       {"\<\"\"\>", "\<\"\"\>", "\<\"nPD:\"\>", "0.88`"},
       {"\<\"\"\>", "\<\"\"\>", "\<\"N. weight:\"\>", 
        TagBox[
         InterpretationBox[
          StyleBox["\<\"0.079\"\>",
           ShowStringCharacters->False],
          0.07854365630071426,
          AutoDelete->True],
         NumberForm[#, 2]& ]},
       {"\<\"\"\>", "\<\"\"\>", "\<\"Sc. PD:\"\>", 
        TagBox[
         InterpretationBox[
          StyleBox["\<\"0.043\"\>",
           ShowStringCharacters->False],
          0.04347378364291314,
          AutoDelete->True],
         NumberForm[#, 2]& ]},
       {"\<\"\"\>", "\<\"\"\>", "\<\"Sc. rank:\"\>", 
        TagBox[
         InterpretationBox[
          StyleBox["\<\"109.2\"\>",
           ShowStringCharacters->False],
          109.19899072573926`,
          AutoDelete->True],
         NumberForm[#, {5, 1}]& ]}
      },
      GridBoxAlignment->{"Columns" -> {{Center}}, "Rows" -> {{Baseline}}},
      GridBoxSpacings->{"Columns" -> {
          Offset[0.27999999999999997`], {
           Offset[0.7]}, 
          Offset[0.27999999999999997`]}, "Rows" -> {
          Offset[0.2], {
           Offset[0.4]}, 
          Offset[0.2]}}], "\[NoBreak]", ")"}],
    Function[BoxForm`e$, 
     MatrixForm[BoxForm`e$]]], ",", 
   TagBox[
    RowBox[{"(", "\[NoBreak]", GridBox[{
       {"\<\"PB2\"\>", "\<\"\"\>", "\<\"\"\>", "\<\"\"\>"},
       {"\<\"Pos.\"\>", "\<\"35\"\>", "\<\"obs:\"\>", "\<\"exp:\"\>"},
       {"\<\"act\"\>", "\<\"T\"\>", 
        TagBox[
         InterpretationBox[
          StyleBox["\<\"1\"\>",
           ShowStringCharacters->False],
          1,
          Editable->False],
         NumberForm[#, 2]& ], 
        TagBox[
         InterpretationBox[
          StyleBox["\<\"704.40\"\>",
           ShowStringCharacters->False],
          704.3989327906903,
          AutoDelete->True],
         NumberForm[#, {4, 2}]& ]},
       {"\<\"acc\"\>", "\<\"T\"\>", 
        TagBox[
         InterpretationBox[
          StyleBox["\<\"216\"\>",
           ShowStringCharacters->False],
          216,
          Editable->False],
         NumberForm[#, 2]& ], 
        TagBox[
         InterpretationBox[
          StyleBox["\<\"605.50\"\>",
           ShowStringCharacters->False],
          605.4528333965426,
          AutoDelete->True],
         NumberForm[#, {4, 2}]& ]},
       {"\<\"aca\"\>", "\<\"T\"\>", 
        TagBox[
         InterpretationBox[
          StyleBox["\<\"2180\"\>",
           ShowStringCharacters->False],
          2180,
          Editable->False],
         NumberForm[#, 2]& ], 
        TagBox[
         InterpretationBox[
          StyleBox["\<\"1124.00\"\>",
           ShowStringCharacters->False],
          1124.3354801376217`,
          AutoDelete->True],
         NumberForm[#, {4, 2}]& ]},
       {"\<\"acg\"\>", "\<\"T\"\>", 
        TagBox[
         InterpretationBox[
          StyleBox["\<\"290\"\>",
           ShowStringCharacters->False],
          290,
          Editable->False],
         NumberForm[#, 2]& ], 
        TagBox[
         InterpretationBox[
          StyleBox["\<\"252.80\"\>",
           ShowStringCharacters->False],
          252.8127536751455,
          AutoDelete->True],
         NumberForm[#, {4, 2}]& ]},
       {"\<\"---\"\>", "\<\"--\"\>", "\<\"-------\"\>", "\<\"-------\"\>"},
       {"\<\"mPD\"\>", "\<\"\"\>", "0.3237800601389830687`2.", 
        "0.6965644104148271399`2."},
       {"\<\"\"\>", "\<\"\"\>", "\<\"nPD:\"\>", "0.46`"},
       {"\<\"\"\>", "\<\"\"\>", "\<\"N. weight:\"\>", 
        TagBox[
         InterpretationBox[
          StyleBox["\<\"0.76\"\>",
           ShowStringCharacters->False],
          0.762189028758814,
          AutoDelete->True],
         NumberForm[#, 2]& ]},
       {"\<\"\"\>", "\<\"\"\>", "\<\"Sc. PD:\"\>", 
        TagBox[
         InterpretationBox[
          StyleBox["\<\"0.11\"\>",
           ShowStringCharacters->False],
          0.10775390312617658`,
          AutoDelete->True],
         NumberForm[#, 2]& ]},
       {"\<\"\"\>", "\<\"\"\>", "\<\"Sc. rank:\"\>", 
        TagBox[
         InterpretationBox[
          StyleBox["\<\"495.1\"\>",
           ShowStringCharacters->False],
          495.0692044774712,
          AutoDelete->True],
         NumberForm[#, {5, 1}]& ]}
      },
      GridBoxAlignment->{"Columns" -> {{Center}}, "Rows" -> {{Baseline}}},
      GridBoxSpacings->{"Columns" -> {
          Offset[0.27999999999999997`], {
           Offset[0.7]}, 
          Offset[0.27999999999999997`]}, "Rows" -> {
          Offset[0.2], {
           Offset[0.4]}, 
          Offset[0.2]}}], "\[NoBreak]", ")"}],
    Function[BoxForm`e$, 
     MatrixForm[BoxForm`e$]]], ",", 
   TagBox[
    RowBox[{"(", "\[NoBreak]", GridBox[{
       {"\<\"PB2\"\>", "\<\"\"\>", "\<\"\"\>", "\<\"\"\>"},
       {"\<\"Pos.\"\>", "\<\"36\"\>", "\<\"obs:\"\>", "\<\"exp:\"\>"},
       {"\<\"tct\"\>", "\<\"S\"\>", 
        TagBox[
         InterpretationBox[
          StyleBox["\<\"3\"\>",
           ShowStringCharacters->False],
          3,
          Editable->False],
         NumberForm[#, 2]& ], 
        TagBox[
         InterpretationBox[
          StyleBox["\<\"448.50\"\>",
           ShowStringCharacters->False],
          448.5197387939414,
          AutoDelete->True],
         NumberForm[#, {4, 2}]& ]},
       {"\<\"tcc\"\>", "\<\"S\"\>", 
        TagBox[
         InterpretationBox[
          StyleBox["\<\"1\"\>",
           ShowStringCharacters->False],
          1,
          Editable->False],
         NumberForm[#, 2]& ], 
        TagBox[
         InterpretationBox[
          StyleBox["\<\"389.20\"\>",
           ShowStringCharacters->False],
          389.224968803076,
          AutoDelete->True],
         NumberForm[#, {4, 2}]& ]},
       {"\<\"tca\"\>", "\<\"S\"\>", 
        TagBox[
         InterpretationBox[
          StyleBox["\<\"2240\"\>",
           ShowStringCharacters->False],
          2240,
          Editable->False],
         NumberForm[#, 2]& ], 
        TagBox[
         InterpretationBox[
          StyleBox["\<\"609.10\"\>",
           ShowStringCharacters->False],
          609.1439914950795,
          AutoDelete->True],
         NumberForm[#, {4, 2}]& ]},
       {"\<\"tcg\"\>", "\<\"S\"\>", 
        TagBox[
         InterpretationBox[
          StyleBox["\<\"443\"\>",
           ShowStringCharacters->False],
          443,
          Editable->False],
         NumberForm[#, 2]& ], 
        TagBox[
         InterpretationBox[
          StyleBox["\<\"162.10\"\>",
           ShowStringCharacters->False],
          162.10832343831535`,
          AutoDelete->True],
         NumberForm[#, {4, 2}]& ]},
       {"\<\"agt\"\>", "\<\"S\"\>", 
        TagBox[
         InterpretationBox[
          StyleBox["\<\"0\"\>",
           ShowStringCharacters->False],
          0,
          Editable->False],
         NumberForm[#, 2]& ], 
        TagBox[
         InterpretationBox[
          StyleBox["\<\"582.80\"\>",
           ShowStringCharacters->False],
          582.8206073729319,
          AutoDelete->True],
         NumberForm[#, {4, 2}]& ]},
       {"\<\"agc\"\>", "\<\"S\"\>", 
        TagBox[
         InterpretationBox[
          StyleBox["\<\"0\"\>",
           ShowStringCharacters->False],
          0,
          Editable->False],
         NumberForm[#, 2]& ], 
        TagBox[
         InterpretationBox[
          StyleBox["\<\"495.20\"\>",
           ShowStringCharacters->False],
          495.1823700966559,
          AutoDelete->True],
         NumberForm[#, {4, 2}]& ]},
       {"\<\"---\"\>", "\<\"--\"\>", "\<\"-------\"\>", "\<\"-------\"\>"},
       {"\<\"mPD\"\>", "\<\"\"\>", "0.2779592095750172988`2.", 
        "1.6502575790112247047`2."},
       {"\<\"\"\>", "\<\"\"\>", "\<\"nPD:\"\>", "0.17`"},
       {"\<\"\"\>", "\<\"\"\>", "\<\"N. weight:\"\>", 
        TagBox[
         InterpretationBox[
          StyleBox["\<\"2.\"\>",
           ShowStringCharacters->False],
          2.02129565015995,
          AutoDelete->True],
         NumberForm[#, 2]& ]},
       {"\<\"\"\>", "\<\"\"\>", "\<\"Sc. PD:\"\>", 
        TagBox[
         InterpretationBox[
          StyleBox["\<\"-0.3\"\>",
           ShowStringCharacters->False],
          -0.3025643905944614,
          AutoDelete->True],
         NumberForm[#, 2]& ]},
       {"\<\"\"\>", "\<\"\"\>", "\<\"Sc. rank:\"\>", 
        TagBox[
         InterpretationBox[
          StyleBox["\<\"-851.2\"\>",
           ShowStringCharacters->False],
          -851.2335639366087,
          AutoDelete->True],
         NumberForm[#, {5, 1}]& ]}
      },
      GridBoxAlignment->{"Columns" -> {{Center}}, "Rows" -> {{Baseline}}},
      GridBoxSpacings->{"Columns" -> {
          Offset[0.27999999999999997`], {
           Offset[0.7]}, 
          Offset[0.27999999999999997`]}, "Rows" -> {
          Offset[0.2], {
           Offset[0.4]}, 
          Offset[0.2]}}], "\[NoBreak]", ")"}],
    Function[BoxForm`e$, 
     MatrixForm[BoxForm`e$]]], ",", 
   TagBox[
    RowBox[{"(", "\[NoBreak]", GridBox[{
       {"\<\"PB2\"\>", "\<\"\"\>", "\<\"\"\>", "\<\"\"\>"},
       {"\<\"Pos.\"\>", "\<\"37\"\>", "\<\"obs:\"\>", "\<\"exp:\"\>"},
       {"\<\"ggt\"\>", "\<\"G\"\>", 
        TagBox[
         InterpretationBox[
          StyleBox["\<\"7\"\>",
           ShowStringCharacters->False],
          7,
          Editable->False],
         NumberForm[#, 2]& ], 
        TagBox[
         InterpretationBox[
          StyleBox["\<\"388.60\"\>",
           ShowStringCharacters->False],
          388.58222568297845`,
          AutoDelete->True],
         NumberForm[#, {4, 2}]& ]},
       {"\<\"ggc\"\>", "\<\"G\"\>", 
        TagBox[
         InterpretationBox[
          StyleBox["\<\"0\"\>",
           ShowStringCharacters->False],
          0,
          Editable->False],
         NumberForm[#, 2]& ], 
        TagBox[
         InterpretationBox[
          StyleBox["\<\"352.90\"\>",
           ShowStringCharacters->False],
          352.9450968852552,
          AutoDelete->True],
         NumberForm[#, {4, 2}]& ]},
       {"\<\"gga\"\>", "\<\"G\"\>", 
        TagBox[
         InterpretationBox[
          StyleBox["\<\"2527\"\>",
           ShowStringCharacters->False],
          2527,
          Editable->False],
         NumberForm[#, 2]& ], 
        TagBox[
         InterpretationBox[
          StyleBox["\<\"1177.00\"\>",
           ShowStringCharacters->False],
          1177.3910219350873`,
          AutoDelete->True],
         NumberForm[#, {4, 2}]& ]},
       {"\<\"ggg\"\>", "\<\"G\"\>", 
        TagBox[
         InterpretationBox[
          StyleBox["\<\"153\"\>",
           ShowStringCharacters->False],
          153,
          Editable->False],
         NumberForm[#, 2]& ], 
        TagBox[
         InterpretationBox[
          StyleBox["\<\"768.10\"\>",
           ShowStringCharacters->False],
          768.0816554966791,
          AutoDelete->True],
         NumberForm[#, {4, 2}]& ]},
       {"\<\"---\"\>", "\<\"--\"\>", "\<\"-------\"\>", "\<\"-------\"\>"},
       {"\<\"mPD\"\>", "\<\"\"\>", "0.1123389663865150343`2.", 
        "0.6881197917088081869`2."},
       {"\<\"\"\>", "\<\"\"\>", "\<\"nPD:\"\>", "0.16`"},
       {"\<\"\"\>", "\<\"\"\>", "\<\"N. weight:\"\>", 
        TagBox[
         InterpretationBox[
          StyleBox["\<\"1.\"\>",
           ShowStringCharacters->False],
          1.0024831160679035`,
          AutoDelete->True],
         NumberForm[#, 2]& ]},
       {"\<\"\"\>", "\<\"\"\>", "\<\"Sc. PD:\"\>", 
        TagBox[
         InterpretationBox[
          StyleBox["\<\"-0.16\"\>",
           ShowStringCharacters->False],
          -0.1551584444099831,
          AutoDelete->True],
         NumberForm[#, 2]& ]},
       {"\<\"\"\>", "\<\"\"\>", "\<\"Sc. rank:\"\>", 
        TagBox[
         InterpretationBox[
          StyleBox["\<\"-439.9\"\>",
           ShowStringCharacters->False],
          -439.9199200387553,
          AutoDelete->True],
         NumberForm[#, {5, 1}]& ]}
      },
      GridBoxAlignment->{"Columns" -> {{Center}}, "Rows" -> {{Baseline}}},
      GridBoxSpacings->{"Columns" -> {
          Offset[0.27999999999999997`], {
           Offset[0.7]}, 
          Offset[0.27999999999999997`]}, "Rows" -> {
          Offset[0.2], {
           Offset[0.4]}, 
          Offset[0.2]}}], "\[NoBreak]", ")"}],
    Function[BoxForm`e$, 
     MatrixForm[BoxForm`e$]]], ",", 
   TagBox[
    RowBox[{"(", "\[NoBreak]", GridBox[{
       {"\<\"PB2\"\>", "\<\"\"\>", "\<\"\"\>", "\<\"\"\>"},
       {"\<\"Pos.\"\>", "\<\"38\"\>", "\<\"obs:\"\>", "\<\"exp:\"\>"},
       {"\<\"cgt\"\>", "\<\"R\"\>", 
        TagBox[
         InterpretationBox[
          StyleBox["\<\"0\"\>",
           ShowStringCharacters->False],
          0,
          Editable->False],
         NumberForm[#, 2]& ], 
        TagBox[
         InterpretationBox[
          StyleBox["\<\"100.60\"\>",
           ShowStringCharacters->False],
          100.55625888802997`,
          AutoDelete->True],
         NumberForm[#, {4, 2}]& ]},
       {"\<\"cgc\"\>", "\<\"R\"\>", 
        TagBox[
         InterpretationBox[
          StyleBox["\<\"0\"\>",
           ShowStringCharacters->False],
          0,
          Editable->False],
         NumberForm[#, 2]& ], 
        TagBox[
         InterpretationBox[
          StyleBox["\<\"143.80\"\>",
           ShowStringCharacters->False],
          143.79613677673265`,
          AutoDelete->True],
         NumberForm[#, {4, 2}]& ]},
       {"\<\"cga\"\>", "\<\"R\"\>", 
        TagBox[
         InterpretationBox[
          StyleBox["\<\"12\"\>",
           ShowStringCharacters->False],
          12,
          Editable->False],
         NumberForm[#, 2]& ], 
        TagBox[
         InterpretationBox[
          StyleBox["\<\"270.80\"\>",
           ShowStringCharacters->False],
          270.7775048357102,
          AutoDelete->True],
         NumberForm[#, {4, 2}]& ]},
       {"\<\"cgg\"\>", "\<\"R\"\>", 
        TagBox[
         InterpretationBox[
          StyleBox["\<\"0\"\>",
           ShowStringCharacters->False],
          0,
          Editable->False],
         NumberForm[#, 2]& ], 
        TagBox[
         InterpretationBox[
          StyleBox["\<\"219.40\"\>",
           ShowStringCharacters->False],
          219.4088218793708,
          AutoDelete->True],
         NumberForm[#, {4, 2}]& ]},
       {"\<\"aga\"\>", "\<\"R\"\>", 
        TagBox[
         InterpretationBox[
          StyleBox["\<\"2149\"\>",
           ShowStringCharacters->False],
          2149,
          Editable->False],
         NumberForm[#, 2]& ], 
        TagBox[
         InterpretationBox[
          StyleBox["\<\"1254.00\"\>",
           ShowStringCharacters->False],
          1254.3983542278136`,
          AutoDelete->True],
         NumberForm[#, {4, 2}]& ]},
       {"\<\"agg\"\>", "\<\"R\"\>", 
        TagBox[
         InterpretationBox[
          StyleBox["\<\"526\"\>",
           ShowStringCharacters->False],
          526,
          Editable->False],
         NumberForm[#, 2]& ], 
        TagBox[
         InterpretationBox[
          StyleBox["\<\"698.10\"\>",
           ShowStringCharacters->False],
          698.062923392343,
          AutoDelete->True],
         NumberForm[#, {4, 2}]& ]},
       {"\<\"---\"\>", "\<\"--\"\>", "\<\"-------\"\>", "\<\"-------\"\>"},
       {"\<\"mPD\"\>", "\<\"\"\>", "0.3238853629385688408`2.", 
        "0.9542397107415423396`2."},
       {"\<\"\"\>", "\<\"\"\>", "\<\"nPD:\"\>", "0.34`"},
       {"\<\"\"\>", "\<\"\"\>", "\<\"N. weight:\"\>", 
        TagBox[
         InterpretationBox[
          StyleBox["\<\"0.59\"\>",
           ShowStringCharacters->False],
          0.589767937804976,
          AutoDelete->True],
         NumberForm[#, 2]& ]},
       {"\<\"\"\>", "\<\"\"\>", "\<\"Sc. PD:\"\>", 
        TagBox[
         InterpretationBox[
          StyleBox["\<\"0.011\"\>",
           ShowStringCharacters->False],
          0.0107464258170895,
          AutoDelete->True],
         NumberForm[#, 2]& ]},
       {"\<\"\"\>", "\<\"\"\>", "\<\"Sc. rank:\"\>", 
        TagBox[
         InterpretationBox[
          StyleBox["\<\"141.4\"\>",
           ShowStringCharacters->False],
          141.3788291302132,
          AutoDelete->True],
         NumberForm[#, {5, 1}]& ]}
      },
      GridBoxAlignment->{"Columns" -> {{Center}}, "Rows" -> {{Baseline}}},
      GridBoxSpacings->{"Columns" -> {
          Offset[0.27999999999999997`], {
           Offset[0.7]}, 
          Offset[0.27999999999999997`]}, "Rows" -> {
          Offset[0.2], {
           Offset[0.4]}, 
          Offset[0.2]}}], "\[NoBreak]", ")"}],
    Function[BoxForm`e$, 
     MatrixForm[BoxForm`e$]]], ",", 
   TagBox[
    RowBox[{"(", "\[NoBreak]", GridBox[{
       {"\<\"PB2\"\>", "\<\"\"\>", "\<\"\"\>", "\<\"\"\>"},
       {"\<\"Pos.\"\>", "\<\"39\"\>", "\<\"obs:\"\>", "\<\"exp:\"\>"},
       {"\<\"tta\"\>", "\<\"L\"\>", 
        TagBox[
         InterpretationBox[
          StyleBox["\<\"0\"\>",
           ShowStringCharacters->False],
          0,
          Editable->False],
         NumberForm[#, 2]& ], 
        TagBox[
         InterpretationBox[
          StyleBox["\<\"0.09\"\>",
           ShowStringCharacters->False],
          0.092459492633209,
          AutoDelete->True],
         NumberForm[#, {4, 2}]& ]},
       {"\<\"ttg\"\>", "\<\"L\"\>", 
        TagBox[
         InterpretationBox[
          StyleBox["\<\"0\"\>",
           ShowStringCharacters->False],
          0,
          Editable->False],
         NumberForm[#, 2]& ], 
        TagBox[
         InterpretationBox[
          StyleBox["\<\"0.19\"\>",
           ShowStringCharacters->False],
          0.18997349939436187`,
          AutoDelete->True],
         NumberForm[#, {4, 2}]& ]},
       {"\<\"ctt\"\>", "\<\"L\"\>", 
        TagBox[
         InterpretationBox[
          StyleBox["\<\"0\"\>",
           ShowStringCharacters->False],
          0,
          Editable->False],
         NumberForm[#, 2]& ], 
        TagBox[
         InterpretationBox[
          StyleBox["\<\"0.20\"\>",
           ShowStringCharacters->False],
          0.19854911561866964`,
          AutoDelete->True],
         NumberForm[#, {4, 2}]& ]},
       {"\<\"ctc\"\>", "\<\"L\"\>", 
        TagBox[
         InterpretationBox[
          StyleBox["\<\"0\"\>",
           ShowStringCharacters->False],
          0,
          Editable->False],
         NumberForm[#, 2]& ], 
        TagBox[
         InterpretationBox[
          StyleBox["\<\"0.16\"\>",
           ShowStringCharacters->False],
          0.15995868261870017`,
          AutoDelete->True],
         NumberForm[#, {4, 2}]& ]},
       {"\<\"cta\"\>", "\<\"L\"\>", 
        TagBox[
         InterpretationBox[
          StyleBox["\<\"1\"\>",
           ShowStringCharacters->False],
          1,
          Editable->False],
         NumberForm[#, 2]& ], 
        TagBox[
         InterpretationBox[
          StyleBox["\<\"0.15\"\>",
           ShowStringCharacters->False],
          0.14799284874312338`,
          AutoDelete->True],
         NumberForm[#, {4, 2}]& ]},
       {"\<\"ctg\"\>", "\<\"L\"\>", 
        TagBox[
         InterpretationBox[
          StyleBox["\<\"0\"\>",
           ShowStringCharacters->False],
          0,
          Editable->False],
         NumberForm[#, 2]& ], 
        TagBox[
         InterpretationBox[
          StyleBox["\<\"0.21\"\>",
           ShowStringCharacters->False],
          0.21106636099193601`,
          AutoDelete->True],
         NumberForm[#, {4, 2}]& ]},
       {"\<\"caa\"\>", "\<\"Q\"\>", 
        TagBox[
         InterpretationBox[
          StyleBox["\<\"1633\"\>",
           ShowStringCharacters->False],
          1633,
          Editable->False],
         NumberForm[#, 2]& ], 
        TagBox[
         InterpretationBox[
          StyleBox["\<\"1340.00\"\>",
           ShowStringCharacters->False],
          1340.0241357226496`,
          AutoDelete->True],
         NumberForm[#, {4, 2}]& ]},
       {"\<\"cag\"\>", "\<\"Q\"\>", 
        TagBox[
         InterpretationBox[
          StyleBox["\<\"1051\"\>",
           ShowStringCharacters->False],
          1051,
          Editable->False],
         NumberForm[#, 2]& ], 
        TagBox[
         InterpretationBox[
          StyleBox["\<\"1344.00\"\>",
           ShowStringCharacters->False],
          1343.9758642773506`,
          AutoDelete->True],
         NumberForm[#, {4, 2}]& ]},
       {"\<\"aaa\"\>", "\<\"K\"\>", 
        TagBox[
         InterpretationBox[
          StyleBox["\<\"2\"\>",
           ShowStringCharacters->False],
          2,
          Editable->False],
         NumberForm[#, 2]& ], 
        TagBox[
         InterpretationBox[
          StyleBox["\<\"1.14\"\>",
           ShowStringCharacters->False],
          1.1388223413857106`,
          AutoDelete->True],
         NumberForm[#, {4, 2}]& ]},
       {"\<\"aag\"\>", "\<\"K\"\>", 
        TagBox[
         InterpretationBox[
          StyleBox["\<\"0\"\>",
           ShowStringCharacters->False],
          0,
          Editable->False],
         NumberForm[#, 2]& ], 
        TagBox[
         InterpretationBox[
          StyleBox["\<\"0.86\"\>",
           ShowStringCharacters->False],
          0.8611776586142895,
          AutoDelete->True],
         NumberForm[#, {4, 2}]& ]},
       {"\<\"---\"\>", "\<\"--\"\>", "\<\"-------\"\>", "\<\"-------\"\>"},
       {"\<\"mPD\"\>", "\<\"\"\>", "0.4787098522684855601`2.", 
        "0.5025740185947434776`2."},
       {"\<\"\"\>", "\<\"\"\>", "\<\"nPD:\"\>", "0.9500000000000001`"},
       {"\<\"\"\>", "\<\"\"\>", "\<\"N. weight:\"\>", 
        TagBox[
         InterpretationBox[
          StyleBox["\<\"0.043\"\>",
           ShowStringCharacters->False],
          0.04326286467264354,
          AutoDelete->True],
         NumberForm[#, 2]& ]},
       {"\<\"\"\>", "\<\"\"\>", "\<\"Sc. PD:\"\>", 
        TagBox[
         InterpretationBox[
          StyleBox["\<\"0.027\"\>",
           ShowStringCharacters->False],
          0.026835928992331483`,
          AutoDelete->True],
         NumberForm[#, 2]& ]},
       {"\<\"\"\>", "\<\"\"\>", "\<\"Sc. rank:\"\>", 
        TagBox[
         InterpretationBox[
          StyleBox["\<\"60.8\"\>",
           ShowStringCharacters->False],
          60.78696889310089,
          AutoDelete->True],
         NumberForm[#, {5, 1}]& ]}
      },
      GridBoxAlignment->{"Columns" -> {{Center}}, "Rows" -> {{Baseline}}},
      GridBoxSpacings->{"Columns" -> {
          Offset[0.27999999999999997`], {
           Offset[0.7]}, 
          Offset[0.27999999999999997`]}, "Rows" -> {
          Offset[0.2], {
           Offset[0.4]}, 
          Offset[0.2]}}], "\[NoBreak]", ")"}],
    Function[BoxForm`e$, 
     MatrixForm[BoxForm`e$]]], ",", 
   TagBox[
    RowBox[{"(", "\[NoBreak]", GridBox[{
       {"\<\"PB2\"\>", "\<\"\"\>", "\<\"\"\>", "\<\"\"\>"},
       {"\<\"Pos.\"\>", "\<\"40\"\>", "\<\"obs:\"\>", "\<\"exp:\"\>"},
       {"\<\"gat\"\>", "\<\"D\"\>", 
        TagBox[
         InterpretationBox[
          StyleBox["\<\"1\"\>",
           ShowStringCharacters->False],
          1,
          Editable->False],
         NumberForm[#, 2]& ], 
        TagBox[
         InterpretationBox[
          StyleBox["\<\"0.54\"\>",
           ShowStringCharacters->False],
          0.5399301304558849,
          AutoDelete->True],
         NumberForm[#, {4, 2}]& ]},
       {"\<\"gac\"\>", "\<\"D\"\>", 
        TagBox[
         InterpretationBox[
          StyleBox["\<\"0\"\>",
           ShowStringCharacters->False],
          0,
          Editable->False],
         NumberForm[#, 2]& ], 
        TagBox[
         InterpretationBox[
          StyleBox["\<\"0.46\"\>",
           ShowStringCharacters->False],
          0.460069869544115,
          AutoDelete->True],
         NumberForm[#, {4, 2}]& ]},
       {"\<\"gaa\"\>", "\<\"E\"\>", 
        TagBox[
         InterpretationBox[
          StyleBox["\<\"129\"\>",
           ShowStringCharacters->False],
          129,
          Editable->False],
         NumberForm[#, 2]& ], 
        TagBox[
         InterpretationBox[
          StyleBox["\<\"1506.00\"\>",
           ShowStringCharacters->False],
          1505.707999924497,
          AutoDelete->True],
         NumberForm[#, {4, 2}]& ]},
       {"\<\"gag\"\>", "\<\"E\"\>", 
        TagBox[
         InterpretationBox[
          StyleBox["\<\"2557\"\>",
           ShowStringCharacters->False],
          2557,
          Editable->False],
         NumberForm[#, 2]& ], 
        TagBox[
         InterpretationBox[
          StyleBox["\<\"1180.00\"\>",
           ShowStringCharacters->False],
          1180.292000075503,
          AutoDelete->True],
         NumberForm[#, {4, 2}]& ]},
       {"\<\"---\"\>", "\<\"--\"\>", "\<\"-------\"\>", "\<\"-------\"\>"},
       {"\<\"mPD\"\>", "\<\"\"\>", "0.092150757030139601`2.", 
        "0.4930385033969410534`2."},
       {"\<\"\"\>", "\<\"\"\>", "\<\"nPD:\"\>", "0.19`"},
       {"\<\"\"\>", "\<\"\"\>", "\<\"N. weight:\"\>", 
        TagBox[
         InterpretationBox[
          StyleBox["\<\"1.\"\>",
           ShowStringCharacters->False],
          1.0045517128122254`,
          AutoDelete->True],
         NumberForm[#, 2]& ]},
       {"\<\"\"\>", "\<\"\"\>", "\<\"Sc. PD:\"\>", 
        TagBox[
         InterpretationBox[
          StyleBox["\<\"-0.13\"\>",
           ShowStringCharacters->False],
          -0.13214919159241206`,
          AutoDelete->True],
         NumberForm[#, 2]& ]},
       {"\<\"\"\>", "\<\"\"\>", "\<\"Sc. rank:\"\>", 
        TagBox[
         InterpretationBox[
          StyleBox["\<\"-342.1\"\>",
           ShowStringCharacters->False],
          -342.14807416804325`,
          AutoDelete->True],
         NumberForm[#, {5, 1}]& ]}
      },
      GridBoxAlignment->{"Columns" -> {{Center}}, "Rows" -> {{Baseline}}},
      GridBoxSpacings->{"Columns" -> {
          Offset[0.27999999999999997`], {
           Offset[0.7]}, 
          Offset[0.27999999999999997`]}, "Rows" -> {
          Offset[0.2], {
           Offset[0.4]}, 
          Offset[0.2]}}], "\[NoBreak]", ")"}],
    Function[BoxForm`e$, 
     MatrixForm[BoxForm`e$]]], ",", 
   TagBox[
    RowBox[{"(", "\[NoBreak]", GridBox[{
       {"\<\"PB2\"\>", "\<\"\"\>", "\<\"\"\>", "\<\"\"\>"},
       {"\<\"Pos.\"\>", "\<\"41\"\>", "\<\"obs:\"\>", "\<\"exp:\"\>"},
       {"\<\"cgt\"\>", "\<\"R\"\>", 
        TagBox[
         InterpretationBox[
          StyleBox["\<\"0\"\>",
           ShowStringCharacters->False],
          0,
          Editable->False],
         NumberForm[#, 2]& ], 
        TagBox[
         InterpretationBox[
          StyleBox["\<\"0.04\"\>",
           ShowStringCharacters->False],
          0.037423244841097866`,
          AutoDelete->True],
         NumberForm[#, {4, 2}]& ]},
       {"\<\"cgc\"\>", "\<\"R\"\>", 
        TagBox[
         InterpretationBox[
          StyleBox["\<\"0\"\>",
           ShowStringCharacters->False],
          0,
          Editable->False],
         NumberForm[#, 2]& ], 
        TagBox[
         InterpretationBox[
          StyleBox["\<\"0.05\"\>",
           ShowStringCharacters->False],
          0.0535154956370423,
          AutoDelete->True],
         NumberForm[#, {4, 2}]& ]},
       {"\<\"cga\"\>", "\<\"R\"\>", 
        TagBox[
         InterpretationBox[
          StyleBox["\<\"0\"\>",
           ShowStringCharacters->False],
          0,
          Editable->False],
         NumberForm[#, 2]& ], 
        TagBox[
         InterpretationBox[
          StyleBox["\<\"0.10\"\>",
           ShowStringCharacters->False],
          0.10077316890052483`,
          AutoDelete->True],
         NumberForm[#, {4, 2}]& ]},
       {"\<\"cgg\"\>", "\<\"R\"\>", 
        TagBox[
         InterpretationBox[
          StyleBox["\<\"0\"\>",
           ShowStringCharacters->False],
          0,
          Editable->False],
         NumberForm[#, 2]& ], 
        TagBox[
         InterpretationBox[
          StyleBox["\<\"0.08\"\>",
           ShowStringCharacters->False],
          0.08165568361718303,
          AutoDelete->True],
         NumberForm[#, {4, 2}]& ]},
       {"\<\"aaa\"\>", "\<\"K\"\>", 
        TagBox[
         InterpretationBox[
          StyleBox["\<\"61\"\>",
           ShowStringCharacters->False],
          61,
          Editable->False],
         NumberForm[#, 2]& ], 
        TagBox[
         InterpretationBox[
          StyleBox["\<\"1529.00\"\>",
           ShowStringCharacters->False],
          1529.4384044810095`,
          AutoDelete->True],
         NumberForm[#, {4, 2}]& ]},
       {"\<\"aag\"\>", "\<\"K\"\>", 
        TagBox[
         InterpretationBox[
          StyleBox["\<\"2625\"\>",
           ShowStringCharacters->False],
          2625,
          Editable->False],
         NumberForm[#, 2]& ], 
        TagBox[
         InterpretationBox[
          StyleBox["\<\"1157.00\"\>",
           ShowStringCharacters->False],
          1156.561595518991,
          AutoDelete->True],
         NumberForm[#, {4, 2}]& ]},
       {"\<\"aga\"\>", "\<\"R\"\>", 
        TagBox[
         InterpretationBox[
          StyleBox["\<\"0\"\>",
           ShowStringCharacters->False],
          0,
          Editable->False],
         NumberForm[#, 2]& ], 
        TagBox[
         InterpretationBox[
          StyleBox["\<\"0.47\"\>",
           ShowStringCharacters->False],
          0.46683972989498085`,
          AutoDelete->True],
         NumberForm[#, {4, 2}]& ]},
       {"\<\"agg\"\>", "\<\"R\"\>", 
        TagBox[
         InterpretationBox[
          StyleBox["\<\"1\"\>",
           ShowStringCharacters->False],
          1,
          Editable->False],
         NumberForm[#, 2]& ], 
        TagBox[
         InterpretationBox[
          StyleBox["\<\"0.26\"\>",
           ShowStringCharacters->False],
          0.2597926771091712,
          AutoDelete->True],
         NumberForm[#, {4, 2}]& ]},
       {"\<\"---\"\>", "\<\"--\"\>", "\<\"-------\"\>", "\<\"-------\"\>"},
       {"\<\"mPD\"\>", "\<\"\"\>", "0.0451338883529838518`2.", 
        "0.4913410095755403261`2."},
       {"\<\"\"\>", "\<\"\"\>", "\<\"nPD:\"\>", "0.09`"},
       {"\<\"\"\>", "\<\"\"\>", "\<\"N. weight:\"\>", 
        TagBox[
         InterpretationBox[
          StyleBox["\<\"1.2\"\>",
           ShowStringCharacters->False],
          1.1830368756979783`,
          AutoDelete->True],
         NumberForm[#, 2]& ]},
       {"\<\"\"\>", "\<\"\"\>", "\<\"Sc. PD:\"\>", 
        TagBox[
         InterpretationBox[
          StyleBox["\<\"-0.27\"\>",
           ShowStringCharacters->False],
          -0.2660497158767683,
          AutoDelete->True],
         NumberForm[#, 2]& ]},
       {"\<\"\"\>", "\<\"\"\>", "\<\"Sc. rank:\"\>", 
        TagBox[
         InterpretationBox[
          StyleBox["\<\"-855.3\"\>",
           ShowStringCharacters->False],
          -855.2905897908963,
          AutoDelete->True],
         NumberForm[#, {5, 1}]& ]}
      },
      GridBoxAlignment->{"Columns" -> {{Center}}, "Rows" -> {{Baseline}}},
      GridBoxSpacings->{"Columns" -> {
          Offset[0.27999999999999997`], {
           Offset[0.7]}, 
          Offset[0.27999999999999997`]}, "Rows" -> {
          Offset[0.2], {
           Offset[0.4]}, 
          Offset[0.2]}}], "\[NoBreak]", ")"}],
    Function[BoxForm`e$, 
     MatrixForm[BoxForm`e$]]], ",", 
   TagBox[
    RowBox[{"(", "\[NoBreak]", GridBox[{
       {"\<\"PB2\"\>", "\<\"\"\>", "\<\"\"\>", "\<\"\"\>"},
       {"\<\"Pos.\"\>", "\<\"42\"\>", "\<\"obs:\"\>", "\<\"exp:\"\>"},
       {"\<\"aat\"\>", "\<\"N\"\>", 
        TagBox[
         InterpretationBox[
          StyleBox["\<\"1444\"\>",
           ShowStringCharacters->False],
          1444,
          Editable->False],
         NumberForm[#, 2]& ], 
        TagBox[
         InterpretationBox[
          StyleBox["\<\"1465.00\"\>",
           ShowStringCharacters->False],
          1465.3159256385022`,
          AutoDelete->True],
         NumberForm[#, {4, 2}]& ]},
       {"\<\"aac\"\>", "\<\"N\"\>", 
        TagBox[
         InterpretationBox[
          StyleBox["\<\"1243\"\>",
           ShowStringCharacters->False],
          1243,
          Editable->False],
         NumberForm[#, 2]& ], 
        TagBox[
         InterpretationBox[
          StyleBox["\<\"1222.00\"\>",
           ShowStringCharacters->False],
          1221.684074361498,
          AutoDelete->True],
         NumberForm[#, {4, 2}]& ]},
       {"\<\"---\"\>", "\<\"--\"\>", "\<\"-------\"\>", "\<\"-------\"\>"},
       {"\<\"mPD\"\>", "\<\"\"\>", "0.4973872435634356535`2.", 
        "0.4958894228661743401`2."},
       {"\<\"\"\>", "\<\"\"\>", "\<\"nPD:\"\>", "1.`"},
       {"\<\"\"\>", "\<\"\"\>", "\<\"N. weight:\"\>", 
        TagBox[
         InterpretationBox[
          StyleBox["\<\"0.0027\"\>",
           ShowStringCharacters->False],
          0.0027242703290917374`,
          AutoDelete->True],
         NumberForm[#, 2]& ]},
       {"\<\"\"\>", "\<\"\"\>", "\<\"Sc. PD:\"\>", 
        TagBox[
         InterpretationBox[
          StyleBox["\<\"0.0018\"\>",
           ShowStringCharacters->False],
          0.001824977519259079,
          AutoDelete->True],
         NumberForm[#, 2]& ]},
       {"\<\"\"\>", "\<\"\"\>", "\<\"Sc. rank:\"\>", 
        TagBox[
         InterpretationBox[
          StyleBox["\<\"3.9\"\>",
           ShowStringCharacters->False],
          3.8674619209485357`,
          AutoDelete->True],
         NumberForm[#, {5, 1}]& ]}
      },
      GridBoxAlignment->{"Columns" -> {{Center}}, "Rows" -> {{Baseline}}},
      GridBoxSpacings->{"Columns" -> {
          Offset[0.27999999999999997`], {
           Offset[0.7]}, 
          Offset[0.27999999999999997`]}, "Rows" -> {
          Offset[0.2], {
           Offset[0.4]}, 
          Offset[0.2]}}], "\[NoBreak]", ")"}],
    Function[BoxForm`e$, 
     MatrixForm[BoxForm`e$]]], ",", 
   TagBox[
    RowBox[{"(", "\[NoBreak]", GridBox[{
       {"\<\"PB2\"\>", "\<\"\"\>", "\<\"\"\>", "\<\"\"\>"},
       {"\<\"Pos.\"\>", "\<\"43\"\>", "\<\"obs:\"\>", "\<\"exp:\"\>"},
       {"\<\"tta\"\>", "\<\"L\"\>", 
        TagBox[
         InterpretationBox[
          StyleBox["\<\"0\"\>",
           ShowStringCharacters->False],
          0,
          Editable->False],
         NumberForm[#, 2]& ], 
        TagBox[
         InterpretationBox[
          StyleBox["\<\"0.09\"\>",
           ShowStringCharacters->False],
          0.092459492633209,
          AutoDelete->True],
         NumberForm[#, {4, 2}]& ]},
       {"\<\"ttg\"\>", "\<\"L\"\>", 
        TagBox[
         InterpretationBox[
          StyleBox["\<\"0\"\>",
           ShowStringCharacters->False],
          0,
          Editable->False],
         NumberForm[#, 2]& ], 
        TagBox[
         InterpretationBox[
          StyleBox["\<\"0.19\"\>",
           ShowStringCharacters->False],
          0.18997349939436187`,
          AutoDelete->True],
         NumberForm[#, {4, 2}]& ]},
       {"\<\"ctt\"\>", "\<\"L\"\>", 
        TagBox[
         InterpretationBox[
          StyleBox["\<\"1\"\>",
           ShowStringCharacters->False],
          1,
          Editable->False],
         NumberForm[#, 2]& ], 
        TagBox[
         InterpretationBox[
          StyleBox["\<\"0.20\"\>",
           ShowStringCharacters->False],
          0.19854911561866964`,
          AutoDelete->True],
         NumberForm[#, {4, 2}]& ]},
       {"\<\"ctc\"\>", "\<\"L\"\>", 
        TagBox[
         InterpretationBox[
          StyleBox["\<\"0\"\>",
           ShowStringCharacters->False],
          0,
          Editable->False],
         NumberForm[#, 2]& ], 
        TagBox[
         InterpretationBox[
          StyleBox["\<\"0.16\"\>",
           ShowStringCharacters->False],
          0.15995868261870017`,
          AutoDelete->True],
         NumberForm[#, {4, 2}]& ]},
       {"\<\"cta\"\>", "\<\"L\"\>", 
        TagBox[
         InterpretationBox[
          StyleBox["\<\"0\"\>",
           ShowStringCharacters->False],
          0,
          Editable->False],
         NumberForm[#, 2]& ], 
        TagBox[
         InterpretationBox[
          StyleBox["\<\"0.15\"\>",
           ShowStringCharacters->False],
          0.14799284874312338`,
          AutoDelete->True],
         NumberForm[#, {4, 2}]& ]},
       {"\<\"ctg\"\>", "\<\"L\"\>", 
        TagBox[
         InterpretationBox[
          StyleBox["\<\"0\"\>",
           ShowStringCharacters->False],
          0,
          Editable->False],
         NumberForm[#, 2]& ], 
        TagBox[
         InterpretationBox[
          StyleBox["\<\"0.21\"\>",
           ShowStringCharacters->False],
          0.21106636099193601`,
          AutoDelete->True],
         NumberForm[#, {4, 2}]& ]},
       {"\<\"cct\"\>", "\<\"P\"\>", 
        TagBox[
         InterpretationBox[
          StyleBox["\<\"2466\"\>",
           ShowStringCharacters->False],
          2466,
          Editable->False],
         NumberForm[#, 2]& ], 
        TagBox[
         InterpretationBox[
          StyleBox["\<\"734.10\"\>",
           ShowStringCharacters->False],
          734.0533757417401,
          AutoDelete->True],
         NumberForm[#, {4, 2}]& ]},
       {"\<\"ccc\"\>", "\<\"P\"\>", 
        TagBox[
         InterpretationBox[
          StyleBox["\<\"185\"\>",
           ShowStringCharacters->False],
          185,
          Editable->False],
         NumberForm[#, 2]& ], 
        TagBox[
         InterpretationBox[
          StyleBox["\<\"485.10\"\>",
           ShowStringCharacters->False],
          485.1339129249134,
          AutoDelete->True],
         NumberForm[#, {4, 2}]& ]},
       {"\<\"cca\"\>", "\<\"P\"\>", 
        TagBox[
         InterpretationBox[
          StyleBox["\<\"34\"\>",
           ShowStringCharacters->False],
          34,
          Editable->False],
         NumberForm[#, 2]& ], 
        TagBox[
         InterpretationBox[
          StyleBox["\<\"1090.00\"\>",
           ShowStringCharacters->False],
          1090.2276486991345`,
          AutoDelete->True],
         NumberForm[#, {4, 2}]& ]},
       {"\<\"ccg\"\>", "\<\"P\"\>", 
        TagBox[
         InterpretationBox[
          StyleBox["\<\"1\"\>",
           ShowStringCharacters->False],
          1,
          Editable->False],
         NumberForm[#, 2]& ], 
        TagBox[
         InterpretationBox[
          StyleBox["\<\"376.60\"\>",
           ShowStringCharacters->False],
          376.5850626342122,
          AutoDelete->True],
         NumberForm[#, {4, 2}]& ]},
       {"\<\"---\"\>", "\<\"--\"\>", "\<\"-------\"\>", "\<\"-------\"\>"},
       {"\<\"mPD\"\>", "\<\"\"\>", "0.1529481597088765549`2.", 
        "0.7092805250998773815`2."},
       {"\<\"\"\>", "\<\"\"\>", "\<\"nPD:\"\>", "0.22`"},
       {"\<\"\"\>", "\<\"\"\>", "\<\"N. weight:\"\>", 
        TagBox[
         InterpretationBox[
          StyleBox["\<\"1.6\"\>",
           ShowStringCharacters->False],
          1.6271433911418562`,
          AutoDelete->True],
         NumberForm[#, 2]& ]},
       {"\<\"\"\>", "\<\"\"\>", "\<\"Sc. PD:\"\>", 
        TagBox[
         InterpretationBox[
          StyleBox["\<\"-0.17\"\>",
           ShowStringCharacters->False],
          -0.16813639882699494`,
          AutoDelete->True],
         NumberForm[#, 2]& ]},
       {"\<\"\"\>", "\<\"\"\>", "\<\"Sc. rank:\"\>", 
        TagBox[
         InterpretationBox[
          StyleBox["\<\"-377.2\"\>",
           ShowStringCharacters->False],
          -377.1824746199735,
          AutoDelete->True],
         NumberForm[#, {5, 1}]& ]}
      },
      GridBoxAlignment->{"Columns" -> {{Center}}, "Rows" -> {{Baseline}}},
      GridBoxSpacings->{"Columns" -> {
          Offset[0.27999999999999997`], {
           Offset[0.7]}, 
          Offset[0.27999999999999997`]}, "Rows" -> {
          Offset[0.2], {
[truncated: 31,252,839 more chars]
