# Supplementary material for: Locations and structures of influenza A virus packaging-associated signals and other functional elements via an in silico pipeline for predicting constrained features in RNA viruses
Source: PLoS Comput Biol. 2024 Apr 22;20(4):e1012009. doi: 10.1371/journal.pcbi.1012009 (PMC11034665; doi:10.1371/journal.pcbi.1012009)
Supplement: S5 Code — The content of the notebook follows the same pattern as that in S1 Code. (ZIP) [file pcbi.1012009.s118.zip › S5_Code.nb]

(* Content-type: application/vnd.wolfram.mathematica *)

(*** Wolfram Notebook File ***)
(* http://www.wolfram.com/nb *)

(* CreatedBy='Mathematica 12.3' *)

(*CacheID: 234*)
(* Internal cache information:
NotebookFileLineBreakTest
NotebookFileLineBreakTest
NotebookDataPosition[       158,          7]
NotebookDataLength[  26863878,     818133]
NotebookOptionsPosition[  26844477,     817793]
NotebookOutlinePosition[  26844866,     817809]
CellTagsIndexPosition[  26844823,     817806]
WindowFrame->Normal*)

(* Beginning of Notebook Content *)
Notebook[{

Cell[CellGroupData[{
Cell["H5N8 avian hosts", "Title",ExpressionUUID->"8836e3a0-3cee-4019-8a56-020a62c145b8"],

Cell[CellGroupData[{

Cell["PB2", "Section",ExpressionUUID->"0fc5926b-ddbb-41ff-9770-8ab3036d7ab4"],

Cell[CellGroupData[{

Cell["Gene length histogram", "Subsection",ExpressionUUID->"4c3d6ad6-687f-497c-8a76-c870849c9038"],

Cell[BoxData[
 GraphicsBox[{
   {RGBColor[0.987148, 0.8073604000000001, 0.49470040000000004`], EdgeForm[{
    Opacity[0.6789999999999999], Thickness[Small]}], {}, 
    {RGBColor[0.987148, 0.8073604000000001, 0.49470040000000004`], EdgeForm[{
     Opacity[0.6789999999999999], Thickness[Small]}], 
     TagBox[
      TooltipBox[
       TagBox[
        TagBox[
         DynamicBox[{
           FEPrivate`If[
            CurrentValue["MouseOver"], 
            EdgeForm[{
              GrayLevel[0.5], 
              AbsoluteThickness[1.5], 
              Opacity[0.66]}], {}, {}], 
           RectangleBox[{760., 0}, {765., 2332.}, "RoundingRadius" -> 0]},
          
          ImageSizeCache->{{31.13235294117476, 350.75}, {-94.47783581811238, 
           97.08441796499712}}],
         "DelayedMouseEffectStyle"],
        StatusArea[#, 2332]& ,
        TagBoxNote->"2332"],
       StyleBox["2332", {}, StripOnInput -> False]],
      Annotation[#, 
       Style[2332, {}], "Tooltip"]& ]}, {}, {}}, {}},
  AspectRatio->NCache[GoldenRatio^(-1), 0.6180339887498948],
  Axes->{True, True},
  AxesLabel->{None, None},
  AxesOrigin->{759.9, 0},
  FrameLabel->{{None, None}, {None, None}},
  FrameTicks->{{Automatic, Automatic}, {Automatic, Automatic}},
  GridLines->{None, None},
  GridLinesStyle->Directive[
    GrayLevel[0.5, 0.4]],
  PlotLabel->FormBox["\"PB2\"", TraditionalForm],
  PlotRange->{{760., 765.}, {All, All}},
  PlotRangePadding->{{
     Scaled[0.02], 
     Scaled[0.02]}, {
     Scaled[0.02], 
     Scaled[0.05]}},
  Ticks->{Automatic, Automatic}]], "Output",ExpressionUUID->"bc69719e-0afc-\
43a3-a4b2-8991847115bc"]
}, Open  ]],

Cell[CellGroupData[{

Cell["Information vs. nPD", "Subsection",ExpressionUUID->"85e4ba47-6733-4367-91a6-603e41efb937"],

Cell[BoxData[
 GraphicsBox[{{}, 
   {GrayLevel[0], PointSize[0.0055000000000000005`], AbsoluteThickness[1.6], 
    StyleBox[PointBox[CompressedData["
1:eJxlenc0l+8bP0KSjJaGpCEqoTKScV0NIYlkE8lISkKyZe/tba+3vUXI3iMr
K3vvvTKi/fM75/f7/PN9/nie85znPPe57+t+ve7r9TrXdeaZoawOGQkJyeTu
7f8+r18atrUQy4PfGkxdTCdjcIZZciaBKg4afcsNq/sisPXzAa9RciLYfS/f
LzAWi79Emq9l3foAXOtZMyGrBKzfI/L8I89HsBPYbL1n7Ifi94xZA3by4S1n
3e9rrtlIx9i+n/SiLzxOaXjfIxyBxmQMbJf77KGsMvxRAS0Bq52L2TnNZ2H7
XcW/t+pxuHgn60t99iS4fVxY8H79D0YOd/G6srdDfzGVZtqRbNzrqiUeGzgD
vqyxbQdfWmCVn2oh2/k2qEm+Ebp4Lwn333t57661FKRevkl+PqsYTb365mTl
nUBJTuSZbVMyfrViktxr8QS+C7zUUE0pRqsMDXoBQQMgL799fNWRiKF693y4
2b2h0Otkw1hKLJo7iXKymA9A7eiR84deJeJjYfORi/XBUDp/aueaShTy+L3S
veTWCXEsKcv7eN2QbfFA1D4tOTC91Ql/jNIxWyvklRFrHTjsPzjacz4RTWbk
Kp5+tQNF7nHhKO9YvOHoe7S67BVYZUUIZW5GoxuH1OWRhEyQkhydyLbwQ9Mr
qmycpGtwgUmhx+H8KiiRMLzc2+0JXSsBWQcvZiLJ/7tcXFxt9pXE4uf2e0uu
zTNwViT1Xb+BH66f7BFuivoAih4pjokUEcjstEB127YATPdkp5Uq+qOAxlpj
FmM35Dz2GKQd9kD+3002o63NkDjwLdddIwybfOniJ95bAOV+tQX97DSkXbWd
cwrpAbF++vpoH38cua5+37iBCPV932Nca8MwiXnrPpfPPFi9Wf6uuP0Gtd5M
64eNOsO/qAxnRlUiiggZmkmV2YOfrmpzUXYUeugFsJISZoCaZDNDyNgajc5p
t69OOcI9n2z5gLQkFI58EZ58dA4mJ3ROt/UFo9tqzJEQphpo5DWJphBJQ5er
k8MpxoNQZehIf5WG8D/xGtDi4d/57QtNX/qX2rgI6F/lq1U3lwhM5ff7pRoj
ULzGnavrbxM80GkxLX4WhIEOw+dSn7TDES//Hqqz/vg8p5xsMGEWklNnQ+i+
uaPjHnEkEqag+qUI7dLpYGxiPN3PpfwW7GsKHcKdovEh/8y9HY5Z4H1YueXX
7Ym80n0ehfezYU+/eIiHbyTOKs4EXexdgLsvn64FtD1BOqobX4L9GsEkaYP5
w9kAbMSIT5pMzpBuvWmyUBOLQQ409xMiFqCntKaNyoUT3duf7T1dMwe2vJI1
PPSO2H1AZXXWcRlUjp0ky7WXQXGRerm/u/y4GyHU9z0kCIVK5kztCpJASuBn
r1VOIq78/XisPbUM2o0vLued8sbEe1qxZ28NA0WG6I66dQBWWbUKCtJlw/X4
xxORnARMyrkewEm9CKPh0003SWyxKsXwU5pgCpTbhkbbBgVjjAbdoPrKJDDs
JYbTSSZiBomDmbJOMoRtaTI82QnB27de6ZSzTELSM5Fe0Yw4JJgPHqOhHwAe
SkUXeUI8DutxXQLaYiDUJdONaqRixfv6Oo7oeVhzujo6fVoLRWKsaqOPVYEc
j/MPo8pwTMsT2fqsnAtl5DeeKHwOxkNlfX8Mu6cg54h0czW9ESaNnBHbTPOH
+UZ7fxq1FMyhKaTc1x8M2l2PbF4FR6Jdv0+IMLURaLy2VX5ckYZ3pL0Ll1M+
QEvwPvPnm7t89pYzZXtZAf29d2253wTh0agTPYw2ORDJSLP9eU8sujlT/G7z
moQbfx6Eyn2+hRxkrU/qLy6AbfL1bmohZ6RouOL34VIbXBjdP/9oKBZDHwlq
XMmeAF4XeYlMqij0b/R8K9vaC2ZeSXi5Lw77njm/eX+jFpKWgojXxBKw4TzJ
P63n47C29On02SICJshkKJMIzcLeLHtL2iRHNO77g4938V0Yqn70dNIC3Cij
sj/B2QrzspIeyjne2LJ4hYcysAncyTpdfHr9MUwtU1+Frwp4da7sb5v0R3ML
PRKapCkIsGSv8PT3Q7Wq4DvMvSNwU5rMV6U2GIvdFN7e/TIGSsN9J+8W+qHR
+z2N1U3dwP6LvWz/w2gUe8/+1sQ7E05pl2l+D05FgiPvuSt3nCDtktoNMeNo
tBHSf8N9dwZO05YbGbvG4OtqPY/xmSWY47TJ7il5h2E83tkL5GuQ+vB7d6/l
YUzm+zTjfdoPnrefPpCaFIPO2ReXXa6twcmKvMmKGlHcOJTDXNXSCZID853U
pxKxhmx0Pr67D3BRwjHlqBtyjTDpadMGwnT382+fDgVhVYLF4Qn6GeD78+5E
ui0BnfI4ROM0Y+Dr5z0up0uDcYJQrpecEQjVm0m0mxTReIeBeeRg0wKYyhId
pw/K4UDlleXl4QpQ/ExNHGsMxeEHsZGhKzPgMl58gps+HG2X2LUWGhvgXSoL
fNdwxxdZLuaMpXUQOxZ/XPJOLJ4UJ6UWExyA6Uc/DA0GEtGNIejwv8NLUEpc
1WFxeYxDvdokaaSxcGW5Ptavwx+vf6WplXELgnVJmjb+z5FYv//dSZopT6iS
cqShJEnHuoOXlOT4VuBSJiu7i8JLbA/tZhHwawef/RdYtE0y0WXZRsK3cAI8
yLk35Hoj0XKSXDxUOB0MGMMOvx1PxRfXRL2o9o5AGVhRqTD4Y2npjfAFXABB
a55bxwiWqJK+8G5roxyOnaI1u3UiFz3y05gT785D/eqxfexCLzCGq8P5d/g8
eFJKRqT6vEHVU6291svdUPO6I0lNNwWJUgqDJnYLsFm0Tsb94x0OuL5u9rZu
ATZtTtLKsTBUcFZRzkiqAXOzV+sXuArxz9u5dzpUdcCfqKLYpV2Aj5NtyAZb
FiBD6MjGZw8ihlwzwKv/XMFppcVHRTodE1OP2LLUN4PwZWchw6ZgvHv3VqLF
92bwVONrayXEYvYac4X/81ZoecG26s1NQC4Kyxd7qMaB+oh41Y/iRLQ9w9e0
2pcMTgbvZD58yMF/wn0ymqMTULzcqSPbZIyXEvfEPbrQA2M25TfeVuziXzzy
Vz1Wgkan4JT2BV+8fVvr6o2ccFCwELNkCMvClw3nhMZjsqDCkzQx+Fs6Svcr
7qtz6AFPxXa2S0WJWPZq2ZZUJQdGHCIaf/4koDsdzxxrYTScYJV+8cDbH39R
K6uQtXvC0mwGsxZLFFJVz18rmVwGqr2eRxZ0FfGI2oEZ85VumKG7u9eRygmd
lRj5ftb5wVPF/TJlaenYp9Htc9w7DvQ2rXak+pLxR1j2Ui85AYZit3+3HSSi
hoL5nLXxNATKV/OwG8XgmafqNU1nfeEls6tXpng6/qClkiTJjYN05iSrM+8C
UHK/IcmLkxlQmyFyyG07CvOC72ud2+oEvjmzvzuJHti15En7V8QBNuX+Kchz
B+DYdZVx2ewZ+PqU6XNngz+m1MrVpOoRIYXh2tyl85FY8efNhxuECejgPZtV
cD8WrYffGdlJDQHpSpq6NHMg1sqrihXv5hO7MaKn8pAzPgz8OfG3MwTCZA1C
GzATOaNbV1nY62GUs/HNJY8QHJRUVVIutQHVrcETEWFp2OTfLNg1vgIHTzDc
rzzIiqHD1+bZJNKgZH6kVWEsBY99Cy13ubcAIZuXdoQ0X6DtoZH9Ev798Czk
hvUgdSqeZ57cP/ThM7g+PxJm5BaO1oIrJM0a8uDEMb50uiwWS2/aRlWqTYDX
iMFNVdsw7PN6bXqMdg4oa4x8snMCkWbVPeeL5QKkD17cqNFSQP3a4Z/xZTOQ
reYi43nJHn+NJga9/jQP5DE6zZkvLbGvuW7Axm0NKvxF/RzHlNCIPVv0pvwI
cCjtY2XQscSFhycjafb2wokOs01H2gR8evkMSdJGGHypuF9axh6Gglc+X9Ab
nIPoM+6rai8ckYeBV8e1fBGejfiUceXJYz95D2MMQwr4+T4Vcd7l/4m9T/9k
6yfBzmJXtkITESubmhksVlqhWHyzKGYsHmNE6K5xzpgDtC8vU7UmYUP/12ZH
kmHgHWB+WBSxm49FKXtYyBYhO13b/XoHC94/s5NqqkoAFZk6n1b2WMzTGlli
KLeHgacMHFL3o/CcuSJD1PZbyLN225d8NxTPBzSIUdOGgKf0VLqxXyZ+uJz/
TOLtImiffcHZ4y2Dz4+5qk3bdYDN5jFrP21fvPh6mFi6kwPWijZhLxN8Me+k
jQBxKBw8GgWW+TfS8MGRpld9tuNwbV9QlJTArl6e/xxrkhELLRc4HQWGi9Cr
bE+G3pU1WKRlfvQl5hoGHh1sm+HKAaXMgA8xbLvnHxN/+IH0RCAjf5xIwRGG
pT1MdVPyK5CUf7zS3UIfZyJ9OhtlJmGVRDPj8+t4fGvtbqI5Wwl/vnFIfo2N
wMr17bB+zkAg389/1q08AxVv6FOdN5uE9Yr7t4asCFiScvRLZdkU3PasNCbv
T0JbyuXwF5OT0BBgW3ir2u0/fQ6tGn00n6PR+KuCSoD/CwC7cE3mx1no01Xi
z2/eBmEZc6p4Ox6fd7FVN++bhkuB+svJXGFoQq7N6f9lGdhJP3REejzCFbso
EenJGWhuirZQECH8j39p40wJzeioghPTTJwhvKnIJ71+6PivLjBqpXbzNohH
jZMNrxnylyDsUqWbwpIo3mvtkLfi8IPeQw1y/PaZ6KusXXN0ZxQynjjICWdH
I5UMXSPlYgSIuG26hmAI8skNLk81tUGV0pZYmgQRGZi6ydsoY4F/Rdavmj8N
9SFVU27DDRR/fcuSO0nA0kbZ4iNcaSBCIUOcMvfD6GX6v6pW8/A2QpND6aQB
Nn3zcRf6OQkbdYnf733fgU1Wgcpv+9LAX5Jr/HFHED40Ox04YDkJd61uh6wo
uOGzns4HeeVjUPdlJ8JhNBCDtNwyh1QmAPYw0ZL4E9DiVXUpW+MMsFRpP3p/
xAtvuRppT0osQ8CvpeedLnaoGrhxwUE/BEgV6adWt2JRLfQ5xzn6T3B+Pf4w
679gpCGonbWcioDM9gIy2dEgnKm74rBAsQD1LcymXCzqyOZu48A68RVCRs9t
Fdk5Yy2fyOdhwW5Q2t6f96knEV985Rzee2kBRMSuPiJNeYIsykeiElRCYVK+
cun3cigeGOM88bD7Pbzbv8d5/E4GCmQfFdn50wWCnkPbRwKS8K9yZNF8Uyfs
z9j3VTk2DlmSJVyfBO/6YQVzbtLkAJxXZBRlFRwDDzte7SdH4pBG4rckyewE
pIqvCCYtRKPAGRW7i90p8I1iPmOqMxQ7VHaIbV7zcGgoTDy87jm2JJFNVezy
paVeOKXQnhslbZosOqSqoF2OKkV4ORkDTcJj/ll4ArVBc2xCXRKaa3kcMaga
g1AJjdar4Ibbq29T3svs+tt9Eu+P90Rh0ZKu5rFjEzDEX8rhYBmGdZapdIob
rvCzOffYFb5MnOQzGsjRNQOL9WZ3Qmwa1l3LIO0RGgOB/i2f7s9B+Jo8ilSl
ZAF84vuGA4QskO6+fKFbRQ5cdY2z6vGOxJry6Lq/7L2QPPmNiTMyDj0/mGq5
JU7CvTIxD0l6ApIwK2adnm2HIeFM3frNLFTdKC+NoZ4DCbbTmhXkRNz+o3U8
j70VnjmJFbAwJ2EKw73VTKoVOHtt87H/GX7cUXo+Rfi9CkxBlSzPVBnxh/vT
qKI33XBz4MGtH5LOGL1BQzZ+qhc0vhk/YhQi4M3CgSVWwzZQNFAiM4qOw9gi
e8pFTW1Y5o4m4wqIxlAWSfsJ1Twwu/XSbjk4GI0aZ8SCdHR24zPDLLsWi/YD
VN7bAZOQ+mKftu6BBFQQH/51PGkamFNy/4UGu+Jf7vXikyWzMHhKpkKTGIV2
5Pdn1lXToVXS/kqIYyI6aQ5qmv6YBMER4ppZHTWW2TIzhlYMQL1o3CiPWgie
GqxnnliYATMfyalQggMyPpYs+lk7DXJzvHX0Nv44HFdXr/ndDoS3FeNukWdh
i+RpoTHbUbjr3GpzFEPRSKd6lnJ7HjwS/hxtJHmD3QWSEfB+AZ6/ncvLyjbC
a++13WXYC6HG53Lhzt1IPJ1jfk5QaQHKuuQqrBMd8eFIkPgk+Sp86eA7QPbZ
EMWEHBb5Xi/AGrny89vkdrj/8bEJGzt/KMTGjuqkELw0+4w1dq0FDvRMzl9d
i0et+/tnri9WgNP3+MOxzlEoq7jP+NCBFujwcnpvcc7jv3gqLPrX7I+JRUdm
njPmedlQ4mT/9OaWP5oVGUgdbyRC/Sd92jW7QFTnOprnWe0Cs2p1Tm94onCV
puhV920nWK95XZ4sGoU5o6m2VQUz0BhHZLfbewBff5eSNkgug2zqc4PNZ7JR
yqJkb2/OOGzJZt4KCY3HR4MSPKvPBgF/3H9pR+2GUfLzV5dlxyFjs5Pxb34E
mmibFv9aroXFVGPOUzcSsXP1RmqerA7kFXoIx2+lIWcMq6Xj8VS4OLbRG87w
AfPbmVs9RudBuiNP9866Ov5+MzAYXxgDGk+JY6y750NBwdiVlsfRYBjePNbk
FIU1zgW+8sRwuPcnRuSveiQO3zViY9nlw/UP7Wddw2OxxPNF+MPSTpgtWY0a
eOaCrwbKVN88HoPkKw13Wq2i0b+2ucXjdRAovv5+VZU3EEnpRvY+UXGGZJmX
L369IeD+Jee5+LeD4Fa/N96fjvAfvu+l14iZ+kdjAuVXk5/WBGB5pPquxywd
p82S9mR1zkDXP1N9nrAArLX29z9C0gmq4au6kZWZ6Of6VcU/tA1uX8/+u2gS
j5ekN5+U1IxD3XSBmFNYHJZ1p9QmqA3DxxgOiWd7/dG46+I6bcYMKN88Uhvy
xRMXclnVJ89HwNxpieSHJf7YM29cuKiwAm6zf5xZzvEiHcfNFcWnfpCq/5SY
vOqPuf+e/yIxnYeq9qjYKxWR2Cx2Z5pVdhisZqfIu4SJWCVxOffGrwUotAvI
4XKxxEyy0CuiYnHQTGfZtdKRgxljUWhg2AFcGxNuP3b9cz3Ptyc75g6wR8Is
Q9fwA8rGhwwX7EmAX+VVZkXJwTheNXwlJrQRmiOszKbFwrE++qfzCasBWIwt
18wqIeIBNleJU0qmYBO6o6TSuRtf0kkz88vj0JBQtjL+bdcv2o6YU2R9BMUL
dGuNZ0NRqjlGRJB3GA7Uev2LV0/EN84C1wU64kHbn8F47KE/Zu+9QiGctQA/
kt6zRP6Rwy8Gdygb2KYg58BGR56pG/ZdofaXOmQKH4X3LPGthyFVH2VVB2U8
OHGtn+KTjsFXnjelUnxm4Xnu9aLyei1kNPVUMHc3hXyS+Z0zY4Go/PEm7Zb7
R7hf3vHk769IpLqpIr6+vQohHVt1He/O4dfOxGzxqQw4NFWS+eVPKsqO03Jf
VXGCffYKFj53k9An4a/7P90GUFm/fu7tiY/I2MulwMTsCzeMhtJjr0bgOZNL
rZMUM2A9lpK9LOmP6rYOe6IMfUBmjvnfz7UofEsXxG9xsArcbcUO81Kn4QWh
paQXq76g99lPu88nFjObhQ2q7OaBY2XNqdUyFu8PyBo+MamDEadQzH4Wiy2F
vnraJ6NBl5vhqUdAIKLQvba/l9Jg/aW6BzBE42254nxzhQkgeLydG/oagz6S
83pZuuNgxWx5zWjaFRPVQ02/dIxBXMqMTqadOw47ydOrqDUDi5pfa6VyMsqv
fV58HzcJiRx+G44mYXgG+ZnfkC5ADnldc2qLPtos/KiOMOiHylNi20NXUvHM
aJ+ptrwO+NgKfkrc9RduuU/iuY6MQXGX3Ym72kGYG5EVJtZuACznlB0/h2Tg
znleTyvdMcjS5lZHbi/s3Pl5K6GlHRxPnfIl3xOESdqT163KO8Eykt6GzZaA
NJzPCgnui5A8daN2e8EavVlsI/uE5sG8is+OvdIID95etf3U8QlmO6vMnjxK
Qm/5X2wBTz+Bl7PllmdmEhazCPGWkXTAxJwx04RIPFqX7WN+m5UL0BFyd7LG
F8svGIjmbbeAQFS4pFtRCNJuOpacnmqFyJ12X4aXKZh7vrbVK3AKrM1/NDTr
uaPekPfR1nsTcDDaXsKrmIBh1T90dWTnQZZDMLxdyBYbHljfsctfBorop34V
nQLIwi7Juy9qCsQ+sNh7KYbgPyoqEXUHZ2Av/P6tPywQT17oU+rXK4C7Q3Jp
O/FJ2JSpRzKhPwfbJxu/eSSaIPJkMzB2JoARlzXN5oUYbFZ8wBOxNg0JfymG
LOIMkMlOYFb01S7/VO4ZiJgTMJ+9saGIORaGPbKG+5aIaFkgmE+ZuAC1yhra
tOxP8Cjdot22fRMEvlvSZIsIQpN8Fw7cxUtImDJZzZ5YpBk8xipeWg35CuJ/
KCY+Ikm6jlm9/gSkm7hm6DelIHfKowmzzTLgd2fQcxnwxZjH+fNpG7Og4nTn
8dCvINxSTn2YKBII5icZt09yBaMeN6PdtYtDkLdRQZb02A/jrn0olqFegFGb
v+1HhN1xYPB6gbZTF8w8+LpUZeeHTwRvhEpQFoNnwZp9E20wHvGa+CROPwus
pwmEomEier7ioE5zW4C25ZeXDeK18M13gxcCnPMQEFnAzxVvhEUiuT35OgtA
ozqSbhyShiurdwQ7SOYhzajgXkZ1FOq9SO9Ic14ErvLtSVJeDfR33t7UL5mA
smepwnd/RuDN2i9flmi9QaMm8RwXdwDGpb5zlHjbCrRUDu4Pzvsh35C8hnlj
L0TEfltR645H25jEwk6leMizD+aIcU9DGW35tXOrA3Ah2UkvVZ2AQc1lh1eN
FkDSVzV36rPC/+x/cJKO1GXVryAeKGv5tdsLK+VrOaX2LsKQXMVNI0PT//zV
vzUbvfcXCNidl/db/IgTlLrUfqBtisLZKkOjdcc5aM3N7dRt1cX8VHrN/Zxd
4HPvwYth+mC8pqscSX/LG7QFiPveWKTjRYV874bYWchdlN6ofGqPdNzUT1VT
v0DMKZ+DIcp+eI9y0f4CyzyIRo708hi9w0qDlevLtYP/T4/9hI9OVtGXC8Yg
QX16dIEyGJnyG1kJexrhz3Ty2DPDOGQwPUbO4uAORhNODRYnAzCwTfo+g9ks
lK9QmMTdcvpvPY4CM3maNHGYUdFjH/F5Vx9wz91ifmCNQh8OrOd62IO1pPkB
ucJgjOArkdU9Pwk9n4zvbjHHYs/0WjYHaRYM5sRqsRUm4IuNutVPeotwR4rr
fGmmM44H8R0aFpmFR26ttBXgjmoD4RrhfwyB4zjt69ySWDytoLblrzEHIRSr
FOp6MViTz2HFJP0VFr4LCZhejkaH8Ec97v/GYEbG1uggpdf/1Fv2kzHD9Tez
IEz6qs57m4A+tpct/W5OAJkYe4vMJSIGpVI8iwsoh+sWuaThUinIYuRQalkU
DMvHa9gHfaLwdIbSkzd8sXBcXJujghiDinKvbg7azMEXvbMqJy6w4ZaurdZ4
YCDcKNSb5RdKw0qFwv3bgf1geiD2MEI8GikOumQrE0FCUmWsuyEMc8rjq4ZE
G+Grb+UEcddPHtRhkLHvGgfD76f3rA4RsMrjmUgpcxz4vpG9Uh8WhrIXEt+6
ao+DwED/ChshFs16f/9h3dsBDvNsVwq84/B1uqkr2ddU8LIbtXgZFYhHya5u
mmSOAVf46fzALBk8/nbbjow8EMpuPHV7sxiJ004BPNoh4/CbhD7mbArhv3rf
F1dB2dTlQPxaEbalwewNed6dw+UUAXhMO//YZbNk4N0pYDhJEoqWs+7BhhPv
Ia7CUvje/hzcy+659BLaIEN0tYMnPQ5vPtq/9a2hELY5jZYKeBPxvUR6hlWr
M1y0eSRo9I6IYccF1xuSq8Fn/fqDAxuBaK2sT3fUMg46s/lr3ZKJ6HZ4Y/5N
3zi0+7oY/1smYo4hWbGD2zgwTvc4juwNQgU9tdWkyRqwN/tZVSmcigSttdeV
nukgd9C7T3X3fzqBw6u0NgtwxYM+T71ABSfG7O9SrY0BfXplq9qnfPSvv32e
QNsO5dCki/fdkKe9TZCkMB9u2xbphJOl4wiz/AlW4SUIYDMRuUjmhIRME94w
g3Gg6LjPt2kViwr9ktHy7SFALsrJy5+Zh9QVj493FvXCP5PZZ98mHdDxO6vs
nQNdcLpp9hLzM18UCxDt/ui9AC+HorR8+/3w8pt22xiqaXBPkrndHOCKt/ey
9f1gWIPFg2cYbvCcxYMG1DW8C+PwUFNa7NU0AVl1XF6jwxDwLoa/JOWKw45b
g5rGRaPg6aM+J0MejbKZ+pKHnBMhjWbruKN4Jt4jNl/bMJiAjc5TYUzDEbj1
Wkqa688KiHbO8PmRvsHNe9om7NKrwC31cvST4UlkWIgf7fWfAMrj+8b4b8bg
uny81g5NO3R47NeTCYxDL5Xe1kivQnj2c2pMn9xnV18FCVdV1MOiR8RoWHw0
sr0bkhbu3tXbYjefr10Ox888smdDTSzAJu1qyHZjFGZsKNc9kXYC7PoeyX0z
Gq/u+aXisDkLLmfLwu8cccLpiUWDUacBgNC+gCI/R+wvCqw1HpyFf9eSP5Af
DN/1J9lK74kT8O/k3BopWRoe893j/eSXKwwktxYyqMXiQ2uJc01Ws5D3iZib
rEhElwzz1CT7LzAa+PmlQ5s/dgoUmpvvc4DX3NJSijZpKLtOXbGEndD6SdGM
Vj4TuzWyjHre98PE8OLO6K6e2Opm0tSTI4Jn5saxUG5/9FZQuG90ohUeuSS4
kjjE48V+n80y9haIfKRyur3JByO/McAxhzYYytEa3s+dic702Zl8v+eBmC51
NjcrDJt4CgmafxaAoCSoLK39GB/532fxSeiE8D3836p/xSFF5EHeZN86uNP1
4eoFjUjk6JCWI2Mdh4/EyPyQe0TU0+djuqjdBRMYEWx/PhHNxsY+x3F/hJPS
tkXVkqG4/Hdkw61pAri1JRsFJL2xIjtl0Cm2G54e+rXjVe6NsyOvNxuuVIFK
8uuoMf5APFynvikaFQKeDmF3YzpSkJTl7yGFlUkQDdZzPm4egNdus9j/tfCE
LxSq9XdeReAJXzCm5BmCetsB1ssNfkiqBfqhRtMQp8u9WEjxEs9/UqYRGe2G
3o2yc8Y1STixFTtkuJYIZzNK9ecTiFhqGKHiItoG8V/E5BUmCRgqSTOmrJMG
W5GZn16+JCLN9z1f7g+sAqcVxQ2hlSuo//hR3/WINjDYtnWIWdgdL/Ih6eWF
VbBe+CX3+cIxtBRVkzBu7YQXpvbnOcIJOC04olfmPg2intxKD7xCME32iHBy
6DhQ6p5UU2dNR9su93kd/Xko9bvz6+7vk9hnKN9OLTkJ26FlrHYhYSjGINCY
h4Hwg9RR6SJvCJYOB4eS5HeBdCf+3HfTHRvnfDRjDmfA469vPZt287c/d8vS
e9cJiHETEWEnscNlQzOlO/eWoY72UjsbK/5Xzzh1MvWz5/UofK6u8F7m/AIc
1H8i2Wprh8VitsWHdvmW80BzvXgyAT+5r0VFLQ+CvL1HgeBNO4wpGlAiXumC
rJS4lTIOLyxxLqou2MqCprAm2Dz4Aevm9V/15XvC7zX6EtbqTHxg7tjEkL+L
F5efZRuHCMhyg+exPv00cPS7bYyIErHZQndQb3oeuEY3NB7yWmCirX/Zo6/J
EKhtUMGlnYxeC5A7VD0Nwz01/ZX3iajk/tQy0tAfrme8Sgtc2uWzZ95Q/Idq
UOHy3avtmI1/7nNuKu3qwaaPrWkq869RpfZw0nzEAlQ4jtN26RqgOGlXS5mA
CzjTVvZNUWdgZfe7ejG6WchyDD14VdwJs0zPMZkw+YHik6oHPtejsfjqZIGM
1ycgHh5Urp+IxsmE0mzTyQHQe36bxe0FAV+k/laks2+BuFKyqq2EEExg+td1
OXEOdu7jT5n3RPwmzJG/50g5qDhMPsp+6YtnyKi+3ymYA/In0lfnNN6ggb0r
lUL/PBwEyJEYN0Ryy5YDd3L+fz/PKniR2lAHuHkCW9eFdgP1MgxRl1ttj1wE
eXUbu6i8x2iiKm44cGUc7lCGnjuxRsCKhanwo2ojMJNVZioXvDv/cgHFa+dy
IOpVDtcxmwT8etM+6mlmK7AUn1gZsA9C7uuXDp3Ls4aAnMHjJ7KikYL8Q9JQ
8jJ47HndeCDKELXeUv74figV1G8+dHE0ScKpwSbzYLspmDFzG9RbSsHPUwZL
ahbL0JH/x3qxVB4ZB/xmel+EQLyBgYldXixqxlULaDzRAfZTeY90imPxhsn9
Mv3z45Cs0zAGQ+5IW8V5obtqCPrnDxYHOMUgxYJR42HuCVhJp/I5TCSilK72
+qjQBDwJtx694BOET1U22U2KX8Fl0fO3Qqai8W6HpsiaXTgwmu2bxGOR6Cdo
2SnBRwAaKfx6zzcS2f/uo14S64BSahEbL/5kNE6rwdqnLkCh+kvtXF8Mspu/
Gfd3aYXb0jG0eTGZ+ETo5mjZkzWg1RahyX1/Fi3N9/BIfR0He/X3b6h/EvCy
4g7L+Lk2SMrXVkksicOgCzHkNMcngFNPqLStPBBfnjx+im58EiQFsm9s6dFj
qyXbB5Pvs3DA/0PdDJcxRpD7sPpI9EDo+i2p720BSP70hpabRydwyu8bcEpL
xGpJq50Y/AIGUj/S/69/uxp1lJl+pBYU2ojrsitJqMaSEfbIbgzWNgcarpyJ
RmWehDevpXth7PLAuwB6An6b4/GPapiHww90f0WEm+ClP1kDxQ/qoYlOb3WM
OQVd1zrpGimzYIzCnc5CMBRD+d2FCMkToLPJmJv/LgWRrkBmaqsJXvQWasZx
JaHfcyWrApIa0JDcUthjFYJX97aF58pNwdvtPFY5tnvIGa5y7RxTElh/Ph6W
yxyGR84fdvLsDgQK705yok8sPmfcgB9+PaA/nJA8WxmPMvbKDUSZ3f21oRp9
j4FIPtm84HxkGGTtfFXtjQJwcHnqzDzPOFj9HRW8fjYVD7LXlWs/7oFxJsfL
fbv8qYaWY7mpVnDlYnCt3pEc7O3f96U0MBFkbr2t4HVNxFDHM5wkl7KhnUz0
tyUf8T+8rE9aKnn/CMQLy82RZ9nzQWvp+6nugRAMlwlPqQybB4g9e87FwAiZ
Ml9fc/+xDDqvxW0OWkogaWP0wd8ZbZDK6OMeFx+JqTojW2o1M7D3pr2cwIUw
PPZDxfG0TQXMJb0lyehJRn8/K+Oy/Hko8R64KW1uic9P6iXTR48Bi8jz4Uwb
VwRd0h5z3X6wRKEXikXx6HFOxp9FdwbqPQ2YmJoiMfhvnSH/4RnQvRY64z4T
g7lZr45Hp3mCCvixnZrIRDI69bNMlQXwh781Q8UsDFtuO91Z/p4DD2i7Rvk+
hCNZwmRAeNE8ZLnBo3Xqpzg/eooyQiIRHtzZPrD5NgI1/rUeNuGcBXH+7e8a
T5NRpj3px6/8aeBkecbmpByKknbGFcsdvVC9vzLHS3o3nmsnuboF0+HyPvpO
395IfLyGxAyVBejcEFLQLFRGi+SpM09mZkDGevCw0iU/jL0dmxkp2gtrS9Oh
VYIhyMOnL+tJXQiMpBoUWgwBaO9BDyymWUCzJ1PFijQGZRt3xJPvToHIz4dP
7l93xR/6bqcec3fAEl2J0MZGKF6l8ykplRoBnHqY3n83Et32S9oWOzbCgGa2
vthUECZ1qHMscPhCnabtGr98LHY8cVwy3dUzUl3yb3ou2eJQYfB9m6xkUAkI
Sdt7OhNfbpzXuyPcDhkzxWEtMsHIyF5VVVM0DIsXDF5yy8ai0a1P1zudZ4Cf
izl771YKDo1Gb8087wWD58ShBnMPzF0RH626NQVH9t3cty3qhuQc1IniD1bA
j0Y35eqxlyhS4uF1Yw8BIrPmFK6V5ODocuPUAn0yGF1fPRhfTUS5F9Hx8X6f
AOrstGp7U3A2U4jIFvQanvA9vExU+4i+igZ0P+hnQX318fmoe0b4t/eSGC1d
HzT9Da2I/huIL3wEpJd7/OEU89nccqNoPPCu8trn3F7wvl1WwREYhP2Pi2RD
XuXDM5/1OwWLwSjaYsawKZsC/nSbkcIrIajzq56r0C8IDgm/wA+Nkfi072//
ipoLZFybTr06H4Pp0q/z+M5lwb3v7llaAZH4iU6TvFR8CvbmDYcGn0tAKj2t
veI0juCUMsaYdDML/+6X+nk1NB+q6zumDh1IRbb8q28bD6wBQx2juaHCKVw5
7dIuWhEE2kXF38OG/ZHPnSLOla4XRPf769b3xGHLAeQVUXKHPNHTPYmHsvCD
09+GmyqZ8Fr1SuRQShBe9fzI0WxnDOb77q/K62WhquJkoUNnNTDmbHYdDclB
lYiSf1dHO+HQ81GhSn9XDFy3SztCGQjcv/itj20m4pbbyMP66RUo4kvNjK09
j/b4ze3Hrv5N7L0wxehmjt7Xvr84Ez4JJErZEX9sozGErI67iGcMjsnc3Ukg
sccZ5723w0UfgyB1pfVOTyx65w/ImAmMwvUSb8kbB6Px6N8bxfqRETDwVHGK
nzcWeX2N+Y0f7uqbt0TXIDE/dL+jZdhCbwrHNBrOEyRCsf5q4bMgWz+oevRs
OZc+6n/6WTtSXTcMqYahrOPQ9kevCJSp7iu+PPUK9MKk1upKYnHhj6vtesJX
CDNtHxdWSsDjrjpEH/kWoGylenWaLhm3tm9t+JupwY9w84z4/UF44N8P+l9v
DYB0lHlM9WgBMrmsLLzQNAWzyfFncwUErJluF6ootIA9D0q4jKkK0Pq+Sfq6
ozXgqWK2Zu4YLGwfljEJegFXqgSvcvz8gJYpetU+h28Btk0q1b3K+p9+2v//
PhZNefjA+yyk/vzOjbvMHzodKG/LByQj8TyXsNCHV7Dv9YJm29EYFKBfPr3I
EgeqlKJ3N0kzUEOJn/iRUg1UoigaPFfC8NRIs4eHmhzMd1323aqP/m98CbZf
TisUeZjdwZFvs/v9Pttc2m2HdOQ/ttby1EoNejmNXQR21y9haE9l4WIHInPR
5BapEf+vf0UHvhyO1qX8F4sPtr7PaHe7wrK9kLTjxCcsOUXi7VYyBqZThC6t
lE3YzJSsvfu7C0LfcHyStsjE4H+MTKvP5WFgXriBsJufzp5R0pEwSgD+2n1t
HX7BaPmMSo0g7QDUN0w0bD4k4f8BzQFkjA==
      "]],
     FontFamily->"Arial",
     FontSize->20]}, {{}, {}}},
  AspectRatio->1,
  Axes->{False, False},
  AxesLabel->{None, None},
  AxesOrigin->{0, 0},
  BaseStyle->{FontFamily -> "Arial", FontSize -> 20},
  DisplayFunction->Identity,
  Frame->{{True, False}, {True, False}},
  FrameLabel->{{
     FormBox["\"information\"", TraditionalForm], None}, {
     FormBox[
      TagBox[
       GridBox[{{"\"actual/expected pairwise distance\""}, {
          ItemBox["\"PB2\"", BaseStyle -> {
             GrayLevel[0], 32}, StripOnInput -> False]}}, 
        GridBoxAlignment -> {"Columns" -> {{Center}}, "Rows" -> {{Center}}}, 
        DefaultBaseStyle -> "Column", 
        GridBoxItemSize -> {
         "Columns" -> {{Automatic}}, "Rows" -> {{Automatic}}}], "Column"], 
      TraditionalForm], None}},
  FrameTicks->{{Automatic, Automatic}, {Automatic, Automatic}},
  GridLines->{None, None},
  GridLinesStyle->Directive[
    GrayLevel[0.5, 0.4]],
  ImageSize->1000,
  Method->{
   "OptimizePlotMarkers" -> True, "OptimizePlotMarkers" -> True, 
    "CoordinatesToolOptions" -> {"DisplayFunction" -> ({
        Identity[
         Part[#, 1]], 
        Identity[
         Part[#, 2]]}& ), "CopiedValueFunction" -> ({
        Identity[
         Part[#, 1]], 
        Identity[
         Part[#, 2]]}& )}},
  PlotRange->{{0, 1.0643228437595849`}, {0, 7743.981826114272}},
  PlotRangePadding->{{0, 0}, {0, 0}},
  Ticks->{Automatic, Automatic}]], "Output",ExpressionUUID->"a769fcee-7368-\
4d85-b2ab-c19ffe86fb71"]
}, Open  ]],

Cell[CellGroupData[{

Cell["\<\
Example sequences highlighted by regions found in analyses to be conserved\
\>", "Subsection",ExpressionUUID->"a66688e7-5cec-487c-bb72-43c9f3619c80"],

Cell[BoxData["\<\"Interesting points (by weighted raw PD) highlighted for \
gene PB2:\\nATGGAGAGAATAAAAGAACTAAGAGATTTGATGTCGCAGTCT\\!\\(\\*StyleBox[\\\"\\\
\\\\\"C\\\\\\\"\\\", Rule[FontColor, RGBColor[Rational[71, 85], Rational[94, \
255], 0]], Rule[FontSize, 18], Rule[FontWeight, Bold], Rule[StripOnInput, \
False]]\\)\\!\\(\\*StyleBox[\\\"\\\\\\\"G\\\\\\\"\\\", Rule[FontColor, \
RGBColor[Rational[71, 85], Rational[94, 255], 0]], Rule[FontSize, 18], \
Rule[FontWeight, Bold], Rule[StripOnInput, False]]\\)\\!\\(\\*StyleBox[\\\"\\\
\\\\\"C\\\\\\\"\\\", Rule[FontColor, RGBColor[Rational[71, 85], Rational[94, \
255], 0]], Rule[FontSize, 18], Rule[FontWeight, Bold], Rule[StripOnInput, \
False]]\\)\\!\\(\\*StyleBox[\\\"\\\\\\\"A\\\\\\\"\\\", Rule[FontColor, \
RGBColor[Rational[71, 85], Rational[94, 255], 0]], Rule[FontSize, 18], \
Rule[FontWeight, Bold], Rule[StripOnInput, False]]\\)\\!\\(\\*StyleBox[\\\"\\\
\\\\\"C\\\\\\\"\\\", Rule[FontColor, RGBColor[Rational[71, 85], Rational[94, \
255], 0]], Rule[FontSize, 18], Rule[FontWeight, Bold], Rule[StripOnInput, \
False]]\\)\\!\\(\\*StyleBox[\\\"\\\\\\\"T\\\\\\\"\\\", Rule[FontColor, \
RGBColor[Rational[71, 85], Rational[94, 255], 0]], Rule[FontSize, 18], \
Rule[FontWeight, Bold], Rule[StripOnInput, False]]\\)\\!\\(\\*StyleBox[\\\"\\\
\\\\\"C\\\\\\\"\\\", Rule[FontColor, RGBColor[Rational[71, 85], Rational[94, \
255], 0]], Rule[FontSize, 18], Rule[FontWeight, Bold], Rule[StripOnInput, \
False]]\\)\\!\\(\\*StyleBox[\\\"\\\\\\\"G\\\\\\\"\\\", Rule[FontColor, \
RGBColor[Rational[71, 85], Rational[94, 255], 0]], Rule[FontSize, 18], \
Rule[FontWeight, Bold], Rule[StripOnInput, False]]\\)\\!\\(\\*StyleBox[\\\"\\\
\\\\\"C\\\\\\\"\\\", Rule[FontColor, RGBColor[Rational[71, 85], Rational[94, \
255], 0]], Rule[FontSize, 18], Rule[FontWeight, Bold], Rule[StripOnInput, \
False]]\\)\\!\\(\\*StyleBox[\\\"\\\\\\\"G\\\\\\\"\\\", Rule[FontColor, \
RGBColor[Rational[71, 85], Rational[94, 255], 0]], Rule[FontSize, 18], \
Rule[FontWeight, Bold], Rule[StripOnInput, False]]\\)\\!\\(\\*StyleBox[\\\"\\\
\\\\\"A\\\\\\\"\\\", Rule[FontColor, RGBColor[Rational[71, 85], Rational[94, \
255], 0]], Rule[FontSize, 18], Rule[FontWeight, Bold], Rule[StripOnInput, \
False]]\\)\\!\\(\\*StyleBox[\\\"\\\\\\\"G\\\\\\\"\\\", Rule[FontColor, \
RGBColor[Rational[71, 85], Rational[94, 255], 0]], Rule[FontSize, 18], \
Rule[FontWeight, Bold], Rule[StripOnInput, False]]\\)\\!\\(\\*StyleBox[\\\"\\\
\\\\\"A\\\\\\\"\\\", Rule[FontColor, RGBColor[Rational[71, 85], Rational[94, \
255], 0]], Rule[FontSize, 18], Rule[FontWeight, Bold], Rule[StripOnInput, \
False]]\\)\\!\\(\\*StyleBox[\\\"\\\\\\\"T\\\\\\\"\\\", Rule[FontColor, \
RGBColor[Rational[71, 85], Rational[94, 255], 0]], Rule[FontSize, 18], \
Rule[FontWeight, Bold], Rule[StripOnInput, False]]\\)\\!\\(\\*StyleBox[\\\"\\\
\\\\\"A\\\\\\\"\\\", Rule[FontColor, RGBColor[Rational[71, 85], Rational[94, \
255], 0]], Rule[FontSize, 18], Rule[FontWeight, Bold], Rule[StripOnInput, \
False]]\\)\\!\\(\\*StyleBox[\\\"\\\\\\\"C\\\\\\\"\\\", Rule[FontColor, \
RGBColor[Rational[71, 85], Rational[94, 255], 0]], Rule[FontSize, 18], \
Rule[FontWeight, Bold], Rule[StripOnInput, False]]\\)\\!\\(\\*StyleBox[\\\"\\\
\\\\\"T\\\\\\\"\\\", Rule[FontColor, RGBColor[Rational[71, 85], Rational[94, \
255], 0]], Rule[FontSize, 18], Rule[FontWeight, Bold], Rule[StripOnInput, \
False]]\\)\\!\\(\\*StyleBox[\\\"\\\\\\\"G\\\\\\\"\\\", Rule[FontColor, \
RGBColor[Rational[71, 85], Rational[94, 255], 0]], Rule[FontSize, 18], \
Rule[FontWeight, Bold], Rule[StripOnInput, False]]\\)\\!\\(\\*StyleBox[\\\"\\\
\\\\\"A\\\\\\\"\\\", Rule[FontColor, RGBColor[Rational[71, 85], Rational[94, \
255], 0]], Rule[FontSize, 18], Rule[FontWeight, Bold], Rule[StripOnInput, \
False]]\\)\\!\\(\\*StyleBox[\\\"\\\\\\\"C\\\\\\\"\\\", Rule[FontColor, \
RGBColor[Rational[71, 85], Rational[94, 255], 0]], Rule[FontSize, 18], \
Rule[FontWeight, Bold], Rule[StripOnInput, False]]\\)\\!\\(\\*StyleBox[\\\"\\\
\\\\\"A\\\\\\\"\\\", Rule[FontColor, RGBColor[Rational[71, 85], Rational[94, \
255], 0]], Rule[FontSize, 18], Rule[FontWeight, Bold], Rule[StripOnInput, \
False]]\\)\\!\\(\\*StyleBox[\\\"\\\\\\\"A\\\\\\\"\\\", Rule[FontColor, \
RGBColor[Rational[71, 85], Rational[94, 255], 0]], Rule[FontSize, 18], \
Rule[FontWeight, Bold], Rule[StripOnInput, False]]\\)\\!\\(\\*StyleBox[\\\"\\\
\\\\\"A\\\\\\\"\\\", Rule[FontColor, RGBColor[Rational[71, 85], Rational[94, \
255], 0]], Rule[FontSize, 18], Rule[FontWeight, Bold], Rule[StripOnInput, \
False]]\\)\\!\\(\\*StyleBox[\\\"\\\\\\\"G\\\\\\\"\\\", Rule[FontColor, \
RGBColor[Rational[71, 85], Rational[94, 255], 0]], Rule[FontSize, 18], \
Rule[FontWeight, Bold], Rule[StripOnInput, False]]\\)\\!\\(\\*StyleBox[\\\"\\\
\\\\\"A\\\\\\\"\\\", Rule[FontColor, RGBColor[Rational[71, 85], Rational[94, \
255], 0]], Rule[FontSize, 18], Rule[FontWeight, Bold], Rule[StripOnInput, \
False]]\\)\\!\\(\\*StyleBox[\\\"\\\\\\\"C\\\\\\\"\\\", Rule[FontColor, \
RGBColor[Rational[71, 85], Rational[94, 255], 0]], Rule[FontSize, 18], \
Rule[FontWeight, Bold], Rule[StripOnInput, False]]\\)\\!\\(\\*StyleBox[\\\"\\\
\\\\\"C\\\\\\\"\\\", Rule[FontColor, RGBColor[Rational[71, 85], Rational[94, \
255], 0]], Rule[FontSize, 18], Rule[FontWeight, Bold], Rule[StripOnInput, \
False]]\\)\\!\\(\\*StyleBox[\\\"\\\\\\\"A\\\\\\\"\\\", Rule[FontColor, \
RGBColor[Rational[71, 85], Rational[94, 255], 0]], Rule[FontSize, 18], \
Rule[FontWeight, Bold], Rule[StripOnInput, False]]\\)\\!\\(\\*StyleBox[\\\"\\\
\\\\\"C\\\\\\\"\\\", Rule[FontColor, RGBColor[Rational[71, 85], Rational[94, \
255], 0]], Rule[FontSize, 18], Rule[FontWeight, Bold], Rule[StripOnInput, \
False]]\\)\\!\\(\\*StyleBox[\\\"\\\\\\\"G\\\\\\\"\\\", Rule[FontColor, \
RGBColor[Rational[71, 85], Rational[94, 255], 0]], Rule[FontSize, 18], \
Rule[FontWeight, Bold], Rule[StripOnInput, False]]\\)\\!\\(\\*StyleBox[\\\"\\\
\\\\\"G\\\\\\\"\\\", Rule[FontColor, RGBColor[Rational[71, 85], Rational[94, \
255], 0]], Rule[FontSize, 18], Rule[FontWeight, Bold], Rule[StripOnInput, \
False]]\\)\\!\\(\\*StyleBox[\\\"\\\\\\\"T\\\\\\\"\\\", Rule[FontColor, \
RGBColor[Rational[71, 85], Rational[94, 255], 0]], Rule[FontSize, 18], \
Rule[FontWeight, Bold], Rule[StripOnInput, False]]\\)\\!\\(\\*StyleBox[\\\"\\\
\\\\\"G\\\\\\\"\\\", Rule[FontColor, RGBColor[Rational[71, 85], Rational[94, \
255], 0]], Rule[FontSize, 18], Rule[FontWeight, Bold], Rule[StripOnInput, \
False]]\\)\\!\\(\\*StyleBox[\\\"\\\\\\\"G\\\\\\\"\\\", Rule[FontColor, \
RGBColor[Rational[71, 85], Rational[94, 255], 0]], Rule[FontSize, 18], \
Rule[FontWeight, Bold], Rule[StripOnInput, False]]\\)\\!\\(\\*StyleBox[\\\"\\\
\\\\\"A\\\\\\\"\\\", Rule[FontColor, RGBColor[Rational[71, 85], Rational[94, \
255], 0]], Rule[FontSize, 18], Rule[FontWeight, Bold], Rule[StripOnInput, \
False]]\\)\\!\\(\\*StyleBox[\\\"\\\\\\\"C\\\\\\\"\\\", Rule[FontColor, \
RGBColor[Rational[71, 85], Rational[94, 255], 0]], Rule[FontSize, 18], \
Rule[FontWeight, Bold], Rule[StripOnInput, False]]\\)\\!\\(\\*StyleBox[\\\"\\\
\\\\\"C\\\\\\\"\\\", Rule[FontColor, RGBColor[Rational[71, 85], Rational[94, \
255], 0]], Rule[FontSize, 18], Rule[FontWeight, Bold], Rule[StripOnInput, \
False]]\\)\\!\\(\\*StyleBox[\\\"\\\\\\\"A\\\\\\\"\\\", Rule[FontColor, \
RGBColor[Rational[71, 85], Rational[94, 255], 0]], Rule[FontSize, 18], \
Rule[FontWeight, Bold], Rule[StripOnInput, False]]\\)\\!\\(\\*StyleBox[\\\"\\\
\\\\\"T\\\\\\\"\\\", Rule[FontColor, RGBColor[Rational[71, 85], Rational[94, \
255], 0]], Rule[FontSize, 18], Rule[FontWeight, Bold], Rule[StripOnInput, \
False]]\\)\\!\\(\\*StyleBox[\\\"\\\\\\\"A\\\\\\\"\\\", Rule[FontColor, \
RGBColor[Rational[71, 85], Rational[94, 255], 0]], Rule[FontSize, 18], \
Rule[FontWeight, Bold], Rule[StripOnInput, False]]\\)\\!\\(\\*StyleBox[\\\"\\\
\\\\\"T\\\\\\\"\\\", Rule[FontColor, RGBColor[Rational[71, 85], Rational[94, \
255], 0]], Rule[FontSize, 18], Rule[FontWeight, Bold], Rule[StripOnInput, \
False]]\\)\\!\\(\\*StyleBox[\\\"\\\\\\\"G\\\\\\\"\\\", Rule[FontColor, \
RGBColor[Rational[71, 85], Rational[94, 255], 0]], Rule[FontSize, 18], \
Rule[FontWeight, Bold], Rule[StripOnInput, False]]\\)\\!\\(\\*StyleBox[\\\"\\\
\\\\\"G\\\\\\\"\\\", Rule[FontColor, RGBColor[Rational[71, 85], Rational[94, \
255], 0]], Rule[FontSize, 18], Rule[FontWeight, Bold], Rule[StripOnInput, \
False]]\\)\\!\\(\\*StyleBox[\\\"\\\\\\\"C\\\\\\\"\\\", Rule[FontColor, \
RGBColor[Rational[71, 85], Rational[94, 255], 0]], Rule[FontSize, 18], \
Rule[FontWeight, Bold], Rule[StripOnInput, False]]\\)\\!\\(\\*StyleBox[\\\"\\\
\\\\\"C\\\\\\\"\\\", Rule[FontColor, RGBColor[Rational[71, 85], Rational[94, \
255], 0]], Rule[FontSize, 18], Rule[FontWeight, Bold], Rule[StripOnInput, \
False]]\\)\\!\\(\\*StyleBox[\\\"\\\\\\\"A\\\\\\\"\\\", Rule[FontColor, \
RGBColor[Rational[71, 85], Rational[94, 255], 0]], Rule[FontSize, 18], \
Rule[FontWeight, Bold], Rule[StripOnInput, False]]\\)\\!\\(\\*StyleBox[\\\"\\\
\\\\\"T\\\\\\\"\\\", Rule[FontColor, RGBColor[Rational[71, 85], Rational[94, \
255], 0]], Rule[FontSize, 18], Rule[FontWeight, Bold], Rule[StripOnInput, \
False]]\\)\\!\\(\\*StyleBox[\\\"\\\\\\\"A\\\\\\\"\\\", Rule[FontColor, \
RGBColor[Rational[71, 85], Rational[94, 255], 0]], Rule[FontSize, 18], \
Rule[FontWeight, Bold], Rule[StripOnInput, False]]\\)\\!\\(\\*StyleBox[\\\"\\\
\\\\\"A\\\\\\\"\\\", Rule[FontColor, RGBColor[Rational[71, 85], Rational[94, \
255], 0]], Rule[FontSize, 18], Rule[FontWeight, Bold], Rule[StripOnInput, \
False]]\\)\\!\\(\\*StyleBox[\\\"\\\\\\\"T\\\\\\\"\\\", Rule[FontColor, \
RGBColor[Rational[71, 85], Rational[94, 255], 0]], Rule[FontSize, 18], \
Rule[FontWeight, Bold], Rule[StripOnInput, False]]\\)\\!\\(\\*StyleBox[\\\"\\\
\\\\\"C\\\\\\\"\\\", Rule[FontColor, RGBColor[Rational[71, 85], Rational[94, \
255], 0]], Rule[FontSize, 18], Rule[FontWeight, Bold], Rule[StripOnInput, \
False]]\\)\\!\\(\\*StyleBox[\\\"\\\\\\\"A\\\\\\\"\\\", Rule[FontColor, \
RGBColor[Rational[71, 85], Rational[94, 255], 0]], Rule[FontSize, 18], \
Rule[FontWeight, Bold], Rule[StripOnInput, False]]\\)\\!\\(\\*StyleBox[\\\"\\\
\\\\\"A\\\\\\\"\\\", Rule[FontColor, RGBColor[Rational[71, 85], Rational[94, \
255], 0]], Rule[FontSize, 18], Rule[FontWeight, Bold], Rule[StripOnInput, \
False]]\\)\\!\\(\\*StyleBox[\\\"\\\\\\\"G\\\\\\\"\\\", Rule[FontColor, \
RGBColor[Rational[71, 85], Rational[94, 255], 0]], Rule[FontSize, 18], \
Rule[FontWeight, Bold], Rule[StripOnInput, False]]\\)\\!\\(\\*StyleBox[\\\"\\\
\\\\\"A\\\\\\\"\\\", Rule[FontColor, RGBColor[Rational[71, 85], Rational[94, \
255], 0]], Rule[FontSize, 18], Rule[FontWeight, Bold], Rule[StripOnInput, \
False]]\\)\\!\\(\\*StyleBox[\\\"\\\\\\\"A\\\\\\\"\\\", Rule[FontColor, \
RGBColor[Rational[71, 85], Rational[94, 255], 0]], Rule[FontSize, 18], \
Rule[FontWeight, Bold], Rule[StripOnInput, False]]\\)\\!\\(\\*StyleBox[\\\"\\\
\\\\\"A\\\\\\\"\\\", Rule[FontColor, RGBColor[Rational[71, 85], Rational[94, \
255], 0]], Rule[FontSize, 18], Rule[FontWeight, Bold], Rule[StripOnInput, \
False]]\\)\\!\\(\\*StyleBox[\\\"\\\\\\\"T\\\\\\\"\\\", Rule[FontColor, \
RGBColor[Rational[71, 85], Rational[94, 255], 0]], Rule[FontSize, 18], \
Rule[FontWeight, Bold], Rule[StripOnInput, False]]\\)\\!\\(\\*StyleBox[\\\"\\\
\\\\\"A\\\\\\\"\\\", Rule[FontColor, RGBColor[Rational[71, 85], Rational[94, \
255], 0]], Rule[FontSize, 18], Rule[FontWeight, Bold], Rule[StripOnInput, \
False]]\\)\\!\\(\\*StyleBox[\\\"\\\\\\\"T\\\\\\\"\\\", Rule[FontColor, \
RGBColor[Rational[71, 85], Rational[94, 255], 0]], Rule[FontSize, 18], \
Rule[FontWeight, Bold], Rule[StripOnInput, False]]\\)\\!\\(\\*StyleBox[\\\"\\\
\\\\\"A\\\\\\\"\\\", Rule[FontColor, RGBColor[Rational[71, 85], Rational[94, \
255], 0]], Rule[FontSize, 18], Rule[FontWeight, Bold], Rule[StripOnInput, \
False]]\\)\\!\\(\\*StyleBox[\\\"\\\\\\\"C\\\\\\\"\\\", Rule[FontColor, \
RGBColor[Rational[71, 85], Rational[94, 255], 0]], Rule[FontSize, 18], \
Rule[FontWeight, Bold], Rule[StripOnInput, False]]\\)\\!\\(\\*StyleBox[\\\"\\\
\\\\\"G\\\\\\\"\\\", Rule[FontColor, RGBColor[Rational[71, 85], Rational[94, \
255], 0]], Rule[FontSize, 18], Rule[FontWeight, Bold], Rule[StripOnInput, \
False]]\\)\\!\\(\\*StyleBox[\\\"\\\\\\\"T\\\\\\\"\\\", Rule[FontColor, \
RGBColor[Rational[71, 85], Rational[94, 255], 0]], Rule[FontSize, 18], \
Rule[FontWeight, Bold], Rule[StripOnInput, False]]\\)\\!\\(\\*StyleBox[\\\"\\\
\\\\\"C\\\\\\\"\\\", Rule[FontColor, RGBColor[Rational[71, 85], Rational[94, \
255], 0]], Rule[FontSize, 18], Rule[FontWeight, Bold], Rule[StripOnInput, \
False]]\\)\\!\\(\\*StyleBox[\\\"\\\\\\\"A\\\\\\\"\\\", Rule[FontColor, \
RGBColor[Rational[71, 85], Rational[94, 255], 0]], Rule[FontSize, 18], \
Rule[FontWeight, Bold], Rule[StripOnInput, False]]\\)\\!\\(\\*StyleBox[\\\"\\\
\\\\\"G\\\\\\\"\\\", Rule[FontColor, RGBColor[Rational[71, 85], Rational[94, \
255], 0]], Rule[FontSize, 18], Rule[FontWeight, Bold], Rule[StripOnInput, \
False]]\\)\\!\\(\\*StyleBox[\\\"\\\\\\\"G\\\\\\\"\\\", Rule[FontColor, \
RGBColor[Rational[71, 85], Rational[94, 255], 0]], Rule[FontSize, 18], \
Rule[FontWeight, Bold], Rule[StripOnInput, False]]\\)\\!\\(\\*StyleBox[\\\"\\\
\\\\\"A\\\\\\\"\\\", Rule[FontColor, RGBColor[Rational[71, 85], Rational[94, \
255], 0]], Rule[FontSize, 18], Rule[FontWeight, Bold], Rule[StripOnInput, \
False]]\\)\\!\\(\\*StyleBox[\\\"\\\\\\\"A\\\\\\\"\\\", Rule[FontColor, \
RGBColor[Rational[71, 85], Rational[94, 255], 0]], Rule[FontSize, 18], \
Rule[FontWeight, Bold], Rule[StripOnInput, False]]\\)\\!\\(\\*StyleBox[\\\"\\\
\\\\\"G\\\\\\\"\\\", Rule[FontColor, RGBColor[Rational[71, 85], Rational[94, \
255], 0]], Rule[FontSize, 18], Rule[FontWeight, Bold], Rule[StripOnInput, \
False]]\\)\\!\\(\\*StyleBox[\\\"\\\\\\\"A\\\\\\\"\\\", Rule[FontColor, \
RGBColor[Rational[71, 85], Rational[94, 255], 0]], Rule[FontSize, 18], \
Rule[FontWeight, Bold], Rule[StripOnInput, False]]\\)\\!\\(\\*StyleBox[\\\"\\\
\\\\\"C\\\\\\\"\\\", Rule[FontColor, RGBColor[Rational[71, 85], Rational[94, \
255], 0]], Rule[FontSize, 18], Rule[FontWeight, Bold], Rule[StripOnInput, \
False]]\\)\\!\\(\\*StyleBox[\\\"\\\\\\\"A\\\\\\\"\\\", Rule[FontColor, \
RGBColor[Rational[71, 85], Rational[94, 255], 0]], Rule[FontSize, 18], \
Rule[FontWeight, Bold], Rule[StripOnInput, False]]\\)\\!\\(\\*StyleBox[\\\"\\\
\\\\\"G\\\\\\\"\\\", Rule[FontColor, RGBColor[Rational[71, 85], Rational[94, \
255], 0]], Rule[FontSize, 18], Rule[FontWeight, Bold], Rule[StripOnInput, \
False]]\\)\\!\\(\\*StyleBox[\\\"\\\\\\\"G\\\\\\\"\\\", Rule[FontColor, \
RGBColor[Rational[71, 85], Rational[94, 255], 0]], Rule[FontSize, 18], \
Rule[FontWeight, Bold], Rule[StripOnInput, False]]\\)\\!\\(\\*StyleBox[\\\"\\\
\\\\\"A\\\\\\\"\\\", Rule[FontColor, RGBColor[Rational[71, 85], Rational[94, \
255], 0]], Rule[FontSize, 18], Rule[FontWeight, Bold], Rule[StripOnInput, \
False]]\\)\\!\\(\\*StyleBox[\\\"\\\\\\\"G\\\\\\\"\\\", Rule[FontColor, \
RGBColor[Rational[71, 85], Rational[94, 255], 0]], Rule[FontSize, 18], \
Rule[FontWeight, Bold], Rule[StripOnInput, False]]\\)\\!\\(\\*StyleBox[\\\"\\\
\\\\\"A\\\\\\\"\\\", Rule[FontColor, RGBColor[Rational[71, 85], Rational[94, \
255], 0]], Rule[FontSize, 18], Rule[FontWeight, Bold], Rule[StripOnInput, \
False]]\\)\\!\\(\\*StyleBox[\\\"\\\\\\\"A\\\\\\\"\\\", Rule[FontColor, \
RGBColor[Rational[71, 85], Rational[94, 255], 0]], Rule[FontSize, 18], \
Rule[FontWeight, Bold], Rule[StripOnInput, False]]\\)\\!\\(\\*StyleBox[\\\"\\\
\\\\\"G\\\\\\\"\\\", Rule[FontColor, RGBColor[Rational[71, 85], Rational[94, \
255], 0]], Rule[FontSize, 18], Rule[FontWeight, Bold], Rule[StripOnInput, \
False]]\\)\\!\\(\\*StyleBox[\\\"\\\\\\\"A\\\\\\\"\\\", Rule[FontColor, \
RGBColor[Rational[71, 85], Rational[94, 255], 0]], Rule[FontSize, 18], \
Rule[FontWeight, Bold], Rule[StripOnInput, False]]\\)\\!\\(\\*StyleBox[\\\"\\\
\\\\\"A\\\\\\\"\\\", Rule[FontColor, RGBColor[Rational[71, 85], Rational[94, \
255], 0]], Rule[FontSize, 18], Rule[FontWeight, Bold], Rule[StripOnInput, \
False]]\\)\\!\\(\\*StyleBox[\\\"\\\\\\\"T\\\\\\\"\\\", Rule[FontColor, \
RGBColor[Rational[71, 85], Rational[94, 255], 0]], Rule[FontSize, 18], \
Rule[FontWeight, Bold], Rule[StripOnInput, False]]\\)\\!\\(\\*StyleBox[\\\"\\\
\\\\\"C\\\\\\\"\\\", Rule[FontColor, RGBColor[Rational[71, 85], Rational[94, \
255], 0]], Rule[FontSize, 18], Rule[FontWeight, Bold], Rule[StripOnInput, \
False]]\\)\\!\\(\\*StyleBox[\\\"\\\\\\\"C\\\\\\\"\\\", Rule[FontColor, \
RGBColor[Rational[71, 85], Rational[94, 255], 0]], Rule[FontSize, 18], \
Rule[FontWeight, Bold], Rule[StripOnInput, False]]\\)\\!\\(\\*StyleBox[\\\"\\\
\\\\\"T\\\\\\\"\\\", Rule[FontColor, RGBColor[Rational[71, 85], Rational[94, \
255], 0]], Rule[FontSize, 18], Rule[FontWeight, Bold], Rule[StripOnInput, \
False]]\\)\
GCACTTAGGATGAAATGGATGATGGCAATGAAATACCCGATTACAGCAGACAAAAGGATAATGGAGATGATTCCTGAA\
AGAAATGAGCAAGGTCAGACTCTTTGGAGCAAAACAAATGATGCTGGATCAGACAGAGTGATGGTGTCACCTCTGGCA\
GTGACGTGGTGGAATAGAAATGGACCAACAACAAGTACAGTCCATTATCCAAAGGTTTACAAAACCTACTTTGAAAAG\
GTTGAAAGGTTAAAGCATGGAACCTTCGGCCCTGTTCATTTTCGAAATCAGGTTAAGATACGCCGCAGGGTTGACATA\
AACCCGGGCCATGCAGATCTCAGTGCTAAAGAAGCACAAGACGTCATCATGGAGGTCGTTTTCCCAAACGAAGTCGGA\
GCCAGGATTTTGACATCAGAGTCACAGTTGACAATAACAAAGGAAAAGAAGGAGGAGCTTCAGGACTGTAAGATCGCC\
CCTTTAATGGTGGCATACATGTTGGAAAGAGAACTGGTTCGCAAAACCAGATTCCTGCCAGTAGCTGGTGGGACAAGC\
AGCGTGTATATCGAGGTATTGCACTTGACTCAAGGGACCTGCTGGGAACAAATGTACACACCGGGAGGAGAAGTGAGA\
AATGATGACATTGATCAGAGTTTAATTATTGCTGCTAGAAATATTGTTAGGAGAGCAACAGTATCAGCAGACCCATTG\
GCTTCGCTCCTGGAGATGTGCCATAGTACACACATTGGCGGGATAAGGATGGTAGACATCCTTAGACAGAACCCAACA\
GAAGAGCAAGCCGTGGATATATGCAAAGCAGCAATGGGTCTAAGAATCAGTTCATCCTTCAGCTTTGGAGGTTTCACT\
TTCAAAAGGACAAGTGGATCATCTGTCAAAAGAGAAGAGGAAGTGCTCACCGGCAACCTCCAAACATTGAAAATAAGA\
GTACATGAAGGGTATGAGGAATTCACAATGGTTGGGCGAAGAGCAACAGCCATTCTAAGGAAAGCAACCAGAAGGTTA\
ATCCAATTGATAGTGAGTGGGAGAGACGAGCAGTCAATCGCCGAAGCGATCATAGTGGCAATGGTGTTCTCCCAAGAG\
GATTGCATGATAAAAGCAGTACGGGGTGATTTGAATTTCGTCAATAGAGCGAATCAGCGGCTCAATCCTATGCATCAA\
CTTCTGAGGCATTTCCAGAAGGATGCAAAGGTACTGTTCCAAAACTGGGGAGTTGAACCCATTGACAATGTAATGGGG\
ATGATAGGAATATTGCCTGATATGACACCCAGTACAGAGATGTCAATAAGAGGGGTGAGAGTCAGCAAAATGGGAGTG\
GATGAATATTCCAGTACTGAGAGAGTGGTCGTGAGTATTGATCGTTTTTTGAGGGTCCGAGACCAGAGAGGGAACGTG\
CTCCTGTCTCCTGAAGAGGTTAGTGAAACACAGGGAACAGAGAAGCTGACGATAACATACTCATCATCTATGATGTGG\
GAAATTAACGGCCCGGAATCAGTATTAGTTAACACATATCAATGGATCATTAGAAACTGGGAAACTGTGAAGATTCAA\
TGGTCCCAAGATCCGACAATGCTATACAACAAGATGGAGTTTGAGCCCTTTCAGTCCTTGGTGCCTAAGGCTGCCAGA\
GGCCAGTATAGTGGATTTGTGAGGACGCTATTCCAGCAGATGCGTGATGTGCTGGGGACCTTTGACACTGTCCAGATA\
ATAAAGCTACTTCCATTTGCAGCAGCCCCACCGGAACAGAGTAGGATGCAGTTCTCTTCTCTAACTGTAAACGTAAGA\
GGTTCAGGAATGAGAATACTTGTGAGAGGCAATTCCCCTGTGTTCAACTATAACAAGGCAACCAAGAGGCTTACAGTC\
CTTGGAAAGGATGCAGGTGCATTGACAGAAGACCCAGATGAGGGGACGGCAGGGGTGGAGTCTGCGGTATTAAGAGGG\
TTC\\!\\(\\*StyleBox[\\\"\\\\\\\"C\\\\\\\"\\\", Rule[FontColor, \
RGBColor[Rational[71, 85], Rational[94, 255], 0]], Rule[FontSize, 18], \
Rule[FontWeight, Bold], Rule[StripOnInput, False]]\\)\\!\\(\\*StyleBox[\\\"\\\
\\\\\"T\\\\\\\"\\\", Rule[FontColor, RGBColor[Rational[71, 85], Rational[94, \
255], 0]], Rule[FontSize, 18], Rule[FontWeight, Bold], Rule[StripOnInput, \
False]]\\)\\!\\(\\*StyleBox[\\\"\\\\\\\"A\\\\\\\"\\\", Rule[FontColor, \
RGBColor[Rational[71, 85], Rational[94, 255], 0]], Rule[FontSize, 18], \
Rule[FontWeight, Bold], Rule[StripOnInput, False]]\\)\\!\\(\\*StyleBox[\\\"\\\
\\\\\"A\\\\\\\"\\\", Rule[FontColor, RGBColor[Rational[71, 85], Rational[94, \
255], 0]], Rule[FontSize, 18], Rule[FontWeight, Bold], Rule[StripOnInput, \
False]]\\)\\!\\(\\*StyleBox[\\\"\\\\\\\"T\\\\\\\"\\\", Rule[FontColor, \
RGBColor[Rational[71, 85], Rational[94, 255], 0]], Rule[FontSize, 18], \
Rule[FontWeight, Bold], Rule[StripOnInput, False]]\\)\\!\\(\\*StyleBox[\\\"\\\
\\\\\"T\\\\\\\"\\\", Rule[FontColor, RGBColor[Rational[71, 85], Rational[94, \
255], 0]], Rule[FontSize, 18], Rule[FontWeight, Bold], Rule[StripOnInput, \
False]]\\)\\!\\(\\*StyleBox[\\\"\\\\\\\"C\\\\\\\"\\\", Rule[FontColor, \
RGBColor[Rational[71, 85], Rational[94, 255], 0]], Rule[FontSize, 18], \
Rule[FontWeight, Bold], Rule[StripOnInput, False]]\\)\\!\\(\\*StyleBox[\\\"\\\
\\\\\"T\\\\\\\"\\\", Rule[FontColor, RGBColor[Rational[71, 85], Rational[94, \
255], 0]], Rule[FontSize, 18], Rule[FontWeight, Bold], Rule[StripOnInput, \
False]]\\)\\!\\(\\*StyleBox[\\\"\\\\\\\"G\\\\\\\"\\\", Rule[FontColor, \
RGBColor[Rational[71, 85], Rational[94, 255], 0]], Rule[FontSize, 18], \
Rule[FontWeight, Bold], Rule[StripOnInput, False]]\\)\\!\\(\\*StyleBox[\\\"\\\
\\\\\"G\\\\\\\"\\\", Rule[FontColor, RGBColor[Rational[71, 85], Rational[94, \
255], 0]], Rule[FontSize, 18], Rule[FontWeight, Bold], Rule[StripOnInput, \
False]]\\)\\!\\(\\*StyleBox[\\\"\\\\\\\"G\\\\\\\"\\\", Rule[FontColor, \
RGBColor[Rational[71, 85], Rational[94, 255], 0]], Rule[FontSize, 18], \
Rule[FontWeight, Bold], Rule[StripOnInput, False]]\\)\\!\\(\\*StyleBox[\\\"\\\
\\\\\"C\\\\\\\"\\\", Rule[FontColor, RGBColor[Rational[71, 85], Rational[94, \
255], 0]], Rule[FontSize, 18], Rule[FontWeight, Bold], Rule[StripOnInput, \
False]]\\)\\!\\(\\*StyleBox[\\\"\\\\\\\"A\\\\\\\"\\\", Rule[FontColor, \
RGBColor[Rational[71, 85], Rational[94, 255], 0]], Rule[FontSize, 18], \
Rule[FontWeight, Bold], Rule[StripOnInput, False]]\\)\\!\\(\\*StyleBox[\\\"\\\
\\\\\"A\\\\\\\"\\\", Rule[FontColor, RGBColor[Rational[71, 85], Rational[94, \
255], 0]], Rule[FontSize, 18], Rule[FontWeight, Bold], Rule[StripOnInput, \
False]]\\)\\!\\(\\*StyleBox[\\\"\\\\\\\"A\\\\\\\"\\\", Rule[FontColor, \
RGBColor[Rational[71, 85], Rational[94, 255], 0]], Rule[FontSize, 18], \
Rule[FontWeight, Bold], Rule[StripOnInput, False]]\\)\\!\\(\\*StyleBox[\\\"\\\
\\\\\"G\\\\\\\"\\\", Rule[FontColor, RGBColor[Rational[71, 85], Rational[94, \
255], 0]], Rule[FontSize, 18], Rule[FontWeight, Bold], Rule[StripOnInput, \
False]]\\)\\!\\(\\*StyleBox[\\\"\\\\\\\"A\\\\\\\"\\\", Rule[FontColor, \
RGBColor[Rational[71, 85], Rational[94, 255], 0]], Rule[FontSize, 18], \
Rule[FontWeight, Bold], Rule[StripOnInput, False]]\\)\\!\\(\\*StyleBox[\\\"\\\
\\\\\"A\\\\\\\"\\\", Rule[FontColor, RGBColor[Rational[71, 85], Rational[94, \
255], 0]], Rule[FontSize, 18], Rule[FontWeight, Bold], Rule[StripOnInput, \
False]]\\)\\!\\(\\*StyleBox[\\\"\\\\\\\"G\\\\\\\"\\\", Rule[FontColor, \
RGBColor[Rational[71, 85], Rational[94, 255], 0]], Rule[FontSize, 18], \
Rule[FontWeight, Bold], Rule[StripOnInput, False]]\\)\\!\\(\\*StyleBox[\\\"\\\
\\\\\"A\\\\\\\"\\\", Rule[FontColor, RGBColor[Rational[71, 85], Rational[94, \
255], 0]], Rule[FontSize, 18], Rule[FontWeight, Bold], Rule[StripOnInput, \
False]]\\)\\!\\(\\*StyleBox[\\\"\\\\\\\"C\\\\\\\"\\\", Rule[FontColor, \
RGBColor[Rational[71, 85], Rational[94, 255], 0]], Rule[FontSize, 18], \
Rule[FontWeight, Bold], Rule[StripOnInput, False]]\\)\\!\\(\\*StyleBox[\\\"\\\
\\\\\"A\\\\\\\"\\\", Rule[FontColor, RGBColor[Rational[71, 85], Rational[94, \
255], 0]], Rule[FontSize, 18], Rule[FontWeight, Bold], Rule[StripOnInput, \
False]]\\)\\!\\(\\*StyleBox[\\\"\\\\\\\"A\\\\\\\"\\\", Rule[FontColor, \
RGBColor[Rational[71, 85], Rational[94, 255], 0]], Rule[FontSize, 18], \
Rule[FontWeight, Bold], Rule[StripOnInput, False]]\\)\\!\\(\\*StyleBox[\\\"\\\
\\\\\"A\\\\\\\"\\\", Rule[FontColor, RGBColor[Rational[71, 85], Rational[94, \
255], 0]], Rule[FontSize, 18], Rule[FontWeight, Bold], Rule[StripOnInput, \
False]]\\)\\!\\(\\*StyleBox[\\\"\\\\\\\"A\\\\\\\"\\\", Rule[FontColor, \
RGBColor[Rational[71, 85], Rational[94, 255], 0]], Rule[FontSize, 18], \
Rule[FontWeight, Bold], Rule[StripOnInput, False]]\\)\\!\\(\\*StyleBox[\\\"\\\
\\\\\"G\\\\\\\"\\\", Rule[FontColor, RGBColor[Rational[71, 85], Rational[94, \
255], 0]], Rule[FontSize, 18], Rule[FontWeight, Bold], Rule[StripOnInput, \
False]]\\)\\!\\(\\*StyleBox[\\\"\\\\\\\"A\\\\\\\"\\\", Rule[FontColor, \
RGBColor[Rational[71, 85], Rational[94, 255], 0]], Rule[FontSize, 18], \
Rule[FontWeight, Bold], Rule[StripOnInput, False]]\\)\\!\\(\\*StyleBox[\\\"\\\
\\\\\"T\\\\\\\"\\\", Rule[FontColor, RGBColor[Rational[71, 85], Rational[94, \
255], 0]], Rule[FontSize, 18], Rule[FontWeight, Bold], Rule[StripOnInput, \
False]]\\)\\!\\(\\*StyleBox[\\\"\\\\\\\"A\\\\\\\"\\\", Rule[FontColor, \
RGBColor[Rational[71, 85], Rational[94, 255], 0]], Rule[FontSize, 18], \
Rule[FontWeight, Bold], Rule[StripOnInput, False]]\\)\\!\\(\\*StyleBox[\\\"\\\
\\\\\"T\\\\\\\"\\\", Rule[FontColor, RGBColor[Rational[71, 85], Rational[94, \
255], 0]], Rule[FontSize, 18], Rule[FontWeight, Bold], Rule[StripOnInput, \
False]]\\)\\!\\(\\*StyleBox[\\\"\\\\\\\"G\\\\\\\"\\\", Rule[FontColor, \
RGBColor[Rational[71, 85], Rational[94, 255], 0]], Rule[FontSize, 18], \
Rule[FontWeight, Bold], Rule[StripOnInput, False]]\\)\\!\\(\\*StyleBox[\\\"\\\
\\\\\"G\\\\\\\"\\\", Rule[FontColor, RGBColor[Rational[71, 85], Rational[94, \
255], 0]], Rule[FontSize, 18], Rule[FontWeight, Bold], Rule[StripOnInput, \
False]]\\)\\!\\(\\*StyleBox[\\\"\\\\\\\"A\\\\\\\"\\\", Rule[FontColor, \
RGBColor[Rational[71, 85], Rational[94, 255], 0]], Rule[FontSize, 18], \
Rule[FontWeight, Bold], Rule[StripOnInput, False]]\\)\\!\\(\\*StyleBox[\\\"\\\
\\\\\"C\\\\\\\"\\\", Rule[FontColor, RGBColor[Rational[71, 85], Rational[94, \
255], 0]], Rule[FontSize, 18], Rule[FontWeight, Bold], Rule[StripOnInput, \
False]]\\)\\!\\(\\*StyleBox[\\\"\\\\\\\"C\\\\\\\"\\\", Rule[FontColor, \
RGBColor[Rational[71, 85], Rational[94, 255], 0]], Rule[FontSize, 18], \
Rule[FontWeight, Bold], Rule[StripOnInput, False]]\\)\\!\\(\\*StyleBox[\\\"\\\
\\\\\"A\\\\\\\"\\\", Rule[FontColor, RGBColor[Rational[71, 85], Rational[94, \
255], 0]], Rule[FontSize, 18], Rule[FontWeight, Bold], Rule[StripOnInput, \
False]]\\)\\!\\(\\*StyleBox[\\\"\\\\\\\"G\\\\\\\"\\\", Rule[FontColor, \
RGBColor[Rational[71, 85], Rational[94, 255], 0]], Rule[FontSize, 18], \
Rule[FontWeight, Bold], Rule[StripOnInput, False]]\\)\\!\\(\\*StyleBox[\\\"\\\
\\\\\"C\\\\\\\"\\\", Rule[FontColor, RGBColor[Rational[71, 85], Rational[94, \
255], 0]], Rule[FontSize, 18], Rule[FontWeight, Bold], Rule[StripOnInput, \
False]]\\)\\!\\(\\*StyleBox[\\\"\\\\\\\"A\\\\\\\"\\\", Rule[FontColor, \
RGBColor[Rational[71, 85], Rational[94, 255], 0]], Rule[FontSize, 18], \
Rule[FontWeight, Bold], Rule[StripOnInput, False]]\\)\\!\\(\\*StyleBox[\\\"\\\
\\\\\"T\\\\\\\"\\\", Rule[FontColor, RGBColor[Rational[71, 85], Rational[94, \
255], 0]], Rule[FontSize, 18], Rule[FontWeight, Bold], Rule[StripOnInput, \
False]]\\)\\!\\(\\*StyleBox[\\\"\\\\\\\"T\\\\\\\"\\\", Rule[FontColor, \
RGBColor[Rational[71, 85], Rational[94, 255], 0]], Rule[FontSize, 18], \
Rule[FontWeight, Bold], Rule[StripOnInput, False]]\\)\\!\\(\\*StyleBox[\\\"\\\
\\\\\"G\\\\\\\"\\\", Rule[FontColor, RGBColor[Rational[71, 85], Rational[94, \
255], 0]], Rule[FontSize, 18], Rule[FontWeight, Bold], Rule[StripOnInput, \
False]]\\)\\!\\(\\*StyleBox[\\\"\\\\\\\"A\\\\\\\"\\\", Rule[FontColor, \
RGBColor[Rational[71, 85], Rational[94, 255], 0]], Rule[FontSize, 18], \
Rule[FontWeight, Bold], Rule[StripOnInput, False]]\\)\\!\\(\\*StyleBox[\\\"\\\
\\\\\"G\\\\\\\"\\\", Rule[FontColor, RGBColor[Rational[71, 85], Rational[94, \
255], 0]], Rule[FontSize, 18], Rule[FontWeight, Bold], Rule[StripOnInput, \
False]]\\)\\!\\(\\*StyleBox[\\\"\\\\\\\"C\\\\\\\"\\\", Rule[FontColor, \
RGBColor[Rational[71, 85], Rational[94, 255], 0]], Rule[FontSize, 18], \
Rule[FontWeight, Bold], Rule[StripOnInput, False]]\\)\\!\\(\\*StyleBox[\\\"\\\
\\\\\"A\\\\\\\"\\\", Rule[FontColor, RGBColor[Rational[71, 85], Rational[94, \
255], 0]], Rule[FontSize, 18], Rule[FontWeight, Bold], Rule[StripOnInput, \
False]]\\)\\!\\(\\*StyleBox[\\\"\\\\\\\"T\\\\\\\"\\\", Rule[FontColor, \
RGBColor[Rational[71, 85], Rational[94, 255], 0]], Rule[FontSize, 18], \
Rule[FontWeight, Bold], Rule[StripOnInput, False]]\\)\\!\\(\\*StyleBox[\\\"\\\
\\\\\"C\\\\\\\"\\\", Rule[FontColor, RGBColor[Rational[71, 85], Rational[94, \
255], 0]], Rule[FontSize, 18], Rule[FontWeight, Bold], Rule[StripOnInput, \
False]]\\)\\!\\(\\*StyleBox[\\\"\\\\\\\"A\\\\\\\"\\\", Rule[FontColor, \
RGBColor[Rational[71, 85], Rational[94, 255], 0]], Rule[FontSize, 18], \
Rule[FontWeight, Bold], Rule[StripOnInput, False]]\\)\\!\\(\\*StyleBox[\\\"\\\
\\\\\"A\\\\\\\"\\\", Rule[FontColor, RGBColor[Rational[71, 85], Rational[94, \
255], 0]], Rule[FontSize, 18], Rule[FontWeight, Bold], Rule[StripOnInput, \
False]]\\)\\!\\(\\*StyleBox[\\\"\\\\\\\"T\\\\\\\"\\\", Rule[FontColor, \
RGBColor[Rational[71, 85], Rational[94, 255], 0]], Rule[FontSize, 18], \
Rule[FontWeight, Bold], Rule[StripOnInput, False]]\\)\\!\\(\\*StyleBox[\\\"\\\
\\\\\"G\\\\\\\"\\\", Rule[FontColor, RGBColor[Rational[71, 85], Rational[94, \
255], 0]], Rule[FontSize, 18], Rule[FontWeight, Bold], Rule[StripOnInput, \
False]]\\)\\!\\(\\*StyleBox[\\\"\\\\\\\"A\\\\\\\"\\\", Rule[FontColor, \
RGBColor[Rational[71, 85], Rational[94, 255], 0]], Rule[FontSize, 18], \
Rule[FontWeight, Bold], Rule[StripOnInput, False]]\\)\\!\\(\\*StyleBox[\\\"\\\
\\\\\"A\\\\\\\"\\\", Rule[FontColor, RGBColor[Rational[71, 85], Rational[94, \
255], 0]], Rule[FontSize, 18], Rule[FontWeight, Bold], Rule[StripOnInput, \
False]]\\)\\!\\(\\*StyleBox[\\\"\\\\\\\"T\\\\\\\"\\\", Rule[FontColor, \
RGBColor[Rational[71, 85], Rational[94, 255], 0]], Rule[FontSize, 18], \
Rule[FontWeight, Bold], Rule[StripOnInput, False]]\\)\\!\\(\\*StyleBox[\\\"\\\
\\\\\"T\\\\\\\"\\\", Rule[FontColor, RGBColor[Rational[71, 85], Rational[94, \
255], 0]], Rule[FontSize, 18], Rule[FontWeight, Bold], Rule[StripOnInput, \
False]]\\)\\!\\(\\*StyleBox[\\\"\\\\\\\"G\\\\\\\"\\\", Rule[FontColor, \
RGBColor[Rational[71, 85], Rational[94, 255], 0]], Rule[FontSize, 18], \
Rule[FontWeight, Bold], Rule[StripOnInput, False]]\\)\\!\\(\\*StyleBox[\\\"\\\
\\\\\"A\\\\\\\"\\\", Rule[FontColor, RGBColor[Rational[71, 85], Rational[94, \
255], 0]], Rule[FontSize, 18], Rule[FontWeight, Bold], Rule[StripOnInput, \
False]]\\)\\!\\(\\*StyleBox[\\\"\\\\\\\"G\\\\\\\"\\\", Rule[FontColor, \
RGBColor[Rational[71, 85], Rational[94, 255], 0]], Rule[FontSize, 18], \
Rule[FontWeight, Bold], Rule[StripOnInput, False]]\\)\\!\\(\\*StyleBox[\\\"\\\
\\\\\"C\\\\\\\"\\\", Rule[FontColor, RGBColor[Rational[71, 85], Rational[94, \
255], 0]], Rule[FontSize, 18], Rule[FontWeight, Bold], Rule[StripOnInput, \
False]]\\)\\!\\(\\*StyleBox[\\\"\\\\\\\"A\\\\\\\"\\\", Rule[FontColor, \
RGBColor[Rational[71, 85], Rational[94, 255], 0]], Rule[FontSize, 18], \
Rule[FontWeight, Bold], Rule[StripOnInput, False]]\\)\\!\\(\\*StyleBox[\\\"\\\
\\\\\"A\\\\\\\"\\\", Rule[FontColor, RGBColor[Rational[71, 85], Rational[94, \
255], 0]], Rule[FontSize, 18], Rule[FontWeight, Bold], Rule[StripOnInput, \
False]]\\)\\!\\(\\*StyleBox[\\\"\\\\\\\"T\\\\\\\"\\\", Rule[FontColor, \
RGBColor[Rational[71, 85], Rational[94, 255], 0]], Rule[FontSize, 18], \
Rule[FontWeight, Bold], Rule[StripOnInput, False]]\\)\\!\\(\\*StyleBox[\\\"\\\
\\\\\"C\\\\\\\"\\\", Rule[FontColor, RGBColor[Rational[71, 85], Rational[94, \
255], 0]], Rule[FontSize, 18], Rule[FontWeight, Bold], Rule[StripOnInput, \
False]]\\)\\!\\(\\*StyleBox[\\\"\\\\\\\"T\\\\\\\"\\\", Rule[FontColor, \
RGBColor[Rational[71, 85], Rational[94, 255], 0]], Rule[FontSize, 18], \
Rule[FontWeight, Bold], Rule[StripOnInput, False]]\\)\\!\\(\\*StyleBox[\\\"\\\
\\\\\"T\\\\\\\"\\\", Rule[FontColor, RGBColor[Rational[71, 85], Rational[94, \
255], 0]], Rule[FontSize, 18], Rule[FontWeight, Bold], Rule[StripOnInput, \
False]]\\)\\!\\(\\*StyleBox[\\\"\\\\\\\"G\\\\\\\"\\\", Rule[FontColor, \
RGBColor[Rational[71, 85], Rational[94, 255], 0]], Rule[FontSize, 18], \
Rule[FontWeight, Bold], Rule[StripOnInput, False]]\\)\\!\\(\\*StyleBox[\\\"\\\
\\\\\"C\\\\\\\"\\\", Rule[FontColor, RGBColor[Rational[71, 85], Rational[94, \
255], 0]], Rule[FontSize, 18], Rule[FontWeight, Bold], Rule[StripOnInput, \
False]]\\)\\!\\(\\*StyleBox[\\\"\\\\\\\"G\\\\\\\"\\\", Rule[FontColor, \
RGBColor[Rational[71, 85], Rational[94, 255], 0]], Rule[FontSize, 18], \
Rule[FontWeight, Bold], Rule[StripOnInput, False]]\\)\\!\\(\\*StyleBox[\\\"\\\
\\\\\"A\\\\\\\"\\\", Rule[FontColor, RGBColor[Rational[71, 85], Rational[94, \
255], 0]], Rule[FontSize, 18], Rule[FontWeight, Bold], Rule[StripOnInput, \
False]]\\)\\!\\(\\*StyleBox[\\\"\\\\\\\"A\\\\\\\"\\\", Rule[FontColor, \
RGBColor[Rational[71, 85], Rational[94, 255], 0]], Rule[FontSize, 18], \
Rule[FontWeight, Bold], Rule[StripOnInput, False]]\\)\\!\\(\\*StyleBox[\\\"\\\
\\\\\"G\\\\\\\"\\\", Rule[FontColor, RGBColor[Rational[71, 85], Rational[94, \
255], 0]], Rule[FontSize, 18], Rule[FontWeight, Bold], Rule[StripOnInput, \
False]]\\)\\!\\(\\*StyleBox[\\\"\\\\\\\"G\\\\\\\"\\\", Rule[FontColor, \
RGBColor[Rational[71, 85], Rational[94, 255], 0]], Rule[FontSize, 18], \
Rule[FontWeight, Bold], Rule[StripOnInput, False]]\\)\\!\\(\\*StyleBox[\\\"\\\
\\\\\"G\\\\\\\"\\\", Rule[FontColor, RGBColor[Rational[71, 85], Rational[94, \
255], 0]], Rule[FontSize, 18], Rule[FontWeight, Bold], Rule[StripOnInput, \
False]]\\)\\!\\(\\*StyleBox[\\\"\\\\\\\"G\\\\\\\"\\\", Rule[FontColor, \
RGBColor[Rational[71, 85], Rational[94, 255], 0]], Rule[FontSize, 18], \
Rule[FontWeight, Bold], Rule[StripOnInput, False]]\\)\\!\\(\\*StyleBox[\\\"\\\
\\\\\"G\\\\\\\"\\\", Rule[FontColor, RGBColor[Rational[71, 85], Rational[94, \
255], 0]], Rule[FontSize, 18], Rule[FontWeight, Bold], Rule[StripOnInput, \
False]]\\)\\!\\(\\*StyleBox[\\\"\\\\\\\"A\\\\\\\"\\\", Rule[FontColor, \
RGBColor[Rational[71, 85], Rational[94, 255], 0]], Rule[FontSize, 18], \
Rule[FontWeight, Bold], Rule[StripOnInput, False]]\\)\\!\\(\\*StyleBox[\\\"\\\
\\\\\"G\\\\\\\"\\\", Rule[FontColor, RGBColor[Rational[71, 85], Rational[94, \
255], 0]], Rule[FontSize, 18], Rule[FontWeight, Bold], Rule[StripOnInput, \
False]]\\)\\!\\(\\*StyleBox[\\\"\\\\\\\"A\\\\\\\"\\\", Rule[FontColor, \
RGBColor[Rational[71, 85], Rational[94, 255], 0]], Rule[FontSize, 18], \
Rule[FontWeight, Bold], Rule[StripOnInput, False]]\\)\\!\\(\\*StyleBox[\\\"\\\
\\\\\"A\\\\\\\"\\\", Rule[FontColor, RGBColor[Rational[71, 85], Rational[94, \
255], 0]], Rule[FontSize, 18], Rule[FontWeight, Bold], Rule[StripOnInput, \
False]]\\)\\!\\(\\*StyleBox[\\\"\\\\\\\"G\\\\\\\"\\\", Rule[FontColor, \
RGBColor[Rational[71, 85], Rational[94, 255], 0]], Rule[FontSize, 18], \
Rule[FontWeight, Bold], Rule[StripOnInput, False]]\\)\\!\\(\\*StyleBox[\\\"\\\
\\\\\"G\\\\\\\"\\\", Rule[FontColor, RGBColor[Rational[71, 85], Rational[94, \
255], 0]], Rule[FontSize, 18], Rule[FontWeight, Bold], Rule[StripOnInput, \
False]]\\)\\!\\(\\*StyleBox[\\\"\\\\\\\"C\\\\\\\"\\\", Rule[FontColor, \
RGBColor[Rational[71, 85], Rational[94, 255], 0]], Rule[FontSize, 18], \
Rule[FontWeight, Bold], Rule[StripOnInput, False]]\\)\\!\\(\\*StyleBox[\\\"\\\
\\\\\"T\\\\\\\"\\\", Rule[FontColor, RGBColor[Rational[71, 85], Rational[94, \
255], 0]], Rule[FontSize, 18], Rule[FontWeight, Bold], Rule[StripOnInput, \
False]]\\)\\!\\(\\*StyleBox[\\\"\\\\\\\"A\\\\\\\"\\\", Rule[FontColor, \
RGBColor[Rational[71, 85], Rational[94, 255], 0]], Rule[FontSize, 18], \
Rule[FontWeight, Bold], Rule[StripOnInput, False]]\\)\\!\\(\\*StyleBox[\\\"\\\
\\\\\"A\\\\\\\"\\\", Rule[FontColor, RGBColor[Rational[71, 85], Rational[94, \
255], 0]], Rule[FontSize, 18], Rule[FontWeight, Bold], Rule[StripOnInput, \
False]]\\)\\!\\(\\*StyleBox[\\\"\\\\\\\"T\\\\\\\"\\\", Rule[FontColor, \
RGBColor[Rational[71, 85], Rational[94, 255], 0]], Rule[FontSize, 18], \
Rule[FontWeight, Bold], Rule[StripOnInput, False]]\\)\\!\\(\\*StyleBox[\\\"\\\
\\\\\"G\\\\\\\"\\\", Rule[FontColor, RGBColor[Rational[71, 85], Rational[94, \
255], 0]], Rule[FontSize, 18], Rule[FontWeight, Bold], Rule[StripOnInput, \
False]]\\)\\!\\(\\*StyleBox[\\\"\\\\\\\"T\\\\\\\"\\\", Rule[FontColor, \
RGBColor[Rational[71, 85], Rational[94, 255], 0]], Rule[FontSize, 18], \
Rule[FontWeight, Bold], Rule[StripOnInput, False]]\\)\\!\\(\\*StyleBox[\\\"\\\
\\\\\"G\\\\\\\"\\\", Rule[FontColor, RGBColor[Rational[71, 85], Rational[94, \
255], 0]], Rule[FontSize, 18], Rule[FontWeight, Bold], Rule[StripOnInput, \
False]]\\)\\!\\(\\*StyleBox[\\\"\\\\\\\"T\\\\\\\"\\\", Rule[FontColor, \
RGBColor[Rational[71, 85], Rational[94, 255], 0]], Rule[FontSize, 18], \
Rule[FontWeight, Bold], Rule[StripOnInput, False]]\\)\\!\\(\\*StyleBox[\\\"\\\
\\\\\"T\\\\\\\"\\\", Rule[FontColor, RGBColor[Rational[71, 85], Rational[94, \
255], 0]], Rule[FontSize, 18], Rule[FontWeight, Bold], Rule[StripOnInput, \
False]]\\)\\!\\(\\*StyleBox[\\\"\\\\\\\"G\\\\\\\"\\\", Rule[FontColor, \
RGBColor[Rational[71, 85], Rational[94, 255], 0]], Rule[FontSize, 18], \
Rule[FontWeight, Bold], Rule[StripOnInput, False]]\\)\\!\\(\\*StyleBox[\\\"\\\
\\\\\"A\\\\\\\"\\\", Rule[FontColor, RGBColor[Rational[71, 85], Rational[94, \
255], 0]], Rule[FontSize, 18], Rule[FontWeight, Bold], Rule[StripOnInput, \
False]]\\)\\!\\(\\*StyleBox[\\\"\\\\\\\"T\\\\\\\"\\\", Rule[FontColor, \
RGBColor[Rational[71, 85], Rational[94, 255], 0]], Rule[FontSize, 18], \
Rule[FontWeight, Bold], Rule[StripOnInput, False]]\\)\\!\\(\\*StyleBox[\\\"\\\
\\\\\"A\\\\\\\"\\\", Rule[FontColor, RGBColor[Rational[71, 85], Rational[94, \
255], 0]], Rule[FontSize, 18], Rule[FontWeight, Bold], Rule[StripOnInput, \
False]]\\)\\!\\(\\*StyleBox[\\\"\\\\\\\"G\\\\\\\"\\\", Rule[FontColor, \
RGBColor[Rational[71, 85], Rational[94, 255], 0]], Rule[FontSize, 18], \
Rule[FontWeight, Bold], Rule[StripOnInput, False]]\\)\\!\\(\\*StyleBox[\\\"\\\
\\\\\"G\\\\\\\"\\\", Rule[FontColor, RGBColor[Rational[71, 85], Rational[94, \
255], 0]], Rule[FontSize, 18], Rule[FontWeight, Bold], Rule[StripOnInput, \
False]]\\)\\!\\(\\*StyleBox[\\\"\\\\\\\"G\\\\\\\"\\\", Rule[FontColor, \
RGBColor[Rational[71, 85], Rational[94, 255], 0]], Rule[FontSize, 18], \
Rule[FontWeight, Bold], Rule[StripOnInput, False]]\\)\\!\\(\\*StyleBox[\\\"\\\
\\\\\"C\\\\\\\"\\\", Rule[FontColor, RGBColor[Rational[71, 85], Rational[94, \
255], 0]], Rule[FontSize, 18], Rule[FontWeight, Bold], Rule[StripOnInput, \
False]]\\)\\!\\(\\*StyleBox[\\\"\\\\\\\"A\\\\\\\"\\\", Rule[FontColor, \
RGBColor[Rational[71, 85], Rational[94, 255], 0]], Rule[FontSize, 18], \
Rule[FontWeight, Bold], Rule[StripOnInput, False]]\\)\\!\\(\\*StyleBox[\\\"\\\
\\\\\"A\\\\\\\"\\\", Rule[FontColor, RGBColor[Rational[71, 85], Rational[94, \
255], 0]], Rule[FontSize, 18], Rule[FontWeight, Bold], Rule[StripOnInput, \
False]]\\)\\!\\(\\*StyleBox[\\\"\\\\\\\"G\\\\\\\"\\\", Rule[FontColor, \
RGBColor[Rational[71, 85], Rational[94, 255], 0]], Rule[FontSize, 18], \
Rule[FontWeight, Bold], Rule[StripOnInput, False]]\\)\\!\\(\\*StyleBox[\\\"\\\
\\\\\"G\\\\\\\"\\\", Rule[FontColor, RGBColor[Rational[71, 85], Rational[94, \
255], 0]], Rule[FontSize, 18], Rule[FontWeight, Bold], Rule[StripOnInput, \
False]]\\)\\!\\(\\*StyleBox[\\\"\\\\\\\"A\\\\\\\"\\\", Rule[FontColor, \
RGBColor[Rational[71, 85], Rational[94, 255], 0]], Rule[FontSize, 18], \
Rule[FontWeight, Bold], Rule[StripOnInput, False]]\\)\\!\\(\\*StyleBox[\\\"\\\
\\\\\"G\\\\\\\"\\\", Rule[FontColor, RGBColor[Rational[71, 85], Rational[94, \
255], 0]], Rule[FontSize, 18], Rule[FontWeight, Bold], Rule[StripOnInput, \
False]]\\)\\!\\(\\*StyleBox[\\\"\\\\\\\"A\\\\\\\"\\\", Rule[FontColor, \
RGBColor[Rational[71, 85], Rational[94, 255], 0]], Rule[FontSize, 18], \
Rule[FontWeight, Bold], Rule[StripOnInput, False]]\\)\\!\\(\\*StyleBox[\\\"\\\
\\\\\"C\\\\\\\"\\\", Rule[FontColor, RGBColor[Rational[71, 85], Rational[94, \
255], 0]], Rule[FontSize, 18], Rule[FontWeight, Bold], Rule[StripOnInput, \
False]]\\)\\!\\(\\*StyleBox[\\\"\\\\\\\"G\\\\\\\"\\\", Rule[FontColor, \
RGBColor[Rational[71, 85], Rational[94, 255], 0]], Rule[FontSize, 18], \
Rule[FontWeight, Bold], Rule[StripOnInput, False]]\\)\\!\\(\\*StyleBox[\\\"\\\
\\\\\"T\\\\\\\"\\\", Rule[FontColor, RGBColor[Rational[71, 85], Rational[94, \
255], 0]], Rule[FontSize, 18], Rule[FontWeight, Bold], Rule[StripOnInput, \
False]]\\)\\!\\(\\*StyleBox[\\\"\\\\\\\"G\\\\\\\"\\\", Rule[FontColor, \
RGBColor[Rational[71, 85], Rational[94, 255], 0]], Rule[FontSize, 18], \
Rule[FontWeight, Bold], Rule[StripOnInput, False]]\\)\\!\\(\\*StyleBox[\\\"\\\
\\\\\"G\\\\\\\"\\\", Rule[FontColor, RGBColor[Rational[71, 85], Rational[94, \
255], 0]], Rule[FontSize, 18], Rule[FontWeight, Bold], Rule[StripOnInput, \
False]]\\)\\!\\(\\*StyleBox[\\\"\\\\\\\"T\\\\\\\"\\\", Rule[FontColor, \
RGBColor[Rational[71, 85], Rational[94, 255], 0]], Rule[FontSize, 18], \
Rule[FontWeight, Bold], Rule[StripOnInput, False]]\\)\\!\\(\\*StyleBox[\\\"\\\
\\\\\"G\\\\\\\"\\\", Rule[FontColor, RGBColor[Rational[71, 85], Rational[94, \
255], 0]], Rule[FontSize, 18], Rule[FontWeight, Bold], Rule[StripOnInput, \
False]]\\)\\!\\(\\*StyleBox[\\\"\\\\\\\"T\\\\\\\"\\\", Rule[FontColor, \
RGBColor[Rational[71, 85], Rational[94, 255], 0]], Rule[FontSize, 18], \
Rule[FontWeight, Bold], Rule[StripOnInput, False]]\\)\\!\\(\\*StyleBox[\\\"\\\
\\\\\"T\\\\\\\"\\\", Rule[FontColor, RGBColor[Rational[71, 85], Rational[94, \
255], 0]], Rule[FontSize, 18], Rule[FontWeight, Bold], Rule[StripOnInput, \
False]]\\)\\!\\(\\*StyleBox[\\\"\\\\\\\"G\\\\\\\"\\\", Rule[FontColor, \
RGBColor[Rational[71, 85], Rational[94, 255], 0]], Rule[FontSize, 18], \
Rule[FontWeight, Bold], Rule[StripOnInput, False]]\\)\\!\\(\\*StyleBox[\\\"\\\
\\\\\"G\\\\\\\"\\\", Rule[FontColor, RGBColor[Rational[71, 85], Rational[94, \
255], 0]], Rule[FontSize, 18], Rule[FontWeight, Bold], Rule[StripOnInput, \
False]]\\)\\!\\(\\*StyleBox[\\\"\\\\\\\"T\\\\\\\"\\\", Rule[FontColor, \
RGBColor[Rational[71, 85], Rational[94, 255], 0]], Rule[FontSize, 18], \
Rule[FontWeight, Bold], Rule[StripOnInput, False]]\\)\\!\\(\\*StyleBox[\\\"\\\
\\\\\"G\\\\\\\"\\\", Rule[FontColor, RGBColor[Rational[71, 85], Rational[94, \
255], 0]], Rule[FontSize, 18], Rule[FontWeight, Bold], Rule[StripOnInput, \
False]]\\)\\!\\(\\*StyleBox[\\\"\\\\\\\"A\\\\\\\"\\\", Rule[FontColor, \
RGBColor[Rational[71, 85], Rational[94, 255], 0]], Rule[FontSize, 18], \
Rule[FontWeight, Bold], Rule[StripOnInput, False]]\\)\\!\\(\\*StyleBox[\\\"\\\
\\\\\"T\\\\\\\"\\\", Rule[FontColor, RGBColor[Rational[71, 85], Rational[94, \
255], 0]], Rule[FontSize, 18], Rule[FontWeight, Bold], Rule[StripOnInput, \
False]]\\)\\!\\(\\*StyleBox[\\\"\\\\\\\"G\\\\\\\"\\\", Rule[FontColor, \
RGBColor[Rational[71, 85], Rational[94, 255], 0]], Rule[FontSize, 18], \
Rule[FontWeight, Bold], Rule[StripOnInput, False]]\\)\\!\\(\\*StyleBox[\\\"\\\
\\\\\"A\\\\\\\"\\\", Rule[FontColor, RGBColor[Rational[71, 85], Rational[94, \
255], 0]], Rule[FontSize, 18], Rule[FontWeight, Bold], Rule[StripOnInput, \
False]]\\)\\!\\(\\*StyleBox[\\\"\\\\\\\"A\\\\\\\"\\\", Rule[FontColor, \
RGBColor[Rational[71, 85], Rational[94, 255], 0]], Rule[FontSize, 18], \
Rule[FontWeight, Bold], Rule[StripOnInput, False]]\\)\\!\\(\\*StyleBox[\\\"\\\
\\\\\"A\\\\\\\"\\\", Rule[FontColor, RGBColor[Rational[71, 85], Rational[94, \
255], 0]], Rule[FontSize, 18], Rule[FontWeight, Bold], Rule[StripOnInput, \
False]]\\)\\!\\(\\*StyleBox[\\\"\\\\\\\"C\\\\\\\"\\\", Rule[FontColor, \
RGBColor[Rational[71, 85], Rational[94, 255], 0]], Rule[FontSize, 18], \
Rule[FontWeight, Bold], Rule[StripOnInput, False]]\\)\\!\\(\\*StyleBox[\\\"\\\
\\\\\"G\\\\\\\"\\\", Rule[FontColor, RGBColor[Rational[71, 85], Rational[94, \
255], 0]], Rule[FontSize, 18], Rule[FontWeight, Bold], Rule[StripOnInput, \
False]]\\)\\!\\(\\*StyleBox[\\\"\\\\\\\"G\\\\\\\"\\\", Rule[FontColor, \
RGBColor[Rational[71, 85], Rational[94, 255], 0]], Rule[FontSize, 18], \
Rule[FontWeight, Bold], Rule[StripOnInput, False]]\\)\\!\\(\\*StyleBox[\\\"\\\
\\\\\"A\\\\\\\"\\\", Rule[FontColor, RGBColor[Rational[71, 85], Rational[94, \
255], 0]], Rule[FontSize, 18], Rule[FontWeight, Bold], Rule[StripOnInput, \
False]]\\)\\!\\(\\*StyleBox[\\\"\\\\\\\"A\\\\\\\"\\\", Rule[FontColor, \
RGBColor[Rational[71, 85], Rational[94, 255], 0]], Rule[FontSize, 18], \
Rule[FontWeight, Bold], Rule[StripOnInput, False]]\\)\\!\\(\\*StyleBox[\\\"\\\
\\\\\"A\\\\\\\"\\\", Rule[FontColor, RGBColor[Rational[71, 85], Rational[94, \
255], 0]], Rule[FontSize, 18], Rule[FontWeight, Bold], Rule[StripOnInput, \
False]]\\)\\!\\(\\*StyleBox[\\\"\\\\\\\"C\\\\\\\"\\\", Rule[FontColor, \
RGBColor[Rational[71, 85], Rational[94, 255], 0]], Rule[FontSize, 18], \
Rule[FontWeight, Bold], Rule[StripOnInput, False]]\\)\\!\\(\\*StyleBox[\\\"\\\
\\\\\"G\\\\\\\"\\\", Rule[FontColor, RGBColor[Rational[71, 85], Rational[94, \
255], 0]], Rule[FontSize, 18], Rule[FontWeight, Bold], Rule[StripOnInput, \
False]]\\)\\!\\(\\*StyleBox[\\\"\\\\\\\"G\\\\\\\"\\\", Rule[FontColor, \
RGBColor[Rational[71, 85], Rational[94, 255], 0]], Rule[FontSize, 18], \
Rule[FontWeight, Bold], Rule[StripOnInput, False]]\\)\\!\\(\\*StyleBox[\\\"\\\
\\\\\"G\\\\\\\"\\\", Rule[FontColor, RGBColor[Rational[71, 85], Rational[94, \
255], 0]], Rule[FontSize, 18], Rule[FontWeight, Bold], Rule[StripOnInput, \
False]]\\)\\!\\(\\*StyleBox[\\\"\\\\\\\"A\\\\\\\"\\\", Rule[FontColor, \
RGBColor[Rational[71, 85], Rational[94, 255], 0]], Rule[FontSize, 18], \
Rule[FontWeight, Bold], Rule[StripOnInput, False]]\\)\\!\\(\\*StyleBox[\\\"\\\
\\\\\"C\\\\\\\"\\\", Rule[FontColor, RGBColor[Rational[71, 85], Rational[94, \
255], 0]], Rule[FontSize, 18], Rule[FontWeight, Bold], Rule[StripOnInput, \
False]]\\)\\!\\(\\*StyleBox[\\\"\\\\\\\"T\\\\\\\"\\\", Rule[FontColor, \
RGBColor[Rational[71, 85], Rational[94, 255], 0]], Rule[FontSize, 18], \
Rule[FontWeight, Bold], Rule[StripOnInput, False]]\\)\\!\\(\\*StyleBox[\\\"\\\
\\\\\"C\\\\\\\"\\\", Rule[FontColor, RGBColor[Rational[71, 85], Rational[94, \
255], 0]], Rule[FontSize, 18], Rule[FontWeight, Bold], Rule[StripOnInput, \
False]]\\)\\!\\(\\*StyleBox[\\\"\\\\\\\"T\\\\\\\"\\\", Rule[FontColor, \
RGBColor[Rational[71, 85], Rational[94, 255], 0]], Rule[FontSize, 18], \
Rule[FontWeight, Bold], Rule[StripOnInput, False]]\\)\\!\\(\\*StyleBox[\\\"\\\
\\\\\"A\\\\\\\"\\\", Rule[FontColor, RGBColor[Rational[71, 85], Rational[94, \
255], 0]], Rule[FontSize, 18], Rule[FontWeight, Bold], Rule[StripOnInput, \
False]]\\)\\!\\(\\*StyleBox[\\\"\\\\\\\"G\\\\\\\"\\\", Rule[FontColor, \
RGBColor[Rational[71, 85], Rational[94, 255], 0]], Rule[FontSize, 18], \
Rule[FontWeight, Bold], Rule[StripOnInput, False]]\\)\\!\\(\\*StyleBox[\\\"\\\
\\\\\"C\\\\\\\"\\\", Rule[FontColor, RGBColor[Rational[71, 85], Rational[94, \
255], 0]], Rule[FontSize, 18], Rule[FontWeight, Bold], Rule[StripOnInput, \
False]]\\)\\!\\(\\*StyleBox[\\\"\\\\\\\"A\\\\\\\"\\\", Rule[FontColor, \
RGBColor[Rational[71, 85], Rational[94, 255], 0]], Rule[FontSize, 18], \
Rule[FontWeight, Bold], Rule[StripOnInput, False]]\\)\\!\\(\\*StyleBox[\\\"\\\
\\\\\"T\\\\\\\"\\\", Rule[FontColor, RGBColor[Rational[71, 85], Rational[94, \
255], 0]], Rule[FontSize, 18], Rule[FontWeight, Bold], Rule[StripOnInput, \
False]]\\)\\!\\(\\*StyleBox[\\\"\\\\\\\"A\\\\\\\"\\\", Rule[FontColor, \
RGBColor[Rational[71, 85], Rational[94, 255], 0]], Rule[FontSize, 18], \
Rule[FontWeight, Bold], Rule[StripOnInput, False]]\\)\\!\\(\\*StyleBox[\\\"\\\
\\\\\"C\\\\\\\"\\\", Rule[FontColor, RGBColor[Rational[71, 85], Rational[94, \
255], 0]], Rule[FontSize, 18], Rule[FontWeight, Bold], Rule[StripOnInput, \
False]]\\)\\!\\(\\*StyleBox[\\\"\\\\\\\"T\\\\\\\"\\\", Rule[FontColor, \
RGBColor[Rational[71, 85], Rational[94, 255], 0]], Rule[FontSize, 18], \
Rule[FontWeight, Bold], Rule[StripOnInput, False]]\\)\\!\\(\\*StyleBox[\\\"\\\
\\\\\"T\\\\\\\"\\\", Rule[FontColor, RGBColor[Rational[71, 85], Rational[94, \
255], 0]], Rule[FontSize, 18], Rule[FontWeight, Bold], Rule[StripOnInput, \
False]]\\)\\!\\(\\*StyleBox[\\\"\\\\\\\"A\\\\\\\"\\\", Rule[FontColor, \
RGBColor[Rational[71, 85], Rational[94, 255], 0]], Rule[FontSize, 18], \
Rule[FontWeight, Bold], Rule[StripOnInput, False]]\\)\\!\\(\\*StyleBox[\\\"\\\
\\\\\"C\\\\\\\"\\\", Rule[FontColor, RGBColor[Rational[71, 85], Rational[94, \
255], 0]], Rule[FontSize, 18], Rule[FontWeight, Bold], Rule[StripOnInput, \
False]]\\)\\!\\(\\*StyleBox[\\\"\\\\\\\"T\\\\\\\"\\\", Rule[FontColor, \
RGBColor[Rational[71, 85], Rational[94, 255], 0]], Rule[FontSize, 18], \
Rule[FontWeight, Bold], Rule[StripOnInput, False]]\\)\\!\\(\\*StyleBox[\\\"\\\
\\\\\"G\\\\\\\"\\\", Rule[FontColor, RGBColor[Rational[71, 85], Rational[94, \
255], 0]], Rule[FontSize, 18], Rule[FontWeight, Bold], Rule[StripOnInput, \
False]]\\)\\!\\(\\*StyleBox[\\\"\\\\\\\"A\\\\\\\"\\\", Rule[FontColor, \
RGBColor[Rational[71, 85], Rational[94, 255], 0]], Rule[FontSize, 18], \
Rule[FontWeight, Bold], Rule[StripOnInput, False]]\\)\\!\\(\\*StyleBox[\\\"\\\
\\\\\"C\\\\\\\"\\\", Rule[FontColor, RGBColor[Rational[71, 85], Rational[94, \
255], 0]], Rule[FontSize, 18], Rule[FontWeight, Bold], Rule[StripOnInput, \
False]]\\)\\!\\(\\*StyleBox[\\\"\\\\\\\"A\\\\\\\"\\\", Rule[FontColor, \
RGBColor[Rational[71, 85], Rational[94, 255], 0]], Rule[FontSize, 18], \
Rule[FontWeight, Bold], Rule[StripOnInput, False]]\\)\\!\\(\\*StyleBox[\\\"\\\
\\\\\"G\\\\\\\"\\\", Rule[FontColor, RGBColor[Rational[71, 85], Rational[94, \
255], 0]], Rule[FontSize, 18], Rule[FontWeight, Bold], Rule[StripOnInput, \
False]]\\)\\!\\(\\*StyleBox[\\\"\\\\\\\"C\\\\\\\"\\\", Rule[FontColor, \
RGBColor[Rational[71, 85], Rational[94, 255], 0]], Rule[FontSize, 18], \
Rule[FontWeight, Bold], Rule[StripOnInput, False]]\\)\\!\\(\\*StyleBox[\\\"\\\
\\\\\"C\\\\\\\"\\\", Rule[FontColor, RGBColor[Rational[71, 85], Rational[94, \
255], 0]], Rule[FontSize, 18], Rule[FontWeight, Bold], Rule[StripOnInput, \
False]]\\)\\!\\(\\*StyleBox[\\\"\\\\\\\"A\\\\\\\"\\\", Rule[FontColor, \
RGBColor[Rational[71, 85], Rational[94, 255], 0]], Rule[FontSize, 18], \
Rule[FontWeight, Bold], Rule[StripOnInput, False]]\\)\\!\\(\\*StyleBox[\\\"\\\
\\\\\"G\\\\\\\"\\\", Rule[FontColor, RGBColor[Rational[71, 85], Rational[94, \
255], 0]], Rule[FontSize, 18], Rule[FontWeight, Bold], Rule[StripOnInput, \
False]]\\)\\!\\(\\*StyleBox[\\\"\\\\\\\"A\\\\\\\"\\\", Rule[FontColor, \
RGBColor[Rational[71, 85], Rational[94, 255], 0]], Rule[FontSize, 18], \
Rule[FontWeight, Bold], Rule[StripOnInput, False]]\\)\\!\\(\\*StyleBox[\\\"\\\
\\\\\"C\\\\\\\"\\\", Rule[FontColor, RGBColor[Rational[71, 85], Rational[94, \
255], 0]], Rule[FontSize, 18], Rule[FontWeight, Bold], Rule[StripOnInput, \
False]]\\)\\!\\(\\*StyleBox[\\\"\\\\\\\"A\\\\\\\"\\\", Rule[FontColor, \
RGBColor[Rational[71, 85], Rational[94, 255], 0]], Rule[FontSize, 18], \
Rule[FontWeight, Bold], Rule[StripOnInput, False]]\\)\\!\\(\\*StyleBox[\\\"\\\
\\\\\"G\\\\\\\"\\\", Rule[FontColor, RGBColor[Rational[71, 85], Rational[94, \
255], 0]], Rule[FontSize, 18], Rule[FontWeight, Bold], Rule[StripOnInput, \
False]]\\)\\!\\(\\*StyleBox[\\\"\\\\\\\"C\\\\\\\"\\\", Rule[FontColor, \
RGBColor[Rational[71, 85], Rational[94, 255], 0]], Rule[FontSize, 18], \
Rule[FontWeight, Bold], Rule[StripOnInput, False]]\\)\\!\\(\\*StyleBox[\\\"\\\
\\\\\"G\\\\\\\"\\\", Rule[FontColor, RGBColor[Rational[71, 85], Rational[94, \
255], 0]], Rule[FontSize, 18], Rule[FontWeight, Bold], Rule[StripOnInput, \
False]]\\)\\!\\(\\*StyleBox[\\\"\\\\\\\"A\\\\\\\"\\\", Rule[FontColor, \
RGBColor[Rational[71, 85], Rational[94, 255], 0]], Rule[FontSize, 18], \
Rule[FontWeight, Bold], Rule[StripOnInput, False]]\\)\\!\\(\\*StyleBox[\\\"\\\
\\\\\"C\\\\\\\"\\\", Rule[FontColor, RGBColor[Rational[71, 85], Rational[94, \
255], 0]], Rule[FontSize, 18], Rule[FontWeight, Bold], Rule[StripOnInput, \
False]]\\)\\!\\(\\*StyleBox[\\\"\\\\\\\"C\\\\\\\"\\\", Rule[FontColor, \
RGBColor[Rational[71, 85], Rational[94, 255], 0]], Rule[FontSize, 18], \
Rule[FontWeight, Bold], Rule[StripOnInput, False]]\\)\\!\\(\\*StyleBox[\\\"\\\
\\\\\"A\\\\\\\"\\\", Rule[FontColor, RGBColor[Rational[71, 85], Rational[94, \
255], 0]], Rule[FontSize, 18], Rule[FontWeight, Bold], Rule[StripOnInput, \
False]]\\)\\!\\(\\*StyleBox[\\\"\\\\\\\"A\\\\\\\"\\\", Rule[FontColor, \
RGBColor[Rational[71, 85], Rational[94, 255], 0]], Rule[FontSize, 18], \
Rule[FontWeight, Bold], Rule[StripOnInput, False]]\\)\\!\\(\\*StyleBox[\\\"\\\
\\\\\"A\\\\\\\"\\\", Rule[FontColor, RGBColor[Rational[71, 85], Rational[94, \
255], 0]], Rule[FontSize, 18], Rule[FontWeight, Bold], Rule[StripOnInput, \
False]]\\)\\!\\(\\*StyleBox[\\\"\\\\\\\"A\\\\\\\"\\\", Rule[FontColor, \
RGBColor[Rational[71, 85], Rational[94, 255], 0]], Rule[FontSize, 18], \
Rule[FontWeight, Bold], Rule[StripOnInput, False]]\\)\\!\\(\\*StyleBox[\\\"\\\
\\\\\"G\\\\\\\"\\\", Rule[FontColor, RGBColor[Rational[71, 85], Rational[94, \
255], 0]], Rule[FontSize, 18], Rule[FontWeight, Bold], Rule[StripOnInput, \
False]]\\)\\!\\(\\*StyleBox[\\\"\\\\\\\"A\\\\\\\"\\\", Rule[FontColor, \
RGBColor[Rational[71, 85], Rational[94, 255], 0]], Rule[FontSize, 18], \
Rule[FontWeight, Bold], Rule[StripOnInput, False]]\\)\\!\\(\\*StyleBox[\\\"\\\
\\\\\"A\\\\\\\"\\\", Rule[FontColor, RGBColor[Rational[71, 85], Rational[94, \
255], 0]], Rule[FontSize, 18], Rule[FontWeight, Bold], Rule[StripOnInput, \
False]]\\)\\!\\(\\*StyleBox[\\\"\\\\\\\"T\\\\\\\"\\\", Rule[FontColor, \
RGBColor[Rational[71, 85], Rational[94, 255], 0]], Rule[FontSize, 18], \
Rule[FontWeight, Bold], Rule[StripOnInput, False]]\\)\\!\\(\\*StyleBox[\\\"\\\
\\\\\"T\\\\\\\"\\\", Rule[FontColor, RGBColor[Rational[71, 85], Rational[94, \
255], 0]], Rule[FontSize, 18], Rule[FontWeight, Bold], Rule[StripOnInput, \
False]]\\)\\!\\(\\*StyleBox[\\\"\\\\\\\"C\\\\\\\"\\\", Rule[FontColor, \
RGBColor[Rational[71, 85], Rational[94, 255], 0]], Rule[FontSize, 18], \
Rule[FontWeight, Bold], Rule[StripOnInput, False]]\\)\\!\\(\\*StyleBox[\\\"\\\
\\\\\"G\\\\\\\"\\\", Rule[FontColor, RGBColor[Rational[71, 85], Rational[94, \
255], 0]], Rule[FontSize, 18], Rule[FontWeight, Bold], Rule[StripOnInput, \
False]]\\)\\!\\(\\*StyleBox[\\\"\\\\\\\"G\\\\\\\"\\\", Rule[FontColor, \
RGBColor[Rational[71, 85], Rational[94, 255], 0]], Rule[FontSize, 18], \
Rule[FontWeight, Bold], Rule[StripOnInput, False]]\\)\\!\\(\\*StyleBox[\\\"\\\
\\\\\"A\\\\\\\"\\\", Rule[FontColor, RGBColor[Rational[71, 85], Rational[94, \
255], 0]], Rule[FontSize, 18], Rule[FontWeight, Bold], Rule[StripOnInput, \
False]]\\)\\!\\(\\*StyleBox[\\\"\\\\\\\"T\\\\\\\"\\\", Rule[FontColor, \
RGBColor[Rational[71, 85], Rational[94, 255], 0]], Rule[FontSize, 18], \
Rule[FontWeight, Bold], Rule[StripOnInput, False]]\\)\\!\\(\\*StyleBox[\\\"\\\
\\\\\"G\\\\\\\"\\\", Rule[FontColor, RGBColor[Rational[71, 85], Rational[94, \
255], 0]], Rule[FontSize, 18], Rule[FontWeight, Bold], Rule[StripOnInput, \
False]]\\)\\!\\(\\*StyleBox[\\\"\\\\\\\"G\\\\\\\"\\\", Rule[FontColor, \
RGBColor[Rational[71, 85], Rational[94, 255], 0]], Rule[FontSize, 18], \
Rule[FontWeight, Bold], Rule[StripOnInput, False]]\\)\\!\\(\\*StyleBox[\\\"\\\
\\\\\"C\\\\\\\"\\\", Rule[FontColor, RGBColor[Rational[71, 85], Rational[94, \
255], 0]], Rule[FontSize, 18], Rule[FontWeight, Bold], Rule[StripOnInput, \
False]]\\)\\!\\(\\*StyleBox[\\\"\\\\\\\"C\\\\\\\"\\\", Rule[FontColor, \
RGBColor[Rational[71, 85], Rational[94, 255], 0]], Rule[FontSize, 18], \
Rule[FontWeight, Bold], Rule[StripOnInput, False]]\\)\\!\\(\\*StyleBox[\\\"\\\
\\\\\"A\\\\\\\"\\\", Rule[FontColor, RGBColor[Rational[71, 85], Rational[94, \
255], 0]], Rule[FontSize, 18], Rule[FontWeight, Bold], Rule[StripOnInput, \
False]]\\)\\!\\(\\*StyleBox[\\\"\\\\\\\"T\\\\\\\"\\\", Rule[FontColor, \
RGBColor[Rational[71, 85], Rational[94, 255], 0]], Rule[FontSize, 18], \
Rule[FontWeight, Bold], Rule[StripOnInput, False]]\\)\\!\\(\\*StyleBox[\\\"\\\
\\\\\"C\\\\\\\"\\\", Rule[FontColor, RGBColor[Rational[71, 85], Rational[94, \
255], 0]], Rule[FontSize, 18], Rule[FontWeight, Bold], Rule[StripOnInput, \
False]]\\)\\!\\(\\*StyleBox[\\\"\\\\\\\"A\\\\\\\"\\\", Rule[FontColor, \
RGBColor[Rational[71, 85], Rational[94, 255], 0]], Rule[FontSize, 18], \
Rule[FontWeight, Bold], Rule[StripOnInput, False]]\\)\\!\\(\\*StyleBox[\\\"\\\
\\\\\"A\\\\\\\"\\\", Rule[FontColor, RGBColor[Rational[71, 85], Rational[94, \
255], 0]], Rule[FontSize, 18], Rule[FontWeight, Bold], Rule[StripOnInput, \
False]]\\)\\!\\(\\*StyleBox[\\\"\\\\\\\"T\\\\\\\"\\\", Rule[FontColor, \
RGBColor[Rational[71, 85], Rational[94, 255], 0]], Rule[FontSize, 18], \
Rule[FontWeight, Bold], Rule[StripOnInput, False]]\\)\\!\\(\\*StyleBox[\\\"\\\
\\\\\"T\\\\\\\"\\\", Rule[FontColor, RGBColor[Rational[71, 85], Rational[94, \
255], 0]], Rule[FontSize, 18], Rule[FontWeight, Bold], Rule[StripOnInput, \
False]]\\)\\!\\(\\*StyleBox[\\\"\\\\\\\"A\\\\\\\"\\\", Rule[FontColor, \
RGBColor[Rational[71, 85], Rational[94, 255], 0]], Rule[FontSize, 18], \
Rule[FontWeight, Bold], Rule[StripOnInput, False]]\\)\\!\\(\\*StyleBox[\\\"\\\
\\\\\"G\\\\\\\"\\\", Rule[FontColor, RGBColor[Rational[71, 85], Rational[94, \
255], 0]], Rule[FontSize, 18], Rule[FontWeight, Bold], Rule[StripOnInput, \
False]]\\)\\n\\nInteresting points (by weighted ranked PD) highlighted for \
gene PB2:\\nATGGAGAGAATAAAAGAACTAAGAGATTTGATGTCGCAGTCT\\!\\(\\*StyleBox[\\\"\\\
\\\\\"C\\\\\\\"\\\", Rule[FontColor, RGBColor[Rational[71, 85], Rational[94, \
255], 0]], Rule[FontSize, 18], Rule[FontWeight, Bold], Rule[StripOnInput, \
False]]\\)\\!\\(\\*StyleBox[\\\"\\\\\\\"G\\\\\\\"\\\", Rule[FontColor, \
RGBColor[Rational[71, 85], Rational[94, 255], 0]], Rule[FontSize, 18], \
Rule[FontWeight, Bold], Rule[StripOnInput, False]]\\)\\!\\(\\*StyleBox[\\\"\\\
\\\\\"C\\\\\\\"\\\", Rule[FontColor, RGBColor[Rational[71, 85], Rational[94, \
255], 0]], Rule[FontSize, 18], Rule[FontWeight, Bold], Rule[StripOnInput, \
False]]\\)\\!\\(\\*StyleBox[\\\"\\\\\\\"A\\\\\\\"\\\", Rule[FontColor, \
RGBColor[Rational[71, 85], Rational[94, 255], 0]], Rule[FontSize, 18], \
Rule[FontWeight, Bold], Rule[StripOnInput, False]]\\)\\!\\(\\*StyleBox[\\\"\\\
\\\\\"C\\\\\\\"\\\", Rule[FontColor, RGBColor[Rational[71, 85], Rational[94, \
255], 0]], Rule[FontSize, 18], Rule[FontWeight, Bold], Rule[StripOnInput, \
False]]\\)\\!\\(\\*StyleBox[\\\"\\\\\\\"T\\\\\\\"\\\", Rule[FontColor, \
RGBColor[Rational[71, 85], Rational[94, 255], 0]], Rule[FontSize, 18], \
Rule[FontWeight, Bold], Rule[StripOnInput, False]]\\)\\!\\(\\*StyleBox[\\\"\\\
\\\\\"C\\\\\\\"\\\", Rule[FontColor, RGBColor[Rational[71, 85], Rational[94, \
255], 0]], Rule[FontSize, 18], Rule[FontWeight, Bold], Rule[StripOnInput, \
False]]\\)\\!\\(\\*StyleBox[\\\"\\\\\\\"G\\\\\\\"\\\", Rule[FontColor, \
RGBColor[Rational[71, 85], Rational[94, 255], 0]], Rule[FontSize, 18], \
Rule[FontWeight, Bold], Rule[StripOnInput, False]]\\)\\!\\(\\*StyleBox[\\\"\\\
\\\\\"C\\\\\\\"\\\", Rule[FontColor, RGBColor[Rational[71, 85], Rational[94, \
255], 0]], Rule[FontSize, 18], Rule[FontWeight, Bold], Rule[StripOnInput, \
False]]\\)\\!\\(\\*StyleBox[\\\"\\\\\\\"G\\\\\\\"\\\", Rule[FontColor, \
RGBColor[Rational[71, 85], Rational[94, 255], 0]], Rule[FontSize, 18], \
Rule[FontWeight, Bold], Rule[StripOnInput, False]]\\)\\!\\(\\*StyleBox[\\\"\\\
\\\\\"A\\\\\\\"\\\", Rule[FontColor, RGBColor[Rational[71, 85], Rational[94, \
255], 0]], Rule[FontSize, 18], Rule[FontWeight, Bold], Rule[StripOnInput, \
False]]\\)\\!\\(\\*StyleBox[\\\"\\\\\\\"G\\\\\\\"\\\", Rule[FontColor, \
RGBColor[Rational[71, 85], Rational[94, 255], 0]], Rule[FontSize, 18], \
Rule[FontWeight, Bold], Rule[StripOnInput, False]]\\)\\!\\(\\*StyleBox[\\\"\\\
\\\\\"A\\\\\\\"\\\", Rule[FontColor, RGBColor[Rational[71, 85], Rational[94, \
255], 0]], Rule[FontSize, 18], Rule[FontWeight, Bold], Rule[StripOnInput, \
False]]\\)\\!\\(\\*StyleBox[\\\"\\\\\\\"T\\\\\\\"\\\", Rule[FontColor, \
RGBColor[Rational[71, 85], Rational[94, 255], 0]], Rule[FontSize, 18], \
Rule[FontWeight, Bold], Rule[StripOnInput, False]]\\)\\!\\(\\*StyleBox[\\\"\\\
\\\\\"A\\\\\\\"\\\", Rule[FontColor, RGBColor[Rational[71, 85], Rational[94, \
255], 0]], Rule[FontSize, 18], Rule[FontWeight, Bold], Rule[StripOnInput, \
False]]\\)\\!\\(\\*StyleBox[\\\"\\\\\\\"C\\\\\\\"\\\", Rule[FontColor, \
RGBColor[Rational[71, 85], Rational[94, 255], 0]], Rule[FontSize, 18], \
Rule[FontWeight, Bold], Rule[StripOnInput, False]]\\)\\!\\(\\*StyleBox[\\\"\\\
\\\\\"T\\\\\\\"\\\", Rule[FontColor, RGBColor[Rational[71, 85], Rational[94, \
255], 0]], Rule[FontSize, 18], Rule[FontWeight, Bold], Rule[StripOnInput, \
False]]\\)\\!\\(\\*StyleBox[\\\"\\\\\\\"G\\\\\\\"\\\", Rule[FontColor, \
RGBColor[Rational[71, 85], Rational[94, 255], 0]], Rule[FontSize, 18], \
Rule[FontWeight, Bold], Rule[StripOnInput, False]]\\)\\!\\(\\*StyleBox[\\\"\\\
\\\\\"A\\\\\\\"\\\", Rule[FontColor, RGBColor[Rational[71, 85], Rational[94, \
255], 0]], Rule[FontSize, 18], Rule[FontWeight, Bold], Rule[StripOnInput, \
False]]\\)\\!\\(\\*StyleBox[\\\"\\\\\\\"C\\\\\\\"\\\", Rule[FontColor, \
RGBColor[Rational[71, 85], Rational[94, 255], 0]], Rule[FontSize, 18], \
Rule[FontWeight, Bold], Rule[StripOnInput, False]]\\)\\!\\(\\*StyleBox[\\\"\\\
\\\\\"A\\\\\\\"\\\", Rule[FontColor, RGBColor[Rational[71, 85], Rational[94, \
255], 0]], Rule[FontSize, 18], Rule[FontWeight, Bold], Rule[StripOnInput, \
False]]\\)\\!\\(\\*StyleBox[\\\"\\\\\\\"A\\\\\\\"\\\", Rule[FontColor, \
RGBColor[Rational[71, 85], Rational[94, 255], 0]], Rule[FontSize, 18], \
Rule[FontWeight, Bold], Rule[StripOnInput, False]]\\)\\!\\(\\*StyleBox[\\\"\\\
\\\\\"A\\\\\\\"\\\", Rule[FontColor, RGBColor[Rational[71, 85], Rational[94, \
255], 0]], Rule[FontSize, 18], Rule[FontWeight, Bold], Rule[StripOnInput, \
False]]\\)\\!\\(\\*StyleBox[\\\"\\\\\\\"G\\\\\\\"\\\", Rule[FontColor, \
RGBColor[Rational[71, 85], Rational[94, 255], 0]], Rule[FontSize, 18], \
Rule[FontWeight, Bold], Rule[StripOnInput, False]]\\)\\!\\(\\*StyleBox[\\\"\\\
\\\\\"A\\\\\\\"\\\", Rule[FontColor, RGBColor[Rational[71, 85], Rational[94, \
255], 0]], Rule[FontSize, 18], Rule[FontWeight, Bold], Rule[StripOnInput, \
False]]\\)\\!\\(\\*StyleBox[\\\"\\\\\\\"C\\\\\\\"\\\", Rule[FontColor, \
RGBColor[Rational[71, 85], Rational[94, 255], 0]], Rule[FontSize, 18], \
Rule[FontWeight, Bold], Rule[StripOnInput, False]]\\)\\!\\(\\*StyleBox[\\\"\\\
\\\\\"C\\\\\\\"\\\", Rule[FontColor, RGBColor[Rational[71, 85], Rational[94, \
255], 0]], Rule[FontSize, 18], Rule[FontWeight, Bold], Rule[StripOnInput, \
False]]\\)\\!\\(\\*StyleBox[\\\"\\\\\\\"A\\\\\\\"\\\", Rule[FontColor, \
RGBColor[Rational[71, 85], Rational[94, 255], 0]], Rule[FontSize, 18], \
Rule[FontWeight, Bold], Rule[StripOnInput, False]]\\)\\!\\(\\*StyleBox[\\\"\\\
\\\\\"C\\\\\\\"\\\", Rule[FontColor, RGBColor[Rational[71, 85], Rational[94, \
255], 0]], Rule[FontSize, 18], Rule[FontWeight, Bold], Rule[StripOnInput, \
False]]\\)\\!\\(\\*StyleBox[\\\"\\\\\\\"G\\\\\\\"\\\", Rule[FontColor, \
RGBColor[Rational[71, 85], Rational[94, 255], 0]], Rule[FontSize, 18], \
Rule[FontWeight, Bold], Rule[StripOnInput, False]]\\)\\!\\(\\*StyleBox[\\\"\\\
\\\\\"G\\\\\\\"\\\", Rule[FontColor, RGBColor[Rational[71, 85], Rational[94, \
255], 0]], Rule[FontSize, 18], Rule[FontWeight, Bold], Rule[StripOnInput, \
False]]\\)\\!\\(\\*StyleBox[\\\"\\\\\\\"T\\\\\\\"\\\", Rule[FontColor, \
RGBColor[Rational[71, 85], Rational[94, 255], 0]], Rule[FontSize, 18], \
Rule[FontWeight, Bold], Rule[StripOnInput, False]]\\)\\!\\(\\*StyleBox[\\\"\\\
\\\\\"G\\\\\\\"\\\", Rule[FontColor, RGBColor[Rational[71, 85], Rational[94, \
255], 0]], Rule[FontSize, 18], Rule[FontWeight, Bold], Rule[StripOnInput, \
False]]\\)\\!\\(\\*StyleBox[\\\"\\\\\\\"G\\\\\\\"\\\", Rule[FontColor, \
RGBColor[Rational[71, 85], Rational[94, 255], 0]], Rule[FontSize, 18], \
Rule[FontWeight, Bold], Rule[StripOnInput, False]]\\)\\!\\(\\*StyleBox[\\\"\\\
\\\\\"A\\\\\\\"\\\", Rule[FontColor, RGBColor[Rational[71, 85], Rational[94, \
255], 0]], Rule[FontSize, 18], Rule[FontWeight, Bold], Rule[StripOnInput, \
False]]\\)\\!\\(\\*StyleBox[\\\"\\\\\\\"C\\\\\\\"\\\", Rule[FontColor, \
RGBColor[Rational[71, 85], Rational[94, 255], 0]], Rule[FontSize, 18], \
Rule[FontWeight, Bold], Rule[StripOnInput, False]]\\)\\!\\(\\*StyleBox[\\\"\\\
\\\\\"C\\\\\\\"\\\", Rule[FontColor, RGBColor[Rational[71, 85], Rational[94, \
255], 0]], Rule[FontSize, 18], Rule[FontWeight, Bold], Rule[StripOnInput, \
False]]\\)\\!\\(\\*StyleBox[\\\"\\\\\\\"A\\\\\\\"\\\", Rule[FontColor, \
RGBColor[Rational[71, 85], Rational[94, 255], 0]], Rule[FontSize, 18], \
Rule[FontWeight, Bold], Rule[StripOnInput, False]]\\)\\!\\(\\*StyleBox[\\\"\\\
\\\\\"T\\\\\\\"\\\", Rule[FontColor, RGBColor[Rational[71, 85], Rational[94, \
255], 0]], Rule[FontSize, 18], Rule[FontWeight, Bold], Rule[StripOnInput, \
False]]\\)\\!\\(\\*StyleBox[\\\"\\\\\\\"A\\\\\\\"\\\", Rule[FontColor, \
RGBColor[Rational[71, 85], Rational[94, 255], 0]], Rule[FontSize, 18], \
Rule[FontWeight, Bold], Rule[StripOnInput, False]]\\)\\!\\(\\*StyleBox[\\\"\\\
\\\\\"T\\\\\\\"\\\", Rule[FontColor, RGBColor[Rational[71, 85], Rational[94, \
255], 0]], Rule[FontSize, 18], Rule[FontWeight, Bold], Rule[StripOnInput, \
False]]\\)\\!\\(\\*StyleBox[\\\"\\\\\\\"G\\\\\\\"\\\", Rule[FontColor, \
RGBColor[Rational[71, 85], Rational[94, 255], 0]], Rule[FontSize, 18], \
Rule[FontWeight, Bold], Rule[StripOnInput, False]]\\)\\!\\(\\*StyleBox[\\\"\\\
\\\\\"G\\\\\\\"\\\", Rule[FontColor, RGBColor[Rational[71, 85], Rational[94, \
255], 0]], Rule[FontSize, 18], Rule[FontWeight, Bold], Rule[StripOnInput, \
False]]\\)\\!\\(\\*StyleBox[\\\"\\\\\\\"C\\\\\\\"\\\", Rule[FontColor, \
RGBColor[Rational[71, 85], Rational[94, 255], 0]], Rule[FontSize, 18], \
Rule[FontWeight, Bold], Rule[StripOnInput, False]]\\)\\!\\(\\*StyleBox[\\\"\\\
\\\\\"C\\\\\\\"\\\", Rule[FontColor, RGBColor[Rational[71, 85], Rational[94, \
255], 0]], Rule[FontSize, 18], Rule[FontWeight, Bold], Rule[StripOnInput, \
False]]\\)\\!\\(\\*StyleBox[\\\"\\\\\\\"A\\\\\\\"\\\", Rule[FontColor, \
RGBColor[Rational[71, 85], Rational[94, 255], 0]], Rule[FontSize, 18], \
Rule[FontWeight, Bold], Rule[StripOnInput, False]]\\)\\!\\(\\*StyleBox[\\\"\\\
\\\\\"T\\\\\\\"\\\", Rule[FontColor, RGBColor[Rational[71, 85], Rational[94, \
255], 0]], Rule[FontSize, 18], Rule[FontWeight, Bold], Rule[StripOnInput, \
False]]\\)\\!\\(\\*StyleBox[\\\"\\\\\\\"A\\\\\\\"\\\", Rule[FontColor, \
RGBColor[Rational[71, 85], Rational[94, 255], 0]], Rule[FontSize, 18], \
Rule[FontWeight, Bold], Rule[StripOnInput, \
False]]\\)\
ATCAAGAAATATACGTCAGGAAGACAGGAGAAGAATCCTGCACTTAGGATGAAATGGATGATGGCAATGAAATACCCG\
ATTACAGCAGACAAAAGGATAATGGAGATGATTCCTGAAAGAAATGAGCAAGGTCAGACTCTTTGGAGCAAAACAAAT\
GATGCTGGATCAGACAGAGTGATGGTGTCACCTCTGGCAGTGACGTGGTGGAATAGAAATGGACCAACAACAAGTACA\
GTCCATTATCCAAAGGTTTACAAAACCTACTTTGAAAAGGTTGAAAGGTTAAAGCATGGAACCTTCGGCCCTGTTCAT\
TTTCGAAATCAGGTTAAGATACGCCGCAGGGTTGACATAAACCCGGGCCATGCAGATCTCAGTGCTAAAGAAGCACAA\
GACGTCATCATGGAGGTCGTTTTCCCAAACGAAGTCGGAGCCAGGATTTTGACATCAGAGTCACAGTTGACAATAACA\
AAGGAAAAGAAGGAGGAGCTTCAGGACTGTAAGATCGCCCCTTTAATGGTGGCATACATGTTGGAAAGAGAACTGGTT\
CGCAAAACCAGATTCCTGCCAGTAGCTGGTGGGACAAGCAGCGTGTATATCGAGGTATTGCACTTGACTCAAGGGACC\
TGCTGGGAACAAATGTACACACCGGGAGGAGAAGTGAGAAATGATGACATTGATCAGAGTTTAATTATTGCTGCTAGA\
AATATTGTTAGGAGAGCAACAGTATCAGCAGACCCATTGGCTTCGCTCCTGGAGATGTGCCATAGTACACACATTGGC\
GGGATAAGGATGGTAGACATCCTTAGACAGAACCCAACAGAAGAGCAAGCCGTGGATATATGCAAAGCAGCAATGGGT\
CTAAGAATCAGTTCATCCTTCAGCTTTGGAGGTTTCACTTTCAAAAGGACAAGTGGATCATCTGTCAAAAGAGAAGAG\
GAAGTGCTCACCGGCAACCTCCAAACATTGAAAATAAGAGTACATGAAGGGTATGAGGAATTCACAATGGTTGGGCGA\
AGAGCAACAGCCATTCTAAGGAAAGCAACCAGAAGGTTAATCCAATTGATAGTGAGTGGGAGAGACGAGCAGTCAATC\
GCCGAAGCGATCATAGTGGCAATGGTGTTCTCCCAAGAGGATTGCATGATAAAAGCAGTACGGGGTGATTTGAATTTC\
GTCAATAGAGCGAATCAGCGGCTCAATCCTATGCATCAACTTCTGAGGCATTTCCAGAAGGATGCAAAGGTACTGTTC\
CAAAACTGGGGAGTTGAACCCATTGACAATGTAATGGGGATGATAGGAATATTGCCTGATATGACACCCAGTACAGAG\
ATGTCAATAAGAGGGGTGAGAGTCAGCAAAATGGGAGTGGATGAATATTCCAGTACTGAGAGAGTGGTCGTGAGTATT\
GATCGTTTTTTGAGGGTCCGAGACCAGAGAGGGAACGTGCTCCTGTCTCCTGAAGAGGTTAGTGAAACACAGGGAACA\
GAGAAGCTGACGATAACATACTCATCATCTATGATGTGGGAAATTAACGGCCCGGAATCAGTATTAGTTAACACATAT\
CAATGGATCATTAGAAACTGGGAAACTGTGAAGATTCAATGGTCCCAAGATCCGACAATGCTATACAACAAGATGGAG\
TTTGAGCCCTTTCAGTCCTTGGTGCCTAAGGCTGCCAGAGGCCAGTATAGTGGATTTGTGAGGACGCTATTCCAGCAG\
ATGCGTGATGTGCTGGGGACCTTTGACACTGTCCAGATAATAAAGCTACTTCCATTTGCAGCAGCCCCACCGGAACAG\
AGTAGGATGCAGTTCTCTTCTCTAACTGTAAACGTAAGAGGTTCAGGAATGAGAATACTTGTGAGAGGCAATTCCCCT\
GTGTTCAACTATAACAAGGCAACCAAGAGGCTTACAGTCCTTGGAAAGGATGCAGGTGCATTGACAGAAGACCCAGAT\
GAGGGGACGGCAGGGGTGGAGTCTGCGGTATTAAGAGGGTTCCTAATTCTGGGCAAAGAAGACAAAAGATATGGACCA\
GCATTGAGCATCAATGAATTGAGCAATCTTGCGAAGGGGGAGAAGGCTAATGTGTTGATAGGGCAAGGAGACGTGGTG\
TTGGTGATG\\!\\(\\*StyleBox[\\\"\\\\\\\"A\\\\\\\"\\\", Rule[FontColor, \
RGBColor[Rational[71, 85], Rational[94, 255], 0]], Rule[FontSize, 18], \
Rule[FontWeight, Bold], Rule[StripOnInput, False]]\\)\\!\\(\\*StyleBox[\\\"\\\
\\\\\"A\\\\\\\"\\\", Rule[FontColor, RGBColor[Rational[71, 85], Rational[94, \
255], 0]], Rule[FontSize, 18], Rule[FontWeight, Bold], Rule[StripOnInput, \
False]]\\)\\!\\(\\*StyleBox[\\\"\\\\\\\"A\\\\\\\"\\\", Rule[FontColor, \
RGBColor[Rational[71, 85], Rational[94, 255], 0]], Rule[FontSize, 18], \
Rule[FontWeight, Bold], Rule[StripOnInput, False]]\\)\\!\\(\\*StyleBox[\\\"\\\
\\\\\"C\\\\\\\"\\\", Rule[FontColor, RGBColor[Rational[71, 85], Rational[94, \
255], 0]], Rule[FontSize, 18], Rule[FontWeight, Bold], Rule[StripOnInput, \
False]]\\)\\!\\(\\*StyleBox[\\\"\\\\\\\"G\\\\\\\"\\\", Rule[FontColor, \
RGBColor[Rational[71, 85], Rational[94, 255], 0]], Rule[FontSize, 18], \
Rule[FontWeight, Bold], Rule[StripOnInput, False]]\\)\\!\\(\\*StyleBox[\\\"\\\
\\\\\"G\\\\\\\"\\\", Rule[FontColor, RGBColor[Rational[71, 85], Rational[94, \
255], 0]], Rule[FontSize, 18], Rule[FontWeight, Bold], Rule[StripOnInput, \
False]]\\)\\!\\(\\*StyleBox[\\\"\\\\\\\"A\\\\\\\"\\\", Rule[FontColor, \
RGBColor[Rational[71, 85], Rational[94, 255], 0]], Rule[FontSize, 18], \
Rule[FontWeight, Bold], Rule[StripOnInput, False]]\\)\\!\\(\\*StyleBox[\\\"\\\
\\\\\"A\\\\\\\"\\\", Rule[FontColor, RGBColor[Rational[71, 85], Rational[94, \
255], 0]], Rule[FontSize, 18], Rule[FontWeight, Bold], Rule[StripOnInput, \
False]]\\)\\!\\(\\*StyleBox[\\\"\\\\\\\"A\\\\\\\"\\\", Rule[FontColor, \
RGBColor[Rational[71, 85], Rational[94, 255], 0]], Rule[FontSize, 18], \
Rule[FontWeight, Bold], Rule[StripOnInput, False]]\\)\\!\\(\\*StyleBox[\\\"\\\
\\\\\"C\\\\\\\"\\\", Rule[FontColor, RGBColor[Rational[71, 85], Rational[94, \
255], 0]], Rule[FontSize, 18], Rule[FontWeight, Bold], Rule[StripOnInput, \
False]]\\)\\!\\(\\*StyleBox[\\\"\\\\\\\"G\\\\\\\"\\\", Rule[FontColor, \
RGBColor[Rational[71, 85], Rational[94, 255], 0]], Rule[FontSize, 18], \
Rule[FontWeight, Bold], Rule[StripOnInput, False]]\\)\\!\\(\\*StyleBox[\\\"\\\
\\\\\"G\\\\\\\"\\\", Rule[FontColor, RGBColor[Rational[71, 85], Rational[94, \
255], 0]], Rule[FontSize, 18], Rule[FontWeight, Bold], Rule[StripOnInput, \
False]]\\)\\!\\(\\*StyleBox[\\\"\\\\\\\"G\\\\\\\"\\\", Rule[FontColor, \
RGBColor[Rational[71, 85], Rational[94, 255], 0]], Rule[FontSize, 18], \
Rule[FontWeight, Bold], Rule[StripOnInput, False]]\\)\\!\\(\\*StyleBox[\\\"\\\
\\\\\"A\\\\\\\"\\\", Rule[FontColor, RGBColor[Rational[71, 85], Rational[94, \
255], 0]], Rule[FontSize, 18], Rule[FontWeight, Bold], Rule[StripOnInput, \
False]]\\)\\!\\(\\*StyleBox[\\\"\\\\\\\"C\\\\\\\"\\\", Rule[FontColor, \
RGBColor[Rational[71, 85], Rational[94, 255], 0]], Rule[FontSize, 18], \
Rule[FontWeight, Bold], Rule[StripOnInput, False]]\\)\\!\\(\\*StyleBox[\\\"\\\
\\\\\"T\\\\\\\"\\\", Rule[FontColor, RGBColor[Rational[71, 85], Rational[94, \
255], 0]], Rule[FontSize, 18], Rule[FontWeight, Bold], Rule[StripOnInput, \
False]]\\)\\!\\(\\*StyleBox[\\\"\\\\\\\"C\\\\\\\"\\\", Rule[FontColor, \
RGBColor[Rational[71, 85], Rational[94, 255], 0]], Rule[FontSize, 18], \
Rule[FontWeight, Bold], Rule[StripOnInput, False]]\\)\\!\\(\\*StyleBox[\\\"\\\
\\\\\"T\\\\\\\"\\\", Rule[FontColor, RGBColor[Rational[71, 85], Rational[94, \
255], 0]], Rule[FontSize, 18], Rule[FontWeight, Bold], Rule[StripOnInput, \
False]]\\)\\!\\(\\*StyleBox[\\\"\\\\\\\"A\\\\\\\"\\\", Rule[FontColor, \
RGBColor[Rational[71, 85], Rational[94, 255], 0]], Rule[FontSize, 18], \
Rule[FontWeight, Bold], Rule[StripOnInput, False]]\\)\\!\\(\\*StyleBox[\\\"\\\
\\\\\"G\\\\\\\"\\\", Rule[FontColor, RGBColor[Rational[71, 85], Rational[94, \
255], 0]], Rule[FontSize, 18], Rule[FontWeight, Bold], Rule[StripOnInput, \
False]]\\)\\!\\(\\*StyleBox[\\\"\\\\\\\"C\\\\\\\"\\\", Rule[FontColor, \
RGBColor[Rational[71, 85], Rational[94, 255], 0]], Rule[FontSize, 18], \
Rule[FontWeight, Bold], Rule[StripOnInput, False]]\\)\\!\\(\\*StyleBox[\\\"\\\
\\\\\"A\\\\\\\"\\\", Rule[FontColor, RGBColor[Rational[71, 85], Rational[94, \
255], 0]], Rule[FontSize, 18], Rule[FontWeight, Bold], Rule[StripOnInput, \
False]]\\)\\!\\(\\*StyleBox[\\\"\\\\\\\"T\\\\\\\"\\\", Rule[FontColor, \
RGBColor[Rational[71, 85], Rational[94, 255], 0]], Rule[FontSize, 18], \
Rule[FontWeight, Bold], Rule[StripOnInput, False]]\\)\\!\\(\\*StyleBox[\\\"\\\
\\\\\"A\\\\\\\"\\\", Rule[FontColor, RGBColor[Rational[71, 85], Rational[94, \
255], 0]], Rule[FontSize, 18], Rule[FontWeight, Bold], Rule[StripOnInput, \
False]]\\)\\!\\(\\*StyleBox[\\\"\\\\\\\"C\\\\\\\"\\\", Rule[FontColor, \
RGBColor[Rational[71, 85], Rational[94, 255], 0]], Rule[FontSize, 18], \
Rule[FontWeight, Bold], Rule[StripOnInput, False]]\\)\\!\\(\\*StyleBox[\\\"\\\
\\\\\"T\\\\\\\"\\\", Rule[FontColor, RGBColor[Rational[71, 85], Rational[94, \
255], 0]], Rule[FontSize, 18], Rule[FontWeight, Bold], Rule[StripOnInput, \
False]]\\)\\!\\(\\*StyleBox[\\\"\\\\\\\"T\\\\\\\"\\\", Rule[FontColor, \
RGBColor[Rational[71, 85], Rational[94, 255], 0]], Rule[FontSize, 18], \
Rule[FontWeight, Bold], Rule[StripOnInput, False]]\\)\\!\\(\\*StyleBox[\\\"\\\
\\\\\"A\\\\\\\"\\\", Rule[FontColor, RGBColor[Rational[71, 85], Rational[94, \
255], 0]], Rule[FontSize, 18], Rule[FontWeight, Bold], Rule[StripOnInput, \
False]]\\)\\!\\(\\*StyleBox[\\\"\\\\\\\"C\\\\\\\"\\\", Rule[FontColor, \
RGBColor[Rational[71, 85], Rational[94, 255], 0]], Rule[FontSize, 18], \
Rule[FontWeight, Bold], Rule[StripOnInput, False]]\\)\\!\\(\\*StyleBox[\\\"\\\
\\\\\"T\\\\\\\"\\\", Rule[FontColor, RGBColor[Rational[71, 85], Rational[94, \
255], 0]], Rule[FontSize, 18], Rule[FontWeight, Bold], Rule[StripOnInput, \
False]]\\)\\!\\(\\*StyleBox[\\\"\\\\\\\"G\\\\\\\"\\\", Rule[FontColor, \
RGBColor[Rational[71, 85], Rational[94, 255], 0]], Rule[FontSize, 18], \
Rule[FontWeight, Bold], Rule[StripOnInput, False]]\\)\\!\\(\\*StyleBox[\\\"\\\
\\\\\"A\\\\\\\"\\\", Rule[FontColor, RGBColor[Rational[71, 85], Rational[94, \
255], 0]], Rule[FontSize, 18], Rule[FontWeight, Bold], Rule[StripOnInput, \
False]]\\)\\!\\(\\*StyleBox[\\\"\\\\\\\"C\\\\\\\"\\\", Rule[FontColor, \
RGBColor[Rational[71, 85], Rational[94, 255], 0]], Rule[FontSize, 18], \
Rule[FontWeight, Bold], Rule[StripOnInput, False]]\\)\\!\\(\\*StyleBox[\\\"\\\
\\\\\"A\\\\\\\"\\\", Rule[FontColor, RGBColor[Rational[71, 85], Rational[94, \
255], 0]], Rule[FontSize, 18], Rule[FontWeight, Bold], Rule[StripOnInput, \
False]]\\)\\!\\(\\*StyleBox[\\\"\\\\\\\"G\\\\\\\"\\\", Rule[FontColor, \
RGBColor[Rational[71, 85], Rational[94, 255], 0]], Rule[FontSize, 18], \
Rule[FontWeight, Bold], Rule[StripOnInput, False]]\\)\\!\\(\\*StyleBox[\\\"\\\
\\\\\"C\\\\\\\"\\\", Rule[FontColor, RGBColor[Rational[71, 85], Rational[94, \
255], 0]], Rule[FontSize, 18], Rule[FontWeight, Bold], Rule[StripOnInput, \
False]]\\)\\!\\(\\*StyleBox[\\\"\\\\\\\"C\\\\\\\"\\\", Rule[FontColor, \
RGBColor[Rational[71, 85], Rational[94, 255], 0]], Rule[FontSize, 18], \
Rule[FontWeight, Bold], Rule[StripOnInput, False]]\\)\\!\\(\\*StyleBox[\\\"\\\
\\\\\"A\\\\\\\"\\\", Rule[FontColor, RGBColor[Rational[71, 85], Rational[94, \
255], 0]], Rule[FontSize, 18], Rule[FontWeight, Bold], Rule[StripOnInput, \
False]]\\)\\!\\(\\*StyleBox[\\\"\\\\\\\"G\\\\\\\"\\\", Rule[FontColor, \
RGBColor[Rational[71, 85], Rational[94, 255], 0]], Rule[FontSize, 18], \
Rule[FontWeight, Bold], Rule[StripOnInput, False]]\\)\\!\\(\\*StyleBox[\\\"\\\
\\\\\"A\\\\\\\"\\\", Rule[FontColor, RGBColor[Rational[71, 85], Rational[94, \
255], 0]], Rule[FontSize, 18], Rule[FontWeight, Bold], Rule[StripOnInput, \
False]]\\)\\!\\(\\*StyleBox[\\\"\\\\\\\"C\\\\\\\"\\\", Rule[FontColor, \
RGBColor[Rational[71, 85], Rational[94, 255], 0]], Rule[FontSize, 18], \
Rule[FontWeight, Bold], Rule[StripOnInput, False]]\\)\\!\\(\\*StyleBox[\\\"\\\
\\\\\"A\\\\\\\"\\\", Rule[FontColor, RGBColor[Rational[71, 85], Rational[94, \
255], 0]], Rule[FontSize, 18], Rule[FontWeight, Bold], Rule[StripOnInput, \
False]]\\)\\!\\(\\*StyleBox[\\\"\\\\\\\"G\\\\\\\"\\\", Rule[FontColor, \
RGBColor[Rational[71, 85], Rational[94, 255], 0]], Rule[FontSize, 18], \
Rule[FontWeight, Bold], Rule[StripOnInput, False]]\\)\\!\\(\\*StyleBox[\\\"\\\
\\\\\"C\\\\\\\"\\\", Rule[FontColor, RGBColor[Rational[71, 85], Rational[94, \
255], 0]], Rule[FontSize, 18], Rule[FontWeight, Bold], Rule[StripOnInput, \
False]]\\)\\!\\(\\*StyleBox[\\\"\\\\\\\"G\\\\\\\"\\\", Rule[FontColor, \
RGBColor[Rational[71, 85], Rational[94, 255], 0]], Rule[FontSize, 18], \
Rule[FontWeight, Bold], Rule[StripOnInput, False]]\\)\\!\\(\\*StyleBox[\\\"\\\
\\\\\"A\\\\\\\"\\\", Rule[FontColor, RGBColor[Rational[71, 85], Rational[94, \
255], 0]], Rule[FontSize, 18], Rule[FontWeight, Bold], Rule[StripOnInput, \
False]]\\)\\!\\(\\*StyleBox[\\\"\\\\\\\"C\\\\\\\"\\\", Rule[FontColor, \
RGBColor[Rational[71, 85], Rational[94, 255], 0]], Rule[FontSize, 18], \
Rule[FontWeight, Bold], Rule[StripOnInput, False]]\\)\\!\\(\\*StyleBox[\\\"\\\
\\\\\"C\\\\\\\"\\\", Rule[FontColor, RGBColor[Rational[71, 85], Rational[94, \
255], 0]], Rule[FontSize, 18], Rule[FontWeight, Bold], Rule[StripOnInput, \
False]]\\)\\!\\(\\*StyleBox[\\\"\\\\\\\"A\\\\\\\"\\\", Rule[FontColor, \
RGBColor[Rational[71, 85], Rational[94, 255], 0]], Rule[FontSize, 18], \
Rule[FontWeight, Bold], Rule[StripOnInput, False]]\\)\\!\\(\\*StyleBox[\\\"\\\
\\\\\"A\\\\\\\"\\\", Rule[FontColor, RGBColor[Rational[71, 85], Rational[94, \
255], 0]], Rule[FontSize, 18], Rule[FontWeight, Bold], Rule[StripOnInput, \
False]]\\)\\!\\(\\*StyleBox[\\\"\\\\\\\"A\\\\\\\"\\\", Rule[FontColor, \
RGBColor[Rational[71, 85], Rational[94, 255], 0]], Rule[FontSize, 18], \
Rule[FontWeight, Bold], Rule[StripOnInput, False]]\\)\\!\\(\\*StyleBox[\\\"\\\
\\\\\"A\\\\\\\"\\\", Rule[FontColor, RGBColor[Rational[71, 85], Rational[94, \
255], 0]], Rule[FontSize, 18], Rule[FontWeight, Bold], Rule[StripOnInput, \
False]]\\)\\!\\(\\*StyleBox[\\\"\\\\\\\"G\\\\\\\"\\\", Rule[FontColor, \
RGBColor[Rational[71, 85], Rational[94, 255], 0]], Rule[FontSize, 18], \
Rule[FontWeight, Bold], Rule[StripOnInput, False]]\\)\\!\\(\\*StyleBox[\\\"\\\
\\\\\"A\\\\\\\"\\\", Rule[FontColor, RGBColor[Rational[71, 85], Rational[94, \
255], 0]], Rule[FontSize, 18], Rule[FontWeight, Bold], Rule[StripOnInput, \
False]]\\)\\!\\(\\*StyleBox[\\\"\\\\\\\"A\\\\\\\"\\\", Rule[FontColor, \
RGBColor[Rational[71, 85], Rational[94, 255], 0]], Rule[FontSize, 18], \
Rule[FontWeight, Bold], Rule[StripOnInput, False]]\\)\\!\\(\\*StyleBox[\\\"\\\
\\\\\"T\\\\\\\"\\\", Rule[FontColor, RGBColor[Rational[71, 85], Rational[94, \
255], 0]], Rule[FontSize, 18], Rule[FontWeight, Bold], Rule[StripOnInput, \
False]]\\)\\!\\(\\*StyleBox[\\\"\\\\\\\"T\\\\\\\"\\\", Rule[FontColor, \
RGBColor[Rational[71, 85], Rational[94, 255], 0]], Rule[FontSize, 18], \
Rule[FontWeight, Bold], Rule[StripOnInput, False]]\\)\\!\\(\\*StyleBox[\\\"\\\
\\\\\"C\\\\\\\"\\\", Rule[FontColor, RGBColor[Rational[71, 85], Rational[94, \
255], 0]], Rule[FontSize, 18], Rule[FontWeight, Bold], Rule[StripOnInput, \
False]]\\)\\!\\(\\*StyleBox[\\\"\\\\\\\"G\\\\\\\"\\\", Rule[FontColor, \
RGBColor[Rational[71, 85], Rational[94, 255], 0]], Rule[FontSize, 18], \
Rule[FontWeight, Bold], Rule[StripOnInput, False]]\\)\\!\\(\\*StyleBox[\\\"\\\
\\\\\"G\\\\\\\"\\\", Rule[FontColor, RGBColor[Rational[71, 85], Rational[94, \
255], 0]], Rule[FontSize, 18], Rule[FontWeight, Bold], Rule[StripOnInput, \
False]]\\)ATGGCCATCAATTAG\"\>"], "Output",ExpressionUUID->"7e612977-53fd-4b21-\
abc1-f02492f2c1e2"]
}, Open  ]],

Cell[CellGroupData[{

Cell["Per codon conservation report", "Subsection",ExpressionUUID->"2cfeb71c-b039-4658-8ed1-c0eed14bfa83"],

Cell[BoxData[
 RowBox[{"{", 
  RowBox[{
   TagBox[
    RowBox[{"(", "\[NoBreak]", GridBox[{
       {"\<\"PB2\"\>", "\<\"\"\>", "\<\"\"\>", "\<\"\"\>"},
       {"\<\"Pos.\"\>", "\<\"1\"\>", "\<\"obs:\"\>", "\<\"exp:\"\>"},
       {"\<\"atg\"\>", "\<\"M\"\>", 
        TagBox[
         InterpretationBox[
          StyleBox["\<\"2332\"\>",
           ShowStringCharacters->False],
          2332,
          Editable->False],
         NumberForm[#, 2]& ], 
        TagBox[
         InterpretationBox[
          StyleBox["\<\"2332.00\"\>",
           ShowStringCharacters->False],
          2332.,
          AutoDelete->True],
         NumberForm[#, {4, 2}]& ]},
       {"\<\"---\"\>", "\<\"--\"\>", "\<\"-------\"\>", "\<\"-------\"\>"},
       {"\<\"mPD\"\>", "\<\"\"\>", "0", "0"},
       {"\<\"\"\>", "\<\"\"\>", "\<\"nPD:\"\>", "1.`"},
       {"\<\"\"\>", "\<\"\"\>", "\<\"N. weight:\"\>", 
        TagBox[
         InterpretationBox[
          StyleBox["\<\"0.\"\>",
           ShowStringCharacters->False],
          0.,
          AutoDelete->True],
         NumberForm[#, 2]& ]},
       {"\<\"\"\>", "\<\"\"\>", "\<\"Sc. PD:\"\>", 
        TagBox[
         InterpretationBox[
          StyleBox["\<\"0\"\>",
           ShowStringCharacters->False],
          0,
          Editable->False],
         NumberForm[#, 2]& ]},
       {"\<\"\"\>", "\<\"\"\>", "\<\"Sc. rank:\"\>", 
        TagBox[
         InterpretationBox[
          StyleBox["\<\"0\"\>",
           ShowStringCharacters->False],
          0,
          Editable->False],
         NumberForm[#, {5, 1}]& ]}
      },
      GridBoxAlignment->{"Columns" -> {{Center}}, "Rows" -> {{Baseline}}},
      GridBoxSpacings->{"Columns" -> {
          Offset[0.27999999999999997`], {
           Offset[0.7]}, 
          Offset[0.27999999999999997`]}, "Rows" -> {
          Offset[0.2], {
           Offset[0.4]}, 
          Offset[0.2]}}], "\[NoBreak]", ")"}],
    Function[BoxForm`e$, 
     MatrixForm[BoxForm`e$]]], ",", 
   TagBox[
    RowBox[{"(", "\[NoBreak]", GridBox[{
       {"\<\"PB2\"\>", "\<\"\"\>", "\<\"\"\>", "\<\"\"\>"},
       {"\<\"Pos.\"\>", "\<\"2\"\>", "\<\"obs:\"\>", "\<\"exp:\"\>"},
       {"\<\"gaa\"\>", "\<\"E\"\>", 
        TagBox[
         InterpretationBox[
          StyleBox["\<\"23\"\>",
           ShowStringCharacters->False],
          23,
          Editable->False],
         NumberForm[#, 2]& ], 
        TagBox[
         InterpretationBox[
          StyleBox["\<\"1389.00\"\>",
           ShowStringCharacters->False],
          1389.127601179447,
          AutoDelete->True],
         NumberForm[#, {4, 2}]& ]},
       {"\<\"gag\"\>", "\<\"E\"\>", 
        TagBox[
         InterpretationBox[
          StyleBox["\<\"2297\"\>",
           ShowStringCharacters->False],
          2297,
          Editable->False],
         NumberForm[#, 2]& ], 
        TagBox[
         InterpretationBox[
          StyleBox["\<\"930.90\"\>",
           ShowStringCharacters->False],
          930.8723988205528,
          AutoDelete->True],
         NumberForm[#, {4, 2}]& ]},
       {"\<\"ggt\"\>", "\<\"G\"\>", 
        TagBox[
         InterpretationBox[
          StyleBox["\<\"0\"\>",
           ShowStringCharacters->False],
          0,
          Editable->False],
         NumberForm[#, 2]& ], 
        TagBox[
         InterpretationBox[
          StyleBox["\<\"1.73\"\>",
           ShowStringCharacters->False],
          1.7262422541986326`,
          AutoDelete->True],
         NumberForm[#, {4, 2}]& ]},
       {"\<\"ggc\"\>", "\<\"G\"\>", 
        TagBox[
         InterpretationBox[
          StyleBox["\<\"0\"\>",
           ShowStringCharacters->False],
          0,
          Editable->False],
         NumberForm[#, 2]& ], 
        TagBox[
         InterpretationBox[
          StyleBox["\<\"1.58\"\>",
           ShowStringCharacters->False],
          1.5838892715418418`,
          AutoDelete->True],
         NumberForm[#, {4, 2}]& ]},
       {"\<\"gga\"\>", "\<\"G\"\>", 
        TagBox[
         InterpretationBox[
          StyleBox["\<\"11\"\>",
           ShowStringCharacters->False],
          11,
          Editable->False],
         NumberForm[#, 2]& ], 
        TagBox[
         InterpretationBox[
          StyleBox["\<\"5.24\"\>",
           ShowStringCharacters->False],
          5.238396027353375,
          AutoDelete->True],
         NumberForm[#, {4, 2}]& ]},
       {"\<\"ggg\"\>", "\<\"G\"\>", 
        TagBox[
         InterpretationBox[
          StyleBox["\<\"1\"\>",
           ShowStringCharacters->False],
          1,
          Editable->False],
         NumberForm[#, 2]& ], 
        TagBox[
         InterpretationBox[
          StyleBox["\<\"3.45\"\>",
           ShowStringCharacters->False],
          3.4514724469061506`,
          AutoDelete->True],
         NumberForm[#, {4, 2}]& ]},
       {"\<\"---\"\>", "\<\"--\"\>", "\<\"-------\"\>", "\<\"-------\"\>"},
       {"\<\"mPD\"\>", "\<\"\"\>", "0.0389897371029446501`2.", 
        "0.4921976146616485244`2."},
       {"\<\"\"\>", "\<\"\"\>", "\<\"nPD:\"\>", "0.08`"},
       {"\<\"\"\>", "\<\"\"\>", "\<\"N. weight:\"\>", 
        TagBox[
         InterpretationBox[
          StyleBox["\<\"1.1\"\>",
           ShowStringCharacters->False],
          1.1421181755532526`,
          AutoDelete->True],
         NumberForm[#, 2]& ]},
       {"\<\"\"\>", "\<\"\"\>", "\<\"Sc. PD:\"\>", 
        TagBox[
         InterpretationBox[
          StyleBox["\<\"-0.16\"\>",
           ShowStringCharacters->False],
          -0.15837716637950286`,
          AutoDelete->True],
         NumberForm[#, 2]& ]},
       {"\<\"\"\>", "\<\"\"\>", "\<\"Sc. rank:\"\>", 
        TagBox[
         InterpretationBox[
          StyleBox["\<\"-89.9\"\>",
           ShowStringCharacters->False],
          -89.8555750006266,
          AutoDelete->True],
         NumberForm[#, {5, 1}]& ]}
      },
      GridBoxAlignment->{"Columns" -> {{Center}}, "Rows" -> {{Baseline}}},
      GridBoxSpacings->{"Columns" -> {
          Offset[0.27999999999999997`], {
           Offset[0.7]}, 
          Offset[0.27999999999999997`]}, "Rows" -> {
          Offset[0.2], {
           Offset[0.4]}, 
          Offset[0.2]}}], "\[NoBreak]", ")"}],
    Function[BoxForm`e$, 
     MatrixForm[BoxForm`e$]]], ",", 
   TagBox[
    RowBox[{"(", "\[NoBreak]", GridBox[{
       {"\<\"PB2\"\>", "\<\"\"\>", "\<\"\"\>", "\<\"\"\>"},
       {"\<\"Pos.\"\>", "\<\"3\"\>", "\<\"obs:\"\>", "\<\"exp:\"\>"},
       {"\<\"tct\"\>", "\<\"S\"\>", 
        TagBox[
         InterpretationBox[
          StyleBox["\<\"0\"\>",
           ShowStringCharacters->False],
          0,
          Editable->False],
         NumberForm[#, 2]& ], 
        TagBox[
         InterpretationBox[
          StyleBox["\<\"0.17\"\>",
           ShowStringCharacters->False],
          0.1707798411541003,
          AutoDelete->True],
         NumberForm[#, {4, 2}]& ]},
       {"\<\"tcc\"\>", "\<\"S\"\>", 
        TagBox[
         InterpretationBox[
          StyleBox["\<\"0\"\>",
           ShowStringCharacters->False],
          0,
          Editable->False],
         NumberForm[#, 2]& ], 
        TagBox[
         InterpretationBox[
          StyleBox["\<\"0.15\"\>",
           ShowStringCharacters->False],
          0.14741854609693822`,
          AutoDelete->True],
         NumberForm[#, {4, 2}]& ]},
       {"\<\"tca\"\>", "\<\"S\"\>", 
        TagBox[
         InterpretationBox[
          StyleBox["\<\"0\"\>",
           ShowStringCharacters->False],
          0,
          Editable->False],
         NumberForm[#, 2]& ], 
        TagBox[
         InterpretationBox[
          StyleBox["\<\"0.23\"\>",
           ShowStringCharacters->False],
          0.2254142935626557,
          AutoDelete->True],
         NumberForm[#, {4, 2}]& ]},
       {"\<\"tcg\"\>", "\<\"S\"\>", 
        TagBox[
         InterpretationBox[
          StyleBox["\<\"0\"\>",
           ShowStringCharacters->False],
          0,
          Editable->False],
         NumberForm[#, 2]& ], 
        TagBox[
         InterpretationBox[
          StyleBox["\<\"0.06\"\>",
           ShowStringCharacters->False],
          0.06459392148373752,
          AutoDelete->True],
         NumberForm[#, {4, 2}]& ]},
       {"\<\"cgt\"\>", "\<\"R\"\>", 
        TagBox[
         InterpretationBox[
          StyleBox["\<\"0\"\>",
           ShowStringCharacters->False],
          0,
          Editable->False],
         NumberForm[#, 2]& ], 
        TagBox[
         InterpretationBox[
          StyleBox["\<\"87.98\"\>",
           ShowStringCharacters->False],
          87.98206468329208,
          AutoDelete->True],
         NumberForm[#, {4, 2}]& ]},
       {"\<\"cgc\"\>", "\<\"R\"\>", 
        TagBox[
         InterpretationBox[
          StyleBox["\<\"0\"\>",
           ShowStringCharacters->False],
          0,
          Editable->False],
         NumberForm[#, 2]& ], 
        TagBox[
         InterpretationBox[
          StyleBox["\<\"123.60\"\>",
           ShowStringCharacters->False],
          123.57696056048128`,
          AutoDelete->True],
         NumberForm[#, {4, 2}]& ]},
       {"\<\"cga\"\>", "\<\"R\"\>", 
        TagBox[
         InterpretationBox[
          StyleBox["\<\"1\"\>",
           ShowStringCharacters->False],
          1,
          Editable->False],
         NumberForm[#, 2]& ], 
        TagBox[
         InterpretationBox[
          StyleBox["\<\"224.60\"\>",
           ShowStringCharacters->False],
          224.6497503877673,
          AutoDelete->True],
         NumberForm[#, {4, 2}]& ]},
       {"\<\"cgg\"\>", "\<\"R\"\>", 
        TagBox[
         InterpretationBox[
          StyleBox["\<\"0\"\>",
           ShowStringCharacters->False],
          0,
          Editable->False],
         NumberForm[#, 2]& ], 
        TagBox[
         InterpretationBox[
          StyleBox["\<\"181.70\"\>",
           ShowStringCharacters->False],
          181.70231865686668`,
          AutoDelete->True],
         NumberForm[#, {4, 2}]& ]},
       {"\<\"agt\"\>", "\<\"S\"\>", 
        TagBox[
         InterpretationBox[
          StyleBox["\<\"1\"\>",
           ShowStringCharacters->False],
          1,
          Editable->False],
         NumberForm[#, 2]& ], 
        TagBox[
         InterpretationBox[
          StyleBox["\<\"0.20\"\>",
           ShowStringCharacters->False],
          0.20417367435978476`,
          AutoDelete->True],
         NumberForm[#, {4, 2}]& ]},
       {"\<\"agc\"\>", "\<\"S\"\>", 
        TagBox[
         InterpretationBox[
          StyleBox["\<\"0\"\>",
           ShowStringCharacters->False],
          0,
          Editable->False],
         NumberForm[#, 2]& ], 
        TagBox[
         InterpretationBox[
          StyleBox["\<\"0.19\"\>",
           ShowStringCharacters->False],
          0.18761972334278354`,
          AutoDelete->True],
         NumberForm[#, {4, 2}]& ]},
       {"\<\"aga\"\>", "\<\"R\"\>", 
        TagBox[
         InterpretationBox[
          StyleBox["\<\"2314\"\>",
           ShowStringCharacters->False],
          2314,
          Editable->False],
         NumberForm[#, 2]& ], 
        TagBox[
         InterpretationBox[
          StyleBox["\<\"1064.00\"\>",
           ShowStringCharacters->False],
          1064.1697028930705`,
          AutoDelete->True],
         NumberForm[#, {4, 2}]& ]},
       {"\<\"agg\"\>", "\<\"R\"\>", 
        TagBox[
         InterpretationBox[
          StyleBox["\<\"5\"\>",
           ShowStringCharacters->False],
          5,
          Editable->False],
         NumberForm[#, 2]& ], 
        TagBox[
         InterpretationBox[
          StyleBox["\<\"637.90\"\>",
           ShowStringCharacters->False],
          637.9192028185222,
          AutoDelete->True],
         NumberForm[#, {4, 2}]& ]},
       {"\<\"gaa\"\>", "\<\"E\"\>", 
        TagBox[
         InterpretationBox[
          StyleBox["\<\"0\"\>",
           ShowStringCharacters->False],
          0,
          Editable->False],
         NumberForm[#, 2]& ], 
        TagBox[
         InterpretationBox[
          StyleBox["\<\"6.59\"\>",
           ShowStringCharacters->False],
          6.5863808676611715`,
          AutoDelete->True],
         NumberForm[#, {4, 2}]& ]},
       {"\<\"gag\"\>", "\<\"E\"\>", 
        TagBox[
         InterpretationBox[
          StyleBox["\<\"11\"\>",
           ShowStringCharacters->False],
          11,
          Editable->False],
         NumberForm[#, 2]& ], 
        TagBox[
         InterpretationBox[
          StyleBox["\<\"4.41\"\>",
           ShowStringCharacters->False],
          4.4136191323388285`,
          AutoDelete->True],
         NumberForm[#, {4, 2}]& ]},
       {"\<\"---\"\>", "\<\"--\"\>", "\<\"-------\"\>", "\<\"-------\"\>"},
       {"\<\"mPD\"\>", "\<\"\"\>", "0.0341261378997228054`2.", 
        "0.9688815104912574704`2."},
       {"\<\"\"\>", "\<\"\"\>", "\<\"nPD:\"\>", "0.04`"},
       {"\<\"\"\>", "\<\"\"\>", "\<\"N. weight:\"\>", 
        TagBox[
         InterpretationBox[
          StyleBox["\<\"1.\"\>",
           ShowStringCharacters->False],
          1.0224501663290433`,
          AutoDelete->True],
         NumberForm[#, 2]& ]},
       {"\<\"\"\>", "\<\"\"\>", "\<\"Sc. PD:\"\>", 
        TagBox[
         InterpretationBox[
          StyleBox["\<\"-0.19\"\>",
           ShowStringCharacters->False],
          -0.18548312282091223`,
          AutoDelete->True],
         NumberForm[#, 2]& ]},
       {"\<\"\"\>", "\<\"\"\>", "\<\"Sc. rank:\"\>", 
        TagBox[
         InterpretationBox[
          StyleBox["\<\"-463.8\"\>",
           ShowStringCharacters->False],
          -463.8088105232756,
          AutoDelete->True],
         NumberForm[#, {5, 1}]& ]}
      },
      GridBoxAlignment->{"Columns" -> {{Center}}, "Rows" -> {{Baseline}}},
      GridBoxSpacings->{"Columns" -> {
          Offset[0.27999999999999997`], {
           Offset[0.7]}, 
          Offset[0.27999999999999997`]}, "Rows" -> {
          Offset[0.2], {
           Offset[0.4]}, 
          Offset[0.2]}}], "\[NoBreak]", ")"}],
    Function[BoxForm`e$, 
     MatrixForm[BoxForm`e$]]], ",", 
   TagBox[
    RowBox[{"(", "\[NoBreak]", GridBox[{
       {"\<\"PB2\"\>", "\<\"\"\>", "\<\"\"\>", "\<\"\"\>"},
       {"\<\"Pos.\"\>", "\<\"4\"\>", "\<\"obs:\"\>", "\<\"exp:\"\>"},
       {"\<\"tta\"\>", "\<\"L\"\>", 
        TagBox[
         InterpretationBox[
          StyleBox["\<\"1\"\>",
           ShowStringCharacters->False],
          1,
          Editable->False],
         NumberForm[#, 2]& ], 
        TagBox[
         InterpretationBox[
          StyleBox["\<\"2.07\"\>",
           ShowStringCharacters->False],
          2.073846816058433,
          AutoDelete->True],
         NumberForm[#, {4, 2}]& ]},
       {"\<\"ttg\"\>", "\<\"L\"\>", 
        TagBox[
         InterpretationBox[
          StyleBox["\<\"0\"\>",
           ShowStringCharacters->False],
          0,
          Editable->False],
         NumberForm[#, 2]& ], 
        TagBox[
         InterpretationBox[
          StyleBox["\<\"3.57\"\>",
           ShowStringCharacters->False],
          3.5652311568209267`,
          AutoDelete->True],
         NumberForm[#, {4, 2}]& ]},
       {"\<\"ctt\"\>", "\<\"L\"\>", 
        TagBox[
         InterpretationBox[
          StyleBox["\<\"0\"\>",
           ShowStringCharacters->False],
          0,
          Editable->False],
         NumberForm[#, 2]& ], 
        TagBox[
         InterpretationBox[
          StyleBox["\<\"3.56\"\>",
           ShowStringCharacters->False],
          3.562786447024108,
          AutoDelete->True],
         NumberForm[#, {4, 2}]& ]},
       {"\<\"ctc\"\>", "\<\"L\"\>", 
        TagBox[
         InterpretationBox[
          StyleBox["\<\"0\"\>",
           ShowStringCharacters->False],
          0,
          Editable->False],
         NumberForm[#, 2]& ], 
        TagBox[
         InterpretationBox[
          StyleBox["\<\"3.28\"\>",
           ShowStringCharacters->False],
          3.278091502092844,
          AutoDelete->True],
         NumberForm[#, {4, 2}]& ]},
       {"\<\"cta\"\>", "\<\"L\"\>", 
        TagBox[
         InterpretationBox[
          StyleBox["\<\"18\"\>",
           ShowStringCharacters->False],
          18,
          Editable->False],
         NumberForm[#, 2]& ], 
        TagBox[
         InterpretationBox[
          StyleBox["\<\"2.53\"\>",
           ShowStringCharacters->False],
          2.5279628362590985`,
          AutoDelete->True],
         NumberForm[#, {4, 2}]& ]},
       {"\<\"ctg\"\>", "\<\"L\"\>", 
        TagBox[
         InterpretationBox[
          StyleBox["\<\"0\"\>",
           ShowStringCharacters->False],
          0,
          Editable->False],
         NumberForm[#, 2]& ], 
        TagBox[
         InterpretationBox[
          StyleBox["\<\"3.99\"\>",
           ShowStringCharacters->False],
          3.9920812417445912`,
          AutoDelete->True],
         NumberForm[#, {4, 2}]& ]},
       {"\<\"cgt\"\>", "\<\"R\"\>", 
        TagBox[
         InterpretationBox[
          StyleBox["\<\"0\"\>",
           ShowStringCharacters->False],
          0,
          Editable->False],
         NumberForm[#, 2]& ], 
        TagBox[
         InterpretationBox[
          StyleBox["\<\"0.04\"\>",
           ShowStringCharacters->False],
          0.037923303742798314`,
          AutoDelete->True],
         NumberForm[#, {4, 2}]& ]},
       {"\<\"cgc\"\>", "\<\"R\"\>", 
        TagBox[
         InterpretationBox[
          StyleBox["\<\"0\"\>",
           ShowStringCharacters->False],
          0,
          Editable->False],
         NumberForm[#, 2]& ], 
        TagBox[
         InterpretationBox[
          StyleBox["\<\"0.05\"\>",
           ShowStringCharacters->False],
          0.053265931276069524`,
          AutoDelete->True],
         NumberForm[#, {4, 2}]& ]},
       {"\<\"cga\"\>", "\<\"R\"\>", 
        TagBox[
         InterpretationBox[
          StyleBox["\<\"0\"\>",
           ShowStringCharacters->False],
          0,
          Editable->False],
         NumberForm[#, 2]& ], 
        TagBox[
         InterpretationBox[
          StyleBox["\<\"0.10\"\>",
           ShowStringCharacters->False],
          0.09683178896024454,
          AutoDelete->True],
         NumberForm[#, {4, 2}]& ]},
       {"\<\"cgg\"\>", "\<\"R\"\>", 
        TagBox[
         InterpretationBox[
          StyleBox["\<\"0\"\>",
           ShowStringCharacters->False],
          0,
          Editable->False],
         NumberForm[#, 2]& ], 
        TagBox[
         InterpretationBox[
          StyleBox["\<\"0.08\"\>",
           ShowStringCharacters->False],
          0.0783199649383046,
          AutoDelete->True],
         NumberForm[#, {4, 2}]& ]},
       {"\<\"att\"\>", "\<\"I\"\>", 
        TagBox[
         InterpretationBox[
          StyleBox["\<\"0\"\>",
           ShowStringCharacters->False],
          0,
          Editable->False],
         NumberForm[#, 2]& ], 
        TagBox[
         InterpretationBox[
          StyleBox["\<\"856.70\"\>",
           ShowStringCharacters->False],
          856.6722339601924,
          AutoDelete->True],
         NumberForm[#, {4, 2}]& ]},
       {"\<\"atc\"\>", "\<\"I\"\>", 
        TagBox[
         InterpretationBox[
          StyleBox["\<\"0\"\>",
           ShowStringCharacters->False],
          0,
          Editable->False],
         NumberForm[#, 2]& ], 
        TagBox[
         InterpretationBox[
          StyleBox["\<\"578.60\"\>",
           ShowStringCharacters->False],
          578.5832987537625,
          AutoDelete->True],
         NumberForm[#, {4, 2}]& ]},
       {"\<\"ata\"\>", "\<\"I\"\>", 
        TagBox[
         InterpretationBox[
          StyleBox["\<\"2307\"\>",
           ShowStringCharacters->False],
          2307,
          Editable->False],
         NumberForm[#, 2]& ], 
        TagBox[
         InterpretationBox[
          StyleBox["\<\"871.70\"\>",
           ShowStringCharacters->False],
          871.7444672860448,
          AutoDelete->True],
         NumberForm[#, {4, 2}]& ]},
       {"\<\"act\"\>", "\<\"T\"\>", 
        TagBox[
         InterpretationBox[
          StyleBox["\<\"0\"\>",
           ShowStringCharacters->False],
          0,
          Editable->False],
         NumberForm[#, 2]& ], 
        TagBox[
         InterpretationBox[
          StyleBox["\<\"0.53\"\>",
           ShowStringCharacters->False],
          0.5297717969377087,
          AutoDelete->True],
         NumberForm[#, {4, 2}]& ]},
       {"\<\"acc\"\>", "\<\"T\"\>", 
        TagBox[
         InterpretationBox[
          StyleBox["\<\"0\"\>",
           ShowStringCharacters->False],
          0,
          Editable->False],
         NumberForm[#, 2]& ], 
        TagBox[
         InterpretationBox[
          StyleBox["\<\"0.44\"\>",
           ShowStringCharacters->False],
          0.4418937592879163,
          AutoDelete->True],
         NumberForm[#, {4, 2}]& ]},
       {"\<\"aca\"\>", "\<\"T\"\>", 
        TagBox[
         InterpretationBox[
          StyleBox["\<\"2\"\>",
           ShowStringCharacters->False],
          2,
          Editable->False],
         NumberForm[#, 2]& ], 
        TagBox[
         InterpretationBox[
          StyleBox["\<\"0.86\"\>",
           ShowStringCharacters->False],
          0.8594011808771974,
          AutoDelete->True],
         NumberForm[#, {4, 2}]& ]},
       {"\<\"acg\"\>", "\<\"T\"\>", 
        TagBox[
         InterpretationBox[
          StyleBox["\<\"0\"\>",
           ShowStringCharacters->False],
          0,
          Editable->False],
         NumberForm[#, 2]& ], 
        TagBox[
         InterpretationBox[
          StyleBox["\<\"0.17\"\>",
           ShowStringCharacters->False],
          0.1689332628971774,
          AutoDelete->True],
         NumberForm[#, {4, 2}]& ]},
       {"\<\"aga\"\>", "\<\"R\"\>", 
        TagBox[
         InterpretationBox[
          StyleBox["\<\"1\"\>",
           ShowStringCharacters->False],
          1,
          Editable->False],
         NumberForm[#, 2]& ], 
        TagBox[
         InterpretationBox[
          StyleBox["\<\"0.46\"\>",
           ShowStringCharacters->False],
          0.4586938374539097,
          AutoDelete->True],
         NumberForm[#, {4, 2}]& ]},
       {"\<\"agg\"\>", "\<\"R\"\>", 
        TagBox[
         InterpretationBox[
          StyleBox["\<\"0\"\>",
           ShowStringCharacters->False],
          0,
          Editable->False],
         NumberForm[#, 2]& ], 
        TagBox[
         InterpretationBox[
          StyleBox["\<\"0.27\"\>",
           ShowStringCharacters->False],
          0.2749651736286734,
          AutoDelete->True],
         NumberForm[#, {4, 2}]& ]},
       {"\<\"gtt\"\>", "\<\"V\"\>", 
        TagBox[
         InterpretationBox[
          StyleBox["\<\"0\"\>",
           ShowStringCharacters->False],
          0,
          Editable->False],
         NumberForm[#, 2]& ], 
        TagBox[
         InterpretationBox[
          StyleBox["\<\"0.65\"\>",
           ShowStringCharacters->False],
          0.6524408019124495,
          AutoDelete->True],
         NumberForm[#, {4, 2}]& ]},
       {"\<\"gtc\"\>", "\<\"V\"\>", 
        TagBox[
         InterpretationBox[
          StyleBox["\<\"0\"\>",
           ShowStringCharacters->False],
          0,
          Editable->False],
         NumberForm[#, 2]& ], 
        TagBox[
         InterpretationBox[
          StyleBox["\<\"0.63\"\>",
           ShowStringCharacters->False],
          0.6338691217721995,
          AutoDelete->True],
         NumberForm[#, {4, 2}]& ]},
       {"\<\"gta\"\>", "\<\"V\"\>", 
        TagBox[
         InterpretationBox[
          StyleBox["\<\"3\"\>",
           ShowStringCharacters->False],
          3,
          Editable->False],
         NumberForm[#, 2]& ], 
        TagBox[
         InterpretationBox[
          StyleBox["\<\"0.59\"\>",
           ShowStringCharacters->False],
          0.5902821208503275,
          AutoDelete->True],
         NumberForm[#, {4, 2}]& ]},
       {"\<\"gtg\"\>", "\<\"V\"\>", 
        TagBox[
         InterpretationBox[
          StyleBox["\<\"0\"\>",
           ShowStringCharacters->False],
          0,
          Editable->False],
         NumberForm[#, 2]& ], 
        TagBox[
         InterpretationBox[
          StyleBox["\<\"1.12\"\>",
           ShowStringCharacters->False],
          1.123407955465024,
          AutoDelete->True],
         NumberForm[#, {4, 2}]& ]},
       {"\<\"---\"\>", "\<\"--\"\>", "\<\"-------\"\>", "\<\"-------\"\>"},
       {"\<\"mPD\"\>", "\<\"\"\>", "0.0212969646931911083`2.", 
        "0.6806930132098064505`2."},
       {"\<\"\"\>", "\<\"\"\>", "\<\"nPD:\"\>", "0.03`"},
       {"\<\"\"\>", "\<\"\"\>", "\<\"N. weight:\"\>", 
        TagBox[
         InterpretationBox[
          StyleBox["\<\"1.3\"\>",
           ShowStringCharacters->False],
          1.3126995763436833`,
          AutoDelete->True],
         NumberForm[#, 2]& ]},
       {"\<\"\"\>", "\<\"\"\>", "\<\"Sc. PD:\"\>", 
        TagBox[
         InterpretationBox[
          StyleBox["\<\"-0.24\"\>",
           ShowStringCharacters->False],
          -0.2431558086595162,
          AutoDelete->True],
         NumberForm[#, 2]& ]},
       {"\<\"\"\>", "\<\"\"\>", "\<\"Sc. rank:\"\>", 
        TagBox[
         InterpretationBox[
          StyleBox["\<\"-668.9\"\>",
           ShowStringCharacters->False],
          -668.8653071645136,
          AutoDelete->True],
         NumberForm[#, {5, 1}]& ]}
      },
      GridBoxAlignment->{"Columns" -> {{Center}}, "Rows" -> {{Baseline}}},
      GridBoxSpacings->{"Columns" -> {
          Offset[0.27999999999999997`], {
           Offset[0.7]}, 
          Offset[0.27999999999999997`]}, "Rows" -> {
          Offset[0.2], {
           Offset[0.4]}, 
          Offset[0.2]}}], "\[NoBreak]", ")"}],
    Function[BoxForm`e$, 
     MatrixForm[BoxForm`e$]]], ",", 
   TagBox[
    RowBox[{"(", "\[NoBreak]", GridBox[{
       {"\<\"PB2\"\>", "\<\"\"\>", "\<\"\"\>", "\<\"\"\>"},
       {"\<\"Pos.\"\>", "\<\"5\"\>", "\<\"obs:\"\>", "\<\"exp:\"\>"},
       {"\<\"cgt\"\>", "\<\"R\"\>", 
        TagBox[
         InterpretationBox[
          StyleBox["\<\"0\"\>",
           ShowStringCharacters->False],
          0,
          Editable->False],
         NumberForm[#, 2]& ], 
        TagBox[
         InterpretationBox[
          StyleBox["\<\"0.46\"\>",
           ShowStringCharacters->False],
          0.4550796449135797,
          AutoDelete->True],
         NumberForm[#, {4, 2}]& ]},
       {"\<\"cgc\"\>", "\<\"R\"\>", 
        TagBox[
         InterpretationBox[
          StyleBox["\<\"0\"\>",
           ShowStringCharacters->False],
          0,
          Editable->False],
         NumberForm[#, 2]& ], 
        TagBox[
         InterpretationBox[
          StyleBox["\<\"0.64\"\>",
           ShowStringCharacters->False],
          0.6391911753128342,
          AutoDelete->True],
         NumberForm[#, {4, 2}]& ]},
       {"\<\"cga\"\>", "\<\"R\"\>", 
        TagBox[
         InterpretationBox[
          StyleBox["\<\"0\"\>",
           ShowStringCharacters->False],
          0,
          Editable->False],
         NumberForm[#, 2]& ], 
        TagBox[
         InterpretationBox[
          StyleBox["\<\"1.16\"\>",
           ShowStringCharacters->False],
          1.1619814675229345`,
          AutoDelete->True],
         NumberForm[#, {4, 2}]& ]},
       {"\<\"cgg\"\>", "\<\"R\"\>", 
        TagBox[
         InterpretationBox[
          StyleBox["\<\"0\"\>",
           ShowStringCharacters->False],
          0,
          Editable->False],
         NumberForm[#, 2]& ], 
        TagBox[
         InterpretationBox[
          StyleBox["\<\"0.94\"\>",
           ShowStringCharacters->False],
          0.9398395792596552,
          AutoDelete->True],
         NumberForm[#, {4, 2}]& ]},
       {"\<\"att\"\>", "\<\"I\"\>", 
        TagBox[
         InterpretationBox[
          StyleBox["\<\"0\"\>",
           ShowStringCharacters->False],
          0,
          Editable->False],
         NumberForm[#, 2]& ], 
        TagBox[
         InterpretationBox[
          StyleBox["\<\"0.74\"\>",
           ShowStringCharacters->False],
          0.7426720710534828,
          AutoDelete->True],
         NumberForm[#, {4, 2}]& ]},
       {"\<\"atc\"\>", "\<\"I\"\>", 
        TagBox[
         InterpretationBox[
          StyleBox["\<\"0\"\>",
           ShowStringCharacters->False],
          0,
          Editable->False],
         NumberForm[#, 2]& ], 
        TagBox[
         InterpretationBox[
          StyleBox["\<\"0.50\"\>",
           ShowStringCharacters->False],
          0.5015893357206437,
          AutoDelete->True],
         NumberForm[#, {4, 2}]& ]},
       {"\<\"ata\"\>", "\<\"I\"\>", 
        TagBox[
         InterpretationBox[
          StyleBox["\<\"2\"\>",
           ShowStringCharacters->False],
          2,
          Editable->False],
         NumberForm[#, 2]& ], 
        TagBox[
         InterpretationBox[
          StyleBox["\<\"0.76\"\>",
           ShowStringCharacters->False],
          0.7557385932258733,
          AutoDelete->True],
         NumberForm[#, {4, 2}]& ]},
       {"\<\"act\"\>", "\<\"T\"\>", 
        TagBox[
         InterpretationBox[
          StyleBox["\<\"0\"\>",
           ShowStringCharacters->False],
          0,
          Editable->False],
         NumberForm[#, 2]& ], 
        TagBox[
         InterpretationBox[
          StyleBox["\<\"5.03\"\>",
           ShowStringCharacters->False],
          5.032832070908233,
          AutoDelete->True],
         NumberForm[#, {4, 2}]& ]},
       {"\<\"acc\"\>", "\<\"T\"\>", 
        TagBox[
         InterpretationBox[
          StyleBox["\<\"0\"\>",
           ShowStringCharacters->False],
          0,
          Editable->False],
         NumberForm[#, 2]& ], 
        TagBox[
         InterpretationBox[
          StyleBox["\<\"4.20\"\>",
           ShowStringCharacters->False],
          4.197990713235205,
          AutoDelete->True],
         NumberForm[#, {4, 2}]& ]},
       {"\<\"aca\"\>", "\<\"T\"\>", 
        TagBox[
         InterpretationBox[
          StyleBox["\<\"19\"\>",
           ShowStringCharacters->False],
          19,
          Editable->False],
         NumberForm[#, 2]& ], 
        TagBox[
         InterpretationBox[
          StyleBox["\<\"8.16\"\>",
           ShowStringCharacters->False],
          8.164311218333376,
          AutoDelete->True],
         NumberForm[#, {4, 2}]& ]},
       {"\<\"acg\"\>", "\<\"T\"\>", 
        TagBox[
         InterpretationBox[
          StyleBox["\<\"0\"\>",
           ShowStringCharacters->False],
          0,
          Editable->False],
         NumberForm[#, 2]& ], 
        TagBox[
         InterpretationBox[
          StyleBox["\<\"1.60\"\>",
           ShowStringCharacters->False],
          1.604865997523185,
          AutoDelete->True],
         NumberForm[#, {4, 2}]& ]},
       {"\<\"aat\"\>", "\<\"N\"\>", 
        TagBox[
         InterpretationBox[
          StyleBox["\<\"2\"\>",
           ShowStringCharacters->False],
          2,
          Editable->False],
         NumberForm[#, 2]& ], 
        TagBox[
         InterpretationBox[
          StyleBox["\<\"1.59\"\>",
           ShowStringCharacters->False],
          1.5942610355679052`,
          AutoDelete->True],
         NumberForm[#, {4, 2}]& ]},
       {"\<\"aac\"\>", "\<\"N\"\>", 
        TagBox[
         InterpretationBox[
          StyleBox["\<\"1\"\>",
           ShowStringCharacters->False],
          1,
          Editable->False],
         NumberForm[#, 2]& ], 
        TagBox[
         InterpretationBox[
          StyleBox["\<\"1.41\"\>",
           ShowStringCharacters->False],
          1.4057389644320948`,
          AutoDelete->True],
         NumberForm[#, {4, 2}]& ]},
       {"\<\"aaa\"\>", "\<\"K\"\>", 
        TagBox[
         InterpretationBox[
          StyleBox["\<\"2294\"\>",
           ShowStringCharacters->False],
          2294,
          Editable->False],
         NumberForm[#, 2]& ], 
        TagBox[
         InterpretationBox[
          StyleBox["\<\"1289.00\"\>",
           ShowStringCharacters->False],
          1288.7566693035405`,
          AutoDelete->True],
         NumberForm[#, {4, 2}]& ]},
       {"\<\"aag\"\>", "\<\"K\"\>", 
        TagBox[
         InterpretationBox[
          StyleBox["\<\"2\"\>",
           ShowStringCharacters->False],
          2,
          Editable->False],
         NumberForm[#, 2]& ], 
        TagBox[
         InterpretationBox[
          StyleBox["\<\"1007.00\"\>",
           ShowStringCharacters->False],
          1007.2433306964592`,
          AutoDelete->True],
         NumberForm[#, {4, 2}]& ]},
       {"\<\"aga\"\>", "\<\"R\"\>", 
        TagBox[
         InterpretationBox[
          StyleBox["\<\"12\"\>",
           ShowStringCharacters->False],
          12,
          Editable->False],
         NumberForm[#, 2]& ], 
        TagBox[
         InterpretationBox[
          StyleBox["\<\"5.50\"\>",
           ShowStringCharacters->False],
          5.504326049446917,
          AutoDelete->True],
         NumberForm[#, {4, 2}]& ]},
       {"\<\"agg\"\>", "\<\"R\"\>", 
        TagBox[
         InterpretationBox[
          StyleBox["\<\"0\"\>",
           ShowStringCharacters->False],
          0,
          Editable->False],
         NumberForm[#, 2]& ], 
        TagBox[
         InterpretationBox[
          StyleBox["\<\"3.30\"\>",
           ShowStringCharacters->False],
          3.2995820835440806`,
          AutoDelete->True],
         NumberForm[#, {4, 2}]& ]},
       {"\<\"---\"\>", "\<\"--\"\>", "\<\"-------\"\>", "\<\"-------\"\>"},
       {"\<\"mPD\"\>", "\<\"\"\>", "0.0323038058887115491`2.", 
        "0.529154402660789779`2."},
       {"\<\"\"\>", "\<\"\"\>", "\<\"nPD:\"\>", "0.06`"},
       {"\<\"\"\>", "\<\"\"\>", "\<\"N. weight:\"\>", 
        TagBox[
         InterpretationBox[
          StyleBox["\<\"0.77\"\>",
           ShowStringCharacters->False],
          0.7687055668876589,
          AutoDelete->True],
         NumberForm[#, 2]& ]},
       {"\<\"\"\>", "\<\"\"\>", "\<\"Sc. PD:\"\>", 
        TagBox[
         InterpretationBox[
          StyleBox["\<\"-0.12\"\>",
           ShowStringCharacters->False],
          -0.1201640664186413,
          AutoDelete->True],
         NumberForm[#, 2]& ]},
       {"\<\"\"\>", "\<\"\"\>", "\<\"Sc. rank:\"\>", 
        TagBox[
         InterpretationBox[
          StyleBox["\<\"-120.7\"\>",
           ShowStringCharacters->False],
          -120.67978043566886`,
          AutoDelete->True],
         NumberForm[#, {5, 1}]& ]}
      },
      GridBoxAlignment->{"Columns" -> {{Center}}, "Rows" -> {{Baseline}}},
      GridBoxSpacings->{"Columns" -> {
          Offset[0.27999999999999997`], {
           Offset[0.7]}, 
          Offset[0.27999999999999997`]}, "Rows" -> {
          Offset[0.2], {
           Offset[0.4]}, 
          Offset[0.2]}}], "\[NoBreak]", ")"}],
    Function[BoxForm`e$, 
     MatrixForm[BoxForm`e$]]], ",", 
   TagBox[
    RowBox[{"(", "\[NoBreak]", GridBox[{
       {"\<\"PB2\"\>", "\<\"\"\>", "\<\"\"\>", "\<\"\"\>"},
       {"\<\"Pos.\"\>", "\<\"6\"\>", "\<\"obs:\"\>", "\<\"exp:\"\>"},
       {"\<\"cgt\"\>", "\<\"R\"\>", 
        TagBox[
         InterpretationBox[
          StyleBox["\<\"0\"\>",
           ShowStringCharacters->False],
          0,
          Editable->False],
         NumberForm[#, 2]& ], 
        TagBox[
         InterpretationBox[
          StyleBox["\<\"0.11\"\>",
           ShowStringCharacters->False],
          0.11376991122839493`,
          AutoDelete->True],
         NumberForm[#, {4, 2}]& ]},
       {"\<\"cgc\"\>", "\<\"R\"\>", 
        TagBox[
         InterpretationBox[
          StyleBox["\<\"0\"\>",
           ShowStringCharacters->False],
          0,
          Editable->False],
         NumberForm[#, 2]& ], 
        TagBox[
         InterpretationBox[
          StyleBox["\<\"0.16\"\>",
           ShowStringCharacters->False],
          0.15979779382820855`,
          AutoDelete->True],
         NumberForm[#, {4, 2}]& ]},
       {"\<\"cga\"\>", "\<\"R\"\>", 
        TagBox[
         InterpretationBox[
          StyleBox["\<\"0\"\>",
           ShowStringCharacters->False],
          0,
          Editable->False],
         NumberForm[#, 2]& ], 
        TagBox[
         InterpretationBox[
          StyleBox["\<\"0.29\"\>",
           ShowStringCharacters->False],
          0.29049536688073363`,
          AutoDelete->True],
         NumberForm[#, {4, 2}]& ]},
       {"\<\"cgg\"\>", "\<\"R\"\>", 
        TagBox[
         InterpretationBox[
          StyleBox["\<\"0\"\>",
           ShowStringCharacters->False],
          0,
          Editable->False],
         NumberForm[#, 2]& ], 
        TagBox[
         InterpretationBox[
          StyleBox["\<\"0.23\"\>",
           ShowStringCharacters->False],
          0.2349598948149138,
          AutoDelete->True],
         NumberForm[#, {4, 2}]& ]},
       {"\<\"aaa\"\>", "\<\"K\"\>", 
        TagBox[
         InterpretationBox[
          StyleBox["\<\"1\"\>",
           ShowStringCharacters->False],
          1,
          Editable->False],
         NumberForm[#, 2]& ], 
        TagBox[
         InterpretationBox[
          StyleBox["\<\"0.56\"\>",
           ShowStringCharacters->False],
          0.5613051695572912,
          AutoDelete->True],
         NumberForm[#, {4, 2}]& ]},
       {"\<\"aag\"\>", "\<\"K\"\>", 
        TagBox[
         InterpretationBox[
          StyleBox["\<\"0\"\>",
           ShowStringCharacters->False],
          0,
          Editable->False],
         NumberForm[#, 2]& ], 
        TagBox[
         InterpretationBox[
          StyleBox["\<\"0.44\"\>",
           ShowStringCharacters->False],
          0.43869483044270874`,
          AutoDelete->True],
         NumberForm[#, {4, 2}]& ]},
       {"\<\"aga\"\>", "\<\"R\"\>", 
        TagBox[
         InterpretationBox[
          StyleBox["\<\"3\"\>",
           ShowStringCharacters->False],
          3,
          Editable->False],
         NumberForm[#, 2]& ], 
        TagBox[
         InterpretationBox[
          StyleBox["\<\"1.38\"\>",
           ShowStringCharacters->False],
          1.3760815123617292`,
          AutoDelete->True],
         NumberForm[#, {4, 2}]& ]},
       {"\<\"agg\"\>", "\<\"R\"\>", 
        TagBox[
         InterpretationBox[
          StyleBox["\<\"0\"\>",
           ShowStringCharacters->False],
          0,
          Editable->False],
         NumberForm[#, 2]& ], 
        TagBox[
         InterpretationBox[
          StyleBox["\<\"0.82\"\>",
           ShowStringCharacters->False],
          0.8248955208860201,
          AutoDelete->True],
         NumberForm[#, {4, 2}]& ]},
       {"\<\"gat\"\>", "\<\"D\"\>", 
        TagBox[
         InterpretationBox[
          StyleBox["\<\"0\"\>",
           ShowStringCharacters->False],
          0,
          Editable->False],
         NumberForm[#, 2]& ], 
        TagBox[
         InterpretationBox[
          StyleBox["\<\"1.15\"\>",
           ShowStringCharacters->False],
          1.1504290879273225`,
          AutoDelete->True],
         NumberForm[#, {4, 2}]& ]},
       {"\<\"gac\"\>", "\<\"D\"\>", 
        TagBox[
         InterpretationBox[
          StyleBox["\<\"2\"\>",
           ShowStringCharacters->False],
          2,
          Editable->False],
         NumberForm[#, 2]& ], 
        TagBox[
         InterpretationBox[
          StyleBox["\<\"0.85\"\>",
           ShowStringCharacters->False],
          0.8495709120726777,
          AutoDelete->True],
         NumberForm[#, {4, 2}]& ]},
       {"\<\"gaa\"\>", "\<\"E\"\>", 
        TagBox[
         InterpretationBox[
          StyleBox["\<\"2294\"\>",
           ShowStringCharacters->False],
          2294,
          Editable->False],
         NumberForm[#, 2]& ], 
        TagBox[
         InterpretationBox[
          StyleBox["\<\"1392.00\"\>",
           ShowStringCharacters->False],
          1391.5226487676873`,
          AutoDelete->True],
         NumberForm[#, {4, 2}]& ]},
       {"\<\"gag\"\>", "\<\"E\"\>", 
        TagBox[
         InterpretationBox[
          StyleBox["\<\"30\"\>",
           ShowStringCharacters->False],
          30,
          Editable->False],
         NumberForm[#, 2]& ], 
        TagBox[
         InterpretationBox[
          StyleBox["\<\"932.50\"\>",
           ShowStringCharacters->False],
          932.4773512323125,
          AutoDelete->True],
         NumberForm[#, {4, 2}]& ]},
       {"\<\"ggt\"\>", "\<\"G\"\>", 
        TagBox[
         InterpretationBox[
          StyleBox["\<\"0\"\>",
           ShowStringCharacters->False],
          0,
          Editable->False],
         NumberForm[#, 2]& ], 
        TagBox[
         InterpretationBox[
          StyleBox["\<\"0.29\"\>",
           ShowStringCharacters->False],
          0.2877070423664388,
          AutoDelete->True],
         NumberForm[#, {4, 2}]& ]},
       {"\<\"ggc\"\>", "\<\"G\"\>", 
        TagBox[
         InterpretationBox[
          StyleBox["\<\"0\"\>",
           ShowStringCharacters->False],
          0,
          Editable->False],
         NumberForm[#, 2]& ], 
        TagBox[
         InterpretationBox[
          StyleBox["\<\"0.26\"\>",
           ShowStringCharacters->False],
          0.2639815452569736,
          AutoDelete->True],
         NumberForm[#, {4, 2}]& ]},
       {"\<\"gga\"\>", "\<\"G\"\>", 
        TagBox[
         InterpretationBox[
          StyleBox["\<\"2\"\>",
           ShowStringCharacters->False],
          2,
          Editable->False],
         NumberForm[#, 2]& ], 
        TagBox[
         InterpretationBox[
          StyleBox["\<\"0.87\"\>",
           ShowStringCharacters->False],
          0.8730660045588957,
          AutoDelete->True],
         NumberForm[#, {4, 2}]& ]},
       {"\<\"ggg\"\>", "\<\"G\"\>", 
        TagBox[
         InterpretationBox[
          StyleBox["\<\"0\"\>",
           ShowStringCharacters->False],
          0,
          Editable->False],
         NumberForm[#, 2]& ], 
        TagBox[
         InterpretationBox[
          StyleBox["\<\"0.58\"\>",
           ShowStringCharacters->False],
          0.5752454078176917,
          AutoDelete->True],
         NumberForm[#, {4, 2}]& ]},
       {"\<\"---\"\>", "\<\"--\"\>", "\<\"-------\"\>", "\<\"-------\"\>"},
       {"\<\"mPD\"\>", "\<\"\"\>", "0.0348082706573272611`2.", 
        "0.489453590458683892`2."},
       {"\<\"\"\>", "\<\"\"\>", "\<\"nPD:\"\>", "0.07`"},
       {"\<\"\"\>", "\<\"\"\>", "\<\"N. weight:\"\>", 
        TagBox[
         InterpretationBox[
          StyleBox["\<\"0.6\"\>",
           ShowStringCharacters->False],
          0.6038635466109414,
          AutoDelete->True],
         NumberForm[#, 2]& ]},
       {"\<\"\"\>", "\<\"\"\>", "\<\"Sc. PD:\"\>", 
        TagBox[
         InterpretationBox[
          StyleBox["\<\"-0.088\"\>",
           ShowStringCharacters->False],
          -0.08848901480649392,
          AutoDelete->True],
         NumberForm[#, 2]& ]},
       {"\<\"\"\>", "\<\"\"\>", "\<\"Sc. rank:\"\>", 
        TagBox[
         InterpretationBox[
          StyleBox["\<\"-58.3\"\>",
           ShowStringCharacters->False],
          -58.3292899338518,
          AutoDelete->True],
         NumberForm[#, {5, 1}]& ]}
      },
      GridBoxAlignment->{"Columns" -> {{Center}}, "Rows" -> {{Baseline}}},
      GridBoxSpacings->{"Columns" -> {
          Offset[0.27999999999999997`], {
           Offset[0.7]}, 
          Offset[0.27999999999999997`]}, "Rows" -> {
          Offset[0.2], {
           Offset[0.4]}, 
          Offset[0.2]}}], "\[NoBreak]", ")"}],
    Function[BoxForm`e$, 
     MatrixForm[BoxForm`e$]]], ",", 
   TagBox[
    RowBox[{"(", "\[NoBreak]", GridBox[{
       {"\<\"PB2\"\>", "\<\"\"\>", "\<\"\"\>", "\<\"\"\>"},
       {"\<\"Pos.\"\>", "\<\"7\"\>", "\<\"obs:\"\>", "\<\"exp:\"\>"},
       {"\<\"tta\"\>", "\<\"L\"\>", 
        TagBox[
         InterpretationBox[
          StyleBox["\<\"111\"\>",
           ShowStringCharacters->False],
          111,
          Editable->False],
         NumberForm[#, 2]& ], 
        TagBox[
         InterpretationBox[
          StyleBox["\<\"254.40\"\>",
           ShowStringCharacters->False],
          254.42825938064243`,
          AutoDelete->True],
         NumberForm[#, {4, 2}]& ]},
       {"\<\"ttg\"\>", "\<\"L\"\>", 
        TagBox[
         InterpretationBox[
          StyleBox["\<\"0\"\>",
           ShowStringCharacters->False],
          0,
          Editable->False],
         NumberForm[#, 2]& ], 
        TagBox[
         InterpretationBox[
          StyleBox["\<\"437.40\"\>",
           ShowStringCharacters->False],
          437.3975698183989,
          AutoDelete->True],
         NumberForm[#, {4, 2}]& ]},
       {"\<\"ctt\"\>", "\<\"L\"\>", 
        TagBox[
         InterpretationBox[
          StyleBox["\<\"1\"\>",
           ShowStringCharacters->False],
          1,
          Editable->False],
         NumberForm[#, 2]& ], 
        TagBox[
         InterpretationBox[
          StyleBox["\<\"437.10\"\>",
           ShowStringCharacters->False],
          437.09764252701024`,
          AutoDelete->True],
         NumberForm[#, {4, 2}]& ]},
       {"\<\"ctc\"\>", "\<\"L\"\>", 
        TagBox[
         InterpretationBox[
          StyleBox["\<\"0\"\>",
           ShowStringCharacters->False],
          0,
          Editable->False],
         NumberForm[#, 2]& ], 
        TagBox[
         InterpretationBox[
          StyleBox["\<\"402.20\"\>",
           ShowStringCharacters->False],
          402.17006796728526`,
          AutoDelete->True],
         NumberForm[#, {4, 2}]& ]},
       {"\<\"cta\"\>", "\<\"L\"\>", 
        TagBox[
         InterpretationBox[
          StyleBox["\<\"2213\"\>",
           ShowStringCharacters->False],
          2213,
          Editable->False],
         NumberForm[#, 2]& ], 
        TagBox[
         InterpretationBox[
          StyleBox["\<\"310.10\"\>",
           ShowStringCharacters->False],
          310.14112480631354`,
          AutoDelete->True],
         NumberForm[#, {4, 2}]& ]},
       {"\<\"ctg\"\>", "\<\"L\"\>", 
        TagBox[
         InterpretationBox[
          StyleBox["\<\"6\"\>",
           ShowStringCharacters->False],
          6,
          Editable->False],
         NumberForm[#, 2]& ], 
        TagBox[
         InterpretationBox[
          StyleBox["\<\"489.80\"\>",
           ShowStringCharacters->False],
          489.76533550034947`,
          AutoDelete->True],
         NumberForm[#, {4, 2}]& ]},
       {"\<\"att\"\>", "\<\"I\"\>", 
        TagBox[
         InterpretationBox[
          StyleBox["\<\"0\"\>",
           ShowStringCharacters->False],
          0,
          Editable->False],
         NumberForm[#, 2]& ], 
        TagBox[
         InterpretationBox[
          StyleBox["\<\"0.37\"\>",
           ShowStringCharacters->False],
          0.3713360355267414,
          AutoDelete->True],
         NumberForm[#, {4, 2}]& ]},
       {"\<\"atc\"\>", "\<\"I\"\>", 
        TagBox[
         InterpretationBox[
          StyleBox["\<\"0\"\>",
           ShowStringCharacters->False],
          0,
          Editable->False],
         NumberForm[#, 2]& ], 
        TagBox[
         InterpretationBox[
          StyleBox["\<\"0.25\"\>",
           ShowStringCharacters->False],
          0.25079466786032184`,
          AutoDelete->True],
         NumberForm[#, {4, 2}]& ]},
       {"\<\"ata\"\>", "\<\"I\"\>", 
        TagBox[
         InterpretationBox[
          StyleBox["\<\"1\"\>",
           ShowStringCharacters->False],
          1,
          Editable->False],
         NumberForm[#, 2]& ], 
        TagBox[
         InterpretationBox[
          StyleBox["\<\"0.38\"\>",
           ShowStringCharacters->False],
          0.37786929661293667`,
          AutoDelete->True],
         NumberForm[#, {4, 2}]& ]},
       {"\<\"---\"\>", "\<\"--\"\>", "\<\"-------\"\>", "\<\"-------\"\>"},
       {"\<\"mPD\"\>", "\<\"\"\>", "0.0975118710967767571`2.", 
        "1.1361823179269102421`2."},
       {"\<\"\"\>", "\<\"\"\>", "\<\"nPD:\"\>", "0.09`"},
       {"\<\"\"\>", "\<\"\"\>", "\<\"N. weight:\"\>", 
        TagBox[
         InterpretationBox[
          StyleBox["\<\"2.4\"\>",
           ShowStringCharacters->False],
          2.4274575591574186`,
          AutoDelete->True],
         NumberForm[#, 2]& ]},
       {"\<\"\"\>", "\<\"\"\>", "\<\"Sc. PD:\"\>", 
        TagBox[
         InterpretationBox[
          StyleBox["\<\"-0.32\"\>",
           ShowStringCharacters->False],
          -0.32102963709116467`,
          AutoDelete->True],
         NumberForm[#, 2]& ]},
       {"\<\"\"\>", "\<\"\"\>", "\<\"Sc. rank:\"\>", 
        TagBox[
         InterpretationBox[
          StyleBox["\<\"-106.2\"\>",
           ShowStringCharacters->False],
          -106.16941399752457`,
          AutoDelete->True],
         NumberForm[#, {5, 1}]& ]}
      },
      GridBoxAlignment->{"Columns" -> {{Center}}, "Rows" -> {{Baseline}}},
      GridBoxSpacings->{"Columns" -> {
          Offset[0.27999999999999997`], {
           Offset[0.7]}, 
          Offset[0.27999999999999997`]}, "Rows" -> {
          Offset[0.2], {
           Offset[0.4]}, 
          Offset[0.2]}}], "\[NoBreak]", ")"}],
    Function[BoxForm`e$, 
     MatrixForm[BoxForm`e$]]], ",", 
   TagBox[
    RowBox[{"(", "\[NoBreak]", GridBox[{
       {"\<\"PB2\"\>", "\<\"\"\>", "\<\"\"\>", "\<\"\"\>"},
       {"\<\"Pos.\"\>", "\<\"8\"\>", "\<\"obs:\"\>", "\<\"exp:\"\>"},
       {"\<\"cgt\"\>", "\<\"R\"\>", 
        TagBox[
         InterpretationBox[
          StyleBox["\<\"0\"\>",
           ShowStringCharacters->False],
          0,
          Editable->False],
         NumberForm[#, 2]& ], 
        TagBox[
         InterpretationBox[
          StyleBox["\<\"88.36\"\>",
           ShowStringCharacters->False],
          88.36129772072006,
          AutoDelete->True],
         NumberForm[#, {4, 2}]& ]},
       {"\<\"cgc\"\>", "\<\"R\"\>", 
        TagBox[
         InterpretationBox[
          StyleBox["\<\"0\"\>",
           ShowStringCharacters->False],
          0,
          Editable->False],
         NumberForm[#, 2]& ], 
        TagBox[
         InterpretationBox[
          StyleBox["\<\"124.10\"\>",
           ShowStringCharacters->False],
          124.109619873242,
          AutoDelete->True],
         NumberForm[#, {4, 2}]& ]},
       {"\<\"cga\"\>", "\<\"R\"\>", 
        TagBox[
         InterpretationBox[
          StyleBox["\<\"12\"\>",
           ShowStringCharacters->False],
          12,
          Editable->False],
         NumberForm[#, 2]& ], 
        TagBox[
         InterpretationBox[
          StyleBox["\<\"225.60\"\>",
           ShowStringCharacters->False],
          225.6180682773698,
          AutoDelete->True],
         NumberForm[#, {4, 2}]& ]},
       {"\<\"cgg\"\>", "\<\"R\"\>", 
        TagBox[
         InterpretationBox[
          StyleBox["\<\"0\"\>",
           ShowStringCharacters->False],
          0,
          Editable->False],
         NumberForm[#, 2]& ], 
        TagBox[
         InterpretationBox[
          StyleBox["\<\"182.50\"\>",
           ShowStringCharacters->False],
          182.4855183062497,
          AutoDelete->True],
         NumberForm[#, {4, 2}]& ]},
       {"\<\"att\"\>", "\<\"I\"\>", 
        TagBox[
         InterpretationBox[
          StyleBox["\<\"0\"\>",
           ShowStringCharacters->False],
          0,
          Editable->False],
         NumberForm[#, 2]& ], 
        TagBox[
         InterpretationBox[
          StyleBox["\<\"0.37\"\>",
           ShowStringCharacters->False],
          0.3713360355267414,
          AutoDelete->True],
         NumberForm[#, {4, 2}]& ]},
       {"\<\"atc\"\>", "\<\"I\"\>", 
        TagBox[
         InterpretationBox[
          StyleBox["\<\"0\"\>",
           ShowStringCharacters->False],
          0,
          Editable->False],
         NumberForm[#, 2]& ], 
        TagBox[
         InterpretationBox[
          StyleBox["\<\"0.25\"\>",
           ShowStringCharacters->False],
          0.25079466786032184`,
          AutoDelete->True],
         NumberForm[#, {4, 2}]& ]},
       {"\<\"ata\"\>", "\<\"I\"\>", 
        TagBox[
         InterpretationBox[
          StyleBox["\<\"1\"\>",
           ShowStringCharacters->False],
          1,
          Editable->False],
         NumberForm[#, 2]& ], 
        TagBox[
         InterpretationBox[
          StyleBox["\<\"0.38\"\>",
           ShowStringCharacters->False],
          0.37786929661293667`,
          AutoDelete->True],
         NumberForm[#, {4, 2}]& ]},
       {"\<\"aga\"\>", "\<\"R\"\>", 
        TagBox[
         InterpretationBox[
          StyleBox["\<\"2315\"\>",
           ShowStringCharacters->False],
          2315,
          Editable->False],
         NumberForm[#, 2]& ], 
        TagBox[
         InterpretationBox[
          StyleBox["\<\"1069.00\"\>",
           ShowStringCharacters->False],
          1068.7566412676097`,
          AutoDelete->True],
         NumberForm[#, {4, 2}]& ]},
       {"\<\"agg\"\>", "\<\"R\"\>", 
        TagBox[
         InterpretationBox[
          StyleBox["\<\"3\"\>",
           ShowStringCharacters->False],
          3,
          Editable->False],
         NumberForm[#, 2]& ], 
        TagBox[
         InterpretationBox[
          StyleBox["\<\"640.70\"\>",
           ShowStringCharacters->False],
          640.668854554809,
          AutoDelete->True],
         NumberForm[#, {4, 2}]& ]},
       {"\<\"ggt\"\>", "\<\"G\"\>", 
        TagBox[
         InterpretationBox[
          StyleBox["\<\"0\"\>",
           ShowStringCharacters->False],
          0,
          Editable->False],
         NumberForm[#, 2]& ], 
        TagBox[
         InterpretationBox[
          StyleBox["\<\"0.14\"\>",
           ShowStringCharacters->False],
          0.1438535211832194,
          AutoDelete->True],
         NumberForm[#, {4, 2}]& ]},
       {"\<\"ggc\"\>", "\<\"G\"\>", 
        TagBox[
         InterpretationBox[
          StyleBox["\<\"0\"\>",
           ShowStringCharacters->False],
          0,
          Editable->False],
         NumberForm[#, 2]& ], 
        TagBox[
         InterpretationBox[
          StyleBox["\<\"0.13\"\>",
           ShowStringCharacters->False],
          0.1319907726284868,
          AutoDelete->True],
         NumberForm[#, {4, 2}]& ]},
       {"\<\"gga\"\>", "\<\"G\"\>", 
        TagBox[
         InterpretationBox[
          StyleBox["\<\"1\"\>",
           ShowStringCharacters->False],
          1,
          Editable->False],
         NumberForm[#, 2]& ], 
        TagBox[
         InterpretationBox[
          StyleBox["\<\"0.44\"\>",
           ShowStringCharacters->False],
          0.43653300227944786`,
          AutoDelete->True],
         NumberForm[#, {4, 2}]& ]},
       {"\<\"ggg\"\>", "\<\"G\"\>", 
        TagBox[
         InterpretationBox[
          StyleBox["\<\"0\"\>",
           ShowStringCharacters->False],
          0,
          Editable->False],
         NumberForm[#, 2]& ], 
        TagBox[
         InterpretationBox[
          StyleBox["\<\"0.29\"\>",
           ShowStringCharacters->False],
          0.28762270390884587`,
          AutoDelete->True],
         NumberForm[#, {4, 2}]& ]},
       {"\<\"---\"\>", "\<\"--\"\>", "\<\"-------\"\>", "\<\"-------\"\>"},
       {"\<\"mPD\"\>", "\<\"\"\>", "0.0145245711283447132`2.", 
        "0.9546263566073917153`2."},
       {"\<\"\"\>", "\<\"\"\>", "\<\"nPD:\"\>", "0.02`"},
       {"\<\"\"\>", "\<\"\"\>", "\<\"N. weight:\"\>", 
        TagBox[
         InterpretationBox[
          StyleBox["\<\"1.\"\>",
           ShowStringCharacters->False],
          1.0002303612936576`,
          AutoDelete->True],
         NumberForm[#, 2]& ]},
       {"\<\"\"\>", "\<\"\"\>", "\<\"Sc. PD:\"\>", 
        TagBox[
         InterpretationBox[
          StyleBox["\<\"-0.2\"\>",
           ShowStringCharacters->False],
          -0.2008942794163782,
          AutoDelete->True],
         NumberForm[#, 2]& ]},
       {"\<\"\"\>", "\<\"\"\>", "\<\"Sc. rank:\"\>", 
        TagBox[
         InterpretationBox[
          StyleBox["\<\"-805.6\"\>",
           ShowStringCharacters->False],
          -805.6324333684729,
          AutoDelete->True],
         NumberForm[#, {5, 1}]& ]}
      },
      GridBoxAlignment->{"Columns" -> {{Center}}, "Rows" -> {{Baseline}}},
      GridBoxSpacings->{"Columns" -> {
          Offset[0.27999999999999997`], {
           Offset[0.7]}, 
          Offset[0.27999999999999997`]}, "Rows" -> {
          Offset[0.2], {
           Offset[0.4]}, 
          Offset[0.2]}}], "\[NoBreak]", ")"}],
    Function[BoxForm`e$, 
     MatrixForm[BoxForm`e$]]], ",", 
   TagBox[
    RowBox[{"(", "\[NoBreak]", GridBox[{
       {"\<\"PB2\"\>", "\<\"\"\>", "\<\"\"\>", "\<\"\"\>"},
       {"\<\"Pos.\"\>", "\<\"9\"\>", "\<\"obs:\"\>", "\<\"exp:\"\>"},
       {"\<\"aat\"\>", "\<\"N\"\>", 
        TagBox[
         InterpretationBox[
          StyleBox["\<\"2\"\>",
           ShowStringCharacters->False],
          2,
          Editable->False],
         NumberForm[#, 2]& ], 
        TagBox[
         InterpretationBox[
          StyleBox["\<\"1.06\"\>",
           ShowStringCharacters->False],
          1.0628406903786034`,
          AutoDelete->True],
         NumberForm[#, {4, 2}]& ]},
       {"\<\"aac\"\>", "\<\"N\"\>", 
        TagBox[
         InterpretationBox[
          StyleBox["\<\"0\"\>",
           ShowStringCharacters->False],
          0,
          Editable->False],
         NumberForm[#, 2]& ], 
        TagBox[
         InterpretationBox[
          StyleBox["\<\"0.94\"\>",
           ShowStringCharacters->False],
          0.9371593096213965,
          AutoDelete->True],
         NumberForm[#, {4, 2}]& ]},
       {"\<\"gat\"\>", "\<\"D\"\>", 
        TagBox[
         InterpretationBox[
          StyleBox["\<\"2327\"\>",
           ShowStringCharacters->False],
          2327,
          Editable->False],
         NumberForm[#, 2]& ], 
        TagBox[
         InterpretationBox[
          StyleBox["\<\"1339.00\"\>",
           ShowStringCharacters->False],
          1339.0994583474032`,
          AutoDelete->True],
         NumberForm[#, {4, 2}]& ]},
       {"\<\"gac\"\>", "\<\"D\"\>", 
        TagBox[
         InterpretationBox[
          StyleBox["\<\"1\"\>",
           ShowStringCharacters->False],
          1,
          Editable->False],
         NumberForm[#, 2]& ], 
        TagBox[
         InterpretationBox[
          StyleBox["\<\"988.90\"\>",
           ShowStringCharacters->False],
          988.9005416525968,
          AutoDelete->True],
         NumberForm[#, {4, 2}]& ]},
       {"\<\"gaa\"\>", "\<\"E\"\>", 
        TagBox[
         InterpretationBox[
          StyleBox["\<\"1\"\>",
           ShowStringCharacters->False],
          1,
          Editable->False],
         NumberForm[#, 2]& ], 
        TagBox[
         InterpretationBox[
          StyleBox["\<\"0.60\"\>",
           ShowStringCharacters->False],
          0.5987618970601064,
          AutoDelete->True],
         NumberForm[#, {4, 2}]& ]},
       {"\<\"gag\"\>", "\<\"E\"\>", 
        TagBox[
         InterpretationBox[
          StyleBox["\<\"0\"\>",
           ShowStringCharacters->False],
          0,
          Editable->False],
         NumberForm[#, 2]& ], 
        TagBox[
         InterpretationBox[
          StyleBox["\<\"0.40\"\>",
           ShowStringCharacters->False],
          0.4012381029398935,
          AutoDelete->True],
         NumberForm[#, {4, 2}]& ]},
       {"\<\"ggt\"\>", "\<\"G\"\>", 
        TagBox[
         InterpretationBox[
          StyleBox["\<\"1\"\>",
           ShowStringCharacters->False],
          1,
          Editable->False],
         NumberForm[#, 2]& ], 
        TagBox[
         InterpretationBox[
          StyleBox["\<\"0.14\"\>",
           ShowStringCharacters->False],
          0.1438535211832194,
          AutoDelete->True],
         NumberForm[#, {4, 2}]& ]},
       {"\<\"ggc\"\>", "\<\"G\"\>", 
        TagBox[
         InterpretationBox[
          StyleBox["\<\"0\"\>",
           ShowStringCharacters->False],
          0,
          Editable->False],
         NumberForm[#, 2]& ], 
        TagBox[
         InterpretationBox[
          StyleBox["\<\"0.13\"\>",
           ShowStringCharacters->False],
          0.1319907726284868,
          AutoDelete->True],
         NumberForm[#, {4, 2}]& ]},
       {"\<\"gga\"\>", "\<\"G\"\>", 
        TagBox[
         InterpretationBox[
          StyleBox["\<\"0\"\>",
           ShowStringCharacters->False],
          0,
          Editable->False],
         NumberForm[#, 2]& ], 
        TagBox[
         InterpretationBox[
          StyleBox["\<\"0.44\"\>",
           ShowStringCharacters->False],
          0.43653300227944786`,
          AutoDelete->True],
         NumberForm[#, {4, 2}]& ]},
       {"\<\"ggg\"\>", "\<\"G\"\>", 
        TagBox[
         InterpretationBox[
          StyleBox["\<\"0\"\>",
           ShowStringCharacters->False],
          0,
          Editable->False],
         NumberForm[#, 2]& ], 
        TagBox[
         InterpretationBox[
          StyleBox["\<\"0.29\"\>",
           ShowStringCharacters->False],
          0.28762270390884587`,
          AutoDelete->True],
         NumberForm[#, {4, 2}]& ]},
       {"\<\"---\"\>", "\<\"--\"\>", "\<\"-------\"\>", "\<\"-------\"\>"},
       {"\<\"mPD\"\>", "\<\"\"\>", "0.0042870608908344757`2.", 
        "0.4920253157086315621`2."},
       {"\<\"\"\>", "\<\"\"\>", "\<\"nPD:\"\>", "0.01`"},
       {"\<\"\"\>", "\<\"\"\>", "\<\"N. weight:\"\>", 
        TagBox[
         InterpretationBox[
          StyleBox["\<\"0.74\"\>",
           ShowStringCharacters->False],
          0.73645229667731,
          AutoDelete->True],
         NumberForm[#, 2]& ]},
       {"\<\"\"\>", "\<\"\"\>", "\<\"Sc. PD:\"\>", 
        TagBox[
         InterpretationBox[
          StyleBox["\<\"-0.15\"\>",
           ShowStringCharacters->False],
          -0.15256693074559005`,
          AutoDelete->True],
         NumberForm[#, 2]& ]},
       {"\<\"\"\>", "\<\"\"\>", "\<\"Sc. rank:\"\>", 
        TagBox[
         InterpretationBox[
          StyleBox["\<\"-793.0\"\>",
           ShowStringCharacters->False],
          -793.0388164824617,
          AutoDelete->True],
         NumberForm[#, {5, 1}]& ]}
      },
      GridBoxAlignment->{"Columns" -> {{Center}}, "Rows" -> {{Baseline}}},
      GridBoxSpacings->{"Columns" -> {
          Offset[0.27999999999999997`], {
           Offset[0.7]}, 
          Offset[0.27999999999999997`]}, "Rows" -> {
          Offset[0.2], {
           Offset[0.4]}, 
          Offset[0.2]}}], "\[NoBreak]", ")"}],
    Function[BoxForm`e$, 
     MatrixForm[BoxForm`e$]]], ",", 
   TagBox[
    RowBox[{"(", "\[NoBreak]", GridBox[{
       {"\<\"PB2\"\>", "\<\"\"\>", "\<\"\"\>", "\<\"\"\>"},
       {"\<\"Pos.\"\>", "\<\"10\"\>", "\<\"obs:\"\>", "\<\"exp:\"\>"},
       {"\<\"tta\"\>", "\<\"L\"\>", 
        TagBox[
         InterpretationBox[
          StyleBox["\<\"59\"\>",
           ShowStringCharacters->False],
          59,
          Editable->False],
         NumberForm[#, 2]& ], 
        TagBox[
         InterpretationBox[
          StyleBox["\<\"254.40\"\>",
           ShowStringCharacters->False],
          254.42825938064243`,
          AutoDelete->True],
         NumberForm[#, {4, 2}]& ]},
       {"\<\"ttg\"\>", "\<\"L\"\>", 
        TagBox[
         InterpretationBox[
          StyleBox["\<\"1594\"\>",
           ShowStringCharacters->False],
          1594,
          Editable->False],
         NumberForm[#, 2]& ], 
        TagBox[
         InterpretationBox[
          StyleBox["\<\"437.40\"\>",
           ShowStringCharacters->False],
          437.3975698183989,
          AutoDelete->True],
         NumberForm[#, {4, 2}]& ]},
       {"\<\"ctt\"\>", "\<\"L\"\>", 
        TagBox[
         InterpretationBox[
          StyleBox["\<\"0\"\>",
           ShowStringCharacters->False],
          0,
          Editable->False],
         NumberForm[#, 2]& ], 
        TagBox[
         InterpretationBox[
          StyleBox["\<\"437.10\"\>",
           ShowStringCharacters->False],
          437.09764252701024`,
          AutoDelete->True],
         NumberForm[#, {4, 2}]& ]},
       {"\<\"ctc\"\>", "\<\"L\"\>", 
        TagBox[
         InterpretationBox[
          StyleBox["\<\"0\"\>",
           ShowStringCharacters->False],
          0,
          Editable->False],
         NumberForm[#, 2]& ], 
        TagBox[
         InterpretationBox[
          StyleBox["\<\"402.20\"\>",
           ShowStringCharacters->False],
          402.17006796728526`,
          AutoDelete->True],
         NumberForm[#, {4, 2}]& ]},
       {"\<\"cta\"\>", "\<\"L\"\>", 
        TagBox[
         InterpretationBox[
          StyleBox["\<\"640\"\>",
           ShowStringCharacters->False],
          640,
          Editable->False],
         NumberForm[#, 2]& ], 
        TagBox[
         InterpretationBox[
          StyleBox["\<\"310.10\"\>",
           ShowStringCharacters->False],
          310.14112480631354`,
          AutoDelete->True],
         NumberForm[#, {4, 2}]& ]},
       {"\<\"ctg\"\>", "\<\"L\"\>", 
        TagBox[
         InterpretationBox[
          StyleBox["\<\"38\"\>",
           ShowStringCharacters->False],
          38,
          Editable->False],
         NumberForm[#, 2]& ], 
        TagBox[
         InterpretationBox[
          StyleBox["\<\"489.80\"\>",
           ShowStringCharacters->False],
          489.76533550034947`,
          AutoDelete->True],
         NumberForm[#, {4, 2}]& ]},
       {"\<\"atg\"\>", "\<\"M\"\>", 
        TagBox[
         InterpretationBox[
          StyleBox["\<\"1\"\>",
           ShowStringCharacters->False],
          1,
          Editable->False],
         NumberForm[#, 2]& ], 
        TagBox[
         InterpretationBox[
          StyleBox["\<\"1.00\"\>",
           ShowStringCharacters->False],
          1.,
          AutoDelete->True],
         NumberForm[#, {4, 2}]& ]},
       {"\<\"---\"\>", "\<\"--\"\>", "\<\"-------\"\>", "\<\"-------\"\>"},
       {"\<\"mPD\"\>", "\<\"\"\>", "0.8331777011022294041`2.", 
        "1.1360164602983600671`2."},
       {"\<\"\"\>", "\<\"\"\>", "\<\"nPD:\"\>", "0.73`"},
       {"\<\"\"\>", "\<\"\"\>", "\<\"N. weight:\"\>", 
        TagBox[
         InterpretationBox[
          StyleBox["\<\"1.3\"\>",
           ShowStringCharacters->False],
          1.3489101316895877`,
          AutoDelete->True],
         NumberForm[#, 2]& ]},
       {"\<\"\"\>", "\<\"\"\>", "\<\"Sc. PD:\"\>", 
        TagBox[
         InterpretationBox[
          StyleBox["\<\"0.67\"\>",
           ShowStringCharacters->False],
          0.6702832577550242,
          AutoDelete->True],
         NumberForm[#, 2]& ]},
       {"\<\"\"\>", "\<\"\"\>", "\<\"Sc. rank:\"\>", 
        TagBox[
         InterpretationBox[
          StyleBox["\<\"1861.7\"\>",
           ShowStringCharacters->False],
          1861.7409151182533`,
          AutoDelete->True],
         NumberForm[#, {5, 1}]& ]}
      },
      GridBoxAlignment->{"Columns" -> {{Center}}, "Rows" -> {{Baseline}}},
      GridBoxSpacings->{"Columns" -> {
          Offset[0.27999999999999997`], {
           Offset[0.7]}, 
          Offset[0.27999999999999997`]}, "Rows" -> {
          Offset[0.2], {
           Offset[0.4]}, 
          Offset[0.2]}}], "\[NoBreak]", ")"}],
    Function[BoxForm`e$, 
     MatrixForm[BoxForm`e$]]], ",", 
   TagBox[
    RowBox[{"(", "\[NoBreak]", GridBox[{
       {"\<\"PB2\"\>", "\<\"\"\>", "\<\"\"\>", "\<\"\"\>"},
       {"\<\"Pos.\"\>", "\<\"11\"\>", "\<\"obs:\"\>", "\<\"exp:\"\>"},
       {"\<\"atg\"\>", "\<\"M\"\>", 
        TagBox[
         InterpretationBox[
          StyleBox["\<\"2330\"\>",
           ShowStringCharacters->False],
          2330,
          Editable->False],
         NumberForm[#, 2]& ], 
        TagBox[
         InterpretationBox[
          StyleBox["\<\"2330.00\"\>",
           ShowStringCharacters->False],
          2330.,
          AutoDelete->True],
         NumberForm[#, {4, 2}]& ]},
       {"\<\"gtt\"\>", "\<\"V\"\>", 
        TagBox[
         InterpretationBox[
          StyleBox["\<\"0\"\>",
           ShowStringCharacters->False],
          0,
          Editable->False],
         NumberForm[#, 2]& ], 
        TagBox[
         InterpretationBox[
          StyleBox["\<\"0.43\"\>",
           ShowStringCharacters->False],
          0.43496053460829953`,
          AutoDelete->True],
         NumberForm[#, {4, 2}]& ]},
       {"\<\"gtc\"\>", "\<\"V\"\>", 
        TagBox[
         InterpretationBox[
          StyleBox["\<\"0\"\>",
           ShowStringCharacters->False],
          0,
          Editable->False],
         NumberForm[#, 2]& ], 
        TagBox[
         InterpretationBox[
          StyleBox["\<\"0.42\"\>",
           ShowStringCharacters->False],
          0.4225794145147996,
          AutoDelete->True],
         NumberForm[#, {4, 2}]& ]},
       {"\<\"gta\"\>", "\<\"V\"\>", 
        TagBox[
         InterpretationBox[
          StyleBox["\<\"0\"\>",
           ShowStringCharacters->False],
          0,
          Editable->False],
         NumberForm[#, 2]& ], 
        TagBox[
         InterpretationBox[
          StyleBox["\<\"0.39\"\>",
           ShowStringCharacters->False],
          0.3935214139002183,
          AutoDelete->True],
         NumberForm[#, {4, 2}]& ]},
       {"\<\"gtg\"\>", "\<\"V\"\>", 
        TagBox[
         InterpretationBox[
          StyleBox["\<\"2\"\>",
           ShowStringCharacters->False],
          2,
          Editable->False],
         NumberForm[#, 2]& ], 
        TagBox[
         InterpretationBox[
          StyleBox["\<\"0.75\"\>",
           ShowStringCharacters->False],
          0.7489386369766825,
          AutoDelete->True],
         NumberForm[#, {4, 2}]& ]},
       {"\<\"---\"\>", "\<\"--\"\>", "\<\"-------\"\>", "\<\"-------\"\>"},
       {"\<\"mPD\"\>", "\<\"\"\>", "0.0017145300164168089`2.", 
        "0.0027863623159831713`2."},
       {"\<\"\"\>", "\<\"\"\>", "\<\"nPD:\"\>", "0.62`"},
       {"\<\"\"\>", "\<\"\"\>", "\<\"N. weight:\"\>", 
        TagBox[
         InterpretationBox[
          StyleBox["\<\"0.0011\"\>",
           ShowStringCharacters->False],
          0.001127037012533707,
          AutoDelete->True],
         NumberForm[#, 2]& ]},
       {"\<\"\"\>", "\<\"\"\>", "\<\"Sc. PD:\"\>", 
        TagBox[
         InterpretationBox[
          StyleBox["\<\"0.00043\"\>",
           ShowStringCharacters->False],
          0.0004307293578168956,
          AutoDelete->True],
         NumberForm[#, 2]& ]},
       {"\<\"\"\>", "\<\"\"\>", "\<\"Sc. rank:\"\>", 
        TagBox[
         InterpretationBox[
          StyleBox["\<\"1.4\"\>",
           ShowStringCharacters->False],
          1.3606455696633413`,
          AutoDelete->True],
         NumberForm[#, {5, 1}]& ]}
      },
      GridBoxAlignment->{"Columns" -> {{Center}}, "Rows" -> {{Baseline}}},
      GridBoxSpacings->{"Columns" -> {
          Offset[0.27999999999999997`], {
           Offset[0.7]}, 
          Offset[0.27999999999999997`]}, "Rows" -> {
          Offset[0.2], {
           Offset[0.4]}, 
          Offset[0.2]}}], "\[NoBreak]", ")"}],
    Function[BoxForm`e$, 
     MatrixForm[BoxForm`e$]]], ",", 
   TagBox[
    RowBox[{"(", "\[NoBreak]", GridBox[{
       {"\<\"PB2\"\>", "\<\"\"\>", "\<\"\"\>", "\<\"\"\>"},
       {"\<\"Pos.\"\>", "\<\"12\"\>", "\<\"obs:\"\>", "\<\"exp:\"\>"},
       {"\<\"tta\"\>", "\<\"L\"\>", 
        TagBox[
         InterpretationBox[
          StyleBox["\<\"0\"\>",
           ShowStringCharacters->False],
          0,
          Editable->False],
         NumberForm[#, 2]& ], 
        TagBox[
         InterpretationBox[
          StyleBox["\<\"0.33\"\>",
           ShowStringCharacters->False],
          0.3274494972723841,
          AutoDelete->True],
         NumberForm[#, {4, 2}]& ]},
       {"\<\"ttg\"\>", "\<\"L\"\>", 
        TagBox[
         InterpretationBox[
          StyleBox["\<\"3\"\>",
           ShowStringCharacters->False],
          3,
          Editable->False],
         NumberForm[#, 2]& ], 
        TagBox[
         InterpretationBox[
          StyleBox["\<\"0.56\"\>",
           ShowStringCharacters->False],
          0.5629312352875147,
          AutoDelete->True],
         NumberForm[#, {4, 2}]& ]},
       {"\<\"tct\"\>", "\<\"S\"\>", 
        TagBox[
         InterpretationBox[
          StyleBox["\<\"526\"\>",
           ShowStringCharacters->False],
          526,
          Editable->False],
         NumberForm[#, 2]& ], 
        TagBox[
         InterpretationBox[
          StyleBox["\<\"397.70\"\>",
           ShowStringCharacters->False],
          397.74625004789965`,
          AutoDelete->True],
         NumberForm[#, {4, 2}]& ]},
       {"\<\"tcc\"\>", "\<\"S\"\>", 
        TagBox[
         InterpretationBox[
          StyleBox["\<\"0\"\>",
           ShowStringCharacters->False],
          0,
          Editable->False],
         NumberForm[#, 2]& ], 
        TagBox[
         InterpretationBox[
          StyleBox["\<\"343.30\"\>",
           ShowStringCharacters->False],
          343.3377938597691,
          AutoDelete->True],
         NumberForm[#, {4, 2}]& ]},
       {"\<\"tca\"\>", "\<\"S\"\>", 
        TagBox[
         InterpretationBox[
          StyleBox["\<\"102\"\>",
           ShowStringCharacters->False],
          102,
          Editable->False],
         NumberForm[#, 2]& ], 
        TagBox[
         InterpretationBox[
          StyleBox["\<\"525.00\"\>",
           ShowStringCharacters->False],
          524.989889707425,
          AutoDelete->True],
         NumberForm[#, {4, 2}]& ]},
       {"\<\"tcg\"\>", "\<\"S\"\>", 
        TagBox[
         InterpretationBox[
          StyleBox["\<\"1701\"\>",
           ShowStringCharacters->False],
          1701,
          Editable->False],
         NumberForm[#, 2]& ], 
        TagBox[
         InterpretationBox[
          StyleBox["\<\"150.40\"\>",
           ShowStringCharacters->False],
          150.43924313562468`,
          AutoDelete->True],
         NumberForm[#, {4, 2}]& ]},
       {"\<\"ctt\"\>", "\<\"L\"\>", 
        TagBox[
         InterpretationBox[
          StyleBox["\<\"0\"\>",
           ShowStringCharacters->False],
          0,
          Editable->False],
         NumberForm[#, 2]& ], 
        TagBox[
         InterpretationBox[
          StyleBox["\<\"0.56\"\>",
           ShowStringCharacters->False],
          0.5625452284774907,
          AutoDelete->True],
         NumberForm[#, {4, 2}]& ]},
       {"\<\"ctc\"\>", "\<\"L\"\>", 
        TagBox[
         InterpretationBox[
          StyleBox["\<\"0\"\>",
           ShowStringCharacters->False],
          0,
          Editable->False],
         NumberForm[#, 2]& ], 
        TagBox[
         InterpretationBox[
          StyleBox["\<\"0.52\"\>",
           ShowStringCharacters->False],
          0.5175933950672912,
          AutoDelete->True],
         NumberForm[#, {4, 2}]& ]},
       {"\<\"cta\"\>", "\<\"L\"\>", 
        TagBox[
         InterpretationBox[
          StyleBox["\<\"0\"\>",
           ShowStringCharacters->False],
          0,
          Editable->False],
         NumberForm[#, 2]& ], 
        TagBox[
         InterpretationBox[
          StyleBox["\<\"0.40\"\>",
           ShowStringCharacters->False],
          0.39915202677775236`,
          AutoDelete->True],
         NumberForm[#, {4, 2}]& ]},
       {"\<\"ctg\"\>", "\<\"L\"\>", 
        TagBox[
         InterpretationBox[
          StyleBox["\<\"0\"\>",
           ShowStringCharacters->False],
          0,
          Editable->False],
         NumberForm[#, 2]& ], 
        TagBox[
         InterpretationBox[
          StyleBox["\<\"0.63\"\>",
           ShowStringCharacters->False],
          0.6303286171175669,
          AutoDelete->True],
         NumberForm[#, {4, 2}]& ]},
       {"\<\"agt\"\>", "\<\"S\"\>", 
        TagBox[
         InterpretationBox[
          StyleBox["\<\"0\"\>",
           ShowStringCharacters->False],
          0,
          Editable->False],
         NumberForm[#, 2]& ], 
        TagBox[
         InterpretationBox[
          StyleBox["\<\"475.50\"\>",
           ShowStringCharacters->False],
          475.52048758393863`,
          AutoDelete->True],
         NumberForm[#, {4, 2}]& ]},
       {"\<\"agc\"\>", "\<\"S\"\>", 
        TagBox[
         InterpretationBox[
          StyleBox["\<\"0\"\>",
           ShowStringCharacters->False],
          0,
          Editable->False],
         NumberForm[#, 2]& ], 
        TagBox[
         InterpretationBox[
          StyleBox["\<\"437.00\"\>",
           ShowStringCharacters->False],
          436.9663356653428,
          AutoDelete->True],
         NumberForm[#, {4, 2}]& ]},
       {"\<\"---\"\>", "\<\"--\"\>", "\<\"-------\"\>", "\<\"-------\"\>"},
       {"\<\"mPD\"\>", "\<\"\"\>", "0.4160314443333311258`2.", 
        "1.6478212916463154123`2."},
       {"\<\"\"\>", "\<\"\"\>", "\<\"nPD:\"\>", "0.25`"},
       {"\<\"\"\>", "\<\"\"\>", "\<\"N. weight:\"\>", 
        TagBox[
         InterpretationBox[
          StyleBox["\<\"2.4\"\>",
           ShowStringCharacters->False],
          2.3623228187561214`,
          AutoDelete->True],
         NumberForm[#, 2]& ]},
       {"\<\"\"\>", "\<\"\"\>", "\<\"Sc. PD:\"\>", 
        TagBox[
         InterpretationBox[
          StyleBox["\<\"0.07\"\>",
           ShowStringCharacters->False],
          0.07005464142645358,
          AutoDelete->True],
         NumberForm[#, 2]& ]},
       {"\<\"\"\>", "\<\"\"\>", "\<\"Sc. rank:\"\>", 
        TagBox[
         InterpretationBox[
          StyleBox["\<\"1139.2\"\>",
           ShowStringCharacters->False],
          1139.22356148171,
          AutoDelete->True],
         NumberForm[#, {5, 1}]& ]}
      },
      GridBoxAlignment->{"Columns" -> {{Center}}, "Rows" -> {{Baseline}}},
      GridBoxSpacings->{"Columns" -> {
          Offset[0.27999999999999997`], {
           Offset[0.7]}, 
          Offset[0.27999999999999997`]}, "Rows" -> {
          Offset[0.2], {
           Offset[0.4]}, 
          Offset[0.2]}}], "\[NoBreak]", ")"}],
    Function[BoxForm`e$, 
     MatrixForm[BoxForm`e$]]], ",", 
   TagBox[
    RowBox[{"(", "\[NoBreak]", GridBox[{
       {"\<\"PB2\"\>", "\<\"\"\>", "\<\"\"\>", "\<\"\"\>"},
       {"\<\"Pos.\"\>", "\<\"13\"\>", "\<\"obs:\"\>", "\<\"exp:\"\>"},
       {"\<\"tat\"\>", "\<\"Y\"\>", 
        TagBox[
         InterpretationBox[
          StyleBox["\<\"1\"\>",
           ShowStringCharacters->False],
          1,
          Editable->False],
         NumberForm[#, 2]& ], 
        TagBox[
         InterpretationBox[
          StyleBox["\<\"0.49\"\>",
           ShowStringCharacters->False],
          0.486095013496001,
          AutoDelete->True],
         NumberForm[#, {4, 2}]& ]},
       {"\<\"tac\"\>", "\<\"Y\"\>", 
        TagBox[
         InterpretationBox[
          StyleBox["\<\"0\"\>",
           ShowStringCharacters->False],
          0,
          Editable->False],
         NumberForm[#, 2]& ], 
        TagBox[
         InterpretationBox[
          StyleBox["\<\"0.51\"\>",
           ShowStringCharacters->False],
          0.513904986503999,
          AutoDelete->True],
         NumberForm[#, {4, 2}]& ]},
       {"\<\"cat\"\>", "\<\"H\"\>", 
        TagBox[
         InterpretationBox[
          StyleBox["\<\"4\"\>",
           ShowStringCharacters->False],
          4,
          Editable->False],
         NumberForm[#, 2]& ], 
        TagBox[
         InterpretationBox[
          StyleBox["\<\"2.38\"\>",
           ShowStringCharacters->False],
          2.378325144141735,
          AutoDelete->True],
         NumberForm[#, {4, 2}]& ]},
       {"\<\"cac\"\>", "\<\"H\"\>", 
        TagBox[
         InterpretationBox[
          StyleBox["\<\"0\"\>",
           ShowStringCharacters->False],
          0,
          Editable->False],
         NumberForm[#, 2]& ], 
        TagBox[
         InterpretationBox[
          StyleBox["\<\"1.62\"\>",
           ShowStringCharacters->False],
          1.6216748558582657`,
          AutoDelete->True],
         NumberForm[#, {4, 2}]& ]},
       {"\<\"caa\"\>", "\<\"Q\"\>", 
        TagBox[
         InterpretationBox[
          StyleBox["\<\"529\"\>",
           ShowStringCharacters->False],
          529,
          Editable->False],
         NumberForm[#, 2]& ], 
        TagBox[
         InterpretationBox[
          StyleBox["\<\"1180.00\"\>",
           ShowStringCharacters->False],
          1179.8937891056125`,
          AutoDelete->True],
         NumberForm[#, {4, 2}]& ]},
       {"\<\"cag\"\>", "\<\"Q\"\>", 
        TagBox[
         InterpretationBox[
          StyleBox["\<\"1790\"\>",
           ShowStringCharacters->False],
          1790,
          Editable->False],
         NumberForm[#, 2]& ], 
        TagBox[
         InterpretationBox[
          StyleBox["\<\"1139.00\"\>",
           ShowStringCharacters->False],
          1139.1062108943877`,
          AutoDelete->True],
         NumberForm[#, {4, 2}]& ]},
       {"\<\"cgt\"\>", "\<\"R\"\>", 
        TagBox[
         InterpretationBox[
          StyleBox["\<\"0\"\>",
           ShowStringCharacters->False],
          0,
          Editable->False],
         NumberForm[#, 2]& ], 
        TagBox[
         InterpretationBox[
          StyleBox["\<\"0.19\"\>",
           ShowStringCharacters->False],
          0.18961651871399157`,
          AutoDelete->True],
         NumberForm[#, {4, 2}]& ]},
       {"\<\"cgc\"\>", "\<\"R\"\>", 
        TagBox[
         InterpretationBox[
          StyleBox["\<\"0\"\>",
           ShowStringCharacters->False],
          0,
          Editable->False],
         NumberForm[#, 2]& ], 
        TagBox[
         InterpretationBox[
          StyleBox["\<\"0.27\"\>",
           ShowStringCharacters->False],
          0.2663296563803476,
          AutoDelete->True],
         NumberForm[#, {4, 2}]& ]},
       {"\<\"cga\"\>", "\<\"R\"\>", 
        TagBox[
         InterpretationBox[
          StyleBox["\<\"0\"\>",
           ShowStringCharacters->False],
          0,
          Editable->False],
         NumberForm[#, 2]& ], 
        TagBox[
         InterpretationBox[
          StyleBox["\<\"0.48\"\>",
           ShowStringCharacters->False],
          0.48415894480122273`,
          AutoDelete->True],
         NumberForm[#, {4, 2}]& ]},
       {"\<\"cgg\"\>", "\<\"R\"\>", 
        TagBox[
         InterpretationBox[
          StyleBox["\<\"5\"\>",
           ShowStringCharacters->False],
          5,
          Editable->False],
         NumberForm[#, 2]& ], 
        TagBox[
         InterpretationBox[
          StyleBox["\<\"0.39\"\>",
           ShowStringCharacters->False],
          0.39159982469152305`,
          AutoDelete->True],
         NumberForm[#, {4, 2}]& ]},
       {"\<\"aaa\"\>", "\<\"K\"\>", 
        TagBox[
         InterpretationBox[
          StyleBox["\<\"0\"\>",
           ShowStringCharacters->False],
          0,
          Editable->False],
         NumberForm[#, 2]& ], 
        TagBox[
         InterpretationBox[
          StyleBox["\<\"1.12\"\>",
           ShowStringCharacters->False],
          1.1226103391145823`,
          AutoDelete->True],
         NumberForm[#, {4, 2}]& ]},
       {"\<\"aag\"\>", "\<\"K\"\>", 
        TagBox[
         InterpretationBox[
          StyleBox["\<\"2\"\>",
           ShowStringCharacters->False],
          2,
          Editable->False],
         NumberForm[#, 2]& ], 
        TagBox[
         InterpretationBox[
          StyleBox["\<\"0.88\"\>",
           ShowStringCharacters->False],
          0.8773896608854175,
          AutoDelete->True],
         NumberForm[#, {4, 2}]& ]},
       {"\<\"aga\"\>", "\<\"R\"\>", 
        TagBox[
         InterpretationBox[
          StyleBox["\<\"0\"\>",
           ShowStringCharacters->False],
          0,
          Editable->False],
         NumberForm[#, 2]& ], 
        TagBox[
         InterpretationBox[
          StyleBox["\<\"2.29\"\>",
           ShowStringCharacters->False],
          2.2934691872695483`,
          AutoDelete->True],
         NumberForm[#, {4, 2}]& ]},
       {"\<\"agg\"\>", "\<\"R\"\>", 
        TagBox[
         InterpretationBox[
          StyleBox["\<\"0\"\>",
           ShowStringCharacters->False],
          0,
          Editable->False],
         NumberForm[#, 2]& ], 
        TagBox[
         InterpretationBox[
          StyleBox["\<\"1.37\"\>",
           ShowStringCharacters->False],
          1.3748258681433667`,
          AutoDelete->True],
         NumberForm[#, {4, 2}]& ]},
       {"\<\"gaa\"\>", "\<\"E\"\>", 
        TagBox[
         InterpretationBox[
          StyleBox["\<\"0\"\>",
           ShowStringCharacters->False],
          0,
          Editable->False],
         NumberForm[#, 2]& ], 
        TagBox[
         InterpretationBox[
          StyleBox["\<\"0.60\"\>",
           ShowStringCharacters->False],
          0.5987618970601064,
          AutoDelete->True],
         NumberForm[#, {4, 2}]& ]},
       {"\<\"gag\"\>", "\<\"E\"\>", 
        TagBox[
         InterpretationBox[
          StyleBox["\<\"1\"\>",
           ShowStringCharacters->False],
          1,
          Editable->False],
         NumberForm[#, 2]& ], 
        TagBox[
         InterpretationBox[
          StyleBox["\<\"0.40\"\>",
           ShowStringCharacters->False],
          0.4012381029398935,
          AutoDelete->True],
         NumberForm[#, {4, 2}]& ]},
       {"\<\"---\"\>", "\<\"--\"\>", "\<\"-------\"\>", "\<\"-------\"\>"},
       {"\<\"mPD\"\>", "\<\"\"\>", "0.3619383902402770327`2.", 
        "0.5130084948863630589`2."},
       {"\<\"\"\>", "\<\"\"\>", "\<\"nPD:\"\>", "0.71`"},
       {"\<\"\"\>", "\<\"\"\>", "\<\"N. weight:\"\>", 
        TagBox[
         InterpretationBox[
          StyleBox["\<\"0.23\"\>",
           ShowStringCharacters->False],
          0.2333210408564091,
          AutoDelete->True],
         NumberForm[#, 2]& ]},
       {"\<\"\"\>", "\<\"\"\>", "\<\"Sc. PD:\"\>", 
        TagBox[
         InterpretationBox[
          StyleBox["\<\"0.11\"\>",
           ShowStringCharacters->False],
          0.10961480190258667`,
          AutoDelete->True],
         NumberForm[#, 2]& ]},
       {"\<\"\"\>", "\<\"\"\>", "\<\"Sc. rank:\"\>", 
        TagBox[
         InterpretationBox[
          StyleBox["\<\"307.0\"\>",
           ShowStringCharacters->False],
          307.04454961307323`,
          AutoDelete->True],
         NumberForm[#, {5, 1}]& ]}
      },
      GridBoxAlignment->{"Columns" -> {{Center}}, "Rows" -> {{Baseline}}},
      GridBoxSpacings->{"Columns" -> {
          Offset[0.27999999999999997`], {
           Offset[0.7]}, 
          Offset[0.27999999999999997`]}, "Rows" -> {
          Offset[0.2], {
           Offset[0.4]}, 
          Offset[0.2]}}], "\[NoBreak]", ")"}],
    Function[BoxForm`e$, 
     MatrixForm[BoxForm`e$]]], ",", 
   TagBox[
    RowBox[{"(", "\[NoBreak]", GridBox[{
       {"\<\"PB2\"\>", "\<\"\"\>", "\<\"\"\>", "\<\"\"\>"},
       {"\<\"Pos.\"\>", "\<\"14\"\>", "\<\"obs:\"\>", "\<\"exp:\"\>"},
       {"\<\"tct\"\>", "\<\"S\"\>", 
        TagBox[
         InterpretationBox[
          StyleBox["\<\"1692\"\>",
           ShowStringCharacters->False],
          1692,
          Editable->False],
         NumberForm[#, 2]& ], 
        TagBox[
         InterpretationBox[
          StyleBox["\<\"397.40\"\>",
           ShowStringCharacters->False],
          397.40469036559136`,
          AutoDelete->True],
         NumberForm[#, {4, 2}]& ]},
       {"\<\"tcc\"\>", "\<\"S\"\>", 
        TagBox[
         InterpretationBox[
          StyleBox["\<\"635\"\>",
           ShowStringCharacters->False],
          635,
          Editable->False],
         NumberForm[#, 2]& ], 
        TagBox[
         InterpretationBox[
          StyleBox["\<\"343.00\"\>",
           ShowStringCharacters->False],
          343.0429567675752,
          AutoDelete->True],
         NumberForm[#, {4, 2}]& ]},
       {"\<\"tca\"\>", "\<\"S\"\>", 
        TagBox[
         InterpretationBox[
          StyleBox["\<\"0\"\>",
           ShowStringCharacters->False],
          0,
          Editable->False],
         NumberForm[#, 2]& ], 
        TagBox[
         InterpretationBox[
          StyleBox["\<\"524.50\"\>",
           ShowStringCharacters->False],
          524.5390611202998,
          AutoDelete->True],
         NumberForm[#, {4, 2}]& ]},
       {"\<\"tcg\"\>", "\<\"S\"\>", 
        TagBox[
         InterpretationBox[
          StyleBox["\<\"0\"\>",
           ShowStringCharacters->False],
          0,
          Editable->False],
         NumberForm[#, 2]& ], 
        TagBox[
         InterpretationBox[
          StyleBox["\<\"150.30\"\>",
           ShowStringCharacters->False],
          150.31005529265724`,
          AutoDelete->True],
         NumberForm[#, {4, 2}]& ]},
       {"\<\"tat\"\>", "\<\"Y\"\>", 
        TagBox[
         InterpretationBox[
          StyleBox["\<\"2\"\>",
           ShowStringCharacters->False],
          2,
          Editable->False],
         NumberForm[#, 2]& ], 
        TagBox[
         InterpretationBox[
          StyleBox["\<\"0.97\"\>",
           ShowStringCharacters->False],
          0.972190026992002,
          AutoDelete->True],
         NumberForm[#, {4, 2}]& ]},
       {"\<\"tac\"\>", "\<\"Y\"\>", 
        TagBox[
         InterpretationBox[
          StyleBox["\<\"0\"\>",
           ShowStringCharacters->False],
          0,
          Editable->False],
         NumberForm[#, 2]& ], 
        TagBox[
         InterpretationBox[
          StyleBox["\<\"1.03\"\>",
           ShowStringCharacters->False],
          1.027809973007998,
          AutoDelete->True],
         NumberForm[#, {4, 2}]& ]},
       {"\<\"cct\"\>", "\<\"P\"\>", 
        TagBox[
         InterpretationBox[
          StyleBox["\<\"3\"\>",
           ShowStringCharacters->False],
          3,
          Editable->False],
         NumberForm[#, 2]& ], 
        TagBox[
         InterpretationBox[
          StyleBox["\<\"0.85\"\>",
           ShowStringCharacters->False],
          0.8459670208276052,
          AutoDelete->True],
         NumberForm[#, {4, 2}]& ]},
       {"\<\"ccc\"\>", "\<\"P\"\>", 
        TagBox[
         InterpretationBox[
          StyleBox["\<\"0\"\>",
           ShowStringCharacters->False],
          0,
          Editable->False],
         NumberForm[#, 2]& ], 
        TagBox[
         InterpretationBox[
          StyleBox["\<\"0.54\"\>",
           ShowStringCharacters->False],
          0.5428376970353187,
          AutoDelete->True],
         NumberForm[#, {4, 2}]& ]},
       {"\<\"cca\"\>", "\<\"P\"\>", 
        TagBox[
         InterpretationBox[
          StyleBox["\<\"0\"\>",
           ShowStringCharacters->False],
          0,
          Editable->False],
         NumberForm[#, 2]& ], 
        TagBox[
         InterpretationBox[
          StyleBox["\<\"1.22\"\>",
           ShowStringCharacters->False],
          1.2249057367937057`,
          AutoDelete->True],
         NumberForm[#, {4, 2}]& ]},
       {"\<\"ccg\"\>", "\<\"P\"\>", 
        TagBox[
         InterpretationBox[
          StyleBox["\<\"0\"\>",
           ShowStringCharacters->False],
          0,
          Editable->False],
         NumberForm[#, 2]& ], 
        TagBox[
         InterpretationBox[
          StyleBox["\<\"0.39\"\>",
           ShowStringCharacters->False],
          0.3862895453433705,
          AutoDelete->True],
         NumberForm[#, {4, 2}]& ]},
       {"\<\"agt\"\>", "\<\"S\"\>", 
        TagBox[
         InterpretationBox[
          StyleBox["\<\"0\"\>",
           ShowStringCharacters->False],
          0,
          Editable->False],
         NumberForm[#, 2]& ], 
        TagBox[
         InterpretationBox[
          StyleBox["\<\"475.10\"\>",
           ShowStringCharacters->False],
          475.1121402352191,
          AutoDelete->True],
         NumberForm[#, {4, 2}]& ]},
       {"\<\"agc\"\>", "\<\"S\"\>", 
        TagBox[
         InterpretationBox[
          StyleBox["\<\"0\"\>",
           ShowStringCharacters->False],
          0,
          Editable->False],
         NumberForm[#, 2]& ], 
        TagBox[
         InterpretationBox[
          StyleBox["\<\"436.60\"\>",
           ShowStringCharacters->False],
          436.5910962186573,
          AutoDelete->True],
         NumberForm[#, {4, 2}]& ]},
       {"\<\"---\"\>", "\<\"--\"\>", "\<\"-------\"\>", "\<\"-------\"\>"},
       {"\<\"mPD\"\>", "\<\"\"\>", "0.4007592498158535895`2.", 
        "1.6472432911348441413`2."},
       {"\<\"\"\>", "\<\"\"\>", "\<\"nPD:\"\>", "0.24`"},
       {"\<\"\"\>", "\<\"\"\>", "\<\"N. weight:\"\>", 
        TagBox[
         InterpretationBox[
          StyleBox["\<\"1.6\"\>",
           ShowStringCharacters->False],
          1.6358952174455397`,
          AutoDelete->True],
         NumberForm[#, 2]& ]},
       {"\<\"\"\>", "\<\"\"\>", "\<\"Sc. PD:\"\>", 
        TagBox[
         InterpretationBox[
          StyleBox["\<\"0.034\"\>",
           ShowStringCharacters->False],
          0.033918125041858795`,
          AutoDelete->True],
         NumberForm[#, 2]& ]},
       {"\<\"\"\>", "\<\"\"\>", "\<\"Sc. rank:\"\>", 
        TagBox[
         InterpretationBox[
          StyleBox["\<\"672.6\"\>",
           ShowStringCharacters->False],
          672.578038703383,
          AutoDelete->True],
         NumberForm[#, {5, 1}]& ]}
      },
      GridBoxAlignment->{"Columns" -> {{Center}}, "Rows" -> {{Baseline}}},
      GridBoxSpacings->{"Columns" -> {
          Offset[0.27999999999999997`], {
           Offset[0.7]}, 
          Offset[0.27999999999999997`]}, "Rows" -> {
          Offset[0.2], {
           Offset[0.4]}, 
          Offset[0.2]}}], "\[NoBreak]", ")"}],
    Function[BoxForm`e$, 
     MatrixForm[BoxForm`e$]]], ",", 
   TagBox[
    RowBox[{"(", "\[NoBreak]", GridBox[{
       {"\<\"PB2\"\>", "\<\"\"\>", "\<\"\"\>", "\<\"\"\>"},
       {"\<\"Pos.\"\>", "\<\"15\"\>", "\<\"obs:\"\>", "\<\"exp:\"\>"},
       {"\<\"cgt\"\>", "\<\"R\"\>", 
        TagBox[
         InterpretationBox[
          StyleBox["\<\"0\"\>",
           ShowStringCharacters->False],
          0,
          Editable->False],
         NumberForm[#, 2]& ], 
        TagBox[
         InterpretationBox[
          StyleBox["\<\"88.44\"\>",
           ShowStringCharacters->False],
          88.43714432820565,
          AutoDelete->True],
         NumberForm[#, {4, 2}]& ]},
       {"\<\"cgc\"\>", "\<\"R\"\>", 
        TagBox[
         InterpretationBox[
          StyleBox["\<\"2331\"\>",
           ShowStringCharacters->False],
          2331,
          Editable->False],
         NumberForm[#, 2]& ], 
        TagBox[
         InterpretationBox[
          StyleBox["\<\"124.20\"\>",
           ShowStringCharacters->False],
          124.21615173579413`,
          AutoDelete->True],
         NumberForm[#, {4, 2}]& ]},
       {"\<\"cga\"\>", "\<\"R\"\>", 
        TagBox[
         InterpretationBox[
          StyleBox["\<\"1\"\>",
           ShowStringCharacters->False],
          1,
          Editable->False],
         NumberForm[#, 2]& ], 
        TagBox[
         InterpretationBox[
          StyleBox["\<\"225.80\"\>",
           ShowStringCharacters->False],
          225.81173185529028`,
          AutoDelete->True],
         NumberForm[#, {4, 2}]& ]},
       {"\<\"cgg\"\>", "\<\"R\"\>", 
        TagBox[
         InterpretationBox[
          StyleBox["\<\"0\"\>",
           ShowStringCharacters->False],
          0,
          Editable->False],
         NumberForm[#, 2]& ], 
        TagBox[
         InterpretationBox[
          StyleBox["\<\"182.60\"\>",
           ShowStringCharacters->False],
          182.64215823612633`,
          AutoDelete->True],
         NumberForm[#, {4, 2}]& ]},
       {"\<\"aga\"\>", "\<\"R\"\>", 
        TagBox[
         InterpretationBox[
          StyleBox["\<\"0\"\>",
           ShowStringCharacters->False],
          0,
          Editable->False],
         NumberForm[#, 2]& ], 
        TagBox[
         InterpretationBox[
          StyleBox["\<\"1070.00\"\>",
           ShowStringCharacters->False],
          1069.6740289425172`,
          AutoDelete->True],
         NumberForm[#, {4, 2}]& ]},
       {"\<\"agg\"\>", "\<\"R\"\>", 
        TagBox[
         InterpretationBox[
          StyleBox["\<\"0\"\>",
           ShowStringCharacters->False],
          0,
          Editable->False],
         NumberForm[#, 2]& ], 
        TagBox[
         InterpretationBox[
          StyleBox["\<\"641.20\"\>",
           ShowStringCharacters->False],
          641.2187849020663,
          AutoDelete->True],
         NumberForm[#, {4, 2}]& ]},
       {"\<\"---\"\>", "\<\"--\"\>", "\<\"-------\"\>", "\<\"-------\"\>"},
       {"\<\"mPD\"\>", "\<\"\"\>", "0.0008576329331046312`2.", 
        "0.953112385943215916`2."},
       {"\<\"\"\>", "\<\"\"\>", "\<\"nPD:\"\>", "0.`"},
       {"\<\"\"\>", "\<\"\"\>", "\<\"N. weight:\"\>", 
        TagBox[
         InterpretationBox[
          StyleBox["\<\"3.9\"\>",
           ShowStringCharacters->False],
          3.918481731250377,
          AutoDelete->True],
         NumberForm[#, 2]& ]},
       {"\<\"\"\>", "\<\"\"\>", 
        StyleBox["\<\"Sc. PD:\"\>",
         StripOnInput->False,
         LineColor->RGBColor[
           Rational[71, 85], 
           Rational[94, 255], 0],
         FrontFaceColor->RGBColor[
           Rational[71, 85], 
           Rational[94, 255], 0],
         BackFaceColor->RGBColor[
           Rational[71, 85], 
           Rational[94, 255], 0],
         GraphicsColor->RGBColor[
           Rational[71, 85], 
           Rational[94, 255], 0],
         FontColor->RGBColor[
           Rational[71, 85], 
           Rational[94, 255], 0]], 
        StyleBox[
         TagBox[
          InterpretationBox[
           StyleBox["\<\"-0.84\"\>",
            ShowStringCharacters->False],
           -0.8415155303712633,
           AutoDelete->True],
          NumberForm[#, 2]& ],
         StripOnInput->False,
         LineColor->RGBColor[
           Rational[71, 85], 
           Rational[94, 255], 0],
         FrontFaceColor->RGBColor[
           Rational[71, 85], 
           Rational[94, 255], 0],
         BackFaceColor->RGBColor[
           Rational[71, 85], 
           Rational[94, 255], 0],
         GraphicsColor->RGBColor[
           Rational[71, 85], 
           Rational[94, 255], 0],
         FontColor->RGBColor[
           Rational[71, 85], 
           Rational[94, 255], 0]]},
       {"\<\"\"\>", "\<\"\"\>", 
        StyleBox["\<\"Sc. rank:\"\>",
         StripOnInput->False,
         LineColor->RGBColor[
           Rational[71, 85], 
           Rational[94, 255], 0],
         FrontFaceColor->RGBColor[
           Rational[71, 85], 
           Rational[94, 255], 0],
         BackFaceColor->RGBColor[
           Rational[71, 85], 
           Rational[94, 255], 0],
         GraphicsColor->RGBColor[
           Rational[71, 85], 
           Rational[94, 255], 0],
         FontColor->RGBColor[
           Rational[71, 85], 
           Rational[94, 255], 0]], 
        StyleBox[
         TagBox[
          InterpretationBox[
           StyleBox["\<\"-5657.2\"\>",
            ShowStringCharacters->False],
           -5657.236232340015,
           AutoDelete->True],
          NumberForm[#, {5, 1}]& ],
         StripOnInput->False,
         LineColor->RGBColor[
           Rational[71, 85], 
           Rational[94, 255], 0],
         FrontFaceColor->RGBColor[
           Rational[71, 85], 
           Rational[94, 255], 0],
         BackFaceColor->RGBColor[
           Rational[71, 85], 
           Rational[94, 255], 0],
         GraphicsColor->RGBColor[
           Rational[71, 85], 
           Rational[94, 255], 0],
         FontColor->RGBColor[
           Rational[71, 85], 
           Rational[94, 255], 0]]}
      },
      GridBoxAlignment->{"Columns" -> {{Center}}, "Rows" -> {{Baseline}}},
      GridBoxSpacings->{"Columns" -> {
          Offset[0.27999999999999997`], {
           Offset[0.7]}, 
          Offset[0.27999999999999997`]}, "Rows" -> {
          Offset[0.2], {
           Offset[0.4]}, 
          Offset[0.2]}}], "\[NoBreak]", ")"}],
    Function[BoxForm`e$, 
     MatrixForm[BoxForm`e$]]], ",", 
   TagBox[
    RowBox[{"(", "\[NoBreak]", GridBox[{
       {"\<\"PB2\"\>", "\<\"\"\>", "\<\"\"\>", "\<\"\"\>"},
       {"\<\"Pos.\"\>", "\<\"16\"\>", "\<\"obs:\"\>", "\<\"exp:\"\>"},
       {"\<\"act\"\>", "\<\"T\"\>", 
        TagBox[
         InterpretationBox[
          StyleBox["\<\"2324\"\>",
           ShowStringCharacters->False],
          2324,
          Editable->False],
         NumberForm[#, 2]& ], 
        TagBox[
         InterpretationBox[
          StyleBox["\<\"617.70\"\>",
           ShowStringCharacters->False],
          617.7139152293685,
          AutoDelete->True],
         NumberForm[#, {4, 2}]& ]},
       {"\<\"acc\"\>", "\<\"T\"\>", 
        TagBox[
         InterpretationBox[
          StyleBox["\<\"7\"\>",
           ShowStringCharacters->False],
          7,
          Editable->False],
         NumberForm[#, 2]& ], 
        TagBox[
         InterpretationBox[
          StyleBox["\<\"515.20\"\>",
           ShowStringCharacters->False],
          515.2481233297104,
          AutoDelete->True],
         NumberForm[#, {4, 2}]& ]},
       {"\<\"aca\"\>", "\<\"T\"\>", 
        TagBox[
         InterpretationBox[
          StyleBox["\<\"1\"\>",
           ShowStringCharacters->False],
          1,
          Editable->False],
         NumberForm[#, 2]& ], 
        TagBox[
         InterpretationBox[
          StyleBox["\<\"1002.00\"\>",
           ShowStringCharacters->False],
          1002.0617769028123`,
          AutoDelete->True],
         NumberForm[#, {4, 2}]& ]},
       {"\<\"acg\"\>", "\<\"T\"\>", 
        TagBox[
         InterpretationBox[
          StyleBox["\<\"0\"\>",
           ShowStringCharacters->False],
          0,
          Editable->False],
         NumberForm[#, 2]& ], 
        TagBox[
         InterpretationBox[
          StyleBox["\<\"197.00\"\>",
           ShowStringCharacters->False],
          196.97618453810878`,
          AutoDelete->True],
         NumberForm[#, {4, 2}]& ]},
       {"\<\"---\"\>", "\<\"--\"\>", "\<\"-------\"\>", "\<\"-------\"\>"},
       {"\<\"mPD\"\>", "\<\"\"\>", "0.0068430351449219374`2.", 
        "0.6892407279163939583`2."},
       {"\<\"\"\>", "\<\"\"\>", "\<\"nPD:\"\>", "0.01`"},
       {"\<\"\"\>", "\<\"\"\>", "\<\"N. weight:\"\>", 
        TagBox[
         InterpretationBox[
          StyleBox["\<\"1.7\"\>",
           ShowStringCharacters->False],
          1.7470714975041246`,
          AutoDelete->True],
         NumberForm[#, 2]& ]},
       {"\<\"\"\>", "\<\"\"\>", 
        StyleBox["\<\"Sc. PD:\"\>",
         StripOnInput->False,
         LineColor->RGBColor[
           Rational[71, 85], 
           Rational[94, 255], 0],
         FrontFaceColor->RGBColor[
           Rational[71, 85], 
           Rational[94, 255], 0],
         BackFaceColor->RGBColor[
           Rational[71, 85], 
           Rational[94, 255], 0],
         GraphicsColor->RGBColor[
           Rational[71, 85], 
           Rational[94, 255], 0],
         FontColor->RGBColor[
           Rational[71, 85], 
           Rational[94, 255], 0]], 
        StyleBox[
         TagBox[
          InterpretationBox[
           StyleBox["\<\"-0.36\"\>",
            ShowStringCharacters->False],
           -0.35986884942320163`,
           AutoDelete->True],
          NumberForm[#, 2]& ],
         StripOnInput->False,
         LineColor->RGBColor[
           Rational[71, 85], 
           Rational[94, 255], 0],
         FrontFaceColor->RGBColor[
           Rational[71, 85], 
           Rational[94, 255], 0],
         BackFaceColor->RGBColor[
           Rational[71, 85], 
           Rational[94, 255], 0],
         GraphicsColor->RGBColor[
           Rational[71, 85], 
           Rational[94, 255], 0],
         FontColor->RGBColor[
           Rational[71, 85], 
           Rational[94, 255], 0]]},
       {"\<\"\"\>", "\<\"\"\>", 
        StyleBox["\<\"Sc. rank:\"\>",
         StripOnInput->False,
         LineColor->RGBColor[
           Rational[71, 85], 
           Rational[94, 255], 0],
         FrontFaceColor->RGBColor[
           Rational[71, 85], 
           Rational[94, 255], 0],
         BackFaceColor->RGBColor[
           Rational[71, 85], 
           Rational[94, 255], 0],
         GraphicsColor->RGBColor[
           Rational[71, 85], 
           Rational[94, 255], 0],
         FontColor->RGBColor[
           Rational[71, 85], 
           Rational[94, 255], 0]], 
        StyleBox[
         TagBox[
          InterpretationBox[
           StyleBox["\<\"-1766.0\"\>",
            ShowStringCharacters->False],
           -1766.0311085693907`,
           AutoDelete->True],
          NumberForm[#, {5, 1}]& ],
         StripOnInput->False,
         LineColor->RGBColor[
           Rational[71, 85], 
           Rational[94, 255], 0],
         FrontFaceColor->RGBColor[
           Rational[71, 85], 
           Rational[94, 255], 0],
         BackFaceColor->RGBColor[
           Rational[71, 85], 
           Rational[94, 255], 0],
         GraphicsColor->RGBColor[
           Rational[71, 85], 
           Rational[94, 255], 0],
         FontColor->RGBColor[
           Rational[71, 85], 
           Rational[94, 255], 0]]}
      },
      GridBoxAlignment->{"Columns" -> {{Center}}, "Rows" -> {{Baseline}}},
      GridBoxSpacings->{"Columns" -> {
          Offset[0.27999999999999997`], {
           Offset[0.7]}, 
          Offset[0.27999999999999997`]}, "Rows" -> {
          Offset[0.2], {
           Offset[0.4]}, 
          Offset[0.2]}}], "\[NoBreak]", ")"}],
    Function[BoxForm`e$, 
     MatrixForm[BoxForm`e$]]], ",", 
   TagBox[
    RowBox[{"(", "\[NoBreak]", GridBox[{
       {"\<\"PB2\"\>", "\<\"\"\>", "\<\"\"\>", "\<\"\"\>"},
       {"\<\"Pos.\"\>", "\<\"17\"\>", "\<\"obs:\"\>", "\<\"exp:\"\>"},
       {"\<\"cgt\"\>", "\<\"R\"\>", 
        TagBox[
         InterpretationBox[
          StyleBox["\<\"2\"\>",
           ShowStringCharacters->False],
          2,
          Editable->False],
         NumberForm[#, 2]& ], 
        TagBox[
         InterpretationBox[
          StyleBox["\<\"88.44\"\>",
           ShowStringCharacters->False],
          88.43714432820565,
          AutoDelete->True],
         NumberForm[#, {4, 2}]& ]},
       {"\<\"cgc\"\>", "\<\"R\"\>", 
        TagBox[
         InterpretationBox[
          StyleBox["\<\"2330\"\>",
           ShowStringCharacters->False],
          2330,
          Editable->False],
         NumberForm[#, 2]& ], 
        TagBox[
         InterpretationBox[
          StyleBox["\<\"124.20\"\>",
           ShowStringCharacters->False],
          124.21615173579413`,
          AutoDelete->True],
         NumberForm[#, {4, 2}]& ]},
       {"\<\"cga\"\>", "\<\"R\"\>", 
        TagBox[
         InterpretationBox[
          StyleBox["\<\"0\"\>",
           ShowStringCharacters->False],
          0,
          Editable->False],
         NumberForm[#, 2]& ], 
        TagBox[
         InterpretationBox[
          StyleBox["\<\"225.80\"\>",
           ShowStringCharacters->False],
          225.81173185529028`,
          AutoDelete->True],
         NumberForm[#, {4, 2}]& ]},
       {"\<\"cgg\"\>", "\<\"R\"\>", 
        TagBox[
         InterpretationBox[
          StyleBox["\<\"0\"\>",
           ShowStringCharacters->False],
          0,
          Editable->False],
         NumberForm[#, 2]& ], 
        TagBox[
         InterpretationBox[
          StyleBox["\<\"182.60\"\>",
           ShowStringCharacters->False],
          182.64215823612633`,
          AutoDelete->True],
         NumberForm[#, {4, 2}]& ]},
       {"\<\"aga\"\>", "\<\"R\"\>", 
        TagBox[
         InterpretationBox[
          StyleBox["\<\"0\"\>",
           ShowStringCharacters->False],
          0,
          Editable->False],
         NumberForm[#, 2]& ], 
        TagBox[
         InterpretationBox[
          StyleBox["\<\"1070.00\"\>",
           ShowStringCharacters->False],
          1069.6740289425172`,
          AutoDelete->True],
         NumberForm[#, {4, 2}]& ]},
       {"\<\"agg\"\>", "\<\"R\"\>", 
        TagBox[
         InterpretationBox[
          StyleBox["\<\"0\"\>",
           ShowStringCharacters->False],
          0,
          Editable->False],
         NumberForm[#, 2]& ], 
        TagBox[
         InterpretationBox[
          StyleBox["\<\"641.20\"\>",
           ShowStringCharacters->False],
          641.2187849020663,
          AutoDelete->True],
         NumberForm[#, {4, 2}]& ]},
       {"\<\"---\"\>", "\<\"--\"\>", "\<\"-------\"\>", "\<\"-------\"\>"},
       {"\<\"mPD\"\>", "\<\"\"\>", "0.0017145300164168089`2.", 
        "0.953112385943215916`2."},
       {"\<\"\"\>", "\<\"\"\>", "\<\"nPD:\"\>", "0.`"},
       {"\<\"\"\>", "\<\"\"\>", "\<\"N. weight:\"\>", 
        TagBox[
         InterpretationBox[
          StyleBox["\<\"3.9\"\>",
           ShowStringCharacters->False],
          3.915163559979268,
          AutoDelete->True],
         NumberForm[#, 2]& ]},
       {"\<\"\"\>", "\<\"\"\>", 
        StyleBox["\<\"Sc. PD:\"\>",
         StripOnInput->False,
         LineColor->RGBColor[
           Rational[71, 85], 
           Rational[94, 255], 0],
         FrontFaceColor->RGBColor[
           Rational[71, 85], 
           Rational[94, 255], 0],
         BackFaceColor->RGBColor[
           Rational[71, 85], 
           Rational[94, 255], 0],
         GraphicsColor->RGBColor[
           Rational[71, 85], 
           Rational[94, 255], 0],
         FontColor->RGBColor[
           Rational[71, 85], 
           Rational[94, 255], 0]], 
        StyleBox[
         TagBox[
          InterpretationBox[
           StyleBox["\<\"-0.84\"\>",
            ShowStringCharacters->False],
           -0.8373832281268438,
           AutoDelete->True],
          NumberForm[#, 2]& ],
         StripOnInput->False,
         LineColor->RGBColor[
           Rational[71, 85], 
           Rational[94, 255], 0],
         FrontFaceColor->RGBColor[
           Rational[71, 85], 
           Rational[94, 255], 0],
         BackFaceColor->RGBColor[
           Rational[71, 85], 
           Rational[94, 255], 0],
         GraphicsColor->RGBColor[
           Rational[71, 85], 
           Rational[94, 255], 0],
         FontColor->RGBColor[
           Rational[71, 85], 
           Rational[94, 255], 0]]},
       {"\<\"\"\>", "\<\"\"\>", 
        StyleBox["\<\"Sc. rank:\"\>",
         StripOnInput->False,
         LineColor->RGBColor[
           Rational[71, 85], 
           Rational[94, 255], 0],
         FrontFaceColor->RGBColor[
           Rational[71, 85], 
           Rational[94, 255], 0],
         BackFaceColor->RGBColor[
           Rational[71, 85], 
           Rational[94, 255], 0],
         GraphicsColor->RGBColor[
           Rational[71, 85], 
           Rational[94, 255], 0],
         FontColor->RGBColor[
           Rational[71, 85], 
           Rational[94, 255], 0]], 
        StyleBox[
         TagBox[
          InterpretationBox[
           StyleBox["\<\"-5386.1\"\>",
            ShowStringCharacters->False],
           -5386.06577764011,
           AutoDelete->True],
          NumberForm[#, {5, 1}]& ],
         StripOnInput->False,
         LineColor->RGBColor[
           Rational[71, 85], 
           Rational[94, 255], 0],
         FrontFaceColor->RGBColor[
           Rational[71, 85], 
           Rational[94, 255], 0],
         BackFaceColor->RGBColor[
           Rational[71, 85], 
           Rational[94, 255], 0],
         GraphicsColor->RGBColor[
           Rational[71, 85], 
           Rational[94, 255], 0],
         FontColor->RGBColor[
           Rational[71, 85], 
           Rational[94, 255], 0]]}
      },
      GridBoxAlignment->{"Columns" -> {{Center}}, "Rows" -> {{Baseline}}},
      GridBoxSpacings->{"Columns" -> {
          Offset[0.27999999999999997`], {
           Offset[0.7]}, 
          Offset[0.27999999999999997`]}, "Rows" -> {
          Offset[0.2], {
           Offset[0.4]}, 
          Offset[0.2]}}], "\[NoBreak]", ")"}],
    Function[BoxForm`e$, 
     MatrixForm[BoxForm`e$]]], ",", 
   TagBox[
    RowBox[{"(", "\[NoBreak]", GridBox[{
       {"\<\"PB2\"\>", "\<\"\"\>", "\<\"\"\>", "\<\"\"\>"},
       {"\<\"Pos.\"\>", "\<\"18\"\>", "\<\"obs:\"\>", "\<\"exp:\"\>"},
       {"\<\"gaa\"\>", "\<\"E\"\>", 
        TagBox[
         InterpretationBox[
          StyleBox["\<\"2\"\>",
           ShowStringCharacters->False],
          2,
          Editable->False],
         NumberForm[#, 2]& ], 
        TagBox[
         InterpretationBox[
          StyleBox["\<\"1396.00\"\>",
           ShowStringCharacters->False],
          1396.312743944168,
          AutoDelete->True],
         NumberForm[#, {4, 2}]& ]},
       {"\<\"gag\"\>", "\<\"E\"\>", 
        TagBox[
         InterpretationBox[
          StyleBox["\<\"2330\"\>",
           ShowStringCharacters->False],
          2330,
          Editable->False],
         NumberForm[#, 2]& ], 
        TagBox[
         InterpretationBox[
          StyleBox["\<\"935.70\"\>",
           ShowStringCharacters->False],
          935.6872560558315,
          AutoDelete->True],
         NumberForm[#, {4, 2}]& ]},
       {"\<\"---\"\>", "\<\"--\"\>", "\<\"-------\"\>", "\<\"-------\"\>"},
       {"\<\"mPD\"\>", "\<\"\"\>", "0.0017145300164168089`2.", 
        "0.4804921753781778651`2."},
       {"\<\"\"\>", "\<\"\"\>", "\<\"nPD:\"\>", "0.`"},
       {"\<\"\"\>", "\<\"\"\>", "\<\"N. weight:\"\>", 
        TagBox[
         InterpretationBox[
          StyleBox["\<\"1.2\"\>",
           ShowStringCharacters->False],
          1.2127921525747207`,
          AutoDelete->True],
         NumberForm[#, 2]& ]},
       {"\<\"\"\>", "\<\"\"\>", 
        StyleBox["\<\"Sc. PD:\"\>",
         StripOnInput->False,
         LineColor->RGBColor[
           Rational[71, 85], 
           Rational[94, 255], 0],
         FrontFaceColor->RGBColor[
           Rational[71, 85], 
           Rational[94, 255], 0],
         BackFaceColor->RGBColor[
           Rational[71, 85], 
           Rational[94, 255], 0],
         GraphicsColor->RGBColor[
           Rational[71, 85], 
           Rational[94, 255], 0],
         FontColor->RGBColor[
           Rational[71, 85], 
           Rational[94, 255], 0]], 
        StyleBox[
         TagBox[
          InterpretationBox[
           StyleBox["\<\"-0.26\"\>",
            ShowStringCharacters->False],
           -0.2573096619948155,
           AutoDelete->True],
          NumberForm[#, 2]& ],
         StripOnInput->False,
         LineColor->RGBColor[
           Rational[71, 85], 
           Rational[94, 255], 0],
         FrontFaceColor->RGBColor[
           Rational[71, 85], 
           Rational[94, 255], 0],
         BackFaceColor->RGBColor[
           Rational[71, 85], 
           Rational[94, 255], 0],
         GraphicsColor->RGBColor[
           Rational[71, 85], 
           Rational[94, 255], 0],
         FontColor->RGBColor[
           Rational[71, 85], 
           Rational[94, 255], 0]]},
       {"\<\"\"\>", "\<\"\"\>", 
        StyleBox["\<\"Sc. rank:\"\>",
         StripOnInput->False,
         LineColor->RGBColor[
           Rational[71, 85], 
           Rational[94, 255], 0],
         FrontFaceColor->RGBColor[
           Rational[71, 85], 
           Rational[94, 255], 0],
         BackFaceColor->RGBColor[
           Rational[71, 85], 
           Rational[94, 255], 0],
         GraphicsColor->RGBColor[
           Rational[71, 85], 
           Rational[94, 255], 0],
         FontColor->RGBColor[
           Rational[71, 85], 
           Rational[94, 255], 0]], 
        StyleBox[
         TagBox[
          InterpretationBox[
           StyleBox["\<\"-1553.5\"\>",
            ShowStringCharacters->False],
           -1553.4800782546824`,
           AutoDelete->True],
          NumberForm[#, {5, 1}]& ],
         StripOnInput->False,
         LineColor->RGBColor[
           Rational[71, 85], 
           Rational[94, 255], 0],
         FrontFaceColor->RGBColor[
           Rational[71, 85], 
           Rational[94, 255], 0],
         BackFaceColor->RGBColor[
           Rational[71, 85], 
           Rational[94, 255], 0],
         GraphicsColor->RGBColor[
           Rational[71, 85], 
           Rational[94, 255], 0],
         FontColor->RGBColor[
           Rational[71, 85], 
           Rational[94, 255], 0]]}
      },
      GridBoxAlignment->{"Columns" -> {{Center}}, "Rows" -> {{Baseline}}},
      GridBoxSpacings->{"Columns" -> {
          Offset[0.27999999999999997`], {
           Offset[0.7]}, 
          Offset[0.27999999999999997`]}, "Rows" -> {
          Offset[0.2], {
           Offset[0.4]}, 
          Offset[0.2]}}], "\[NoBreak]", ")"}],
    Function[BoxForm`e$, 
     MatrixForm[BoxForm`e$]]], ",", 
   TagBox[
    RowBox[{"(", "\[NoBreak]", GridBox[{
       {"\<\"PB2\"\>", "\<\"\"\>", "\<\"\"\>", "\<\"\"\>"},
       {"\<\"Pos.\"\>", "\<\"19\"\>", "\<\"obs:\"\>", "\<\"exp:\"\>"},
       {"\<\"att\"\>", "\<\"I\"\>", 
        TagBox[
         InterpretationBox[
          StyleBox["\<\"0\"\>",
           ShowStringCharacters->False],
          0,
          Editable->False],
         NumberForm[#, 2]& ], 
        TagBox[
         InterpretationBox[
          StyleBox["\<\"861.90\"\>",
           ShowStringCharacters->False],
          861.8709384575669,
          AutoDelete->True],
         NumberForm[#, {4, 2}]& ]},
       {"\<\"atc\"\>", "\<\"I\"\>", 
        TagBox[
         InterpretationBox[
          StyleBox["\<\"0\"\>",
           ShowStringCharacters->False],
          0,
          Editable->False],
         NumberForm[#, 2]& ], 
        TagBox[
         InterpretationBox[
          StyleBox["\<\"582.10\"\>",
           ShowStringCharacters->False],
          582.0944241038071,
          AutoDelete->True],
         NumberForm[#, {4, 2}]& ]},
       {"\<\"ata\"\>", "\<\"I\"\>", 
        TagBox[
         InterpretationBox[
          StyleBox["\<\"2321\"\>",
           ShowStringCharacters->False],
          2321,
          Editable->False],
         NumberForm[#, 2]& ], 
        TagBox[
         InterpretationBox[
          StyleBox["\<\"877.00\"\>",
           ShowStringCharacters->False],
          877.0346374386261,
          AutoDelete->True],
         NumberForm[#, {4, 2}]& ]},
       {"\<\"atg\"\>", "\<\"M\"\>", 
        TagBox[
         InterpretationBox[
          StyleBox["\<\"10\"\>",
           ShowStringCharacters->False],
          10,
          Editable->False],
         NumberForm[#, 2]& ], 
        TagBox[
         InterpretationBox[
          StyleBox["\<\"10.00\"\>",
           ShowStringCharacters->False],
          10.,
          AutoDelete->True],
         NumberForm[#, {4, 2}]& ]},
       {"\<\"gtt\"\>", "\<\"V\"\>", 
        TagBox[
         InterpretationBox[
          StyleBox["\<\"0\"\>",
           ShowStringCharacters->False],
          0,
          Editable->False],
         NumberForm[#, 2]& ], 
        TagBox[
         InterpretationBox[
          StyleBox["\<\"0.22\"\>",
           ShowStringCharacters->False],
          0.21748026730414977`,
          AutoDelete->True],
         NumberForm[#, {4, 2}]& ]},
       {"\<\"gtc\"\>", "\<\"V\"\>", 
        TagBox[
         InterpretationBox[
          StyleBox["\<\"0\"\>",
           ShowStringCharacters->False],
          0,
          Editable->False],
         NumberForm[#, 2]& ], 
        TagBox[
         InterpretationBox[
          StyleBox["\<\"0.21\"\>",
           ShowStringCharacters->False],
          0.2112897072573998,
          AutoDelete->True],
         NumberForm[#, {4, 2}]& ]},
       {"\<\"gta\"\>", "\<\"V\"\>", 
        TagBox[
         InterpretationBox[
          StyleBox["\<\"1\"\>",
           ShowStringCharacters->False],
          1,
          Editable->False],
         NumberForm[#, 2]& ], 
        TagBox[
         InterpretationBox[
          StyleBox["\<\"0.20\"\>",
           ShowStringCharacters->False],
          0.19676070695010914`,
          AutoDelete->True],
         NumberForm[#, {4, 2}]& ]},
       {"\<\"gtg\"\>", "\<\"V\"\>", 
        TagBox[
         InterpretationBox[
          StyleBox["\<\"0\"\>",
           ShowStringCharacters->False],
          0,
          Editable->False],
         NumberForm[#, 2]& ], 
        TagBox[
         InterpretationBox[
          StyleBox["\<\"0.37\"\>",
           ShowStringCharacters->False],
          0.37446931848834125`,
          AutoDelete->True],
         NumberForm[#, {4, 2}]& ]},
       {"\<\"---\"\>", "\<\"--\"\>", "\<\"-------\"\>", "\<\"-------\"\>"},
       {"\<\"mPD\"\>", "\<\"\"\>", "0.0094008490234905329`2.", 
        "0.6603198136850110414`2."},
       {"\<\"\"\>", "\<\"\"\>", "\<\"nPD:\"\>", "0.01`"},
       {"\<\"\"\>", "\<\"\"\>", "\<\"N. weight:\"\>", 
        TagBox[
         InterpretationBox[
          StyleBox["\<\"1.3\"\>",
           ShowStringCharacters->False],
          1.2968238039873305`,
          AutoDelete->True],
         NumberForm[#, 2]& ]},
       {"\<\"\"\>", "\<\"\"\>", 
        StyleBox["\<\"Sc. PD:\"\>",
         StripOnInput->False,
         LineColor->RGBColor[
           Rational[71, 85], 
           Rational[94, 255], 0],
         FrontFaceColor->RGBColor[
           Rational[71, 85], 
           Rational[94, 255], 0],
         BackFaceColor->RGBColor[
           Rational[71, 85], 
           Rational[94, 255], 0],
         GraphicsColor->RGBColor[
           Rational[71, 85], 
           Rational[94, 255], 0],
         FontColor->RGBColor[
           Rational[71, 85], 
           Rational[94, 255], 0]], 
        StyleBox[
         TagBox[
          InterpretationBox[
           StyleBox["\<\"-0.26\"\>",
            ShowStringCharacters->False],
           -0.2616968088858445,
           AutoDelete->True],
          NumberForm[#, 2]& ],
         StripOnInput->False,
         LineColor->RGBColor[
           Rational[71, 85], 
           Rational[94, 255], 0],
         FrontFaceColor->RGBColor[
           Rational[71, 85], 
           Rational[94, 255], 0],
         BackFaceColor->RGBColor[
           Rational[71, 85], 
           Rational[94, 255], 0],
         GraphicsColor->RGBColor[
           Rational[71, 85], 
           Rational[94, 255], 0],
         FontColor->RGBColor[
           Rational[71, 85], 
           Rational[94, 255], 0]]},
       {"\<\"\"\>", "\<\"\"\>", 
        StyleBox["\<\"Sc. rank:\"\>",
         StripOnInput->False,
         LineColor->RGBColor[
           Rational[71, 85], 
           Rational[94, 255], 0],
         FrontFaceColor->RGBColor[
           Rational[71, 85], 
           Rational[94, 255], 0],
         BackFaceColor->RGBColor[
           Rational[71, 85], 
           Rational[94, 255], 0],
         GraphicsColor->RGBColor[
           Rational[71, 85], 
           Rational[94, 255], 0],
         FontColor->RGBColor[
           Rational[71, 85], 
           Rational[94, 255], 0]], 
        StyleBox[
         TagBox[
          InterpretationBox[
           StyleBox["\<\"-1081.2\"\>",
            ShowStringCharacters->False],
           -1081.1875581113854`,
           AutoDelete->True],
          NumberForm[#, {5, 1}]& ],
         StripOnInput->False,
         LineColor->RGBColor[
           Rational[71, 85], 
           Rational[94, 255], 0],
         FrontFaceColor->RGBColor[
           Rational[71, 85], 
           Rational[94, 255], 0],
         BackFaceColor->RGBColor[
           Rational[71, 85], 
           Rational[94, 255], 0],
         GraphicsColor->RGBColor[
           Rational[71, 85], 
           Rational[94, 255], 0],
         FontColor->RGBColor[
           Rational[71, 85], 
           Rational[94, 255], 0]]}
      },
      GridBoxAlignment->{"Columns" -> {{Center}}, "Rows" -> {{Baseline}}},
      GridBoxSpacings->{"Columns" -> {
          Offset[0.27999999999999997`], {
           Offset[0.7]}, 
          Offset[0.27999999999999997`]}, "Rows" -> {
          Offset[0.2], {
           Offset[0.4]}, 
          Offset[0.2]}}], "\[NoBreak]", ")"}],
    Function[BoxForm`e$, 
     MatrixForm[BoxForm`e$]]], ",", 
   TagBox[
    RowBox[{"(", "\[NoBreak]", GridBox[{
       {"\<\"PB2\"\>", "\<\"\"\>", "\<\"\"\>", "\<\"\"\>"},
       {"\<\"Pos.\"\>", "\<\"20\"\>", "\<\"obs:\"\>", "\<\"exp:\"\>"},
       {"\<\"tta\"\>", "\<\"L\"\>", 
        TagBox[
         InterpretationBox[
          StyleBox["\<\"0\"\>",
           ShowStringCharacters->False],
          0,
          Editable->False],
         NumberForm[#, 2]& ], 
        TagBox[
         InterpretationBox[
          StyleBox["\<\"254.50\"\>",
           ShowStringCharacters->False],
          254.53740921306658`,
          AutoDelete->True],
         NumberForm[#, {4, 2}]& ]},
       {"\<\"ttg\"\>", "\<\"L\"\>", 
        TagBox[
         InterpretationBox[
          StyleBox["\<\"1\"\>",
           ShowStringCharacters->False],
          1,
          Editable->False],
         NumberForm[#, 2]& ], 
        TagBox[
         InterpretationBox[
          StyleBox["\<\"437.60\"\>",
           ShowStringCharacters->False],
          437.5852135634948,
          AutoDelete->True],
         NumberForm[#, {4, 2}]& ]},
       {"\<\"ctt\"\>", "\<\"L\"\>", 
        TagBox[
         InterpretationBox[
          StyleBox["\<\"0\"\>",
           ShowStringCharacters->False],
          0,
          Editable->False],
         NumberForm[#, 2]& ], 
        TagBox[
         InterpretationBox[
          StyleBox["\<\"437.30\"\>",
           ShowStringCharacters->False],
          437.2851576031695,
          AutoDelete->True],
         NumberForm[#, {4, 2}]& ]},
       {"\<\"ctc\"\>", "\<\"L\"\>", 
        TagBox[
         InterpretationBox[
          StyleBox["\<\"4\"\>",
           ShowStringCharacters->False],
          4,
          Editable->False],
         NumberForm[#, 2]& ], 
        TagBox[
         InterpretationBox[
          StyleBox["\<\"402.30\"\>",
           ShowStringCharacters->False],
          402.34259909897435`,
          AutoDelete->True],
         NumberForm[#, {4, 2}]& ]},
       {"\<\"cta\"\>", "\<\"L\"\>", 
        TagBox[
         InterpretationBox[
          StyleBox["\<\"1464\"\>",
           ShowStringCharacters->False],
          1464,
          Editable->False],
         NumberForm[#, 2]& ], 
        TagBox[
         InterpretationBox[
          StyleBox["\<\"310.30\"\>",
           ShowStringCharacters->False],
          310.2741754819062,
          AutoDelete->True],
         NumberForm[#, {4, 2}]& ]},
       {"\<\"ctg\"\>", "\<\"L\"\>", 
        TagBox[
         InterpretationBox[
          StyleBox["\<\"863\"\>",
           ShowStringCharacters->False],
          863,
          Editable->False],
         NumberForm[#, 2]& ], 
        TagBox[
         InterpretationBox[
          StyleBox["\<\"490.00\"\>",
           ShowStringCharacters->False],
          489.9754450393887,
          AutoDelete->True],
         NumberForm[#, {4, 2}]& ]},
       {"\<\"---\"\>", "\<\"--\"\>", "\<\"-------\"\>", "\<\"-------\"\>"},
       {"\<\"mPD\"\>", "\<\"\"\>", "0.4696704791044413686`2.", 
        "1.1356166434130800849`2."},
       {"\<\"\"\>", "\<\"\"\>", "\<\"nPD:\"\>", "0.41000000000000003`"},
       {"\<\"\"\>", "\<\"\"\>", "\<\"N. weight:\"\>", 
        TagBox[
         InterpretationBox[
          StyleBox["\<\"1.6\"\>",
           ShowStringCharacters->False],
          1.5731188985328106`,
          AutoDelete->True],
         NumberForm[#, 2]& ]},
       {"\<\"\"\>", "\<\"\"\>", 
        StyleBox["\<\"Sc. PD:\"\>",
         StripOnInput->False,
         LineColor->RGBColor[
           Rational[71, 85], 
           Rational[94, 255], 0],
         FrontFaceColor->RGBColor[
           Rational[71, 85], 
           Rational[94, 255], 0],
         BackFaceColor->RGBColor[
           Rational[71, 85], 
           Rational[94, 255], 0],
         GraphicsColor->RGBColor[
           Rational[71, 85], 
           Rational[94, 255], 0],
         FontColor->RGBColor[
           Rational[71, 85], 
           Rational[94, 255], 0]], 
        StyleBox[
         TagBox[
          InterpretationBox[
           StyleBox["\<\"0.29\"\>",
            ShowStringCharacters->False],
           0.29287670617453115`,
           AutoDelete->True],
          NumberForm[#, 2]& ],
         StripOnInput->False,
         LineColor->RGBColor[
           Rational[71, 85], 
           Rational[94, 255], 0],
         FrontFaceColor->RGBColor[
           Rational[71, 85], 
           Rational[94, 255], 0],
         BackFaceColor->RGBColor[
           Rational[71, 85], 
           Rational[94, 255], 0],
         GraphicsColor->RGBColor[
           Rational[71, 85], 
           Rational[94, 255], 0],
         FontColor->RGBColor[
           Rational[71, 85], 
           Rational[94, 255], 0]]},
       {"\<\"\"\>", "\<\"\"\>", 
        StyleBox["\<\"Sc. rank:\"\>",
         StripOnInput->False,
         LineColor->RGBColor[
           Rational[71, 85], 
           Rational[94, 255], 0],
         FrontFaceColor->RGBColor[
           Rational[71, 85], 
           Rational[94, 255], 0],
         BackFaceColor->RGBColor[
           Rational[71, 85], 
           Rational[94, 255], 0],
         GraphicsColor->RGBColor[
           Rational[71, 85], 
           Rational[94, 255], 0],
         FontColor->RGBColor[
           Rational[71, 85], 
           Rational[94, 255], 0]], 
        StyleBox[
         TagBox[
          InterpretationBox[
           StyleBox["\<\"1256.4\"\>",
            ShowStringCharacters->False],
           1256.4403855522016`,
           AutoDelete->True],
          NumberForm[#, {5, 1}]& ],
         StripOnInput->False,
         LineColor->RGBColor[
           Rational[71, 85], 
           Rational[94, 255], 0],
         FrontFaceColor->RGBColor[
           Rational[71, 85], 
           Rational[94, 255], 0],
         BackFaceColor->RGBColor[
           Rational[71, 85], 
           Rational[94, 255], 0],
         GraphicsColor->RGBColor[
           Rational[71, 85], 
           Rational[94, 255], 0],
         FontColor->RGBColor[
           Rational[71, 85], 
           Rational[94, 255], 0]]}
      },
      GridBoxAlignment->{"Columns" -> {{Center}}, "Rows" -> {{Baseline}}},
      GridBoxSpacings->{"Columns" -> {
          Offset[0.27999999999999997`], {
           Offset[0.7]}, 
          Offset[0.27999999999999997`]}, "Rows" -> {
          Offset[0.2], {
           Offset[0.4]}, 
          Offset[0.2]}}], "\[NoBreak]", ")"}],
    Function[BoxForm`e$, 
     MatrixForm[BoxForm`e$]]], ",", 
   TagBox[
    RowBox[{"(", "\[NoBreak]", GridBox[{
       {"\<\"PB2\"\>", "\<\"\"\>", "\<\"\"\>", "\<\"\"\>"},
       {"\<\"Pos.\"\>", "\<\"21\"\>", "\<\"obs:\"\>", "\<\"exp:\"\>"},
       {"\<\"act\"\>", "\<\"T\"\>", 
        TagBox[
         InterpretationBox[
          StyleBox["\<\"3\"\>",
           ShowStringCharacters->False],
          3,
          Editable->False],
         NumberForm[#, 2]& ], 
        TagBox[
         InterpretationBox[
          StyleBox["\<\"617.20\"\>",
           ShowStringCharacters->False],
          617.1841434324307,
          AutoDelete->True],
         NumberForm[#, {4, 2}]& ]},
       {"\<\"acc\"\>", "\<\"T\"\>", 
        TagBox[
         InterpretationBox[
          StyleBox["\<\"12\"\>",
           ShowStringCharacters->False],
          12,
          Editable->False],
         NumberForm[#, 2]& ], 
        TagBox[
         InterpretationBox[
          StyleBox["\<\"514.80\"\>",
           ShowStringCharacters->False],
          514.8062295704225,
          AutoDelete->True],
         NumberForm[#, {4, 2}]& ]},
       {"\<\"aca\"\>", "\<\"T\"\>", 
        TagBox[
         InterpretationBox[
          StyleBox["\<\"2314\"\>",
           ShowStringCharacters->False],
          2314,
          Editable->False],
         NumberForm[#, 2]& ], 
        TagBox[
         InterpretationBox[
          StyleBox["\<\"1001.00\"\>",
           ShowStringCharacters->False],
          1001.2023757219351`,
          AutoDelete->True],
         NumberForm[#, {4, 2}]& ]},
       {"\<\"acg\"\>", "\<\"T\"\>", 
        TagBox[
         InterpretationBox[
          StyleBox["\<\"1\"\>",
           ShowStringCharacters->False],
          1,
          Editable->False],
         NumberForm[#, 2]& ], 
        TagBox[
         InterpretationBox[
          StyleBox["\<\"196.80\"\>",
           ShowStringCharacters->False],
          196.80725127521163`,
          AutoDelete->True],
         NumberForm[#, {4, 2}]& ]},
       {"\<\"gct\"\>", "\<\"A\"\>", 
        TagBox[
         InterpretationBox[
          StyleBox["\<\"0\"\>",
           ShowStringCharacters->False],
          0,
          Editable->False],
         NumberForm[#, 2]& ], 
        TagBox[
         InterpretationBox[
          StyleBox["\<\"0.51\"\>",
           ShowStringCharacters->False],
          0.5087862024615389,
          AutoDelete->True],
         NumberForm[#, {4, 2}]& ]},
       {"\<\"gcc\"\>", "\<\"A\"\>", 
        TagBox[
         InterpretationBox[
          StyleBox["\<\"0\"\>",
           ShowStringCharacters->False],
          0,
          Editable->False],
         NumberForm[#, 2]& ], 
        TagBox[
         InterpretationBox[
          StyleBox["\<\"0.39\"\>",
           ShowStringCharacters->False],
          0.3900144381585958,
          AutoDelete->True],
         NumberForm[#, {4, 2}]& ]},
       {"\<\"gca\"\>", "\<\"A\"\>", 
        TagBox[
         InterpretationBox[
          StyleBox["\<\"2\"\>",
           ShowStringCharacters->False],
          2,
          Editable->False],
         NumberForm[#, 2]& ], 
        TagBox[
         InterpretationBox[
          StyleBox["\<\"0.88\"\>",
           ShowStringCharacters->False],
          0.8791680216115927,
          AutoDelete->True],
         NumberForm[#, {4, 2}]& ]},
       {"\<\"gcg\"\>", "\<\"A\"\>", 
        TagBox[
         InterpretationBox[
          StyleBox["\<\"0\"\>",
           ShowStringCharacters->False],
          0,
          Editable->False],
         NumberForm[#, 2]& ], 
        TagBox[
         InterpretationBox[
          StyleBox["\<\"0.22\"\>",
           ShowStringCharacters->False],
          0.2220313377682724,
          AutoDelete->True],
         NumberForm[#, {4, 2}]& ]},
       {"\<\"---\"\>", "\<\"--\"\>", "\<\"-------\"\>", "\<\"-------\"\>"},
       {"\<\"mPD\"\>", "\<\"\"\>", "0.0153671191407040464`2.", 
        "0.6909579885492174226`2."},
       {"\<\"\"\>", "\<\"\"\>", "\<\"nPD:\"\>", "0.02`"},
       {"\<\"\"\>", "\<\"\"\>", "\<\"N. weight:\"\>", 
        TagBox[
         InterpretationBox[
          StyleBox["\<\"1.1\"\>",
           ShowStringCharacters->False],
          1.0777322617072282`,
          AutoDelete->True],
         NumberForm[#, 2]& ]},
       {"\<\"\"\>", "\<\"\"\>", 
        StyleBox["\<\"Sc. PD:\"\>",
         StripOnInput->False,
         LineColor->RGBColor[
           Rational[71, 85], 
           Rational[94, 255], 0],
         FrontFaceColor->RGBColor[
           Rational[71, 85], 
           Rational[94, 255], 0],
         BackFaceColor->RGBColor[
           Rational[71, 85], 
           Rational[94, 255], 0],
         GraphicsColor->RGBColor[
           Rational[71, 85], 
           Rational[94, 255], 0],
         FontColor->RGBColor[
           Rational[71, 85], 
           Rational[94, 255], 0]], 
        StyleBox[
         TagBox[
          InterpretationBox[
           StyleBox["\<\"-0.21\"\>",
            ShowStringCharacters->False],
           -0.20910449298223896`,
           AutoDelete->True],
          NumberForm[#, 2]& ],
         StripOnInput->False,
         LineColor->RGBColor[
           Rational[71, 85], 
           Rational[94, 255], 0],
         FrontFaceColor->RGBColor[
           Rational[71, 85], 
           Rational[94, 255], 0],
         BackFaceColor->RGBColor[
           Rational[71, 85], 
           Rational[94, 255], 0],
         GraphicsColor->RGBColor[
           Rational[71, 85], 
           Rational[94, 255], 0],
         FontColor->RGBColor[
           Rational[71, 85], 
           Rational[94, 255], 0]]},
       {"\<\"\"\>", "\<\"\"\>", 
        StyleBox["\<\"Sc. rank:\"\>",
         StripOnInput->False,
         LineColor->RGBColor[
           Rational[71, 85], 
           Rational[94, 255], 0],
         FrontFaceColor->RGBColor[
           Rational[71, 85], 
           Rational[94, 255], 0],
         BackFaceColor->RGBColor[
           Rational[71, 85], 
           Rational[94, 255], 0],
         GraphicsColor->RGBColor[
           Rational[71, 85], 
           Rational[94, 255], 0],
         FontColor->RGBColor[
           Rational[71, 85], 
           Rational[94, 255], 0]], 
        StyleBox[
         TagBox[
          InterpretationBox[
           StyleBox["\<\"-682.8\"\>",
            ShowStringCharacters->False],
           -682.7944113140984,
           AutoDelete->True],
          NumberForm[#, {5, 1}]& ],
         StripOnInput->False,
         LineColor->RGBColor[
           Rational[71, 85], 
           Rational[94, 255], 0],
         FrontFaceColor->RGBColor[
           Rational[71, 85], 
           Rational[94, 255], 0],
         BackFaceColor->RGBColor[
           Rational[71, 85], 
           Rational[94, 255], 0],
         GraphicsColor->RGBColor[
           Rational[71, 85], 
           Rational[94, 255], 0],
         FontColor->RGBColor[
           Rational[71, 85], 
           Rational[94, 255], 0]]}
      },
      GridBoxAlignment->{"Columns" -> {{Center}}, "Rows" -> {{Baseline}}},
      GridBoxSpacings->{"Columns" -> {
          Offset[0.27999999999999997`], {
           Offset[0.7]}, 
          Offset[0.27999999999999997`]}, "Rows" -> {
          Offset[0.2], {
           Offset[0.4]}, 
          Offset[0.2]}}], "\[NoBreak]", ")"}],
    Function[BoxForm`e$, 
     MatrixForm[BoxForm`e$]]], ",", 
   TagBox[
    RowBox[{"(", "\[NoBreak]", GridBox[{
       {"\<\"PB2\"\>", "\<\"\"\>", "\<\"\"\>", "\<\"\"\>"},
       {"\<\"Pos.\"\>", "\<\"22\"\>", "\<\"obs:\"\>", "\<\"exp:\"\>"},
       {"\<\"cgt\"\>", "\<\"R\"\>", 
        TagBox[
         InterpretationBox[
          StyleBox["\<\"0\"\>",
           ShowStringCharacters->False],
          0,
          Editable->False],
         NumberForm[#, 2]& ], 
        TagBox[
         InterpretationBox[
          StyleBox["\<\"0.27\"\>",
           ShowStringCharacters->False],
          0.2654631261995882,
          AutoDelete->True],
         NumberForm[#, {4, 2}]& ]},
       {"\<\"cgc\"\>", "\<\"R\"\>", 
        TagBox[
         InterpretationBox[
          StyleBox["\<\"0\"\>",
           ShowStringCharacters->False],
          0,
          Editable->False],
         NumberForm[#, 2]& ], 
        TagBox[
         InterpretationBox[
          StyleBox["\<\"0.37\"\>",
           ShowStringCharacters->False],
          0.3728615189324867,
          AutoDelete->True],
         NumberForm[#, {4, 2}]& ]},
       {"\<\"cga\"\>", "\<\"R\"\>", 
        TagBox[
         InterpretationBox[
          StyleBox["\<\"0\"\>",
           ShowStringCharacters->False],
          0,
          Editable->False],
         NumberForm[#, 2]& ], 
        TagBox[
         InterpretationBox[
          StyleBox["\<\"0.68\"\>",
           ShowStringCharacters->False],
          0.6778225227217118,
          AutoDelete->True],
         NumberForm[#, {4, 2}]& ]},
       {"\<\"cgg\"\>", "\<\"R\"\>", 
        TagBox[
         InterpretationBox[
          StyleBox["\<\"0\"\>",
           ShowStringCharacters->False],
          0,
          Editable->False],
         NumberForm[#, 2]& ], 
        TagBox[
         InterpretationBox[
          StyleBox["\<\"0.55\"\>",
           ShowStringCharacters->False],
          0.5482397545681321,
          AutoDelete->True],
         NumberForm[#, {4, 2}]& ]},
       {"\<\"aaa\"\>", "\<\"K\"\>", 
        TagBox[
         InterpretationBox[
          StyleBox["\<\"2151\"\>",
           ShowStringCharacters->False],
          2151,
          Editable->False],
         NumberForm[#, 2]& ], 
        TagBox[
         InterpretationBox[
          StyleBox["\<\"1305.00\"\>",
           ShowStringCharacters->False],
          1305.034519220702,
          AutoDelete->True],
         NumberForm[#, {4, 2}]& ]},
       {"\<\"aag\"\>", "\<\"K\"\>", 
        TagBox[
         InterpretationBox[
          StyleBox["\<\"174\"\>",
           ShowStringCharacters->False],
          174,
          Editable->False],
         NumberForm[#, 2]& ], 
        TagBox[
         InterpretationBox[
          StyleBox["\<\"1020.00\"\>",
           ShowStringCharacters->False],
          1019.9654807792978`,
          AutoDelete->True],
         NumberForm[#, {4, 2}]& ]},
       {"\<\"aga\"\>", "\<\"R\"\>", 
        TagBox[
         InterpretationBox[
          StyleBox["\<\"6\"\>",
           ShowStringCharacters->False],
          6,
          Editable->False],
         NumberForm[#, 2]& ], 
        TagBox[
         InterpretationBox[
          StyleBox["\<\"3.21\"\>",
           ShowStringCharacters->False],
          3.210856862177368,
          AutoDelete->True],
         NumberForm[#, {4, 2}]& ]},
       {"\<\"agg\"\>", "\<\"R\"\>", 
        TagBox[
         InterpretationBox[
          StyleBox["\<\"1\"\>",
           ShowStringCharacters->False],
          1,
          Editable->False],
         NumberForm[#, 2]& ], 
        TagBox[
         InterpretationBox[
          StyleBox["\<\"1.92\"\>",
           ShowStringCharacters->False],
          1.9247562154007136`,
          AutoDelete->True],
         NumberForm[#, {4, 2}]& ]},
       {"\<\"---\"\>", "\<\"--\"\>", "\<\"-------\"\>", "\<\"-------\"\>"},
       {"\<\"mPD\"\>", "\<\"\"\>", "0.1448704278892958138`2.", 
        "0.5003107559834460366`2."},
       {"\<\"\"\>", "\<\"\"\>", "\<\"nPD:\"\>", "0.29`"},
       {"\<\"\"\>", "\<\"\"\>", "\<\"N. weight:\"\>", 
        TagBox[
         InterpretationBox[
          StyleBox["\<\"0.44\"\>",
           ShowStringCharacters->False],
          0.44440854810660047`,
          AutoDelete->True],
         NumberForm[#, 2]& ]},
       {"\<\"\"\>", "\<\"\"\>", 
        StyleBox["\<\"Sc. PD:\"\>",
         StripOnInput->False,
         LineColor->RGBColor[
           Rational[71, 85], 
           Rational[94, 255], 0],
         FrontFaceColor->RGBColor[
           Rational[71, 85], 
           Rational[94, 255], 0],
         BackFaceColor->RGBColor[
           Rational[71, 85], 
           Rational[94, 255], 0],
         GraphicsColor->RGBColor[
           Rational[71, 85], 
           Rational[94, 255], 0],
         FontColor->RGBColor[
           Rational[71, 85], 
           Rational[94, 255], 0]], 
        StyleBox[
         TagBox[
          InterpretationBox[
           StyleBox["\<\"0.029\"\>",
            ShowStringCharacters->False],
           0.029191510918046584`,
           AutoDelete->True],
          NumberForm[#, 2]& ],
         StripOnInput->False,
         LineColor->RGBColor[
           Rational[71, 85], 
           Rational[94, 255], 0],
         FrontFaceColor->RGBColor[
           Rational[71, 85], 
           Rational[94, 255], 0],
         BackFaceColor->RGBColor[
           Rational[71, 85], 
           Rational[94, 255], 0],
         GraphicsColor->RGBColor[
           Rational[71, 85], 
           Rational[94, 255], 0],
         FontColor->RGBColor[
           Rational[71, 85], 
           Rational[94, 255], 0]]},
       {"\<\"\"\>", "\<\"\"\>", 
        StyleBox["\<\"Sc. rank:\"\>",
         StripOnInput->False,
         LineColor->RGBColor[
           Rational[71, 85], 
           Rational[94, 255], 0],
         FrontFaceColor->RGBColor[
           Rational[71, 85], 
           Rational[94, 255], 0],
         BackFaceColor->RGBColor[
           Rational[71, 85], 
           Rational[94, 255], 0],
         GraphicsColor->RGBColor[
           Rational[71, 85], 
           Rational[94, 255], 0],
         FontColor->RGBColor[
           Rational[71, 85], 
           Rational[94, 255], 0]], 
        StyleBox[
         TagBox[
          InterpretationBox[
           StyleBox["\<\"246.2\"\>",
            ShowStringCharacters->False],
           246.20207424396864`,
           AutoDelete->True],
          NumberForm[#, {5, 1}]& ],
         StripOnInput->False,
         LineColor->RGBColor[
           Rational[71, 85], 
           Rational[94, 255], 0],
         FrontFaceColor->RGBColor[
           Rational[71, 85], 
           Rational[94, 255], 0],
         BackFaceColor->RGBColor[
           Rational[71, 85], 
           Rational[94, 255], 0],
         GraphicsColor->RGBColor[
           Rational[71, 85], 
           Rational[94, 255], 0],
         FontColor->RGBColor[
           Rational[71, 85], 
           Rational[94, 255], 0]]}
      },
      GridBoxAlignment->{"Columns" -> {{Center}}, "Rows" -> {{Baseline}}},
      GridBoxSpacings->{"Columns" -> {
          Offset[0.27999999999999997`], {
           Offset[0.7]}, 
          Offset[0.27999999999999997`]}, "Rows" -> {
          Offset[0.2], {
           Offset[0.4]}, 
          Offset[0.2]}}], "\[NoBreak]", ")"}],
    Function[BoxForm`e$, 
     MatrixForm[BoxForm`e$]]], ",", 
   TagBox[
    RowBox[{"(", "\[NoBreak]", GridBox[{
       {"\<\"PB2\"\>", "\<\"\"\>", "\<\"\"\>", "\<\"\"\>"},
       {"\<\"Pos.\"\>", "\<\"23\"\>", "\<\"obs:\"\>", "\<\"exp:\"\>"},
       {"\<\"act\"\>", "\<\"T\"\>", 
        TagBox[
         InterpretationBox[
          StyleBox["\<\"1\"\>",
           ShowStringCharacters->False],
          1,
          Editable->False],
         NumberForm[#, 2]& ], 
        TagBox[
         InterpretationBox[
          StyleBox["\<\"617.70\"\>",
           ShowStringCharacters->False],
          617.7139152293685,
          AutoDelete->True],
         NumberForm[#, {4, 2}]& ]},
       {"\<\"acc\"\>", "\<\"T\"\>", 
        TagBox[
         InterpretationBox[
          StyleBox["\<\"2331\"\>",
           ShowStringCharacters->False],
          2331,
          Editable->False],
         NumberForm[#, 2]& ], 
        TagBox[
         InterpretationBox[
          StyleBox["\<\"515.20\"\>",
           ShowStringCharacters->False],
          515.2481233297104,
          AutoDelete->True],
         NumberForm[#, {4, 2}]& ]},
       {"\<\"aca\"\>", "\<\"T\"\>", 
        TagBox[
         InterpretationBox[
          StyleBox["\<\"0\"\>",
           ShowStringCharacters->False],
          0,
          Editable->False],
         NumberForm[#, 2]& ], 
        TagBox[
         InterpretationBox[
          StyleBox["\<\"1002.00\"\>",
           ShowStringCharacters->False],
          1002.0617769028123`,
          AutoDelete->True],
         NumberForm[#, {4, 2}]& ]},
       {"\<\"acg\"\>", "\<\"T\"\>", 
        TagBox[
         InterpretationBox[
          StyleBox["\<\"0\"\>",
           ShowStringCharacters->False],
          0,
          Editable->False],
         NumberForm[#, 2]& ], 
        TagBox[
         InterpretationBox[
          StyleBox["\<\"197.00\"\>",
           ShowStringCharacters->False],
          196.97618453810878`,
          AutoDelete->True],
         NumberForm[#, {4, 2}]& ]},
       {"\<\"---\"\>", "\<\"--\"\>", "\<\"-------\"\>", "\<\"-------\"\>"},
       {"\<\"mPD\"\>", "\<\"\"\>", "0.0008576329331046312`2.", 
        "0.6892407279163939583`2."},
       {"\<\"\"\>", "\<\"\"\>", "\<\"nPD:\"\>", "0.`"},
       {"\<\"\"\>", "\<\"\"\>", "\<\"N. weight:\"\>", 
        TagBox[
         InterpretationBox[
          StyleBox["\<\"2.\"\>",
           ShowStringCharacters->False],
          2.015420457028787,
          AutoDelete->True],
         NumberForm[#, 2]& ]},
       {"\<\"\"\>", "\<\"\"\>", 
        StyleBox["\<\"Sc. PD:\"\>",
         StripOnInput->False,
         LineColor->RGBColor[
           Rational[71, 85], 
           Rational[94, 255], 0],
         FrontFaceColor->RGBColor[
           Rational[71, 85], 
           Rational[94, 255], 0],
         BackFaceColor->RGBColor[
           Rational[71, 85], 
           Rational[94, 255], 0],
         GraphicsColor->RGBColor[
           Rational[71, 85], 
           Rational[94, 255], 0],
         FontColor->RGBColor[
           Rational[71, 85], 
           Rational[94, 255], 0]], 
        StyleBox[
         TagBox[
          InterpretationBox[
           StyleBox["\<\"-0.43\"\>",
            ShowStringCharacters->False],
           -0.4321481150139802,
           AutoDelete->True],
          NumberForm[#, 2]& ],
         StripOnInput->False,
         LineColor->RGBColor[
           Rational[71, 85], 
           Rational[94, 255], 0],
         FrontFaceColor->RGBColor[
           Rational[71, 85], 
           Rational[94, 255], 0],
         BackFaceColor->RGBColor[
           Rational[71, 85], 
           Rational[94, 255], 0],
         GraphicsColor->RGBColor[
           Rational[71, 85], 
           Rational[94, 255], 0],
         FontColor->RGBColor[
           Rational[71, 85], 
           Rational[94, 255], 0]]},
       {"\<\"\"\>", "\<\"\"\>", 
        StyleBox["\<\"Sc. rank:\"\>",
         StripOnInput->False,
         LineColor->RGBColor[
           Rational[71, 85], 
           Rational[94, 255], 0],
         FrontFaceColor->RGBColor[
           Rational[71, 85], 
           Rational[94, 255], 0],
         BackFaceColor->RGBColor[
           Rational[71, 85], 
           Rational[94, 255], 0],
         GraphicsColor->RGBColor[
           Rational[71, 85], 
           Rational[94, 255], 0],
         FontColor->RGBColor[
           Rational[71, 85], 
           Rational[94, 255], 0]], 
        StyleBox[
         TagBox[
          InterpretationBox[
           StyleBox["\<\"-2849.1\"\>",
            ShowStringCharacters->False],
           -2849.127706598883,
           AutoDelete->True],
          NumberForm[#, {5, 1}]& ],
         StripOnInput->False,
         LineColor->RGBColor[
           Rational[71, 85], 
           Rational[94, 255], 0],
         FrontFaceColor->RGBColor[
           Rational[71, 85], 
           Rational[94, 255], 0],
         BackFaceColor->RGBColor[
           Rational[71, 85], 
           Rational[94, 255], 0],
         GraphicsColor->RGBColor[
           Rational[71, 85], 
           Rational[94, 255], 0],
         FontColor->RGBColor[
           Rational[71, 85], 
           Rational[94, 255], 0]]}
      },
      GridBoxAlignment->{"Columns" -> {{Center}}, "Rows" -> {{Baseline}}},
      GridBoxSpacings->{"Columns" -> {
          Offset[0.27999999999999997`], {
           Offset[0.7]}, 
          Offset[0.27999999999999997`]}, "Rows" -> {
          Offset[0.2], {
           Offset[0.4]}, 
          Offset[0.2]}}], "\[NoBreak]", ")"}],
    Function[BoxForm`e$, 
     MatrixForm[BoxForm`e$]]], ",", 
   TagBox[
    RowBox[{"(", "\[NoBreak]", GridBox[{
       {"\<\"PB2\"\>", "\<\"\"\>", "\<\"\"\>", "\<\"\"\>"},
       {"\<\"Pos.\"\>", "\<\"24\"\>", "\<\"obs:\"\>", "\<\"exp:\"\>"},
       {"\<\"act\"\>", "\<\"T\"\>", 
        TagBox[
         InterpretationBox[
          StyleBox["\<\"2191\"\>",
           ShowStringCharacters->False],
          2191,
          Editable->False],
         NumberForm[#, 2]& ], 
        TagBox[
         InterpretationBox[
          StyleBox["\<\"617.70\"\>",
           ShowStringCharacters->False],
          617.7139152293685,
          AutoDelete->True],
         NumberForm[#, {4, 2}]& ]},
       {"\<\"acc\"\>", "\<\"T\"\>", 
        TagBox[
         InterpretationBox[
          StyleBox["\<\"1\"\>",
           ShowStringCharacters->False],
          1,
          Editable->False],
         NumberForm[#, 2]& ], 
        TagBox[
         InterpretationBox[
          StyleBox["\<\"515.20\"\>",
           ShowStringCharacters->False],
          515.2481233297104,
          AutoDelete->True],
         NumberForm[#, {4, 2}]& ]},
       {"\<\"aca\"\>", "\<\"T\"\>", 
        TagBox[
         InterpretationBox[
          StyleBox["\<\"3\"\>",
           ShowStringCharacters->False],
          3,
          Editable->False],
         NumberForm[#, 2]& ], 
        TagBox[
         InterpretationBox[
          StyleBox["\<\"1002.00\"\>",
           ShowStringCharacters->False],
          1002.0617769028123`,
          AutoDelete->True],
         NumberForm[#, {4, 2}]& ]},
       {"\<\"acg\"\>", "\<\"T\"\>", 
        TagBox[
         InterpretationBox[
          StyleBox["\<\"137\"\>",
           ShowStringCharacters->False],
          137,
          Editable->False],
         NumberForm[#, 2]& ], 
        TagBox[
         InterpretationBox[
          StyleBox["\<\"197.00\"\>",
           ShowStringCharacters->False],
          196.97618453810878`,
          AutoDelete->True],
         NumberForm[#, {4, 2}]& ]},
       {"\<\"---\"\>", "\<\"--\"\>", "\<\"-------\"\>", "\<\"-------\"\>"},
       {"\<\"mPD\"\>", "\<\"\"\>", "0.1138661327340572624`2.", 
        "0.6892407279163939583`2."},
       {"\<\"\"\>", "\<\"\"\>", "\<\"nPD:\"\>", "0.17`"},
       {"\<\"\"\>", "\<\"\"\>", "\<\"N. weight:\"\>", 
        TagBox[
         InterpretationBox[
          StyleBox["\<\"1.6\"\>",
           ShowStringCharacters->False],
          1.5526848594509632`,
          AutoDelete->True],
         NumberForm[#, 2]& ]},
       {"\<\"\"\>", "\<\"\"\>", 
        StyleBox["\<\"Sc. PD:\"\>",
         StripOnInput->False,
         LineColor->RGBColor[
           Rational[71, 85], 
           Rational[94, 255], 0],
         FrontFaceColor->RGBColor[
           Rational[71, 85], 
           Rational[94, 255], 0],
         BackFaceColor->RGBColor[
           Rational[71, 85], 
           Rational[94, 255], 0],
         GraphicsColor->RGBColor[
           Rational[71, 85], 
           Rational[94, 255], 0],
         FontColor->RGBColor[
           Rational[71, 85], 
           Rational[94, 255], 0]], 
        StyleBox[
         TagBox[
          InterpretationBox[
           StyleBox["\<\"-0.086\"\>",
            ShowStringCharacters->False],
           -0.08559734335971543,
           AutoDelete->True],
          NumberForm[#, 2]& ],
         StripOnInput->False,
         LineColor->RGBColor[
           Rational[71, 85], 
           Rational[94, 255], 0],
         FrontFaceColor->RGBColor[
           Rational[71, 85], 
           Rational[94, 255], 0],
         BackFaceColor->RGBColor[
           Rational[71, 85], 
           Rational[94, 255], 0],
         GraphicsColor->RGBColor[
           Rational[71, 85], 
           Rational[94, 255], 0],
         FontColor->RGBColor[
           Rational[71, 85], 
           Rational[94, 255], 0]]},
       {"\<\"\"\>", "\<\"\"\>", 
        StyleBox["\<\"Sc. rank:\"\>",
         StripOnInput->False,
         LineColor->RGBColor[
           Rational[71, 85], 
           Rational[94, 255], 0],
         FrontFaceColor->RGBColor[
           Rational[71, 85], 
           Rational[94, 255], 0],
         BackFaceColor->RGBColor[
           Rational[71, 85], 
           Rational[94, 255], 0],
         GraphicsColor->RGBColor[
           Rational[71, 85], 
           Rational[94, 255], 0],
         FontColor->RGBColor[
           Rational[71, 85], 
           Rational[94, 255], 0]], 
        StyleBox[
         TagBox[
          InterpretationBox[
           StyleBox["\<\"338.4\"\>",
            ShowStringCharacters->False],
           338.40140903148335`,
           AutoDelete->True],
          NumberForm[#, {5, 1}]& ],
         StripOnInput->False,
         LineColor->RGBColor[
           Rational[71, 85], 
           Rational[94, 255], 0],
         FrontFaceColor->RGBColor[
           Rational[71, 85], 
           Rational[94, 255], 0],
         BackFaceColor->RGBColor[
           Rational[71, 85], 
           Rational[94, 255], 0],
         GraphicsColor->RGBColor[
           Rational[71, 85], 
           Rational[94, 255], 0],
         FontColor->RGBColor[
           Rational[71, 85], 
           Rational[94, 255], 0]]}
      },
      GridBoxAlignment->{"Columns" -> {{Center}}, "Rows" -> {{Baseline}}},
      GridBoxSpacings->{"Columns" -> {
          Offset[0.27999999999999997`], {
           Offset[0.7]}, 
          Offset[0.27999999999999997`]}, "Rows" -> {
          Offset[0.2], {
           Offset[0.4]}, 
          Offset[0.2]}}], "\[NoBreak]", ")"}],
    Function[BoxForm`e$, 
     MatrixForm[BoxForm`e$]]], ",", 
   TagBox[
    RowBox[{"(", "\[NoBreak]", GridBox[{
       {"\<\"PB2\"\>", "\<\"\"\>", "\<\"\"\>", "\<\"\"\>"},
       {"\<\"Pos.\"\>", "\<\"25\"\>", "\<\"obs:\"\>", "\<\"exp:\"\>"},
       {"\<\"gtt\"\>", "\<\"V\"\>", 
        TagBox[
         InterpretationBox[
          StyleBox["\<\"6\"\>",
           ShowStringCharacters->False],
          6,
          Editable->False],
         NumberForm[#, 2]& ], 
        TagBox[
         InterpretationBox[
          StyleBox["\<\"507.20\"\>",
           ShowStringCharacters->False],
          507.1639833532773,
          AutoDelete->True],
         NumberForm[#, {4, 2}]& ]},
       {"\<\"gtc\"\>", "\<\"V\"\>", 
        TagBox[
         InterpretationBox[
          StyleBox["\<\"0\"\>",
           ShowStringCharacters->False],
          0,
          Editable->False],
         NumberForm[#, 2]& ], 
        TagBox[
         InterpretationBox[
          StyleBox["\<\"492.70\"\>",
           ShowStringCharacters->False],
          492.7275973242563,
          AutoDelete->True],
         NumberForm[#, {4, 2}]& ]},
       {"\<\"gta\"\>", "\<\"V\"\>", 
        TagBox[
         InterpretationBox[
          StyleBox["\<\"1\"\>",
           ShowStringCharacters->False],
          1,
          Editable->False],
         NumberForm[#, 2]& ], 
        TagBox[
         InterpretationBox[
          StyleBox["\<\"458.80\"\>",
           ShowStringCharacters->False],
          458.8459686076545,
          AutoDelete->True],
         NumberForm[#, {4, 2}]& ]},
       {"\<\"gtg\"\>", "\<\"V\"\>", 
        TagBox[
         InterpretationBox[
          StyleBox["\<\"2325\"\>",
           ShowStringCharacters->False],
          2325,
          Editable->False],
         NumberForm[#, 2]& ], 
        TagBox[
         InterpretationBox[
          StyleBox["\<\"873.30\"\>",
           ShowStringCharacters->False],
          873.262450714812,
          AutoDelete->True],
         NumberForm[#, {4, 2}]& ]},
       {"\<\"---\"\>", "\<\"--\"\>", "\<\"-------\"\>", "\<\"-------\"\>"},
       {"\<\"mPD\"\>", "\<\"\"\>", "0.0059901852354682544`2.", 
        "0.7291169466517683167`2."},
       {"\<\"\"\>", "\<\"\"\>", "\<\"nPD:\"\>", "0.01`"},
       {"\<\"\"\>", "\<\"\"\>", "\<\"N. weight:\"\>", 
        TagBox[
         InterpretationBox[
          StyleBox["\<\"1.3\"\>",
           ShowStringCharacters->False],
          1.2890031150316261`,
          AutoDelete->True],
         NumberForm[#, 2]& ]},
       {"\<\"\"\>", "\<\"\"\>", 
        StyleBox["\<\"Sc. PD:\"\>",
         StripOnInput->False,
         LineColor->RGBColor[
           Rational[71, 85], 
           Rational[94, 255], 0],
         FrontFaceColor->RGBColor[
           Rational[71, 85], 
           Rational[94, 255], 0],
         BackFaceColor->RGBColor[
           Rational[71, 85], 
           Rational[94, 255], 0],
         GraphicsColor->RGBColor[
           Rational[71, 85], 
           Rational[94, 255], 0],
         FontColor->RGBColor[
           Rational[71, 85], 
           Rational[94, 255], 0]], 
        StyleBox[
         TagBox[
          InterpretationBox[
           StyleBox["\<\"-0.27\"\>",
            ShowStringCharacters->False],
           -0.2676588813883302,
           AutoDelete->True],
          NumberForm[#, 2]& ],
         StripOnInput->False,
         LineColor->RGBColor[
           Rational[71, 85], 
           Rational[94, 255], 0],
         FrontFaceColor->RGBColor[
           Rational[71, 85], 
           Rational[94, 255], 0],
         BackFaceColor->RGBColor[
           Rational[71, 85], 
           Rational[94, 255], 0],
         GraphicsColor->RGBColor[
           Rational[71, 85], 
           Rational[94, 255], 0],
         FontColor->RGBColor[
           Rational[71, 85], 
           Rational[94, 255], 0]]},
       {"\<\"\"\>", "\<\"\"\>", 
        StyleBox["\<\"Sc. rank:\"\>",
         StripOnInput->False,
         LineColor->RGBColor[
           Rational[71, 85], 
           Rational[94, 255], 0],
         FrontFaceColor->RGBColor[
           Rational[71, 85], 
           Rational[94, 255], 0],
         BackFaceColor->RGBColor[
           Rational[71, 85], 
           Rational[94, 255], 0],
         GraphicsColor->RGBColor[
           Rational[71, 85], 
           Rational[94, 255], 0],
         FontColor->RGBColor[
           Rational[71, 85], 
           Rational[94, 255], 0]], 
        StyleBox[
         TagBox[
          InterpretationBox[
           StyleBox["\<\"-1418.5\"\>",
            ShowStringCharacters->False],
           -1418.45572051958,
           AutoDelete->True],
          NumberForm[#, {5, 1}]& ],
         StripOnInput->False,
         LineColor->RGBColor[
           Rational[71, 85], 
           Rational[94, 255], 0],
         FrontFaceColor->RGBColor[
           Rational[71, 85], 
           Rational[94, 255], 0],
         BackFaceColor->RGBColor[
           Rational[71, 85], 
           Rational[94, 255], 0],
         GraphicsColor->RGBColor[
           Rational[71, 85], 
           Rational[94, 255], 0],
         FontColor->RGBColor[
           Rational[71, 85], 
           Rational[94, 255], 0]]}
      },
      GridBoxAlignment->{"Columns" -> {{Center}}, "Rows" -> {{Baseline}}},
      GridBoxSpacings->{"Columns" -> {
          Offset[0.27999999999999997`], {
           Offset[0.7]}, 
          Offset[0.27999999999999997`]}, "Rows" -> {
          Offset[0.2], {
           Offset[0.4]}, 
          Offset[0.2]}}], "\[NoBreak]", ")"}],
    Function[BoxForm`e$, 
     MatrixForm[BoxForm`e$]]], ",", 
   TagBox[
    RowBox[{"(", "\[NoBreak]", GridBox[{
       {"\<\"PB2\"\>", "\<\"\"\>", "\<\"\"\>", "\<\"\"\>"},
       {"\<\"Pos.\"\>", "\<\"26\"\>", "\<\"obs:\"\>", "\<\"exp:\"\>"},
       {"\<\"gat\"\>", "\<\"D\"\>", 
        TagBox[
         InterpretationBox[
          StyleBox["\<\"2\"\>",
           ShowStringCharacters->False],
          2,
          Editable->False],
         NumberForm[#, 2]& ], 
        TagBox[
         InterpretationBox[
          StyleBox["\<\"1341.00\"\>",
           ShowStringCharacters->False],
          1341.400316523258,
          AutoDelete->True],
         NumberForm[#, {4, 2}]& ]},
       {"\<\"gac\"\>", "\<\"D\"\>", 
        TagBox[
         InterpretationBox[
          StyleBox["\<\"2330\"\>",
           ShowStringCharacters->False],
          2330,
          Editable->False],
         NumberForm[#, 2]& ], 
        TagBox[
         InterpretationBox[
          StyleBox["\<\"990.60\"\>",
           ShowStringCharacters->False],
          990.5996834767421,
          AutoDelete->True],
         NumberForm[#, {4, 2}]& ]},
       {"\<\"---\"\>", "\<\"--\"\>", "\<\"-------\"\>", "\<\"-------\"\>"},
       {"\<\"mPD\"\>", "\<\"\"\>", "0.0017145300164168089`2.", 
        "0.488685544752676752`2."},
       {"\<\"\"\>", "\<\"\"\>", "\<\"nPD:\"\>", "0.`"},
       {"\<\"\"\>", "\<\"\"\>", "\<\"N. weight:\"\>", 
        TagBox[
         InterpretationBox[
          StyleBox["\<\"1.1\"\>",
           ShowStringCharacters->False],
          1.1366054635768743`,
          AutoDelete->True],
         NumberForm[#, 2]& ]},
       {"\<\"\"\>", "\<\"\"\>", 
        StyleBox["\<\"Sc. PD:\"\>",
         StripOnInput->False,
         LineColor->RGBColor[
           Rational[71, 85], 
           Rational[94, 255], 0],
         FrontFaceColor->RGBColor[
           Rational[71, 85], 
           Rational[94, 255], 0],
         BackFaceColor->RGBColor[
           Rational[71, 85], 
           Rational[94, 255], 0],
         GraphicsColor->RGBColor[
           Rational[71, 85], 
           Rational[94, 255], 0],
         FontColor->RGBColor[
           Rational[71, 85], 
           Rational[94, 255], 0]], 
        StyleBox[
         TagBox[
          InterpretationBox[
           StyleBox["\<\"-0.24\"\>",
            ShowStringCharacters->False],
           -0.24121172559493342`,
           AutoDelete->True],
          NumberForm[#, 2]& ],
         StripOnInput->False,
         LineColor->RGBColor[
           Rational[71, 85], 
           Rational[94, 255], 0],
         FrontFaceColor->RGBColor[
           Rational[71, 85], 
           Rational[94, 255], 0],
         BackFaceColor->RGBColor[
           Rational[71, 85], 
           Rational[94, 255], 0],
         GraphicsColor->RGBColor[
           Rational[71, 85], 
           Rational[94, 255], 0],
         FontColor->RGBColor[
           Rational[71, 85], 
           Rational[94, 255], 0]]},
       {"\<\"\"\>", "\<\"\"\>", 
        StyleBox["\<\"Sc. rank:\"\>",
         StripOnInput->False,
         LineColor->RGBColor[
           Rational[71, 85], 
           Rational[94, 255], 0],
         FrontFaceColor->RGBColor[
           Rational[71, 85], 
           Rational[94, 255], 0],
         BackFaceColor->RGBColor[
           Rational[71, 85], 
           Rational[94, 255], 0],
         GraphicsColor->RGBColor[
           Rational[71, 85], 
           Rational[94, 255], 0],
         FontColor->RGBColor[
           Rational[71, 85], 
           Rational[94, 255], 0]], 
        StyleBox[
         TagBox[
          InterpretationBox[
           StyleBox["\<\"-1476.3\"\>",
            ShowStringCharacters->False],
           -1476.2866732679472`,
           AutoDelete->True],
          NumberForm[#, {5, 1}]& ],
         StripOnInput->False,
         LineColor->RGBColor[
           Rational[71, 85], 
           Rational[94, 255], 0],
         FrontFaceColor->RGBColor[
           Rational[71, 85], 
           Rational[94, 255], 0],
         BackFaceColor->RGBColor[
           Rational[71, 85], 
           Rational[94, 255], 0],
         GraphicsColor->RGBColor[
           Rational[71, 85], 
           Rational[94, 255], 0],
         FontColor->RGBColor[
           Rational[71, 85], 
           Rational[94, 255], 0]]}
      },
      GridBoxAlignment->{"Columns" -> {{Center}}, "Rows" -> {{Baseline}}},
      GridBoxSpacings->{"Columns" -> {
          Offset[0.27999999999999997`], {
           Offset[0.7]}, 
          Offset[0.27999999999999997`]}, "Rows" -> {
          Offset[0.2], {
           Offset[0.4]}, 
          Offset[0.2]}}], "\[NoBreak]", ")"}],
    Function[BoxForm`e$, 
     MatrixForm[BoxForm`e$]]], ",", 
   TagBox[
    RowBox[{"(", "\[NoBreak]", GridBox[{
       {"\<\"PB2\"\>", "\<\"\"\>", "\<\"\"\>", "\<\"\"\>"},
       {"\<\"Pos.\"\>", "\<\"27\"\>", "\<\"obs:\"\>", "\<\"exp:\"\>"},
       {"\<\"cat\"\>", "\<\"H\"\>", 
        TagBox[
         InterpretationBox[
          StyleBox["\<\"2299\"\>",
           ShowStringCharacters->False],
          2299,
          Editable->False],
         NumberForm[#, 2]& ], 
        TagBox[
         InterpretationBox[
          StyleBox["\<\"1387.00\"\>",
           ShowStringCharacters->False],
          1386.5635590346312`,
          AutoDelete->True],
         NumberForm[#, {4, 2}]& ]},
       {"\<\"cac\"\>", "\<\"H\"\>", 
        TagBox[
         InterpretationBox[
          StyleBox["\<\"33\"\>",
           ShowStringCharacters->False],
          33,
          Editable->False],
         NumberForm[#, 2]& ], 
        TagBox[
         InterpretationBox[
          StyleBox["\<\"945.40\"\>",
           ShowStringCharacters->False],
          945.436440965369,
          AutoDelete->True],
         NumberForm[#, {4, 2}]& ]},
       {"\<\"---\"\>", "\<\"--\"\>", "\<\"-------\"\>", "\<\"-------\"\>"},
       {"\<\"mPD\"\>", "\<\"\"\>", "0.0279133581020373473`2.", 
        "0.4821087606637669891`2."},
       {"\<\"\"\>", "\<\"\"\>", "\<\"nPD:\"\>", "0.06`"},
       {"\<\"\"\>", "\<\"\"\>", "\<\"N. weight:\"\>", 
        TagBox[
         InterpretationBox[
          StyleBox["\<\"0.6\"\>",
           ShowStringCharacters->False],
          0.604926960262232,
          AutoDelete->True],
         NumberForm[#, 2]& ]},
       {"\<\"\"\>", "\<\"\"\>", 
        StyleBox["\<\"Sc. PD:\"\>",
         StripOnInput->False,
         LineColor->RGBColor[
           Rational[71, 85], 
           Rational[94, 255], 0],
         FrontFaceColor->RGBColor[
           Rational[71, 85], 
           Rational[94, 255], 0],
         BackFaceColor->RGBColor[
           Rational[71, 85], 
           Rational[94, 255], 0],
         GraphicsColor->RGBColor[
           Rational[71, 85], 
           Rational[94, 255], 0],
         FontColor->RGBColor[
           Rational[71, 85], 
           Rational[94, 255], 0]], 
        StyleBox[
         TagBox[
          InterpretationBox[
           StyleBox["\<\"-0.096\"\>",
            ShowStringCharacters->False],
           -0.09641316625437471,
           AutoDelete->True],
          NumberForm[#, 2]& ],
         StripOnInput->False,
         LineColor->RGBColor[
           Rational[71, 85], 
           Rational[94, 255], 0],
         FrontFaceColor->RGBColor[
           Rational[71, 85], 
           Rational[94, 255], 0],
         BackFaceColor->RGBColor[
           Rational[71, 85], 
           Rational[94, 255], 0],
         GraphicsColor->RGBColor[
           Rational[71, 85], 
           Rational[94, 255], 0],
         FontColor->RGBColor[
           Rational[71, 85], 
           Rational[94, 255], 0]]},
       {"\<\"\"\>", "\<\"\"\>", 
        StyleBox["\<\"Sc. rank:\"\>",
         StripOnInput->False,
         LineColor->RGBColor[
           Rational[71, 85], 
           Rational[94, 255], 0],
         FrontFaceColor->RGBColor[
           Rational[71, 85], 
           Rational[94, 255], 0],
         BackFaceColor->RGBColor[
           Rational[71, 85], 
           Rational[94, 255], 0],
         GraphicsColor->RGBColor[
           Rational[71, 85], 
           Rational[94, 255], 0],
         FontColor->RGBColor[
           Rational[71, 85], 
           Rational[94, 255], 0]], 
        StyleBox[
         TagBox[
          InterpretationBox[
           StyleBox["\<\"-118.3\"\>",
            ShowStringCharacters->False],
           -118.27441709242791`,
           AutoDelete->True],
          NumberForm[#, {5, 1}]& ],
         StripOnInput->False,
         LineColor->RGBColor[
           Rational[71, 85], 
           Rational[94, 255], 0],
         FrontFaceColor->RGBColor[
           Rational[71, 85], 
           Rational[94, 255], 0],
         BackFaceColor->RGBColor[
           Rational[71, 85], 
           Rational[94, 255], 0],
         GraphicsColor->RGBColor[
           Rational[71, 85], 
           Rational[94, 255], 0],
         FontColor->RGBColor[
           Rational[71, 85], 
           Rational[94, 255], 0]]}
      },
      GridBoxAlignment->{"Columns" -> {{Center}}, "Rows" -> {{Baseline}}},
      GridBoxSpacings->{"Columns" -> {
          Offset[0.27999999999999997`], {
           Offset[0.7]}, 
          Offset[0.27999999999999997`]}, "Rows" -> {
          Offset[0.2], {
           Offset[0.4]}, 
          Offset[0.2]}}], "\[NoBreak]", ")"}],
    Function[BoxForm`e$, 
     MatrixForm[BoxForm`e$]]], ",", 
   TagBox[
    RowBox[{"(", "\[NoBreak]", GridBox[{
       {"\<\"PB2\"\>", "\<\"\"\>", "\<\"\"\>", "\<\"\"\>"},
       {"\<\"Pos.\"\>", "\<\"28\"\>", "\<\"obs:\"\>", "\<\"exp:\"\>"},
       {"\<\"att\"\>", "\<\"I\"\>", 
        TagBox[
         InterpretationBox[
          StyleBox["\<\"0\"\>",
           ShowStringCharacters->False],
          0,
          Editable->False],
         NumberForm[#, 2]& ], 
        TagBox[
         InterpretationBox[
          StyleBox["\<\"0.37\"\>",
           ShowStringCharacters->False],
          0.3713360355267414,
          AutoDelete->True],
         NumberForm[#, {4, 2}]& ]},
       {"\<\"atc\"\>", "\<\"I\"\>", 
        TagBox[
         InterpretationBox[
          StyleBox["\<\"0\"\>",
           ShowStringCharacters->False],
          0,
          Editable->False],
         NumberForm[#, 2]& ], 
        TagBox[
         InterpretationBox[
          StyleBox["\<\"0.25\"\>",
           ShowStringCharacters->False],
          0.25079466786032184`,
          AutoDelete->True],
         NumberForm[#, {4, 2}]& ]},
       {"\<\"ata\"\>", "\<\"I\"\>", 
        TagBox[
         InterpretationBox[
          StyleBox["\<\"1\"\>",
           ShowStringCharacters->False],
          1,
          Editable->False],
         NumberForm[#, 2]& ], 
        TagBox[
         InterpretationBox[
          StyleBox["\<\"0.38\"\>",
           ShowStringCharacters->False],
          0.37786929661293667`,
          AutoDelete->True],
         NumberForm[#, {4, 2}]& ]},
       {"\<\"atg\"\>", "\<\"M\"\>", 
        TagBox[
         InterpretationBox[
          StyleBox["\<\"2331\"\>",
           ShowStringCharacters->False],
          2331,
          Editable->False],
         NumberForm[#, 2]& ], 
        TagBox[
         InterpretationBox[
          StyleBox["\<\"2331.00\"\>",
           ShowStringCharacters->False],
          2331.,
          AutoDelete->True],
         NumberForm[#, {4, 2}]& ]},
       {"\<\"---\"\>", "\<\"--\"\>", "\<\"-------\"\>", "\<\"-------\"\>"},
       {"\<\"mPD\"\>", "\<\"\"\>", "0.0008576329331046312`2.", 
        "0.0008573858720012212`2."},
       {"\<\"\"\>", "\<\"\"\>", "\<\"nPD:\"\>", "1.`"},
       {"\<\"\"\>", "\<\"\"\>", "\<\"N. weight:\"\>", 
        TagBox[
         InterpretationBox[
          StyleBox["\<\"0.00056\"\>",
           ShowStringCharacters->False],
          0.0005583330867424506,
          AutoDelete->True],
         NumberForm[#, 2]& ]},
       {"\<\"\"\>", "\<\"\"\>", 
        StyleBox["\<\"Sc. PD:\"\>",
         StripOnInput->False,
         LineColor->RGBColor[
           Rational[71, 85], 
           Rational[94, 255], 0],
         FrontFaceColor->RGBColor[
           Rational[71, 85], 
           Rational[94, 255], 0],
         BackFaceColor->RGBColor[
           Rational[71, 85], 
           Rational[94, 255], 0],
         GraphicsColor->RGBColor[
           Rational[71, 85], 
           Rational[94, 255], 0],
         FontColor->RGBColor[
           Rational[71, 85], 
           Rational[94, 255], 0]], 
        StyleBox[
         TagBox[
          InterpretationBox[
           StyleBox["\<\"0.00042\"\>",
            ShowStringCharacters->False],
           0.00042219817732473604`,
           AutoDelete->True],
          NumberForm[#, 2]& ],
         StripOnInput->False,
         LineColor->RGBColor[
           Rational[71, 85], 
           Rational[94, 255], 0],
         FrontFaceColor->RGBColor[
           Rational[71, 85], 
           Rational[94, 255], 0],
         BackFaceColor->RGBColor[
           Rational[71, 85], 
           Rational[94, 255], 0],
         GraphicsColor->RGBColor[
           Rational[71, 85], 
           Rational[94, 255], 0],
         FontColor->RGBColor[
           Rational[71, 85], 
           Rational[94, 255], 0]]},
       {"\<\"\"\>", "\<\"\"\>", 
        StyleBox["\<\"Sc. rank:\"\>",
         StripOnInput->False,
         LineColor->RGBColor[
           Rational[71, 85], 
           Rational[94, 255], 0],
         FrontFaceColor->RGBColor[
           Rational[71, 85], 
           Rational[94, 255], 0],
         BackFaceColor->RGBColor[
           Rational[71, 85], 
           Rational[94, 255], 0],
         GraphicsColor->RGBColor[
           Rational[71, 85], 
           Rational[94, 255], 0],
         FontColor->RGBColor[
           Rational[71, 85], 
           Rational[94, 255], 0]], 
        StyleBox[
         TagBox[
          InterpretationBox[
           StyleBox["\<\"0.8\"\>",
            ShowStringCharacters->False],
           0.8408346738233459,
           AutoDelete->True],
          NumberForm[#, {5, 1}]& ],
         StripOnInput->False,
         LineColor->RGBColor[
           Rational[71, 85], 
           Rational[94, 255], 0],
         FrontFaceColor->RGBColor[
           Rational[71, 85], 
           Rational[94, 255], 0],
         BackFaceColor->RGBColor[
           Rational[71, 85], 
           Rational[94, 255], 0],
         GraphicsColor->RGBColor[
           Rational[71, 85], 
           Rational[94, 255], 0],
         FontColor->RGBColor[
           Rational[71, 85], 
           Rational[94, 255], 0]]}
      },
      GridBoxAlignment->{"Columns" -> {{Center}}, "Rows" -> {{Baseline}}},
      GridBoxSpacings->{"Columns" -> {
          Offset[0.27999999999999997`], {
           Offset[0.7]}, 
          Offset[0.27999999999999997`]}, "Rows" -> {
          Offset[0.2], {
           Offset[0.4]}, 
          Offset[0.2]}}], "\[NoBreak]", ")"}],
    Function[BoxForm`e$, 
     MatrixForm[BoxForm`e$]]], ",", 
   TagBox[
    RowBox[{"(", "\[NoBreak]", GridBox[{
       {"\<\"PB2\"\>", "\<\"\"\>", "\<\"\"\>", "\<\"\"\>"},
       {"\<\"Pos.\"\>", "\<\"29\"\>", "\<\"obs:\"\>", "\<\"exp:\"\>"},
       {"\<\"gct\"\>", "\<\"A\"\>", 
        TagBox[
         InterpretationBox[
          StyleBox["\<\"2\"\>",
           ShowStringCharacters->False],
          2,
          Editable->False],
         NumberForm[#, 2]& ], 
        TagBox[
         InterpretationBox[
          StyleBox["\<\"593.20\"\>",
           ShowStringCharacters->False],
          593.2447120701544,
          AutoDelete->True],
         NumberForm[#, {4, 2}]& ]},
       {"\<\"gcc\"\>", "\<\"A\"\>", 
        TagBox[
         InterpretationBox[
          StyleBox["\<\"2321\"\>",
           ShowStringCharacters->False],
          2321,
          Editable->False],
         NumberForm[#, 2]& ], 
        TagBox[
         InterpretationBox[
          StyleBox["\<\"454.80\"\>",
           ShowStringCharacters->False],
          454.7568348929227,
          AutoDelete->True],
         NumberForm[#, {4, 2}]& ]},
       {"\<\"gca\"\>", "\<\"A\"\>", 
        TagBox[
         InterpretationBox[
          StyleBox["\<\"9\"\>",
           ShowStringCharacters->False],
          9,
          Editable->False],
         NumberForm[#, 2]& ], 
        TagBox[
         InterpretationBox[
          StyleBox["\<\"1025.00\"\>",
           ShowStringCharacters->False],
          1025.109913199117,
          AutoDelete->True],
         NumberForm[#, {4, 2}]& ]},
       {"\<\"gcg\"\>", "\<\"A\"\>", 
        TagBox[
         InterpretationBox[
          StyleBox["\<\"0\"\>",
           ShowStringCharacters->False],
          0,
          Editable->False],
         NumberForm[#, 2]& ], 
        TagBox[
         InterpretationBox[
          StyleBox["\<\"258.90\"\>",
           ShowStringCharacters->False],
          258.88853983780564`,
          AutoDelete->True],
         NumberForm[#, {4, 2}]& ]},
       {"\<\"---\"\>", "\<\"--\"\>", "\<\"-------\"\>", "\<\"-------\"\>"},
       {"\<\"mPD\"\>", "\<\"\"\>", "0.0094001131736980793`2.", 
        "0.6916977532592475401`2."},
       {"\<\"\"\>", "\<\"\"\>", "\<\"nPD:\"\>", "0.01`"},
       {"\<\"\"\>", "\<\"\"\>", "\<\"N. weight:\"\>", 
        TagBox[
         InterpretationBox[
          StyleBox["\<\"2.1\"\>",
           ShowStringCharacters->False],
          2.1413725873165967`,
          AutoDelete->True],
         NumberForm[#, 2]& ]},
       {"\<\"\"\>", "\<\"\"\>", 
        StyleBox["\<\"Sc. PD:\"\>",
         StripOnInput->False,
         LineColor->RGBColor[
           Rational[71, 85], 
           Rational[94, 255], 0],
         FrontFaceColor->RGBColor[
           Rational[71, 85], 
           Rational[94, 255], 0],
         BackFaceColor->RGBColor[
           Rational[71, 85], 
           Rational[94, 255], 0],
         GraphicsColor->RGBColor[
           Rational[71, 85], 
           Rational[94, 255], 0],
         FontColor->RGBColor[
           Rational[71, 85], 
           Rational[94, 255], 0]], 
        StyleBox[
         TagBox[
          InterpretationBox[
           StyleBox["\<\"-0.43\"\>",
            ShowStringCharacters->False],
           -0.4334711032837044,
           AutoDelete->True],
          NumberForm[#, 2]& ],
         StripOnInput->False,
         LineColor->RGBColor[
           Rational[71, 85], 
           Rational[94, 255], 0],
         FrontFaceColor->RGBColor[
           Rational[71, 85], 
           Rational[94, 255], 0],
         BackFaceColor->RGBColor[
           Rational[71, 85], 
           Rational[94, 255], 0],
         GraphicsColor->RGBColor[
           Rational[71, 85], 
           Rational[94, 255], 0],
         FontColor->RGBColor[
           Rational[71, 85], 
           Rational[94, 255], 0]]},
       {"\<\"\"\>", "\<\"\"\>", 
        StyleBox["\<\"Sc. rank:\"\>",
         StripOnInput->False,
         LineColor->RGBColor[
           Rational[71, 85], 
           Rational[94, 255], 0],
         FrontFaceColor->RGBColor[
           Rational[71, 85], 
           Rational[94, 255], 0],
         BackFaceColor->RGBColor[
           Rational[71, 85], 
           Rational[94, 255], 0],
         GraphicsColor->RGBColor[
           Rational[71, 85], 
           Rational[94, 255], 0],
         FontColor->RGBColor[
           Rational[71, 85], 
           Rational[94, 255], 0]], 
        StyleBox[
         TagBox[
          InterpretationBox[
           StyleBox["\<\"-1824.5\"\>",
            ShowStringCharacters->False],
           -1824.5009720487697`,
           AutoDelete->True],
          NumberForm[#, {5, 1}]& ],
         StripOnInput->False,
         LineColor->RGBColor[
           Rational[71, 85], 
           Rational[94, 255], 0],
         FrontFaceColor->RGBColor[
           Rational[71, 85], 
           Rational[94, 255], 0],
         BackFaceColor->RGBColor[
           Rational[71, 85], 
           Rational[94, 255], 0],
         GraphicsColor->RGBColor[
           Rational[71, 85], 
           Rational[94, 255], 0],
         FontColor->RGBColor[
           Rational[71, 85], 
           Rational[94, 255], 0]]}
      },
      GridBoxAlignment->{"Columns" -> {{Center}}, "Rows" -> {{Baseline}}},
      GridBoxSpacings->{"Columns" -> {
          Offset[0.27999999999999997`], {
           Offset[0.7]}, 
          Offset[0.27999999999999997`]}, "Rows" -> {
          Offset[0.2], {
           Offset[0.4]}, 
          Offset[0.2]}}], "\[NoBreak]", ")"}],
    Function[BoxForm`e$, 
     MatrixForm[BoxForm`e$]]], ",", 
   TagBox[
    RowBox[{"(", "\[NoBreak]", GridBox[{
       {"\<\"PB2\"\>", "\<\"\"\>", "\<\"\"\>", "\<\"\"\>"},
       {"\<\"Pos.\"\>", "\<\"30\"\>", "\<\"obs:\"\>", "\<\"exp:\"\>"},
       {"\<\"att\"\>", "\<\"I\"\>", 
        TagBox[
         InterpretationBox[
          StyleBox["\<\"0\"\>",
           ShowStringCharacters->False],
          0,
          Editable->False],
         NumberForm[#, 2]& ], 
        TagBox[
         InterpretationBox[
          StyleBox["\<\"866.00\"\>",
           ShowStringCharacters->False],
          865.955634848361,
          AutoDelete->True],
         NumberForm[#, {4, 2}]& ]},
       {"\<\"atc\"\>", "\<\"I\"\>", 
        TagBox[
         InterpretationBox[
          StyleBox["\<\"0\"\>",
           ShowStringCharacters->False],
          0,
          Editable->False],
         NumberForm[#, 2]& ], 
        TagBox[
         InterpretationBox[
          StyleBox["\<\"584.90\"\>",
           ShowStringCharacters->False],
          584.8531654502706,
          AutoDelete->True],
         NumberForm[#, {4, 2}]& ]},
       {"\<\"ata\"\>", "\<\"I\"\>", 
        TagBox[
         InterpretationBox[
          StyleBox["\<\"2332\"\>",
           ShowStringCharacters->False],
          2332,
          Editable->False],
         NumberForm[#, 2]& ], 
        TagBox[
         InterpretationBox[
          StyleBox["\<\"881.20\"\>",
           ShowStringCharacters->False],
          881.1911997013684,
          AutoDelete->True],
         NumberForm[#, {4, 2}]& ]},
       {"\<\"---\"\>", "\<\"--\"\>", "\<\"-------\"\>", "\<\"-------\"\>"},
       {"\<\"mPD\"\>", "\<\"\"\>", "0", "0.6564263779693579638`2."},
       {"\<\"\"\>", "\<\"\"\>", "\<\"nPD:\"\>", "0.`"},
       {"\<\"\"\>", "\<\"\"\>", "\<\"N. weight:\"\>", 
        TagBox[
         InterpretationBox[
          StyleBox["\<\"1.3\"\>",
           ShowStringCharacters->False],
          1.3020327582833946`,
          AutoDelete->True],
         NumberForm[#, 2]& ]},
       {"\<\"\"\>", "\<\"\"\>", 
        StyleBox["\<\"Sc. PD:\"\>",
         StripOnInput->False,
         LineColor->RGBColor[
           Rational[71, 85], 
           Rational[94, 255], 0],
         FrontFaceColor->RGBColor[
           Rational[71, 85], 
           Rational[94, 255], 0],
         BackFaceColor->RGBColor[
           Rational[71, 85], 
           Rational[94, 255], 0],
         GraphicsColor->RGBColor[
           Rational[71, 85], 
           Rational[94, 255], 0],
         FontColor->RGBColor[
           Rational[71, 85], 
           Rational[94, 255], 0]], 
        StyleBox[
         TagBox[
          InterpretationBox[
           StyleBox["\<\"-0.28\"\>",
            ShowStringCharacters->False],
           -0.2807569444493472,
           AutoDelete->True],
          NumberForm[#, 2]& ],
         StripOnInput->False,
         LineColor->RGBColor[
           Rational[71, 85], 
           Rational[94, 255], 0],
         FrontFaceColor->RGBColor[
           Rational[71, 85], 
           Rational[94, 255], 0],
         BackFaceColor->RGBColor[
           Rational[71, 85], 
           Rational[94, 255], 0],
         GraphicsColor->RGBColor[
           Rational[71, 85], 
           Rational[94, 255], 0],
         FontColor->RGBColor[
           Rational[71, 85], 
           Rational[94, 255], 0]]},
       {"\<\"\"\>", "\<\"\"\>", 
        StyleBox["\<\"Sc. rank:\"\>",
         StripOnInput->False,
         LineColor->RGBColor[
           Rational[71, 85], 
           Rational[94, 255], 0],
         FrontFaceColor->RGBColor[
           Rational[71, 85], 
           Rational[94, 255], 0],
         BackFaceColor->RGBColor[
           Rational[71, 85], 
           Rational[94, 255], 0],
         GraphicsColor->RGBColor[
           Rational[71, 85], 
           Rational[94, 255], 0],
         FontColor->RGBColor[
           Rational[71, 85], 
           Rational[94, 255], 0]], 
        StyleBox[
         TagBox[
          InterpretationBox[
           StyleBox["\<\"-1960.3\"\>",
            ShowStringCharacters->False],
           -1960.263619258499,
           AutoDelete->True],
          NumberForm[#, {5, 1}]& ],
         StripOnInput->False,
         LineColor->RGBColor[
           Rational[71, 85], 
           Rational[94, 255], 0],
         FrontFaceColor->RGBColor[
           Rational[71, 85], 
           Rational[94, 255], 0],
         BackFaceColor->RGBColor[
           Rational[71, 85], 
           Rational[94, 255], 0],
         GraphicsColor->RGBColor[
           Rational[71, 85], 
           Rational[94, 255], 0],
         FontColor->RGBColor[
           Rational[71, 85], 
           Rational[94, 255], 0]]}
      },
      GridBoxAlignment->{"Columns" -> {{Center}}, "Rows" -> {{Baseline}}},
      GridBoxSpacings->{"Columns" -> {
          Offset[0.27999999999999997`], {
           Offset[0.7]}, 
          Offset[0.27999999999999997`]}, "Rows" -> {
          Offset[0.2], {
           Offset[0.4]}, 
          Offset[0.2]}}], "\[NoBreak]", ")"}],
    Function[BoxForm`e$, 
     MatrixForm[BoxForm`e$]]], ",", 
   TagBox[
    RowBox[{"(", "\[NoBreak]", GridBox[{
       {"\<\"PB2\"\>", "\<\"\"\>", "\<\"\"\>", "\<\"\"\>"},
       {"\<\"Pos.\"\>", "\<\"31\"\>", "\<\"obs:\"\>", "\<\"exp:\"\>"},
       {"\<\"att\"\>", "\<\"I\"\>", 
        TagBox[
         InterpretationBox[
          StyleBox["\<\"7\"\>",
           ShowStringCharacters->False],
          7,
          Editable->False],
         NumberForm[#, 2]& ], 
        TagBox[
         InterpretationBox[
          StyleBox["\<\"865.20\"\>",
           ShowStringCharacters->False],
          865.2129627773076,
          AutoDelete->True],
         NumberForm[#, {4, 2}]& ]},
       {"\<\"atc\"\>", "\<\"I\"\>", 
        TagBox[
         InterpretationBox[
          StyleBox["\<\"849\"\>",
           ShowStringCharacters->False],
          849,
          Editable->False],
         NumberForm[#, 2]& ], 
        TagBox[
         InterpretationBox[
          StyleBox["\<\"584.40\"\>",
           ShowStringCharacters->False],
          584.35157611455,
          AutoDelete->True],
         NumberForm[#, {4, 2}]& ]},
       {"\<\"ata\"\>", "\<\"I\"\>", 
        TagBox[
         InterpretationBox[
          StyleBox["\<\"1474\"\>",
           ShowStringCharacters->False],
          1474,
          Editable->False],
         NumberForm[#, 2]& ], 
        TagBox[
         InterpretationBox[
          StyleBox["\<\"880.40\"\>",
           ShowStringCharacters->False],
          880.4354611081426,
          AutoDelete->True],
         NumberForm[#, {4, 2}]& ]},
       {"\<\"gtt\"\>", "\<\"V\"\>", 
        TagBox[
         InterpretationBox[
          StyleBox["\<\"0\"\>",
           ShowStringCharacters->False],
          0,
          Editable->False],
         NumberForm[#, 2]& ], 
        TagBox[
         InterpretationBox[
          StyleBox["\<\"0.43\"\>",
           ShowStringCharacters->False],
          0.43496053460829953`,
          AutoDelete->True],
         NumberForm[#, {4, 2}]& ]},
       {"\<\"gtc\"\>", "\<\"V\"\>", 
        TagBox[
         InterpretationBox[
          StyleBox["\<\"1\"\>",
           ShowStringCharacters->False],
          1,
          Editable->False],
         NumberForm[#, 2]& ], 
        TagBox[
         InterpretationBox[
          StyleBox["\<\"0.42\"\>",
           ShowStringCharacters->False],
          0.4225794145147996,
          AutoDelete->True],
         NumberForm[#, {4, 2}]& ]},
       {"\<\"gta\"\>", "\<\"V\"\>", 
        TagBox[
         InterpretationBox[
          StyleBox["\<\"1\"\>",
           ShowStringCharacters->False],
          1,
          Editable->False],
         NumberForm[#, 2]& ], 
        TagBox[
         InterpretationBox[
          StyleBox["\<\"0.39\"\>",
           ShowStringCharacters->False],
          0.3935214139002183,
          AutoDelete->True],
         NumberForm[#, {4, 2}]& ]},
       {"\<\"gtg\"\>", "\<\"V\"\>", 
        TagBox[
         InterpretationBox[
          StyleBox["\<\"0\"\>",
           ShowStringCharacters->False],
          0,
          Editable->False],
         NumberForm[#, 2]& ], 
        TagBox[
         InterpretationBox[
          StyleBox["\<\"0.75\"\>",
           ShowStringCharacters->False],
          0.7489386369766825,
          AutoDelete->True],
         NumberForm[#, {4, 2}]& ]},
       {"\<\"---\"\>", "\<\"--\"\>", "\<\"-------\"\>", "\<\"-------\"\>"},
       {"\<\"mPD\"\>", "\<\"\"\>", "0.4689883463468369129`2.", 
        "0.6583724029262379841`2."},
       {"\<\"\"\>", "\<\"\"\>", "\<\"nPD:\"\>", "0.71`"},
       {"\<\"\"\>", "\<\"\"\>", "\<\"N. weight:\"\>", 
        TagBox[
         InterpretationBox[
          StyleBox["\<\"0.6\"\>",
           ShowStringCharacters->False],
          0.6032285808426947,
          AutoDelete->True],
         NumberForm[#, 2]& ]},
       {"\<\"\"\>", "\<\"\"\>", 
        StyleBox["\<\"Sc. PD:\"\>",
         StripOnInput->False,
         LineColor->RGBColor[
           Rational[71, 85], 
           Rational[94, 255], 0],
         FrontFaceColor->RGBColor[
           Rational[71, 85], 
           Rational[94, 255], 0],
         BackFaceColor->RGBColor[
           Rational[71, 85], 
           Rational[94, 255], 0],
         GraphicsColor->RGBColor[
           Rational[71, 85], 
           Rational[94, 255], 0],
         FontColor->RGBColor[
           Rational[71, 85], 
           Rational[94, 255], 0]], 
        StyleBox[
         TagBox[
          InterpretationBox[
           StyleBox["\<\"0.29\"\>",
            ShowStringCharacters->False],
           0.2873974082538695,
           AutoDelete->True],
          NumberForm[#, 2]& ],
         StripOnInput->False,
         LineColor->RGBColor[
           Rational[71, 85], 
           Rational[94, 255], 0],
         FrontFaceColor->RGBColor[
           Rational[71, 85], 
           Rational[94, 255], 0],
         BackFaceColor->RGBColor[
           Rational[71, 85], 
           Rational[94, 255], 0],
         GraphicsColor->RGBColor[
           Rational[71, 85], 
           Rational[94, 255], 0],
         FontColor->RGBColor[
           Rational[71, 85], 
           Rational[94, 255], 0]]},
       {"\<\"\"\>", "\<\"\"\>", "\<\"Sc. rank:\"\>", 
        TagBox[
         InterpretationBox[
          StyleBox["\<\"804.8\"\>",
           ShowStringCharacters->False],
          804.7978645142596,
          AutoDelete->True],
         NumberForm[#, {5, 1}]& ]}
      },
      GridBoxAlignment->{"Columns" -> {{Center}}, "Rows" -> {{Baseline}}},
      GridBoxSpacings->{"Columns" -> {
          Offset[0.27999999999999997`], {
           Offset[0.7]}, 
          Offset[0.27999999999999997`]}, "Rows" -> {
          Offset[0.2], {
           Offset[0.4]}, 
          Offset[0.2]}}], "\[NoBreak]", ")"}],
    Function[BoxForm`e$, 
     MatrixForm[BoxForm`e$]]], ",", 
   TagBox[
    RowBox[{"(", "\[NoBreak]", GridBox[{
       {"\<\"PB2\"\>", "\<\"\"\>", "\<\"\"\>", "\<\"\"\>"},
       {"\<\"Pos.\"\>", "\<\"32\"\>", "\<\"obs:\"\>", "\<\"exp:\"\>"},
       {"\<\"aaa\"\>", "\<\"K\"\>", 
        TagBox[
         InterpretationBox[
          StyleBox["\<\"36\"\>",
           ShowStringCharacters->False],
          36,
          Editable->False],
         NumberForm[#, 2]& ], 
        TagBox[
         InterpretationBox[
          StyleBox["\<\"1309.00\"\>",
           ShowStringCharacters->False],
          1308.963655407603,
          AutoDelete->True],
         NumberForm[#, {4, 2}]& ]},
       {"\<\"aag\"\>", "\<\"K\"\>", 
        TagBox[
         InterpretationBox[
          StyleBox["\<\"2296\"\>",
           ShowStringCharacters->False],
          2296,
          Editable->False],
         NumberForm[#, 2]& ], 
        TagBox[
         InterpretationBox[
          StyleBox["\<\"1023.00\"\>",
           ShowStringCharacters->False],
          1023.036344592397,
          AutoDelete->True],
         NumberForm[#, {4, 2}]& ]},
       {"\<\"---\"\>", "\<\"--\"\>", "\<\"-------\"\>", "\<\"-------\"\>"},
       {"\<\"mPD\"\>", "\<\"\"\>", "0.0304112002225209772`2.", 
        "0.4924833523711035651`2."},
       {"\<\"\"\>", "\<\"\"\>", "\<\"nPD:\"\>", "0.06`"},
       {"\<\"\"\>", "\<\"\"\>", "\<\"N. weight:\"\>", 
        TagBox[
         InterpretationBox[
          StyleBox["\<\"0.99\"\>",
           ShowStringCharacters->False],
          0.9921710555930288,
          AutoDelete->True],
         NumberForm[#, 2]& ]},
       {"\<\"\"\>", "\<\"\"\>", 
        StyleBox["\<\"Sc. PD:\"\>",
         StripOnInput->False,
         LineColor->RGBColor[
           Rational[71, 85], 
           Rational[94, 255], 0],
         FrontFaceColor->RGBColor[
           Rational[71, 85], 
           Rational[94, 255], 0],
         BackFaceColor->RGBColor[
           Rational[71, 85], 
           Rational[94, 255], 0],
         GraphicsColor->RGBColor[
           Rational[71, 85], 
           Rational[94, 255], 0],
         FontColor->RGBColor[
           Rational[71, 85], 
           Rational[94, 255], 0]], 
        StyleBox[
         TagBox[
          InterpretationBox[
           StyleBox["\<\"-0.15\"\>",
            ShowStringCharacters->False],
           -0.1544188100379581,
           AutoDelete->True],
          NumberForm[#, 2]& ],
         StripOnInput->False,
         LineColor->RGBColor[
           Rational[71, 85], 
           Rational[94, 255], 0],
         FrontFaceColor->RGBColor[
           Rational[71, 85], 
           Rational[94, 255], 0],
         BackFaceColor->RGBColor[
           Rational[71, 85], 
           Rational[94, 255], 0],
         GraphicsColor->RGBColor[
           Rational[71, 85], 
           Rational[94, 255], 0],
         FontColor->RGBColor[
           Rational[71, 85], 
           Rational[94, 255], 0]]},
       {"\<\"\"\>", "\<\"\"\>", "\<\"Sc. rank:\"\>", 
        TagBox[
         InterpretationBox[
          StyleBox["\<\"-151.9\"\>",
           ShowStringCharacters->False],
          -151.8524190090599,
          AutoDelete->True],
         NumberForm[#, {5, 1}]& ]}
      },
      GridBoxAlignment->{"Columns" -> {{Center}}, "Rows" -> {{Baseline}}},
      GridBoxSpacings->{"Columns" -> {
          Offset[0.27999999999999997`], {
           Offset[0.7]}, 
          Offset[0.27999999999999997`]}, "Rows" -> {
          Offset[0.2], {
           Offset[0.4]}, 
          Offset[0.2]}}], "\[NoBreak]", ")"}],
    Function[BoxForm`e$, 
     MatrixForm[BoxForm`e$]]], ",", 
   TagBox[
    RowBox[{"(", "\[NoBreak]", GridBox[{
       {"\<\"PB2\"\>", "\<\"\"\>", "\<\"\"\>", "\<\"\"\>"},
       {"\<\"Pos.\"\>", "\<\"33\"\>", "\<\"obs:\"\>", "\<\"exp:\"\>"},
       {"\<\"cgt\"\>", "\<\"R\"\>", 
        TagBox[
         InterpretationBox[
          StyleBox["\<\"0\"\>",
           ShowStringCharacters->False],
          0,
          Editable->False],
         NumberForm[#, 2]& ], 
        TagBox[
         InterpretationBox[
          StyleBox["\<\"0.04\"\>",
           ShowStringCharacters->False],
          0.037923303742798314`,
          AutoDelete->True],
         NumberForm[#, {4, 2}]& ]},
       {"\<\"cgc\"\>", "\<\"R\"\>", 
        TagBox[
         InterpretationBox[
          StyleBox["\<\"0\"\>",
           ShowStringCharacters->False],
          0,
          Editable->False],
         NumberForm[#, 2]& ], 
        TagBox[
         InterpretationBox[
          StyleBox["\<\"0.05\"\>",
           ShowStringCharacters->False],
          0.053265931276069524`,
          AutoDelete->True],
         NumberForm[#, {4, 2}]& ]},
       {"\<\"cga\"\>", "\<\"R\"\>", 
        TagBox[
         InterpretationBox[
          StyleBox["\<\"0\"\>",
           ShowStringCharacters->False],
          0,
          Editable->False],
         NumberForm[#, 2]& ], 
        TagBox[
         InterpretationBox[
          StyleBox["\<\"0.10\"\>",
           ShowStringCharacters->False],
          0.09683178896024454,
          AutoDelete->True],
         NumberForm[#, {4, 2}]& ]},
       {"\<\"cgg\"\>", "\<\"R\"\>", 
        TagBox[
         InterpretationBox[
          StyleBox["\<\"0\"\>",
           ShowStringCharacters->False],
          0,
          Editable->False],
         NumberForm[#, 2]& ], 
        TagBox[
         InterpretationBox[
          StyleBox["\<\"0.08\"\>",
           ShowStringCharacters->False],
          0.0783199649383046,
          AutoDelete->True],
         NumberForm[#, {4, 2}]& ]},
       {"\<\"aaa\"\>", "\<\"K\"\>", 
        TagBox[
         InterpretationBox[
          StyleBox["\<\"2278\"\>",
           ShowStringCharacters->False],
          2278,
          Editable->False],
         NumberForm[#, 2]& ], 
        TagBox[
         InterpretationBox[
          StyleBox["\<\"1308.00\"\>",
           ShowStringCharacters->False],
          1308.4023502380458`,
          AutoDelete->True],
         NumberForm[#, {4, 2}]& ]},
       {"\<\"aag\"\>", "\<\"K\"\>", 
        TagBox[
         InterpretationBox[
          StyleBox["\<\"53\"\>",
           ShowStringCharacters->False],
          53,
          Editable->False],
         NumberForm[#, 2]& ], 
        TagBox[
         InterpretationBox[
          StyleBox["\<\"1023.00\"\>",
           ShowStringCharacters->False],
          1022.597649761954,
          AutoDelete->True],
         NumberForm[#, {4, 2}]& ]},
       {"\<\"aga\"\>", "\<\"R\"\>", 
        TagBox[
         InterpretationBox[
          StyleBox["\<\"1\"\>",
           ShowStringCharacters->False],
          1,
          Editable->False],
         NumberForm[#, 2]& ], 
        TagBox[
         InterpretationBox[
          StyleBox["\<\"0.46\"\>",
           ShowStringCharacters->False],
          0.4586938374539097,
          AutoDelete->True],
         NumberForm[#, {4, 2}]& ]},
       {"\<\"agg\"\>", "\<\"R\"\>", 
        TagBox[
         InterpretationBox[
          StyleBox["\<\"0\"\>",
           ShowStringCharacters->False],
          0,
          Editable->False],
         NumberForm[#, 2]& ], 
        TagBox[
         InterpretationBox[
          StyleBox["\<\"0.27\"\>",
           ShowStringCharacters->False],
          0.2749651736286734,
          AutoDelete->True],
         NumberForm[#, {4, 2}]& ]},
       {"\<\"---\"\>", "\<\"--\"\>", "\<\"-------\"\>", "\<\"-------\"\>"},
       {"\<\"mPD\"\>", "\<\"\"\>", "0.0452981773736490718`2.", 
        "0.4936039288231563071`2."},
       {"\<\"\"\>", "\<\"\"\>", "\<\"nPD:\"\>", "0.09`"},
       {"\<\"\"\>", "\<\"\"\>", "\<\"N. weight:\"\>", 
        TagBox[
         InterpretationBox[
          StyleBox["\<\"0.64\"\>",
           ShowStringCharacters->False],
          0.6367741543160506,
          AutoDelete->True],
         NumberForm[#, 2]& ]},
       {"\<\"\"\>", "\<\"\"\>", 
        StyleBox["\<\"Sc. PD:\"\>",
         StripOnInput->False,
         LineColor->RGBColor[
           Rational[71, 85], 
           Rational[94, 255], 0],
         FrontFaceColor->RGBColor[
           Rational[71, 85], 
           Rational[94, 255], 0],
         BackFaceColor->RGBColor[
           Rational[71, 85], 
           Rational[94, 255], 0],
         GraphicsColor->RGBColor[
           Rational[71, 85], 
           Rational[94, 255], 0],
         FontColor->RGBColor[
           Rational[71, 85], 
           Rational[94, 255], 0]], 
        StyleBox[
         TagBox[
          InterpretationBox[
           StyleBox["\<\"-0.081\"\>",
            ShowStringCharacters->False],
           -0.08053441220895269,
           AutoDelete->True],
          NumberForm[#, 2]& ],
         StripOnInput->False,
         LineColor->RGBColor[
           Rational[71, 85], 
           Rational[94, 255], 0],
         FrontFaceColor->RGBColor[
           Rational[71, 85], 
           Rational[94, 255], 0],
         BackFaceColor->RGBColor[
           Rational[71, 85], 
           Rational[94, 255], 0],
         GraphicsColor->RGBColor[
           Rational[71, 85], 
           Rational[94, 255], 0],
         FontColor->RGBColor[
           Rational[71, 85], 
           Rational[94, 255], 0]]},
       {"\<\"\"\>", "\<\"\"\>", "\<\"Sc. rank:\"\>", 
        TagBox[
         InterpretationBox[
          StyleBox["\<\"-4.1\"\>",
           ShowStringCharacters->False],
          -4.063345578246783,
          AutoDelete->True],
         NumberForm[#, {5, 1}]& ]}
      },
      GridBoxAlignment->{"Columns" -> {{Center}}, "Rows" -> {{Baseline}}},
      GridBoxSpacings->{"Columns" -> {
          Offset[0.27999999999999997`], {
           Offset[0.7]}, 
          Offset[0.27999999999999997`]}, "Rows" -> {
          Offset[0.2], {
           Offset[0.4]}, 
          Offset[0.2]}}], "\[NoBreak]", ")"}],
    Function[BoxForm`e$, 
     MatrixForm[BoxForm`e$]]], ",", 
   TagBox[
    RowBox[{"(", "\[NoBreak]", GridBox[{
       {"\<\"PB2\"\>", "\<\"\"\>", "\<\"\"\>", "\<\"\"\>"},
       {"\<\"Pos.\"\>", "\<\"34\"\>", "\<\"obs:\"\>", "\<\"exp:\"\>"},
       {"\<\"tat\"\>", "\<\"Y\"\>", 
        TagBox[
         InterpretationBox[
          StyleBox["\<\"211\"\>",
           ShowStringCharacters->False],
          211,
          Editable->False],
         NumberForm[#, 2]& ], 
        TagBox[
         InterpretationBox[
          StyleBox["\<\"1134.00\"\>",
           ShowStringCharacters->False],
          1133.5735714726743`,
          AutoDelete->True],
         NumberForm[#, {4, 2}]& ]},
       {"\<\"tac\"\>", "\<\"Y\"\>", 
        TagBox[
         InterpretationBox[
          StyleBox["\<\"2121\"\>",
           ShowStringCharacters->False],
          2121,
          Editable->False],
         NumberForm[#, 2]& ], 
        TagBox[
         InterpretationBox[
          StyleBox["\<\"1198.00\"\>",
           ShowStringCharacters->False],
          1198.4264285273257`,
          AutoDelete->True],
         NumberForm[#, {4, 2}]& ]},
       {"\<\"---\"\>", "\<\"--\"\>", "\<\"-------\"\>", "\<\"-------\"\>"},
       {"\<\"mPD\"\>", "\<\"\"\>", "0.1646577967332684314`2.", 
        "0.4996133027006473866`2."},
       {"\<\"\"\>", "\<\"\"\>", "\<\"nPD:\"\>", "0.33`"},
       {"\<\"\"\>", "\<\"\"\>", "\<\"N. weight:\"\>", 
        TagBox[
         InterpretationBox[
          StyleBox["\<\"0.49\"\>",
           ShowStringCharacters->False],
          0.493174802493363,
          AutoDelete->True],
         NumberForm[#, 2]& ]},
       {"\<\"\"\>", "\<\"\"\>", 
        StyleBox["\<\"Sc. PD:\"\>",
         StripOnInput->False,
         LineColor->RGBColor[
           Rational[71, 85], 
           Rational[94, 255], 0],
         FrontFaceColor->RGBColor[
           Rational[71, 85], 
           Rational[94, 255], 0],
         BackFaceColor->RGBColor[
           Rational[71, 85], 
           Rational[94, 255], 0],
         GraphicsColor->RGBColor[
           Rational[71, 85], 
           Rational[94, 255], 0],
         FontColor->RGBColor[
           Rational[71, 85], 
           Rational[94, 255], 0]], 
        StyleBox[
         TagBox[
          InterpretationBox[
           StyleBox["\<\"0.052\"\>",
            ShowStringCharacters->False],
           0.05156466095491381,
           AutoDelete->True],
          NumberForm[#, 2]& ],
         StripOnInput->False,
         LineColor->RGBColor[
           Rational[71, 85], 
           Rational[94, 255], 0],
         FrontFaceColor->RGBColor[
           Rational[71, 85], 
           Rational[94, 255], 0],
         BackFaceColor->RGBColor[
           Rational[71, 85], 
           Rational[94, 255], 0],
         GraphicsColor->RGBColor[
           Rational[71, 85], 
           Rational[94, 255], 0],
         FontColor->RGBColor[
           Rational[71, 85], 
           Rational[94, 255], 0]]},
       {"\<\"\"\>", "\<\"\"\>", "\<\"Sc. rank:\"\>", 
        TagBox[
         InterpretationBox[
          StyleBox["\<\"317.4\"\>",
           ShowStringCharacters->False],
          317.36122249985357`,
          AutoDelete->True],
         NumberForm[#, {5, 1}]& ]}
      },
      GridBoxAlignment->{"Columns" -> {{Center}}, "Rows" -> {{Baseline}}},
      GridBoxSpacings->{"Columns" -> {
          Offset[0.27999999999999997`], {
           Offset[0.7]}, 
          Offset[0.27999999999999997`]}, "Rows" -> {
          Offset[0.2], {
           Offset[0.4]}, 
          Offset[0.2]}}], "\[NoBreak]", ")"}],
    Function[BoxForm`e$, 
     MatrixForm[BoxForm`e$]]], ",", 
   TagBox[
    RowBox[{"(", "\[NoBreak]", GridBox[{
       {"\<\"PB2\"\>", "\<\"\"\>", "\<\"\"\>", "\<\"\"\>"},
       {"\<\"Pos.\"\>", "\<\"35\"\>", "\<\"obs:\"\>", "\<\"exp:\"\>"},
       {"\<\"act\"\>", "\<\"T\"\>", 
        TagBox[
         InterpretationBox[
          StyleBox["\<\"0\"\>",
           ShowStringCharacters->False],
          0,
          Editable->False],
         NumberForm[#, 2]& ], 
        TagBox[
         InterpretationBox[
          StyleBox["\<\"617.70\"\>",
           ShowStringCharacters->False],
          617.7139152293685,
          AutoDelete->True],
         NumberForm[#, {4, 2}]& ]},
       {"\<\"acc\"\>", "\<\"T\"\>", 
        TagBox[
         InterpretationBox[
          StyleBox["\<\"0\"\>",
           ShowStringCharacters->False],
          0,
          Editable->False],
         NumberForm[#, 2]& ], 
        TagBox[
         InterpretationBox[
          StyleBox["\<\"515.20\"\>",
           ShowStringCharacters->False],
          515.2481233297104,
          AutoDelete->True],
         NumberForm[#, {4, 2}]& ]},
       {"\<\"aca\"\>", "\<\"T\"\>", 
        TagBox[
         InterpretationBox[
          StyleBox["\<\"2142\"\>",
           ShowStringCharacters->False],
          2142,
          Editable->False],
         NumberForm[#, 2]& ], 
        TagBox[
         InterpretationBox[
          StyleBox["\<\"1002.00\"\>",
           ShowStringCharacters->False],
          1002.0617769028123`,
          AutoDelete->True],
         NumberForm[#, {4, 2}]& ]},
       {"\<\"acg\"\>", "\<\"T\"\>", 
        TagBox[
         InterpretationBox[
          StyleBox["\<\"190\"\>",
           ShowStringCharacters->False],
          190,
          Editable->False],
         NumberForm[#, 2]& ], 
        TagBox[
         InterpretationBox[
          StyleBox["\<\"197.00\"\>",
           ShowStringCharacters->False],
          196.97618453810878`,
          AutoDelete->True],
         NumberForm[#, {4, 2}]& ]},
       {"\<\"---\"\>", "\<\"--\"\>", "\<\"-------\"\>", "\<\"-------\"\>"},
       {"\<\"mPD\"\>", "\<\"\"\>", "0.1497380742663761532`2.", 
        "0.6892407279163939583`2."},
       {"\<\"\"\>", "\<\"\"\>", "\<\"nPD:\"\>", "0.22`"},
       {"\<\"\"\>", "\<\"\"\>", "\<\"N. weight:\"\>", 
        TagBox[
         InterpretationBox[
          StyleBox["\<\"0.93\"\>",
           ShowStringCharacters->False],
          0.9316296603782744,
          AutoDelete->True],
         NumberForm[#, 2]& ]},
       {"\<\"\"\>", "\<\"\"\>", 
        StyleBox["\<\"Sc. PD:\"\>",
         StripOnInput->False,
         LineColor->RGBColor[
           Rational[71, 85], 
           Rational[94, 255], 0],
         FrontFaceColor->RGBColor[
           Rational[71, 85], 
           Rational[94, 255], 0],
         BackFaceColor->RGBColor[
           Rational[71, 85], 
           Rational[94, 255], 0],
         GraphicsColor->RGBColor[
           Rational[71, 85], 
           Rational[94, 255], 0],
         FontColor->RGBColor[
           Rational[71, 85], 
           Rational[94, 255], 0]], 
        StyleBox[
         TagBox[
          InterpretationBox[
           StyleBox["\<\"-0.0043\"\>",
            ShowStringCharacters->False],
           -0.004252850773445275,
           AutoDelete->True],
          NumberForm[#, 2]& ],
         StripOnInput->False,
         LineColor->RGBColor[
           Rational[71, 85], 
           Rational[94, 255], 0],
         FrontFaceColor->RGBColor[
           Rational[71, 85], 
           Rational[94, 255], 0],
         BackFaceColor->RGBColor[
           Rational[71, 85], 
           Rational[94, 255], 0],
         GraphicsColor->RGBColor[
           Rational[71, 85], 
           Rational[94, 255], 0],
         FontColor->RGBColor[
           Rational[71, 85], 
           Rational[94, 255], 0]]},
       {"\<\"\"\>", "\<\"\"\>", "\<\"Sc. rank:\"\>", 
        TagBox[
         InterpretationBox[
          StyleBox["\<\"289.6\"\>",
           ShowStringCharacters->False],
          289.55089218235514`,
          AutoDelete->True],
         NumberForm[#, {5, 1}]& ]}
      },
      GridBoxAlignment->{"Columns" -> {{Center}}, "Rows" -> {{Baseline}}},
      GridBoxSpacings->{"Columns" -> {
          Offset[0.27999999999999997`], {
           Offset[0.7]}, 
          Offset[0.27999999999999997`]}, "Rows" -> {
          Offset[0.2], {
           Offset[0.4]}, 
          Offset[0.2]}}], "\[NoBreak]", ")"}],
    Function[BoxForm`e$, 
     MatrixForm[BoxForm`e$]]], ",", 
   TagBox[
    RowBox[{"(", "\[NoBreak]", GridBox[{
       {"\<\"PB2\"\>", "\<\"\"\>", "\<\"\"\>", "\<\"\"\>"},
       {"\<\"Pos.\"\>", "\<\"36\"\>", "\<\"obs:\"\>", "\<\"exp:\"\>"},
       {"\<\"tct\"\>", "\<\"S\"\>", 
        TagBox[
         InterpretationBox[
          StyleBox["\<\"0\"\>",
           ShowStringCharacters->False],
          0,
          Editable->False],
         NumberForm[#, 2]& ], 
        TagBox[
         InterpretationBox[
          StyleBox["\<\"398.30\"\>",
           ShowStringCharacters->False],
          398.25858957136194`,
          AutoDelete->True],
         NumberForm[#, {4, 2}]& ]},
       {"\<\"tcc\"\>", "\<\"S\"\>", 
        TagBox[
         InterpretationBox[
          StyleBox["\<\"0\"\>",
           ShowStringCharacters->False],
          0,
          Editable->False],
         NumberForm[#, 2]& ], 
        TagBox[
         InterpretationBox[
          StyleBox["\<\"343.80\"\>",
           ShowStringCharacters->False],
          343.78004949805995`,
          AutoDelete->True],
         NumberForm[#, {4, 2}]& ]},
       {"\<\"tca\"\>", "\<\"S\"\>", 
        TagBox[
         InterpretationBox[
          StyleBox["\<\"2320\"\>",
           ShowStringCharacters->False],
          2320,
          Editable->False],
         NumberForm[#, 2]& ], 
        TagBox[
         InterpretationBox[
          StyleBox["\<\"525.70\"\>",
           ShowStringCharacters->False],
          525.6661325881131,
          AutoDelete->True],
         NumberForm[#, {4, 2}]& ]},
       {"\<\"tcg\"\>", "\<\"S\"\>", 
        TagBox[
         InterpretationBox[
          StyleBox["\<\"12\"\>",
           ShowStringCharacters->False],
          12,
          Editable->False],
         NumberForm[#, 2]& ], 
        TagBox[
         InterpretationBox[
          StyleBox["\<\"150.60\"\>",
           ShowStringCharacters->False],
          150.6330249000759,
          AutoDelete->True],
         NumberForm[#, {4, 2}]& ]},
       {"\<\"agt\"\>", "\<\"S\"\>", 
        TagBox[
         InterpretationBox[
          StyleBox["\<\"0\"\>",
           ShowStringCharacters->False],
          0,
          Editable->False],
         NumberForm[#, 2]& ], 
        TagBox[
         InterpretationBox[
          StyleBox["\<\"476.10\"\>",
           ShowStringCharacters->False],
          476.13300860701804`,
          AutoDelete->True],
         NumberForm[#, {4, 2}]& ]},
       {"\<\"agc\"\>", "\<\"S\"\>", 
        TagBox[
         InterpretationBox[
          StyleBox["\<\"0\"\>",
           ShowStringCharacters->False],
          0,
          Editable->False],
         NumberForm[#, 2]& ], 
        TagBox[
         InterpretationBox[
          StyleBox["\<\"437.50\"\>",
           ShowStringCharacters->False],
          437.5291948353712,
          AutoDelete->True],
         NumberForm[#, {4, 2}]& ]},
       {"\<\"---\"\>", "\<\"--\"\>", "\<\"-------\"\>", "\<\"-------\"\>"},
       {"\<\"mPD\"\>", "\<\"\"\>", "0.0102430291109536392`2.", 
        "1.6453405656565950549`2."},
       {"\<\"\"\>", "\<\"\"\>", "\<\"nPD:\"\>", "0.01`"},
       {"\<\"\"\>", "\<\"\"\>", "\<\"N. weight:\"\>", 
        TagBox[
         InterpretationBox[
          StyleBox["\<\"2.\"\>",
           ShowStringCharacters->False],
          1.9598940134609042`,
          AutoDelete->True],
         NumberForm[#, 2]& ]},
       {"\<\"\"\>", "\<\"\"\>", 
        StyleBox["\<\"Sc. PD:\"\>",
         StripOnInput->False,
         LineColor->RGBColor[
           Rational[71, 85], 
           Rational[94, 255], 0],
         FrontFaceColor->RGBColor[
           Rational[71, 85], 
           Rational[94, 255], 0],
         BackFaceColor->RGBColor[
           Rational[71, 85], 
           Rational[94, 255], 0],
         GraphicsColor->RGBColor[
           Rational[71, 85], 
           Rational[94, 255], 0],
         FontColor->RGBColor[
           Rational[71, 85], 
           Rational[94, 255], 0]], 
        StyleBox[
         TagBox[
          InterpretationBox[
           StyleBox["\<\"-0.41\"\>",
            ShowStringCharacters->False],
           -0.4107575209944982,
           AutoDelete->True],
          NumberForm[#, 2]& ],
         StripOnInput->False,
         LineColor->RGBColor[
           Rational[71, 85], 
           Rational[94, 255], 0],
         FrontFaceColor->RGBColor[
           Rational[71, 85], 
           Rational[94, 255], 0],
         BackFaceColor->RGBColor[
           Rational[71, 85], 
           Rational[94, 255], 0],
         GraphicsColor->RGBColor[
           Rational[71, 85], 
           Rational[94, 255], 0],
         FontColor->RGBColor[
           Rational[71, 85], 
           Rational[94, 255], 0]]},
       {"\<\"\"\>", "\<\"\"\>", "\<\"Sc. rank:\"\>", 
        TagBox[
         InterpretationBox[
          StyleBox["\<\"-2289.0\"\>",
           ShowStringCharacters->False],
          -2289.0448926929403`,
          AutoDelete->True],
         NumberForm[#, {5, 1}]& ]}
      },
      GridBoxAlignment->{"Columns" -> {{Center}}, "Rows" -> {{Baseline}}},
      GridBoxSpacings->{"Columns" -> {
          Offset[0.27999999999999997`], {
           Offset[0.7]}, 
          Offset[0.27999999999999997`]}, "Rows" -> {
          Offset[0.2], {
           Offset[0.4]}, 
          Offset[0.2]}}], "\[NoBreak]", ")"}],
    Function[BoxForm`e$, 
     MatrixForm[BoxForm`e$]]], ",", 
   TagBox[
    RowBox[{"(", "\[NoBreak]", GridBox[{
       {"\<\"PB2\"\>", "\<\"\"\>", "\<\"\"\>", "\<\"\"\>"},
       {"\<\"Pos.\"\>", "\<\"37\"\>", "\<\"obs:\"\>", "\<\"exp:\"\>"},
       {"\<\"ggt\"\>", "\<\"G\"\>", 
        TagBox[
         InterpretationBox[
          StyleBox["\<\"0\"\>",
           ShowStringCharacters->False],
          0,
          Editable->False],
         NumberForm[#, 2]& ], 
        TagBox[
         InterpretationBox[
          StyleBox["\<\"335.50\"\>",
           ShowStringCharacters->False],
          335.4664113992676,
          AutoDelete->True],
         NumberForm[#, {4, 2}]& ]},
       {"\<\"ggc\"\>", "\<\"G\"\>", 
        TagBox[
         InterpretationBox[
          StyleBox["\<\"0\"\>",
           ShowStringCharacters->False],
          0,
          Editable->False],
         NumberForm[#, 2]& ], 
        TagBox[
         InterpretationBox[
          StyleBox["\<\"307.80\"\>",
           ShowStringCharacters->False],
          307.80248176963124`,
          AutoDelete->True],
         NumberForm[#, {4, 2}]& ]},
       {"\<\"gga\"\>", "\<\"G\"\>", 
        TagBox[
         InterpretationBox[
          StyleBox["\<\"2002\"\>",
           ShowStringCharacters->False],
          2002,
          Editable->False],
         NumberForm[#, 2]& ], 
        TagBox[
         InterpretationBox[
          StyleBox["\<\"1018.00\"\>",
           ShowStringCharacters->False],
          1017.9949613156724`,
          AutoDelete->True],
         NumberForm[#, {4, 2}]& ]},
       {"\<\"ggg\"\>", "\<\"G\"\>", 
        TagBox[
         InterpretationBox[
          StyleBox["\<\"330\"\>",
           ShowStringCharacters->False],
          330,
          Editable->False],
         NumberForm[#, 2]& ], 
        TagBox[
         InterpretationBox[
          StyleBox["\<\"670.70\"\>",
           ShowStringCharacters->False],
          670.7361455154286,
          AutoDelete->True],
         NumberForm[#, {4, 2}]& ]},
       {"\<\"---\"\>", "\<\"--\"\>", "\<\"-------\"\>", "\<\"-------\"\>"},
       {"\<\"mPD\"\>", "\<\"\"\>", "0.2430732619411864695`2.", 
        "0.6885967185011800411`2."},
       {"\<\"\"\>", "\<\"\"\>", "\<\"nPD:\"\>", "0.35000000000000003`"},
       {"\<\"\"\>", "\<\"\"\>", "\<\"N. weight:\"\>", 
        TagBox[
         InterpretationBox[
          StyleBox["\<\"0.64\"\>",
           ShowStringCharacters->False],
          0.6446458419173382,
          AutoDelete->True],
         NumberForm[#, 2]& ]},
       {"\<\"\"\>", "\<\"\"\>", 
        StyleBox["\<\"Sc. PD:\"\>",
         StripOnInput->False,
         LineColor->RGBColor[
           Rational[71, 85], 
           Rational[94, 255], 0],
         FrontFaceColor->RGBColor[
           Rational[71, 85], 
           Rational[94, 255], 0],
         BackFaceColor->RGBColor[
           Rational[71, 85], 
           Rational[94, 255], 0],
         GraphicsColor->RGBColor[
           Rational[71, 85], 
           Rational[94, 255], 0],
         FontColor->RGBColor[
           Rational[71, 85], 
           Rational[94, 255], 0]], 
        StyleBox[
         TagBox[
          InterpretationBox[
           StyleBox["\<\"0.082\"\>",
            ShowStringCharacters->False],
           0.08207437367000597,
           AutoDelete->True],
          NumberForm[#, 2]& ],
         StripOnInput->False,
         LineColor->RGBColor[
           Rational[71, 85], 
           Rational[94, 255], 0],
         FrontFaceColor->RGBColor[
           Rational[71, 85], 
           Rational[94, 255], 0],
         BackFaceColor->RGBColor[
           Rational[71, 85], 
           Rational[94, 255], 0],
         GraphicsColor->RGBColor[
           Rational[71, 85], 
           Rational[94, 255], 0],
         FontColor->RGBColor[
           Rational[71, 85], 
           Rational[94, 255], 0]]},
       {"\<\"\"\>", "\<\"\"\>", "\<\"Sc. rank:\"\>", 
        TagBox[
         InterpretationBox[
          StyleBox["\<\"448.8\"\>",
           ShowStringCharacters->False],
          448.8268085109205,
          AutoDelete->True],
         NumberForm[#, {5, 1}]& ]}
      },
      GridBoxAlignment->{"Columns" -> {{Center}}, "Rows" -> {{Baseline}}},
      GridBoxSpacings->{"Columns" -> {
          Offset[0.27999999999999997`], {
           Offset[0.7]}, 
          Offset[0.27999999999999997`]}, "Rows" -> {
          Offset[0.2], {
           Offset[0.4]}, 
          Offset[0.2]}}], "\[NoBreak]", ")"}],
    Function[BoxForm`e$, 
     MatrixForm[BoxForm`e$]]], ",", 
   TagBox[
    RowBox[{"(", "\[NoBreak]", GridBox[{
       {"\<\"PB2\"\>", "\<\"\"\>", "\<\"\"\>", "\<\"\"\>"},
       {"\<\"Pos.\"\>", "\<\"38\"\>", "\<\"obs:\"\>", "\<\"exp:\"\>"},
       {"\<\"cgt\"\>", "\<\"R\"\>", 
        TagBox[
         InterpretationBox[
          StyleBox["\<\"0\"\>",
           ShowStringCharacters->False],
          0,
          Editable->False],
         NumberForm[#, 2]& ], 
        TagBox[
         InterpretationBox[
          StyleBox["\<\"88.44\"\>",
           ShowStringCharacters->False],
          88.43714432820565,
          AutoDelete->True],
         NumberForm[#, {4, 2}]& ]},
       {"\<\"cgc\"\>", "\<\"R\"\>", 
        TagBox[
         InterpretationBox[
          StyleBox["\<\"0\"\>",
           ShowStringCharacters->False],
          0,
          Editable->False],
         NumberForm[#, 2]& ], 
        TagBox[
         InterpretationBox[
          StyleBox["\<\"124.20\"\>",
           ShowStringCharacters->False],
          124.21615173579413`,
          AutoDelete->True],
         NumberForm[#, {4, 2}]& ]},
       {"\<\"cga\"\>", "\<\"R\"\>", 
        TagBox[
         InterpretationBox[
          StyleBox["\<\"0\"\>",
           ShowStringCharacters->False],
          0,
          Editable->False],
         NumberForm[#, 2]& ], 
        TagBox[
         InterpretationBox[
          StyleBox["\<\"225.80\"\>",
           ShowStringCharacters->False],
          225.81173185529028`,
          AutoDelete->True],
         NumberForm[#, {4, 2}]& ]},
       {"\<\"cgg\"\>", "\<\"R\"\>", 
        TagBox[
         InterpretationBox[
          StyleBox["\<\"0\"\>",
           ShowStringCharacters->False],
          0,
          Editable->False],
         NumberForm[#, 2]& ], 
        TagBox[
         InterpretationBox[
          StyleBox["\<\"182.60\"\>",
           ShowStringCharacters->False],
          182.64215823612633`,
          AutoDelete->True],
         NumberForm[#, {4, 2}]& ]},
       {"\<\"aga\"\>", "\<\"R\"\>", 
        TagBox[
         InterpretationBox[
          StyleBox["\<\"2295\"\>",
           ShowStringCharacters->False],
          2295,
          Editable->False],
         NumberForm[#, 2]& ], 
        TagBox[
         InterpretationBox[
          StyleBox["\<\"1070.00\"\>",
           ShowStringCharacters->False],
          1069.6740289425172`,
          AutoDelete->True],
         NumberForm[#, {4, 2}]& ]},
       {"\<\"agg\"\>", "\<\"R\"\>", 
        TagBox[
         InterpretationBox[
          StyleBox["\<\"37\"\>",
           ShowStringCharacters->False],
          37,
          Editable->False],
         NumberForm[#, 2]& ], 
        TagBox[
         InterpretationBox[
          StyleBox["\<\"641.20\"\>",
           ShowStringCharacters->False],
          641.2187849020663,
          AutoDelete->True],
         NumberForm[#, {4, 2}]& ]},
       {"\<\"---\"\>", "\<\"--\"\>", "\<\"-------\"\>", "\<\"-------\"\>"},
       {"\<\"mPD\"\>", "\<\"\"\>", "0.0312423425630972801`2.", 
        "0.953112385943215916`2."},
       {"\<\"\"\>", "\<\"\"\>", "\<\"nPD:\"\>", "0.03`"},
       {"\<\"\"\>", "\<\"\"\>", "\<\"N. weight:\"\>", 
        TagBox[
         InterpretationBox[
          StyleBox["\<\"0.95\"\>",
           ShowStringCharacters->False],
          0.9461145321052346,
          AutoDelete->True],
         NumberForm[#, 2]& ]},
       {"\<\"\"\>", "\<\"\"\>", 
        StyleBox["\<\"Sc. PD:\"\>",
         StripOnInput->False,
         LineColor->RGBColor[
           Rational[71, 85], 
           Rational[94, 255], 0],
         FrontFaceColor->RGBColor[
           Rational[71, 85], 
           Rational[94, 255], 0],
         BackFaceColor->RGBColor[
           Rational[71, 85], 
           Rational[94, 255], 0],
         GraphicsColor->RGBColor[
           Rational[71, 85], 
           Rational[94, 255], 0],
         FontColor->RGBColor[
           Rational[71, 85], 
           Rational[94, 255], 0]], 
        StyleBox[
         TagBox[
          InterpretationBox[
           StyleBox["\<\"-0.17\"\>",
            ShowStringCharacters->False],
           -0.17388050817321202`,
           AutoDelete->True],
          NumberForm[#, 2]& ],
         StripOnInput->False,
         LineColor->RGBColor[
           Rational[71, 85], 
           Rational[94, 255], 0],
         FrontFaceColor->RGBColor[
           Rational[71, 85], 
           Rational[94, 255], 0],
         BackFaceColor->RGBColor[
           Rational[71, 85], 
           Rational[94, 255], 0],
         GraphicsColor->RGBColor[
           Rational[71, 85], 
           Rational[94, 255], 0],
         FontColor->RGBColor[
           Rational[71, 85], 
           Rational[94, 255], 0]]},
       {"\<\"\"\>", "\<\"\"\>", "\<\"Sc. rank:\"\>", 
        TagBox[
         InterpretationBox[
          StyleBox["\<\"-468.7\"\>",
           ShowStringCharacters->False],
          -468.71177304361726`,
          AutoDelete->True],
         NumberForm[#, {5, 1}]& ]}
      },
      GridBoxAlignment->{"Columns" -> {{Center}}, "Rows" -> {{Baseline}}},
      GridBoxSpacings->{"Columns" -> {
          Offset[0.27999999999999997`], {
           Offset[0.7]}, 
          Offset[0.27999999999999997`]}, "Rows" -> {
          Offset[0.2], {
           Offset[0.4]}, 
          Offset[0.2]}}], "\[NoBreak]", ")"}],
    Function[BoxForm`e$, 
     MatrixForm[BoxForm`e$]]], ",", 
   TagBox[
    RowBox[{"(", "\[NoBreak]", GridBox[{
       {"\<\"PB2\"\>", "\<\"\"\>", "\<\"\"\>", "\<\"\"\>"},
       {"\<\"Pos.\"\>", "\<\"39\"\>", "\<\"obs:\"\>", "\<\"exp:\"\>"},
       {"\<\"caa\"\>", "\<\"Q\"\>", 
        TagBox[
         InterpretationBox[
          StyleBox["\<\"640\"\>",
           ShowStringCharacters->False],
          640,
          Editable->False],
         NumberForm[#, 2]& ], 
        TagBox[
         InterpretationBox[
          StyleBox["\<\"1185.00\"\>",
           ShowStringCharacters->False],
          1184.9817312751063`,
          AutoDelete->True],
         NumberForm[#, {4, 2}]& ]},
       {"\<\"cag\"\>", "\<\"Q\"\>", 
        TagBox[
         InterpretationBox[
          StyleBox["\<\"1689\"\>",
           ShowStringCharacters->False],
          1689,
          Editable->False],
         NumberForm[#, 2]& ], 
        TagBox[
         InterpretationBox[
          StyleBox["\<\"1144.00\"\>",
           ShowStringCharacters->False],
          1144.018268724894,
          AutoDelete->True],
         NumberForm[#, {4, 2}]& ]},
       {"\<\"cgt\"\>", "\<\"R\"\>", 
        TagBox[
         InterpretationBox[
          StyleBox["\<\"0\"\>",
           ShowStringCharacters->False],
          0,
          Editable->False],
         NumberForm[#, 2]& ], 
        TagBox[
         InterpretationBox[
          StyleBox["\<\"0.04\"\>",
           ShowStringCharacters->False],
          0.037923303742798314`,
          AutoDelete->True],
         NumberForm[#, {4, 2}]& ]},
       {"\<\"cgc\"\>", "\<\"R\"\>", 
        TagBox[
         InterpretationBox[
          StyleBox["\<\"0\"\>",
           ShowStringCharacters->False],
          0,
          Editable->False],
         NumberForm[#, 2]& ], 
        TagBox[
         InterpretationBox[
          StyleBox["\<\"0.05\"\>",
           ShowStringCharacters->False],
          0.053265931276069524`,
          AutoDelete->True],
         NumberForm[#, {4, 2}]& ]},
       {"\<\"cga\"\>", "\<\"R\"\>", 
        TagBox[
         InterpretationBox[
          StyleBox["\<\"0\"\>",
           ShowStringCharacters->False],
          0,
          Editable->False],
         NumberForm[#, 2]& ], 
        TagBox[
         InterpretationBox[
          StyleBox["\<\"0.10\"\>",
           ShowStringCharacters->False],
          0.09683178896024454,
          AutoDelete->True],
         NumberForm[#, {4, 2}]& ]},
       {"\<\"cgg\"\>", "\<\"R\"\>", 
        TagBox[
         InterpretationBox[
          StyleBox["\<\"1\"\>",
           ShowStringCharacters->False],
          1,
          Editable->False],
         NumberForm[#, 2]& ], 
        TagBox[
         InterpretationBox[
          StyleBox["\<\"0.08\"\>",
           ShowStringCharacters->False],
          0.0783199649383046,
          AutoDelete->True],
         NumberForm[#, {4, 2}]& ]},
       {"\<\"aaa\"\>", "\<\"K\"\>", 
        TagBox[
         InterpretationBox[
          StyleBox["\<\"2\"\>",
           ShowStringCharacters->False],
          2,
          Editable->False],
         NumberForm[#, 2]& ], 
        TagBox[
         InterpretationBox[
          StyleBox["\<\"1.12\"\>",
           ShowStringCharacters->False],
          1.1226103391145823`,
          AutoDelete->True],
         NumberForm[#, {4, 2}]& ]},
       {"\<\"aag\"\>", "\<\"K\"\>", 
        TagBox[
         InterpretationBox[
          StyleBox["\<\"0\"\>",
           ShowStringCharacters->False],
          0,
          Editable->False],
         NumberForm[#, 2]& ], 
        TagBox[
         InterpretationBox[
          StyleBox["\<\"0.88\"\>",
           ShowStringCharacters->False],
          0.8773896608854175,
          AutoDelete->True],
         NumberForm[#, {4, 2}]& ]},
       {"\<\"aga\"\>", "\<\"R\"\>", 
        TagBox[
         InterpretationBox[
          StyleBox["\<\"0\"\>",
           ShowStringCharacters->False],
          0,
          Editable->False],
         NumberForm[#, 2]& ], 
        TagBox[
         InterpretationBox[
          StyleBox["\<\"0.46\"\>",
           ShowStringCharacters->False],
          0.4586938374539097,
          AutoDelete->True],
         NumberForm[#, {4, 2}]& ]},
       {"\<\"agg\"\>", "\<\"R\"\>", 
        TagBox[
         InterpretationBox[
          StyleBox["\<\"0\"\>",
           ShowStringCharacters->False],
          0,
          Editable->False],
         NumberForm[#, 2]& ], 
        TagBox[
         InterpretationBox[
          StyleBox["\<\"0.27\"\>",
           ShowStringCharacters->False],
          0.2749651736286734,
          AutoDelete->True],
         NumberForm[#, {4, 2}]& ]},
       {"\<\"---\"\>", "\<\"--\"\>", "\<\"-------\"\>", "\<\"-------\"\>"},
       {"\<\"mPD\"\>", "\<\"\"\>", "0.4017633168576564803`2.", 
        "0.5030804270669771497`2."},
       {"\<\"\"\>", "\<\"\"\>", "\<\"nPD:\"\>", "0.8`"},
       {"\<\"\"\>", "\<\"\"\>", "\<\"N. weight:\"\>", 
        TagBox[
         InterpretationBox[
          StyleBox["\<\"0.16\"\>",
           ShowStringCharacters->False],
          0.1557372074031433,
          AutoDelete->True],
         NumberForm[#, 2]& ]},
       {"\<\"\"\>", "\<\"\"\>", 
        StyleBox["\<\"Sc. PD:\"\>",
         StripOnInput->False,
         LineColor->RGBColor[
           Rational[71, 85], 
           Rational[94, 255], 0],
         FrontFaceColor->RGBColor[
           Rational[71, 85], 
           Rational[94, 255], 0],
         BackFaceColor->RGBColor[
           Rational[71, 85], 
           Rational[94, 255], 0],
         GraphicsColor->RGBColor[
           Rational[71, 85], 
           Rational[94, 255], 0],
         FontColor->RGBColor[
           Rational[71, 85], 
           Rational[94, 255], 0]], 
        StyleBox[
         TagBox[
          InterpretationBox[
           StyleBox["\<\"0.087\"\>",
            ShowStringCharacters->False],
           0.08724978469570933,
           AutoDelete->True],
          NumberForm[#, 2]& ],
         StripOnInput->False,
         LineColor->RGBColor[
           Rational[71, 85], 
           Rational[94, 255], 0],
         FrontFaceColor->RGBColor[
           Rational[71, 85], 
           Rational[94, 255], 0],
         BackFaceColor->RGBColor[
           Rational[71, 85], 
           Rational[94, 255], 0],
         GraphicsColor->RGBColor[
           Rational[71, 85], 
           Rational[94, 255], 0],
         FontColor->RGBColor[
           Rational[71, 85], 
           Rational[94, 255], 0]]},
       {"\<\"\"\>", "\<\"\"\>", "\<\"Sc. rank:\"\>", 
        TagBox[
         InterpretationBox[
          StyleBox["\<\"225.1\"\>",
           ShowStringCharacters->False],
          225.14060001679226`,
          AutoDelete->True],
         NumberForm[#, {5, 1}]& ]}
      },
      GridBoxAlignment->{"Columns" -> {{Center}}, "Rows" -> {{Baseline}}},
      GridBoxSpacings->{"Columns" -> {
          Offset[0.27999999999999997`], {
           Offset[0.7]}, 
          Offset[0.27999999999999997`]}, "Rows" -> {
          Offset[0.2], {
           Offset[0.4]}, 
          Offset[0.2]}}], "\[NoBreak]", ")"}],
    Function[BoxForm`e$, 
     MatrixForm[BoxForm`e$]]], ",", 
   TagBox[
    RowBox[{"(", "\[NoBreak]", GridBox[{
       {"\<\"PB2\"\>", "\<\"\"\>", "\<\"\"\>", "\<\"\"\>"},
       {"\<\"Pos.\"\>", "\<\"40\"\>", "\<\"obs:\"\>", "\<\"exp:\"\>"},
       {"\<\"gat\"\>", "\<\"D\"\>", 
        TagBox[
         InterpretationBox[
          StyleBox["\<\"0\"\>",
           ShowStringCharacters->False],
          0,
          Editable->False],
         NumberForm[#, 2]& ], 
        TagBox[
         InterpretationBox[
          StyleBox["\<\"0.58\"\>",
           ShowStringCharacters->False],
          0.5752145439636612,
          AutoDelete->True],
         NumberForm[#, {4, 2}]& ]},
       {"\<\"gac\"\>", "\<\"D\"\>", 
        TagBox[
         InterpretationBox[
          StyleBox["\<\"1\"\>",
           ShowStringCharacters->False],
          1,
          Editable->False],
         NumberForm[#, 2]& ], 
        TagBox[
         InterpretationBox[
          StyleBox["\<\"0.42\"\>",
           ShowStringCharacters->False],
          0.4247854560363388,
          AutoDelete->True],
         NumberForm[#, {4, 2}]& ]},
       {"\<\"gaa\"\>", "\<\"E\"\>", 
        TagBox[
         InterpretationBox[
          StyleBox["\<\"5\"\>",
           ShowStringCharacters->False],
          5,
          Editable->False],
         NumberForm[#, 2]& ], 
        TagBox[
         InterpretationBox[
          StyleBox["\<\"1396.00\"\>",
           ShowStringCharacters->False],
          1395.7139820471082`,
          AutoDelete->True],
         NumberForm[#, {4, 2}]& ]},
       {"\<\"gag\"\>", "\<\"E\"\>", 
        TagBox[
         InterpretationBox[
          StyleBox["\<\"2326\"\>",
           ShowStringCharacters->False],
          2326,
          Editable->False],
         NumberForm[#, 2]& ], 
        TagBox[
         InterpretationBox[
          StyleBox["\<\"935.30\"\>",
           ShowStringCharacters->False],
          935.2860179528917,
          AutoDelete->True],
         NumberForm[#, {4, 2}]& ]},
       {"\<\"---\"\>", "\<\"--\"\>", "\<\"-------\"\>", "\<\"-------\"\>"},
       {"\<\"mPD\"\>", "\<\"\"\>", "0.0051365994762221177`2.", 
        "0.4809375328463064814`2."},
       {"\<\"\"\>", "\<\"\"\>", "\<\"nPD:\"\>", "0.01`"},
       {"\<\"\"\>", "\<\"\"\>", "\<\"N. weight:\"\>", 
        TagBox[
         InterpretationBox[
          StyleBox["\<\"1.2\"\>",
           ShowStringCharacters->False],
          1.2010765076635035`,
          AutoDelete->True],
         NumberForm[#, 2]& ]},
       {"\<\"\"\>", "\<\"\"\>", 
        StyleBox["\<\"Sc. PD:\"\>",
         StripOnInput->False,
         LineColor->RGBColor[
           Rational[71, 85], 
           Rational[94, 255], 0],
         FrontFaceColor->RGBColor[
           Rational[71, 85], 
           Rational[94, 255], 0],
         BackFaceColor->RGBColor[
           Rational[71, 85], 
           Rational[94, 255], 0],
         GraphicsColor->RGBColor[
           Rational[71, 85], 
           Rational[94, 255], 0],
         FontColor->RGBColor[
           Rational[71, 85], 
           Rational[94, 255], 0]], 
        StyleBox[
         TagBox[
          InterpretationBox[
           StyleBox["\<\"-0.25\"\>",
            ShowStringCharacters->False],
           -0.24652507866130233`,
           AutoDelete->True],
          NumberForm[#, 2]& ],
         StripOnInput->False,
         LineColor->RGBColor[
           Rational[71, 85], 
           Rational[94, 255], 0],
         FrontFaceColor->RGBColor[
           Rational[71, 85], 
           Rational[94, 255], 0],
         BackFaceColor->RGBColor[
           Rational[71, 85], 
           Rational[94, 255], 0],
         GraphicsColor->RGBColor[
           Rational[71, 85], 
           Rational[94, 255], 0],
         FontColor->RGBColor[
           Rational[71, 85], 
           Rational[94, 255], 0]]},
       {"\<\"\"\>", "\<\"\"\>", "\<\"Sc. rank:\"\>", 
        TagBox[
         InterpretationBox[
          StyleBox["\<\"-1178.1\"\>",
           ShowStringCharacters->False],
          -1178.1471724642377`,
          AutoDelete->True],
         NumberForm[#, {5, 1}]& ]}
      },
      GridBoxAlignment->{"Columns" -> {{Center}}, "Rows" -> {{Baseline}}},
      GridBoxSpacings->{"Columns" -> {
          Offset[0.27999999999999997`], {
           Offset[0.7]}, 
          Offset[0.27999999999999997`]}, "Rows" -> {
          Offset[0.2], {
           Offset[0.4]}, 
          Offset[0.2]}}], "\[NoBreak]", ")"}],
    Function[BoxForm`e$, 
     MatrixForm[BoxForm`e$]]], ",", 
   TagBox[
    RowBox[{"(", "\[NoBreak]", GridBox[{
       {"\<\"PB2\"\>", "\<\"\"\>", "\<\"\"\>", "\<\"\"\>"},
       {"\<\"Pos.\"\>", "\<\"41\"\>", "\<\"obs:\"\>", "\<\"exp:\"\>"},
       {"\<\"cgt\"\>", "\<\"R\"\>", 
        TagBox[
         InterpretationBox[
          StyleBox["\<\"0\"\>",
           ShowStringCharacters->False],
          0,
          Editable->False],
         NumberForm[#, 2]& ], 
        TagBox[
         InterpretationBox[
          StyleBox["\<\"0.08\"\>",
           ShowStringCharacters->False],
          0.07584660748559663,
          AutoDelete->True],
         NumberForm[#, {4, 2}]& ]},
       {"\<\"cgc\"\>", "\<\"R\"\>", 
        TagBox[
         InterpretationBox[
          StyleBox["\<\"0\"\>",
           ShowStringCharacters->False],
          0,
          Editable->False],
         NumberForm[#, 2]& ], 
        TagBox[
         InterpretationBox[
          StyleBox["\<\"0.11\"\>",
           ShowStringCharacters->False],
          0.10653186255213905`,
          AutoDelete->True],
         NumberForm[#, {4, 2}]& ]},
       {"\<\"cga\"\>", "\<\"R\"\>", 
        TagBox[
         InterpretationBox[
          StyleBox["\<\"0\"\>",
           ShowStringCharacters->False],
          0,
          Editable->False],
         NumberForm[#, 2]& ], 
        TagBox[
         InterpretationBox[
          StyleBox["\<\"0.19\"\>",
           ShowStringCharacters->False],
          0.19366357792048908`,
          AutoDelete->True],
         NumberForm[#, {4, 2}]& ]},
       {"\<\"cgg\"\>", "\<\"R\"\>", 
        TagBox[
         InterpretationBox[
          StyleBox["\<\"0\"\>",
           ShowStringCharacters->False],
          0,
          Editable->False],
         NumberForm[#, 2]& ], 
        TagBox[
         InterpretationBox[
          StyleBox["\<\"0.16\"\>",
           ShowStringCharacters->False],
          0.1566399298766092,
          AutoDelete->True],
         NumberForm[#, {4, 2}]& ]},
       {"\<\"aaa\"\>", "\<\"K\"\>", 
        TagBox[
         InterpretationBox[
          StyleBox["\<\"3\"\>",
           ShowStringCharacters->False],
          3,
          Editable->False],
         NumberForm[#, 2]& ], 
        TagBox[
         InterpretationBox[
          StyleBox["\<\"1308.00\"\>",
           ShowStringCharacters->False],
          1307.8410450684885`,
          AutoDelete->True],
         NumberForm[#, {4, 2}]& ]},
       {"\<\"aag\"\>", "\<\"K\"\>", 
        TagBox[
         InterpretationBox[
          StyleBox["\<\"2327\"\>",
           ShowStringCharacters->False],
          2327,
          Editable->False],
         NumberForm[#, 2]& ], 
        TagBox[
         InterpretationBox[
          StyleBox["\<\"1022.00\"\>",
           ShowStringCharacters->False],
          1022.1589549315114`,
          AutoDelete->True],
         NumberForm[#, {4, 2}]& ]},
       {"\<\"aga\"\>", "\<\"R\"\>", 
        TagBox[
         InterpretationBox[
          StyleBox["\<\"0\"\>",
           ShowStringCharacters->False],
          0,
          Editable->False],
         NumberForm[#, 2]& ], 
        TagBox[
         InterpretationBox[
          StyleBox["\<\"0.92\"\>",
           ShowStringCharacters->False],
          0.9173876749078194,
          AutoDelete->True],
         NumberForm[#, {4, 2}]& ]},
       {"\<\"agg\"\>", "\<\"R\"\>", 
        TagBox[
         InterpretationBox[
          StyleBox["\<\"2\"\>",
           ShowStringCharacters->False],
          2,
          Editable->False],
         NumberForm[#, 2]& ], 
        TagBox[
         InterpretationBox[
          StyleBox["\<\"0.55\"\>",
           ShowStringCharacters->False],
          0.5499303472573468,
          AutoDelete->True],
         NumberForm[#, {4, 2}]& ]},
       {"\<\"---\"\>", "\<\"--\"\>", "\<\"-------\"\>", "\<\"-------\"\>"},
       {"\<\"mPD\"\>", "\<\"\"\>", "0.0042852212663533418`2.", 
        "0.4947237132965411208`2."},
       {"\<\"\"\>", "\<\"\"\>", "\<\"nPD:\"\>", "0.01`"},
       {"\<\"\"\>", "\<\"\"\>", "\<\"N. weight:\"\>", 
        TagBox[
         InterpretationBox[
          StyleBox["\<\"1.1\"\>",
           ShowStringCharacters->False],
          1.090142443096766,
          AutoDelete->True],
         NumberForm[#, 2]& ]},
       {"\<\"\"\>", "\<\"\"\>", 
        StyleBox["\<\"Sc. PD:\"\>",
         StripOnInput->False,
         LineColor->RGBColor[
           Rational[71, 85], 
           Rational[94, 255], 0],
         FrontFaceColor->RGBColor[
           Rational[71, 85], 
           Rational[94, 255], 0],
         BackFaceColor->RGBColor[
           Rational[71, 85], 
           Rational[94, 255], 0],
         GraphicsColor->RGBColor[
           Rational[71, 85], 
           Rational[94, 255], 0],
         FontColor->RGBColor[
           Rational[71, 85], 
           Rational[94, 255], 0]], 
        StyleBox[
         TagBox[
          InterpretationBox[
           StyleBox["\<\"-0.23\"\>",
            ShowStringCharacters->False],
           -0.22589332069762552`,
           AutoDelete->True],
          NumberForm[#, 2]& ],
         StripOnInput->False,
         LineColor->RGBColor[
           Rational[71, 85], 
           Rational[94, 255], 0],
         FrontFaceColor->RGBColor[
           Rational[71, 85], 
           Rational[94, 255], 0],
         BackFaceColor->RGBColor[
           Rational[71, 85], 
           Rational[94, 255], 0],
         GraphicsColor->RGBColor[
           Rational[71, 85], 
           Rational[94, 255], 0],
         FontColor->RGBColor[
           Rational[71, 85], 
           Rational[94, 255], 0]]},
       {"\<\"\"\>", "\<\"\"\>", "\<\"Sc. rank:\"\>", 
        TagBox[
         InterpretationBox[
          StyleBox["\<\"-1181.7\"\>",
           ShowStringCharacters->False],
          -1181.7496697410322`,
          AutoDelete->True],
         NumberForm[#, {5, 1}]& ]}
      },
      GridBoxAlignment->{"Columns" -> {{Center}}, "Rows" -> {{Baseline}}},
      GridBoxSpacings->{"Columns" -> {
          Offset[0.27999999999999997`], {
           Offset[0.7]}, 
          Offset[0.27999999999999997`]}, "Rows" -> {
          Offset[0.2], {
           Offset[0.4]}, 
          Offset[0.2]}}], "\[NoBreak]", ")"}],
    Function[BoxForm`e$, 
     MatrixForm[BoxForm`e$]]], ",", 
   TagBox[
    RowBox[{"(", "\[NoBreak]", GridBox[{
       {"\<\"PB2\"\>", "\<\"\"\>", "\<\"\"\>", "\<\"\"\>"},
       {"\<\"Pos.\"\>", "\<\"42\"\>", "\<\"obs:\"\>", "\<\"exp:\"\>"},
       {"\<\"aat\"\>", "\<\"N\"\>", 
        TagBox[
         InterpretationBox[
          StyleBox["\<\"530\"\>",
           ShowStringCharacters->False],
          530,
          Editable->False],
         NumberForm[#, 2]& ], 
        TagBox[
         InterpretationBox[
          StyleBox["\<\"1239.00\"\>",
           ShowStringCharacters->False],
          1239.2722449814516`,
          AutoDelete->True],
         NumberForm[#, {4, 2}]& ]},
       {"\<\"aac\"\>", "\<\"N\"\>", 
        TagBox[
         InterpretationBox[
          StyleBox["\<\"1802\"\>",
           ShowStringCharacters->False],
          1802,
          Editable->False],
         NumberForm[#, 2]& ], 
        TagBox[
         InterpretationBox[
          StyleBox["\<\"1093.00\"\>",
           ShowStringCharacters->False],
          1092.7277550185484`,
          AutoDelete->True],
         NumberForm[#, {4, 2}]& ]},
       {"\<\"---\"\>", "\<\"--\"\>", "\<\"-------\"\>", "\<\"-------\"\>"},
       {"\<\"mPD\"\>", "\<\"\"\>", "0.3513903513903513903`2.", 
        "0.4980255238163701957`2."},
       {"\<\"\"\>", "\<\"\"\>", "\<\"nPD:\"\>", "0.71`"},
       {"\<\"\"\>", "\<\"\"\>", "\<\"N. weight:\"\>", 
        TagBox[
         InterpretationBox[
          StyleBox["\<\"0.26\"\>",
           ShowStringCharacters->False],
          0.2611157112223571,
          AutoDelete->True],
         NumberForm[#, 2]& ]},
       {"\<\"\"\>", "\<\"\"\>", 
        StyleBox["\<\"Sc. PD:\"\>",
         StripOnInput->False,
         LineColor->RGBColor[
           Rational[71, 85], 
           Rational[94, 255], 0],
         FrontFaceColor->RGBColor[
           Rational[71, 85], 
           Rational[94, 255], 0],
         BackFaceColor->RGBColor[
           Rational[71, 85], 
           Rational[94, 255], 0],
         GraphicsColor->RGBColor[
           Rational[71, 85], 
           Rational[94, 255], 0],
         FontColor->RGBColor[
           Rational[71, 85], 
           Rational[94, 255], 0]], 
        StyleBox[
         TagBox[
          InterpretationBox[
           StyleBox["\<\"0.12\"\>",
            ShowStringCharacters->False],
           0.12268440289404654`,
           AutoDelete->True],
          NumberForm[#, 2]& ],
         StripOnInput->False,
         LineColor->RGBColor[
           Rational[71, 85], 
           Rational[94, 255], 0],
         FrontFaceColor->RGBColor[
           Rational[71, 85], 
           Rational[94, 255], 0],
         BackFaceColor->RGBColor[
           Rational[71, 85], 
           Rational[94, 255], 0],
         GraphicsColor->RGBColor[
           Rational[71, 85], 
           Rational[94, 255], 0],
         FontColor->RGBColor[
           Rational[71, 85], 
           Rational[94, 255], 0]]},
       {"\<\"\"\>", "\<\"\"\>", "\<\"Sc. rank:\"\>", 
        TagBox[
         InterpretationBox[
          StyleBox["\<\"344.7\"\>",
           ShowStringCharacters->False],
          344.71457593548223`,
          AutoDelete->True],
         NumberForm[#, {5, 1}]& ]}
      },
      GridBoxAlignment->{"Columns" -> {{Center}}, "Rows" -> {{Baseline}}},
      GridBoxSpacings->{"Columns" -> {
          Offset[0.27999999999999997`], {
           Offset[0.7]}, 
          Offset[0.27999999999999997`]}, "Rows" -> {
          Offset[0.2], {
           Offset[0.4]}, 
          Offset[0.2]}}], "\[NoBreak]", ")"}],
    Function[BoxForm`e$, 
     MatrixForm[BoxForm`e$]]], ",", 
   TagBox[
    RowBox[{"(", "\[NoBreak]", GridBox[{
       {"\<\"PB2\"\>", "\<\"\"\>", "\<\"\"\>", "\<\"\"\>"},
       {"\<\"Pos.\"\>", "\<\"43\"\>", "\<\"obs:\"\>", "\<\"exp:\"\>"},
       {"\<\"cct\"\>", "\<\"P\"\>", 
        TagBox[
         InterpretationBox[
          StyleBox["\<\"2324\"\>",
           ShowStringCharacters->False],
          2324,
          Editable->False],
         NumberForm[#, 2]& ], 
        TagBox[
         InterpretationBox[
          StyleBox["\<\"657.60\"\>",
           ShowStringCharacters->False],
          657.5983641899917,
          AutoDelete->True],
         NumberForm[#, {4, 2}]& ]},
       {"\<\"ccc\"\>", "\<\"P\"\>", 
        TagBox[
         InterpretationBox[
          StyleBox["\<\"7\"\>",
           ShowStringCharacters->False],
          7,
          Editable->False],
         NumberForm[#, 2]& ], 
        TagBox[
         InterpretationBox[
          StyleBox["\<\"422.00\"\>",
           ShowStringCharacters->False],
          421.96583649545437`,
          AutoDelete->True],
         NumberForm[#, {4, 2}]& ]},
       {"\<\"cca\"\>", "\<\"P\"\>", 
        TagBox[
         InterpretationBox[
          StyleBox["\<\"1\"\>",
           ShowStringCharacters->False],
          1,
          Editable->False],
         NumberForm[#, 2]& ], 
        TagBox[
         InterpretationBox[
          StyleBox["\<\"952.20\"\>",
           ShowStringCharacters->False],
          952.1600594009739,
          AutoDelete->True],
         NumberForm[#, {4, 2}]& ]},
       {"\<\"ccg\"\>", "\<\"P\"\>", 
        TagBox[
         InterpretationBox[
          StyleBox["\<\"0\"\>",
           ShowStringCharacters->False],
          0,
          Editable->False],
         NumberForm[#, 2]& ], 
        TagBox[
         InterpretationBox[
          StyleBox["\<\"300.30\"\>",
           ShowStringCharacters->False],
          300.27573991358,
          AutoDelete->True],
         NumberForm[#, {4, 2}]& ]},
       {"\<\"---\"\>", "\<\"--\"\>", "\<\"-------\"\>", "\<\"-------\"\>"},
       {"\<\"mPD\"\>", "\<\"\"\>", "0.0068430351449219374`2.", 
        "0.7044503730530819172`2."},
       {"\<\"\"\>", "\<\"\"\>", "\<\"nPD:\"\>", "0.01`"},
       {"\<\"\"\>", "\<\"\"\>", "\<\"N. weight:\"\>", 
        TagBox[
         InterpretationBox[
          StyleBox["\<\"1.7\"\>",
           ShowStringCharacters->False],
          1.6644804200203962`,
          AutoDelete->True],
         NumberForm[#, 2]& ]},
       {"\<\"\"\>", "\<\"\"\>", 
        StyleBox["\<\"Sc. PD:\"\>",
         StripOnInput->False,
         LineColor->RGBColor[
           Rational[71, 85], 
           Rational[94, 255], 0],
         FrontFaceColor->RGBColor[
           Rational[71, 85], 
           Rational[94, 255], 0],
         BackFaceColor->RGBColor[
           Rational[71, 85], 
           Rational[94, 255], 0],
         GraphicsColor->RGBColor[
           Rational[71, 85], 
           Rational[94, 255], 0],
         FontColor->RGBColor[
           Rational[71, 85], 
           Rational[94, 255], 0]], 
        StyleBox[
         TagBox[
          InterpretationBox[
           StyleBox["\<\"-0.34\"\>",
            ShowStringCharacters->False],
           -0.34320304615720826`,
           AutoDelete->True],
          NumberForm[#, 2]& ],
         StripOnInput->False,
         LineColor->RGBColor[
           Rational[71, 85], 
           Rational[94, 255], 0],
         FrontFaceColor->RGBColor[
           Rational[71, 85], 
           Rational[94, 255], 0],
         BackFaceColor->RGBColor[
           Rational[71, 85], 
           Rational[94, 255], 0],
         GraphicsColor->RGBColor[
           Rational[71, 85], 
           Rational[94, 255], 0],
         FontColor->RGBColor[
           Rational[71, 85], 
           Rational[94, 255], 0]]},
       {"\<\"\"\>", "\<\"\"\>", "\<\"Sc. rank:\"\>", 
        TagBox[
         InterpretationBox[
          StyleBox["\<\"-1723.2\"\>",
           ShowStringCharacters->False],
          -1723.1530056254196`,
          AutoDelete->True],
         NumberForm[#, {5, 1}]& ]}
      },
      GridBoxAlignment->{"Columns" -> {{Center}}, "Rows" -> {{Baseline}}},
      GridBoxSpacings->{"Columns" -> {
          Offset[0.27999999999999997`], {
           Offset[0.7]}, 
          Offset[0.27999999999999997`]}, "Rows" -> {
          Offset[0.2], {
           Offset[0.4]}, 
          Offset[0.2]}}], "\[NoBreak]", ")"}],
    Function[BoxForm`e$, 
     MatrixForm[BoxForm`e$]]], ",", 
   TagBox[
    RowBox[{"(", "\[NoBreak]", GridBox[{
       {"\<\"PB2\"\>", "\<\"\"\>", "\<\"\"\>", "\<\"\"\>"},
       {"\<\"Pos.\"\>", "\<\"44\"\>", "\<\"obs:\"\>", "\<\"exp:\"\>"},
       {"\<\"cct\"\>", "\<\"P\"\>", 
        TagBox[
         InterpretationBox[
          StyleBox["\<\"0\"\>",
           ShowStringCharacters->False],
          0,
          Editable->False],
         NumberForm[#, 2]& ], 
        TagBox[
         InterpretationBox[
          StyleBox["\<\"0.28\"\>",
           ShowStringCharacters->False],
          0.28198900694253504`,
          AutoDelete->True],
         NumberForm[#, {4, 2}]& ]},
       {"\<\"ccc\"\>", "\<\"P\"\>", 
        TagBox[
         InterpretationBox[
          StyleBox["\<\"1\"\>",
           ShowStringCharacters->False],
          1,
          Editable->False],
         NumberForm[#, 2]& ], 
        TagBox[
         InterpretationBox[
          StyleBox["\<\"0.18\"\>",
           ShowStringCharacters->False],
          0.18094589901177288`,
          AutoDelete->True],
         NumberForm[#, {4, 2}]& ]},
       {"\<\"cca\"\>", "\<\"P\"\>", 
        TagBox[
         InterpretationBox[
          StyleBox["\<\"0\"\>",
           ShowStringCharacters->False],
          0,
          Editable->False],
         NumberForm[#, 2]& ], 
        TagBox[
         InterpretationBox[
          StyleBox["\<\"0.41\"\>",
           ShowStringCharacters->False],
          0.4083019122645685,
          AutoDelete->True],
         NumberForm[#, {4, 2}]& ]},
       {"\<\"ccg\"\>", "\<\"P\"\>", 
        TagBox[
         InterpretationBox[
          StyleBox["\<\"0\"\>",
           ShowStringCharacters->False],
          0,
          Editable->False],
         NumberForm[#, 2]& ], 
        TagBox[
         InterpretationBox[
          StyleBox["\<\"0.13\"\>",
           ShowStringCharacters->False],
          0.1287631817811235,
          AutoDelete->True],
         NumberForm[#, {4, 2}]& ]},
       {"\<\"act\"\>", "\<\"T\"\>", 
        TagBox[
         InterpretationBox[
          StyleBox["\<\"6\"\>",
           ShowStringCharacters->False],
          6,
          Editable->False],
         NumberForm[#, 2]& ], 
        TagBox[
         InterpretationBox[
          StyleBox["\<\"1.59\"\>",
           ShowStringCharacters->False],
          1.5893153908131261`,
          AutoDelete->True],
         NumberForm[#, {4, 2}]& ]},
       {"\<\"acc\"\>", "\<\"T\"\>", 
        TagBox[
         InterpretationBox[
          StyleBox["\<\"0\"\>",
           ShowStringCharacters->False],
          0,
          Editable->False],
         NumberForm[#, 2]& ], 
        TagBox[
         InterpretationBox[
          StyleBox["\<\"1.33\"\>",
           ShowStringCharacters->False],
          1.3256812778637488`,
          AutoDelete->True],
         NumberForm[#, {4, 2}]& ]},
       {"\<\"aca\"\>", "\<\"T\"\>", 
        TagBox[
         InterpretationBox[
          StyleBox["\<\"0\"\>",
           ShowStringCharacters->False],
          0,
          Editable->False],
         NumberForm[#, 2]& ], 
        TagBox[
         InterpretationBox[
          StyleBox["\<\"2.58\"\>",
           ShowStringCharacters->False],
          2.5782035426315923`,
          AutoDelete->True],
         NumberForm[#, {4, 2}]& ]},
       {"\<\"acg\"\>", "\<\"T\"\>", 
        TagBox[
         InterpretationBox[
          StyleBox["\<\"0\"\>",
           ShowStringCharacters->False],
          0,
          Editable->False],
         NumberForm[#, 2]& ], 
        TagBox[
         InterpretationBox[
          StyleBox["\<\"0.51\"\>",
           ShowStringCharacters->False],
          0.5067997886915321,
          AutoDelete->True],
         NumberForm[#, {4, 2}]& ]},
       {"\<\"gct\"\>", "\<\"A\"\>", 
        TagBox[
         InterpretationBox[
          StyleBox["\<\"664\"\>",
           ShowStringCharacters->False],
          664,
          Editable->False],
         NumberForm[#, 2]& ], 
        TagBox[
         InterpretationBox[
          StyleBox["\<\"591.50\"\>",
           ShowStringCharacters->False],
          591.4639603615391,
          AutoDelete->True],
         NumberForm[#, {4, 2}]& ]},
       {"\<\"gcc\"\>", "\<\"A\"\>", 
        TagBox[
         InterpretationBox[
          StyleBox["\<\"1457\"\>",
           ShowStringCharacters->False],
          1457,
          Editable->False],
         NumberForm[#, 2]& ], 
        TagBox[
         InterpretationBox[
          StyleBox["\<\"453.40\"\>",
           ShowStringCharacters->False],
          453.39178435936765`,
          AutoDelete->True],
         NumberForm[#, {4, 2}]& ]},
       {"\<\"gca\"\>", "\<\"A\"\>", 
        TagBox[
         InterpretationBox[
          StyleBox["\<\"203\"\>",
           ShowStringCharacters->False],
          203,
          Editable->False],
         NumberForm[#, 2]& ], 
        TagBox[
         InterpretationBox[
          StyleBox["\<\"1022.00\"\>",
           ShowStringCharacters->False],
          1022.0328251234765`,
          AutoDelete->True],
         NumberForm[#, {4, 2}]& ]},
       {"\<\"gcg\"\>", "\<\"A\"\>", 
        TagBox[
         InterpretationBox[
          StyleBox["\<\"1\"\>",
           ShowStringCharacters->False],
          1,
          Editable->False],
         NumberForm[#, 2]& ], 
        TagBox[
         InterpretationBox[
          StyleBox["\<\"258.10\"\>",
           ShowStringCharacters->False],
          258.1114301556167,
          AutoDelete->True],
         NumberForm[#, {4, 2}]& ]},
       {"\<\"---\"\>", "\<\"--\"\>", "\<\"-------\"\>", "\<\"-------\"\>"},
       {"\<\"mPD\"\>", "\<\"\"\>", "0.5251966006682987815`2.", 
        "0.6976895516373893965`2."},
       {"\<\"\"\>", "\<\"\"\>", "\<\"nPD:\"\>", "0.75`"},
       {"\<\"\"\>", "\<\"\"\>", "\<\"N. weight:\"\>", 
        TagBox[
         InterpretationBox[
          StyleBox["\<\"0.84\"\>",
           ShowStringCharacters->False],
          0.8388718674836588,
          AutoDelete->True],
         NumberForm[#, 2]& ]},
       {"\<\"\"\>", "\<\"\"\>", "\<\"Sc. PD:\"\>", 
        TagBox[
         InterpretationBox[
          StyleBox["\<\"0.43\"\>",
           ShowStringCharacters->False],
          0.4326074485262049,
          AutoDelete->True],
         NumberForm[#, 2]& ]},
       {"\<\"\"\>", "\<\"\"\>", "\<\"Sc. rank:\"\>", 
        TagBox[
         InterpretationBox[
          StyleBox["\<\"1185.2\"\>",
           ShowStringCharacters->False],
          1185.154328817303,
          AutoDelete->True],
         NumberForm[#, {5, 1}]& ]}
      },
      GridBoxAlignment->{"Columns" -> {{Center}}, "Rows" -> {{Baseline}}},
      GridBoxSpacings->{"Columns" -> {
          Offset[0.27999999999999997`], {
           Offset[0.7]}, 
          Offset[0.27999999999999997`]}, "Rows" -> {
          Offset[0.2], {
           Offset[0.4]}, 
          Offset[0.2]}}], "\[NoBreak]", ")"}],
    Function[BoxForm`e$, 
     MatrixForm[BoxForm`e$]]], ",", 
   TagBox[
    RowBox[{"(", "\[NoBreak]", GridBox[{
       {"\<\"PB2\"\>", "\<\"\"\>", "\<\"\"\>", "\<\"\"\>"},
       {"\<\"Pos.\"\>", "\<\"45\"\>", "\<\"obs:\"\>", "\<\"exp:\"\>"},
       {"\<\"tta\"\>", "\<\"L\"\>", 
        TagBox[
         InterpretationBox[
          StyleBox["\<\"0\"\>",
           ShowStringCharacters->False],
          0,
          Editable->False],
         NumberForm[#, 2]& ], 
        TagBox[
         InterpretationBox[
          StyleBox["\<\"254.50\"\>",
           ShowStringCharacters->False],
          254.53740921306658`,
          AutoDelete->True],
         NumberForm[#, {4, 2}]& ]},
       {"\<\"ttg\"\>", "\<\"L\"\>", 
        TagBox[
         InterpretationBox[
          StyleBox["\<\"0\"\>",
           ShowStringCharacters->False],
          0,
          Editable->False],
         NumberForm[#, 2]& ], 
        TagBox[
         InterpretationBox[
          StyleBox["\<\"437.60\"\>",
           ShowStringCharacters->False],
          437.5852135634948,
          AutoDelete->True],
         NumberForm[#, {4, 2}]& ]},
       {"\<\"ctt\"\>", "\<\"L\"\>", 
        TagBox[
         InterpretationBox[
          StyleBox["\<\"218\"\>",
           ShowStringCharacters->False],
          218,
          Editable->False],
         NumberForm[#, 2]& ], 
        TagBox[
         InterpretationBox[
          StyleBox["\<\"437.30\"\>",
           ShowStringCharacters->False],
          437.2851576031695,
          AutoDelete->True],
         NumberForm[#, {4, 2}]& ]},
       {"\<\"ctc\"\>", "\<\"L\"\>", 
        TagBox[
         InterpretationBox[
          StyleBox["\<\"2114\"\>",
           ShowStringCharacters->False],
          2114,
          Editable->False],
         NumberForm[#, 2]& ], 
        TagBox[
         InterpretationBox[
          StyleBox["\<\"402.30\"\>",
           ShowStringCharacters->False],
          402.34259909897435`,
          AutoDelete->True],
         NumberForm[#, {4, 2}]& ]},
       {"\<\"cta\"\>", "\<\"L\"\>", 
        TagBox[
         InterpretationBox[
          StyleBox["\<\"0\"\>",
           ShowStringCharacters->False],
          0,
          Editable->False],
         NumberForm[#, 2]& ], 
        TagBox[
         InterpretationBox[
          StyleBox["\<\"310.30\"\>",
           ShowStringCharacters->False],
          310.2741754819062,
          AutoDelete->True],
         NumberForm[#, {4, 2}]& ]},
       {"\<\"ctg\"\>", "\<\"L\"\>", 
        TagBox[
         InterpretationBox[
          StyleBox["\<\"0\"\>",
           ShowStringCharacters->False],
          0,
          Editable->False],
         NumberForm[#, 2]& ], 
        TagBox[
         InterpretationBox[
          StyleBox["\<\"490.00\"\>",
           ShowStringCharacters->False],
          489.9754450393887,
          AutoDelete->True],
         NumberForm[#, {4, 2}]& ]},
       {"\<\"---\"\>", "\<\"--\"\>", "\<\"-------\"\>", "\<\"-------\"\>"},
       {"\<\"mPD\"\>", "\<\"\"\>", "0.169558924275905408`2.", 
        "1.1356166434130800849`2."},
       {"\<\"\"\>", "\<\"\"\>", "\<\"nPD:\"\>", "0.15`"},
       {"\<\"\"\>", "\<\"\"\>", "\<\"N. weight:\"\>", 
        TagBox[
         InterpretationBox[
          StyleBox["\<\"1.9\"\>",
           ShowStringCharacters->False],
          1.9270793585392356`,
          AutoDelete->True],
         NumberForm[#, 2]& ]},
       {"\<\"\"\>", "\<\"\"\>", "\<\"Sc. PD:\"\>", 
        TagBox[
         InterpretationBox[
          StyleBox["\<\"-0.14\"\>",
           ShowStringCharacters->False],
          -0.13599624337384653`,
          AutoDelete->True],
         NumberForm[#, 2]& ]},
       {"\<\"\"\>", "\<\"\"\>", "\<\"Sc. rank:\"\>", 
        TagBox[
         InterpretationBox[
          StyleBox["\<\"304.2\"\>",
           ShowStringCharacters->False],
          304.2444430034757,
          AutoDelete->True],
         NumberForm[#, {5, 1}]& ]}
      },
      GridBoxAlignment->{"Columns" -> {{Center}}, "Rows" -> {{Baseline}}},
      GridBoxSpacings->{"Columns" -> {
          Offset[0.27999999999999997`], {
           Offset[0.7]}, 
          Offset[0.27999999999999997`]}, "Rows" -> {
          Offset[0.2], {
           Offset[0.4]}, 
          Offset[0.2]}}], "\[NoBreak]", ")"}],
    Function[BoxForm`e$, 
     MatrixForm[BoxForm`e$]]], ",", 
   TagBox[
    RowBox[{"(", "\[NoBreak]", GridBox[{
       {"\<\"PB2\"\>", "\<\"\"\>", "\<\"\"\>", "\<\"\"\>"},
       {"\<\"Pos.\"\>", "\<\"46\"\>", "\<\"obs:\"\>", "\<\"exp:\"\>"},
       {"\<\"cgt\"\>", "\<\"R\"\>", 
        TagBox[
         InterpretationBox[
          StyleBox["\<\"0\"\>",
           ShowStringCharacters->False],
          0,
          Editable->False],
         NumberForm[#, 2]& ], 
        TagBox[
         InterpretationBox[
          StyleBox["\<\"88.32\"\>",
           ShowStringCharacters->False],
          88.32337441697726,
          AutoDelete->True],
         NumberForm[#, {4, 2}]& ]},
       {"\<\"cgc\"\>", "\<\"R\"\>", 
        TagBox[
         InterpretationBox[
          StyleBox["\<\"0\"\>",
           ShowStringCharacters->False],
          0,
          Editable->False],
         NumberForm[#, 2]& ], 
        TagBox[
         InterpretationBox[
          StyleBox["\<\"124.10\"\>",
           ShowStringCharacters->False],
          124.05635394196592`,
          AutoDelete->True],
         NumberForm[#, {4, 2}]& ]},
       {"\<\"cga\"\>", "\<\"R\"\>", 
        TagBox[
         InterpretationBox[
          StyleBox["\<\"0\"\>",
           ShowStringCharacters->False],
          0,
          Editable->False],
         NumberForm[#, 2]& ], 
        TagBox[
         InterpretationBox[
          StyleBox["\<\"225.50\"\>",
           ShowStringCharacters->False],
          225.52123648840953`,
          AutoDelete->True],
         NumberForm[#, {4, 2}]& ]},
       {"\<\"cgg\"\>", "\<\"R\"\>", 
        TagBox[
         InterpretationBox[
          StyleBox["\<\"0\"\>",
           ShowStringCharacters->False],
          0,
          Editable->False],
         NumberForm[#, 2]& ], 
        TagBox[
         InterpretationBox[
          StyleBox["\<\"182.40\"\>",
           ShowStringCharacters->False],
          182.40719834131139`,
          AutoDelete->True],
         NumberForm[#, {4, 2}]& ]},
       {"\<\"aaa\"\>", "\<\"K\"\>", 
        TagBox[
         InterpretationBox[
          StyleBox["\<\"0\"\>",
           ShowStringCharacters->False],
          0,
          Editable->False],
         NumberForm[#, 2]& ], 
        TagBox[
         InterpretationBox[
          StyleBox["\<\"1.68\"\>",
           ShowStringCharacters->False],
          1.6839155086718736`,
          AutoDelete->True],
         NumberForm[#, {4, 2}]& ]},
       {"\<\"aag\"\>", "\<\"K\"\>", 
        TagBox[
         InterpretationBox[
          StyleBox["\<\"3\"\>",
           ShowStringCharacters->False],
          3,
          Editable->False],
         NumberForm[#, 2]& ], 
        TagBox[
         InterpretationBox[
          StyleBox["\<\"1.32\"\>",
           ShowStringCharacters->False],
          1.3160844913281262`,
          AutoDelete->True],
         NumberForm[#, {4, 2}]& ]},
       {"\<\"aga\"\>", "\<\"R\"\>", 
        TagBox[
         InterpretationBox[
          StyleBox["\<\"663\"\>",
           ShowStringCharacters->False],
          663,
          Editable->False],
         NumberForm[#, 2]& ], 
        TagBox[
         InterpretationBox[
          StyleBox["\<\"1068.00\"\>",
           ShowStringCharacters->False],
          1068.2979474301558`,
          AutoDelete->True],
         NumberForm[#, {4, 2}]& ]},
       {"\<\"agg\"\>", "\<\"R\"\>", 
        TagBox[
         InterpretationBox[
          StyleBox["\<\"1666\"\>",
           ShowStringCharacters->False],
          1666,
          Editable->False],
         NumberForm[#, 2]& ], 
        TagBox[
         InterpretationBox[
          StyleBox["\<\"640.40\"\>",
           ShowStringCharacters->False],
          640.3938893811803,
          AutoDelete->True],
         NumberForm[#, {4, 2}]& ]},
       {"\<\"---\"\>", "\<\"--\"\>", "\<\"-------\"\>", "\<\"-------\"\>"},
       {"\<\"mPD\"\>", "\<\"\"\>", "0.4096968813949946026`2.", 
        "0.9552865874759635754`2."},
       {"\<\"\"\>", "\<\"\"\>", "\<\"nPD:\"\>", "0.43`"},
       {"\<\"\"\>", "\<\"\"\>", "\<\"N. weight:\"\>", 
        TagBox[
         InterpretationBox[
          StyleBox["\<\"0.74\"\>",
           ShowStringCharacters->False],
          0.7360902274289318,
          AutoDelete->True],
         NumberForm[#, 2]& ]},
       {"\<\"\"\>", "\<\"\"\>", "\<\"Sc. PD:\"\>", 
        TagBox[
         InterpretationBox[
          StyleBox["\<\"0.15\"\>",
           ShowStringCharacters->False],
          0.14797753835469152`,
          AutoDelete->True],
         NumberForm[#, 2]& ]},
       {"\<\"\"\>", "\<\"\"\>", "\<\"Sc. rank:\"\>", 
        TagBox[
         InterpretationBox[
          StyleBox["\<\"602.9\"\>",
           ShowStringCharacters->False],
          602.8794550804804,
          AutoDelete->True],
         NumberForm[#, {5, 1}]& ]}
      },
      GridBoxAlignment->{"Columns" -> {{Center}}, "Rows" -> {{Baseline}}},
      GridBoxSpacings->{"Columns" -> {
          Offset[0.27999999999999997`], {
           Offset[0.7]}, 
          Offset[0.27999999999999997`]}, "Rows" -> {
          Offset[0.2], {
           Offset[0.4]}, 
          Offset[0.2]}}], "\[NoBreak]", ")"}],
    Function[BoxForm`e$, 
     MatrixForm[BoxForm`e$]]], ",", 
   TagBox[
    RowBox[{"(", "\[NoBreak]", GridBox[{
       {"\<\"PB2\"\>", "\<\"\"\>", "\<\"\"\>", "\<\"\"\>"},
       {"\<\"Pos.\"\>", "\<\"47\"\>", "\<\"obs:\"\>", "\<\"exp:\"\>"},
       {"\<\"att\"\>", "\<\"I\"\>", 
        TagBox[
         InterpretationBox[
          StyleBox["\<\"0\"\>",
           ShowStringCharacters->False],
          0,
          Editable->False],
         NumberForm[#, 2]& ], 
        TagBox[
         InterpretationBox[
          StyleBox["\<\"0.37\"\>",
           ShowStringCharacters->False],
          0.3713360355267414,
          AutoDelete->True],
         NumberForm[#, {4, 2}]& ]},
       {"\<\"atc\"\>", "\<\"I\"\>", 
        TagBox[
         InterpretationBox[
          StyleBox["\<\"0\"\>",
           ShowStringCharacters->False],
          0,
          Editable->False],
         NumberForm[#, 2]& ], 
        TagBox[
         InterpretationBox[
          StyleBox["\<\"0.25\"\>",
           ShowStringCharacters->False],
          0.25079466786032184`,
          AutoDelete->True],
         NumberForm[#, {4, 2}]& ]},
       {"\<\"ata\"\>", "\<\"I\"\>", 
        TagBox[
         InterpretationBox[
          StyleBox["\<\"1\"\>",
           ShowStringCharacters->False],
          1,
          Editable->False],
         NumberForm[#, 2]& ], 
        TagBox[
         InterpretationBox[
          StyleBox["\<\"0.38\"\>",
           ShowStringCharacters->False],
          0.37786929661293667`,
          AutoDelete->True],
         NumberForm[#, {4, 2}]& ]},
       {"\<\"atg\"\>", "\<\"M\"\>", 
        TagBox[
         InterpretationBox[
          StyleBox["\<\"2331\"\>",
           ShowStringCharacters->False],
          2331,
          Editable->False],
         NumberForm[#, 2]& ], 
        TagBox[
         InterpretationBox[
          StyleBox["\<\"2331.00\"\>",
           ShowStringCharacters->False],
          2331.,
          AutoDelete->True],
         NumberForm[#, {4, 2}]& ]},
       {"\<\"---\"\>", "\<\"--\"\>", "\<\"-------\"\>", "\<\"-------\"\>"},
       {"\<\"mPD\"\>", "\<\"\"\>", "0.0008576329331046312`2.", 
        "0.0008573858720012212`2."},
       {"\<\"\"\>", "\<\"\"\>", "\<\"nPD:\"\>", "1.`"},
       {"\<\"\"\>", "\<\"\"\>", "\<\"N. weight:\"\>", 
        TagBox[
         InterpretationBox[
          StyleBox["\<\"0.00056\"\>",
           ShowStringCharacters->False],
          0.0005583330867424506,
          AutoDelete->True],
         NumberForm[#, 2]& ]},
       {"\<\"\"\>", "\<\"\"\>", "\<\"Sc. PD:\"\>", 
        TagBox[
         InterpretationBox[
          StyleBox["\<\"0.00042\"\>",
           ShowStringCharacters->False],
          0.00042219817732473604`,
          AutoDelete->True],
         NumberForm[#, 2]& ]},
       {"\<\"\"\>", "\<\"\"\>", "\<\"Sc. rank:\"\>", 
        TagBox[
         InterpretationBox[
          StyleBox["\<\"0.8\"\>",
           ShowStringCharacters->False],
          0.8408346738233459,
          AutoDelete->True],
         NumberForm[#, {5, 1}]& ]}
      },
      GridBoxAlignment->{"Columns" -> {{Center}}, "Rows" -> {{Baseline}}},
      GridBoxSpacings->{"Columns" -> {
          Offset[0.27999999999999997`], {
           Offset[0.7]}, 
          Offset[0.27999999999999997`]}, "Rows" -> {
          Offset[0.2], {
           Offset[0.4]}, 
          Offset[0.2]}}], "\[NoBreak]", ")"}],
    Function[BoxForm`e$, 
     MatrixForm[BoxForm`e$]]], ",", 
   TagBox[
    RowBox[{"(", "\[NoBreak]", GridBox[{
       {"\<\"PB2\"\>", "\<\"\"\>", "\<\"\"\>", "\<\"\"\>"},
       {"\<\"Pos.\"\>", "\<\"48\"\>", "\<\"obs:\"\>", "\<\"exp:\"\>"},
       {"\<\"aaa\"\>", "\<\"K\"\>", 
        TagBox[
         InterpretationBox[
          StyleBox["\<\"2323\"\>",
           ShowStringCharacters->False],
          2323,
          Editable->False],
         NumberForm[#, 2]& ], 
        TagBox[
         InterpretationBox[
          StyleBox["\<\"1309.00\"\>",
           ShowStringCharacters->False],
          1308.963655407603,
          AutoDelete->True],
         NumberForm[#, {4, 2}]& ]},
       {"\<\"aag\"\>", "\<\"K\"\>", 
        TagBox[
         InterpretationBox[
          StyleBox["\<\"9\"\>",
           ShowStringCharacters->False],
          9,
          Editable->False],
         NumberForm[#, 2]& ], 
        TagBox[
         InterpretationBox[
          StyleBox["\<\"1023.00\"\>",
           ShowStringCharacters->False],
          1023.036344592397,
          AutoDelete->True],
         NumberForm[#, {4, 2}]& ]},
       {"\<\"---\"\>", "\<\"--\"\>", "\<\"-------\"\>", "\<\"-------\"\>"},
       {"\<\"mPD\"\>", "\<\"\"\>", "0.0076922058054133526`2.", 
        "0.4924833523711035651`2."},
       {"\<\"\"\>", "\<\"\"\>", "\<\"nPD:\"\>", "0.02`"},
       {"\<\"\"\>", "\<\"\"\>", "\<\"N. weight:\"\>", 
        TagBox[
         InterpretationBox[
          StyleBox["\<\"0.74\"\>",
           ShowStringCharacters->False],
          0.7411991438897114,
          AutoDelete->True],
         NumberForm[#, 2]& ]},
       {"\<\"\"\>", "\<\"\"\>", "\<\"Sc. PD:\"\>", 
        TagBox[
         InterpretationBox[
          StyleBox["\<\"-0.15\"\>",
           ShowStringCharacters->False],
          -0.14857724599990796`,
          AutoDelete->True],
         NumberForm[#, 2]& ]},
       {"\<\"\"\>", "\<\"\"\>", "\<\"Sc. rank:\"\>", 
        TagBox[
         InterpretationBox[
          StyleBox["\<\"-587.3\"\>",
           ShowStringCharacters->False],
          -587.2728408895689,
          AutoDelete->True],
         NumberForm[#, {5, 1}]& ]}
      },
      GridBoxAlignment->{"Columns" -> {{Center}}, "Rows" -> {{Baseline}}},
      GridBoxSpacings->{"Columns" -> {
          Offset[0.27999999999999997`], {
           Offset[0.7]}, 
          Offset[0.27999999999999997`]}, "Rows" -> {
          Offset[0.2], {
           Offset[0.4]}, 
          Offset[0.2]}}], "\[NoBreak]", ")"}],
    Function[BoxForm`e$, 
     MatrixForm[BoxForm`e$]]], ",", 
   TagBox[
    RowBox[{"(", "\[NoBreak]", GridBox[{
       {"\<\"PB2\"\>", "\<\"\"\>", "\<\"\"\>", "\<\"\"\>"},
       {"\<\"Pos.\"\>", "\<\"49\"\>", "\<\"obs:\"\>", "\<\"exp:\"\>"},
       {"\<\"tgg\"\>", "\<\"W\"\>", 
        TagBox[
         InterpretationBox[
          StyleBox["\<\"2332\"\>",
           ShowStringCharacters->False],
          2332,
          Editable->False],
         NumberForm[#, 2]& ], 
        TagBox[
         InterpretationBox[
          StyleBox["\<\"2332.00\"\>",
           ShowStringCharacters->False],
          2332.,
          AutoDelete->True],
         NumberForm[#, {4, 2}]& ]},
       {"\<\"---\"\>", "\<\"--\"\>", "\<\"-------\"\>", "\<\"-------\"\>"},
       {"\<\"mPD\"\>", "\<\"\"\>", "0", "0"},
       {"\<\"\"\>", "\<\"\"\>", "\<\"nPD:\"\>", "1.`"},
       {"\<\"\"\>", "\<\"\"\>", "\<\"N. weight:\"\>", 
        TagBox[
         InterpretationBox[
          StyleBox["\<\"0.\"\>",
           ShowStringCharacters->False],
          0.,
          AutoDelete->True],
         NumberForm[#, 2]& ]},
       {"\<\"\"\>", "\<\"\"\>", "\<\"Sc. PD:\"\>", 
        TagBox[
         InterpretationBox[
          StyleBox["\<\"0\"\>",
           ShowStringCharacters->False],
          0,
          Editable->False],
         NumberForm[#, 2]& ]},
       {"\<\"\"\>", "\<\"\"\>", "\<\"Sc. rank:\"\>", 
        TagBox[
         InterpretationBox[
          StyleBox["\<\"0\"\>",
           ShowStringCharacters->False],
          0,
          Editable->False],
         NumberForm[#, {5, 1}]& ]}
      },
      GridBoxAlignment->{"Columns" -> {{Center}}, "Rows" -> {{Baseline}}},
      GridBoxSpacings->{"Columns" -> {
          Offset[0.27999999999999997`], {
           Offset[0.7]}, 
          Offset[0.27999999999999997`]}, "Rows" -> {
          Offset[0.2], {
           Offset[0.4]}, 
          Offset[0.2]}}], "\[NoBreak]", ")"}],
    Function[BoxForm`e$, 
     MatrixForm[BoxForm`e$]]], ",", 
   TagBox[
    RowBox[{"(", "\[NoBreak]", GridBox[{
       {"\<\"PB2\"\>", "\<\"\"\>", "\<\"\"\>", "\<\"\"\>"},
       {"\<\"Pos.\"\>", "\<\"50\"\>", "\<\"obs:\"\>", "\<\"exp:\"\>"},
       {"\<\"atg\"\>", "\<\"M\"\>", 
        TagBox[
         InterpretationBox[
          StyleBox["\<\"2332\"\>",
           ShowStringCharacters->False],
          2332,
          Editable->False],
         NumberForm[#, 2]& ], 
        TagBox[
         InterpretationBox[
          StyleBox["\<\"2332.00\"\>",
           ShowStringCharacters->False],
          2332.,
          AutoDelete->True],
         NumberForm[#, {4, 2}]& ]},
       {"\<\"---\"\>", "\<\"--\"\>", "\<\"-------\"\>", "\<\"-------\"\>"},
       {"\<\"mPD\"\>", "\<\"\"\>", "0", "0"},
       {"\<\"\"\>", "\<\"\"\>", "\<\"nPD:\"\>", "1.`"},
       {"\<\"\"\>", "\<\"\"\>", "\<\"N. weight:\"\>", 
        TagBox[
         InterpretationBox[
          StyleBox["\<\"0.\"\>",
           ShowStringCharacters->False],
          0.,
          AutoDelete->True],
         NumberForm[#, 2]& ]},
       {"\<\"\"\>", "\<\"\"\>", "\<\"Sc. PD:\"\>", 
        TagBox[
         InterpretationBox[
          StyleBox["\<\"0\"\>",
           ShowStringCharacters->False],
          0,
          Editable->False],
         NumberForm[#, 2]& ]},
       {"\<\"\"\>", "\<\"\"\>", "\<\"Sc. rank:\"\>", 
        TagBox[
         InterpretationBox[
          StyleBox["\<\"0\"\>",
           ShowStringCharacters->False],
          0,
          Editable->False],
         NumberForm[#, {5, 1}]& ]}
      },
      GridBoxAlignment->{"Columns" -> {{Center}}, "Rows" -> {{Baseline}}},
      GridBoxSpacings->{"Columns" -> {
          Offset[0.27999999999999997`], {
           Offset[0.7]}, 
          Offset[0.27999999999999997`]}, "Rows" -> {
          Offset[0.2], {
           Offset[0.4]}, 
          Offset[0.2]}}], "\[NoBreak]", ")"}],
    Function[BoxForm`e$, 
     MatrixForm[BoxForm`e$]]], ",", 
   TagBox[
    RowBox[{"(", "\[NoBreak]", GridBox[{
       {"\<\"PB2\"\>", "\<\"\"\>", "\<\"\"\>", "\<\"\"\>"},
       {"\<\"Pos.\"\>", "\<\"51\"\>", "\<\"obs:\"\>", "\<\"exp:\"\>"},
       {"\<\"atg\"\>", "\<\"M\"\>", 
        TagBox[
         InterpretationBox[
          StyleBox["\<\"2332\"\>",
           ShowStringCharacters->False],
          2332,
          Editable->False],
         NumberForm[#, 2]& ], 
        TagBox[
         InterpretationBox[
          StyleBox["\<\"2332.00\"\>",
           ShowStringCharacters->False],
          2332.,
          AutoDelete->True],
         NumberForm[#, {4, 2}]& ]},
       {"\<\"---\"\>", "\<\"--\"\>", "\<\"-------\"\>", "\<\"-------\"\>"},
       {"\<\"mPD\"\>", "\<\"\"\>", "0", "0"},
       {"\<\"\"\>", "\<\"\"\>", "\<\"nPD:\"\>", "1.`"},
       {"\<\"\"\>", "\<\"\"\>", "\<\"N. weight:\"\>", 
        TagBox[
         InterpretationBox[
          StyleBox["\<\"0.\"\>",
           ShowStringCharacters->False],
          0.,
          AutoDelete->True],
         NumberForm[#, 2]& ]},
       {"\<\"\"\>", "\<\"\"\>", "\<\"Sc. PD:\"\>", 
        TagBox[
         InterpretationBox[
          StyleBox["\<\"0\"\>",
           ShowStringCharacters->False],
          0,
          Editable->False],
         NumberForm[#, 2]& ]},
       {"\<\"\"\>", "\<\"\"\>", "\<\"Sc. rank:\"\>", 
        TagBox[
         InterpretationBox[
          StyleBox["\<\"0\"\>",
           ShowStringCharacters->False],
          0,
          Editable->False],
         NumberForm[#, {5, 1}]& ]}
      },
      GridBoxAlignment->{"Columns" -> {{Center}}, "Rows" -> {{Baseline}}},
      GridBoxSpacings->{"Columns" -> {
          Offset[0.27999999999999997`], {
           Offset[0.7]}, 
          Offset[0.27999999999999997`]}, "Rows" -> {
          Offset[0.2], {
           Offset[0.4]}, 
          Offset[0.2]}}], "\[NoBreak]", ")"}],
    Function[BoxForm`e$, 
     MatrixForm[BoxForm`e$]]], ",", 
   TagBox[
    RowBox[{"(", "\[NoBreak]", GridBox[{
       {"\<\"PB2\"\>", "\<\"\"\>", "\<\"\"\>", "\<\"\"\>"},
       {"\<\"Pos.\"\>", "\<\"52\"\>", "\<\"obs:\"\>", "\<\"exp:\"\>"},
       {"\<\"gtt\"\>", "\<\"V\"\>", 
        TagBox[
         InterpretationBox[
          StyleBox["\<\"0\"\>",
           ShowStringCharacters->False],
          0,
          Editable->False],
         NumberForm[#, 2]& ], 
        TagBox[
         InterpretationBox[
          StyleBox["\<\"0.22\"\>",
           ShowStringCharacters->False],
          0.21748026730414977`,
          AutoDelete->True],
         NumberForm[#, {4, 2}]& ]},
       {"\<\"gtc\"\>", "\<\"V\"\>", 
        TagBox[
         InterpretationBox[
          StyleBox["\<\"0\"\>",
           ShowStringCharacters->False],
          0,
          Editable->False],
         NumberForm[#, 2]& ], 
        TagBox[
         InterpretationBox[
          StyleBox["\<\"0.21\"\>",
           ShowStringCharacters->False],
          0.2112897072573998,
          AutoDelete->True],
         NumberForm[#, {4, 2}]& ]},
       {"\<\"gta\"\>", "\<\"V\"\>", 
        TagBox[
         InterpretationBox[
          StyleBox["\<\"1\"\>",
           ShowStringCharacters->False],
          1,
          Editable->False],
         NumberForm[#, 2]& ], 
        TagBox[
         InterpretationBox[
          StyleBox["\<\"0.20\"\>",
           ShowStringCharacters->False],
          0.19676070695010914`,
          AutoDelete->True],
         NumberForm[#, {4, 2}]& ]},
       {"\<\"gtg\"\>", "\<\"V\"\>", 
        TagBox[
         InterpretationBox[
          StyleBox["\<\"0\"\>",
           ShowStringCharacters->False],
          0,
          Editable->False],
         NumberForm[#, 2]& ], 
        TagBox[
         InterpretationBox[
          StyleBox["\<\"0.37\"\>",
           ShowStringCharacters->False],
          0.37446931848834125`,
          AutoDelete->True],
         NumberForm[#, {4, 2}]& ]},
       {"\<\"gct\"\>", "\<\"A\"\>", 
        TagBox[
         InterpretationBox[
          StyleBox["\<\"3\"\>",
           ShowStringCharacters->False],
          3,
          Editable->False],
         NumberForm[#, 2]& ], 
        TagBox[
         InterpretationBox[
          StyleBox["\<\"593.00\"\>",
           ShowStringCharacters->False],
          592.9903189689237,
          AutoDelete->True],
         NumberForm[#, {4, 2}]& ]},
       {"\<\"gcc\"\>", "\<\"A\"\>", 
        TagBox[
         InterpretationBox[
          StyleBox["\<\"0\"\>",
           ShowStringCharacters->False],
          0,
          Editable->False],
         NumberForm[#, 2]& ], 
        TagBox[
         InterpretationBox[
          StyleBox["\<\"454.60\"\>",
           ShowStringCharacters->False],
          454.5618276738434,
          AutoDelete->True],
         NumberForm[#, {4, 2}]& ]},
       {"\<\"gca\"\>", "\<\"A\"\>", 
        TagBox[
         InterpretationBox[
          StyleBox["\<\"2297\"\>",
           ShowStringCharacters->False],
          2297,
          Editable->False],
         NumberForm[#, 2]& ], 
        TagBox[
         InterpretationBox[
          StyleBox["\<\"1025.00\"\>",
           ShowStringCharacters->False],
          1024.6703291883114`,
          AutoDelete->True],
         NumberForm[#, {4, 2}]& ]},
       {"\<\"gcg\"\>", "\<\"A\"\>", 
        TagBox[
         InterpretationBox[
          StyleBox["\<\"31\"\>",
           ShowStringCharacters->False],
          31,
          Editable->False],
         NumberForm[#, 2]& ], 
        TagBox[
         InterpretationBox[
          StyleBox["\<\"258.80\"\>",
           ShowStringCharacters->False],
          258.7775241689215,
          AutoDelete->True],
         NumberForm[#, {4, 2}]& ]},
       {"\<\"---\"\>", "\<\"--\"\>", "\<\"-------\"\>", "\<\"-------\"\>"},
       {"\<\"mPD\"\>", "\<\"\"\>", "0.0296385579404447329`2.", 
        "0.6926267860525616926`2."},
       {"\<\"\"\>", "\<\"\"\>", "\<\"nPD:\"\>", "0.04`"},
       {"\<\"\"\>", "\<\"\"\>", "\<\"N. weight:\"\>", 
        TagBox[
         InterpretationBox[
          StyleBox["\<\"1.\"\>",
           ShowStringCharacters->False],
          1.0202334556308326`,
          AutoDelete->True],
         NumberForm[#, 2]& ]},
       {"\<\"\"\>", "\<\"\"\>", "\<\"Sc. PD:\"\>", 
        TagBox[
         InterpretationBox[
          StyleBox["\<\"-0.18\"\>",
           ShowStringCharacters->False],
          -0.17757839755771185`,
          AutoDelete->True],
         NumberForm[#, 2]& ]},
       {"\<\"\"\>", "\<\"\"\>", "\<\"Sc. rank:\"\>", 
        TagBox[
         InterpretationBox[
          StyleBox["\<\"-367.3\"\>",
           ShowStringCharacters->False],
          -367.3453814475639,
          AutoDelete->True],
         NumberForm[#, {5, 1}]& ]}
      },
      GridBoxAlignment->{"Columns" -> {{Center}}, "Rows" -> {{Baseline}}},
      GridBoxSpacings->{"Columns" -> {
          Offset[0.27999999999999997`], {
           Offset[0.7]}, 
          Offset[0.27999999999999997`]}, "Rows" -> {
          Offset[0.2], {
           Offset[0.4]}, 
          Offset[0.2]}}], "\[NoBreak]", ")"}],
    Function[BoxForm`e$, 
     MatrixForm[BoxForm`e$]]], ",", 
   TagBox[
    RowBox[{"(", "\[NoBreak]", GridBox[{
       {"\<\"PB2\"\>", "\<\"\"\>", "\<\"\"\>", "\<\"\"\>"},
       {"\<\"Pos.\"\>", "\<\"53\"\>", "\<\"obs:\"\>", "\<\"exp:\"\>"},
       {"\<\"atg\"\>", "\<\"M\"\>", 
        TagBox[
         InterpretationBox[
          StyleBox["\<\"2332\"\>",
           ShowStringCharacters->False],
          2332,
          Editable->False],
         NumberForm[#, 2]& ], 
        TagBox[
         InterpretationBox[
          StyleBox["\<\"2332.00\"\>",
           ShowStringCharacters->False],
          2332.,
          AutoDelete->True],
         NumberForm[#, {4, 2}]& ]},
       {"\<\"---\"\>", "\<\"--\"\>", "\<\"-------\"\>", "\<\"-------\"\>"},
       {"\<\"mPD\"\>", "\<\"\"\>", "0", "0"},
       {"\<\"\"\>", "\<\"\"\>", "\<\"nPD:\"\>", "1.`"},
       {"\<\"\"\>", "\<\"\"\>", "\<\"N. weight:\"\>", 
        TagBox[
         InterpretationBox[
          StyleBox["\<\"0.\"\>",
           ShowStringCharacters->False],
          0.,
          AutoDelete->True],
         NumberForm[#, 2]& ]},
       {"\<\"\"\>", "\<\"\"\>", "\<\"Sc. PD:\"\>", 
        TagBox[
         InterpretationBox[
          StyleBox["\<\"0\"\>",
           ShowStringCharacters->False],
          0,
          Editable->False],
         NumberForm[#, 2]& ]},
       {"\<\"\"\>", "\<\"\"\>", "\<\"Sc. rank:\"\>", 
        TagBox[
         InterpretationBox[
          StyleBox["\<\"0\"\>",
           ShowStringCharacters->False],
          0,
          Editable->False],
         NumberForm[#, {5, 1}]& ]}
      },
      GridBoxAlignment->{"Columns" -> {{Center}}, "Rows" -> {{Baseline}}},
      GridBoxSpacings->{"Columns" -> {
          Offset[0.27999999999999997`], {
           Offset[0.7]}, 
          Offset[0.27999999999999997`]}, "Rows" -> {
          Offset[0.2], {
           Offset[0.4]}, 
          Offset[0.2]}}], "\[NoBreak]", ")"}],
    Function[BoxForm`e$, 
     MatrixForm[BoxForm`e$]]], ",", 
   TagBox[
    RowBox[{"(", "\[NoBreak]", GridBox[{
       {"\<\"PB2\"\>", "\<\"\"\>", "\<\"\"\>", "\<\"\"\>"},
       {"\<\"Pos.\"\>", "\<\"54\"\>", "\<\"obs:\"\>", "\<\"exp:\"\>"},
       {"\<\"cgt\"\>", "\<\"R\"\>", 
        TagBox[
         InterpretationBox[
          StyleBox["\<\"0\"\>",
           ShowStringCharacters->False],
          0,
          Editable->False],
         NumberForm[#, 2]& ], 
        TagBox[
         InterpretationBox[
          StyleBox["\<\"6.79\"\>",
           ShowStringCharacters->False],
          6.788271369960897,
          AutoDelete->True],
         NumberForm[#, {4, 2}]& ]},
       {"\<\"cgc\"\>", "\<\"R\"\>", 
        TagBox[
         InterpretationBox[
          StyleBox["\<\"0\"\>",
           ShowStringCharacters->False],
          0,
          Editable->False],
         NumberForm[#, 2]& ], 
        TagBox[
         InterpretationBox[
          StyleBox["\<\"9.53\"\>",
           ShowStringCharacters->False],
          9.534601698416445,
          AutoDelete->True],
         NumberForm[#, {4, 2}]& ]},
       {"\<\"cga\"\>", "\<\"R\"\>", 
        TagBox[
         InterpretationBox[
          StyleBox["\<\"0\"\>",
           ShowStringCharacters->False],
          0,
          Editable->False],
         NumberForm[#, 2]& ], 
        TagBox[
         InterpretationBox[
          StyleBox["\<\"17.33\"\>",
           ShowStringCharacters->False],
          17.332890223883773`,
          AutoDelete->True],
         NumberForm[#, {4, 2}]& ]},
       {"\<\"cgg\"\>", "\<\"R\"\>", 
        TagBox[
         InterpretationBox[
          StyleBox["\<\"0\"\>",
           ShowStringCharacters->False],
          0,
          Editable->False],
         NumberForm[#, 2]& ], 
        TagBox[
         InterpretationBox[
          StyleBox["\<\"14.02\"\>",
           ShowStringCharacters->False],
          14.019273723956521`,
          AutoDelete->True],
         NumberForm[#, {4, 2}]& ]},
       {"\<\"aaa\"\>", "\<\"K\"\>", 
        TagBox[
         InterpretationBox[
          StyleBox["\<\"2151\"\>",
           ShowStringCharacters->False],
          2151,
          Editable->False],
         NumberForm[#, 2]& ], 
        TagBox[
         InterpretationBox[
          StyleBox["\<\"1208.00\"\>",
           ShowStringCharacters->False],
          1208.490030056848,
          AutoDelete->True],
         NumberForm[#, {4, 2}]& ]},
       {"\<\"aag\"\>", "\<\"K\"\>", 
        TagBox[
         InterpretationBox[
          StyleBox["\<\"2\"\>",
           ShowStringCharacters->False],
          2,
          Editable->False],
         NumberForm[#, 2]& ], 
        TagBox[
         InterpretationBox[
          StyleBox["\<\"944.50\"\>",
           ShowStringCharacters->False],
          944.509969943152,
          AutoDelete->True],
         NumberForm[#, {4, 2}]& ]},
       {"\<\"aga\"\>", "\<\"R\"\>", 
        TagBox[
         InterpretationBox[
          StyleBox["\<\"179\"\>",
           ShowStringCharacters->False],
          179,
          Editable->False],
         NumberForm[#, 2]& ], 
        TagBox[
         InterpretationBox[
          StyleBox["\<\"82.11\"\>",
           ShowStringCharacters->False],
          82.10619690424983,
          AutoDelete->True],
         NumberForm[#, {4, 2}]& ]},
       {"\<\"agg\"\>", "\<\"R\"\>", 
        TagBox[
         InterpretationBox[
          StyleBox["\<\"0\"\>",
           ShowStringCharacters->False],
          0,
          Editable->False],
         NumberForm[#, 2]& ], 
        TagBox[
         InterpretationBox[
          StyleBox["\<\"49.22\"\>",
           ShowStringCharacters->False],
          49.21876607953254,
          AutoDelete->True],
         NumberForm[#, {4, 2}]& ]},
       {"\<\"---\"\>", "\<\"--\"\>", "\<\"-------\"\>", "\<\"-------\"\>"},
       {"\<\"mPD\"\>", "\<\"\"\>", "0.1435080019985680363`2.", 
        "0.6804495251295831798`2."},
       {"\<\"\"\>", "\<\"\"\>", "\<\"nPD:\"\>", "0.21`"},
       {"\<\"\"\>", "\<\"\"\>", "\<\"N. weight:\"\>", 
        TagBox[
         InterpretationBox[
          StyleBox["\<\"0.79\"\>",
           ShowStringCharacters->False],
          0.785218930227828,
          AutoDelete->True],
         NumberForm[#, 2]& ]},
       {"\<\"\"\>", "\<\"\"\>", "\<\"Sc. PD:\"\>", 
        TagBox[
         InterpretationBox[
          StyleBox["\<\"-0.0084\"\>",
           ShowStringCharacters->False],
          -0.008427896554497391,
          AutoDelete->True],
         NumberForm[#, 2]& ]},
       {"\<\"\"\>", "\<\"\"\>", "\<\"Sc. rank:\"\>", 
        TagBox[
         InterpretationBox[
          StyleBox["\<\"233.2\"\>",
           ShowStringCharacters->False],
          233.18452691553028`,
          AutoDelete->True],
         NumberForm[#, {5, 1}]& ]}
      },
      GridBoxAlignment->{"Columns" -> {{Center}}, "Rows" -> {{Baseline}}},
      GridBoxSpacings->{"Columns" -> {
          Offset[0.27999999999999997`], {
           Offset[0.7]}, 
          Offset[0.27999999999999997`]}, "Rows" -> {
          Offset[0.2], {
           Offset[0.4]}, 
          Offset[0.2]}}], "\[NoBreak]", ")"}],
    Function[BoxForm`e$, 
     MatrixForm[BoxForm`e$]]], ",", 
   TagBox[
    RowBox[{"(", "\[NoBreak]", GridBox[{
       {"\<\"PB2\"\>", "\<\"\"\>", "\<\"\"\>", "\<\"\"\>"},
       {"\<\"Pos.\"\>", "\<\"55\"\>", "\<\"obs:\"\>", "\<\"exp:\"\>"},
       {"\<\"ttt\"\>", "\<\"F\"\>", 
        TagBox[
         InterpretationBox[
          StyleBox["\<\"1\"\>",
           ShowStringCharacters->False],
          1,
          Editable->False],
         NumberForm[#, 2]& ], 
        TagBox[
         InterpretationBox[
          StyleBox["\<\"0.43\"\>",
           ShowStringCharacters->False],
          0.42551971475104144`,
          AutoDelete->True],
         NumberForm[#, {4, 2}]& ]},
       {"\<\"ttc\"\>", "\<\"F\"\>", 
        TagBox[
         InterpretationBox[
          StyleBox["\<\"0\"\>",
           ShowStringCharacters->False],
          0,
          Editable->False],
         NumberForm[#, 2]& ], 
        TagBox[
         InterpretationBox[
          StyleBox["\<\"0.57\"\>",
           ShowStringCharacters->False],
          0.5744802852489586,
          AutoDelete->True],
         NumberForm[#, {4, 2}]& ]},
       {"\<\"tat\"\>", "\<\"Y\"\>", 
        TagBox[
         InterpretationBox[
          StyleBox["\<\"2172\"\>",
           ShowStringCharacters->False],
          2172,
          Editable->False],
         NumberForm[#, 2]& ], 
        TagBox[
         InterpretationBox[
          StyleBox["\<\"1133.00\"\>",
           ShowStringCharacters->False],
          1133.0874764591783`,
          AutoDelete->True],
         NumberForm[#, {4, 2}]& ]},
       {"\<\"tac\"\>", "\<\"Y\"\>", 
        TagBox[
         InterpretationBox[
          StyleBox["\<\"159\"\>",
           ShowStringCharacters->False],
          159,
          Editable->False],
         NumberForm[#, 2]& ], 
        TagBox[
         InterpretationBox[
          StyleBox["\<\"1198.00\"\>",
           ShowStringCharacters->False],
          1197.9125235408217`,
          AutoDelete->True],
         NumberForm[#, {4, 2}]& ]},
       {"\<\"---\"\>", "\<\"--\"\>", "\<\"-------\"\>", "\<\"-------\"\>"},
       {"\<\"mPD\"\>", "\<\"\"\>", "0.1279782600537317518`2.", 
        "0.5004691217509264469`2."},
       {"\<\"\"\>", "\<\"\"\>", "\<\"nPD:\"\>", "0.26`"},
       {"\<\"\"\>", "\<\"\"\>", "\<\"N. weight:\"\>", 
        TagBox[
         InterpretationBox[
          StyleBox["\<\"0.63\"\>",
           ShowStringCharacters->False],
          0.6290718206420864,
          AutoDelete->True],
         NumberForm[#, 2]& ]},
       {"\<\"\"\>", "\<\"\"\>", "\<\"Sc. PD:\"\>", 
        TagBox[
         InterpretationBox[
          StyleBox["\<\"0.021\"\>",
           ShowStringCharacters->False],
          0.02063707540182142,
          AutoDelete->True],
         NumberForm[#, 2]& ]},
       {"\<\"\"\>", "\<\"\"\>", "\<\"Sc. rank:\"\>", 
        TagBox[
         InterpretationBox[
          StyleBox["\<\"307.0\"\>",
           ShowStringCharacters->False],
          306.9866997490593,
          AutoDelete->True],
         NumberForm[#, {5, 1}]& ]}
      },
      GridBoxAlignment->{"Columns" -> {{Center}}, "Rows" -> {{Baseline}}},
      GridBoxSpacings->{"Columns" -> {
          Offset[0.27999999999999997`], {
           Offset[0.7]}, 
          Offset[0.27999999999999997`]}, "Rows" -> {
          Offset[0.2], {
           Offset[0.4]}, 
          Offset[0.2]}}], "\[NoBreak]", ")"}],
    Function[BoxForm`e$, 
     MatrixForm[BoxForm`e$]]], ",", 
   TagBox[
    RowBox[{"(", "\[NoBreak]", GridBox[{
       {"\<\"PB2\"\>", "\<\"\"\>", "\<\"\"\>", "\<\"\"\>"},
       {"\<\"Pos.\"\>", "\<\"56\"\>", "\<\"obs:\"\>", "\<\"exp:\"\>"},
       {"\<\"cct\"\>", "\<\"P\"\>", 
        TagBox[
         InterpretationBox[
          StyleBox["\<\"1467\"\>",
           ShowStringCharacters->False],
          1467,
          Editable->False],
         NumberForm[#, 2]& ], 
        TagBox[
         InterpretationBox[
          StyleBox["\<\"657.60\"\>",
           ShowStringCharacters->False],
          657.5983641899917,
          AutoDelete->True],
         NumberForm[#, {4, 2}]& ]},
       {"\<\"ccc\"\>", "\<\"P\"\>", 
        TagBox[
         InterpretationBox[
          StyleBox["\<\"8\"\>",
           ShowStringCharacters->False],
          8,
          Editable->False],
         NumberForm[#, 2]& ], 
        TagBox[
         InterpretationBox[
          StyleBox["\<\"422.00\"\>",
           ShowStringCharacters->False],
          421.96583649545437`,
          AutoDelete->True],
         NumberForm[#, {4, 2}]& ]},
       {"\<\"cca\"\>", "\<\"P\"\>", 
        TagBox[
         InterpretationBox[
          StyleBox["\<\"640\"\>",
           ShowStringCharacters->False],
          640,
          Editable->False],
         NumberForm[#, 2]& ], 
        TagBox[
         InterpretationBox[
          StyleBox["\<\"952.20\"\>",
           ShowStringCharacters->False],
          952.1600594009739,
          AutoDelete->True],
         NumberForm[#, {4, 2}]& ]},
       {"\<\"ccg\"\>", "\<\"P\"\>", 
        TagBox[
         InterpretationBox[
          StyleBox["\<\"217\"\>",
           ShowStringCharacters->False],
          217,
          Editable->False],
         NumberForm[#, 2]& ], 
        TagBox[
         InterpretationBox[
          StyleBox["\<\"300.30\"\>",
           ShowStringCharacters->False],
          300.27573991358,
          AutoDelete->True],
         NumberForm[#, {4, 2}]& ]},
       {"\<\"---\"\>", "\<\"--\"\>", "\<\"-------\"\>", "\<\"-------\"\>"},
       {"\<\"mPD\"\>", "\<\"\"\>", "0.5205000393679638963`2.", 
        "0.7044503730530819172`2."},
       {"\<\"\"\>", "\<\"\"\>", "\<\"nPD:\"\>", "0.74`"},
       {"\<\"\"\>", "\<\"\"\>", "\<\"N. weight:\"\>", 
        TagBox[
         InterpretationBox[
          StyleBox["\<\"0.48\"\>",
           ShowStringCharacters->False],
          0.47625072896302,
          AutoDelete->True],
         NumberForm[#, 2]& ]},
       {"\<\"\"\>", "\<\"\"\>", "\<\"Sc. PD:\"\>", 
        TagBox[
         InterpretationBox[
          StyleBox["\<\"0.24\"\>",
           ShowStringCharacters->False],
          0.23917573881823714`,
          AutoDelete->True],
         NumberForm[#, 2]& ]},
       {"\<\"\"\>", "\<\"\"\>", "\<\"Sc. rank:\"\>", 
        TagBox[
         InterpretationBox[
          StyleBox["\<\"661.3\"\>",
           ShowStringCharacters->False],
          661.2581233372503,
          AutoDelete->True],
         NumberForm[#, {5, 1}]& ]}
      },
      GridBoxAlignment->{"Columns" -> {{Center}}, "Rows" -> {{Baseline}}},
      GridBoxSpacings->{"Columns" -> {
          Offset[0.27999999999999997`], {
           Offset[0.7]}, 
          Offset[0.27999999999999997`]}, "Rows" -> {
          Offset[0.2], {
           Offset[0.4]}, 
          Offset[0.2]}}], "\[NoBreak]", ")"}],
    Function[BoxForm`e$, 
     MatrixForm[BoxForm`e$]]], ",", 
   TagBox[
    RowBox[{"(", "\[NoBreak]", GridBox[{
       {"\<\"PB2\"\>", "\<\"\"\>", "\<\"\"\>", "\<\"\"\>"},
       {"\<\"Pos.\"\>", "\<\"57\"\>", "\<\"obs:\"\>", "\<\"exp:\"\>"},
       {"\<\"tta\"\>", "\<\"L\"\>", 
        TagBox[
         InterpretationBox[
          StyleBox["\<\"0\"\>",
           ShowStringCharacters->False],
          0,
          Editable->False],
         NumberForm[#, 2]& ], 
        TagBox[
         InterpretationBox[
          StyleBox["\<\"13.53\"\>",
           ShowStringCharacters->False],
          13.534579220591876`,
          AutoDelete->True],
         NumberForm[#, {4, 2}]& ]},
       {"\<\"ttg\"\>", "\<\"L\"\>", 
        TagBox[
         InterpretationBox[
          StyleBox["\<\"0\"\>",
           ShowStringCharacters->False],
          0,
          Editable->False],
         NumberForm[#, 2]& ], 
        TagBox[
         InterpretationBox[
          StyleBox["\<\"23.27\"\>",
           ShowStringCharacters->False],
          23.26782439188394,
          AutoDelete->True],
         NumberForm[#, {4, 2}]& ]},
       {"\<\"ctt\"\>", "\<\"L\"\>", 
        TagBox[
         InterpretationBox[
          StyleBox["\<\"0\"\>",
           ShowStringCharacters->False],
          0,
          Editable->False],
         NumberForm[#, 2]& ], 
        TagBox[
         InterpretationBox[
          StyleBox["\<\"23.25\"\>",
           ShowStringCharacters->False],
          23.251869443736286`,
          AutoDelete->True],
         NumberForm[#, {4, 2}]& ]},
[truncated: 26,464,057 more chars]
