# Supplementary material for: Locations and structures of influenza A virus packaging-associated signals and other functional elements via an in silico pipeline for predicting constrained features in RNA viruses
Source: PLoS Comput Biol. 2024 Apr 22;20(4):e1012009. doi: 10.1371/journal.pcbi.1012009 (PMC11034665; doi:10.1371/journal.pcbi.1012009)
Supplement: S6 Code — The content of the notebook follows the same pattern as that in S1 Code. (ZIP) [file pcbi.1012009.s119.zip]

Archive with 2 entries (2 files):
- S6_Code.nb
- S6_Code.pdf
