# Supplementary material for: Locations and structures of influenza A virus packaging-associated signals and other functional elements via an in silico pipeline for predicting constrained features in RNA viruses
Source: PLoS Comput Biol. 2024 Apr 22;20(4):e1012009. doi: 10.1371/journal.pcbi.1012009 (PMC11034665; doi:10.1371/journal.pcbi.1012009)
Supplement: S6 Code — The content of the notebook follows the same pattern as that in S1 Code. (ZIP) [file pcbi.1012009.s119.zip › S6_Code.nb]

(* Content-type: application/vnd.wolfram.mathematica *)

(*** Wolfram Notebook File ***)
(* http://www.wolfram.com/nb *)

(* CreatedBy='Mathematica 12.3' *)

(*CacheID: 234*)
(* Internal cache information:
NotebookFileLineBreakTest
NotebookFileLineBreakTest
NotebookDataPosition[       158,          7]
NotebookDataLength[  22502834,     672290]
NotebookOptionsPosition[  22483455,     671950]
NotebookOutlinePosition[  22483844,     671966]
CellTagsIndexPosition[  22483801,     671963]
WindowFrame->Normal*)

(* Beginning of Notebook Content *)
Notebook[{

Cell[CellGroupData[{
Cell["H7N7 avian hosts", "Title",ExpressionUUID->"3f73843e-2766-4703-a9de-aaf45cf91f66"],

Cell[CellGroupData[{

Cell["PB2", "Section",ExpressionUUID->"bafaad94-cd33-4dcc-a608-349faf8e33fe"],

Cell[CellGroupData[{

Cell["Gene length histogram", "Subsection",ExpressionUUID->"a316e6d8-a59b-43f3-8e37-5287d688fe00"],

Cell[BoxData[
 GraphicsBox[{
   {RGBColor[0.987148, 0.8073604000000001, 0.49470040000000004`], EdgeForm[{
    Opacity[0.6789999999999999], Thickness[Small]}], {}, 
    {RGBColor[0.987148, 0.8073604000000001, 0.49470040000000004`], EdgeForm[{
     Opacity[0.6789999999999999], Thickness[Small]}], 
     TagBox[
      TooltipBox[
       TagBox[
        TagBox[
         DynamicBox[{
           FEPrivate`If[
            CurrentValue["MouseOver"], 
            EdgeForm[{
              GrayLevel[0.5], 
              AbsoluteThickness[1.5], 
              Opacity[0.66]}], {}, {}], 
           RectangleBox[{760., 0}, {765., 572.}, "RoundingRadius" -> 0]},
          
          ImageSizeCache->{{26.23039215686731, 350.75}, {-93.25363563045073, 
           101.24352220462666`}}],
         "DelayedMouseEffectStyle"],
        StatusArea[#, 572]& ,
        TagBoxNote->"572"],
       StyleBox["572", {}, StripOnInput -> False]],
      Annotation[#, 
       Style[572, {}], "Tooltip"]& ]}, {}, {}}, {}},
  AspectRatio->NCache[GoldenRatio^(-1), 0.6180339887498948],
  Axes->{True, True},
  AxesLabel->{None, None},
  AxesOrigin->{759.9, 0},
  FrameLabel->{{None, None}, {None, None}},
  FrameTicks->{{Automatic, Automatic}, {Automatic, Automatic}},
  GridLines->{None, None},
  GridLinesStyle->Directive[
    GrayLevel[0.5, 0.4]],
  PlotLabel->FormBox["\"PB2\"", TraditionalForm],
  PlotRange->{{760., 765.}, {All, All}},
  PlotRangePadding->{{
     Scaled[0.02], 
     Scaled[0.02]}, {
     Scaled[0.02], 
     Scaled[0.05]}},
  Ticks->{Automatic, Automatic}]], "Output",ExpressionUUID->"d0d6f5e5-a8e9-\
4d75-80a4-7dd05cf20c36"]
}, Open  ]],

Cell[CellGroupData[{

Cell["Information vs. nPD", "Subsection",ExpressionUUID->"3528e406-a420-48d4-a21d-4bd2b331a574"],

Cell[BoxData[
 GraphicsBox[{{}, 
   {GrayLevel[0], PointSize[0.0055000000000000005`], AbsoluteThickness[1.6], 
    StyleBox[PointBox[CompressedData["
1:eJxlmnk0Vm/U9w1JSROaiKIihBCi2BslmkjGZMw8z/N8u82FBkJEkqTMU5nn
IWSe51lkyJAkXs9a7/N737U6f5yz9tprnXP2Od+9r8++rotZx0Jej4yEhKRj
5/Q/V/WKvmWnmG+QVUj27XmxHZL838PGbe+wb5gr1knFHC4kj4MbTxokC5e9
UPQVs2L6QTe4qxwqbKJqi1L78fls7Fe455Hh9H3NCKWUe3g433yAjwpa2j/S
QrDOR6h+tPwxuPQNVr43csH6Hh7uq4tDsOOhFH9ij/UGN+Y1CMPAfulU5618
Ai5/IdqM845DFJNV7wPWdUhXFhLxY2sAatFCjc7bYXjlOX+O2KMquEG0nU4i
s8MCohsDzWY2vHAnH+u1DP7v/bmcI4NPrEXhwycmYgvh6fAGaWR/nvL9x/+/
Nuk5q6cSce74Skbo3HiBHVyLvkc2sOaFkU9MU39cb4apF+492bTe+IhG54Ma
ZQcocfq9s+O3RoYLMfdyGfNgSfKSQjqPFe4lz40SDq4BM7PsP9GTRByrnbmh
faIcSlVv96ux+eBHnTtjG271kMQvr9us6ohyaefv3PV4BUucgadczzvjWcpd
lIviw7B/tcJo2VkLZQcWV6R2L4Lx+4seVhXjkLThcDwmJRU8gPBryicQ3Tha
uN/xvoZj+iHzj2W8sX2FNnp1dAA6B371HLzmhFrTe1n1KnrBOb/7vu0zC5Si
+B2WE9kHzzNm8q3DtTFhT7jfabsfsPuKpYhnlQCS/Rq94R02AUVHIHTzgS8a
7QvdFuitgMff75N92vTF0919jZHamdBswLJk32OPRevGRxNZv4EYlazn5eNW
WJd02KDk9iiIsjzsoZ3XRSaNy9yOyx+h2FRVj/GXC0orUq26ZH8EQUour5w8
Z0w53iF3bmwGShZpOujXpDF+8v3vNY0aIMtWuUgVT0Db3bOHGjnnoNHA/wKj
0iP0XJycLSbpgqZlil860j5IrhIzUmbRBMMhbIpiIW5IWz1csBjXDyd9syW/
LWnhZmW33FZVDWweqDdIMHfAz6sDdQLxWdDoFRadFW+FTUvtpvn2VZAFX0Pj
HllhRsN3za3Tw7AsaxUx+8sbnflSZb9+7YPXzFuL2vy2yKG0ZSDKnQReCq42
1z66oDNh4fKIazuMFI0FaDZZ4V0qExYPuyqQfsYzJr5li0Y85vN1HSOgEz5P
7rjrATp3itfdmxuBqI9hmQPsNv/p7YwcZU/Jby/U8mevrMkbhsR0Sv/Dk+QY
4ZZ5bJtlGpgmxjfZv2ihf5aEE3XwFKzUiv3SmKZBkve8QlH9bbB89bvcg3FP
PCW58aDydiN02BfKXPzhhZ/FilhSQsohe3CpSFbdDF855rk+yumAOxb3/OxJ
jbG0XyQzBhNB/l61olqgHWa8S44PqZ+Em9k22b+rdXDdkS6+maEbtlZG912L
0Ec63i0t3plJoFROSTtC6o2CZd/uGLlMQ4k/23HyD8qYe+Tlp4OvxmBsyen+
gqwTChwpuik20AGfj4raTM0SMP7xEKMTw1c4TX1VOCIh8D99Kj4Z3FN8U+ef
7/vL4DzFG+lukBZsDLvcZoCkx6795b9SDcZl9oOHHC0x5egrC7LSPqgLMRK7
yOiJzI4nE2uW2kCzLpzxXbgpjgFNigbTF4hmXnz397gfct1j1KxviQf6hCsK
+9udkC/mzeBjyT4IfcSRmnLEEA9MH1L/u14OLpVVB3wpnZG/U66Bcif/GmIj
RBVbVyCjeJdL+HIv8DKOu20uWKPIm23Z/e3lcPiG2aLIoA9OOOzqq7jaC1I3
Ls/HIgH9rt6hfnu8ENwKFI8Dox/u1r853RNTBverX3TZ6/qg65F6Yuq7HTu5
54GxtwuW5PbsFzg5CRG3kPGGDBHtnNT993qNA+/2yztlxSpovvKO2bqzCxai
TFmuxRtjWtzv+0HKZVDS2NipQWWN02ObRoObgzC+ecjc4Y8h6tsz6pbYdUJd
nFVJXqcdimwX5qafGIWcYpoHR6UCMbFnnkH8XBNklF1UrA13wJBVLsOA6USw
jC7niw70xwCDO2cin5RBTmDI1Ds7R/xZ8P5vvfEk6K4qCCxf9MA6feLaw+pR
oF6t7Tj4RxVLOkvCdQR6QfSuPTnBXh9lroq+vkDRABqkSzkUQw7ovmxCdp89
GWq8vMZSt53RULDa5VfTKNCJ6za+vOSGRvV3ORqmZyCK5a1RZOlNbHNrGo2c
fgXSS6dqxQxs8PH7U+mNcv0Q/0j+ODHIEyk6BWvsyeeA4QaFVf9eaewhUncH
lQ7D2R+3LqcfNkejjN1H5SnagC7PaN12SA83Oz7+lRCagpzeQArqe1oIqx+l
frBOgGFORYldmyc6+DFcZNz1FYY95QwE95hihfHfH/HlWTDFXFvm9YyArCI/
K7Ob+uGoy7KSwI0AJFCwxgmIL8JGQcCZXVdYcKbWY1HQdhjI5DRIHN9qIblF
U9bRvHZgGoxO4G0wxwW6itj73iWwZi948XrDjh6Szmrlac8BHU/t71wKHrSf
+6IqEDYOe526U+oXA3DoHdvYJ9nJnfcdbHc+6Y5lhO0Ii1cj8FhVUdh+1hXl
ZUml55iHwXu+70/8ZyP0CSeeaN+ehF8n1sqqeXXxYYxUaX5qL7ja+86o6wYi
04DLSGjmAGzX5t64WfwIzZlrsxP7J8GmrTeM9sRD5Nl9PF2WoRmEhWOZZV/6
YkG8cmiO4yTI7K+wNlOUxR8botLBUXbwQYWf0pHVGzn+fjR4pzAEm8lEnU/7
nmPItX6zvQ4tUOj3+ILijxdYLXB8jDKkAyYkwsPo2F1xonDJlWymF9q6FEl7
d3ljXP/NqMtlzXDA3p4a9lojIWDyjV9PNlx2YaioYfTGKzMd6ZuMVfDYef30
6WBbVNG4sEYsHwIRrd8j4eze6Gh+lYwntg62P3gJH1ALQc1U1XMrIjXgTBl6
0PO4BZoLRNp67WqGXR8FDtzitcF5bimSb0UTUCe2mXNVQQFzj73d6gssgsO3
OeI+5QbhzOsuX72NPNjzvtzcR9cXg2TLwp5ojsBP9/Ugxe8eKNzD7TsjXAvJ
+7+KaiaZIp2pWnNS2BDEd17Ust5Swzqn7r7Tyk1wNJMu9Qu7A5aOWwnOsoxC
ss/T9PSeh2h6KummIVc7ME4q2c3zGGF3VN6zsJ/dIPZH5zOJujeeCpjrXw5I
hB+x7dICjr5IQdIZ17RrEbS61Fz4JRYhwyao0FxoAEa+i/H/CbbALxMK3Ef8
R0CUbl3502MvXCpJky340Al/8jgSlr0IyFEm9FYzpBNcr1GyBoTpoDHZUnN9
ZBqYPxpSJPN2xw+uPCwrHFOQrogvfAjyeMSySDZEPB0KW7tUmdmtUGZv8aGe
te+wqXR/z/YJc/zZnBWgkTULoVevxwQzmWDHOXabEJsBiN/i28jh8sZeBoff
ZIe6QVDg1zOfRHvUJSSc+GFBBIYAvSS3S9748RWrdFdEN7D1pZ1Tb/PCnEOU
NJRSDaC9Sz3V9bgjhsiTcJbGlUK58PHrruO+2FxIq2zf1AlPhsOz31hZo8UV
16NRM2lAVRloZDDoh5486jpUiXNgkdMSwpwqjduCarrv/kcfNmbtFGcCcM5J
drzLtx8e+o8P2Ug7oOoZmYuRoURYejTgcpzNG9mSUkdHKL5Cev8D9wRPW2SX
yThW67cAGjh9IOqmAE5Is+fJCQ5DPWlLhKaCGho+69i5bQloPyn4NO7iiBQx
vMq6dwdggmNPl8ttM0y70W3pLDgBBQx8Ej949FCLg9d/d9QMBKb5c+PGQ8yx
GNXPy+oCO3riF/UtAq6S0so+TCsHM+noeul1e1TfF+lN0dUMbjMl5fwfbdAq
9GMv8/EFKLJnaDDnpkWfoMXwcJgCh09Tqy0vtHA9mKy9828XqKRHS7JV2+Hj
3J98x9xGoevoZu2ee+7IebqqMzHhPTh69HWb7ehZzib5s0vaMFRHcH/fPu+H
z4USVKuLOqGHfO5sVLo1+oesam+mfAWW8hR+1dc2yH9dQLHt/kdIuldBRkZ0
QG2lpbmCwRFwLllZu7Lsjb6Pz0bv2TcF/B9r9Ap0dXBAUNM4KqMYxGqY66l3
eCKfYVNETXMMzinH33AUUsCVqdZ68vOtkGDozhg47YW6+u/mJG0nwMtLIV6m
2R3nXYXU6WnaYKrOSJ2t7QUqV6u9K2QdBPkhClUNUy3kTlb/dL5pCDaU28R/
17kjwZ/jqExDK9D93ubVeWeGlMlCoZ494zCpcuHt3zxZVGZ7WfqpsxuuF2xX
GD73xrNm0b+e3WuCKf42+35jR9RI5XjNIdoPtSbBwRmBXujaY+0oNtkOqUS9
IPN1D5S4r5ScMT8MA1miD7gz/PDKz8uMxV7TcJSj+GzLFV0spRMsMStNBmka
QvEDeRdkrOMMZeW3grRvcW3LicFYM2uQLpbTCFFxh5mqhL1RZeR2rojkGOyr
yf3ZdVwfD2UcdPpMOQWD0rVJLm73cWOBoyNneRgkzsqNcEg7YcGlT87f40Zh
1WelfITTCNtYBWp/9vfAoeaiXoK0HYoZHJCQX26COYpfpPlffZCb+zwdQXwB
0iPjTt6iF0J6E3HGQ1tlcITkQCvtxQCUfUY1+ym3C8rrBZjLVDxxOEXKLZJ0
EN4d4zX5q62D1/myLFZ6pqB+b2/qeocuBgzLizKmdIH4oC+laYAXNmnvymD2
zoNWnbL+X0ctMDed4bxxzY7eLL4/6LBWRNVsYQ6mm62g/lxghpBsjB7V8X/b
nUfAqypzY2D5EQZesvgcGT8NEVkeJs3fldCKXoJ7TGUMVg5zJjxadccppvrR
t/srIfaLc9NNOxtc5snIlXw6AnP5rndiHjngMhcpixvlD8h6cy5LU0x+pz5w
T71WzoIY25Qvf83dMDM2okzFqABofa8wkr61Rwo5At8FaAUVWdMYnh4TbAqY
fKHemAvKa81t3gdscLQoJ1LwZgcMf/7TF6BuiML391x3Ee0DJ4M0z6hMbwTO
Cv2MxQkYaN6Ys2JQwDBv8saGC+3g0eQn0xVkid4/aPNfqpXDCt+hAFkRnx1o
o7p1/0IvLJy2DSTMBuLW/pSf+fMjYBKeK8FTbI30T95Kdlj1wEjuK7FOaxvc
zVqtSOz2AWYOs/T9ov5I/41mUaNgFKJbrihfDnXDs9dWZh+qNwPk0AuW79R7
L4u4pDul07AU6nc/dPYOzj4pta1oGIFDv6GENdQID5wzPjD3uxvCH1guke8l
oJBMokSIYwfk2XrrtlI5ovS1i1KChUlgRFH7856gE0a3Plk411kIHHstYgT5
nXDgHk2jt+YX4LZTumDS5oxvCgV9SQ9+3dFvjOuimx/iT2HNWbtIELzAejtG
LQAL6AWT+n+Xws9F/kPfTR12+sWoMoqPrUBxO3PER8AKNUI3mmnWJmB3utdt
vwMumH7cRDecbxK+aYqr3OzxwEqPuGN+ccPAFl31lGzRETWbpOzDxephyPBU
pLx9GL6Q1pNbFB+AlqIr35XZvHCva//iz+EGOMt3XoZfnYicGRGu98QrwU7r
SVWVnOM//ZN2boG9FVM1BM4vq1x5boykYeJf1ePHYbVoSbQxUAltc/hvO2vX
Qmpf+vqHDW+serIQZ7G7Ejg0Xr4iN3LA39LnV644dkE2D8tr7U597MvYM6BZ
kQeZjTPn5BTcEULca+7s8CalyhOpERIicjsadQ/PTkGymlvmloYerjz4SKl8
pA9Mzvn9SLzujtr3WiI29QtALk340+l0bxzPnRIT6hoHg67cvfxFTujFfDWU
9fUrsFZY97vd5YTt29HxKyST8OVeuRWNpguKHgui2Xs9C45VM5y9Mx6IvwzF
eqNyRoEYu/o3ndoYR5N0S6JujMMe0SlKjyLl//oH0uKVV9TXtbCoZFqnrigb
Xo0llCVRu6FjevWNP60N0JNtM/v3oO0/+XysUriL33gK4mONicVt2miTlC+l
Od0CYduxxj0rxri76caUX/EQpD7tPJjW4YKxFruOCn1KAF2hAdeS9+6o3jOZ
aJYzBkkUgl7e1ar/zbfERjUTVnf4rZknyPCF8htI6EWvKFMrfB/F6n/mzgSw
Rb0MO7VPHpMVj36sKa4FZyLeLBC0w1AHM71F+zpYK+CzVtipB6qX7iQrmg6D
2OFnXPeTApHHI2Zp6fY46BeJ56lcJGDaMyPtTZdBmLLIfq4VY4nSJCZB819a
QFjId2XCywuvmBt2ay2WQ+QRbU3dwz4od3r/NvVYPIx2Rm51Lvmjxt3TZCKV
pRAtu/u4pEIw/uZ6lO1r2gw/3H9a8ljqI2l7iGt881uI8/oyRHN2539cELKf
882D6w/88l4Wu6Bw9uJrWpZOiBXOKSBZNsfA19Z2+sIjwB91k/2lFRHj4ytv
vr75GS6bu7YZBJtjJBv7K8afeSBGae6dEErEou1TNUtF7TBRxHTZyPsRuhpl
EmQMyoF4Yd+ttHMWqFVWS+G0M17UHvoaZCZqjbuc8Fu7ciXYsHHFeezkt3Ah
9eZn+yIgZ9lSM71HxKled/Hu1U6QPvbRsIrcA0WN+WzHnpXBGhUXlzY1EW/o
t5mstVdDqfAlRTclX0wresu5fvcrvGUWrTE76YuPmpvjDEk64W/nNcLjVD0c
VzqRNN3TCY41o10bHlYokeo2XlhfCmTPfWJN58yx95fCSATdIhzrWHN5W3IF
52/bM1jI5YFomv0VC0lLxMGGiE3LepBz0b6jweaK4n1tcz6mnUC9p8Xi71sf
nI3m9OCyHIaXSc/naSPMkfaTXa+yCxGMn4SI3UgKw1GrXaceyzaBqK0vHzmJ
NbKRUYre768H3pr13VynAvD1pqPy28h8MNqTmk33xhpJp8Tmo4WSYFMbTBad
XPBGc4+IUWQD+Af7MRMViCi5JzLRfTgaGu7xb3PV2f7DiwMKSWckl/rBOVx9
xF7DEk//NIo2Hh2HM+6ZzZ8+2ODhdrpaxTM5EHaetqdw2xoNib+j7CnG4N6y
/jZ7qCK27GZ95ZAyCqEOyTpNiXqYweCkHVPQAhoT9KcMVc2wNP2nKCxNw53B
wdb+LQ00eGYLazt8rlx05qNjugyuvSj9Jvo3EXiPOjKtHbfCJFXxoc91z2GZ
JKDWyN8VsXr8U57+JJQXBS1SvXBHe33OVZfynf818rvk9h4PJOv99u7w6DBc
OkJwrynyxcpXyun3JauB2cs0I0PbBkcUqJocDdpAMvX9MdmHlniZIHTuBOs3
EN8fTJ5P7YC9cZRcE5LNcMpZJJhByhfZ9K1kH25Vg8LU+mdzWRf8xNQZ5enU
DcI1e3fr6xKQROA2GYEwDHxy+feO0Jkg8/OKrs/nFuG2E9ulu6ncyORCl81S
9hxyu5JvfBlxwS8vLc/Xfi4A4+FOywljf2x84Ms7TUiG20xH/oyTOaH9+amq
8pomMO86fD3eyA3NJtbLVAW/Qr5FkVL+CQKGbl+2PejfBl7j+bbCrp4YGLb9
dPeHPninUdI5vPAIu0ZBxSZ2AtwGW2vPtu/E05Zw6ODvNOA+O8yRoOeJpQva
YUJRY9BflyfLsaPP0ZbSv2//fgafJgZ+rnEiKqcXGIjWjQD9ae1zpZv2eMQt
mW5+z1codEyIOv/JboevDE447cQb396k0TljgBbC3o5H87/CwYuPiycd7XF8
KXah4v04uA5cOTAkqY3jUqHPn5GHQYq41BEBskBsXTcweryvB2hVrowmCbrj
q1smJZvUk+C3mPWU3t0NebLGLz6n7YVHRtzpVeLaONDgffzKrXGI4377IZPb
Acs+sq//ZfgBZ+JUWE9QK+N7cU6hi2pj0LY2vK+k0AhTD5FwzTW2QTv1FfOo
3/aYQVwxZJxth+fBXdzBG1Z43tCYY6ebAQkmIyXqMF0ctpJVH1r/Cmc9faPZ
BAxxXWuKel63CiT2HUh3Lieg4swCNd/yN6hR5bvX4mSKV8LuVxb0lsIjjwyP
9R2esFh14LOuHAaLfuLTe0e0sKHBYIhGvQ/oPTZOCezWRNWDhjV6O/nekrdw
iZLSDosFzijJUk+DETGEWZJHBlNPhzE+kygFuqTymLyd+MBJ6zRBbwJyK/js
7ys5opHIsC9dedmO/rkX61PC0Dv+6uTJl+XQH7v/zNeqULS6lbJHiawB7iwT
YIbSHJ3aN2UcRQdhqJidl+WUOz6r5Ys2lOiDqhmBC+2Xd/Lx6EaQ3MdeULrM
Gne82wpVbVr2jY+NwkTpduqhMiekyFej57SaBI8nnrE6t9QwNZlzfbquCV6U
qny4uZOPXtwhDWG5g+Ayk/7n4YtA/FHmVsFMnIJlr6GgMBMV/EIsZYsZ74ar
11lMVyTMUOd82pOi0HboiuEnl50KxRem3lR56ju8b6bN9iDLCd8nSD6MbhmD
pydibIP0H+BCJutgcsI4ZLC9sxYzs8FDYxYOZruaQWnK/eBJZxOsUG0iCEQu
wG6t6T/0stx4xjqAaVu6DT47fXi1nuCDFwhzx3ioWiB605OSy9Abq8VLRThZ
WkDycfDI3lYXNI0PmosjmwDnr1WJUcMKSA3UYSZnS8HzxS7eil+m//C9wrjK
FS65Flg60mGQ9ckG+YSpFrWj8sHYjDdnMcoaCxS7Ox+2pQILx/zFa2+dcHf2
53GV499BjaVVbMNVBb1oh7foT3VDxhkJji5Oa7whVfSZKaYLWGX6D3LHumKA
3x77oaAFEL/fQKYbfwAvatE+aRIYBkO6oAeGB3SwufqKlcSZfvCxWqTSETHB
wZxoma3KfCg95nXxubcdlsr0HYyUr4JTzJzXA/54IVNTK/2bqmp4sn9pbfCl
CTosfXz+NKoHbFcHfIoOEtEqpcYJnevhiIIc8VmuM1YRQwKupfbDfUnGb8Ka
xviznYZJhjURDl3ML2Npt8Pnqn2ZdF/m4FHe6oUQosk/8zVNMSdArKoXGms1
70p4uyKNgRh7rvcYZNaLsEKjA1YXkClrHe0FifFqvevsJvhZYtZSRPcNdJqV
ub1h9cYra+8fTvONg1BElBfdDp82nvD/tFVYBVelDn+27CTgkRqRzsUdPj3p
JKmpa2OOM1Sq51fteiHTLcLFw8cThYhGOc9xAAjVSWm9417YqPbu20H3GiBc
NVQ/eNoHBY4Ta6yauyB1aNppXd3yn/mWhS9iKtN/JmBZgaGhLpEPZSrYlXJD
dvhxo1CR94cfppX1yHj8GYGhvGddcc/ccb9l4UHJn99ggGNSOcjYEmnGT+i/
4fgOS9+z6IjCVhh7fuHvZNQopF58rkt63BmL2mvIO9lLgdJV8MMFSTuUPslm
d+9jN5y9paLLUuKN8cTNKk67GKBug98vdsbzM80r3IdtR8DtmVpj1bIamvPL
/vWPeQPyZorHcrYc8KZjzuvs9wOwpz79JnuCNc5JR4sP5FSCyLkgAaUIS8zY
06p/eKsE9qkYE8fczfFJLqGqX3MUFr9kUek2aeC8qFuDyMMIaOb7FJGSGorH
VN97PvEvBtnWlXMJskScJY3yTbndCdNOtox2XO64O14/318rGfZSrCwdR1ec
r4pe8hboh/agCa79c8a4S3GNu1yqC8S2pXSNXWwxWOH9iVcVw5B69on5EKMH
1q7kqzeTtQC/J6mNqaUDnnM8JSN3rRZ6reZcO+74YF0T2fql81Vgu0ftZ/22
C4aR1bzgMRkH9yYFtrIHyliULLJFga2gq35Pk5AejvuDe+zMPgzAUSuC+4n8
hxgw4cpTutUM0pN+Z4wnfTFcT7RtxboXmHV4B89J2KJebfHyyMUWoKp7dTpj
ioiZHB+FHz0qA7N2z9gi46d4PuVQ5bLVDDAHGWb4MSnifPCU0PeDwyAbvKDk
qWiIn27qEWnZJiBQipA332373/oDp8QZQ/0tQ/SZcVXUix6A2geRd09rGeJe
KveTuW5jIKmmVhpSbIOFJrJhjj6tQLrX7frUDV9s7WcxNnHqg/12Y3HOe7zw
RU2EarNNLUSxxHHTORKRXbOTbFnpG1w6dS32tKU3vndw+C3j3wDMu8k96+8b
4WHZKVHDju9wJaRh/C63KtatKbeIyw5Bp9z6VQjzxukzjSFvK8vg7euVnzd0
fTB/QITvTUI35G6rhWWz6eBBVuJIrsMXMCcbifYVdMY8GkVh+VvDoDx+f6BU
2wDTOeciHqd2QEdGYuP0C3N09G1iESpuBvY9BZEj9I7o4/wwsTtvATSGTvbt
ub8fJShl/b3iJ+EGc87n2wba+FdwOD086hvox9Cnb1wnYGrl0cN7Ho+ChkI9
H+udALx1edvegf4bFIVoBfkn7jy/+Qx/nHs7BLXm3G/Is0L2LJbgoW+5sOFk
e/ZZnw36yUrlzPiXQUBo1RSniS/q8DCQT/O2wp8QuXCPnmC88TJVnepwC6iH
cspLjRBQ2IyV6fy3MUj+QmI3Ln8fZ5TOptBq9wNfRB4ZibIr1th2hH+s6oJx
tX7G4XQDLLyQFn95bz+EcrPLlGoHoaz3GCNxchT+OB9Je6jqieGHG3u62cfB
+yD/pZxOedw6UJMgxlALLSP9bx0v+2KQu/XYyfetsEmp6LlBYocJfZKmA44T
8Ee8XYNfyBtdxgy2Fg5PQDDt4EEzazfUvdY9NduxAHT03VbX1Q7hq8tTSjed
+8GgdiuZtNb4n/WlrVAyser4ISBbVBgXVtDGKpPEXJf5NpAXZ1hj5fZExiB3
rir6KWA7IKnvomON5xlL95tqVcBfXbUvn5Vsscb1Xmy47g8Y8qWVoD0oie1/
+mnKh/pB7/RRxsjTmrgZ3rn27Gc1vDSkPLR9xgczVh7Nk+0UI9E7JxedwhzQ
yLzb5cPACBxknfjZe8cQS0Wocs9uREFUp197ZZYn9u8JvzfZNQvu5JbDJM7y
OFU3VsLztw40XdPe9g/5YsDHftcssR5Y8jvEwhGhh1u+ck8qv3fAXY02WeaT
luhUQHKo9lcXTHtpL7uHeKIWjZOCoXILeBzneMjw2gFVnp5h6vqzM55c3R2W
EPwXoob5bPq5JuGiwEM1dmMPjHY8YJ8z2w/yTLQS1LKG+GBvAmH68zAMlVoL
bNJqI8/58F2ySeWwMnduISfKER1/+eY/mP8O+aJuY9PDKji/662DKecgHLZd
ZL2qa4nHKTmWhl0mYPRYpnRplS5yvb9WRtUyCKmvDOY6Vz1R7nenorX0DPR3
LN9sf6WFxzpW0s9cngBJesd9L58qosbTsGUqwzrIo6AfUKYOQI33LXVxrr0g
PW9g5MfnhW/uj3fmE4eB8oCKF1WxMXqHKMQTxjqAlqxM8RWPF5ru//ZLnXkY
vMLmqe5pmKCAVd1LiXujoFR5yj9awx4zY662jd9shpqNbIEbp33Ro93neaNM
OMh8qp6gKHZG/kDpm416/ZCnON470hCE5Osua++/TwNTZb3ZBRclHO6/pNy+
03/50XbEfxa6+8/4k3Jb1aKVMASbusUvclr0seIt0wUdHIOwo/tST9AZ42jr
cTmy0QnoqW4ucepywOy9NG/1D7VAqbxskNqWC5Y9luQkRM4AzW8HX65HXijo
eYJ5YLADKN0JDw5u+qKsaYwLyVAZ3JF/VR912RRv6TYP2KW0wv5rhYZc3Dv9
ngjV5uLO+DE4wZc8mKaPCayiR+1tmwFLHXmpj0Wg+eWiT+/auyAz/tmdmAB9
fOhfaP/yWzPI3xe1EN7hFcWmka2I7XaQbWfa5TPmgay++CrYrRdmh0iv0je5
4uU0qfQOt06IqsqxkFs2x+QG8QN9G9XgL9rHFlvkiEXqlLvbXgzBCCTyPCMY
4ayZQQgTTTMo6LdYfDbywrNr9R9KrIfB7E9rv+pJb6SsWXht6PcdRjxz3sTS
y+N6gMoCKU8oUNKGPNVt9/p3/0P5yfrUYyMgoa9y8KibEbbTSG6duTsKS5Op
/ZcprVHlWMSg9VIPHJ7d82PgNQElLtwdfu3ZAZPCP/iVkm3R1Nd9NNP3MeAh
rgzNP+4YPOYAdp87gPwa4+qpRkv8tn2vLY/YAbHdtBISFZZotTe8INSrFbxN
3hemnCNihGSl7OnFWlAO2q2yTuqMVPlXjggxT0KrC+X5J1H2GBL06BHL8zH4
2qveHVqsgJcCeR8+fTsEvhWUMpxFRjj/fqdhvZoJnRuFNouMfmjjpBCza6f+
jRuuxc68d0bDqD/VbJ8GwFOcZDMxxAhbsn59Safsg8qYXe8oURN9O2gjDtGX
gVO+7NNyzUC8zFsl6PCgDM7Z7Z2JJA1EV4L2S0uXIQgOVPSQGvTCwm7RhJba
UmBKd3zlVueD1cOcHNo7vHmX+u8ae5At+t/wskyl+wHPTEwY0/IkMT+q4u65
66NwWvFN0ryTO8pRmfk6LvUB30+zHKi2Rh0azdDMJxOQsy78dOwgAdnu3Ket
FrACp7/bt868DMSP1WsZ8iVZQKe5wkx53B69RuLJ5mVSoCTnzFJksyOm3uiq
y/yVBhEGWTmOrzxRIOz24djVLpCOYnG/dcYb5a+Pasvt6LnPp9Np9xEHVO6T
aJJraoCKu579w0pWyFR/t5nnWQMoh6xJdXx6gg+pzcuVLGaBb03B4aD2bdwY
dXUK1fgCEY8L91ITHuOfp0dKBC93w0O1Qr0aI1e03rd/9fGLCugo/yCl6OCE
DlJvDeFVI/TbVutLRxmgv2nt+PnBQXCcEt7zKdEAFw7sPiKrOg087/S8JhLk
8B1lLJfxiRZIuiA2/pDN6r/9Qocv/Cz3+u6Er7Urpaxau+DHtiW9k4YlPrfT
/HL6WhlU2AQm5Uv7o9TTfqrf+5qB2aFVleaZLb4py3XpONcAPWUvlCjfu+NL
U3Gz2l+9ECrjM8Fa5o1SuYsS52SKYHv8xcTlZAcsDG/oCaQeB3uuI+Oyb1zQ
o+Zi2unVTuCjDOcy0vNBur8hnMQfU0Cttsi4HmeCRtMxT3XIhkBNffcxd4IZ
Th7dXbXEWQMy5Ft1AfsskY72eRDRpBEsmt5a9M7Z4NqYblNW+Af4khixQVUa
hlxFow7vLvVCsNzjWpNME0yRTMhmetYOYHWChf0AESMp7Cta+0dgVWJ57WuU
CYaFHuc5YtgGnlbvJlmj9XDfqKZcdNwk7AtSSOn5Ko/DPjzn+gTfQcBwVNDP
Jnf8WUqe28JbDRYmAlUakZY4w3xEL717CH5NLe09kGiGwrofmL+Jj8ITS/E9
JZ918CKDXCXFjxaoJNStaP22R0biAh0dwwAwU0TJS5YZobBl4pYUVR0UhcbZ
OyRaY8b+TgeCyc73be6vDOV1QBqtLZu3zTMQK3slOJCAOLrqffVaVgzcZhow
PbMvBK1Lne7UdAzAciZJYVN2IOp+ORWtEN8N1rcWHxzYT0Drnym/+WoH4Vhi
W1l0mD/6Xil3TOfNBwXenh49d3u823eE30iyF05ua2ldMDHBCfqkpO6r03A4
euqCubgOvnR9ZkIp0w5DTdWfjY2JyPaxpk1EuQKYWeqcLtu7IlGAmPLbpx++
n6gxqPvihoW054c3HCqBQVLaj8P9Cb4KUnm263or0C5Lbi5rG/7Dt03f5plH
XnwG+WS/mVJjR/zzQi6J5swQnJj3Ws1k1ES7P6Ijn8NK4eoBcWOz03b/8GIp
3wKfT8UISEq167HS6+IMxUglx9xj0Mq8de4doyfupXyiY3y1E3osy1XChO1x
0ffErWTPb0AlRDk50euD9l+YtAJEXoBWLUvPLcsgFHtj+S5nTzp8i+987ThL
xG5+UoPUXbNw0vzNc3KXu3hCn2UowLwXugqjqrL3auPtv/3y65zfgDS19ljk
cSJ6xc01Jc3GQ0ZPFdvoZCAe6mJRZ2CshvQp1csd1naoLRhLLfHeCd7KcY1/
fvsYK9hJT1itDEMgV5obP2kAOpzmjXU1GIHi9fjNfOID9CAPPC3C3QHmLJGC
9GyeWDagn1y3uw9yeSTvGn+zxGhGuZXu3h5I2be8Vb3XEsmOyCXzDdgCuZzi
hp6tP1aeJKmU/lEDcXd9vvj4WeIAlZqXUM0E7Dk8tWtS1hb7qe+7yPAMA3lx
GUNFtBfukjRlEyDtBO2GmIH4R//f/llij/m0qP9/9nf/AcFVV3t0/tm5RbQn
wrXOikb1m07o6ObwfTvFFUZKTp8eBBekbbN0PBjRBmK/5ak6y+1Qxr196tKg
DbzhvaZcreCJr33WSGqzjOBnlD1LnOhj/FvJKzHA1gduullykZve/z2v3HX0
PGuB7X+25L3jbbJ84f/4v7x2tvo+EwnLJpTqqVEv/vPfKJenEZF0wVKPh6xi
s3GwZ4OVNbXxCWpfMdPhfBcAL2sS4ui3gv5Zz/lfmz2F748D2RPsWVU1Tn3n
A7KHDkzrVvlh4KPs7L1eL8BYPPNS1Xln9NuX82C07BM47csZzVEIwBW7D7/+
VLpCj4UMy3Sr83/3MxWpkdH0csN7GYt6P+KfAxeh+aV+wvP//B+bV0Y+eQch
e4cgCX+fK1x7ROG0sBNf6GVSfu6EZvhY92CD+aYlTozV0JDHEuFE6Wip4k0v
ZF75XXvuji/c/WrwImb2/8Uf0lx2n185GDN+f71WH0OEVX6po28L/HAM6Z9+
KPwEozZtjn8NHNDdUnu/1MtiAME6OaErPvh/AN5It9o=
      "]],
     FontFamily->"Arial",
     FontSize->20]}, {{}, {}}},
  AspectRatio->1,
  Axes->{False, False},
  AxesLabel->{None, None},
  AxesOrigin->{0, 0},
  BaseStyle->{FontFamily -> "Arial", FontSize -> 20},
  DisplayFunction->Identity,
  Frame->{{True, False}, {True, False}},
  FrameLabel->{{
     FormBox["\"information\"", TraditionalForm], None}, {
     FormBox[
      TagBox[
       GridBox[{{"\"actual/expected pairwise distance\""}, {
          ItemBox["\"PB2\"", BaseStyle -> {
             GrayLevel[0], 32}, StripOnInput -> False]}}, 
        GridBoxAlignment -> {"Columns" -> {{Center}}, "Rows" -> {{Center}}}, 
        DefaultBaseStyle -> "Column", 
        GridBoxItemSize -> {
         "Columns" -> {{Automatic}}, "Rows" -> {{Automatic}}}], "Column"], 
      TraditionalForm], None}},
  FrameTicks->{{Automatic, Automatic}, {Automatic, Automatic}},
  GridLines->{None, None},
  GridLinesStyle->Directive[
    GrayLevel[0.5, 0.4]],
  ImageSize->1000,
  Method->{
   "OptimizePlotMarkers" -> True, "OptimizePlotMarkers" -> True, 
    "CoordinatesToolOptions" -> {"DisplayFunction" -> ({
        Identity[
         Part[#, 1]], 
        Identity[
         Part[#, 2]]}& ), "CopiedValueFunction" -> ({
        Identity[
         Part[#, 1]], 
        Identity[
         Part[#, 2]]}& )}},
  PlotRange->{{0, 1.0463978904224085`}, {0, 1777.2906989193198`}},
  PlotRangePadding->{{0, 0}, {0, 0}},
  Ticks->{Automatic, Automatic}]], "Output",ExpressionUUID->"9e403102-dd5a-\
4305-a987-01c77d69af67"]
}, Open  ]],

Cell[CellGroupData[{

Cell["\<\
Example sequences highlighted by regions found in analyses to be conserved\
\>", "Subsection",ExpressionUUID->"94fcc2f3-5d14-48a4-b7d2-e17808ca64e8"],

Cell[BoxData["\<\"Interesting points (by weighted raw PD) highlighted for \
gene PB2:\\nATGGAG\\!\\(\\*StyleBox[\\\"\\\\\\\"A\\\\\\\"\\\", \
Rule[FontColor, RGBColor[Rational[71, 85], Rational[94, 255], 0]], \
Rule[FontSize, 18], Rule[FontWeight, Bold], Rule[StripOnInput, \
False]]\\)\\!\\(\\*StyleBox[\\\"\\\\\\\"G\\\\\\\"\\\", Rule[FontColor, \
RGBColor[Rational[71, 85], Rational[94, 255], 0]], Rule[FontSize, 18], \
Rule[FontWeight, Bold], Rule[StripOnInput, False]]\\)\\!\\(\\*StyleBox[\\\"\\\
\\\\\"A\\\\\\\"\\\", Rule[FontColor, RGBColor[Rational[71, 85], Rational[94, \
255], 0]], Rule[FontSize, 18], Rule[FontWeight, Bold], Rule[StripOnInput, \
False]]\\)\\!\\(\\*StyleBox[\\\"\\\\\\\"A\\\\\\\"\\\", Rule[FontColor, \
RGBColor[Rational[71, 85], Rational[94, 255], 0]], Rule[FontSize, 18], \
Rule[FontWeight, Bold], Rule[StripOnInput, False]]\\)\\!\\(\\*StyleBox[\\\"\\\
\\\\\"T\\\\\\\"\\\", Rule[FontColor, RGBColor[Rational[71, 85], Rational[94, \
255], 0]], Rule[FontSize, 18], Rule[FontWeight, Bold], Rule[StripOnInput, \
False]]\\)\\!\\(\\*StyleBox[\\\"\\\\\\\"A\\\\\\\"\\\", Rule[FontColor, \
RGBColor[Rational[71, 85], Rational[94, 255], 0]], Rule[FontSize, 18], \
Rule[FontWeight, Bold], Rule[StripOnInput, False]]\\)\\!\\(\\*StyleBox[\\\"\\\
\\\\\"A\\\\\\\"\\\", Rule[FontColor, RGBColor[Rational[71, 85], Rational[94, \
255], 0]], Rule[FontSize, 18], Rule[FontWeight, Bold], Rule[StripOnInput, \
False]]\\)\\!\\(\\*StyleBox[\\\"\\\\\\\"A\\\\\\\"\\\", Rule[FontColor, \
RGBColor[Rational[71, 85], Rational[94, 255], 0]], Rule[FontSize, 18], \
Rule[FontWeight, Bold], Rule[StripOnInput, False]]\\)\\!\\(\\*StyleBox[\\\"\\\
\\\\\"A\\\\\\\"\\\", Rule[FontColor, RGBColor[Rational[71, 85], Rational[94, \
255], 0]], Rule[FontSize, 18], Rule[FontWeight, Bold], Rule[StripOnInput, \
False]]\\)\\!\\(\\*StyleBox[\\\"\\\\\\\"G\\\\\\\"\\\", Rule[FontColor, \
RGBColor[Rational[71, 85], Rational[94, 255], 0]], Rule[FontSize, 18], \
Rule[FontWeight, Bold], Rule[StripOnInput, False]]\\)\\!\\(\\*StyleBox[\\\"\\\
\\\\\"A\\\\\\\"\\\", Rule[FontColor, RGBColor[Rational[71, 85], Rational[94, \
255], 0]], Rule[FontSize, 18], Rule[FontWeight, Bold], Rule[StripOnInput, \
False]]\\)\\!\\(\\*StyleBox[\\\"\\\\\\\"A\\\\\\\"\\\", Rule[FontColor, \
RGBColor[Rational[71, 85], Rational[94, 255], 0]], Rule[FontSize, 18], \
Rule[FontWeight, Bold], Rule[StripOnInput, False]]\\)\\!\\(\\*StyleBox[\\\"\\\
\\\\\"C\\\\\\\"\\\", Rule[FontColor, RGBColor[Rational[71, 85], Rational[94, \
255], 0]], Rule[FontSize, 18], Rule[FontWeight, Bold], Rule[StripOnInput, \
False]]\\)\\!\\(\\*StyleBox[\\\"\\\\\\\"T\\\\\\\"\\\", Rule[FontColor, \
RGBColor[Rational[71, 85], Rational[94, 255], 0]], Rule[FontSize, 18], \
Rule[FontWeight, Bold], Rule[StripOnInput, False]]\\)\\!\\(\\*StyleBox[\\\"\\\
\\\\\"A\\\\\\\"\\\", Rule[FontColor, RGBColor[Rational[71, 85], Rational[94, \
255], 0]], Rule[FontSize, 18], Rule[FontWeight, Bold], Rule[StripOnInput, \
False]]\\)\\!\\(\\*StyleBox[\\\"\\\\\\\"A\\\\\\\"\\\", Rule[FontColor, \
RGBColor[Rational[71, 85], Rational[94, 255], 0]], Rule[FontSize, 18], \
Rule[FontWeight, Bold], Rule[StripOnInput, False]]\\)\\!\\(\\*StyleBox[\\\"\\\
\\\\\"G\\\\\\\"\\\", Rule[FontColor, RGBColor[Rational[71, 85], Rational[94, \
255], 0]], Rule[FontSize, 18], Rule[FontWeight, Bold], Rule[StripOnInput, \
False]]\\)\\!\\(\\*StyleBox[\\\"\\\\\\\"A\\\\\\\"\\\", Rule[FontColor, \
RGBColor[Rational[71, 85], Rational[94, 255], 0]], Rule[FontSize, 18], \
Rule[FontWeight, Bold], Rule[StripOnInput, False]]\\)\\!\\(\\*StyleBox[\\\"\\\
\\\\\"T\\\\\\\"\\\", Rule[FontColor, RGBColor[Rational[71, 85], Rational[94, \
255], 0]], Rule[FontSize, 18], Rule[FontWeight, Bold], Rule[StripOnInput, \
False]]\\)\\!\\(\\*StyleBox[\\\"\\\\\\\"A\\\\\\\"\\\", Rule[FontColor, \
RGBColor[Rational[71, 85], Rational[94, 255], 0]], Rule[FontSize, 18], \
Rule[FontWeight, Bold], Rule[StripOnInput, False]]\\)\\!\\(\\*StyleBox[\\\"\\\
\\\\\"T\\\\\\\"\\\", Rule[FontColor, RGBColor[Rational[71, 85], Rational[94, \
255], 0]], Rule[FontSize, 18], Rule[FontWeight, Bold], Rule[StripOnInput, \
False]]\\)\\!\\(\\*StyleBox[\\\"\\\\\\\"T\\\\\\\"\\\", Rule[FontColor, \
RGBColor[Rational[71, 85], Rational[94, 255], 0]], Rule[FontSize, 18], \
Rule[FontWeight, Bold], Rule[StripOnInput, False]]\\)\\!\\(\\*StyleBox[\\\"\\\
\\\\\"T\\\\\\\"\\\", Rule[FontColor, RGBColor[Rational[71, 85], Rational[94, \
255], 0]], Rule[FontSize, 18], Rule[FontWeight, Bold], Rule[StripOnInput, \
False]]\\)\\!\\(\\*StyleBox[\\\"\\\\\\\"G\\\\\\\"\\\", Rule[FontColor, \
RGBColor[Rational[71, 85], Rational[94, 255], 0]], Rule[FontSize, 18], \
Rule[FontWeight, Bold], Rule[StripOnInput, False]]\\)\\!\\(\\*StyleBox[\\\"\\\
\\\\\"A\\\\\\\"\\\", Rule[FontColor, RGBColor[Rational[71, 85], Rational[94, \
255], 0]], Rule[FontSize, 18], Rule[FontWeight, Bold], Rule[StripOnInput, \
False]]\\)\\!\\(\\*StyleBox[\\\"\\\\\\\"T\\\\\\\"\\\", Rule[FontColor, \
RGBColor[Rational[71, 85], Rational[94, 255], 0]], Rule[FontSize, 18], \
Rule[FontWeight, Bold], Rule[StripOnInput, False]]\\)\\!\\(\\*StyleBox[\\\"\\\
\\\\\"G\\\\\\\"\\\", Rule[FontColor, RGBColor[Rational[71, 85], Rational[94, \
255], 0]], Rule[FontSize, 18], Rule[FontWeight, Bold], Rule[StripOnInput, \
False]]\\)\\!\\(\\*StyleBox[\\\"\\\\\\\"T\\\\\\\"\\\", Rule[FontColor, \
RGBColor[Rational[71, 85], Rational[94, 255], 0]], Rule[FontSize, 18], \
Rule[FontWeight, Bold], Rule[StripOnInput, False]]\\)\\!\\(\\*StyleBox[\\\"\\\
\\\\\"C\\\\\\\"\\\", Rule[FontColor, RGBColor[Rational[71, 85], Rational[94, \
255], 0]], Rule[FontSize, 18], Rule[FontWeight, Bold], Rule[StripOnInput, \
False]]\\)\\!\\(\\*StyleBox[\\\"\\\\\\\"G\\\\\\\"\\\", Rule[FontColor, \
RGBColor[Rational[71, 85], Rational[94, 255], 0]], Rule[FontSize, 18], \
Rule[FontWeight, Bold], Rule[StripOnInput, False]]\\)\\!\\(\\*StyleBox[\\\"\\\
\\\\\"C\\\\\\\"\\\", Rule[FontColor, RGBColor[Rational[71, 85], Rational[94, \
255], 0]], Rule[FontSize, 18], Rule[FontWeight, Bold], Rule[StripOnInput, \
False]]\\)\\!\\(\\*StyleBox[\\\"\\\\\\\"A\\\\\\\"\\\", Rule[FontColor, \
RGBColor[Rational[71, 85], Rational[94, 255], 0]], Rule[FontSize, 18], \
Rule[FontWeight, Bold], Rule[StripOnInput, False]]\\)\\!\\(\\*StyleBox[\\\"\\\
\\\\\"G\\\\\\\"\\\", Rule[FontColor, RGBColor[Rational[71, 85], Rational[94, \
255], 0]], Rule[FontSize, 18], Rule[FontWeight, Bold], Rule[StripOnInput, \
False]]\\)\\!\\(\\*StyleBox[\\\"\\\\\\\"T\\\\\\\"\\\", Rule[FontColor, \
RGBColor[Rational[71, 85], Rational[94, 255], 0]], Rule[FontSize, 18], \
Rule[FontWeight, Bold], Rule[StripOnInput, False]]\\)\\!\\(\\*StyleBox[\\\"\\\
\\\\\"C\\\\\\\"\\\", Rule[FontColor, RGBColor[Rational[71, 85], Rational[94, \
255], 0]], Rule[FontSize, 18], Rule[FontWeight, Bold], Rule[StripOnInput, \
False]]\\)\\!\\(\\*StyleBox[\\\"\\\\\\\"T\\\\\\\"\\\", Rule[FontColor, \
RGBColor[Rational[71, 85], Rational[94, 255], 0]], Rule[FontSize, 18], \
Rule[FontWeight, Bold], Rule[StripOnInput, False]]\\)\\!\\(\\*StyleBox[\\\"\\\
\\\\\"C\\\\\\\"\\\", Rule[FontColor, RGBColor[Rational[71, 85], Rational[94, \
255], 0]], Rule[FontSize, 18], Rule[FontWeight, Bold], Rule[StripOnInput, \
False]]\\)\\!\\(\\*StyleBox[\\\"\\\\\\\"G\\\\\\\"\\\", Rule[FontColor, \
RGBColor[Rational[71, 85], Rational[94, 255], 0]], Rule[FontSize, 18], \
Rule[FontWeight, Bold], Rule[StripOnInput, False]]\\)\\!\\(\\*StyleBox[\\\"\\\
\\\\\"C\\\\\\\"\\\", Rule[FontColor, RGBColor[Rational[71, 85], Rational[94, \
255], 0]], Rule[FontSize, 18], Rule[FontWeight, Bold], Rule[StripOnInput, \
False]]\\)\\!\\(\\*StyleBox[\\\"\\\\\\\"A\\\\\\\"\\\", Rule[FontColor, \
RGBColor[Rational[71, 85], Rational[94, 255], 0]], Rule[FontSize, 18], \
Rule[FontWeight, Bold], Rule[StripOnInput, False]]\\)\\!\\(\\*StyleBox[\\\"\\\
\\\\\"C\\\\\\\"\\\", Rule[FontColor, RGBColor[Rational[71, 85], Rational[94, \
255], 0]], Rule[FontSize, 18], Rule[FontWeight, Bold], Rule[StripOnInput, \
False]]\\)\\!\\(\\*StyleBox[\\\"\\\\\\\"T\\\\\\\"\\\", Rule[FontColor, \
RGBColor[Rational[71, 85], Rational[94, 255], 0]], Rule[FontSize, 18], \
Rule[FontWeight, Bold], Rule[StripOnInput, False]]\\)\\!\\(\\*StyleBox[\\\"\\\
\\\\\"C\\\\\\\"\\\", Rule[FontColor, RGBColor[Rational[71, 85], Rational[94, \
255], 0]], Rule[FontSize, 18], Rule[FontWeight, Bold], Rule[StripOnInput, \
False]]\\)\\!\\(\\*StyleBox[\\\"\\\\\\\"G\\\\\\\"\\\", Rule[FontColor, \
RGBColor[Rational[71, 85], Rational[94, 255], 0]], Rule[FontSize, 18], \
Rule[FontWeight, Bold], Rule[StripOnInput, False]]\\)\\!\\(\\*StyleBox[\\\"\\\
\\\\\"C\\\\\\\"\\\", Rule[FontColor, RGBColor[Rational[71, 85], Rational[94, \
255], 0]], Rule[FontSize, 18], Rule[FontWeight, Bold], Rule[StripOnInput, \
False]]\\)\\!\\(\\*StyleBox[\\\"\\\\\\\"G\\\\\\\"\\\", Rule[FontColor, \
RGBColor[Rational[71, 85], Rational[94, 255], 0]], Rule[FontSize, 18], \
Rule[FontWeight, Bold], Rule[StripOnInput, False]]\\)\\!\\(\\*StyleBox[\\\"\\\
\\\\\"A\\\\\\\"\\\", Rule[FontColor, RGBColor[Rational[71, 85], Rational[94, \
255], 0]], Rule[FontSize, 18], Rule[FontWeight, Bold], Rule[StripOnInput, \
False]]\\)\\!\\(\\*StyleBox[\\\"\\\\\\\"G\\\\\\\"\\\", Rule[FontColor, \
RGBColor[Rational[71, 85], Rational[94, 255], 0]], Rule[FontSize, 18], \
Rule[FontWeight, Bold], Rule[StripOnInput, False]]\\)\\!\\(\\*StyleBox[\\\"\\\
\\\\\"A\\\\\\\"\\\", Rule[FontColor, RGBColor[Rational[71, 85], Rational[94, \
255], 0]], Rule[FontSize, 18], Rule[FontWeight, Bold], Rule[StripOnInput, \
False]]\\)\\!\\(\\*StyleBox[\\\"\\\\\\\"T\\\\\\\"\\\", Rule[FontColor, \
RGBColor[Rational[71, 85], Rational[94, 255], 0]], Rule[FontSize, 18], \
Rule[FontWeight, Bold], Rule[StripOnInput, False]]\\)\\!\\(\\*StyleBox[\\\"\\\
\\\\\"A\\\\\\\"\\\", Rule[FontColor, RGBColor[Rational[71, 85], Rational[94, \
255], 0]], Rule[FontSize, 18], Rule[FontWeight, Bold], Rule[StripOnInput, \
False]]\\)\\!\\(\\*StyleBox[\\\"\\\\\\\"C\\\\\\\"\\\", Rule[FontColor, \
RGBColor[Rational[71, 85], Rational[94, 255], 0]], Rule[FontSize, 18], \
Rule[FontWeight, Bold], Rule[StripOnInput, False]]\\)\\!\\(\\*StyleBox[\\\"\\\
\\\\\"T\\\\\\\"\\\", Rule[FontColor, RGBColor[Rational[71, 85], Rational[94, \
255], 0]], Rule[FontSize, 18], Rule[FontWeight, Bold], Rule[StripOnInput, \
False]]\\)\\!\\(\\*StyleBox[\\\"\\\\\\\"G\\\\\\\"\\\", Rule[FontColor, \
RGBColor[Rational[71, 85], Rational[94, 255], 0]], Rule[FontSize, 18], \
Rule[FontWeight, Bold], Rule[StripOnInput, False]]\\)\\!\\(\\*StyleBox[\\\"\\\
\\\\\"A\\\\\\\"\\\", Rule[FontColor, RGBColor[Rational[71, 85], Rational[94, \
255], 0]], Rule[FontSize, 18], Rule[FontWeight, Bold], Rule[StripOnInput, \
False]]\\)\\!\\(\\*StyleBox[\\\"\\\\\\\"C\\\\\\\"\\\", Rule[FontColor, \
RGBColor[Rational[71, 85], Rational[94, 255], 0]], Rule[FontSize, 18], \
Rule[FontWeight, Bold], Rule[StripOnInput, False]]\\)\\!\\(\\*StyleBox[\\\"\\\
\\\\\"A\\\\\\\"\\\", Rule[FontColor, RGBColor[Rational[71, 85], Rational[94, \
255], 0]], Rule[FontSize, 18], Rule[FontWeight, Bold], Rule[StripOnInput, \
False]]\\)\\!\\(\\*StyleBox[\\\"\\\\\\\"A\\\\\\\"\\\", Rule[FontColor, \
RGBColor[Rational[71, 85], Rational[94, 255], 0]], Rule[FontSize, 18], \
Rule[FontWeight, Bold], Rule[StripOnInput, False]]\\)\\!\\(\\*StyleBox[\\\"\\\
\\\\\"A\\\\\\\"\\\", Rule[FontColor, RGBColor[Rational[71, 85], Rational[94, \
255], 0]], Rule[FontSize, 18], Rule[FontWeight, Bold], Rule[StripOnInput, \
False]]\\)\\!\\(\\*StyleBox[\\\"\\\\\\\"A\\\\\\\"\\\", Rule[FontColor, \
RGBColor[Rational[71, 85], Rational[94, 255], 0]], Rule[FontSize, 18], \
Rule[FontWeight, Bold], Rule[StripOnInput, False]]\\)\\!\\(\\*StyleBox[\\\"\\\
\\\\\"A\\\\\\\"\\\", Rule[FontColor, RGBColor[Rational[71, 85], Rational[94, \
255], 0]], Rule[FontSize, 18], Rule[FontWeight, Bold], Rule[StripOnInput, \
False]]\\)\\!\\(\\*StyleBox[\\\"\\\\\\\"C\\\\\\\"\\\", Rule[FontColor, \
RGBColor[Rational[71, 85], Rational[94, 255], 0]], Rule[FontSize, 18], \
Rule[FontWeight, Bold], Rule[StripOnInput, False]]\\)\\!\\(\\*StyleBox[\\\"\\\
\\\\\"C\\\\\\\"\\\", Rule[FontColor, RGBColor[Rational[71, 85], Rational[94, \
255], 0]], Rule[FontSize, 18], Rule[FontWeight, Bold], Rule[StripOnInput, \
False]]\\)\\!\\(\\*StyleBox[\\\"\\\\\\\"A\\\\\\\"\\\", Rule[FontColor, \
RGBColor[Rational[71, 85], Rational[94, 255], 0]], Rule[FontSize, 18], \
Rule[FontWeight, Bold], Rule[StripOnInput, False]]\\)\\!\\(\\*StyleBox[\\\"\\\
\\\\\"C\\\\\\\"\\\", Rule[FontColor, RGBColor[Rational[71, 85], Rational[94, \
255], 0]], Rule[FontSize, 18], Rule[FontWeight, Bold], Rule[StripOnInput, \
False]]\\)\\!\\(\\*StyleBox[\\\"\\\\\\\"T\\\\\\\"\\\", Rule[FontColor, \
RGBColor[Rational[71, 85], Rational[94, 255], 0]], Rule[FontSize, 18], \
Rule[FontWeight, Bold], Rule[StripOnInput, False]]\\)\\!\\(\\*StyleBox[\\\"\\\
\\\\\"G\\\\\\\"\\\", Rule[FontColor, RGBColor[Rational[71, 85], Rational[94, \
255], 0]], Rule[FontSize, 18], Rule[FontWeight, Bold], Rule[StripOnInput, \
False]]\\)\\!\\(\\*StyleBox[\\\"\\\\\\\"T\\\\\\\"\\\", Rule[FontColor, \
RGBColor[Rational[71, 85], Rational[94, 255], 0]], Rule[FontSize, 18], \
Rule[FontWeight, Bold], Rule[StripOnInput, False]]\\)\\!\\(\\*StyleBox[\\\"\\\
\\\\\"G\\\\\\\"\\\", Rule[FontColor, RGBColor[Rational[71, 85], Rational[94, \
255], 0]], Rule[FontSize, 18], Rule[FontWeight, Bold], Rule[StripOnInput, \
False]]\\)\\!\\(\\*StyleBox[\\\"\\\\\\\"G\\\\\\\"\\\", Rule[FontColor, \
RGBColor[Rational[71, 85], Rational[94, 255], 0]], Rule[FontSize, 18], \
Rule[FontWeight, Bold], Rule[StripOnInput, False]]\\)\\!\\(\\*StyleBox[\\\"\\\
\\\\\"A\\\\\\\"\\\", Rule[FontColor, RGBColor[Rational[71, 85], Rational[94, \
255], 0]], Rule[FontSize, 18], Rule[FontWeight, Bold], Rule[StripOnInput, \
False]]\\)\\!\\(\\*StyleBox[\\\"\\\\\\\"C\\\\\\\"\\\", Rule[FontColor, \
RGBColor[Rational[71, 85], Rational[94, 255], 0]], Rule[FontSize, 18], \
Rule[FontWeight, Bold], Rule[StripOnInput, False]]\\)\\!\\(\\*StyleBox[\\\"\\\
\\\\\"C\\\\\\\"\\\", Rule[FontColor, RGBColor[Rational[71, 85], Rational[94, \
255], 0]], Rule[FontSize, 18], Rule[FontWeight, Bold], Rule[StripOnInput, \
False]]\\)\\!\\(\\*StyleBox[\\\"\\\\\\\"A\\\\\\\"\\\", Rule[FontColor, \
RGBColor[Rational[71, 85], Rational[94, 255], 0]], Rule[FontSize, 18], \
Rule[FontWeight, Bold], Rule[StripOnInput, False]]\\)\\!\\(\\*StyleBox[\\\"\\\
\\\\\"T\\\\\\\"\\\", Rule[FontColor, RGBColor[Rational[71, 85], Rational[94, \
255], 0]], Rule[FontSize, 18], Rule[FontWeight, Bold], Rule[StripOnInput, \
False]]\\)\\!\\(\\*StyleBox[\\\"\\\\\\\"A\\\\\\\"\\\", Rule[FontColor, \
RGBColor[Rational[71, 85], Rational[94, 255], 0]], Rule[FontSize, 18], \
Rule[FontWeight, Bold], Rule[StripOnInput, False]]\\)\\!\\(\\*StyleBox[\\\"\\\
\\\\\"T\\\\\\\"\\\", Rule[FontColor, RGBColor[Rational[71, 85], Rational[94, \
255], 0]], Rule[FontSize, 18], Rule[FontWeight, Bold], Rule[StripOnInput, \
False]]\\)\\!\\(\\*StyleBox[\\\"\\\\\\\"G\\\\\\\"\\\", Rule[FontColor, \
RGBColor[Rational[71, 85], Rational[94, 255], 0]], Rule[FontSize, 18], \
Rule[FontWeight, Bold], Rule[StripOnInput, False]]\\)\\!\\(\\*StyleBox[\\\"\\\
\\\\\"G\\\\\\\"\\\", Rule[FontColor, RGBColor[Rational[71, 85], Rational[94, \
255], 0]], Rule[FontSize, 18], Rule[FontWeight, Bold], Rule[StripOnInput, \
False]]\\)\\!\\(\\*StyleBox[\\\"\\\\\\\"C\\\\\\\"\\\", Rule[FontColor, \
RGBColor[Rational[71, 85], Rational[94, 255], 0]], Rule[FontSize, 18], \
Rule[FontWeight, Bold], Rule[StripOnInput, False]]\\)\\!\\(\\*StyleBox[\\\"\\\
\\\\\"C\\\\\\\"\\\", Rule[FontColor, RGBColor[Rational[71, 85], Rational[94, \
255], 0]], Rule[FontSize, 18], Rule[FontWeight, Bold], Rule[StripOnInput, \
False]]\\)\\!\\(\\*StyleBox[\\\"\\\\\\\"A\\\\\\\"\\\", Rule[FontColor, \
RGBColor[Rational[71, 85], Rational[94, 255], 0]], Rule[FontSize, 18], \
Rule[FontWeight, Bold], Rule[StripOnInput, False]]\\)\\!\\(\\*StyleBox[\\\"\\\
\\\\\"T\\\\\\\"\\\", Rule[FontColor, RGBColor[Rational[71, 85], Rational[94, \
255], 0]], Rule[FontSize, 18], Rule[FontWeight, Bold], Rule[StripOnInput, \
False]]\\)\\!\\(\\*StyleBox[\\\"\\\\\\\"A\\\\\\\"\\\", Rule[FontColor, \
RGBColor[Rational[71, 85], Rational[94, 255], 0]], Rule[FontSize, 18], \
Rule[FontWeight, Bold], Rule[StripOnInput, \
False]]\\)\
ATCAAGAAATATACGTCAGGAAGACAGGAGAAGAATCCTGCTCTTAGGATGAAATGGATGATGGCAATGAAATATCCG\
ATTACAGCAGACAAAAGGATAATGGAGATGATCCCTGAAAGAAATGAGCAAGGTCAGACTCTTTGGATCAAAACAAAT\
GATGCTGGATCAGACAGAGTGATGGTGTCACCTCTGGCTGTGACGTGGTGGAATAGAAATGGACCAACGACAAGTACA\
GTTCATTATCCAAAGGTCTATAAAACCTACTTTGAAAAGGTCGAAAGGTTAAAGCATGGAACCTTCGGTCCCGTTCAC\
TTTCGAAATCAGGTTAAAATACGCCGCAGGGTTGACATAAACCCGGGCCATGCAGATCTCAGTGCTAAAGAAGCACAA\
GATGTCATCATGGAGGTCGTTTTCCCAAATGAAGTCGGCGCCAGGATATTGACATCAGAGTCACAGTTAACAATAACA\
AAAGAAAAGAAGGAGGAGCTTCAGGACTGCAAGATTGCTCCTTTAATGGTGGCATACATGTTGGAGAGAGAACTGGTC\
CGCAAAACCAGATTCCTACCAGTAGCTGGCGGGACAAGCAGCGTGTATATCGAGGTGTTGCACTTGACTCAAGGAACC\
TGCTGGGAACAAATGTACACACCGGGAGGGGAGGTGAGAAATGATGATGTTGATCAGAGTTTAATTATTGCTGCTAGA\
AATATTGTTAGGAGAGCAACAGTATCAGCAGACCCGTTAGCTTCGCTCTTGGAGATGTGCCATAGTACACAAATTGGC\
GGAATAAGGATGGTAGACATCCTTAGACAAAACCCAACAGAAGAGCAAGCTGTGGATATATGCAAAGCAGCAATGGGT\
CTAAGGATC\\!\\(\\*StyleBox[\\\"\\\\\\\"A\\\\\\\"\\\", Rule[FontColor, \
RGBColor[0, Rational[38, 85], Rational[178, 255]]], Rule[FontSize, 18], \
Rule[FontWeight, Bold], Rule[StripOnInput, False]]\\)\\!\\(\\*StyleBox[\\\"\\\
\\\\\"G\\\\\\\"\\\", Rule[FontColor, RGBColor[0, Rational[38, 85], \
Rational[178, 255]]], Rule[FontSize, 18], Rule[FontWeight, Bold], \
Rule[StripOnInput, False]]\\)\\!\\(\\*StyleBox[\\\"\\\\\\\"T\\\\\\\"\\\", \
Rule[FontColor, RGBColor[0, Rational[38, 85], Rational[178, 255]]], \
Rule[FontSize, 18], Rule[FontWeight, Bold], Rule[StripOnInput, \
False]]\\)\\!\\(\\*StyleBox[\\\"\\\\\\\"T\\\\\\\"\\\", Rule[FontColor, \
RGBColor[0, Rational[38, 85], Rational[178, 255]]], Rule[FontSize, 18], \
Rule[FontWeight, Bold], Rule[StripOnInput, False]]\\)\\!\\(\\*StyleBox[\\\"\\\
\\\\\"C\\\\\\\"\\\", Rule[FontColor, RGBColor[0, Rational[38, 85], \
Rational[178, 255]]], Rule[FontSize, 18], Rule[FontWeight, Bold], \
Rule[StripOnInput, False]]\\)\\!\\(\\*StyleBox[\\\"\\\\\\\"A\\\\\\\"\\\", \
Rule[FontColor, RGBColor[0, Rational[38, 85], Rational[178, 255]]], \
Rule[FontSize, 18], Rule[FontWeight, Bold], Rule[StripOnInput, \
False]]\\)\\!\\(\\*StyleBox[\\\"\\\\\\\"T\\\\\\\"\\\", Rule[FontColor, \
RGBColor[0, Rational[38, 85], Rational[178, 255]]], Rule[FontSize, 18], \
Rule[FontWeight, Bold], Rule[StripOnInput, False]]\\)\\!\\(\\*StyleBox[\\\"\\\
\\\\\"C\\\\\\\"\\\", Rule[FontColor, RGBColor[0, Rational[38, 85], \
Rational[178, 255]]], Rule[FontSize, 18], Rule[FontWeight, Bold], \
Rule[StripOnInput, False]]\\)\\!\\(\\*StyleBox[\\\"\\\\\\\"C\\\\\\\"\\\", \
Rule[FontColor, RGBColor[0, Rational[38, 85], Rational[178, 255]]], \
Rule[FontSize, 18], Rule[FontWeight, Bold], Rule[StripOnInput, \
False]]\\)\\!\\(\\*StyleBox[\\\"\\\\\\\"T\\\\\\\"\\\", Rule[FontColor, \
RGBColor[0, Rational[38, 85], Rational[178, 255]]], Rule[FontSize, 18], \
Rule[FontWeight, Bold], Rule[StripOnInput, False]]\\)\\!\\(\\*StyleBox[\\\"\\\
\\\\\"T\\\\\\\"\\\", Rule[FontColor, RGBColor[0, Rational[38, 85], \
Rational[178, 255]]], Rule[FontSize, 18], Rule[FontWeight, Bold], \
Rule[StripOnInput, False]]\\)\\!\\(\\*StyleBox[\\\"\\\\\\\"C\\\\\\\"\\\", \
Rule[FontColor, RGBColor[0, Rational[38, 85], Rational[178, 255]]], \
Rule[FontSize, 18], Rule[FontWeight, Bold], Rule[StripOnInput, \
False]]\\)\\!\\(\\*StyleBox[\\\"\\\\\\\"A\\\\\\\"\\\", Rule[FontColor, \
RGBColor[0, Rational[38, 85], Rational[178, 255]]], Rule[FontSize, 18], \
Rule[FontWeight, Bold], Rule[StripOnInput, False]]\\)\\!\\(\\*StyleBox[\\\"\\\
\\\\\"G\\\\\\\"\\\", Rule[FontColor, RGBColor[0, Rational[38, 85], \
Rational[178, 255]]], Rule[FontSize, 18], Rule[FontWeight, Bold], \
Rule[StripOnInput, False]]\\)\\!\\(\\*StyleBox[\\\"\\\\\\\"C\\\\\\\"\\\", \
Rule[FontColor, RGBColor[0, Rational[38, 85], Rational[178, 255]]], \
Rule[FontSize, 18], Rule[FontWeight, Bold], Rule[StripOnInput, \
False]]\\)\\!\\(\\*StyleBox[\\\"\\\\\\\"T\\\\\\\"\\\", Rule[FontColor, \
RGBColor[0, Rational[38, 85], Rational[178, 255]]], Rule[FontSize, 18], \
Rule[FontWeight, Bold], Rule[StripOnInput, False]]\\)\\!\\(\\*StyleBox[\\\"\\\
\\\\\"T\\\\\\\"\\\", Rule[FontColor, RGBColor[0, Rational[38, 85], \
Rational[178, 255]]], Rule[FontSize, 18], Rule[FontWeight, Bold], \
Rule[StripOnInput, False]]\\)\\!\\(\\*StyleBox[\\\"\\\\\\\"T\\\\\\\"\\\", \
Rule[FontColor, RGBColor[0, Rational[38, 85], Rational[178, 255]]], \
Rule[FontSize, 18], Rule[FontWeight, Bold], Rule[StripOnInput, \
False]]\\)\\!\\(\\*StyleBox[\\\"\\\\\\\"G\\\\\\\"\\\", Rule[FontColor, \
RGBColor[0, Rational[38, 85], Rational[178, 255]]], Rule[FontSize, 18], \
Rule[FontWeight, Bold], Rule[StripOnInput, False]]\\)\\!\\(\\*StyleBox[\\\"\\\
\\\\\"G\\\\\\\"\\\", Rule[FontColor, RGBColor[0, Rational[38, 85], \
Rational[178, 255]]], Rule[FontSize, 18], Rule[FontWeight, Bold], \
Rule[StripOnInput, False]]\\)\\!\\(\\*StyleBox[\\\"\\\\\\\"A\\\\\\\"\\\", \
Rule[FontColor, RGBColor[0, Rational[38, 85], Rational[178, 255]]], \
Rule[FontSize, 18], Rule[FontWeight, Bold], Rule[StripOnInput, \
False]]\\)\\!\\(\\*StyleBox[\\\"\\\\\\\"G\\\\\\\"\\\", Rule[FontColor, \
RGBColor[0, Rational[38, 85], Rational[178, 255]]], Rule[FontSize, 18], \
Rule[FontWeight, Bold], Rule[StripOnInput, False]]\\)\\!\\(\\*StyleBox[\\\"\\\
\\\\\"G\\\\\\\"\\\", Rule[FontColor, RGBColor[0, Rational[38, 85], \
Rational[178, 255]]], Rule[FontSize, 18], Rule[FontWeight, Bold], \
Rule[StripOnInput, False]]\\)\\!\\(\\*StyleBox[\\\"\\\\\\\"T\\\\\\\"\\\", \
Rule[FontColor, RGBColor[0, Rational[38, 85], Rational[178, 255]]], \
Rule[FontSize, 18], Rule[FontWeight, Bold], Rule[StripOnInput, \
False]]\\)\\!\\(\\*StyleBox[\\\"\\\\\\\"T\\\\\\\"\\\", Rule[FontColor, \
RGBColor[0, Rational[38, 85], Rational[178, 255]]], Rule[FontSize, 18], \
Rule[FontWeight, Bold], Rule[StripOnInput, False]]\\)\\!\\(\\*StyleBox[\\\"\\\
\\\\\"T\\\\\\\"\\\", Rule[FontColor, RGBColor[0, Rational[38, 85], \
Rational[178, 255]]], Rule[FontSize, 18], Rule[FontWeight, Bold], \
Rule[StripOnInput, False]]\\)\\!\\(\\*StyleBox[\\\"\\\\\\\"C\\\\\\\"\\\", \
Rule[FontColor, RGBColor[0, Rational[38, 85], Rational[178, 255]]], \
Rule[FontSize, 18], Rule[FontWeight, Bold], Rule[StripOnInput, \
False]]\\)\\!\\(\\*StyleBox[\\\"\\\\\\\"A\\\\\\\"\\\", Rule[FontColor, \
RGBColor[0, Rational[38, 85], Rational[178, 255]]], Rule[FontSize, 18], \
Rule[FontWeight, Bold], Rule[StripOnInput, False]]\\)\\!\\(\\*StyleBox[\\\"\\\
\\\\\"C\\\\\\\"\\\", Rule[FontColor, RGBColor[0, Rational[38, 85], \
Rational[178, 255]]], Rule[FontSize, 18], Rule[FontWeight, Bold], \
Rule[StripOnInput, False]]\\)\\!\\(\\*StyleBox[\\\"\\\\\\\"T\\\\\\\"\\\", \
Rule[FontColor, RGBColor[0, Rational[38, 85], Rational[178, 255]]], \
Rule[FontSize, 18], Rule[FontWeight, Bold], Rule[StripOnInput, \
False]]\\)\\!\\(\\*StyleBox[\\\"\\\\\\\"T\\\\\\\"\\\", Rule[FontColor, \
RGBColor[0, Rational[38, 85], Rational[178, 255]]], Rule[FontSize, 18], \
Rule[FontWeight, Bold], Rule[StripOnInput, False]]\\)\\!\\(\\*StyleBox[\\\"\\\
\\\\\"T\\\\\\\"\\\", Rule[FontColor, RGBColor[0, Rational[38, 85], \
Rational[178, 255]]], Rule[FontSize, 18], Rule[FontWeight, Bold], \
Rule[StripOnInput, False]]\\)\\!\\(\\*StyleBox[\\\"\\\\\\\"C\\\\\\\"\\\", \
Rule[FontColor, RGBColor[0, Rational[38, 85], Rational[178, 255]]], \
Rule[FontSize, 18], Rule[FontWeight, Bold], Rule[StripOnInput, \
False]]\\)\\!\\(\\*StyleBox[\\\"\\\\\\\"A\\\\\\\"\\\", Rule[FontColor, \
RGBColor[0, Rational[38, 85], Rational[178, 255]]], Rule[FontSize, 18], \
Rule[FontWeight, Bold], Rule[StripOnInput, False]]\\)\\!\\(\\*StyleBox[\\\"\\\
\\\\\"A\\\\\\\"\\\", Rule[FontColor, RGBColor[0, Rational[38, 85], \
Rational[178, 255]]], Rule[FontSize, 18], Rule[FontWeight, Bold], \
Rule[StripOnInput, False]]\\)\\!\\(\\*StyleBox[\\\"\\\\\\\"A\\\\\\\"\\\", \
Rule[FontColor, RGBColor[0, Rational[38, 85], Rational[178, 255]]], \
Rule[FontSize, 18], Rule[FontWeight, Bold], Rule[StripOnInput, \
False]]\\)\\!\\(\\*StyleBox[\\\"\\\\\\\"A\\\\\\\"\\\", Rule[FontColor, \
RGBColor[0, Rational[38, 85], Rational[178, 255]]], Rule[FontSize, 18], \
Rule[FontWeight, Bold], Rule[StripOnInput, False]]\\)\\!\\(\\*StyleBox[\\\"\\\
\\\\\"G\\\\\\\"\\\", Rule[FontColor, RGBColor[0, Rational[38, 85], \
Rational[178, 255]]], Rule[FontSize, 18], Rule[FontWeight, Bold], \
Rule[StripOnInput, False]]\\)\\!\\(\\*StyleBox[\\\"\\\\\\\"G\\\\\\\"\\\", \
Rule[FontColor, RGBColor[0, Rational[38, 85], Rational[178, 255]]], \
Rule[FontSize, 18], Rule[FontWeight, Bold], Rule[StripOnInput, \
False]]\\)\\!\\(\\*StyleBox[\\\"\\\\\\\"A\\\\\\\"\\\", Rule[FontColor, \
RGBColor[0, Rational[38, 85], Rational[178, 255]]], Rule[FontSize, 18], \
Rule[FontWeight, Bold], Rule[StripOnInput, False]]\\)\\!\\(\\*StyleBox[\\\"\\\
\\\\\"C\\\\\\\"\\\", Rule[FontColor, RGBColor[0, Rational[38, 85], \
Rational[178, 255]]], Rule[FontSize, 18], Rule[FontWeight, Bold], \
Rule[StripOnInput, False]]\\)\\!\\(\\*StyleBox[\\\"\\\\\\\"A\\\\\\\"\\\", \
Rule[FontColor, RGBColor[0, Rational[38, 85], Rational[178, 255]]], \
Rule[FontSize, 18], Rule[FontWeight, Bold], Rule[StripOnInput, \
False]]\\)\\!\\(\\*StyleBox[\\\"\\\\\\\"A\\\\\\\"\\\", Rule[FontColor, \
RGBColor[0, Rational[38, 85], Rational[178, 255]]], Rule[FontSize, 18], \
Rule[FontWeight, Bold], Rule[StripOnInput, False]]\\)\\!\\(\\*StyleBox[\\\"\\\
\\\\\"G\\\\\\\"\\\", Rule[FontColor, RGBColor[0, Rational[38, 85], \
Rational[178, 255]]], Rule[FontSize, 18], Rule[FontWeight, Bold], \
Rule[StripOnInput, False]]\\)\\!\\(\\*StyleBox[\\\"\\\\\\\"T\\\\\\\"\\\", \
Rule[FontColor, RGBColor[0, Rational[38, 85], Rational[178, 255]]], \
Rule[FontSize, 18], Rule[FontWeight, Bold], Rule[StripOnInput, \
False]]\\)\\!\\(\\*StyleBox[\\\"\\\\\\\"G\\\\\\\"\\\", Rule[FontColor, \
RGBColor[0, Rational[38, 85], Rational[178, 255]]], Rule[FontSize, 18], \
Rule[FontWeight, Bold], Rule[StripOnInput, False]]\\)\\!\\(\\*StyleBox[\\\"\\\
\\\\\"G\\\\\\\"\\\", Rule[FontColor, RGBColor[0, Rational[38, 85], \
Rational[178, 255]]], Rule[FontSize, 18], Rule[FontWeight, Bold], \
Rule[StripOnInput, False]]\\)\\!\\(\\*StyleBox[\\\"\\\\\\\"G\\\\\\\"\\\", \
Rule[FontColor, RGBColor[0, Rational[38, 85], Rational[178, 255]]], \
Rule[FontSize, 18], Rule[FontWeight, Bold], Rule[StripOnInput, \
False]]\\)\\!\\(\\*StyleBox[\\\"\\\\\\\"T\\\\\\\"\\\", Rule[FontColor, \
RGBColor[0, Rational[38, 85], Rational[178, 255]]], Rule[FontSize, 18], \
Rule[FontWeight, Bold], Rule[StripOnInput, False]]\\)\\!\\(\\*StyleBox[\\\"\\\
\\\\\"C\\\\\\\"\\\", Rule[FontColor, RGBColor[0, Rational[38, 85], \
Rational[178, 255]]], Rule[FontSize, 18], Rule[FontWeight, Bold], \
Rule[StripOnInput, False]]\\)\\!\\(\\*StyleBox[\\\"\\\\\\\"A\\\\\\\"\\\", \
Rule[FontColor, RGBColor[0, Rational[38, 85], Rational[178, 255]]], \
Rule[FontSize, 18], Rule[FontWeight, Bold], Rule[StripOnInput, \
False]]\\)\\!\\(\\*StyleBox[\\\"\\\\\\\"T\\\\\\\"\\\", Rule[FontColor, \
RGBColor[0, Rational[38, 85], Rational[178, 255]]], Rule[FontSize, 18], \
Rule[FontWeight, Bold], Rule[StripOnInput, False]]\\)\\!\\(\\*StyleBox[\\\"\\\
\\\\\"C\\\\\\\"\\\", Rule[FontColor, RGBColor[0, Rational[38, 85], \
Rational[178, 255]]], Rule[FontSize, 18], Rule[FontWeight, Bold], \
Rule[StripOnInput, False]]\\)\\!\\(\\*StyleBox[\\\"\\\\\\\"T\\\\\\\"\\\", \
Rule[FontColor, RGBColor[0, Rational[38, 85], Rational[178, 255]]], \
Rule[FontSize, 18], Rule[FontWeight, Bold], Rule[StripOnInput, \
False]]\\)\\!\\(\\*StyleBox[\\\"\\\\\\\"G\\\\\\\"\\\", Rule[FontColor, \
RGBColor[0, Rational[38, 85], Rational[178, 255]]], Rule[FontSize, 18], \
Rule[FontWeight, Bold], Rule[StripOnInput, False]]\\)\\!\\(\\*StyleBox[\\\"\\\
\\\\\"T\\\\\\\"\\\", Rule[FontColor, RGBColor[0, Rational[38, 85], \
Rational[178, 255]]], Rule[FontSize, 18], Rule[FontWeight, Bold], \
Rule[StripOnInput, False]]\\)\\!\\(\\*StyleBox[\\\"\\\\\\\"C\\\\\\\"\\\", \
Rule[FontColor, RGBColor[0, Rational[38, 85], Rational[178, 255]]], \
Rule[FontSize, 18], Rule[FontWeight, Bold], Rule[StripOnInput, \
False]]\\)\\!\\(\\*StyleBox[\\\"\\\\\\\"A\\\\\\\"\\\", Rule[FontColor, \
RGBColor[0, Rational[38, 85], Rational[178, 255]]], Rule[FontSize, 18], \
Rule[FontWeight, Bold], Rule[StripOnInput, False]]\\)\\!\\(\\*StyleBox[\\\"\\\
\\\\\"A\\\\\\\"\\\", Rule[FontColor, RGBColor[0, Rational[38, 85], \
Rational[178, 255]]], Rule[FontSize, 18], Rule[FontWeight, Bold], \
Rule[StripOnInput, False]]\\)\\!\\(\\*StyleBox[\\\"\\\\\\\"A\\\\\\\"\\\", \
Rule[FontColor, RGBColor[0, Rational[38, 85], Rational[178, 255]]], \
Rule[FontSize, 18], Rule[FontWeight, Bold], Rule[StripOnInput, \
False]]\\)\\!\\(\\*StyleBox[\\\"\\\\\\\"A\\\\\\\"\\\", Rule[FontColor, \
RGBColor[0, Rational[38, 85], Rational[178, 255]]], Rule[FontSize, 18], \
Rule[FontWeight, Bold], Rule[StripOnInput, False]]\\)\\!\\(\\*StyleBox[\\\"\\\
\\\\\"G\\\\\\\"\\\", Rule[FontColor, RGBColor[0, Rational[38, 85], \
Rational[178, 255]]], Rule[FontSize, 18], Rule[FontWeight, Bold], \
Rule[StripOnInput, False]]\\)\\!\\(\\*StyleBox[\\\"\\\\\\\"A\\\\\\\"\\\", \
Rule[FontColor, RGBColor[0, Rational[38, 85], Rational[178, 255]]], \
Rule[FontSize, 18], Rule[FontWeight, Bold], Rule[StripOnInput, \
False]]\\)\\!\\(\\*StyleBox[\\\"\\\\\\\"G\\\\\\\"\\\", Rule[FontColor, \
RGBColor[0, Rational[38, 85], Rational[178, 255]]], Rule[FontSize, 18], \
Rule[FontWeight, Bold], Rule[StripOnInput, False]]\\)\\!\\(\\*StyleBox[\\\"\\\
\\\\\"A\\\\\\\"\\\", Rule[FontColor, RGBColor[0, Rational[38, 85], \
Rational[178, 255]]], Rule[FontSize, 18], Rule[FontWeight, Bold], \
Rule[StripOnInput, False]]\\)\\!\\(\\*StyleBox[\\\"\\\\\\\"A\\\\\\\"\\\", \
Rule[FontColor, RGBColor[0, Rational[38, 85], Rational[178, 255]]], \
Rule[FontSize, 18], Rule[FontWeight, Bold], Rule[StripOnInput, \
False]]\\)\\!\\(\\*StyleBox[\\\"\\\\\\\"G\\\\\\\"\\\", Rule[FontColor, \
RGBColor[0, Rational[38, 85], Rational[178, 255]]], Rule[FontSize, 18], \
Rule[FontWeight, Bold], Rule[StripOnInput, False]]\\)\\!\\(\\*StyleBox[\\\"\\\
\\\\\"A\\\\\\\"\\\", Rule[FontColor, RGBColor[0, Rational[38, 85], \
Rational[178, 255]]], Rule[FontSize, 18], Rule[FontWeight, Bold], \
Rule[StripOnInput, False]]\\)\\!\\(\\*StyleBox[\\\"\\\\\\\"G\\\\\\\"\\\", \
Rule[FontColor, RGBColor[0, Rational[38, 85], Rational[178, 255]]], \
Rule[FontSize, 18], Rule[FontWeight, Bold], Rule[StripOnInput, \
False]]\\)\\!\\(\\*StyleBox[\\\"\\\\\\\"G\\\\\\\"\\\", Rule[FontColor, \
RGBColor[0, Rational[38, 85], Rational[178, 255]]], Rule[FontSize, 18], \
Rule[FontWeight, Bold], Rule[StripOnInput, False]]\\)\\!\\(\\*StyleBox[\\\"\\\
\\\\\"A\\\\\\\"\\\", Rule[FontColor, RGBColor[0, Rational[38, 85], \
Rational[178, 255]]], Rule[FontSize, 18], Rule[FontWeight, Bold], \
Rule[StripOnInput, False]]\\)\\!\\(\\*StyleBox[\\\"\\\\\\\"A\\\\\\\"\\\", \
Rule[FontColor, RGBColor[0, Rational[38, 85], Rational[178, 255]]], \
Rule[FontSize, 18], Rule[FontWeight, Bold], Rule[StripOnInput, \
False]]\\)\\!\\(\\*StyleBox[\\\"\\\\\\\"G\\\\\\\"\\\", Rule[FontColor, \
RGBColor[0, Rational[38, 85], Rational[178, 255]]], Rule[FontSize, 18], \
Rule[FontWeight, Bold], Rule[StripOnInput, False]]\\)\\!\\(\\*StyleBox[\\\"\\\
\\\\\"T\\\\\\\"\\\", Rule[FontColor, RGBColor[0, Rational[38, 85], \
Rational[178, 255]]], Rule[FontSize, 18], Rule[FontWeight, Bold], \
Rule[StripOnInput, False]]\\)\\!\\(\\*StyleBox[\\\"\\\\\\\"G\\\\\\\"\\\", \
Rule[FontColor, RGBColor[0, Rational[38, 85], Rational[178, 255]]], \
Rule[FontSize, 18], Rule[FontWeight, Bold], Rule[StripOnInput, \
False]]\\)\\!\\(\\*StyleBox[\\\"\\\\\\\"C\\\\\\\"\\\", Rule[FontColor, \
RGBColor[0, Rational[38, 85], Rational[178, 255]]], Rule[FontSize, 18], \
Rule[FontWeight, Bold], Rule[StripOnInput, False]]\\)\\!\\(\\*StyleBox[\\\"\\\
\\\\\"T\\\\\\\"\\\", Rule[FontColor, RGBColor[0, Rational[38, 85], \
Rational[178, 255]]], Rule[FontSize, 18], Rule[FontWeight, Bold], \
Rule[StripOnInput, False]]\\)\\!\\(\\*StyleBox[\\\"\\\\\\\"C\\\\\\\"\\\", \
Rule[FontColor, RGBColor[0, Rational[38, 85], Rational[178, 255]]], \
Rule[FontSize, 18], Rule[FontWeight, Bold], Rule[StripOnInput, \
False]]\\)\\!\\(\\*StyleBox[\\\"\\\\\\\"A\\\\\\\"\\\", Rule[FontColor, \
RGBColor[0, Rational[38, 85], Rational[178, 255]]], Rule[FontSize, 18], \
Rule[FontWeight, Bold], Rule[StripOnInput, False]]\\)\\!\\(\\*StyleBox[\\\"\\\
\\\\\"C\\\\\\\"\\\", Rule[FontColor, RGBColor[0, Rational[38, 85], \
Rational[178, 255]]], Rule[FontSize, 18], Rule[FontWeight, Bold], \
Rule[StripOnInput, False]]\\)\\!\\(\\*StyleBox[\\\"\\\\\\\"A\\\\\\\"\\\", \
Rule[FontColor, RGBColor[0, Rational[38, 85], Rational[178, 255]]], \
Rule[FontSize, 18], Rule[FontWeight, Bold], Rule[StripOnInput, \
False]]\\)\\!\\(\\*StyleBox[\\\"\\\\\\\"G\\\\\\\"\\\", Rule[FontColor, \
RGBColor[0, Rational[38, 85], Rational[178, 255]]], Rule[FontSize, 18], \
Rule[FontWeight, Bold], Rule[StripOnInput, False]]\\)\\!\\(\\*StyleBox[\\\"\\\
\\\\\"G\\\\\\\"\\\", Rule[FontColor, RGBColor[0, Rational[38, 85], \
Rational[178, 255]]], Rule[FontSize, 18], Rule[FontWeight, Bold], \
Rule[StripOnInput, False]]\\)\\!\\(\\*StyleBox[\\\"\\\\\\\"C\\\\\\\"\\\", \
Rule[FontColor, RGBColor[0, Rational[38, 85], Rational[178, 255]]], \
Rule[FontSize, 18], Rule[FontWeight, Bold], Rule[StripOnInput, \
False]]\\)\\!\\(\\*StyleBox[\\\"\\\\\\\"A\\\\\\\"\\\", Rule[FontColor, \
RGBColor[0, Rational[38, 85], Rational[178, 255]]], Rule[FontSize, 18], \
Rule[FontWeight, Bold], Rule[StripOnInput, False]]\\)\\!\\(\\*StyleBox[\\\"\\\
\\\\\"A\\\\\\\"\\\", Rule[FontColor, RGBColor[0, Rational[38, 85], \
Rational[178, 255]]], Rule[FontSize, 18], Rule[FontWeight, Bold], \
Rule[StripOnInput, False]]\\)\\!\\(\\*StyleBox[\\\"\\\\\\\"C\\\\\\\"\\\", \
Rule[FontColor, RGBColor[0, Rational[38, 85], Rational[178, 255]]], \
Rule[FontSize, 18], Rule[FontWeight, Bold], Rule[StripOnInput, \
False]]\\)\\!\\(\\*StyleBox[\\\"\\\\\\\"C\\\\\\\"\\\", Rule[FontColor, \
RGBColor[0, Rational[38, 85], Rational[178, 255]]], Rule[FontSize, 18], \
Rule[FontWeight, Bold], Rule[StripOnInput, False]]\\)\\!\\(\\*StyleBox[\\\"\\\
\\\\\"T\\\\\\\"\\\", Rule[FontColor, RGBColor[0, Rational[38, 85], \
Rational[178, 255]]], Rule[FontSize, 18], Rule[FontWeight, Bold], \
Rule[StripOnInput, False]]\\)\\!\\(\\*StyleBox[\\\"\\\\\\\"C\\\\\\\"\\\", \
Rule[FontColor, RGBColor[0, Rational[38, 85], Rational[178, 255]]], \
Rule[FontSize, 18], Rule[FontWeight, Bold], Rule[StripOnInput, \
False]]\\)\\!\\(\\*StyleBox[\\\"\\\\\\\"C\\\\\\\"\\\", Rule[FontColor, \
RGBColor[0, Rational[38, 85], Rational[178, 255]]], Rule[FontSize, 18], \
Rule[FontWeight, Bold], Rule[StripOnInput, False]]\\)\\!\\(\\*StyleBox[\\\"\\\
\\\\\"A\\\\\\\"\\\", Rule[FontColor, RGBColor[0, Rational[38, 85], \
Rational[178, 255]]], Rule[FontSize, 18], Rule[FontWeight, Bold], \
Rule[StripOnInput, False]]\\)\\!\\(\\*StyleBox[\\\"\\\\\\\"A\\\\\\\"\\\", \
Rule[FontColor, RGBColor[0, Rational[38, 85], Rational[178, 255]]], \
Rule[FontSize, 18], Rule[FontWeight, Bold], Rule[StripOnInput, \
False]]\\)\\!\\(\\*StyleBox[\\\"\\\\\\\"A\\\\\\\"\\\", Rule[FontColor, \
RGBColor[0, Rational[38, 85], Rational[178, 255]]], Rule[FontSize, 18], \
Rule[FontWeight, Bold], Rule[StripOnInput, False]]\\)\\!\\(\\*StyleBox[\\\"\\\
\\\\\"C\\\\\\\"\\\", Rule[FontColor, RGBColor[0, Rational[38, 85], \
Rational[178, 255]]], Rule[FontSize, 18], Rule[FontWeight, Bold], \
Rule[StripOnInput, False]]\\)\\!\\(\\*StyleBox[\\\"\\\\\\\"A\\\\\\\"\\\", \
Rule[FontColor, RGBColor[0, Rational[38, 85], Rational[178, 255]]], \
Rule[FontSize, 18], Rule[FontWeight, Bold], Rule[StripOnInput, \
False]]\\)\\!\\(\\*StyleBox[\\\"\\\\\\\"T\\\\\\\"\\\", Rule[FontColor, \
RGBColor[0, Rational[38, 85], Rational[178, 255]]], Rule[FontSize, 18], \
Rule[FontWeight, Bold], Rule[StripOnInput, False]]\\)\\!\\(\\*StyleBox[\\\"\\\
\\\\\"T\\\\\\\"\\\", Rule[FontColor, RGBColor[0, Rational[38, 85], \
Rational[178, 255]]], Rule[FontSize, 18], Rule[FontWeight, Bold], \
Rule[StripOnInput, False]]\\)\\!\\(\\*StyleBox[\\\"\\\\\\\"G\\\\\\\"\\\", \
Rule[FontColor, RGBColor[0, Rational[38, 85], Rational[178, 255]]], \
Rule[FontSize, 18], Rule[FontWeight, Bold], Rule[StripOnInput, \
False]]\\)\\!\\(\\*StyleBox[\\\"\\\\\\\"A\\\\\\\"\\\", Rule[FontColor, \
RGBColor[0, Rational[38, 85], Rational[178, 255]]], Rule[FontSize, 18], \
Rule[FontWeight, Bold], Rule[StripOnInput, False]]\\)\\!\\(\\*StyleBox[\\\"\\\
\\\\\"A\\\\\\\"\\\", Rule[FontColor, RGBColor[0, Rational[38, 85], \
Rational[178, 255]]], Rule[FontSize, 18], Rule[FontWeight, Bold], \
Rule[StripOnInput, False]]\\)\\!\\(\\*StyleBox[\\\"\\\\\\\"A\\\\\\\"\\\", \
Rule[FontColor, RGBColor[0, Rational[38, 85], Rational[178, 255]]], \
Rule[FontSize, 18], Rule[FontWeight, Bold], Rule[StripOnInput, \
False]]\\)\\!\\(\\*StyleBox[\\\"\\\\\\\"A\\\\\\\"\\\", Rule[FontColor, \
RGBColor[0, Rational[38, 85], Rational[178, 255]]], Rule[FontSize, 18], \
Rule[FontWeight, Bold], Rule[StripOnInput, False]]\\)\\!\\(\\*StyleBox[\\\"\\\
\\\\\"T\\\\\\\"\\\", Rule[FontColor, RGBColor[0, Rational[38, 85], \
Rational[178, 255]]], Rule[FontSize, 18], Rule[FontWeight, Bold], \
Rule[StripOnInput, False]]\\)\\!\\(\\*StyleBox[\\\"\\\\\\\"A\\\\\\\"\\\", \
Rule[FontColor, RGBColor[0, Rational[38, 85], Rational[178, 255]]], \
Rule[FontSize, 18], Rule[FontWeight, Bold], Rule[StripOnInput, \
False]]\\)\
AAAGTGCATGAAGGATATGAGGAATTCACAATGGTCGGGCGAAGAGCAACAGCCATTCTAAGAAAGGCAACCAGAAGG\
CTGATCCAATTGATAGTGAGTGGGAGAGACGAGCAGTCAATCGCCGAAGCAATTATAGTGGCAATGGTGTTCTCACAA\
GAGGATTGCATGATAAAAGCTGTACGAGGTGATTTGAATTTTGTCAACAGAGCGAACCAGCGGCTAAATCCTATGCAT\
CAGCTCCTGAGGCATTTCCAAAAGGATGCAAAGGTGCTGTTCCAAAACTGGGGAATTGAACCCATTGACAATGTTATG\
GGGATGATCGGAATATTACCTGACATGACCCCCAGCACAGAGATGTCACTAAGAGGTGTGAGAGTCAGTAAAATGGGA\
GTGGATGAATATTCCAGTACTGAGAGAGTGGTCGTGAGCATTGATCGTTTCTTGAGGGTCCGAGACCAGAGGGGAAAC\
GTGCTCTTGTCTCCTGAAGAGGTTAGTGAAACACAGGGAACAGAAAAGCTGACGATAACATATTCATCGTCCATGATG\
TGGGAAATCAATGGTCCGGAATCAGTGTTAGTTAATACATATCAATGGATCATCAGAAACTGGGAAACTGTGAAGATT\
CAGTGGTCCCAAGACCCTACAATGCTATACAATAAGATGGAGTTTGAGCCCTTTCAATCCTTGGTGCCTAAGGCTGCC\
AGAGGCCAGTATAGTGGATTTGTAAGGACGCTATTCCAGCAGATGCGTGATGTGCTGGGGACATTTGACACTGTCCAG\
ATAATAAAGCTGCTACCATTTGCAGCAGCCCCACCAGAACAGAGTAGGATGCAGTTCTCTTCTCTAACTGTGAACGTA\
AGGGGTTCAGGAATGAGAATACTTGTGAGAGGCAACTCCCCTGTGTTCAACTATAACAAGGCAACCAAGAGGCTTACA\
GTCCTTGGGAAGGATGCAGGTGCATTGACAGAAGATCCAGATGAGGGAACAGCAGGAGTGGAATCTGCGGTATTAAGA\
GGATTTCTAATTCTGGGCAAAGAAGACAAAAGATATGGACCAGCATTGAGCATCAACGAATTGAGCAATCTTGCGAAA\
GGGGAGAAGGCTAATGTATTGATA\\!\\(\\*StyleBox[\\\"\\\\\\\"G\\\\\\\"\\\", \
Rule[FontColor, RGBColor[Rational[71, 85], Rational[94, 255], 0]], \
Rule[FontSize, 18], Rule[FontWeight, Bold], Rule[StripOnInput, \
False]]\\)\\!\\(\\*StyleBox[\\\"\\\\\\\"G\\\\\\\"\\\", Rule[FontColor, \
RGBColor[Rational[71, 85], Rational[94, 255], 0]], Rule[FontSize, 18], \
Rule[FontWeight, Bold], Rule[StripOnInput, False]]\\)\\!\\(\\*StyleBox[\\\"\\\
\\\\\"G\\\\\\\"\\\", Rule[FontColor, RGBColor[Rational[71, 85], Rational[94, \
255], 0]], Rule[FontSize, 18], Rule[FontWeight, Bold], Rule[StripOnInput, \
False]]\\)\\!\\(\\*StyleBox[\\\"\\\\\\\"C\\\\\\\"\\\", Rule[FontColor, \
RGBColor[Rational[71, 85], Rational[94, 255], 0]], Rule[FontSize, 18], \
Rule[FontWeight, Bold], Rule[StripOnInput, False]]\\)\\!\\(\\*StyleBox[\\\"\\\
\\\\\"A\\\\\\\"\\\", Rule[FontColor, RGBColor[Rational[71, 85], Rational[94, \
255], 0]], Rule[FontSize, 18], Rule[FontWeight, Bold], Rule[StripOnInput, \
False]]\\)\\!\\(\\*StyleBox[\\\"\\\\\\\"A\\\\\\\"\\\", Rule[FontColor, \
RGBColor[Rational[71, 85], Rational[94, 255], 0]], Rule[FontSize, 18], \
Rule[FontWeight, Bold], Rule[StripOnInput, False]]\\)\\!\\(\\*StyleBox[\\\"\\\
\\\\\"G\\\\\\\"\\\", Rule[FontColor, RGBColor[Rational[71, 85], Rational[94, \
255], 0]], Rule[FontSize, 18], Rule[FontWeight, Bold], Rule[StripOnInput, \
False]]\\)\\!\\(\\*StyleBox[\\\"\\\\\\\"G\\\\\\\"\\\", Rule[FontColor, \
RGBColor[Rational[71, 85], Rational[94, 255], 0]], Rule[FontSize, 18], \
Rule[FontWeight, Bold], Rule[StripOnInput, False]]\\)\\!\\(\\*StyleBox[\\\"\\\
\\\\\"A\\\\\\\"\\\", Rule[FontColor, RGBColor[Rational[71, 85], Rational[94, \
255], 0]], Rule[FontSize, 18], Rule[FontWeight, Bold], Rule[StripOnInput, \
False]]\\)\\!\\(\\*StyleBox[\\\"\\\\\\\"G\\\\\\\"\\\", Rule[FontColor, \
RGBColor[Rational[71, 85], Rational[94, 255], 0]], Rule[FontSize, 18], \
Rule[FontWeight, Bold], Rule[StripOnInput, False]]\\)\\!\\(\\*StyleBox[\\\"\\\
\\\\\"A\\\\\\\"\\\", Rule[FontColor, RGBColor[Rational[71, 85], Rational[94, \
255], 0]], Rule[FontSize, 18], Rule[FontWeight, Bold], Rule[StripOnInput, \
False]]\\)\\!\\(\\*StyleBox[\\\"\\\\\\\"C\\\\\\\"\\\", Rule[FontColor, \
RGBColor[Rational[71, 85], Rational[94, 255], 0]], Rule[FontSize, 18], \
Rule[FontWeight, Bold], Rule[StripOnInput, False]]\\)\\!\\(\\*StyleBox[\\\"\\\
\\\\\"G\\\\\\\"\\\", Rule[FontColor, RGBColor[Rational[71, 85], Rational[94, \
255], 0]], Rule[FontSize, 18], Rule[FontWeight, Bold], Rule[StripOnInput, \
False]]\\)\\!\\(\\*StyleBox[\\\"\\\\\\\"T\\\\\\\"\\\", Rule[FontColor, \
RGBColor[Rational[71, 85], Rational[94, 255], 0]], Rule[FontSize, 18], \
Rule[FontWeight, Bold], Rule[StripOnInput, False]]\\)\\!\\(\\*StyleBox[\\\"\\\
\\\\\"G\\\\\\\"\\\", Rule[FontColor, RGBColor[Rational[71, 85], Rational[94, \
255], 0]], Rule[FontSize, 18], Rule[FontWeight, Bold], Rule[StripOnInput, \
False]]\\)\\!\\(\\*StyleBox[\\\"\\\\\\\"G\\\\\\\"\\\", Rule[FontColor, \
RGBColor[Rational[71, 85], Rational[94, 255], 0]], Rule[FontSize, 18], \
Rule[FontWeight, Bold], Rule[StripOnInput, False]]\\)\\!\\(\\*StyleBox[\\\"\\\
\\\\\"T\\\\\\\"\\\", Rule[FontColor, RGBColor[Rational[71, 85], Rational[94, \
255], 0]], Rule[FontSize, 18], Rule[FontWeight, Bold], Rule[StripOnInput, \
False]]\\)\\!\\(\\*StyleBox[\\\"\\\\\\\"G\\\\\\\"\\\", Rule[FontColor, \
RGBColor[Rational[71, 85], Rational[94, 255], 0]], Rule[FontSize, 18], \
Rule[FontWeight, Bold], Rule[StripOnInput, False]]\\)\\!\\(\\*StyleBox[\\\"\\\
\\\\\"T\\\\\\\"\\\", Rule[FontColor, RGBColor[Rational[71, 85], Rational[94, \
255], 0]], Rule[FontSize, 18], Rule[FontWeight, Bold], Rule[StripOnInput, \
False]]\\)\\!\\(\\*StyleBox[\\\"\\\\\\\"T\\\\\\\"\\\", Rule[FontColor, \
RGBColor[Rational[71, 85], Rational[94, 255], 0]], Rule[FontSize, 18], \
Rule[FontWeight, Bold], Rule[StripOnInput, False]]\\)\\!\\(\\*StyleBox[\\\"\\\
\\\\\"G\\\\\\\"\\\", Rule[FontColor, RGBColor[Rational[71, 85], Rational[94, \
255], 0]], Rule[FontSize, 18], Rule[FontWeight, Bold], Rule[StripOnInput, \
False]]\\)\\!\\(\\*StyleBox[\\\"\\\\\\\"G\\\\\\\"\\\", Rule[FontColor, \
RGBColor[Rational[71, 85], Rational[94, 255], 0]], Rule[FontSize, 18], \
Rule[FontWeight, Bold], Rule[StripOnInput, False]]\\)\\!\\(\\*StyleBox[\\\"\\\
\\\\\"T\\\\\\\"\\\", Rule[FontColor, RGBColor[Rational[71, 85], Rational[94, \
255], 0]], Rule[FontSize, 18], Rule[FontWeight, Bold], Rule[StripOnInput, \
False]]\\)\\!\\(\\*StyleBox[\\\"\\\\\\\"A\\\\\\\"\\\", Rule[FontColor, \
RGBColor[Rational[71, 85], Rational[94, 255], 0]], Rule[FontSize, 18], \
Rule[FontWeight, Bold], Rule[StripOnInput, False]]\\)\\!\\(\\*StyleBox[\\\"\\\
\\\\\"A\\\\\\\"\\\", Rule[FontColor, RGBColor[Rational[71, 85], Rational[94, \
255], 0]], Rule[FontSize, 18], Rule[FontWeight, Bold], Rule[StripOnInput, \
False]]\\)\\!\\(\\*StyleBox[\\\"\\\\\\\"T\\\\\\\"\\\", Rule[FontColor, \
RGBColor[Rational[71, 85], Rational[94, 255], 0]], Rule[FontSize, 18], \
Rule[FontWeight, Bold], Rule[StripOnInput, False]]\\)\\!\\(\\*StyleBox[\\\"\\\
\\\\\"G\\\\\\\"\\\", Rule[FontColor, RGBColor[Rational[71, 85], Rational[94, \
255], 0]], Rule[FontSize, 18], Rule[FontWeight, Bold], Rule[StripOnInput, \
False]]\\)\\!\\(\\*StyleBox[\\\"\\\\\\\"A\\\\\\\"\\\", Rule[FontColor, \
RGBColor[Rational[71, 85], Rational[94, 255], 0]], Rule[FontSize, 18], \
Rule[FontWeight, Bold], Rule[StripOnInput, False]]\\)\\!\\(\\*StyleBox[\\\"\\\
\\\\\"A\\\\\\\"\\\", Rule[FontColor, RGBColor[Rational[71, 85], Rational[94, \
255], 0]], Rule[FontSize, 18], Rule[FontWeight, Bold], Rule[StripOnInput, \
False]]\\)\\!\\(\\*StyleBox[\\\"\\\\\\\"A\\\\\\\"\\\", Rule[FontColor, \
RGBColor[Rational[71, 85], Rational[94, 255], 0]], Rule[FontSize, 18], \
Rule[FontWeight, Bold], Rule[StripOnInput, False]]\\)\\!\\(\\*StyleBox[\\\"\\\
\\\\\"C\\\\\\\"\\\", Rule[FontColor, RGBColor[Rational[71, 85], Rational[94, \
255], 0]], Rule[FontSize, 18], Rule[FontWeight, Bold], Rule[StripOnInput, \
False]]\\)\\!\\(\\*StyleBox[\\\"\\\\\\\"G\\\\\\\"\\\", Rule[FontColor, \
RGBColor[Rational[71, 85], Rational[94, 255], 0]], Rule[FontSize, 18], \
Rule[FontWeight, Bold], Rule[StripOnInput, False]]\\)\\!\\(\\*StyleBox[\\\"\\\
\\\\\"G\\\\\\\"\\\", Rule[FontColor, RGBColor[Rational[71, 85], Rational[94, \
255], 0]], Rule[FontSize, 18], Rule[FontWeight, Bold], Rule[StripOnInput, \
False]]\\)\\!\\(\\*StyleBox[\\\"\\\\\\\"A\\\\\\\"\\\", Rule[FontColor, \
RGBColor[Rational[71, 85], Rational[94, 255], 0]], Rule[FontSize, 18], \
Rule[FontWeight, Bold], Rule[StripOnInput, False]]\\)\\!\\(\\*StyleBox[\\\"\\\
\\\\\"A\\\\\\\"\\\", Rule[FontColor, RGBColor[Rational[71, 85], Rational[94, \
255], 0]], Rule[FontSize, 18], Rule[FontWeight, Bold], Rule[StripOnInput, \
False]]\\)\\!\\(\\*StyleBox[\\\"\\\\\\\"A\\\\\\\"\\\", Rule[FontColor, \
RGBColor[Rational[71, 85], Rational[94, 255], 0]], Rule[FontSize, 18], \
Rule[FontWeight, Bold], Rule[StripOnInput, False]]\\)\\!\\(\\*StyleBox[\\\"\\\
\\\\\"C\\\\\\\"\\\", Rule[FontColor, RGBColor[Rational[71, 85], Rational[94, \
255], 0]], Rule[FontSize, 18], Rule[FontWeight, Bold], Rule[StripOnInput, \
False]]\\)\\!\\(\\*StyleBox[\\\"\\\\\\\"G\\\\\\\"\\\", Rule[FontColor, \
RGBColor[Rational[71, 85], Rational[94, 255], 0]], Rule[FontSize, 18], \
Rule[FontWeight, Bold], Rule[StripOnInput, False]]\\)\\!\\(\\*StyleBox[\\\"\\\
\\\\\"G\\\\\\\"\\\", Rule[FontColor, RGBColor[Rational[71, 85], Rational[94, \
255], 0]], Rule[FontSize, 18], Rule[FontWeight, Bold], Rule[StripOnInput, \
False]]\\)\\!\\(\\*StyleBox[\\\"\\\\\\\"G\\\\\\\"\\\", Rule[FontColor, \
RGBColor[Rational[71, 85], Rational[94, 255], 0]], Rule[FontSize, 18], \
Rule[FontWeight, Bold], Rule[StripOnInput, False]]\\)\\!\\(\\*StyleBox[\\\"\\\
\\\\\"A\\\\\\\"\\\", Rule[FontColor, RGBColor[Rational[71, 85], Rational[94, \
255], 0]], Rule[FontSize, 18], Rule[FontWeight, Bold], Rule[StripOnInput, \
False]]\\)\\!\\(\\*StyleBox[\\\"\\\\\\\"C\\\\\\\"\\\", Rule[FontColor, \
RGBColor[Rational[71, 85], Rational[94, 255], 0]], Rule[FontSize, 18], \
Rule[FontWeight, Bold], Rule[StripOnInput, False]]\\)\\!\\(\\*StyleBox[\\\"\\\
\\\\\"T\\\\\\\"\\\", Rule[FontColor, RGBColor[Rational[71, 85], Rational[94, \
255], 0]], Rule[FontSize, 18], Rule[FontWeight, Bold], Rule[StripOnInput, \
False]]\\)\\!\\(\\*StyleBox[\\\"\\\\\\\"C\\\\\\\"\\\", Rule[FontColor, \
RGBColor[Rational[71, 85], Rational[94, 255], 0]], Rule[FontSize, 18], \
Rule[FontWeight, Bold], Rule[StripOnInput, False]]\\)\\!\\(\\*StyleBox[\\\"\\\
\\\\\"T\\\\\\\"\\\", Rule[FontColor, RGBColor[Rational[71, 85], Rational[94, \
255], 0]], Rule[FontSize, 18], Rule[FontWeight, Bold], Rule[StripOnInput, \
False]]\\)\\!\\(\\*StyleBox[\\\"\\\\\\\"A\\\\\\\"\\\", Rule[FontColor, \
RGBColor[Rational[71, 85], Rational[94, 255], 0]], Rule[FontSize, 18], \
Rule[FontWeight, Bold], Rule[StripOnInput, False]]\\)\\!\\(\\*StyleBox[\\\"\\\
\\\\\"G\\\\\\\"\\\", Rule[FontColor, RGBColor[Rational[71, 85], Rational[94, \
255], 0]], Rule[FontSize, 18], Rule[FontWeight, Bold], Rule[StripOnInput, \
False]]\\)\\!\\(\\*StyleBox[\\\"\\\\\\\"C\\\\\\\"\\\", Rule[FontColor, \
RGBColor[Rational[71, 85], Rational[94, 255], 0]], Rule[FontSize, 18], \
Rule[FontWeight, Bold], Rule[StripOnInput, False]]\\)\\!\\(\\*StyleBox[\\\"\\\
\\\\\"A\\\\\\\"\\\", Rule[FontColor, RGBColor[Rational[71, 85], Rational[94, \
255], 0]], Rule[FontSize, 18], Rule[FontWeight, Bold], Rule[StripOnInput, \
False]]\\)\\!\\(\\*StyleBox[\\\"\\\\\\\"T\\\\\\\"\\\", Rule[FontColor, \
RGBColor[Rational[71, 85], Rational[94, 255], 0]], Rule[FontSize, 18], \
Rule[FontWeight, Bold], Rule[StripOnInput, False]]\\)\\!\\(\\*StyleBox[\\\"\\\
\\\\\"A\\\\\\\"\\\", Rule[FontColor, RGBColor[Rational[71, 85], Rational[94, \
255], 0]], Rule[FontSize, 18], Rule[FontWeight, Bold], Rule[StripOnInput, \
False]]\\)\\!\\(\\*StyleBox[\\\"\\\\\\\"C\\\\\\\"\\\", Rule[FontColor, \
RGBColor[Rational[71, 85], Rational[94, 255], 0]], Rule[FontSize, 18], \
Rule[FontWeight, Bold], Rule[StripOnInput, False]]\\)\\!\\(\\*StyleBox[\\\"\\\
\\\\\"T\\\\\\\"\\\", Rule[FontColor, RGBColor[Rational[71, 85], Rational[94, \
255], 0]], Rule[FontSize, 18], Rule[FontWeight, Bold], Rule[StripOnInput, \
False]]\\)\\!\\(\\*StyleBox[\\\"\\\\\\\"T\\\\\\\"\\\", Rule[FontColor, \
RGBColor[Rational[71, 85], Rational[94, 255], 0]], Rule[FontSize, 18], \
Rule[FontWeight, Bold], Rule[StripOnInput, False]]\\)\\!\\(\\*StyleBox[\\\"\\\
\\\\\"A\\\\\\\"\\\", Rule[FontColor, RGBColor[Rational[71, 85], Rational[94, \
255], 0]], Rule[FontSize, 18], Rule[FontWeight, Bold], Rule[StripOnInput, \
False]]\\)\\!\\(\\*StyleBox[\\\"\\\\\\\"C\\\\\\\"\\\", Rule[FontColor, \
RGBColor[Rational[71, 85], Rational[94, 255], 0]], Rule[FontSize, 18], \
Rule[FontWeight, Bold], Rule[StripOnInput, False]]\\)\\!\\(\\*StyleBox[\\\"\\\
\\\\\"T\\\\\\\"\\\", Rule[FontColor, RGBColor[Rational[71, 85], Rational[94, \
255], 0]], Rule[FontSize, 18], Rule[FontWeight, Bold], Rule[StripOnInput, \
False]]\\)\\!\\(\\*StyleBox[\\\"\\\\\\\"G\\\\\\\"\\\", Rule[FontColor, \
RGBColor[Rational[71, 85], Rational[94, 255], 0]], Rule[FontSize, 18], \
Rule[FontWeight, Bold], Rule[StripOnInput, False]]\\)\\!\\(\\*StyleBox[\\\"\\\
\\\\\"A\\\\\\\"\\\", Rule[FontColor, RGBColor[Rational[71, 85], Rational[94, \
255], 0]], Rule[FontSize, 18], Rule[FontWeight, Bold], Rule[StripOnInput, \
False]]\\)\\!\\(\\*StyleBox[\\\"\\\\\\\"C\\\\\\\"\\\", Rule[FontColor, \
RGBColor[Rational[71, 85], Rational[94, 255], 0]], Rule[FontSize, 18], \
Rule[FontWeight, Bold], Rule[StripOnInput, False]]\\)\\!\\(\\*StyleBox[\\\"\\\
\\\\\"A\\\\\\\"\\\", Rule[FontColor, RGBColor[Rational[71, 85], Rational[94, \
255], 0]], Rule[FontSize, 18], Rule[FontWeight, Bold], Rule[StripOnInput, \
False]]\\)\\!\\(\\*StyleBox[\\\"\\\\\\\"G\\\\\\\"\\\", Rule[FontColor, \
RGBColor[Rational[71, 85], Rational[94, 255], 0]], Rule[FontSize, 18], \
Rule[FontWeight, Bold], Rule[StripOnInput, False]]\\)\\!\\(\\*StyleBox[\\\"\\\
\\\\\"C\\\\\\\"\\\", Rule[FontColor, RGBColor[Rational[71, 85], Rational[94, \
255], 0]], Rule[FontSize, 18], Rule[FontWeight, Bold], Rule[StripOnInput, \
False]]\\)\\!\\(\\*StyleBox[\\\"\\\\\\\"C\\\\\\\"\\\", Rule[FontColor, \
RGBColor[Rational[71, 85], Rational[94, 255], 0]], Rule[FontSize, 18], \
Rule[FontWeight, Bold], Rule[StripOnInput, False]]\\)\\!\\(\\*StyleBox[\\\"\\\
\\\\\"A\\\\\\\"\\\", Rule[FontColor, RGBColor[Rational[71, 85], Rational[94, \
255], 0]], Rule[FontSize, 18], Rule[FontWeight, Bold], Rule[StripOnInput, \
False]]\\)\\!\\(\\*StyleBox[\\\"\\\\\\\"G\\\\\\\"\\\", Rule[FontColor, \
RGBColor[Rational[71, 85], Rational[94, 255], 0]], Rule[FontSize, 18], \
Rule[FontWeight, Bold], Rule[StripOnInput, False]]\\)\\!\\(\\*StyleBox[\\\"\\\
\\\\\"A\\\\\\\"\\\", Rule[FontColor, RGBColor[Rational[71, 85], Rational[94, \
255], 0]], Rule[FontSize, 18], Rule[FontWeight, Bold], Rule[StripOnInput, \
False]]\\)\\!\\(\\*StyleBox[\\\"\\\\\\\"C\\\\\\\"\\\", Rule[FontColor, \
RGBColor[Rational[71, 85], Rational[94, 255], 0]], Rule[FontSize, 18], \
Rule[FontWeight, Bold], Rule[StripOnInput, False]]\\)\\!\\(\\*StyleBox[\\\"\\\
\\\\\"A\\\\\\\"\\\", Rule[FontColor, RGBColor[Rational[71, 85], Rational[94, \
255], 0]], Rule[FontSize, 18], Rule[FontWeight, Bold], Rule[StripOnInput, \
False]]\\)\\!\\(\\*StyleBox[\\\"\\\\\\\"G\\\\\\\"\\\", Rule[FontColor, \
RGBColor[Rational[71, 85], Rational[94, 255], 0]], Rule[FontSize, 18], \
Rule[FontWeight, Bold], Rule[StripOnInput, False]]\\)\\!\\(\\*StyleBox[\\\"\\\
\\\\\"C\\\\\\\"\\\", Rule[FontColor, RGBColor[Rational[71, 85], Rational[94, \
255], 0]], Rule[FontSize, 18], Rule[FontWeight, Bold], Rule[StripOnInput, \
False]]\\)\\!\\(\\*StyleBox[\\\"\\\\\\\"G\\\\\\\"\\\", Rule[FontColor, \
RGBColor[Rational[71, 85], Rational[94, 255], 0]], Rule[FontSize, 18], \
Rule[FontWeight, Bold], Rule[StripOnInput, False]]\\)\\!\\(\\*StyleBox[\\\"\\\
\\\\\"A\\\\\\\"\\\", Rule[FontColor, RGBColor[Rational[71, 85], Rational[94, \
255], 0]], Rule[FontSize, 18], Rule[FontWeight, Bold], Rule[StripOnInput, \
False]]\\)\\!\\(\\*StyleBox[\\\"\\\\\\\"C\\\\\\\"\\\", Rule[FontColor, \
RGBColor[Rational[71, 85], Rational[94, 255], 0]], Rule[FontSize, 18], \
Rule[FontWeight, Bold], Rule[StripOnInput, False]]\\)\\!\\(\\*StyleBox[\\\"\\\
\\\\\"C\\\\\\\"\\\", Rule[FontColor, RGBColor[Rational[71, 85], Rational[94, \
255], 0]], Rule[FontSize, 18], Rule[FontWeight, Bold], Rule[StripOnInput, \
False]]\\)\\!\\(\\*StyleBox[\\\"\\\\\\\"A\\\\\\\"\\\", Rule[FontColor, \
RGBColor[Rational[71, 85], Rational[94, 255], 0]], Rule[FontSize, 18], \
Rule[FontWeight, Bold], Rule[StripOnInput, False]]\\)\\!\\(\\*StyleBox[\\\"\\\
\\\\\"A\\\\\\\"\\\", Rule[FontColor, RGBColor[Rational[71, 85], Rational[94, \
255], 0]], Rule[FontSize, 18], Rule[FontWeight, Bold], Rule[StripOnInput, \
False]]\\)\\!\\(\\*StyleBox[\\\"\\\\\\\"A\\\\\\\"\\\", Rule[FontColor, \
RGBColor[Rational[71, 85], Rational[94, 255], 0]], Rule[FontSize, 18], \
Rule[FontWeight, Bold], Rule[StripOnInput, False]]\\)\\!\\(\\*StyleBox[\\\"\\\
\\\\\"A\\\\\\\"\\\", Rule[FontColor, RGBColor[Rational[71, 85], Rational[94, \
255], 0]], Rule[FontSize, 18], Rule[FontWeight, Bold], Rule[StripOnInput, \
False]]\\)\\!\\(\\*StyleBox[\\\"\\\\\\\"G\\\\\\\"\\\", Rule[FontColor, \
RGBColor[Rational[71, 85], Rational[94, 255], 0]], Rule[FontSize, 18], \
Rule[FontWeight, Bold], Rule[StripOnInput, False]]\\)\\!\\(\\*StyleBox[\\\"\\\
\\\\\"A\\\\\\\"\\\", Rule[FontColor, RGBColor[Rational[71, 85], Rational[94, \
255], 0]], Rule[FontSize, 18], Rule[FontWeight, Bold], Rule[StripOnInput, \
False]]\\)\\!\\(\\*StyleBox[\\\"\\\\\\\"A\\\\\\\"\\\", Rule[FontColor, \
RGBColor[Rational[71, 85], Rational[94, 255], 0]], Rule[FontSize, 18], \
Rule[FontWeight, Bold], Rule[StripOnInput, False]]\\)\\!\\(\\*StyleBox[\\\"\\\
\\\\\"T\\\\\\\"\\\", Rule[FontColor, RGBColor[Rational[71, 85], Rational[94, \
255], 0]], Rule[FontSize, 18], Rule[FontWeight, Bold], Rule[StripOnInput, \
False]]\\)\\!\\(\\*StyleBox[\\\"\\\\\\\"T\\\\\\\"\\\", Rule[FontColor, \
RGBColor[Rational[71, 85], Rational[94, 255], 0]], Rule[FontSize, 18], \
Rule[FontWeight, Bold], Rule[StripOnInput, False]]\\)\\!\\(\\*StyleBox[\\\"\\\
\\\\\"C\\\\\\\"\\\", Rule[FontColor, RGBColor[Rational[71, 85], Rational[94, \
255], 0]], Rule[FontSize, 18], Rule[FontWeight, Bold], Rule[StripOnInput, \
False]]\\)\\!\\(\\*StyleBox[\\\"\\\\\\\"G\\\\\\\"\\\", Rule[FontColor, \
RGBColor[Rational[71, 85], Rational[94, 255], 0]], Rule[FontSize, 18], \
Rule[FontWeight, Bold], Rule[StripOnInput, False]]\\)\\!\\(\\*StyleBox[\\\"\\\
\\\\\"G\\\\\\\"\\\", Rule[FontColor, RGBColor[Rational[71, 85], Rational[94, \
255], 0]], Rule[FontSize, 18], Rule[FontWeight, Bold], Rule[StripOnInput, \
False]]\\)\\!\\(\\*StyleBox[\\\"\\\\\\\"A\\\\\\\"\\\", Rule[FontColor, \
RGBColor[Rational[71, 85], Rational[94, 255], 0]], Rule[FontSize, 18], \
Rule[FontWeight, Bold], Rule[StripOnInput, False]]\\)\\!\\(\\*StyleBox[\\\"\\\
\\\\\"T\\\\\\\"\\\", Rule[FontColor, RGBColor[Rational[71, 85], Rational[94, \
255], 0]], Rule[FontSize, 18], Rule[FontWeight, Bold], Rule[StripOnInput, \
False]]\\)\\!\\(\\*StyleBox[\\\"\\\\\\\"G\\\\\\\"\\\", Rule[FontColor, \
RGBColor[Rational[71, 85], Rational[94, 255], 0]], Rule[FontSize, 18], \
Rule[FontWeight, Bold], Rule[StripOnInput, False]]\\)\\!\\(\\*StyleBox[\\\"\\\
\\\\\"G\\\\\\\"\\\", Rule[FontColor, RGBColor[Rational[71, 85], Rational[94, \
255], 0]], Rule[FontSize, 18], Rule[FontWeight, Bold], Rule[StripOnInput, \
False]]\\)\\!\\(\\*StyleBox[\\\"\\\\\\\"C\\\\\\\"\\\", Rule[FontColor, \
RGBColor[Rational[71, 85], Rational[94, 255], 0]], Rule[FontSize, 18], \
Rule[FontWeight, Bold], Rule[StripOnInput, False]]\\)\\!\\(\\*StyleBox[\\\"\\\
\\\\\"C\\\\\\\"\\\", Rule[FontColor, RGBColor[Rational[71, 85], Rational[94, \
255], 0]], Rule[FontSize, 18], Rule[FontWeight, Bold], Rule[StripOnInput, \
False]]\\)\\!\\(\\*StyleBox[\\\"\\\\\\\"A\\\\\\\"\\\", Rule[FontColor, \
RGBColor[Rational[71, 85], Rational[94, 255], 0]], Rule[FontSize, 18], \
Rule[FontWeight, Bold], Rule[StripOnInput, False]]\\)\\!\\(\\*StyleBox[\\\"\\\
\\\\\"T\\\\\\\"\\\", Rule[FontColor, RGBColor[Rational[71, 85], Rational[94, \
255], 0]], Rule[FontSize, 18], Rule[FontWeight, Bold], Rule[StripOnInput, \
False]]\\)\\!\\(\\*StyleBox[\\\"\\\\\\\"C\\\\\\\"\\\", Rule[FontColor, \
RGBColor[Rational[71, 85], Rational[94, 255], 0]], Rule[FontSize, 18], \
Rule[FontWeight, Bold], Rule[StripOnInput, False]]\\)\\!\\(\\*StyleBox[\\\"\\\
\\\\\"A\\\\\\\"\\\", Rule[FontColor, RGBColor[Rational[71, 85], Rational[94, \
255], 0]], Rule[FontSize, 18], Rule[FontWeight, Bold], Rule[StripOnInput, \
False]]\\)\\!\\(\\*StyleBox[\\\"\\\\\\\"G\\\\\\\"\\\", Rule[FontColor, \
RGBColor[Rational[71, 85], Rational[94, 255], 0]], Rule[FontSize, 18], \
Rule[FontWeight, Bold], Rule[StripOnInput, False]]\\)\\!\\(\\*StyleBox[\\\"\\\
\\\\\"T\\\\\\\"\\\", Rule[FontColor, RGBColor[Rational[71, 85], Rational[94, \
255], 0]], Rule[FontSize, 18], Rule[FontWeight, Bold], Rule[StripOnInput, \
False]]\\)\\!\\(\\*StyleBox[\\\"\\\\\\\"T\\\\\\\"\\\", Rule[FontColor, \
RGBColor[Rational[71, 85], Rational[94, 255], 0]], Rule[FontSize, 18], \
Rule[FontWeight, Bold], Rule[StripOnInput, False]]\\)\\!\\(\\*StyleBox[\\\"\\\
\\\\\"A\\\\\\\"\\\", Rule[FontColor, RGBColor[Rational[71, 85], Rational[94, \
255], 0]], Rule[FontSize, 18], Rule[FontWeight, Bold], Rule[StripOnInput, \
False]]\\)\\!\\(\\*StyleBox[\\\"\\\\\\\"G\\\\\\\"\\\", Rule[FontColor, \
RGBColor[Rational[71, 85], Rational[94, 255], 0]], Rule[FontSize, 18], \
Rule[FontWeight, Bold], Rule[StripOnInput, False]]\\)\\n\\nInteresting points \
(by weighted ranked PD) highlighted for gene \
PB2:\\nATGGAG\\!\\(\\*StyleBox[\\\"\\\\\\\"A\\\\\\\"\\\", Rule[FontColor, \
RGBColor[Rational[71, 85], Rational[94, 255], 0]], Rule[FontSize, 18], \
Rule[FontWeight, Bold], Rule[StripOnInput, False]]\\)\\!\\(\\*StyleBox[\\\"\\\
\\\\\"G\\\\\\\"\\\", Rule[FontColor, RGBColor[Rational[71, 85], Rational[94, \
255], 0]], Rule[FontSize, 18], Rule[FontWeight, Bold], Rule[StripOnInput, \
False]]\\)\\!\\(\\*StyleBox[\\\"\\\\\\\"A\\\\\\\"\\\", Rule[FontColor, \
RGBColor[Rational[71, 85], Rational[94, 255], 0]], Rule[FontSize, 18], \
Rule[FontWeight, Bold], Rule[StripOnInput, False]]\\)\\!\\(\\*StyleBox[\\\"\\\
\\\\\"A\\\\\\\"\\\", Rule[FontColor, RGBColor[Rational[71, 85], Rational[94, \
255], 0]], Rule[FontSize, 18], Rule[FontWeight, Bold], Rule[StripOnInput, \
False]]\\)\\!\\(\\*StyleBox[\\\"\\\\\\\"T\\\\\\\"\\\", Rule[FontColor, \
RGBColor[Rational[71, 85], Rational[94, 255], 0]], Rule[FontSize, 18], \
Rule[FontWeight, Bold], Rule[StripOnInput, False]]\\)\\!\\(\\*StyleBox[\\\"\\\
\\\\\"A\\\\\\\"\\\", Rule[FontColor, RGBColor[Rational[71, 85], Rational[94, \
255], 0]], Rule[FontSize, 18], Rule[FontWeight, Bold], Rule[StripOnInput, \
False]]\\)\\!\\(\\*StyleBox[\\\"\\\\\\\"A\\\\\\\"\\\", Rule[FontColor, \
RGBColor[Rational[71, 85], Rational[94, 255], 0]], Rule[FontSize, 18], \
Rule[FontWeight, Bold], Rule[StripOnInput, False]]\\)\\!\\(\\*StyleBox[\\\"\\\
\\\\\"A\\\\\\\"\\\", Rule[FontColor, RGBColor[Rational[71, 85], Rational[94, \
255], 0]], Rule[FontSize, 18], Rule[FontWeight, Bold], Rule[StripOnInput, \
False]]\\)\\!\\(\\*StyleBox[\\\"\\\\\\\"A\\\\\\\"\\\", Rule[FontColor, \
RGBColor[Rational[71, 85], Rational[94, 255], 0]], Rule[FontSize, 18], \
Rule[FontWeight, Bold], Rule[StripOnInput, False]]\\)\\!\\(\\*StyleBox[\\\"\\\
\\\\\"G\\\\\\\"\\\", Rule[FontColor, RGBColor[Rational[71, 85], Rational[94, \
255], 0]], Rule[FontSize, 18], Rule[FontWeight, Bold], Rule[StripOnInput, \
False]]\\)\\!\\(\\*StyleBox[\\\"\\\\\\\"A\\\\\\\"\\\", Rule[FontColor, \
RGBColor[Rational[71, 85], Rational[94, 255], 0]], Rule[FontSize, 18], \
Rule[FontWeight, Bold], Rule[StripOnInput, False]]\\)\\!\\(\\*StyleBox[\\\"\\\
\\\\\"A\\\\\\\"\\\", Rule[FontColor, RGBColor[Rational[71, 85], Rational[94, \
255], 0]], Rule[FontSize, 18], Rule[FontWeight, Bold], Rule[StripOnInput, \
False]]\\)\\!\\(\\*StyleBox[\\\"\\\\\\\"C\\\\\\\"\\\", Rule[FontColor, \
RGBColor[Rational[71, 85], Rational[94, 255], 0]], Rule[FontSize, 18], \
Rule[FontWeight, Bold], Rule[StripOnInput, False]]\\)\\!\\(\\*StyleBox[\\\"\\\
\\\\\"T\\\\\\\"\\\", Rule[FontColor, RGBColor[Rational[71, 85], Rational[94, \
255], 0]], Rule[FontSize, 18], Rule[FontWeight, Bold], Rule[StripOnInput, \
False]]\\)\\!\\(\\*StyleBox[\\\"\\\\\\\"A\\\\\\\"\\\", Rule[FontColor, \
RGBColor[Rational[71, 85], Rational[94, 255], 0]], Rule[FontSize, 18], \
Rule[FontWeight, Bold], Rule[StripOnInput, False]]\\)\\!\\(\\*StyleBox[\\\"\\\
\\\\\"A\\\\\\\"\\\", Rule[FontColor, RGBColor[Rational[71, 85], Rational[94, \
255], 0]], Rule[FontSize, 18], Rule[FontWeight, Bold], Rule[StripOnInput, \
False]]\\)\\!\\(\\*StyleBox[\\\"\\\\\\\"G\\\\\\\"\\\", Rule[FontColor, \
RGBColor[Rational[71, 85], Rational[94, 255], 0]], Rule[FontSize, 18], \
Rule[FontWeight, Bold], Rule[StripOnInput, False]]\\)\\!\\(\\*StyleBox[\\\"\\\
\\\\\"A\\\\\\\"\\\", Rule[FontColor, RGBColor[Rational[71, 85], Rational[94, \
255], 0]], Rule[FontSize, 18], Rule[FontWeight, Bold], Rule[StripOnInput, \
False]]\\)\\!\\(\\*StyleBox[\\\"\\\\\\\"T\\\\\\\"\\\", Rule[FontColor, \
RGBColor[Rational[71, 85], Rational[94, 255], 0]], Rule[FontSize, 18], \
Rule[FontWeight, Bold], Rule[StripOnInput, False]]\\)\\!\\(\\*StyleBox[\\\"\\\
\\\\\"A\\\\\\\"\\\", Rule[FontColor, RGBColor[Rational[71, 85], Rational[94, \
255], 0]], Rule[FontSize, 18], Rule[FontWeight, Bold], Rule[StripOnInput, \
False]]\\)\\!\\(\\*StyleBox[\\\"\\\\\\\"T\\\\\\\"\\\", Rule[FontColor, \
RGBColor[Rational[71, 85], Rational[94, 255], 0]], Rule[FontSize, 18], \
Rule[FontWeight, Bold], Rule[StripOnInput, False]]\\)\\!\\(\\*StyleBox[\\\"\\\
\\\\\"T\\\\\\\"\\\", Rule[FontColor, RGBColor[Rational[71, 85], Rational[94, \
255], 0]], Rule[FontSize, 18], Rule[FontWeight, Bold], Rule[StripOnInput, \
False]]\\)\\!\\(\\*StyleBox[\\\"\\\\\\\"T\\\\\\\"\\\", Rule[FontColor, \
RGBColor[Rational[71, 85], Rational[94, 255], 0]], Rule[FontSize, 18], \
Rule[FontWeight, Bold], Rule[StripOnInput, False]]\\)\\!\\(\\*StyleBox[\\\"\\\
\\\\\"G\\\\\\\"\\\", Rule[FontColor, RGBColor[Rational[71, 85], Rational[94, \
255], 0]], Rule[FontSize, 18], Rule[FontWeight, Bold], Rule[StripOnInput, \
False]]\\)\\!\\(\\*StyleBox[\\\"\\\\\\\"A\\\\\\\"\\\", Rule[FontColor, \
RGBColor[Rational[71, 85], Rational[94, 255], 0]], Rule[FontSize, 18], \
Rule[FontWeight, Bold], Rule[StripOnInput, False]]\\)\\!\\(\\*StyleBox[\\\"\\\
\\\\\"T\\\\\\\"\\\", Rule[FontColor, RGBColor[Rational[71, 85], Rational[94, \
255], 0]], Rule[FontSize, 18], Rule[FontWeight, Bold], Rule[StripOnInput, \
False]]\\)\\!\\(\\*StyleBox[\\\"\\\\\\\"G\\\\\\\"\\\", Rule[FontColor, \
RGBColor[Rational[71, 85], Rational[94, 255], 0]], Rule[FontSize, 18], \
Rule[FontWeight, Bold], Rule[StripOnInput, False]]\\)\\!\\(\\*StyleBox[\\\"\\\
\\\\\"T\\\\\\\"\\\", Rule[FontColor, RGBColor[Rational[71, 85], Rational[94, \
255], 0]], Rule[FontSize, 18], Rule[FontWeight, Bold], Rule[StripOnInput, \
False]]\\)\\!\\(\\*StyleBox[\\\"\\\\\\\"C\\\\\\\"\\\", Rule[FontColor, \
RGBColor[Rational[71, 85], Rational[94, 255], 0]], Rule[FontSize, 18], \
Rule[FontWeight, Bold], Rule[StripOnInput, False]]\\)\\!\\(\\*StyleBox[\\\"\\\
\\\\\"G\\\\\\\"\\\", Rule[FontColor, RGBColor[Rational[71, 85], Rational[94, \
255], 0]], Rule[FontSize, 18], Rule[FontWeight, Bold], Rule[StripOnInput, \
False]]\\)\\!\\(\\*StyleBox[\\\"\\\\\\\"C\\\\\\\"\\\", Rule[FontColor, \
RGBColor[Rational[71, 85], Rational[94, 255], 0]], Rule[FontSize, 18], \
Rule[FontWeight, Bold], Rule[StripOnInput, False]]\\)\\!\\(\\*StyleBox[\\\"\\\
\\\\\"A\\\\\\\"\\\", Rule[FontColor, RGBColor[Rational[71, 85], Rational[94, \
255], 0]], Rule[FontSize, 18], Rule[FontWeight, Bold], Rule[StripOnInput, \
False]]\\)\\!\\(\\*StyleBox[\\\"\\\\\\\"G\\\\\\\"\\\", Rule[FontColor, \
RGBColor[Rational[71, 85], Rational[94, 255], 0]], Rule[FontSize, 18], \
Rule[FontWeight, Bold], Rule[StripOnInput, False]]\\)\\!\\(\\*StyleBox[\\\"\\\
\\\\\"T\\\\\\\"\\\", Rule[FontColor, RGBColor[Rational[71, 85], Rational[94, \
255], 0]], Rule[FontSize, 18], Rule[FontWeight, Bold], Rule[StripOnInput, \
False]]\\)\\!\\(\\*StyleBox[\\\"\\\\\\\"C\\\\\\\"\\\", Rule[FontColor, \
RGBColor[Rational[71, 85], Rational[94, 255], 0]], Rule[FontSize, 18], \
Rule[FontWeight, Bold], Rule[StripOnInput, False]]\\)\\!\\(\\*StyleBox[\\\"\\\
\\\\\"T\\\\\\\"\\\", Rule[FontColor, RGBColor[Rational[71, 85], Rational[94, \
255], 0]], Rule[FontSize, 18], Rule[FontWeight, Bold], Rule[StripOnInput, \
False]]\\)\\!\\(\\*StyleBox[\\\"\\\\\\\"C\\\\\\\"\\\", Rule[FontColor, \
RGBColor[Rational[71, 85], Rational[94, 255], 0]], Rule[FontSize, 18], \
Rule[FontWeight, Bold], Rule[StripOnInput, False]]\\)\\!\\(\\*StyleBox[\\\"\\\
\\\\\"G\\\\\\\"\\\", Rule[FontColor, RGBColor[Rational[71, 85], Rational[94, \
255], 0]], Rule[FontSize, 18], Rule[FontWeight, Bold], Rule[StripOnInput, \
False]]\\)\\!\\(\\*StyleBox[\\\"\\\\\\\"C\\\\\\\"\\\", Rule[FontColor, \
RGBColor[Rational[71, 85], Rational[94, 255], 0]], Rule[FontSize, 18], \
Rule[FontWeight, Bold], Rule[StripOnInput, False]]\\)\\!\\(\\*StyleBox[\\\"\\\
\\\\\"A\\\\\\\"\\\", Rule[FontColor, RGBColor[Rational[71, 85], Rational[94, \
255], 0]], Rule[FontSize, 18], Rule[FontWeight, Bold], Rule[StripOnInput, \
False]]\\)\\!\\(\\*StyleBox[\\\"\\\\\\\"C\\\\\\\"\\\", Rule[FontColor, \
RGBColor[Rational[71, 85], Rational[94, 255], 0]], Rule[FontSize, 18], \
Rule[FontWeight, Bold], Rule[StripOnInput, False]]\\)\\!\\(\\*StyleBox[\\\"\\\
\\\\\"T\\\\\\\"\\\", Rule[FontColor, RGBColor[Rational[71, 85], Rational[94, \
255], 0]], Rule[FontSize, 18], Rule[FontWeight, Bold], Rule[StripOnInput, \
False]]\\)\\!\\(\\*StyleBox[\\\"\\\\\\\"C\\\\\\\"\\\", Rule[FontColor, \
RGBColor[Rational[71, 85], Rational[94, 255], 0]], Rule[FontSize, 18], \
Rule[FontWeight, Bold], Rule[StripOnInput, False]]\\)\\!\\(\\*StyleBox[\\\"\\\
\\\\\"G\\\\\\\"\\\", Rule[FontColor, RGBColor[Rational[71, 85], Rational[94, \
255], 0]], Rule[FontSize, 18], Rule[FontWeight, Bold], Rule[StripOnInput, \
False]]\\)\\!\\(\\*StyleBox[\\\"\\\\\\\"C\\\\\\\"\\\", Rule[FontColor, \
RGBColor[Rational[71, 85], Rational[94, 255], 0]], Rule[FontSize, 18], \
Rule[FontWeight, Bold], Rule[StripOnInput, False]]\\)\\!\\(\\*StyleBox[\\\"\\\
\\\\\"G\\\\\\\"\\\", Rule[FontColor, RGBColor[Rational[71, 85], Rational[94, \
255], 0]], Rule[FontSize, 18], Rule[FontWeight, Bold], Rule[StripOnInput, \
False]]\\)\\!\\(\\*StyleBox[\\\"\\\\\\\"A\\\\\\\"\\\", Rule[FontColor, \
RGBColor[Rational[71, 85], Rational[94, 255], 0]], Rule[FontSize, 18], \
Rule[FontWeight, Bold], Rule[StripOnInput, False]]\\)\\!\\(\\*StyleBox[\\\"\\\
\\\\\"G\\\\\\\"\\\", Rule[FontColor, RGBColor[Rational[71, 85], Rational[94, \
255], 0]], Rule[FontSize, 18], Rule[FontWeight, Bold], Rule[StripOnInput, \
False]]\\)\\!\\(\\*StyleBox[\\\"\\\\\\\"A\\\\\\\"\\\", Rule[FontColor, \
RGBColor[Rational[71, 85], Rational[94, 255], 0]], Rule[FontSize, 18], \
Rule[FontWeight, Bold], Rule[StripOnInput, False]]\\)\\!\\(\\*StyleBox[\\\"\\\
\\\\\"T\\\\\\\"\\\", Rule[FontColor, RGBColor[Rational[71, 85], Rational[94, \
255], 0]], Rule[FontSize, 18], Rule[FontWeight, Bold], Rule[StripOnInput, \
False]]\\)\\!\\(\\*StyleBox[\\\"\\\\\\\"A\\\\\\\"\\\", Rule[FontColor, \
RGBColor[Rational[71, 85], Rational[94, 255], 0]], Rule[FontSize, 18], \
Rule[FontWeight, Bold], Rule[StripOnInput, False]]\\)\\!\\(\\*StyleBox[\\\"\\\
\\\\\"C\\\\\\\"\\\", Rule[FontColor, RGBColor[Rational[71, 85], Rational[94, \
255], 0]], Rule[FontSize, 18], Rule[FontWeight, Bold], Rule[StripOnInput, \
False]]\\)\\!\\(\\*StyleBox[\\\"\\\\\\\"T\\\\\\\"\\\", Rule[FontColor, \
RGBColor[Rational[71, 85], Rational[94, 255], 0]], Rule[FontSize, 18], \
Rule[FontWeight, Bold], Rule[StripOnInput, False]]\\)\\!\\(\\*StyleBox[\\\"\\\
\\\\\"G\\\\\\\"\\\", Rule[FontColor, RGBColor[Rational[71, 85], Rational[94, \
255], 0]], Rule[FontSize, 18], Rule[FontWeight, Bold], Rule[StripOnInput, \
False]]\\)\\!\\(\\*StyleBox[\\\"\\\\\\\"A\\\\\\\"\\\", Rule[FontColor, \
RGBColor[Rational[71, 85], Rational[94, 255], 0]], Rule[FontSize, 18], \
Rule[FontWeight, Bold], Rule[StripOnInput, False]]\\)\\!\\(\\*StyleBox[\\\"\\\
\\\\\"C\\\\\\\"\\\", Rule[FontColor, RGBColor[Rational[71, 85], Rational[94, \
255], 0]], Rule[FontSize, 18], Rule[FontWeight, Bold], Rule[StripOnInput, \
False]]\\)\\!\\(\\*StyleBox[\\\"\\\\\\\"A\\\\\\\"\\\", Rule[FontColor, \
RGBColor[Rational[71, 85], Rational[94, 255], 0]], Rule[FontSize, 18], \
Rule[FontWeight, Bold], Rule[StripOnInput, False]]\\)\\!\\(\\*StyleBox[\\\"\\\
\\\\\"A\\\\\\\"\\\", Rule[FontColor, RGBColor[Rational[71, 85], Rational[94, \
255], 0]], Rule[FontSize, 18], Rule[FontWeight, Bold], Rule[StripOnInput, \
False]]\\)\\!\\(\\*StyleBox[\\\"\\\\\\\"A\\\\\\\"\\\", Rule[FontColor, \
RGBColor[Rational[71, 85], Rational[94, 255], 0]], Rule[FontSize, 18], \
Rule[FontWeight, Bold], Rule[StripOnInput, False]]\\)\\!\\(\\*StyleBox[\\\"\\\
\\\\\"A\\\\\\\"\\\", Rule[FontColor, RGBColor[Rational[71, 85], Rational[94, \
255], 0]], Rule[FontSize, 18], Rule[FontWeight, Bold], Rule[StripOnInput, \
False]]\\)\\!\\(\\*StyleBox[\\\"\\\\\\\"A\\\\\\\"\\\", Rule[FontColor, \
RGBColor[Rational[71, 85], Rational[94, 255], 0]], Rule[FontSize, 18], \
Rule[FontWeight, Bold], Rule[StripOnInput, False]]\\)\\!\\(\\*StyleBox[\\\"\\\
\\\\\"C\\\\\\\"\\\", Rule[FontColor, RGBColor[Rational[71, 85], Rational[94, \
255], 0]], Rule[FontSize, 18], Rule[FontWeight, Bold], Rule[StripOnInput, \
False]]\\)\\!\\(\\*StyleBox[\\\"\\\\\\\"C\\\\\\\"\\\", Rule[FontColor, \
RGBColor[Rational[71, 85], Rational[94, 255], 0]], Rule[FontSize, 18], \
Rule[FontWeight, Bold], Rule[StripOnInput, False]]\\)\\!\\(\\*StyleBox[\\\"\\\
\\\\\"A\\\\\\\"\\\", Rule[FontColor, RGBColor[Rational[71, 85], Rational[94, \
255], 0]], Rule[FontSize, 18], Rule[FontWeight, Bold], Rule[StripOnInput, \
False]]\\)\\!\\(\\*StyleBox[\\\"\\\\\\\"C\\\\\\\"\\\", Rule[FontColor, \
RGBColor[Rational[71, 85], Rational[94, 255], 0]], Rule[FontSize, 18], \
Rule[FontWeight, Bold], Rule[StripOnInput, False]]\\)\\!\\(\\*StyleBox[\\\"\\\
\\\\\"T\\\\\\\"\\\", Rule[FontColor, RGBColor[Rational[71, 85], Rational[94, \
255], 0]], Rule[FontSize, 18], Rule[FontWeight, Bold], Rule[StripOnInput, \
False]]\\)\\!\\(\\*StyleBox[\\\"\\\\\\\"G\\\\\\\"\\\", Rule[FontColor, \
RGBColor[Rational[71, 85], Rational[94, 255], 0]], Rule[FontSize, 18], \
Rule[FontWeight, Bold], Rule[StripOnInput, False]]\\)\\!\\(\\*StyleBox[\\\"\\\
\\\\\"T\\\\\\\"\\\", Rule[FontColor, RGBColor[Rational[71, 85], Rational[94, \
255], 0]], Rule[FontSize, 18], Rule[FontWeight, Bold], Rule[StripOnInput, \
False]]\\)\\!\\(\\*StyleBox[\\\"\\\\\\\"G\\\\\\\"\\\", Rule[FontColor, \
RGBColor[Rational[71, 85], Rational[94, 255], 0]], Rule[FontSize, 18], \
Rule[FontWeight, Bold], Rule[StripOnInput, False]]\\)\\!\\(\\*StyleBox[\\\"\\\
\\\\\"G\\\\\\\"\\\", Rule[FontColor, RGBColor[Rational[71, 85], Rational[94, \
255], 0]], Rule[FontSize, 18], Rule[FontWeight, Bold], Rule[StripOnInput, \
False]]\\)\\!\\(\\*StyleBox[\\\"\\\\\\\"A\\\\\\\"\\\", Rule[FontColor, \
RGBColor[Rational[71, 85], Rational[94, 255], 0]], Rule[FontSize, 18], \
Rule[FontWeight, Bold], Rule[StripOnInput, False]]\\)\\!\\(\\*StyleBox[\\\"\\\
\\\\\"C\\\\\\\"\\\", Rule[FontColor, RGBColor[Rational[71, 85], Rational[94, \
255], 0]], Rule[FontSize, 18], Rule[FontWeight, Bold], Rule[StripOnInput, \
False]]\\)\\!\\(\\*StyleBox[\\\"\\\\\\\"C\\\\\\\"\\\", Rule[FontColor, \
RGBColor[Rational[71, 85], Rational[94, 255], 0]], Rule[FontSize, 18], \
Rule[FontWeight, Bold], Rule[StripOnInput, False]]\\)\\!\\(\\*StyleBox[\\\"\\\
\\\\\"A\\\\\\\"\\\", Rule[FontColor, RGBColor[Rational[71, 85], Rational[94, \
255], 0]], Rule[FontSize, 18], Rule[FontWeight, Bold], Rule[StripOnInput, \
False]]\\)\\!\\(\\*StyleBox[\\\"\\\\\\\"T\\\\\\\"\\\", Rule[FontColor, \
RGBColor[Rational[71, 85], Rational[94, 255], 0]], Rule[FontSize, 18], \
Rule[FontWeight, Bold], Rule[StripOnInput, False]]\\)\\!\\(\\*StyleBox[\\\"\\\
\\\\\"A\\\\\\\"\\\", Rule[FontColor, RGBColor[Rational[71, 85], Rational[94, \
255], 0]], Rule[FontSize, 18], Rule[FontWeight, Bold], Rule[StripOnInput, \
False]]\\)\\!\\(\\*StyleBox[\\\"\\\\\\\"T\\\\\\\"\\\", Rule[FontColor, \
RGBColor[Rational[71, 85], Rational[94, 255], 0]], Rule[FontSize, 18], \
Rule[FontWeight, Bold], Rule[StripOnInput, False]]\\)\\!\\(\\*StyleBox[\\\"\\\
\\\\\"G\\\\\\\"\\\", Rule[FontColor, RGBColor[Rational[71, 85], Rational[94, \
255], 0]], Rule[FontSize, 18], Rule[FontWeight, Bold], Rule[StripOnInput, \
False]]\\)\\!\\(\\*StyleBox[\\\"\\\\\\\"G\\\\\\\"\\\", Rule[FontColor, \
RGBColor[Rational[71, 85], Rational[94, 255], 0]], Rule[FontSize, 18], \
Rule[FontWeight, Bold], Rule[StripOnInput, False]]\\)\\!\\(\\*StyleBox[\\\"\\\
\\\\\"C\\\\\\\"\\\", Rule[FontColor, RGBColor[Rational[71, 85], Rational[94, \
255], 0]], Rule[FontSize, 18], Rule[FontWeight, Bold], Rule[StripOnInput, \
False]]\\)\\!\\(\\*StyleBox[\\\"\\\\\\\"C\\\\\\\"\\\", Rule[FontColor, \
RGBColor[Rational[71, 85], Rational[94, 255], 0]], Rule[FontSize, 18], \
Rule[FontWeight, Bold], Rule[StripOnInput, False]]\\)\\!\\(\\*StyleBox[\\\"\\\
\\\\\"A\\\\\\\"\\\", Rule[FontColor, RGBColor[Rational[71, 85], Rational[94, \
255], 0]], Rule[FontSize, 18], Rule[FontWeight, Bold], Rule[StripOnInput, \
False]]\\)\\!\\(\\*StyleBox[\\\"\\\\\\\"T\\\\\\\"\\\", Rule[FontColor, \
RGBColor[Rational[71, 85], Rational[94, 255], 0]], Rule[FontSize, 18], \
Rule[FontWeight, Bold], Rule[StripOnInput, False]]\\)\\!\\(\\*StyleBox[\\\"\\\
\\\\\"A\\\\\\\"\\\", Rule[FontColor, RGBColor[Rational[71, 85], Rational[94, \
255], 0]], Rule[FontSize, 18], Rule[FontWeight, Bold], Rule[StripOnInput, \
False]]\\)\
ATCAAGAAATATACGTCAGGAAGACAGGAGAAGAATCCTGCTCTTAGGATGAAATGGATGATGGCAATGAAATATCCG\
ATTACAGCAGACAAAAGGATAATGGAGATGATCCCTGAAAGAAATGAGCAAGGTCAGACTCTTTGGATCAAAACAAAT\
GATGCTGGATCAGACAGAGTGATGGTGTCACCTCTGGCTGTGACGTGGTGGAATAGAAATGGACCAACGACAAGTACA\
GTTCATTATCCAAAGGTCTATAAAACCTACTTTGAAAAGGTCGAAAGGTTAAAGCATGGAACCTTCGGTCCCGTTCAC\
TTTCGAAATCAGGTTAAAATACGCCGCAGGGTTGACATAAACCCGGGCCATGCAGATCTCAGTGCTAAAGAAGCACAA\
GATGTCATCATGGAGGTCGTTTTCCCAAATGAAGTCGGCGCCAGGATATTGACATCAGAGTCACAGTTAACAATAACA\
AAAGAAAAGAAGGAGGAGCTTCAGGACTGCAAGATTGCTCCTTTAATGGTGGCATACATGTTGGAGAGAGAACTGGTC\
CGCAAAACCAGATTCCTACCAGTAGCTGGCGGGACAAGCAGCGTGTATATCGAGGTGTTGCACTTGACTCAAGGAACC\
TGCTGGGAACAAATGTACACACCGGGAGGGGAGGTGAGAAATGATGATGTTGATCAGAGTTTAATTATTGCTGCTAGA\
AATATTGTTAGGAGAGCAACAGTATCAGCAGACCCGTTAGCTTCGCTCTTGGAGATGTGCCATAGTACACAAATTGGC\
GGAATAAGGATGGTAGACATCCTTAGACAAAACCCAACAGAAGAGCAAGCTGTGGATATATGCAAAGCAGCAATGGGT\
CTAAGGATCAGTTCATCCTTCAGCTTTGGAGGTTTCACTTTCAAAAGGACAAGTGGGTCATCTGTCAAAAGAGAAGAG\
GAAGTGCTCACAGGCAACCTCCAAACATTGAAAATAAAAGTGCATGAAGGATATGAGGAATTCACAATGGTCGGGCGA\
AGAGCAACAGCCATTCTAAGAAAGGCAACCAGAAGGCTGATCCAATTGATAGTGAGTGGGAGAGACGAGCAGTCAATC\
GCCGAAGCAATTATAGTGGCAATGGTGTTCTCACAAGAGGATTGCATGATAAAAGCTGTACGAGGTGATTTGAATTTT\
GTCAACAGAGCGAACCAGCGGCTAAATCCTATGCATCAGCTCCTGAGGCATTTCCAAAAGGATGCAAAGGTGCTGTTC\
CAAAACTGGGGAATTGAACCCATTGACAATGTTATGGGGATGATCGGAATATTACCTGACATGACCCCCAGCACAGAG\
ATGTCACTAAGAGGTGTGAGAGTCAGTAAAATGGGAGTGGATGAATATTCCAGTACTGAGAGAGTGGTCGTGAGCATT\
GATCGTTTCTTGAGGGTCCGAGACCAGAGGGGAAACGTGCTCTTGTCTCCTGAAGAGGTTAGTGAAACACAGGGAACA\
GAAAAGCTGACGATAACATATTCATCGTCCATGATGTGGGAAATCAATGGTCCGGAATCAGTGTTAGTTAATACATAT\
CAATGGATCATCAGAAACTGGGAAACTGTGAAGATTCAGTGGTCCCAAGACCCTACAATGCTATACAATAAGATGGAG\
TTTGAGCCCTTTCAATCCTTGGTGCCTAAGGCTGCCAGAGGCCAGTATAGTGGATTTGTAAGGACGCTATTCCAGCAG\
ATGCGTGATGTGCTGGGGACATTTGACACTGTCCAGATAATAAAGCTGCTACCATTTGCAGCAGCCCCACCAGAACAG\
AGTAGGATGCAGTTCTCTTCTCTAACTGTGAACGTAAGGGGTTCAGGAATGAGAATACTTGTGAGAGGCAACTCCCCT\
GTGTTCAACTATAACAAGGCAACCAAGAGGCTTACAGTCCTTGGGAAGGATGCAGGTGCATTGACAGAAGATCCAGAT\
GAGGGAACAGCAGGAGTGGAATCTGCGGTATTAAGAGGATTTCTAATTCTGGGCAAAGAAGACAAAAGATATGGACCA\
GCATTGAGCATCAACGAATTGAGCAATCTTGCGAAAGGGGAGAAGGCTAATGTATTGATA\\!\\(\\*StyleBox[\
\\\"\\\\\\\"G\\\\\\\"\\\", Rule[FontColor, RGBColor[Rational[71, 85], \
Rational[94, 255], 0]], Rule[FontSize, 18], Rule[FontWeight, Bold], \
Rule[StripOnInput, False]]\\)\\!\\(\\*StyleBox[\\\"\\\\\\\"G\\\\\\\"\\\", \
Rule[FontColor, RGBColor[Rational[71, 85], Rational[94, 255], 0]], \
Rule[FontSize, 18], Rule[FontWeight, Bold], Rule[StripOnInput, \
False]]\\)\\!\\(\\*StyleBox[\\\"\\\\\\\"G\\\\\\\"\\\", Rule[FontColor, \
RGBColor[Rational[71, 85], Rational[94, 255], 0]], Rule[FontSize, 18], \
Rule[FontWeight, Bold], Rule[StripOnInput, False]]\\)\\!\\(\\*StyleBox[\\\"\\\
\\\\\"C\\\\\\\"\\\", Rule[FontColor, RGBColor[Rational[71, 85], Rational[94, \
255], 0]], Rule[FontSize, 18], Rule[FontWeight, Bold], Rule[StripOnInput, \
False]]\\)\\!\\(\\*StyleBox[\\\"\\\\\\\"A\\\\\\\"\\\", Rule[FontColor, \
RGBColor[Rational[71, 85], Rational[94, 255], 0]], Rule[FontSize, 18], \
Rule[FontWeight, Bold], Rule[StripOnInput, False]]\\)\\!\\(\\*StyleBox[\\\"\\\
\\\\\"A\\\\\\\"\\\", Rule[FontColor, RGBColor[Rational[71, 85], Rational[94, \
255], 0]], Rule[FontSize, 18], Rule[FontWeight, Bold], Rule[StripOnInput, \
False]]\\)\\!\\(\\*StyleBox[\\\"\\\\\\\"G\\\\\\\"\\\", Rule[FontColor, \
RGBColor[Rational[71, 85], Rational[94, 255], 0]], Rule[FontSize, 18], \
Rule[FontWeight, Bold], Rule[StripOnInput, False]]\\)\\!\\(\\*StyleBox[\\\"\\\
\\\\\"G\\\\\\\"\\\", Rule[FontColor, RGBColor[Rational[71, 85], Rational[94, \
255], 0]], Rule[FontSize, 18], Rule[FontWeight, Bold], Rule[StripOnInput, \
False]]\\)\\!\\(\\*StyleBox[\\\"\\\\\\\"A\\\\\\\"\\\", Rule[FontColor, \
RGBColor[Rational[71, 85], Rational[94, 255], 0]], Rule[FontSize, 18], \
Rule[FontWeight, Bold], Rule[StripOnInput, False]]\\)\\!\\(\\*StyleBox[\\\"\\\
\\\\\"G\\\\\\\"\\\", Rule[FontColor, RGBColor[Rational[71, 85], Rational[94, \
255], 0]], Rule[FontSize, 18], Rule[FontWeight, Bold], Rule[StripOnInput, \
False]]\\)\\!\\(\\*StyleBox[\\\"\\\\\\\"A\\\\\\\"\\\", Rule[FontColor, \
RGBColor[Rational[71, 85], Rational[94, 255], 0]], Rule[FontSize, 18], \
Rule[FontWeight, Bold], Rule[StripOnInput, False]]\\)\\!\\(\\*StyleBox[\\\"\\\
\\\\\"C\\\\\\\"\\\", Rule[FontColor, RGBColor[Rational[71, 85], Rational[94, \
255], 0]], Rule[FontSize, 18], Rule[FontWeight, Bold], Rule[StripOnInput, \
False]]\\)\\!\\(\\*StyleBox[\\\"\\\\\\\"G\\\\\\\"\\\", Rule[FontColor, \
RGBColor[Rational[71, 85], Rational[94, 255], 0]], Rule[FontSize, 18], \
Rule[FontWeight, Bold], Rule[StripOnInput, False]]\\)\\!\\(\\*StyleBox[\\\"\\\
\\\\\"T\\\\\\\"\\\", Rule[FontColor, RGBColor[Rational[71, 85], Rational[94, \
255], 0]], Rule[FontSize, 18], Rule[FontWeight, Bold], Rule[StripOnInput, \
False]]\\)\\!\\(\\*StyleBox[\\\"\\\\\\\"G\\\\\\\"\\\", Rule[FontColor, \
RGBColor[Rational[71, 85], Rational[94, 255], 0]], Rule[FontSize, 18], \
Rule[FontWeight, Bold], Rule[StripOnInput, False]]\\)\\!\\(\\*StyleBox[\\\"\\\
\\\\\"G\\\\\\\"\\\", Rule[FontColor, RGBColor[Rational[71, 85], Rational[94, \
255], 0]], Rule[FontSize, 18], Rule[FontWeight, Bold], Rule[StripOnInput, \
False]]\\)\\!\\(\\*StyleBox[\\\"\\\\\\\"T\\\\\\\"\\\", Rule[FontColor, \
RGBColor[Rational[71, 85], Rational[94, 255], 0]], Rule[FontSize, 18], \
Rule[FontWeight, Bold], Rule[StripOnInput, False]]\\)\\!\\(\\*StyleBox[\\\"\\\
\\\\\"G\\\\\\\"\\\", Rule[FontColor, RGBColor[Rational[71, 85], Rational[94, \
255], 0]], Rule[FontSize, 18], Rule[FontWeight, Bold], Rule[StripOnInput, \
False]]\\)\\!\\(\\*StyleBox[\\\"\\\\\\\"T\\\\\\\"\\\", Rule[FontColor, \
RGBColor[Rational[71, 85], Rational[94, 255], 0]], Rule[FontSize, 18], \
Rule[FontWeight, Bold], Rule[StripOnInput, False]]\\)\\!\\(\\*StyleBox[\\\"\\\
\\\\\"T\\\\\\\"\\\", Rule[FontColor, RGBColor[Rational[71, 85], Rational[94, \
255], 0]], Rule[FontSize, 18], Rule[FontWeight, Bold], Rule[StripOnInput, \
False]]\\)\\!\\(\\*StyleBox[\\\"\\\\\\\"G\\\\\\\"\\\", Rule[FontColor, \
RGBColor[Rational[71, 85], Rational[94, 255], 0]], Rule[FontSize, 18], \
Rule[FontWeight, Bold], Rule[StripOnInput, False]]\\)\\!\\(\\*StyleBox[\\\"\\\
\\\\\"G\\\\\\\"\\\", Rule[FontColor, RGBColor[Rational[71, 85], Rational[94, \
255], 0]], Rule[FontSize, 18], Rule[FontWeight, Bold], Rule[StripOnInput, \
False]]\\)\\!\\(\\*StyleBox[\\\"\\\\\\\"T\\\\\\\"\\\", Rule[FontColor, \
RGBColor[Rational[71, 85], Rational[94, 255], 0]], Rule[FontSize, 18], \
Rule[FontWeight, Bold], Rule[StripOnInput, False]]\\)\\!\\(\\*StyleBox[\\\"\\\
\\\\\"A\\\\\\\"\\\", Rule[FontColor, RGBColor[Rational[71, 85], Rational[94, \
255], 0]], Rule[FontSize, 18], Rule[FontWeight, Bold], Rule[StripOnInput, \
False]]\\)\\!\\(\\*StyleBox[\\\"\\\\\\\"A\\\\\\\"\\\", Rule[FontColor, \
RGBColor[Rational[71, 85], Rational[94, 255], 0]], Rule[FontSize, 18], \
Rule[FontWeight, Bold], Rule[StripOnInput, False]]\\)\\!\\(\\*StyleBox[\\\"\\\
\\\\\"T\\\\\\\"\\\", Rule[FontColor, RGBColor[Rational[71, 85], Rational[94, \
255], 0]], Rule[FontSize, 18], Rule[FontWeight, Bold], Rule[StripOnInput, \
False]]\\)\\!\\(\\*StyleBox[\\\"\\\\\\\"G\\\\\\\"\\\", Rule[FontColor, \
RGBColor[Rational[71, 85], Rational[94, 255], 0]], Rule[FontSize, 18], \
Rule[FontWeight, Bold], Rule[StripOnInput, False]]\\)\\!\\(\\*StyleBox[\\\"\\\
\\\\\"A\\\\\\\"\\\", Rule[FontColor, RGBColor[Rational[71, 85], Rational[94, \
255], 0]], Rule[FontSize, 18], Rule[FontWeight, Bold], Rule[StripOnInput, \
False]]\\)\\!\\(\\*StyleBox[\\\"\\\\\\\"A\\\\\\\"\\\", Rule[FontColor, \
RGBColor[Rational[71, 85], Rational[94, 255], 0]], Rule[FontSize, 18], \
Rule[FontWeight, Bold], Rule[StripOnInput, False]]\\)\\!\\(\\*StyleBox[\\\"\\\
\\\\\"A\\\\\\\"\\\", Rule[FontColor, RGBColor[Rational[71, 85], Rational[94, \
255], 0]], Rule[FontSize, 18], Rule[FontWeight, Bold], Rule[StripOnInput, \
False]]\\)\\!\\(\\*StyleBox[\\\"\\\\\\\"C\\\\\\\"\\\", Rule[FontColor, \
RGBColor[Rational[71, 85], Rational[94, 255], 0]], Rule[FontSize, 18], \
Rule[FontWeight, Bold], Rule[StripOnInput, False]]\\)\\!\\(\\*StyleBox[\\\"\\\
\\\\\"G\\\\\\\"\\\", Rule[FontColor, RGBColor[Rational[71, 85], Rational[94, \
255], 0]], Rule[FontSize, 18], Rule[FontWeight, Bold], Rule[StripOnInput, \
False]]\\)\\!\\(\\*StyleBox[\\\"\\\\\\\"G\\\\\\\"\\\", Rule[FontColor, \
RGBColor[Rational[71, 85], Rational[94, 255], 0]], Rule[FontSize, 18], \
Rule[FontWeight, Bold], Rule[StripOnInput, False]]\\)\\!\\(\\*StyleBox[\\\"\\\
\\\\\"A\\\\\\\"\\\", Rule[FontColor, RGBColor[Rational[71, 85], Rational[94, \
255], 0]], Rule[FontSize, 18], Rule[FontWeight, Bold], Rule[StripOnInput, \
False]]\\)\\!\\(\\*StyleBox[\\\"\\\\\\\"A\\\\\\\"\\\", Rule[FontColor, \
RGBColor[Rational[71, 85], Rational[94, 255], 0]], Rule[FontSize, 18], \
Rule[FontWeight, Bold], Rule[StripOnInput, False]]\\)\\!\\(\\*StyleBox[\\\"\\\
\\\\\"A\\\\\\\"\\\", Rule[FontColor, RGBColor[Rational[71, 85], Rational[94, \
255], 0]], Rule[FontSize, 18], Rule[FontWeight, Bold], Rule[StripOnInput, \
False]]\\)\\!\\(\\*StyleBox[\\\"\\\\\\\"C\\\\\\\"\\\", Rule[FontColor, \
RGBColor[Rational[71, 85], Rational[94, 255], 0]], Rule[FontSize, 18], \
Rule[FontWeight, Bold], Rule[StripOnInput, False]]\\)\\!\\(\\*StyleBox[\\\"\\\
\\\\\"G\\\\\\\"\\\", Rule[FontColor, RGBColor[Rational[71, 85], Rational[94, \
255], 0]], Rule[FontSize, 18], Rule[FontWeight, Bold], Rule[StripOnInput, \
False]]\\)\\!\\(\\*StyleBox[\\\"\\\\\\\"G\\\\\\\"\\\", Rule[FontColor, \
RGBColor[Rational[71, 85], Rational[94, 255], 0]], Rule[FontSize, 18], \
Rule[FontWeight, Bold], Rule[StripOnInput, False]]\\)\\!\\(\\*StyleBox[\\\"\\\
\\\\\"G\\\\\\\"\\\", Rule[FontColor, RGBColor[Rational[71, 85], Rational[94, \
255], 0]], Rule[FontSize, 18], Rule[FontWeight, Bold], Rule[StripOnInput, \
False]]\\)\\!\\(\\*StyleBox[\\\"\\\\\\\"A\\\\\\\"\\\", Rule[FontColor, \
RGBColor[Rational[71, 85], Rational[94, 255], 0]], Rule[FontSize, 18], \
Rule[FontWeight, Bold], Rule[StripOnInput, False]]\\)\\!\\(\\*StyleBox[\\\"\\\
\\\\\"C\\\\\\\"\\\", Rule[FontColor, RGBColor[Rational[71, 85], Rational[94, \
255], 0]], Rule[FontSize, 18], Rule[FontWeight, Bold], Rule[StripOnInput, \
False]]\\)\\!\\(\\*StyleBox[\\\"\\\\\\\"T\\\\\\\"\\\", Rule[FontColor, \
RGBColor[Rational[71, 85], Rational[94, 255], 0]], Rule[FontSize, 18], \
Rule[FontWeight, Bold], Rule[StripOnInput, False]]\\)\\!\\(\\*StyleBox[\\\"\\\
\\\\\"C\\\\\\\"\\\", Rule[FontColor, RGBColor[Rational[71, 85], Rational[94, \
255], 0]], Rule[FontSize, 18], Rule[FontWeight, Bold], Rule[StripOnInput, \
False]]\\)\\!\\(\\*StyleBox[\\\"\\\\\\\"T\\\\\\\"\\\", Rule[FontColor, \
RGBColor[Rational[71, 85], Rational[94, 255], 0]], Rule[FontSize, 18], \
Rule[FontWeight, Bold], Rule[StripOnInput, False]]\\)\\!\\(\\*StyleBox[\\\"\\\
\\\\\"A\\\\\\\"\\\", Rule[FontColor, RGBColor[Rational[71, 85], Rational[94, \
255], 0]], Rule[FontSize, 18], Rule[FontWeight, Bold], Rule[StripOnInput, \
False]]\\)\\!\\(\\*StyleBox[\\\"\\\\\\\"G\\\\\\\"\\\", Rule[FontColor, \
RGBColor[Rational[71, 85], Rational[94, 255], 0]], Rule[FontSize, 18], \
Rule[FontWeight, Bold], Rule[StripOnInput, False]]\\)\\!\\(\\*StyleBox[\\\"\\\
\\\\\"C\\\\\\\"\\\", Rule[FontColor, RGBColor[Rational[71, 85], Rational[94, \
255], 0]], Rule[FontSize, 18], Rule[FontWeight, Bold], Rule[StripOnInput, \
False]]\\)\\!\\(\\*StyleBox[\\\"\\\\\\\"A\\\\\\\"\\\", Rule[FontColor, \
RGBColor[Rational[71, 85], Rational[94, 255], 0]], Rule[FontSize, 18], \
Rule[FontWeight, Bold], Rule[StripOnInput, False]]\\)\\!\\(\\*StyleBox[\\\"\\\
\\\\\"T\\\\\\\"\\\", Rule[FontColor, RGBColor[Rational[71, 85], Rational[94, \
255], 0]], Rule[FontSize, 18], Rule[FontWeight, Bold], Rule[StripOnInput, \
False]]\\)\\!\\(\\*StyleBox[\\\"\\\\\\\"A\\\\\\\"\\\", Rule[FontColor, \
RGBColor[Rational[71, 85], Rational[94, 255], 0]], Rule[FontSize, 18], \
Rule[FontWeight, Bold], Rule[StripOnInput, False]]\\)\\!\\(\\*StyleBox[\\\"\\\
\\\\\"C\\\\\\\"\\\", Rule[FontColor, RGBColor[Rational[71, 85], Rational[94, \
255], 0]], Rule[FontSize, 18], Rule[FontWeight, Bold], Rule[StripOnInput, \
False]]\\)\\!\\(\\*StyleBox[\\\"\\\\\\\"T\\\\\\\"\\\", Rule[FontColor, \
RGBColor[Rational[71, 85], Rational[94, 255], 0]], Rule[FontSize, 18], \
Rule[FontWeight, Bold], Rule[StripOnInput, False]]\\)\\!\\(\\*StyleBox[\\\"\\\
\\\\\"T\\\\\\\"\\\", Rule[FontColor, RGBColor[Rational[71, 85], Rational[94, \
255], 0]], Rule[FontSize, 18], Rule[FontWeight, Bold], Rule[StripOnInput, \
False]]\\)\\!\\(\\*StyleBox[\\\"\\\\\\\"A\\\\\\\"\\\", Rule[FontColor, \
RGBColor[Rational[71, 85], Rational[94, 255], 0]], Rule[FontSize, 18], \
Rule[FontWeight, Bold], Rule[StripOnInput, False]]\\)\\!\\(\\*StyleBox[\\\"\\\
\\\\\"C\\\\\\\"\\\", Rule[FontColor, RGBColor[Rational[71, 85], Rational[94, \
255], 0]], Rule[FontSize, 18], Rule[FontWeight, Bold], Rule[StripOnInput, \
False]]\\)\\!\\(\\*StyleBox[\\\"\\\\\\\"T\\\\\\\"\\\", Rule[FontColor, \
RGBColor[Rational[71, 85], Rational[94, 255], 0]], Rule[FontSize, 18], \
Rule[FontWeight, Bold], Rule[StripOnInput, False]]\\)\\!\\(\\*StyleBox[\\\"\\\
\\\\\"G\\\\\\\"\\\", Rule[FontColor, RGBColor[Rational[71, 85], Rational[94, \
255], 0]], Rule[FontSize, 18], Rule[FontWeight, Bold], Rule[StripOnInput, \
False]]\\)\\!\\(\\*StyleBox[\\\"\\\\\\\"A\\\\\\\"\\\", Rule[FontColor, \
RGBColor[Rational[71, 85], Rational[94, 255], 0]], Rule[FontSize, 18], \
Rule[FontWeight, Bold], Rule[StripOnInput, False]]\\)\\!\\(\\*StyleBox[\\\"\\\
\\\\\"C\\\\\\\"\\\", Rule[FontColor, RGBColor[Rational[71, 85], Rational[94, \
255], 0]], Rule[FontSize, 18], Rule[FontWeight, Bold], Rule[StripOnInput, \
False]]\\)\\!\\(\\*StyleBox[\\\"\\\\\\\"A\\\\\\\"\\\", Rule[FontColor, \
RGBColor[Rational[71, 85], Rational[94, 255], 0]], Rule[FontSize, 18], \
Rule[FontWeight, Bold], Rule[StripOnInput, False]]\\)\\!\\(\\*StyleBox[\\\"\\\
\\\\\"G\\\\\\\"\\\", Rule[FontColor, RGBColor[Rational[71, 85], Rational[94, \
255], 0]], Rule[FontSize, 18], Rule[FontWeight, Bold], Rule[StripOnInput, \
False]]\\)\\!\\(\\*StyleBox[\\\"\\\\\\\"C\\\\\\\"\\\", Rule[FontColor, \
RGBColor[Rational[71, 85], Rational[94, 255], 0]], Rule[FontSize, 18], \
Rule[FontWeight, Bold], Rule[StripOnInput, False]]\\)\\!\\(\\*StyleBox[\\\"\\\
\\\\\"C\\\\\\\"\\\", Rule[FontColor, RGBColor[Rational[71, 85], Rational[94, \
255], 0]], Rule[FontSize, 18], Rule[FontWeight, Bold], Rule[StripOnInput, \
False]]\\)\\!\\(\\*StyleBox[\\\"\\\\\\\"A\\\\\\\"\\\", Rule[FontColor, \
RGBColor[Rational[71, 85], Rational[94, 255], 0]], Rule[FontSize, 18], \
Rule[FontWeight, Bold], Rule[StripOnInput, False]]\\)\\!\\(\\*StyleBox[\\\"\\\
\\\\\"G\\\\\\\"\\\", Rule[FontColor, RGBColor[Rational[71, 85], Rational[94, \
255], 0]], Rule[FontSize, 18], Rule[FontWeight, Bold], Rule[StripOnInput, \
False]]\\)\\!\\(\\*StyleBox[\\\"\\\\\\\"A\\\\\\\"\\\", Rule[FontColor, \
RGBColor[Rational[71, 85], Rational[94, 255], 0]], Rule[FontSize, 18], \
Rule[FontWeight, Bold], Rule[StripOnInput, False]]\\)\\!\\(\\*StyleBox[\\\"\\\
\\\\\"C\\\\\\\"\\\", Rule[FontColor, RGBColor[Rational[71, 85], Rational[94, \
255], 0]], Rule[FontSize, 18], Rule[FontWeight, Bold], Rule[StripOnInput, \
False]]\\)\\!\\(\\*StyleBox[\\\"\\\\\\\"A\\\\\\\"\\\", Rule[FontColor, \
RGBColor[Rational[71, 85], Rational[94, 255], 0]], Rule[FontSize, 18], \
Rule[FontWeight, Bold], Rule[StripOnInput, False]]\\)\\!\\(\\*StyleBox[\\\"\\\
\\\\\"G\\\\\\\"\\\", Rule[FontColor, RGBColor[Rational[71, 85], Rational[94, \
255], 0]], Rule[FontSize, 18], Rule[FontWeight, Bold], Rule[StripOnInput, \
False]]\\)\\!\\(\\*StyleBox[\\\"\\\\\\\"C\\\\\\\"\\\", Rule[FontColor, \
RGBColor[Rational[71, 85], Rational[94, 255], 0]], Rule[FontSize, 18], \
Rule[FontWeight, Bold], Rule[StripOnInput, False]]\\)\\!\\(\\*StyleBox[\\\"\\\
\\\\\"G\\\\\\\"\\\", Rule[FontColor, RGBColor[Rational[71, 85], Rational[94, \
255], 0]], Rule[FontSize, 18], Rule[FontWeight, Bold], Rule[StripOnInput, \
False]]\\)\\!\\(\\*StyleBox[\\\"\\\\\\\"A\\\\\\\"\\\", Rule[FontColor, \
RGBColor[Rational[71, 85], Rational[94, 255], 0]], Rule[FontSize, 18], \
Rule[FontWeight, Bold], Rule[StripOnInput, False]]\\)\\!\\(\\*StyleBox[\\\"\\\
\\\\\"C\\\\\\\"\\\", Rule[FontColor, RGBColor[Rational[71, 85], Rational[94, \
255], 0]], Rule[FontSize, 18], Rule[FontWeight, Bold], Rule[StripOnInput, \
False]]\\)\\!\\(\\*StyleBox[\\\"\\\\\\\"C\\\\\\\"\\\", Rule[FontColor, \
RGBColor[Rational[71, 85], Rational[94, 255], 0]], Rule[FontSize, 18], \
Rule[FontWeight, Bold], Rule[StripOnInput, False]]\\)\\!\\(\\*StyleBox[\\\"\\\
\\\\\"A\\\\\\\"\\\", Rule[FontColor, RGBColor[Rational[71, 85], Rational[94, \
255], 0]], Rule[FontSize, 18], Rule[FontWeight, Bold], Rule[StripOnInput, \
False]]\\)\\!\\(\\*StyleBox[\\\"\\\\\\\"A\\\\\\\"\\\", Rule[FontColor, \
RGBColor[Rational[71, 85], Rational[94, 255], 0]], Rule[FontSize, 18], \
Rule[FontWeight, Bold], Rule[StripOnInput, False]]\\)\\!\\(\\*StyleBox[\\\"\\\
\\\\\"A\\\\\\\"\\\", Rule[FontColor, RGBColor[Rational[71, 85], Rational[94, \
255], 0]], Rule[FontSize, 18], Rule[FontWeight, Bold], Rule[StripOnInput, \
False]]\\)\\!\\(\\*StyleBox[\\\"\\\\\\\"A\\\\\\\"\\\", Rule[FontColor, \
RGBColor[Rational[71, 85], Rational[94, 255], 0]], Rule[FontSize, 18], \
Rule[FontWeight, Bold], Rule[StripOnInput, False]]\\)\\!\\(\\*StyleBox[\\\"\\\
\\\\\"G\\\\\\\"\\\", Rule[FontColor, RGBColor[Rational[71, 85], Rational[94, \
255], 0]], Rule[FontSize, 18], Rule[FontWeight, Bold], Rule[StripOnInput, \
False]]\\)\\!\\(\\*StyleBox[\\\"\\\\\\\"A\\\\\\\"\\\", Rule[FontColor, \
RGBColor[Rational[71, 85], Rational[94, 255], 0]], Rule[FontSize, 18], \
Rule[FontWeight, Bold], Rule[StripOnInput, False]]\\)\\!\\(\\*StyleBox[\\\"\\\
\\\\\"A\\\\\\\"\\\", Rule[FontColor, RGBColor[Rational[71, 85], Rational[94, \
255], 0]], Rule[FontSize, 18], Rule[FontWeight, Bold], Rule[StripOnInput, \
False]]\\)\\!\\(\\*StyleBox[\\\"\\\\\\\"T\\\\\\\"\\\", Rule[FontColor, \
RGBColor[Rational[71, 85], Rational[94, 255], 0]], Rule[FontSize, 18], \
Rule[FontWeight, Bold], Rule[StripOnInput, False]]\\)\\!\\(\\*StyleBox[\\\"\\\
\\\\\"T\\\\\\\"\\\", Rule[FontColor, RGBColor[Rational[71, 85], Rational[94, \
255], 0]], Rule[FontSize, 18], Rule[FontWeight, Bold], Rule[StripOnInput, \
False]]\\)\\!\\(\\*StyleBox[\\\"\\\\\\\"C\\\\\\\"\\\", Rule[FontColor, \
RGBColor[Rational[71, 85], Rational[94, 255], 0]], Rule[FontSize, 18], \
Rule[FontWeight, Bold], Rule[StripOnInput, False]]\\)\\!\\(\\*StyleBox[\\\"\\\
\\\\\"G\\\\\\\"\\\", Rule[FontColor, RGBColor[Rational[71, 85], Rational[94, \
255], 0]], Rule[FontSize, 18], Rule[FontWeight, Bold], Rule[StripOnInput, \
False]]\\)\\!\\(\\*StyleBox[\\\"\\\\\\\"G\\\\\\\"\\\", Rule[FontColor, \
RGBColor[Rational[71, 85], Rational[94, 255], 0]], Rule[FontSize, 18], \
Rule[FontWeight, Bold], Rule[StripOnInput, False]]\\)\\!\\(\\*StyleBox[\\\"\\\
\\\\\"A\\\\\\\"\\\", Rule[FontColor, RGBColor[Rational[71, 85], Rational[94, \
255], 0]], Rule[FontSize, 18], Rule[FontWeight, Bold], Rule[StripOnInput, \
False]]\\)\\!\\(\\*StyleBox[\\\"\\\\\\\"T\\\\\\\"\\\", Rule[FontColor, \
RGBColor[Rational[71, 85], Rational[94, 255], 0]], Rule[FontSize, 18], \
Rule[FontWeight, Bold], Rule[StripOnInput, False]]\\)\\!\\(\\*StyleBox[\\\"\\\
\\\\\"G\\\\\\\"\\\", Rule[FontColor, RGBColor[Rational[71, 85], Rational[94, \
255], 0]], Rule[FontSize, 18], Rule[FontWeight, Bold], Rule[StripOnInput, \
False]]\\)\\!\\(\\*StyleBox[\\\"\\\\\\\"G\\\\\\\"\\\", Rule[FontColor, \
RGBColor[Rational[71, 85], Rational[94, 255], 0]], Rule[FontSize, 18], \
Rule[FontWeight, Bold], Rule[StripOnInput, False]]\\)\\!\\(\\*StyleBox[\\\"\\\
\\\\\"C\\\\\\\"\\\", Rule[FontColor, RGBColor[Rational[71, 85], Rational[94, \
255], 0]], Rule[FontSize, 18], Rule[FontWeight, Bold], Rule[StripOnInput, \
False]]\\)\\!\\(\\*StyleBox[\\\"\\\\\\\"C\\\\\\\"\\\", Rule[FontColor, \
RGBColor[Rational[71, 85], Rational[94, 255], 0]], Rule[FontSize, 18], \
Rule[FontWeight, Bold], Rule[StripOnInput, False]]\\)\\!\\(\\*StyleBox[\\\"\\\
\\\\\"A\\\\\\\"\\\", Rule[FontColor, RGBColor[Rational[71, 85], Rational[94, \
255], 0]], Rule[FontSize, 18], Rule[FontWeight, Bold], Rule[StripOnInput, \
False]]\\)\\!\\(\\*StyleBox[\\\"\\\\\\\"T\\\\\\\"\\\", Rule[FontColor, \
RGBColor[Rational[71, 85], Rational[94, 255], 0]], Rule[FontSize, 18], \
Rule[FontWeight, Bold], Rule[StripOnInput, False]]\\)\\!\\(\\*StyleBox[\\\"\\\
\\\\\"C\\\\\\\"\\\", Rule[FontColor, RGBColor[Rational[71, 85], Rational[94, \
255], 0]], Rule[FontSize, 18], Rule[FontWeight, Bold], Rule[StripOnInput, \
False]]\\)\\!\\(\\*StyleBox[\\\"\\\\\\\"A\\\\\\\"\\\", Rule[FontColor, \
RGBColor[Rational[71, 85], Rational[94, 255], 0]], Rule[FontSize, 18], \
Rule[FontWeight, Bold], Rule[StripOnInput, False]]\\)\\!\\(\\*StyleBox[\\\"\\\
\\\\\"G\\\\\\\"\\\", Rule[FontColor, RGBColor[Rational[71, 85], Rational[94, \
255], 0]], Rule[FontSize, 18], Rule[FontWeight, Bold], Rule[StripOnInput, \
False]]\\)\\!\\(\\*StyleBox[\\\"\\\\\\\"T\\\\\\\"\\\", Rule[FontColor, \
RGBColor[Rational[71, 85], Rational[94, 255], 0]], Rule[FontSize, 18], \
Rule[FontWeight, Bold], Rule[StripOnInput, False]]\\)\\!\\(\\*StyleBox[\\\"\\\
\\\\\"T\\\\\\\"\\\", Rule[FontColor, RGBColor[Rational[71, 85], Rational[94, \
255], 0]], Rule[FontSize, 18], Rule[FontWeight, Bold], Rule[StripOnInput, \
False]]\\)\\!\\(\\*StyleBox[\\\"\\\\\\\"A\\\\\\\"\\\", Rule[FontColor, \
RGBColor[Rational[71, 85], Rational[94, 255], 0]], Rule[FontSize, 18], \
Rule[FontWeight, Bold], Rule[StripOnInput, False]]\\)\\!\\(\\*StyleBox[\\\"\\\
\\\\\"G\\\\\\\"\\\", Rule[FontColor, RGBColor[Rational[71, 85], Rational[94, \
255], 0]], Rule[FontSize, 18], Rule[FontWeight, Bold], Rule[StripOnInput, \
False]]\\)\"\>"], "Output",ExpressionUUID->"f566e945-2fb9-46bc-8678-\
2a6cb151555c"]
}, Open  ]],

Cell[CellGroupData[{

Cell["Per codon conservation report", "Subsection",ExpressionUUID->"141ac963-414d-4b18-a54b-4d14336fe8d7"],

Cell[BoxData[
 RowBox[{"{", 
  RowBox[{
   TagBox[
    RowBox[{"(", "\[NoBreak]", GridBox[{
       {"\<\"PB2\"\>", "\<\"\"\>", "\<\"\"\>", "\<\"\"\>"},
       {"\<\"Pos.\"\>", "\<\"1\"\>", "\<\"obs:\"\>", "\<\"exp:\"\>"},
       {"\<\"atg\"\>", "\<\"M\"\>", 
        TagBox[
         InterpretationBox[
          StyleBox["\<\"572\"\>",
           ShowStringCharacters->False],
          572,
          Editable->False],
         NumberForm[#, 2]& ], 
        TagBox[
         InterpretationBox[
          StyleBox["\<\"572.00\"\>",
           ShowStringCharacters->False],
          572.,
          AutoDelete->True],
         NumberForm[#, {4, 2}]& ]},
       {"\<\"---\"\>", "\<\"--\"\>", "\<\"-------\"\>", "\<\"-------\"\>"},
       {"\<\"mPD\"\>", "\<\"\"\>", "0", "0"},
       {"\<\"\"\>", "\<\"\"\>", "\<\"nPD:\"\>", "1.`"},
       {"\<\"\"\>", "\<\"\"\>", "\<\"N. weight:\"\>", 
        TagBox[
         InterpretationBox[
          StyleBox["\<\"0.\"\>",
           ShowStringCharacters->False],
          0.,
          AutoDelete->True],
         NumberForm[#, 2]& ]},
       {"\<\"\"\>", "\<\"\"\>", "\<\"Sc. PD:\"\>", 
        TagBox[
         InterpretationBox[
          StyleBox["\<\"0\"\>",
           ShowStringCharacters->False],
          0,
          Editable->False],
         NumberForm[#, 2]& ]},
       {"\<\"\"\>", "\<\"\"\>", "\<\"Sc. rank:\"\>", 
        TagBox[
         InterpretationBox[
          StyleBox["\<\"0\"\>",
           ShowStringCharacters->False],
          0,
          Editable->False],
         NumberForm[#, {5, 1}]& ]}
      },
      GridBoxAlignment->{"Columns" -> {{Center}}, "Rows" -> {{Baseline}}},
      GridBoxSpacings->{"Columns" -> {
          Offset[0.27999999999999997`], {
           Offset[0.7]}, 
          Offset[0.27999999999999997`]}, "Rows" -> {
          Offset[0.2], {
           Offset[0.4]}, 
          Offset[0.2]}}], "\[NoBreak]", ")"}],
    Function[BoxForm`e$, 
     MatrixForm[BoxForm`e$]]], ",", 
   TagBox[
    RowBox[{"(", "\[NoBreak]", GridBox[{
       {"\<\"PB2\"\>", "\<\"\"\>", "\<\"\"\>", "\<\"\"\>"},
       {"\<\"Pos.\"\>", "\<\"2\"\>", "\<\"obs:\"\>", "\<\"exp:\"\>"},
       {"\<\"gaa\"\>", "\<\"E\"\>", 
        TagBox[
         InterpretationBox[
          StyleBox["\<\"36\"\>",
           ShowStringCharacters->False],
          36,
          Editable->False],
         NumberForm[#, 2]& ], 
        TagBox[
         InterpretationBox[
          StyleBox["\<\"328.60\"\>",
           ShowStringCharacters->False],
          328.5689260642801,
          AutoDelete->True],
         NumberForm[#, {4, 2}]& ]},
       {"\<\"gag\"\>", "\<\"E\"\>", 
        TagBox[
         InterpretationBox[
          StyleBox["\<\"535\"\>",
           ShowStringCharacters->False],
          535,
          Editable->False],
         NumberForm[#, 2]& ], 
        TagBox[
         InterpretationBox[
          StyleBox["\<\"242.40\"\>",
           ShowStringCharacters->False],
          242.43107393571995`,
          AutoDelete->True],
         NumberForm[#, {4, 2}]& ]},
       {"\<\"ggt\"\>", "\<\"G\"\>", 
        TagBox[
         InterpretationBox[
          StyleBox["\<\"0\"\>",
           ShowStringCharacters->False],
          0,
          Editable->False],
         NumberForm[#, 2]& ], 
        TagBox[
         InterpretationBox[
          StyleBox["\<\"0.12\"\>",
           ShowStringCharacters->False],
          0.1233865869748393,
          AutoDelete->True],
         NumberForm[#, {4, 2}]& ]},
       {"\<\"ggc\"\>", "\<\"G\"\>", 
        TagBox[
         InterpretationBox[
          StyleBox["\<\"0\"\>",
           ShowStringCharacters->False],
          0,
          Editable->False],
         NumberForm[#, 2]& ], 
        TagBox[
         InterpretationBox[
          StyleBox["\<\"0.14\"\>",
           ShowStringCharacters->False],
          0.13523234697362418`,
          AutoDelete->True],
         NumberForm[#, {4, 2}]& ]},
       {"\<\"gga\"\>", "\<\"G\"\>", 
        TagBox[
         InterpretationBox[
          StyleBox["\<\"0\"\>",
           ShowStringCharacters->False],
          0,
          Editable->False],
         NumberForm[#, 2]& ], 
        TagBox[
         InterpretationBox[
          StyleBox["\<\"0.48\"\>",
           ShowStringCharacters->False],
          0.48373956109687827`,
          AutoDelete->True],
         NumberForm[#, {4, 2}]& ]},
       {"\<\"ggg\"\>", "\<\"G\"\>", 
        TagBox[
         InterpretationBox[
          StyleBox["\<\"1\"\>",
           ShowStringCharacters->False],
          1,
          Editable->False],
         NumberForm[#, 2]& ], 
        TagBox[
         InterpretationBox[
          StyleBox["\<\"0.26\"\>",
           ShowStringCharacters->False],
          0.2576415049546583,
          AutoDelete->True],
         NumberForm[#, {4, 2}]& ]},
       {"\<\"---\"\>", "\<\"--\"\>", "\<\"-------\"\>", "\<\"-------\"\>"},
       {"\<\"mPD\"\>", "\<\"\"\>", "0.1216550524781698161`2.", 
        "0.4925439420343038422`2."},
       {"\<\"\"\>", "\<\"\"\>", "\<\"nPD:\"\>", "0.25`"},
       {"\<\"\"\>", "\<\"\"\>", "\<\"N. weight:\"\>", 
        TagBox[
         InterpretationBox[
          StyleBox["\<\"0.87\"\>",
           ShowStringCharacters->False],
          0.8689505827207459,
          AutoDelete->True],
         NumberForm[#, 2]& ]},
       {"\<\"\"\>", "\<\"\"\>", "\<\"Sc. PD:\"\>", 
        TagBox[
         InterpretationBox[
          StyleBox["\<\"-0.02\"\>",
           ShowStringCharacters->False],
          -0.02045174190074298,
          AutoDelete->True],
         NumberForm[#, 2]& ]},
       {"\<\"\"\>", "\<\"\"\>", "\<\"Sc. rank:\"\>", 
        TagBox[
         InterpretationBox[
          StyleBox["\<\"10.8\"\>",
           ShowStringCharacters->False],
          10.794077015309348`,
          AutoDelete->True],
         NumberForm[#, {5, 1}]& ]}
      },
      GridBoxAlignment->{"Columns" -> {{Center}}, "Rows" -> {{Baseline}}},
      GridBoxSpacings->{"Columns" -> {
          Offset[0.27999999999999997`], {
           Offset[0.7]}, 
          Offset[0.27999999999999997`]}, "Rows" -> {
          Offset[0.2], {
           Offset[0.4]}, 
          Offset[0.2]}}], "\[NoBreak]", ")"}],
    Function[BoxForm`e$, 
     MatrixForm[BoxForm`e$]]], ",", 
   TagBox[
    RowBox[{"(", "\[NoBreak]", GridBox[{
       {"\<\"PB2\"\>", "\<\"\"\>", "\<\"\"\>", "\<\"\"\>"},
       {"\<\"Pos.\"\>", "\<\"3\"\>", "\<\"obs:\"\>", "\<\"exp:\"\>"},
       {"\<\"cgt\"\>", "\<\"R\"\>", 
        TagBox[
         InterpretationBox[
          StyleBox["\<\"0\"\>",
           ShowStringCharacters->False],
          0,
          Editable->False],
         NumberForm[#, 2]& ], 
        TagBox[
         InterpretationBox[
          StyleBox["\<\"23.75\"\>",
           ShowStringCharacters->False],
          23.746662160351864`,
          AutoDelete->True],
         NumberForm[#, {4, 2}]& ]},
       {"\<\"cgc\"\>", "\<\"R\"\>", 
        TagBox[
         InterpretationBox[
          StyleBox["\<\"0\"\>",
           ShowStringCharacters->False],
          0,
          Editable->False],
         NumberForm[#, 2]& ], 
        TagBox[
         InterpretationBox[
          StyleBox["\<\"28.01\"\>",
           ShowStringCharacters->False],
          28.007910277249472`,
          AutoDelete->True],
         NumberForm[#, {4, 2}]& ]},
       {"\<\"cga\"\>", "\<\"R\"\>", 
        TagBox[
         InterpretationBox[
          StyleBox["\<\"0\"\>",
           ShowStringCharacters->False],
          0,
          Editable->False],
         NumberForm[#, 2]& ], 
        TagBox[
         InterpretationBox[
          StyleBox["\<\"54.97\"\>",
           ShowStringCharacters->False],
          54.97236219526768,
          AutoDelete->True],
         NumberForm[#, {4, 2}]& ]},
       {"\<\"cgg\"\>", "\<\"R\"\>", 
        TagBox[
         InterpretationBox[
          StyleBox["\<\"0\"\>",
           ShowStringCharacters->False],
          0,
          Editable->False],
         NumberForm[#, 2]& ], 
        TagBox[
         InterpretationBox[
          StyleBox["\<\"47.73\"\>",
           ShowStringCharacters->False],
          47.7324328255599,
          AutoDelete->True],
         NumberForm[#, {4, 2}]& ]},
       {"\<\"aga\"\>", "\<\"R\"\>", 
        TagBox[
         InterpretationBox[
          StyleBox["\<\"572\"\>",
           ShowStringCharacters->False],
          572,
          Editable->False],
         NumberForm[#, 2]& ], 
        TagBox[
         InterpretationBox[
          StyleBox["\<\"257.20\"\>",
           ShowStringCharacters->False],
          257.24298608918633`,
          AutoDelete->True],
         NumberForm[#, {4, 2}]& ]},
       {"\<\"agg\"\>", "\<\"R\"\>", 
        TagBox[
         InterpretationBox[
          StyleBox["\<\"0\"\>",
           ShowStringCharacters->False],
          0,
          Editable->False],
         NumberForm[#, 2]& ], 
        TagBox[
         InterpretationBox[
          StyleBox["\<\"160.30\"\>",
           ShowStringCharacters->False],
          160.29764645238473`,
          AutoDelete->True],
         NumberForm[#, {4, 2}]& ]},
       {"\<\"---\"\>", "\<\"--\"\>", "\<\"-------\"\>", "\<\"-------\"\>"},
       {"\<\"mPD\"\>", "\<\"\"\>", "0", "0.9599089178887085427`2."},
       {"\<\"\"\>", "\<\"\"\>", "\<\"nPD:\"\>", "0.`"},
       {"\<\"\"\>", "\<\"\"\>", "\<\"N. weight:\"\>", 
        TagBox[
         InterpretationBox[
          StyleBox["\<\"1.1\"\>",
           ShowStringCharacters->False],
          1.1416510600261507`,
          AutoDelete->True],
         NumberForm[#, 2]& ]},
       {"\<\"\"\>", "\<\"\"\>", 
        StyleBox["\<\"Sc. PD:\"\>",
         StripOnInput->False,
         LineColor->RGBColor[
           Rational[71, 85], 
           Rational[94, 255], 0],
         FrontFaceColor->RGBColor[
           Rational[71, 85], 
           Rational[94, 255], 0],
         BackFaceColor->RGBColor[
           Rational[71, 85], 
           Rational[94, 255], 0],
         GraphicsColor->RGBColor[
           Rational[71, 85], 
           Rational[94, 255], 0],
         FontColor->RGBColor[
           Rational[71, 85], 
           Rational[94, 255], 0]], 
        StyleBox[
         TagBox[
          InterpretationBox[
           StyleBox["\<\"-0.3\"\>",
            ShowStringCharacters->False],
           -0.2957720268201028,
           AutoDelete->True],
          NumberForm[#, 2]& ],
         StripOnInput->False,
         LineColor->RGBColor[
           Rational[71, 85], 
           Rational[94, 255], 0],
         FrontFaceColor->RGBColor[
           Rational[71, 85], 
           Rational[94, 255], 0],
         BackFaceColor->RGBColor[
           Rational[71, 85], 
           Rational[94, 255], 0],
         GraphicsColor->RGBColor[
           Rational[71, 85], 
           Rational[94, 255], 0],
         FontColor->RGBColor[
           Rational[71, 85], 
           Rational[94, 255], 0]]},
       {"\<\"\"\>", "\<\"\"\>", 
        StyleBox["\<\"Sc. rank:\"\>",
         StripOnInput->False,
         LineColor->RGBColor[
           Rational[71, 85], 
           Rational[94, 255], 0],
         FrontFaceColor->RGBColor[
           Rational[71, 85], 
           Rational[94, 255], 0],
         BackFaceColor->RGBColor[
           Rational[71, 85], 
           Rational[94, 255], 0],
         GraphicsColor->RGBColor[
           Rational[71, 85], 
           Rational[94, 255], 0],
         FontColor->RGBColor[
           Rational[71, 85], 
           Rational[94, 255], 0]], 
        StyleBox[
         TagBox[
          InterpretationBox[
           StyleBox["\<\"-393.9\"\>",
            ShowStringCharacters->False],
           -393.886993077258,
           AutoDelete->True],
          NumberForm[#, {5, 1}]& ],
         StripOnInput->False,
         LineColor->RGBColor[
           Rational[71, 85], 
           Rational[94, 255], 0],
         FrontFaceColor->RGBColor[
           Rational[71, 85], 
           Rational[94, 255], 0],
         BackFaceColor->RGBColor[
           Rational[71, 85], 
           Rational[94, 255], 0],
         GraphicsColor->RGBColor[
           Rational[71, 85], 
           Rational[94, 255], 0],
         FontColor->RGBColor[
           Rational[71, 85], 
           Rational[94, 255], 0]]}
      },
      GridBoxAlignment->{"Columns" -> {{Center}}, "Rows" -> {{Baseline}}},
      GridBoxSpacings->{"Columns" -> {
          Offset[0.27999999999999997`], {
           Offset[0.7]}, 
          Offset[0.27999999999999997`]}, "Rows" -> {
          Offset[0.2], {
           Offset[0.4]}, 
          Offset[0.2]}}], "\[NoBreak]", ")"}],
    Function[BoxForm`e$, 
     MatrixForm[BoxForm`e$]]], ",", 
   TagBox[
    RowBox[{"(", "\[NoBreak]", GridBox[{
       {"\<\"PB2\"\>", "\<\"\"\>", "\<\"\"\>", "\<\"\"\>"},
       {"\<\"Pos.\"\>", "\<\"4\"\>", "\<\"obs:\"\>", "\<\"exp:\"\>"},
       {"\<\"att\"\>", "\<\"I\"\>", 
        TagBox[
         InterpretationBox[
          StyleBox["\<\"0\"\>",
           ShowStringCharacters->False],
          0,
          Editable->False],
         NumberForm[#, 2]& ], 
        TagBox[
         InterpretationBox[
          StyleBox["\<\"214.30\"\>",
           ShowStringCharacters->False],
          214.28367802503297`,
          AutoDelete->True],
         NumberForm[#, {4, 2}]& ]},
       {"\<\"atc\"\>", "\<\"I\"\>", 
        TagBox[
         InterpretationBox[
          StyleBox["\<\"1\"\>",
           ShowStringCharacters->False],
          1,
          Editable->False],
         NumberForm[#, 2]& ], 
        TagBox[
         InterpretationBox[
          StyleBox["\<\"149.40\"\>",
           ShowStringCharacters->False],
          149.38690922146856`,
          AutoDelete->True],
         NumberForm[#, {4, 2}]& ]},
       {"\<\"ata\"\>", "\<\"I\"\>", 
        TagBox[
         InterpretationBox[
          StyleBox["\<\"569\"\>",
           ShowStringCharacters->False],
          569,
          Editable->False],
         NumberForm[#, 2]& ], 
        TagBox[
         InterpretationBox[
          StyleBox["\<\"206.30\"\>",
           ShowStringCharacters->False],
          206.32941275349853`,
          AutoDelete->True],
         NumberForm[#, {4, 2}]& ]},
       {"\<\"aat\"\>", "\<\"N\"\>", 
        TagBox[
         InterpretationBox[
          StyleBox["\<\"1\"\>",
           ShowStringCharacters->False],
          1,
          Editable->False],
         NumberForm[#, 2]& ], 
        TagBox[
         InterpretationBox[
          StyleBox["\<\"0.52\"\>",
           ShowStringCharacters->False],
          0.522642382200273,
          AutoDelete->True],
         NumberForm[#, {4, 2}]& ]},
       {"\<\"aac\"\>", "\<\"N\"\>", 
        TagBox[
         InterpretationBox[
          StyleBox["\<\"0\"\>",
           ShowStringCharacters->False],
          0,
          Editable->False],
         NumberForm[#, 2]& ], 
        TagBox[
         InterpretationBox[
          StyleBox["\<\"0.48\"\>",
           ShowStringCharacters->False],
          0.47735761779972696`,
          AutoDelete->True],
         NumberForm[#, {4, 2}]& ]},
       {"\<\"gat\"\>", "\<\"D\"\>", 
        TagBox[
         InterpretationBox[
          StyleBox["\<\"1\"\>",
           ShowStringCharacters->False],
          1,
          Editable->False],
         NumberForm[#, 2]& ], 
        TagBox[
         InterpretationBox[
          StyleBox["\<\"0.53\"\>",
           ShowStringCharacters->False],
          0.5335434229773938,
          AutoDelete->True],
         NumberForm[#, {4, 2}]& ]},
       {"\<\"gac\"\>", "\<\"D\"\>", 
        TagBox[
         InterpretationBox[
          StyleBox["\<\"0\"\>",
           ShowStringCharacters->False],
          0,
          Editable->False],
         NumberForm[#, 2]& ], 
        TagBox[
         InterpretationBox[
          StyleBox["\<\"0.47\"\>",
           ShowStringCharacters->False],
          0.46645657702260634`,
          AutoDelete->True],
         NumberForm[#, {4, 2}]& ]},
       {"\<\"---\"\>", "\<\"--\"\>", "\<\"-------\"\>", "\<\"-------\"\>"},
       {"\<\"mPD\"\>", "\<\"\"\>", "0.0209422801366759335`2.", 
        "0.6695424900836148737`2."},
       {"\<\"\"\>", "\<\"\"\>", "\<\"nPD:\"\>", "0.03`"},
       {"\<\"\"\>", "\<\"\"\>", "\<\"N. weight:\"\>", 
        TagBox[
         InterpretationBox[
          StyleBox["\<\"1.4\"\>",
           ShowStringCharacters->False],
          1.4348005566048045`,
          AutoDelete->True],
         NumberForm[#, 2]& ]},
       {"\<\"\"\>", "\<\"\"\>", 
        StyleBox["\<\"Sc. PD:\"\>",
         StripOnInput->False,
         LineColor->RGBColor[
           Rational[71, 85], 
           Rational[94, 255], 0],
         FrontFaceColor->RGBColor[
           Rational[71, 85], 
           Rational[94, 255], 0],
         BackFaceColor->RGBColor[
           Rational[71, 85], 
           Rational[94, 255], 0],
         GraphicsColor->RGBColor[
           Rational[71, 85], 
           Rational[94, 255], 0],
         FontColor->RGBColor[
           Rational[71, 85], 
           Rational[94, 255], 0]], 
        StyleBox[
         TagBox[
          InterpretationBox[
           StyleBox["\<\"-0.33\"\>",
            ShowStringCharacters->False],
           -0.3289224721876257,
           AutoDelete->True],
          NumberForm[#, 2]& ],
         StripOnInput->False,
         LineColor->RGBColor[
           Rational[71, 85], 
           Rational[94, 255], 0],
         FrontFaceColor->RGBColor[
           Rational[71, 85], 
           Rational[94, 255], 0],
         BackFaceColor->RGBColor[
           Rational[71, 85], 
           Rational[94, 255], 0],
         GraphicsColor->RGBColor[
           Rational[71, 85], 
           Rational[94, 255], 0],
         FontColor->RGBColor[
           Rational[71, 85], 
           Rational[94, 255], 0]]},
       {"\<\"\"\>", "\<\"\"\>", 
        StyleBox["\<\"Sc. rank:\"\>",
         StripOnInput->False,
         LineColor->RGBColor[
           Rational[71, 85], 
           Rational[94, 255], 0],
         FrontFaceColor->RGBColor[
           Rational[71, 85], 
           Rational[94, 255], 0],
         BackFaceColor->RGBColor[
           Rational[71, 85], 
           Rational[94, 255], 0],
         GraphicsColor->RGBColor[
           Rational[71, 85], 
           Rational[94, 255], 0],
         FontColor->RGBColor[
           Rational[71, 85], 
           Rational[94, 255], 0]], 
        StyleBox[
         TagBox[
          InterpretationBox[
           StyleBox["\<\"-348.9\"\>",
            ShowStringCharacters->False],
           -348.87584192326625`,
           AutoDelete->True],
          NumberForm[#, {5, 1}]& ],
         StripOnInput->False,
         LineColor->RGBColor[
           Rational[71, 85], 
           Rational[94, 255], 0],
         FrontFaceColor->RGBColor[
           Rational[71, 85], 
           Rational[94, 255], 0],
         BackFaceColor->RGBColor[
           Rational[71, 85], 
           Rational[94, 255], 0],
         GraphicsColor->RGBColor[
           Rational[71, 85], 
           Rational[94, 255], 0],
         FontColor->RGBColor[
           Rational[71, 85], 
           Rational[94, 255], 0]]}
      },
      GridBoxAlignment->{"Columns" -> {{Center}}, "Rows" -> {{Baseline}}},
      GridBoxSpacings->{"Columns" -> {
          Offset[0.27999999999999997`], {
           Offset[0.7]}, 
          Offset[0.27999999999999997`]}, "Rows" -> {
          Offset[0.2], {
           Offset[0.4]}, 
          Offset[0.2]}}], "\[NoBreak]", ")"}],
    Function[BoxForm`e$, 
     MatrixForm[BoxForm`e$]]], ",", 
   TagBox[
    RowBox[{"(", "\[NoBreak]", GridBox[{
       {"\<\"PB2\"\>", "\<\"\"\>", "\<\"\"\>", "\<\"\"\>"},
       {"\<\"Pos.\"\>", "\<\"5\"\>", "\<\"obs:\"\>", "\<\"exp:\"\>"},
       {"\<\"aaa\"\>", "\<\"K\"\>", 
        TagBox[
         InterpretationBox[
          StyleBox["\<\"571\"\>",
           ShowStringCharacters->False],
          571,
          Editable->False],
         NumberForm[#, 2]& ], 
        TagBox[
         InterpretationBox[
          StyleBox["\<\"320.30\"\>",
           ShowStringCharacters->False],
          320.29724406047205`,
          AutoDelete->True],
         NumberForm[#, {4, 2}]& ]},
       {"\<\"aag\"\>", "\<\"K\"\>", 
        TagBox[
         InterpretationBox[
          StyleBox["\<\"1\"\>",
           ShowStringCharacters->False],
          1,
          Editable->False],
         NumberForm[#, 2]& ], 
        TagBox[
         InterpretationBox[
          StyleBox["\<\"251.70\"\>",
           ShowStringCharacters->False],
          251.70275593952798`,
          AutoDelete->True],
         NumberForm[#, {4, 2}]& ]},
       {"\<\"---\"\>", "\<\"--\"\>", "\<\"-------\"\>", "\<\"-------\"\>"},
       {"\<\"mPD\"\>", "\<\"\"\>", "0.0034965034965034965`2.", 
        "0.49280954478126323`2."},
       {"\<\"\"\>", "\<\"\"\>", "\<\"nPD:\"\>", "0.01`"},
       {"\<\"\"\>", "\<\"\"\>", "\<\"N. weight:\"\>", 
        TagBox[
         InterpretationBox[
          StyleBox["\<\"0.81\"\>",
           ShowStringCharacters->False],
          0.8131970615531081,
          AutoDelete->True],
         NumberForm[#, 2]& ]},
       {"\<\"\"\>", "\<\"\"\>", 
        StyleBox["\<\"Sc. PD:\"\>",
         StripOnInput->False,
         LineColor->RGBColor[
           Rational[71, 85], 
           Rational[94, 255], 0],
         FrontFaceColor->RGBColor[
           Rational[71, 85], 
           Rational[94, 255], 0],
         BackFaceColor->RGBColor[
           Rational[71, 85], 
           Rational[94, 255], 0],
         GraphicsColor->RGBColor[
           Rational[71, 85], 
           Rational[94, 255], 0],
         FontColor->RGBColor[
           Rational[71, 85], 
           Rational[94, 255], 0]], 
        StyleBox[
         TagBox[
          InterpretationBox[
           StyleBox["\<\"-0.21\"\>",
            ShowStringCharacters->False],
           -0.20517608893496786`,
           AutoDelete->True],
          NumberForm[#, 2]& ],
         StripOnInput->False,
         LineColor->RGBColor[
           Rational[71, 85], 
           Rational[94, 255], 0],
         FrontFaceColor->RGBColor[
           Rational[71, 85], 
           Rational[94, 255], 0],
         BackFaceColor->RGBColor[
           Rational[71, 85], 
           Rational[94, 255], 0],
         GraphicsColor->RGBColor[
           Rational[71, 85], 
           Rational[94, 255], 0],
         FontColor->RGBColor[
           Rational[71, 85], 
           Rational[94, 255], 0]]},
       {"\<\"\"\>", "\<\"\"\>", 
        StyleBox["\<\"Sc. rank:\"\>",
         StripOnInput->False,
         LineColor->RGBColor[
           Rational[71, 85], 
           Rational[94, 255], 0],
         FrontFaceColor->RGBColor[
           Rational[71, 85], 
           Rational[94, 255], 0],
         BackFaceColor->RGBColor[
           Rational[71, 85], 
           Rational[94, 255], 0],
         GraphicsColor->RGBColor[
           Rational[71, 85], 
           Rational[94, 255], 0],
         FontColor->RGBColor[
           Rational[71, 85], 
           Rational[94, 255], 0]], 
        StyleBox[
         TagBox[
          InterpretationBox[
           StyleBox["\<\"-242.7\"\>",
            ShowStringCharacters->False],
           -242.68273663055453`,
           AutoDelete->True],
          NumberForm[#, {5, 1}]& ],
         StripOnInput->False,
         LineColor->RGBColor[
           Rational[71, 85], 
           Rational[94, 255], 0],
         FrontFaceColor->RGBColor[
           Rational[71, 85], 
           Rational[94, 255], 0],
         BackFaceColor->RGBColor[
           Rational[71, 85], 
           Rational[94, 255], 0],
         GraphicsColor->RGBColor[
           Rational[71, 85], 
           Rational[94, 255], 0],
         FontColor->RGBColor[
           Rational[71, 85], 
           Rational[94, 255], 0]]}
      },
      GridBoxAlignment->{"Columns" -> {{Center}}, "Rows" -> {{Baseline}}},
      GridBoxSpacings->{"Columns" -> {
          Offset[0.27999999999999997`], {
           Offset[0.7]}, 
          Offset[0.27999999999999997`]}, "Rows" -> {
          Offset[0.2], {
           Offset[0.4]}, 
          Offset[0.2]}}], "\[NoBreak]", ")"}],
    Function[BoxForm`e$, 
     MatrixForm[BoxForm`e$]]], ",", 
   TagBox[
    RowBox[{"(", "\[NoBreak]", GridBox[{
       {"\<\"PB2\"\>", "\<\"\"\>", "\<\"\"\>", "\<\"\"\>"},
       {"\<\"Pos.\"\>", "\<\"6\"\>", "\<\"obs:\"\>", "\<\"exp:\"\>"},
       {"\<\"aaa\"\>", "\<\"K\"\>", 
        TagBox[
         InterpretationBox[
          StyleBox["\<\"1\"\>",
           ShowStringCharacters->False],
          1,
          Editable->False],
         NumberForm[#, 2]& ], 
        TagBox[
         InterpretationBox[
          StyleBox["\<\"0.56\"\>",
           ShowStringCharacters->False],
          0.5599602168889372,
          AutoDelete->True],
         NumberForm[#, {4, 2}]& ]},
       {"\<\"aag\"\>", "\<\"K\"\>", 
        TagBox[
         InterpretationBox[
          StyleBox["\<\"0\"\>",
           ShowStringCharacters->False],
          0,
          Editable->False],
         NumberForm[#, 2]& ], 
        TagBox[
         InterpretationBox[
          StyleBox["\<\"0.44\"\>",
           ShowStringCharacters->False],
          0.4400397831110629,
          AutoDelete->True],
         NumberForm[#, {4, 2}]& ]},
       {"\<\"gaa\"\>", "\<\"E\"\>", 
        TagBox[
         InterpretationBox[
          StyleBox["\<\"540\"\>",
           ShowStringCharacters->False],
          540,
          Editable->False],
         NumberForm[#, 2]& ], 
        TagBox[
         InterpretationBox[
          StyleBox["\<\"328.60\"\>",
           ShowStringCharacters->False],
          328.5689260642801,
          AutoDelete->True],
         NumberForm[#, {4, 2}]& ]},
       {"\<\"gag\"\>", "\<\"E\"\>", 
        TagBox[
         InterpretationBox[
          StyleBox["\<\"31\"\>",
           ShowStringCharacters->False],
          31,
          Editable->False],
         NumberForm[#, 2]& ], 
        TagBox[
         InterpretationBox[
          StyleBox["\<\"242.40\"\>",
           ShowStringCharacters->False],
          242.43107393571995`,
          AutoDelete->True],
         NumberForm[#, {4, 2}]& ]},
       {"\<\"---\"\>", "\<\"--\"\>", "\<\"-------\"\>", "\<\"-------\"\>"},
       {"\<\"mPD\"\>", "\<\"\"\>", "0.106193281324629836`2.", 
        "0.4921200252344002461`2."},
       {"\<\"\"\>", "\<\"\"\>", "\<\"nPD:\"\>", "0.22`"},
       {"\<\"\"\>", "\<\"\"\>", "\<\"N. weight:\"\>", 
        TagBox[
         InterpretationBox[
          StyleBox["\<\"0.52\"\>",
           ShowStringCharacters->False],
          0.518796112645613,
          AutoDelete->True],
         NumberForm[#, 2]& ]},
       {"\<\"\"\>", "\<\"\"\>", 
        StyleBox["\<\"Sc. PD:\"\>",
         StripOnInput->False,
         LineColor->RGBColor[
           Rational[71, 85], 
           Rational[94, 255], 0],
         FrontFaceColor->RGBColor[
           Rational[71, 85], 
           Rational[94, 255], 0],
         BackFaceColor->RGBColor[
           Rational[71, 85], 
           Rational[94, 255], 0],
         GraphicsColor->RGBColor[
           Rational[71, 85], 
           Rational[94, 255], 0],
         FontColor->RGBColor[
           Rational[71, 85], 
           Rational[94, 255], 0]], 
        StyleBox[
         TagBox[
          InterpretationBox[
           StyleBox["\<\"-0.028\"\>",
            ShowStringCharacters->False],
           -0.027649109277707307`,
           AutoDelete->True],
          NumberForm[#, 2]& ],
         StripOnInput->False,
         LineColor->RGBColor[
           Rational[71, 85], 
           Rational[94, 255], 0],
         FrontFaceColor->RGBColor[
           Rational[71, 85], 
           Rational[94, 255], 0],
         BackFaceColor->RGBColor[
           Rational[71, 85], 
           Rational[94, 255], 0],
         GraphicsColor->RGBColor[
           Rational[71, 85], 
           Rational[94, 255], 0],
         FontColor->RGBColor[
           Rational[71, 85], 
           Rational[94, 255], 0]]},
       {"\<\"\"\>", "\<\"\"\>", 
        StyleBox["\<\"Sc. rank:\"\>",
         StripOnInput->False,
         LineColor->RGBColor[
           Rational[71, 85], 
           Rational[94, 255], 0],
         FrontFaceColor->RGBColor[
           Rational[71, 85], 
           Rational[94, 255], 0],
         BackFaceColor->RGBColor[
           Rational[71, 85], 
           Rational[94, 255], 0],
         GraphicsColor->RGBColor[
           Rational[71, 85], 
           Rational[94, 255], 0],
         FontColor->RGBColor[
           Rational[71, 85], 
           Rational[94, 255], 0]], 
        StyleBox[
         TagBox[
          InterpretationBox[
           StyleBox["\<\"-12.6\"\>",
            ShowStringCharacters->False],
           -12.628895437164577`,
           AutoDelete->True],
          NumberForm[#, {5, 1}]& ],
         StripOnInput->False,
         LineColor->RGBColor[
           Rational[71, 85], 
           Rational[94, 255], 0],
         FrontFaceColor->RGBColor[
           Rational[71, 85], 
           Rational[94, 255], 0],
         BackFaceColor->RGBColor[
           Rational[71, 85], 
           Rational[94, 255], 0],
         GraphicsColor->RGBColor[
           Rational[71, 85], 
           Rational[94, 255], 0],
         FontColor->RGBColor[
           Rational[71, 85], 
           Rational[94, 255], 0]]}
      },
      GridBoxAlignment->{"Columns" -> {{Center}}, "Rows" -> {{Baseline}}},
      GridBoxSpacings->{"Columns" -> {
          Offset[0.27999999999999997`], {
           Offset[0.7]}, 
          Offset[0.27999999999999997`]}, "Rows" -> {
          Offset[0.2], {
           Offset[0.4]}, 
          Offset[0.2]}}], "\[NoBreak]", ")"}],
    Function[BoxForm`e$, 
     MatrixForm[BoxForm`e$]]], ",", 
   TagBox[
    RowBox[{"(", "\[NoBreak]", GridBox[{
       {"\<\"PB2\"\>", "\<\"\"\>", "\<\"\"\>", "\<\"\"\>"},
       {"\<\"Pos.\"\>", "\<\"7\"\>", "\<\"obs:\"\>", "\<\"exp:\"\>"},
       {"\<\"tta\"\>", "\<\"L\"\>", 
        TagBox[
         InterpretationBox[
          StyleBox["\<\"16\"\>",
           ShowStringCharacters->False],
          16,
          Editable->False],
         NumberForm[#, 2]& ], 
        TagBox[
         InterpretationBox[
          StyleBox["\<\"49.97\"\>",
           ShowStringCharacters->False],
          49.971187348201255`,
          AutoDelete->True],
         NumberForm[#, {4, 2}]& ]},
       {"\<\"ttg\"\>", "\<\"L\"\>", 
        TagBox[
         InterpretationBox[
          StyleBox["\<\"0\"\>",
           ShowStringCharacters->False],
          0,
          Editable->False],
         NumberForm[#, 2]& ], 
        TagBox[
         InterpretationBox[
          StyleBox["\<\"110.20\"\>",
           ShowStringCharacters->False],
          110.16215450123678`,
          AutoDelete->True],
         NumberForm[#, {4, 2}]& ]},
       {"\<\"ctt\"\>", "\<\"L\"\>", 
        TagBox[
         InterpretationBox[
          StyleBox["\<\"0\"\>",
           ShowStringCharacters->False],
          0,
          Editable->False],
         NumberForm[#, 2]& ], 
        TagBox[
         InterpretationBox[
          StyleBox["\<\"106.70\"\>",
           ShowStringCharacters->False],
          106.72739033205707`,
          AutoDelete->True],
         NumberForm[#, {4, 2}]& ]},
       {"\<\"ctc\"\>", "\<\"L\"\>", 
        TagBox[
         InterpretationBox[
          StyleBox["\<\"0\"\>",
           ShowStringCharacters->False],
          0,
          Editable->False],
         NumberForm[#, 2]& ], 
        TagBox[
         InterpretationBox[
          StyleBox["\<\"92.53\"\>",
           ShowStringCharacters->False],
          92.52658350496418,
          AutoDelete->True],
         NumberForm[#, {4, 2}]& ]},
       {"\<\"cta\"\>", "\<\"L\"\>", 
        TagBox[
         InterpretationBox[
          StyleBox["\<\"555\"\>",
           ShowStringCharacters->False],
          555,
          Editable->False],
         NumberForm[#, 2]& ], 
        TagBox[
         InterpretationBox[
          StyleBox["\<\"86.17\"\>",
           ShowStringCharacters->False],
          86.17178458422373,
          AutoDelete->True],
         NumberForm[#, {4, 2}]& ]},
       {"\<\"ctg\"\>", "\<\"L\"\>", 
        TagBox[
         InterpretationBox[
          StyleBox["\<\"1\"\>",
           ShowStringCharacters->False],
          1,
          Editable->False],
         NumberForm[#, 2]& ], 
        TagBox[
         InterpretationBox[
          StyleBox["\<\"126.40\"\>",
           ShowStringCharacters->False],
          126.44089972931705`,
          AutoDelete->True],
         NumberForm[#, {4, 2}]& ]},
       {"\<\"---\"\>", "\<\"--\"\>", "\<\"-------\"\>", "\<\"-------\"\>"},
       {"\<\"mPD\"\>", "\<\"\"\>", "0.0579709257467576207`2.", 
        "1.1144290373368114583`2."},
       {"\<\"\"\>", "\<\"\"\>", "\<\"nPD:\"\>", "0.05`"},
       {"\<\"\"\>", "\<\"\"\>", "\<\"N. weight:\"\>", 
        TagBox[
         InterpretationBox[
          StyleBox["\<\"2.5\"\>",
           ShowStringCharacters->False],
          2.5325648064564055`,
          AutoDelete->True],
         NumberForm[#, 2]& ]},
       {"\<\"\"\>", "\<\"\"\>", 
        StyleBox["\<\"Sc. PD:\"\>",
         StripOnInput->False,
         LineColor->RGBColor[
           Rational[71, 85], 
           Rational[94, 255], 0],
         FrontFaceColor->RGBColor[
           Rational[71, 85], 
           Rational[94, 255], 0],
         BackFaceColor->RGBColor[
           Rational[71, 85], 
           Rational[94, 255], 0],
         GraphicsColor->RGBColor[
           Rational[71, 85], 
           Rational[94, 255], 0],
         FontColor->RGBColor[
           Rational[71, 85], 
           Rational[94, 255], 0]], 
        StyleBox[
         TagBox[
          InterpretationBox[
           StyleBox["\<\"-0.53\"\>",
            ShowStringCharacters->False],
           -0.5304913864447959,
           AutoDelete->True],
          NumberForm[#, 2]& ],
         StripOnInput->False,
         LineColor->RGBColor[
           Rational[71, 85], 
           Rational[94, 255], 0],
         FrontFaceColor->RGBColor[
           Rational[71, 85], 
           Rational[94, 255], 0],
         BackFaceColor->RGBColor[
           Rational[71, 85], 
           Rational[94, 255], 0],
         GraphicsColor->RGBColor[
           Rational[71, 85], 
           Rational[94, 255], 0],
         FontColor->RGBColor[
           Rational[71, 85], 
           Rational[94, 255], 0]]},
       {"\<\"\"\>", "\<\"\"\>", 
        StyleBox["\<\"Sc. rank:\"\>",
         StripOnInput->False,
         LineColor->RGBColor[
           Rational[71, 85], 
           Rational[94, 255], 0],
         FrontFaceColor->RGBColor[
           Rational[71, 85], 
           Rational[94, 255], 0],
         BackFaceColor->RGBColor[
           Rational[71, 85], 
           Rational[94, 255], 0],
         GraphicsColor->RGBColor[
           Rational[71, 85], 
           Rational[94, 255], 0],
         FontColor->RGBColor[
           Rational[71, 85], 
           Rational[94, 255], 0]], 
        StyleBox[
         TagBox[
          InterpretationBox[
           StyleBox["\<\"-529.8\"\>",
            ShowStringCharacters->False],
           -529.7605680745579,
           AutoDelete->True],
          NumberForm[#, {5, 1}]& ],
         StripOnInput->False,
         LineColor->RGBColor[
           Rational[71, 85], 
           Rational[94, 255], 0],
         FrontFaceColor->RGBColor[
           Rational[71, 85], 
           Rational[94, 255], 0],
         BackFaceColor->RGBColor[
           Rational[71, 85], 
           Rational[94, 255], 0],
         GraphicsColor->RGBColor[
           Rational[71, 85], 
           Rational[94, 255], 0],
         FontColor->RGBColor[
           Rational[71, 85], 
           Rational[94, 255], 0]]}
      },
      GridBoxAlignment->{"Columns" -> {{Center}}, "Rows" -> {{Baseline}}},
      GridBoxSpacings->{"Columns" -> {
          Offset[0.27999999999999997`], {
           Offset[0.7]}, 
          Offset[0.27999999999999997`]}, "Rows" -> {
          Offset[0.2], {
           Offset[0.4]}, 
          Offset[0.2]}}], "\[NoBreak]", ")"}],
    Function[BoxForm`e$, 
     MatrixForm[BoxForm`e$]]], ",", 
   TagBox[
    RowBox[{"(", "\[NoBreak]", GridBox[{
       {"\<\"PB2\"\>", "\<\"\"\>", "\<\"\"\>", "\<\"\"\>"},
       {"\<\"Pos.\"\>", "\<\"8\"\>", "\<\"obs:\"\>", "\<\"exp:\"\>"},
       {"\<\"cgt\"\>", "\<\"R\"\>", 
        TagBox[
         InterpretationBox[
          StyleBox["\<\"0\"\>",
           ShowStringCharacters->False],
          0,
          Editable->False],
         NumberForm[#, 2]& ], 
        TagBox[
         InterpretationBox[
          StyleBox["\<\"23.75\"\>",
           ShowStringCharacters->False],
          23.746662160351864`,
          AutoDelete->True],
         NumberForm[#, {4, 2}]& ]},
       {"\<\"cgc\"\>", "\<\"R\"\>", 
        TagBox[
         InterpretationBox[
          StyleBox["\<\"0\"\>",
           ShowStringCharacters->False],
          0,
          Editable->False],
         NumberForm[#, 2]& ], 
        TagBox[
         InterpretationBox[
          StyleBox["\<\"28.01\"\>",
           ShowStringCharacters->False],
          28.007910277249472`,
          AutoDelete->True],
         NumberForm[#, {4, 2}]& ]},
       {"\<\"cga\"\>", "\<\"R\"\>", 
        TagBox[
         InterpretationBox[
          StyleBox["\<\"3\"\>",
           ShowStringCharacters->False],
          3,
          Editable->False],
         NumberForm[#, 2]& ], 
        TagBox[
         InterpretationBox[
          StyleBox["\<\"54.97\"\>",
           ShowStringCharacters->False],
          54.97236219526768,
          AutoDelete->True],
         NumberForm[#, {4, 2}]& ]},
       {"\<\"cgg\"\>", "\<\"R\"\>", 
        TagBox[
         InterpretationBox[
          StyleBox["\<\"0\"\>",
           ShowStringCharacters->False],
          0,
          Editable->False],
         NumberForm[#, 2]& ], 
        TagBox[
         InterpretationBox[
          StyleBox["\<\"47.73\"\>",
           ShowStringCharacters->False],
          47.7324328255599,
          AutoDelete->True],
         NumberForm[#, {4, 2}]& ]},
       {"\<\"aga\"\>", "\<\"R\"\>", 
        TagBox[
         InterpretationBox[
          StyleBox["\<\"568\"\>",
           ShowStringCharacters->False],
          568,
          Editable->False],
         NumberForm[#, 2]& ], 
        TagBox[
         InterpretationBox[
          StyleBox["\<\"257.20\"\>",
           ShowStringCharacters->False],
          257.24298608918633`,
          AutoDelete->True],
         NumberForm[#, {4, 2}]& ]},
       {"\<\"agg\"\>", "\<\"R\"\>", 
        TagBox[
         InterpretationBox[
          StyleBox["\<\"1\"\>",
           ShowStringCharacters->False],
          1,
          Editable->False],
         NumberForm[#, 2]& ], 
        TagBox[
         InterpretationBox[
          StyleBox["\<\"160.30\"\>",
           ShowStringCharacters->False],
          160.29764645238473`,
          AutoDelete->True],
         NumberForm[#, {4, 2}]& ]},
       {"\<\"---\"\>", "\<\"--\"\>", "\<\"-------\"\>", "\<\"-------\"\>"},
       {"\<\"mPD\"\>", "\<\"\"\>", "0.0139492731436689405`2.", 
        "0.9599089178887085427`2."},
       {"\<\"\"\>", "\<\"\"\>", "\<\"nPD:\"\>", "0.01`"},
       {"\<\"\"\>", "\<\"\"\>", "\<\"N. weight:\"\>", 
        TagBox[
         InterpretationBox[
          StyleBox["\<\"1.1\"\>",
           ShowStringCharacters->False],
          1.0954657423084164`,
          AutoDelete->True],
         NumberForm[#, 2]& ]},
       {"\<\"\"\>", "\<\"\"\>", 
        StyleBox["\<\"Sc. PD:\"\>",
         StripOnInput->False,
         LineColor->RGBColor[
           Rational[71, 85], 
           Rational[94, 255], 0],
         FrontFaceColor->RGBColor[
           Rational[71, 85], 
           Rational[94, 255], 0],
         BackFaceColor->RGBColor[
           Rational[71, 85], 
           Rational[94, 255], 0],
         GraphicsColor->RGBColor[
           Rational[71, 85], 
           Rational[94, 255], 0],
         FontColor->RGBColor[
           Rational[71, 85], 
           Rational[94, 255], 0]], 
        StyleBox[
         TagBox[
          InterpretationBox[
           StyleBox["\<\"-0.27\"\>",
            ShowStringCharacters->False],
           -0.2686257758037754,
           AutoDelete->True],
          NumberForm[#, 2]& ],
         StripOnInput->False,
         LineColor->RGBColor[
           Rational[71, 85], 
           Rational[94, 255], 0],
         FrontFaceColor->RGBColor[
           Rational[71, 85], 
           Rational[94, 255], 0],
         BackFaceColor->RGBColor[
           Rational[71, 85], 
           Rational[94, 255], 0],
         GraphicsColor->RGBColor[
           Rational[71, 85], 
           Rational[94, 255], 0],
         FontColor->RGBColor[
           Rational[71, 85], 
           Rational[94, 255], 0]]},
       {"\<\"\"\>", "\<\"\"\>", 
        StyleBox["\<\"Sc. rank:\"\>",
         StripOnInput->False,
         LineColor->RGBColor[
           Rational[71, 85], 
           Rational[94, 255], 0],
         FrontFaceColor->RGBColor[
           Rational[71, 85], 
           Rational[94, 255], 0],
         BackFaceColor->RGBColor[
           Rational[71, 85], 
           Rational[94, 255], 0],
         GraphicsColor->RGBColor[
           Rational[71, 85], 
           Rational[94, 255], 0],
         FontColor->RGBColor[
           Rational[71, 85], 
           Rational[94, 255], 0]], 
        StyleBox[
         TagBox[
          InterpretationBox[
           StyleBox["\<\"-303.6\"\>",
            ShowStringCharacters->False],
           -303.55453742758186`,
           AutoDelete->True],
          NumberForm[#, {5, 1}]& ],
         StripOnInput->False,
         LineColor->RGBColor[
           Rational[71, 85], 
           Rational[94, 255], 0],
         FrontFaceColor->RGBColor[
           Rational[71, 85], 
           Rational[94, 255], 0],
         BackFaceColor->RGBColor[
           Rational[71, 85], 
           Rational[94, 255], 0],
         GraphicsColor->RGBColor[
           Rational[71, 85], 
           Rational[94, 255], 0],
         FontColor->RGBColor[
           Rational[71, 85], 
           Rational[94, 255], 0]]}
      },
      GridBoxAlignment->{"Columns" -> {{Center}}, "Rows" -> {{Baseline}}},
      GridBoxSpacings->{"Columns" -> {
          Offset[0.27999999999999997`], {
           Offset[0.7]}, 
          Offset[0.27999999999999997`]}, "Rows" -> {
          Offset[0.2], {
           Offset[0.4]}, 
          Offset[0.2]}}], "\[NoBreak]", ")"}],
    Function[BoxForm`e$, 
     MatrixForm[BoxForm`e$]]], ",", 
   TagBox[
    RowBox[{"(", "\[NoBreak]", GridBox[{
       {"\<\"PB2\"\>", "\<\"\"\>", "\<\"\"\>", "\<\"\"\>"},
       {"\<\"Pos.\"\>", "\<\"9\"\>", "\<\"obs:\"\>", "\<\"exp:\"\>"},
       {"\<\"tat\"\>", "\<\"Y\"\>", 
        TagBox[
         InterpretationBox[
          StyleBox["\<\"238\"\>",
           ShowStringCharacters->False],
          238,
          Editable->False],
         NumberForm[#, 2]& ], 
        TagBox[
         InterpretationBox[
          StyleBox["\<\"123.20\"\>",
           ShowStringCharacters->False],
          123.19669495511393`,
          AutoDelete->True],
         NumberForm[#, {4, 2}]& ]},
       {"\<\"tac\"\>", "\<\"Y\"\>", 
        TagBox[
         InterpretationBox[
          StyleBox["\<\"0\"\>",
           ShowStringCharacters->False],
          0,
          Editable->False],
         NumberForm[#, 2]& ], 
        TagBox[
         InterpretationBox[
          StyleBox["\<\"114.80\"\>",
           ShowStringCharacters->False],
          114.80330504488609`,
          AutoDelete->True],
         NumberForm[#, {4, 2}]& ]},
       {"\<\"aat\"\>", "\<\"N\"\>", 
        TagBox[
         InterpretationBox[
          StyleBox["\<\"1\"\>",
           ShowStringCharacters->False],
          1,
          Editable->False],
         NumberForm[#, 2]& ], 
        TagBox[
         InterpretationBox[
          StyleBox["\<\"0.52\"\>",
           ShowStringCharacters->False],
          0.522642382200273,
          AutoDelete->True],
         NumberForm[#, {4, 2}]& ]},
       {"\<\"aac\"\>", "\<\"N\"\>", 
        TagBox[
         InterpretationBox[
          StyleBox["\<\"0\"\>",
           ShowStringCharacters->False],
          0,
          Editable->False],
         NumberForm[#, 2]& ], 
        TagBox[
         InterpretationBox[
          StyleBox["\<\"0.48\"\>",
           ShowStringCharacters->False],
          0.47735761779972696`,
          AutoDelete->True],
         NumberForm[#, {4, 2}]& ]},
       {"\<\"gat\"\>", "\<\"D\"\>", 
        TagBox[
         InterpretationBox[
          StyleBox["\<\"332\"\>",
           ShowStringCharacters->False],
          332,
          Editable->False],
         NumberForm[#, 2]& ], 
        TagBox[
         InterpretationBox[
          StyleBox["\<\"177.70\"\>",
           ShowStringCharacters->False],
          177.6699598514721,
          AutoDelete->True],
         NumberForm[#, {4, 2}]& ]},
       {"\<\"gac\"\>", "\<\"D\"\>", 
        TagBox[
         InterpretationBox[
          StyleBox["\<\"1\"\>",
           ShowStringCharacters->False],
          1,
          Editable->False],
         NumberForm[#, 2]& ], 
        TagBox[
         InterpretationBox[
          StyleBox["\<\"155.30\"\>",
           ShowStringCharacters->False],
          155.3300401485279,
          AutoDelete->True],
         NumberForm[#, {4, 2}]& ]},
       {"\<\"---\"\>", "\<\"--\"\>", "\<\"-------\"\>", "\<\"-------\"\>"},
       {"\<\"mPD\"\>", "\<\"\"\>", "0.4923027935287129683`2.", 
        "0.9865040437920877221`2."},
       {"\<\"\"\>", "\<\"\"\>", "\<\"nPD:\"\>", "0.5`"},
       {"\<\"\"\>", "\<\"\"\>", "\<\"N. weight:\"\>", 
        TagBox[
         InterpretationBox[
          StyleBox["\<\"0.9\"\>",
           ShowStringCharacters->False],
          0.9013685679061223,
          AutoDelete->True],
         NumberForm[#, 2]& ]},
       {"\<\"\"\>", "\<\"\"\>", 
        StyleBox["\<\"Sc. PD:\"\>",
         StripOnInput->False,
         LineColor->RGBColor[
           Rational[71, 85], 
           Rational[94, 255], 0],
         FrontFaceColor->RGBColor[
           Rational[71, 85], 
           Rational[94, 255], 0],
         BackFaceColor->RGBColor[
           Rational[71, 85], 
           Rational[94, 255], 0],
         GraphicsColor->RGBColor[
           Rational[71, 85], 
           Rational[94, 255], 0],
         FontColor->RGBColor[
           Rational[71, 85], 
           Rational[94, 255], 0]], 
        StyleBox[
         TagBox[
          InterpretationBox[
           StyleBox["\<\"0.2\"\>",
            ShowStringCharacters->False],
           0.19543344262129522`,
           AutoDelete->True],
          NumberForm[#, 2]& ],
         StripOnInput->False,
         LineColor->RGBColor[
           Rational[71, 85], 
           Rational[94, 255], 0],
         FrontFaceColor->RGBColor[
           Rational[71, 85], 
           Rational[94, 255], 0],
         BackFaceColor->RGBColor[
           Rational[71, 85], 
           Rational[94, 255], 0],
         GraphicsColor->RGBColor[
           Rational[71, 85], 
           Rational[94, 255], 0],
         FontColor->RGBColor[
           Rational[71, 85], 
           Rational[94, 255], 0]]},
       {"\<\"\"\>", "\<\"\"\>", 
        StyleBox["\<\"Sc. rank:\"\>",
         StripOnInput->False,
         LineColor->RGBColor[
           Rational[71, 85], 
           Rational[94, 255], 0],
         FrontFaceColor->RGBColor[
           Rational[71, 85], 
           Rational[94, 255], 0],
         BackFaceColor->RGBColor[
           Rational[71, 85], 
           Rational[94, 255], 0],
         GraphicsColor->RGBColor[
           Rational[71, 85], 
           Rational[94, 255], 0],
         FontColor->RGBColor[
           Rational[71, 85], 
           Rational[94, 255], 0]], 
        StyleBox[
         TagBox[
          InterpretationBox[
           StyleBox["\<\"207.6\"\>",
            ShowStringCharacters->False],
           207.63656118754724`,
           AutoDelete->True],
          NumberForm[#, {5, 1}]& ],
         StripOnInput->False,
         LineColor->RGBColor[
           Rational[71, 85], 
           Rational[94, 255], 0],
         FrontFaceColor->RGBColor[
           Rational[71, 85], 
           Rational[94, 255], 0],
         BackFaceColor->RGBColor[
           Rational[71, 85], 
           Rational[94, 255], 0],
         GraphicsColor->RGBColor[
           Rational[71, 85], 
           Rational[94, 255], 0],
         FontColor->RGBColor[
           Rational[71, 85], 
           Rational[94, 255], 0]]}
      },
      GridBoxAlignment->{"Columns" -> {{Center}}, "Rows" -> {{Baseline}}},
      GridBoxSpacings->{"Columns" -> {
          Offset[0.27999999999999997`], {
           Offset[0.7]}, 
          Offset[0.27999999999999997`]}, "Rows" -> {
          Offset[0.2], {
           Offset[0.4]}, 
          Offset[0.2]}}], "\[NoBreak]", ")"}],
    Function[BoxForm`e$, 
     MatrixForm[BoxForm`e$]]], ",", 
   TagBox[
    RowBox[{"(", "\[NoBreak]", GridBox[{
       {"\<\"PB2\"\>", "\<\"\"\>", "\<\"\"\>", "\<\"\"\>"},
       {"\<\"Pos.\"\>", "\<\"10\"\>", "\<\"obs:\"\>", "\<\"exp:\"\>"},
       {"\<\"tta\"\>", "\<\"L\"\>", 
        TagBox[
         InterpretationBox[
          StyleBox["\<\"20\"\>",
           ShowStringCharacters->False],
          20,
          Editable->False],
         NumberForm[#, 2]& ], 
        TagBox[
         InterpretationBox[
          StyleBox["\<\"49.97\"\>",
           ShowStringCharacters->False],
          49.971187348201255`,
          AutoDelete->True],
         NumberForm[#, {4, 2}]& ]},
       {"\<\"ttg\"\>", "\<\"L\"\>", 
        TagBox[
         InterpretationBox[
          StyleBox["\<\"460\"\>",
           ShowStringCharacters->False],
          460,
          Editable->False],
         NumberForm[#, 2]& ], 
        TagBox[
         InterpretationBox[
          StyleBox["\<\"110.20\"\>",
           ShowStringCharacters->False],
          110.16215450123678`,
          AutoDelete->True],
         NumberForm[#, {4, 2}]& ]},
       {"\<\"ctt\"\>", "\<\"L\"\>", 
        TagBox[
         InterpretationBox[
          StyleBox["\<\"0\"\>",
           ShowStringCharacters->False],
          0,
          Editable->False],
         NumberForm[#, 2]& ], 
        TagBox[
         InterpretationBox[
          StyleBox["\<\"106.70\"\>",
           ShowStringCharacters->False],
          106.72739033205707`,
          AutoDelete->True],
         NumberForm[#, {4, 2}]& ]},
       {"\<\"ctc\"\>", "\<\"L\"\>", 
        TagBox[
         InterpretationBox[
          StyleBox["\<\"0\"\>",
           ShowStringCharacters->False],
          0,
          Editable->False],
         NumberForm[#, 2]& ], 
        TagBox[
         InterpretationBox[
          StyleBox["\<\"92.53\"\>",
           ShowStringCharacters->False],
          92.52658350496418,
          AutoDelete->True],
         NumberForm[#, {4, 2}]& ]},
       {"\<\"cta\"\>", "\<\"L\"\>", 
        TagBox[
         InterpretationBox[
          StyleBox["\<\"87\"\>",
           ShowStringCharacters->False],
          87,
          Editable->False],
         NumberForm[#, 2]& ], 
        TagBox[
         InterpretationBox[
          StyleBox["\<\"86.17\"\>",
           ShowStringCharacters->False],
          86.17178458422373,
          AutoDelete->True],
         NumberForm[#, {4, 2}]& ]},
       {"\<\"ctg\"\>", "\<\"L\"\>", 
        TagBox[
         InterpretationBox[
          StyleBox["\<\"5\"\>",
           ShowStringCharacters->False],
          5,
          Editable->False],
         NumberForm[#, 2]& ], 
        TagBox[
         InterpretationBox[
          StyleBox["\<\"126.40\"\>",
           ShowStringCharacters->False],
          126.44089972931705`,
          AutoDelete->True],
         NumberForm[#, {4, 2}]& ]},
       {"\<\"---\"\>", "\<\"--\"\>", "\<\"-------\"\>", "\<\"-------\"\>"},
       {"\<\"mPD\"\>", "\<\"\"\>", "0.5750860348058246482`2.", 
        "1.1144290373368114583`2."},
       {"\<\"\"\>", "\<\"\"\>", "\<\"nPD:\"\>", "0.52`"},
       {"\<\"\"\>", "\<\"\"\>", "\<\"N. weight:\"\>", 
        TagBox[
         InterpretationBox[
          StyleBox["\<\"1.6\"\>",
           ShowStringCharacters->False],
          1.5760912245476972`,
          AutoDelete->True],
         NumberForm[#, 2]& ]},
       {"\<\"\"\>", "\<\"\"\>", 
        StyleBox["\<\"Sc. PD:\"\>",
         StripOnInput->False,
         LineColor->RGBColor[
           Rational[71, 85], 
           Rational[94, 255], 0],
         FrontFaceColor->RGBColor[
           Rational[71, 85], 
           Rational[94, 255], 0],
         BackFaceColor->RGBColor[
           Rational[71, 85], 
           Rational[94, 255], 0],
         GraphicsColor->RGBColor[
           Rational[71, 85], 
           Rational[94, 255], 0],
         FontColor->RGBColor[
           Rational[71, 85], 
           Rational[94, 255], 0]], 
        StyleBox[
         TagBox[
          InterpretationBox[
           StyleBox["\<\"0.37\"\>",
            ShowStringCharacters->False],
           0.367274747543212,
           AutoDelete->True],
          NumberForm[#, 2]& ],
         StripOnInput->False,
         LineColor->RGBColor[
           Rational[71, 85], 
           Rational[94, 255], 0],
         FrontFaceColor->RGBColor[
           Rational[71, 85], 
           Rational[94, 255], 0],
         BackFaceColor->RGBColor[
           Rational[71, 85], 
           Rational[94, 255], 0],
         GraphicsColor->RGBColor[
           Rational[71, 85], 
           Rational[94, 255], 0],
         FontColor->RGBColor[
           Rational[71, 85], 
           Rational[94, 255], 0]]},
       {"\<\"\"\>", "\<\"\"\>", 
        StyleBox["\<\"Sc. rank:\"\>",
         StripOnInput->False,
         LineColor->RGBColor[
           Rational[71, 85], 
           Rational[94, 255], 0],
         FrontFaceColor->RGBColor[
           Rational[71, 85], 
           Rational[94, 255], 0],
         BackFaceColor->RGBColor[
           Rational[71, 85], 
           Rational[94, 255], 0],
         GraphicsColor->RGBColor[
           Rational[71, 85], 
           Rational[94, 255], 0],
         FontColor->RGBColor[
           Rational[71, 85], 
           Rational[94, 255], 0]], 
        StyleBox[
         TagBox[
          InterpretationBox[
           StyleBox["\<\"380.3\"\>",
            ShowStringCharacters->False],
           380.3157522102062,
           AutoDelete->True],
          NumberForm[#, {5, 1}]& ],
         StripOnInput->False,
         LineColor->RGBColor[
           Rational[71, 85], 
           Rational[94, 255], 0],
         FrontFaceColor->RGBColor[
           Rational[71, 85], 
           Rational[94, 255], 0],
         BackFaceColor->RGBColor[
           Rational[71, 85], 
           Rational[94, 255], 0],
         GraphicsColor->RGBColor[
           Rational[71, 85], 
           Rational[94, 255], 0],
         FontColor->RGBColor[
           Rational[71, 85], 
           Rational[94, 255], 0]]}
      },
      GridBoxAlignment->{"Columns" -> {{Center}}, "Rows" -> {{Baseline}}},
      GridBoxSpacings->{"Columns" -> {
          Offset[0.27999999999999997`], {
           Offset[0.7]}, 
          Offset[0.27999999999999997`]}, "Rows" -> {
          Offset[0.2], {
           Offset[0.4]}, 
          Offset[0.2]}}], "\[NoBreak]", ")"}],
    Function[BoxForm`e$, 
     MatrixForm[BoxForm`e$]]], ",", 
   TagBox[
    RowBox[{"(", "\[NoBreak]", GridBox[{
       {"\<\"PB2\"\>", "\<\"\"\>", "\<\"\"\>", "\<\"\"\>"},
       {"\<\"Pos.\"\>", "\<\"11\"\>", "\<\"obs:\"\>", "\<\"exp:\"\>"},
       {"\<\"tta\"\>", "\<\"L\"\>", 
        TagBox[
         InterpretationBox[
          StyleBox["\<\"0\"\>",
           ShowStringCharacters->False],
          0,
          Editable->False],
         NumberForm[#, 2]& ], 
        TagBox[
         InterpretationBox[
          StyleBox["\<\"0.09\"\>",
           ShowStringCharacters->False],
          0.0873622156437085,
          AutoDelete->True],
         NumberForm[#, {4, 2}]& ]},
       {"\<\"ttg\"\>", "\<\"L\"\>", 
        TagBox[
         InterpretationBox[
          StyleBox["\<\"0\"\>",
           ShowStringCharacters->False],
          0,
          Editable->False],
         NumberForm[#, 2]& ], 
        TagBox[
         InterpretationBox[
          StyleBox["\<\"0.19\"\>",
           ShowStringCharacters->False],
          0.1925911791979664,
          AutoDelete->True],
         NumberForm[#, {4, 2}]& ]},
       {"\<\"ctt\"\>", "\<\"L\"\>", 
        TagBox[
         InterpretationBox[
          StyleBox["\<\"0\"\>",
           ShowStringCharacters->False],
          0,
          Editable->False],
         NumberForm[#, 2]& ], 
        TagBox[
         InterpretationBox[
          StyleBox["\<\"0.19\"\>",
           ShowStringCharacters->False],
          0.18658634673436553`,
          AutoDelete->True],
         NumberForm[#, {4, 2}]& ]},
       {"\<\"ctc\"\>", "\<\"L\"\>", 
        TagBox[
         InterpretationBox[
          StyleBox["\<\"0\"\>",
           ShowStringCharacters->False],
          0,
          Editable->False],
         NumberForm[#, 2]& ], 
        TagBox[
         InterpretationBox[
          StyleBox["\<\"0.16\"\>",
           ShowStringCharacters->False],
          0.161759761372315,
          AutoDelete->True],
         NumberForm[#, {4, 2}]& ]},
       {"\<\"cta\"\>", "\<\"L\"\>", 
        TagBox[
         InterpretationBox[
          StyleBox["\<\"0\"\>",
           ShowStringCharacters->False],
          0,
          Editable->False],
         NumberForm[#, 2]& ], 
        TagBox[
         InterpretationBox[
          StyleBox["\<\"0.15\"\>",
           ShowStringCharacters->False],
          0.15064997304934216`,
          AutoDelete->True],
         NumberForm[#, {4, 2}]& ]},
       {"\<\"ctg\"\>", "\<\"L\"\>", 
        TagBox[
         InterpretationBox[
          StyleBox["\<\"1\"\>",
           ShowStringCharacters->False],
          1,
          Editable->False],
         NumberForm[#, 2]& ], 
        TagBox[
         InterpretationBox[
          StyleBox["\<\"0.22\"\>",
           ShowStringCharacters->False],
          0.22105052400230252`,
          AutoDelete->True],
         NumberForm[#, {4, 2}]& ]},
       {"\<\"atg\"\>", "\<\"M\"\>", 
        TagBox[
         InterpretationBox[
          StyleBox["\<\"571\"\>",
           ShowStringCharacters->False],
          571,
          Editable->False],
         NumberForm[#, 2]& ], 
        TagBox[
         InterpretationBox[
          StyleBox["\<\"571.00\"\>",
           ShowStringCharacters->False],
          571.,
          AutoDelete->True],
         NumberForm[#, {4, 2}]& ]},
       {"\<\"---\"\>", "\<\"--\"\>", "\<\"-------\"\>", "\<\"-------\"\>"},
       {"\<\"mPD\"\>", "\<\"\"\>", "0.0034965034965034965`2.", 
        "0.0055404164139524847`2."},
       {"\<\"\"\>", "\<\"\"\>", "\<\"nPD:\"\>", "0.63`"},
       {"\<\"\"\>", "\<\"\"\>", "\<\"N. weight:\"\>", 
        TagBox[
         InterpretationBox[
          StyleBox["\<\"0.0038\"\>",
           ShowStringCharacters->False],
          0.003769818925422241,
          AutoDelete->True],
         NumberForm[#, 2]& ]},
       {"\<\"\"\>", "\<\"\"\>", 
        StyleBox["\<\"Sc. PD:\"\>",
         StripOnInput->False,
         LineColor->RGBColor[
           Rational[71, 85], 
           Rational[94, 255], 0],
         FrontFaceColor->RGBColor[
           Rational[71, 85], 
           Rational[94, 255], 0],
         BackFaceColor->RGBColor[
           Rational[71, 85], 
           Rational[94, 255], 0],
         GraphicsColor->RGBColor[
           Rational[71, 85], 
           Rational[94, 255], 0],
         FontColor->RGBColor[
           Rational[71, 85], 
           Rational[94, 255], 0]], 
        StyleBox[
         TagBox[
          InterpretationBox[
           StyleBox["\<\"0.0013\"\>",
            ShowStringCharacters->False],
           0.0012920925649384663`,
           AutoDelete->True],
          NumberForm[#, 2]& ],
         StripOnInput->False,
         LineColor->RGBColor[
           Rational[71, 85], 
           Rational[94, 255], 0],
         FrontFaceColor->RGBColor[
           Rational[71, 85], 
           Rational[94, 255], 0],
         BackFaceColor->RGBColor[
           Rational[71, 85], 
           Rational[94, 255], 0],
         GraphicsColor->RGBColor[
           Rational[71, 85], 
           Rational[94, 255], 0],
         FontColor->RGBColor[
           Rational[71, 85], 
           Rational[94, 255], 0]]},
       {"\<\"\"\>", "\<\"\"\>", 
        StyleBox["\<\"Sc. rank:\"\>",
         StripOnInput->False,
         LineColor->RGBColor[
           Rational[71, 85], 
           Rational[94, 255], 0],
         FrontFaceColor->RGBColor[
           Rational[71, 85], 
           Rational[94, 255], 0],
         BackFaceColor->RGBColor[
           Rational[71, 85], 
           Rational[94, 255], 0],
         GraphicsColor->RGBColor[
           Rational[71, 85], 
           Rational[94, 255], 0],
         FontColor->RGBColor[
           Rational[71, 85], 
           Rational[94, 255], 0]], 
        StyleBox[
         TagBox[
          InterpretationBox[
           StyleBox["\<\"1.1\"\>",
            ShowStringCharacters->False],
           1.1126627964909914`,
           AutoDelete->True],
          NumberForm[#, {5, 1}]& ],
         StripOnInput->False,
         LineColor->RGBColor[
           Rational[71, 85], 
           Rational[94, 255], 0],
         FrontFaceColor->RGBColor[
           Rational[71, 85], 
           Rational[94, 255], 0],
         BackFaceColor->RGBColor[
           Rational[71, 85], 
           Rational[94, 255], 0],
         GraphicsColor->RGBColor[
           Rational[71, 85], 
           Rational[94, 255], 0],
         FontColor->RGBColor[
           Rational[71, 85], 
           Rational[94, 255], 0]]}
      },
      GridBoxAlignment->{"Columns" -> {{Center}}, "Rows" -> {{Baseline}}},
      GridBoxSpacings->{"Columns" -> {
          Offset[0.27999999999999997`], {
           Offset[0.7]}, 
          Offset[0.27999999999999997`]}, "Rows" -> {
          Offset[0.2], {
           Offset[0.4]}, 
          Offset[0.2]}}], "\[NoBreak]", ")"}],
    Function[BoxForm`e$, 
     MatrixForm[BoxForm`e$]]], ",", 
   TagBox[
    RowBox[{"(", "\[NoBreak]", GridBox[{
       {"\<\"PB2\"\>", "\<\"\"\>", "\<\"\"\>", "\<\"\"\>"},
       {"\<\"Pos.\"\>", "\<\"12\"\>", "\<\"obs:\"\>", "\<\"exp:\"\>"},
       {"\<\"tct\"\>", "\<\"S\"\>", 
        TagBox[
         InterpretationBox[
          StyleBox["\<\"1\"\>",
           ShowStringCharacters->False],
          1,
          Editable->False],
         NumberForm[#, 2]& ], 
        TagBox[
         InterpretationBox[
          StyleBox["\<\"90.93\"\>",
           ShowStringCharacters->False],
          90.93445280804444,
          AutoDelete->True],
         NumberForm[#, {4, 2}]& ]},
       {"\<\"tcc\"\>", "\<\"S\"\>", 
        TagBox[
         InterpretationBox[
          StyleBox["\<\"0\"\>",
           ShowStringCharacters->False],
          0,
          Editable->False],
         NumberForm[#, 2]& ], 
        TagBox[
         InterpretationBox[
          StyleBox["\<\"79.68\"\>",
           ShowStringCharacters->False],
          79.68241477784133,
          AutoDelete->True],
         NumberForm[#, {4, 2}]& ]},
       {"\<\"tca\"\>", "\<\"S\"\>", 
        TagBox[
         InterpretationBox[
          StyleBox["\<\"136\"\>",
           ShowStringCharacters->False],
          136,
          Editable->False],
         NumberForm[#, 2]& ], 
        TagBox[
         InterpretationBox[
          StyleBox["\<\"126.70\"\>",
           ShowStringCharacters->False],
          126.72078567374828`,
          AutoDelete->True],
         NumberForm[#, {4, 2}]& ]},
       {"\<\"tcg\"\>", "\<\"S\"\>", 
        TagBox[
         InterpretationBox[
          StyleBox["\<\"435\"\>",
           ShowStringCharacters->False],
          435,
          Editable->False],
         NumberForm[#, 2]& ], 
        TagBox[
         InterpretationBox[
          StyleBox["\<\"34.87\"\>",
           ShowStringCharacters->False],
          34.86585861766711,
          AutoDelete->True],
         NumberForm[#, {4, 2}]& ]},
       {"\<\"agt\"\>", "\<\"S\"\>", 
        TagBox[
         InterpretationBox[
          StyleBox["\<\"0\"\>",
           ShowStringCharacters->False],
          0,
          Editable->False],
         NumberForm[#, 2]& ], 
        TagBox[
         InterpretationBox[
          StyleBox["\<\"125.80\"\>",
           ShowStringCharacters->False],
          125.83656503248069`,
          AutoDelete->True],
         NumberForm[#, {4, 2}]& ]},
       {"\<\"agc\"\>", "\<\"S\"\>", 
        TagBox[
         InterpretationBox[
          StyleBox["\<\"0\"\>",
           ShowStringCharacters->False],
          0,
          Editable->False],
         NumberForm[#, 2]& ], 
        TagBox[
         InterpretationBox[
          StyleBox["\<\"114.00\"\>",
           ShowStringCharacters->False],
          113.95992309021814`,
          AutoDelete->True],
         NumberForm[#, {4, 2}]& ]},
       {"\<\"---\"\>", "\<\"--\"\>", "\<\"-------\"\>", "\<\"-------\"\>"},
       {"\<\"mPD\"\>", "\<\"\"\>", "0.365761209018652101`2.", 
        "1.6628812140913741776`2."},
       {"\<\"\"\>", "\<\"\"\>", "\<\"nPD:\"\>", "0.22`"},
       {"\<\"\"\>", "\<\"\"\>", "\<\"N. weight:\"\>", 
        TagBox[
         InterpretationBox[
          StyleBox["\<\"2.8\"\>",
           ShowStringCharacters->False],
          2.7653891166700837`,
          AutoDelete->True],
         NumberForm[#, 2]& ]},
       {"\<\"\"\>", "\<\"\"\>", 
        StyleBox["\<\"Sc. PD:\"\>",
         StripOnInput->False,
         LineColor->RGBColor[
           Rational[71, 85], 
           Rational[94, 255], 0],
         FrontFaceColor->RGBColor[
           Rational[71, 85], 
           Rational[94, 255], 0],
         BackFaceColor->RGBColor[
           Rational[71, 85], 
           Rational[94, 255], 0],
         GraphicsColor->RGBColor[
           Rational[71, 85], 
           Rational[94, 255], 0],
         FontColor->RGBColor[
           Rational[71, 85], 
           Rational[94, 255], 0]], 
        StyleBox[
         TagBox[
          InterpretationBox[
           StyleBox["\<\"-0.14\"\>",
            ShowStringCharacters->False],
           -0.13638666808152808`,
           AutoDelete->True],
          NumberForm[#, 2]& ],
         StripOnInput->False,
         LineColor->RGBColor[
           Rational[71, 85], 
           Rational[94, 255], 0],
         FrontFaceColor->RGBColor[
           Rational[71, 85], 
           Rational[94, 255], 0],
         BackFaceColor->RGBColor[
           Rational[71, 85], 
           Rational[94, 255], 0],
         GraphicsColor->RGBColor[
           Rational[71, 85], 
           Rational[94, 255], 0],
         FontColor->RGBColor[
           Rational[71, 85], 
           Rational[94, 255], 0]]},
       {"\<\"\"\>", "\<\"\"\>", 
        StyleBox["\<\"Sc. rank:\"\>",
         StripOnInput->False,
         LineColor->RGBColor[
           Rational[71, 85], 
           Rational[94, 255], 0],
         FrontFaceColor->RGBColor[
           Rational[71, 85], 
           Rational[94, 255], 0],
         BackFaceColor->RGBColor[
           Rational[71, 85], 
           Rational[94, 255], 0],
         GraphicsColor->RGBColor[
           Rational[71, 85], 
           Rational[94, 255], 0],
         FontColor->RGBColor[
           Rational[71, 85], 
           Rational[94, 255], 0]], 
        StyleBox[
         TagBox[
          InterpretationBox[
           StyleBox["\<\"-47.9\"\>",
            ShowStringCharacters->False],
           -47.864780535949876`,
           AutoDelete->True],
          NumberForm[#, {5, 1}]& ],
         StripOnInput->False,
         LineColor->RGBColor[
           Rational[71, 85], 
           Rational[94, 255], 0],
         FrontFaceColor->RGBColor[
           Rational[71, 85], 
           Rational[94, 255], 0],
         BackFaceColor->RGBColor[
           Rational[71, 85], 
           Rational[94, 255], 0],
         GraphicsColor->RGBColor[
           Rational[71, 85], 
           Rational[94, 255], 0],
         FontColor->RGBColor[
           Rational[71, 85], 
           Rational[94, 255], 0]]}
      },
      GridBoxAlignment->{"Columns" -> {{Center}}, "Rows" -> {{Baseline}}},
      GridBoxSpacings->{"Columns" -> {
          Offset[0.27999999999999997`], {
           Offset[0.7]}, 
          Offset[0.27999999999999997`]}, "Rows" -> {
          Offset[0.2], {
           Offset[0.4]}, 
          Offset[0.2]}}], "\[NoBreak]", ")"}],
    Function[BoxForm`e$, 
     MatrixForm[BoxForm`e$]]], ",", 
   TagBox[
    RowBox[{"(", "\[NoBreak]", GridBox[{
       {"\<\"PB2\"\>", "\<\"\"\>", "\<\"\"\>", "\<\"\"\>"},
       {"\<\"Pos.\"\>", "\<\"13\"\>", "\<\"obs:\"\>", "\<\"exp:\"\>"},
       {"\<\"tta\"\>", "\<\"L\"\>", 
        TagBox[
         InterpretationBox[
          StyleBox["\<\"0\"\>",
           ShowStringCharacters->False],
          0,
          Editable->False],
         NumberForm[#, 2]& ], 
        TagBox[
         InterpretationBox[
          StyleBox["\<\"0.09\"\>",
           ShowStringCharacters->False],
          0.0873622156437085,
          AutoDelete->True],
         NumberForm[#, {4, 2}]& ]},
       {"\<\"ttg\"\>", "\<\"L\"\>", 
        TagBox[
         InterpretationBox[
          StyleBox["\<\"0\"\>",
           ShowStringCharacters->False],
          0,
          Editable->False],
         NumberForm[#, 2]& ], 
        TagBox[
         InterpretationBox[
          StyleBox["\<\"0.19\"\>",
           ShowStringCharacters->False],
          0.1925911791979664,
          AutoDelete->True],
         NumberForm[#, {4, 2}]& ]},
       {"\<\"ctt\"\>", "\<\"L\"\>", 
        TagBox[
         InterpretationBox[
          StyleBox["\<\"0\"\>",
           ShowStringCharacters->False],
          0,
          Editable->False],
         NumberForm[#, 2]& ], 
        TagBox[
         InterpretationBox[
          StyleBox["\<\"0.19\"\>",
           ShowStringCharacters->False],
          0.18658634673436553`,
          AutoDelete->True],
         NumberForm[#, {4, 2}]& ]},
       {"\<\"ctc\"\>", "\<\"L\"\>", 
        TagBox[
         InterpretationBox[
          StyleBox["\<\"0\"\>",
           ShowStringCharacters->False],
          0,
          Editable->False],
         NumberForm[#, 2]& ], 
        TagBox[
         InterpretationBox[
          StyleBox["\<\"0.16\"\>",
           ShowStringCharacters->False],
          0.161759761372315,
          AutoDelete->True],
         NumberForm[#, {4, 2}]& ]},
       {"\<\"cta\"\>", "\<\"L\"\>", 
        TagBox[
         InterpretationBox[
          StyleBox["\<\"0\"\>",
           ShowStringCharacters->False],
          0,
          Editable->False],
         NumberForm[#, 2]& ], 
        TagBox[
         InterpretationBox[
          StyleBox["\<\"0.15\"\>",
           ShowStringCharacters->False],
          0.15064997304934216`,
          AutoDelete->True],
         NumberForm[#, {4, 2}]& ]},
       {"\<\"ctg\"\>", "\<\"L\"\>", 
        TagBox[
         InterpretationBox[
          StyleBox["\<\"1\"\>",
           ShowStringCharacters->False],
          1,
          Editable->False],
         NumberForm[#, 2]& ], 
        TagBox[
         InterpretationBox[
          StyleBox["\<\"0.22\"\>",
           ShowStringCharacters->False],
          0.22105052400230252`,
          AutoDelete->True],
         NumberForm[#, {4, 2}]& ]},
       {"\<\"caa\"\>", "\<\"Q\"\>", 
        TagBox[
         InterpretationBox[
          StyleBox["\<\"24\"\>",
           ShowStringCharacters->False],
          24,
          Editable->False],
         NumberForm[#, 2]& ], 
        TagBox[
         InterpretationBox[
          StyleBox["\<\"304.40\"\>",
           ShowStringCharacters->False],
          304.40254328409316`,
          AutoDelete->True],
         NumberForm[#, {4, 2}]& ]},
       {"\<\"cag\"\>", "\<\"Q\"\>", 
        TagBox[
         InterpretationBox[
          StyleBox["\<\"547\"\>",
           ShowStringCharacters->False],
          547,
          Editable->False],
         NumberForm[#, 2]& ], 
        TagBox[
         InterpretationBox[
          StyleBox["\<\"266.60\"\>",
           ShowStringCharacters->False],
          266.59745671590684`,
          AutoDelete->True],
         NumberForm[#, {4, 2}]& ]},
       {"\<\"---\"\>", "\<\"--\"\>", "\<\"-------\"\>", "\<\"-------\"\>"},
       {"\<\"mPD\"\>", "\<\"\"\>", "0.0840324299168432268`2.", 
        "0.5029135111663814783`2."},
       {"\<\"\"\>", "\<\"\"\>", "\<\"nPD:\"\>", "0.17`"},
       {"\<\"\"\>", "\<\"\"\>", "\<\"N. weight:\"\>", 
        TagBox[
         InterpretationBox[
          StyleBox["\<\"0.84\"\>",
           ShowStringCharacters->False],
          0.8396151843082469,
          AutoDelete->True],
         NumberForm[#, 2]& ]},
       {"\<\"\"\>", "\<\"\"\>", 
        StyleBox["\<\"Sc. PD:\"\>",
         StripOnInput->False,
         LineColor->RGBColor[
           Rational[71, 85], 
           Rational[94, 255], 0],
         FrontFaceColor->RGBColor[
           Rational[71, 85], 
           Rational[94, 255], 0],
         BackFaceColor->RGBColor[
           Rational[71, 85], 
           Rational[94, 255], 0],
         GraphicsColor->RGBColor[
           Rational[71, 85], 
           Rational[94, 255], 0],
         FontColor->RGBColor[
           Rational[71, 85], 
           Rational[94, 255], 0]], 
        StyleBox[
         TagBox[
          InterpretationBox[
           StyleBox["\<\"-0.084\"\>",
            ShowStringCharacters->False],
           -0.08373681759181563,
           AutoDelete->True],
          NumberForm[#, 2]& ],
         StripOnInput->False,
         LineColor->RGBColor[
           Rational[71, 85], 
           Rational[94, 255], 0],
         FrontFaceColor->RGBColor[
           Rational[71, 85], 
           Rational[94, 255], 0],
         BackFaceColor->RGBColor[
           Rational[71, 85], 
           Rational[94, 255], 0],
         GraphicsColor->RGBColor[
           Rational[71, 85], 
           Rational[94, 255], 0],
         FontColor->RGBColor[
           Rational[71, 85], 
           Rational[94, 255], 0]]},
       {"\<\"\"\>", "\<\"\"\>", 
        StyleBox["\<\"Sc. rank:\"\>",
         StripOnInput->False,
         LineColor->RGBColor[
           Rational[71, 85], 
           Rational[94, 255], 0],
         FrontFaceColor->RGBColor[
           Rational[71, 85], 
           Rational[94, 255], 0],
         BackFaceColor->RGBColor[
           Rational[71, 85], 
           Rational[94, 255], 0],
         GraphicsColor->RGBColor[
           Rational[71, 85], 
           Rational[94, 255], 0],
         FontColor->RGBColor[
           Rational[71, 85], 
           Rational[94, 255], 0]], 
        StyleBox[
         TagBox[
          InterpretationBox[
           StyleBox["\<\"-64.2\"\>",
            ShowStringCharacters->False],
           -64.20175243628674,
           AutoDelete->True],
          NumberForm[#, {5, 1}]& ],
         StripOnInput->False,
         LineColor->RGBColor[
           Rational[71, 85], 
           Rational[94, 255], 0],
         FrontFaceColor->RGBColor[
           Rational[71, 85], 
           Rational[94, 255], 0],
         BackFaceColor->RGBColor[
           Rational[71, 85], 
           Rational[94, 255], 0],
         GraphicsColor->RGBColor[
           Rational[71, 85], 
           Rational[94, 255], 0],
         FontColor->RGBColor[
           Rational[71, 85], 
           Rational[94, 255], 0]]}
      },
      GridBoxAlignment->{"Columns" -> {{Center}}, "Rows" -> {{Baseline}}},
      GridBoxSpacings->{"Columns" -> {
          Offset[0.27999999999999997`], {
           Offset[0.7]}, 
          Offset[0.27999999999999997`]}, "Rows" -> {
          Offset[0.2], {
           Offset[0.4]}, 
          Offset[0.2]}}], "\[NoBreak]", ")"}],
    Function[BoxForm`e$, 
     MatrixForm[BoxForm`e$]]], ",", 
   TagBox[
    RowBox[{"(", "\[NoBreak]", GridBox[{
       {"\<\"PB2\"\>", "\<\"\"\>", "\<\"\"\>", "\<\"\"\>"},
       {"\<\"Pos.\"\>", "\<\"14\"\>", "\<\"obs:\"\>", "\<\"exp:\"\>"},
       {"\<\"tct\"\>", "\<\"S\"\>", 
        TagBox[
         InterpretationBox[
          StyleBox["\<\"530\"\>",
           ShowStringCharacters->False],
          530,
          Editable->False],
         NumberForm[#, 2]& ], 
        TagBox[
         InterpretationBox[
          StyleBox["\<\"90.93\"\>",
           ShowStringCharacters->False],
          90.93445280804444,
          AutoDelete->True],
         NumberForm[#, {4, 2}]& ]},
       {"\<\"tcc\"\>", "\<\"S\"\>", 
        TagBox[
         InterpretationBox[
          StyleBox["\<\"42\"\>",
           ShowStringCharacters->False],
          42,
          Editable->False],
         NumberForm[#, 2]& ], 
        TagBox[
         InterpretationBox[
          StyleBox["\<\"79.68\"\>",
           ShowStringCharacters->False],
          79.68241477784133,
          AutoDelete->True],
         NumberForm[#, {4, 2}]& ]},
       {"\<\"tca\"\>", "\<\"S\"\>", 
        TagBox[
         InterpretationBox[
          StyleBox["\<\"0\"\>",
           ShowStringCharacters->False],
          0,
          Editable->False],
         NumberForm[#, 2]& ], 
        TagBox[
         InterpretationBox[
          StyleBox["\<\"126.70\"\>",
           ShowStringCharacters->False],
          126.72078567374828`,
          AutoDelete->True],
         NumberForm[#, {4, 2}]& ]},
       {"\<\"tcg\"\>", "\<\"S\"\>", 
        TagBox[
         InterpretationBox[
          StyleBox["\<\"0\"\>",
           ShowStringCharacters->False],
          0,
          Editable->False],
         NumberForm[#, 2]& ], 
        TagBox[
         InterpretationBox[
          StyleBox["\<\"34.87\"\>",
           ShowStringCharacters->False],
          34.86585861766711,
          AutoDelete->True],
         NumberForm[#, {4, 2}]& ]},
       {"\<\"agt\"\>", "\<\"S\"\>", 
        TagBox[
         InterpretationBox[
          StyleBox["\<\"0\"\>",
           ShowStringCharacters->False],
          0,
          Editable->False],
         NumberForm[#, 2]& ], 
        TagBox[
         InterpretationBox[
          StyleBox["\<\"125.80\"\>",
           ShowStringCharacters->False],
          125.83656503248069`,
          AutoDelete->True],
         NumberForm[#, {4, 2}]& ]},
       {"\<\"agc\"\>", "\<\"S\"\>", 
        TagBox[
         InterpretationBox[
          StyleBox["\<\"0\"\>",
           ShowStringCharacters->False],
          0,
          Editable->False],
         NumberForm[#, 2]& ], 
        TagBox[
         InterpretationBox[
          StyleBox["\<\"114.00\"\>",
           ShowStringCharacters->False],
          113.95992309021814`,
          AutoDelete->True],
         NumberForm[#, {4, 2}]& ]},
       {"\<\"---\"\>", "\<\"--\"\>", "\<\"-------\"\>", "\<\"-------\"\>"},
       {"\<\"mPD\"\>", "\<\"\"\>", "0.1363085251001187954`2.", 
        "1.6628812140913741776`2."},
       {"\<\"\"\>", "\<\"\"\>", "\<\"nPD:\"\>", "0.08`"},
       {"\<\"\"\>", "\<\"\"\>", "\<\"N. weight:\"\>", 
        TagBox[
         InterpretationBox[
          StyleBox["\<\"2.3\"\>",
           ShowStringCharacters->False],
          2.2731018898190967`,
          AutoDelete->True],
         NumberForm[#, 2]& ]},
       {"\<\"\"\>", "\<\"\"\>", 
        StyleBox["\<\"Sc. PD:\"\>",
         StripOnInput->False,
         LineColor->RGBColor[
           Rational[71, 85], 
           Rational[94, 255], 0],
         FrontFaceColor->RGBColor[
           Rational[71, 85], 
           Rational[94, 255], 0],
         BackFaceColor->RGBColor[
           Rational[71, 85], 
           Rational[94, 255], 0],
         GraphicsColor->RGBColor[
           Rational[71, 85], 
           Rational[94, 255], 0],
         FontColor->RGBColor[
           Rational[71, 85], 
           Rational[94, 255], 0]], 
        StyleBox[
         TagBox[
          InterpretationBox[
           StyleBox["\<\"-0.41\"\>",
            ShowStringCharacters->False],
           -0.4112142482450798,
           AutoDelete->True],
          NumberForm[#, 2]& ],
         StripOnInput->False,
         LineColor->RGBColor[
           Rational[71, 85], 
           Rational[94, 255], 0],
         FrontFaceColor->RGBColor[
           Rational[71, 85], 
           Rational[94, 255], 0],
         BackFaceColor->RGBColor[
           Rational[71, 85], 
           Rational[94, 255], 0],
         GraphicsColor->RGBColor[
           Rational[71, 85], 
           Rational[94, 255], 0],
         FontColor->RGBColor[
           Rational[71, 85], 
           Rational[94, 255], 0]]},
       {"\<\"\"\>", "\<\"\"\>", 
        StyleBox["\<\"Sc. rank:\"\>",
         StripOnInput->False,
         LineColor->RGBColor[
           Rational[71, 85], 
           Rational[94, 255], 0],
         FrontFaceColor->RGBColor[
           Rational[71, 85], 
           Rational[94, 255], 0],
         BackFaceColor->RGBColor[
           Rational[71, 85], 
           Rational[94, 255], 0],
         GraphicsColor->RGBColor[
           Rational[71, 85], 
           Rational[94, 255], 0],
         FontColor->RGBColor[
           Rational[71, 85], 
           Rational[94, 255], 0]], 
        StyleBox[
         TagBox[
          InterpretationBox[
           StyleBox["\<\"-398.2\"\>",
            ShowStringCharacters->False],
           -398.2178148288435,
           AutoDelete->True],
          NumberForm[#, {5, 1}]& ],
         StripOnInput->False,
         LineColor->RGBColor[
           Rational[71, 85], 
           Rational[94, 255], 0],
         FrontFaceColor->RGBColor[
           Rational[71, 85], 
           Rational[94, 255], 0],
         BackFaceColor->RGBColor[
           Rational[71, 85], 
           Rational[94, 255], 0],
         GraphicsColor->RGBColor[
           Rational[71, 85], 
           Rational[94, 255], 0],
         FontColor->RGBColor[
           Rational[71, 85], 
           Rational[94, 255], 0]]}
      },
      GridBoxAlignment->{"Columns" -> {{Center}}, "Rows" -> {{Baseline}}},
      GridBoxSpacings->{"Columns" -> {
          Offset[0.27999999999999997`], {
           Offset[0.7]}, 
          Offset[0.27999999999999997`]}, "Rows" -> {
          Offset[0.2], {
           Offset[0.4]}, 
          Offset[0.2]}}], "\[NoBreak]", ")"}],
    Function[BoxForm`e$, 
     MatrixForm[BoxForm`e$]]], ",", 
   TagBox[
    RowBox[{"(", "\[NoBreak]", GridBox[{
       {"\<\"PB2\"\>", "\<\"\"\>", "\<\"\"\>", "\<\"\"\>"},
       {"\<\"Pos.\"\>", "\<\"15\"\>", "\<\"obs:\"\>", "\<\"exp:\"\>"},
       {"\<\"cgt\"\>", "\<\"R\"\>", 
        TagBox[
         InterpretationBox[
          StyleBox["\<\"0\"\>",
           ShowStringCharacters->False],
          0,
          Editable->False],
         NumberForm[#, 2]& ], 
        TagBox[
         InterpretationBox[
          StyleBox["\<\"23.75\"\>",
           ShowStringCharacters->False],
          23.746662160351864`,
          AutoDelete->True],
         NumberForm[#, {4, 2}]& ]},
       {"\<\"cgc\"\>", "\<\"R\"\>", 
        TagBox[
         InterpretationBox[
          StyleBox["\<\"572\"\>",
           ShowStringCharacters->False],
          572,
          Editable->False],
         NumberForm[#, 2]& ], 
        TagBox[
         InterpretationBox[
          StyleBox["\<\"28.01\"\>",
           ShowStringCharacters->False],
          28.007910277249472`,
          AutoDelete->True],
         NumberForm[#, {4, 2}]& ]},
       {"\<\"cga\"\>", "\<\"R\"\>", 
        TagBox[
         InterpretationBox[
          StyleBox["\<\"0\"\>",
           ShowStringCharacters->False],
          0,
          Editable->False],
         NumberForm[#, 2]& ], 
        TagBox[
         InterpretationBox[
          StyleBox["\<\"54.97\"\>",
           ShowStringCharacters->False],
          54.97236219526768,
          AutoDelete->True],
         NumberForm[#, {4, 2}]& ]},
       {"\<\"cgg\"\>", "\<\"R\"\>", 
        TagBox[
         InterpretationBox[
          StyleBox["\<\"0\"\>",
           ShowStringCharacters->False],
          0,
          Editable->False],
         NumberForm[#, 2]& ], 
        TagBox[
         InterpretationBox[
          StyleBox["\<\"47.73\"\>",
           ShowStringCharacters->False],
          47.7324328255599,
          AutoDelete->True],
         NumberForm[#, {4, 2}]& ]},
       {"\<\"aga\"\>", "\<\"R\"\>", 
        TagBox[
         InterpretationBox[
          StyleBox["\<\"0\"\>",
           ShowStringCharacters->False],
          0,
          Editable->False],
         NumberForm[#, 2]& ], 
        TagBox[
         InterpretationBox[
          StyleBox["\<\"257.20\"\>",
           ShowStringCharacters->False],
          257.24298608918633`,
          AutoDelete->True],
         NumberForm[#, {4, 2}]& ]},
       {"\<\"agg\"\>", "\<\"R\"\>", 
        TagBox[
         InterpretationBox[
          StyleBox["\<\"0\"\>",
           ShowStringCharacters->False],
          0,
          Editable->False],
         NumberForm[#, 2]& ], 
        TagBox[
         InterpretationBox[
          StyleBox["\<\"160.30\"\>",
           ShowStringCharacters->False],
          160.29764645238473`,
          AutoDelete->True],
         NumberForm[#, {4, 2}]& ]},
       {"\<\"---\"\>", "\<\"--\"\>", "\<\"-------\"\>", "\<\"-------\"\>"},
       {"\<\"mPD\"\>", "\<\"\"\>", "0", "0.9599089178887085427`2."},
       {"\<\"\"\>", "\<\"\"\>", "\<\"nPD:\"\>", "0.`"},
       {"\<\"\"\>", "\<\"\"\>", "\<\"N. weight:\"\>", 
        TagBox[
         InterpretationBox[
          StyleBox["\<\"4.3\"\>",
           ShowStringCharacters->False],
          4.309707045614389,
          AutoDelete->True],
         NumberForm[#, 2]& ]},
       {"\<\"\"\>", "\<\"\"\>", 
        StyleBox["\<\"Sc. PD:\"\>",
         StripOnInput->False,
         LineColor->RGBColor[
           Rational[71, 85], 
           Rational[94, 255], 0],
         FrontFaceColor->RGBColor[
           Rational[71, 85], 
           Rational[94, 255], 0],
         BackFaceColor->RGBColor[
           Rational[71, 85], 
           Rational[94, 255], 0],
         GraphicsColor->RGBColor[
           Rational[71, 85], 
           Rational[94, 255], 0],
         FontColor->RGBColor[
           Rational[71, 85], 
           Rational[94, 255], 0]], 
        StyleBox[
         TagBox[
          InterpretationBox[
           StyleBox["\<\"-1.1\"\>",
            ShowStringCharacters->False],
           -1.116532741495503,
           AutoDelete->True],
          NumberForm[#, 2]& ],
         StripOnInput->False,
         LineColor->RGBColor[
           Rational[71, 85], 
           Rational[94, 255], 0],
         FrontFaceColor->RGBColor[
           Rational[71, 85], 
           Rational[94, 255], 0],
         BackFaceColor->RGBColor[
           Rational[71, 85], 
           Rational[94, 255], 0],
         GraphicsColor->RGBColor[
           Rational[71, 85], 
           Rational[94, 255], 0],
         FontColor->RGBColor[
           Rational[71, 85], 
           Rational[94, 255], 0]]},
       {"\<\"\"\>", "\<\"\"\>", 
        StyleBox["\<\"Sc. rank:\"\>",
         StripOnInput->False,
         LineColor->RGBColor[
           Rational[71, 85], 
           Rational[94, 255], 0],
         FrontFaceColor->RGBColor[
           Rational[71, 85], 
           Rational[94, 255], 0],
         BackFaceColor->RGBColor[
           Rational[71, 85], 
           Rational[94, 255], 0],
         GraphicsColor->RGBColor[
           Rational[71, 85], 
           Rational[94, 255], 0],
         FontColor->RGBColor[
           Rational[71, 85], 
           Rational[94, 255], 0]], 
        StyleBox[
         TagBox[
          InterpretationBox[
           StyleBox["\<\"-1486.9\"\>",
            ShowStringCharacters->False],
           -1486.914529910778,
           AutoDelete->True],
          NumberForm[#, {5, 1}]& ],
         StripOnInput->False,
         LineColor->RGBColor[
           Rational[71, 85], 
           Rational[94, 255], 0],
         FrontFaceColor->RGBColor[
           Rational[71, 85], 
           Rational[94, 255], 0],
         BackFaceColor->RGBColor[
           Rational[71, 85], 
           Rational[94, 255], 0],
         GraphicsColor->RGBColor[
           Rational[71, 85], 
           Rational[94, 255], 0],
         FontColor->RGBColor[
           Rational[71, 85], 
           Rational[94, 255], 0]]}
      },
      GridBoxAlignment->{"Columns" -> {{Center}}, "Rows" -> {{Baseline}}},
      GridBoxSpacings->{"Columns" -> {
          Offset[0.27999999999999997`], {
           Offset[0.7]}, 
          Offset[0.27999999999999997`]}, "Rows" -> {
          Offset[0.2], {
           Offset[0.4]}, 
          Offset[0.2]}}], "\[NoBreak]", ")"}],
    Function[BoxForm`e$, 
     MatrixForm[BoxForm`e$]]], ",", 
   TagBox[
    RowBox[{"(", "\[NoBreak]", GridBox[{
       {"\<\"PB2\"\>", "\<\"\"\>", "\<\"\"\>", "\<\"\"\>"},
       {"\<\"Pos.\"\>", "\<\"16\"\>", "\<\"obs:\"\>", "\<\"exp:\"\>"},
       {"\<\"tct\"\>", "\<\"S\"\>", 
        TagBox[
         InterpretationBox[
          StyleBox["\<\"0\"\>",
           ShowStringCharacters->False],
          0,
          Editable->False],
         NumberForm[#, 2]& ], 
        TagBox[
         InterpretationBox[
          StyleBox["\<\"0.16\"\>",
           ShowStringCharacters->False],
          0.15897631609797977`,
          AutoDelete->True],
         NumberForm[#, {4, 2}]& ]},
       {"\<\"tcc\"\>", "\<\"S\"\>", 
        TagBox[
         InterpretationBox[
          StyleBox["\<\"0\"\>",
           ShowStringCharacters->False],
          0,
          Editable->False],
         NumberForm[#, 2]& ], 
        TagBox[
         InterpretationBox[
          StyleBox["\<\"0.14\"\>",
           ShowStringCharacters->False],
          0.13930492094028207`,
          AutoDelete->True],
         NumberForm[#, {4, 2}]& ]},
       {"\<\"tca\"\>", "\<\"S\"\>", 
        TagBox[
         InterpretationBox[
          StyleBox["\<\"0\"\>",
           ShowStringCharacters->False],
          0,
          Editable->False],
         NumberForm[#, 2]& ], 
        TagBox[
         InterpretationBox[
          StyleBox["\<\"0.22\"\>",
           ShowStringCharacters->False],
          0.2215398350939655,
          AutoDelete->True],
         NumberForm[#, {4, 2}]& ]},
       {"\<\"tcg\"\>", "\<\"S\"\>", 
        TagBox[
         InterpretationBox[
          StyleBox["\<\"0\"\>",
           ShowStringCharacters->False],
          0,
          Editable->False],
         NumberForm[#, 2]& ], 
        TagBox[
         InterpretationBox[
          StyleBox["\<\"0.06\"\>",
           ShowStringCharacters->False],
          0.0609542982826348,
          AutoDelete->True],
         NumberForm[#, {4, 2}]& ]},
       {"\<\"act\"\>", "\<\"T\"\>", 
        TagBox[
         InterpretationBox[
          StyleBox["\<\"559\"\>",
           ShowStringCharacters->False],
          559,
          Editable->False],
         NumberForm[#, 2]& ], 
        TagBox[
         InterpretationBox[
          StyleBox["\<\"150.90\"\>",
           ShowStringCharacters->False],
          150.8529772328067,
          AutoDelete->True],
         NumberForm[#, {4, 2}]& ]},
       {"\<\"acc\"\>", "\<\"T\"\>", 
        TagBox[
         InterpretationBox[
          StyleBox["\<\"12\"\>",
           ShowStringCharacters->False],
          12,
          Editable->False],
         NumberForm[#, 2]& ], 
        TagBox[
         InterpretationBox[
          StyleBox["\<\"122.50\"\>",
           ShowStringCharacters->False],
          122.52831857768192`,
          AutoDelete->True],
         NumberForm[#, {4, 2}]& ]},
       {"\<\"aca\"\>", "\<\"T\"\>", 
        TagBox[
         InterpretationBox[
          StyleBox["\<\"0\"\>",
           ShowStringCharacters->False],
          0,
          Editable->False],
         NumberForm[#, 2]& ], 
        TagBox[
         InterpretationBox[
          StyleBox["\<\"250.20\"\>",
           ShowStringCharacters->False],
          250.15092805169854`,
          AutoDelete->True],
         NumberForm[#, {4, 2}]& ]},
       {"\<\"acg\"\>", "\<\"T\"\>", 
        TagBox[
         InterpretationBox[
          StyleBox["\<\"0\"\>",
           ShowStringCharacters->False],
          0,
          Editable->False],
         NumberForm[#, 2]& ], 
        TagBox[
         InterpretationBox[
          StyleBox["\<\"47.47\"\>",
           ShowStringCharacters->False],
          47.46777613781281,
          AutoDelete->True],
         NumberForm[#, {4, 2}]& ]},
       {"\<\"agt\"\>", "\<\"S\"\>", 
        TagBox[
         InterpretationBox[
          StyleBox["\<\"1\"\>",
           ShowStringCharacters->False],
          1,
          Editable->False],
         NumberForm[#, 2]& ], 
        TagBox[
         InterpretationBox[
          StyleBox["\<\"0.22\"\>",
           ShowStringCharacters->False],
          0.21999399481202922`,
          AutoDelete->True],
         NumberForm[#, {4, 2}]& ]},
       {"\<\"agc\"\>", "\<\"S\"\>", 
        TagBox[
         InterpretationBox[
          StyleBox["\<\"0\"\>",
           ShowStringCharacters->False],
          0,
          Editable->False],
         NumberForm[#, 2]& ], 
        TagBox[
         InterpretationBox[
          StyleBox["\<\"0.20\"\>",
           ShowStringCharacters->False],
          0.19923063477310865`,
          AutoDelete->True],
         NumberForm[#, {4, 2}]& ]},
       {"\<\"---\"\>", "\<\"--\"\>", "\<\"-------\"\>", "\<\"-------\"\>"},
       {"\<\"mPD\"\>", "\<\"\"\>", "0.0446462469229544536`2.", 
        "0.6889525624916427575`2."},
       {"\<\"\"\>", "\<\"\"\>", "\<\"nPD:\"\>", "0.06`"},
       {"\<\"\"\>", "\<\"\"\>", "\<\"N. weight:\"\>", 
        TagBox[
         InterpretationBox[
          StyleBox["\<\"1.8\"\>",
           ShowStringCharacters->False],
          1.7682988453236632`,
          AutoDelete->True],
         NumberForm[#, 2]& ]},
       {"\<\"\"\>", "\<\"\"\>", 
        StyleBox["\<\"Sc. PD:\"\>",
         StripOnInput->False,
         LineColor->RGBColor[
           Rational[71, 85], 
           Rational[94, 255], 0],
         FrontFaceColor->RGBColor[
           Rational[71, 85], 
           Rational[94, 255], 0],
         BackFaceColor->RGBColor[
           Rational[71, 85], 
           Rational[94, 255], 0],
         GraphicsColor->RGBColor[
           Rational[71, 85], 
           Rational[94, 255], 0],
         FontColor->RGBColor[
           Rational[71, 85], 
           Rational[94, 255], 0]], 
        StyleBox[
         TagBox[
          InterpretationBox[
           StyleBox["\<\"-0.35\"\>",
            ShowStringCharacters->False],
           -0.3488436432216346,
           AutoDelete->True],
          NumberForm[#, 2]& ],
         StripOnInput->False,
         LineColor->RGBColor[
           Rational[71, 85], 
           Rational[94, 255], 0],
         FrontFaceColor->RGBColor[
           Rational[71, 85], 
           Rational[94, 255], 0],
         BackFaceColor->RGBColor[
           Rational[71, 85], 
           Rational[94, 255], 0],
         GraphicsColor->RGBColor[
           Rational[71, 85], 
           Rational[94, 255], 0],
         FontColor->RGBColor[
           Rational[71, 85], 
           Rational[94, 255], 0]]},
       {"\<\"\"\>", "\<\"\"\>", 
        StyleBox["\<\"Sc. rank:\"\>",
         StripOnInput->False,
         LineColor->RGBColor[
           Rational[71, 85], 
           Rational[94, 255], 0],
         FrontFaceColor->RGBColor[
           Rational[71, 85], 
           Rational[94, 255], 0],
         BackFaceColor->RGBColor[
           Rational[71, 85], 
           Rational[94, 255], 0],
         GraphicsColor->RGBColor[
           Rational[71, 85], 
           Rational[94, 255], 0],
         FontColor->RGBColor[
           Rational[71, 85], 
           Rational[94, 255], 0]], 
        StyleBox[
         TagBox[
          InterpretationBox[
           StyleBox["\<\"-337.3\"\>",
            ShowStringCharacters->False],
           -337.31777915918394`,
           AutoDelete->True],
          NumberForm[#, {5, 1}]& ],
         StripOnInput->False,
         LineColor->RGBColor[
           Rational[71, 85], 
           Rational[94, 255], 0],
         FrontFaceColor->RGBColor[
           Rational[71, 85], 
           Rational[94, 255], 0],
         BackFaceColor->RGBColor[
           Rational[71, 85], 
           Rational[94, 255], 0],
         GraphicsColor->RGBColor[
           Rational[71, 85], 
           Rational[94, 255], 0],
         FontColor->RGBColor[
           Rational[71, 85], 
           Rational[94, 255], 0]]}
      },
      GridBoxAlignment->{"Columns" -> {{Center}}, "Rows" -> {{Baseline}}},
      GridBoxSpacings->{"Columns" -> {
          Offset[0.27999999999999997`], {
           Offset[0.7]}, 
          Offset[0.27999999999999997`]}, "Rows" -> {
          Offset[0.2], {
           Offset[0.4]}, 
          Offset[0.2]}}], "\[NoBreak]", ")"}],
    Function[BoxForm`e$, 
     MatrixForm[BoxForm`e$]]], ",", 
   TagBox[
    RowBox[{"(", "\[NoBreak]", GridBox[{
       {"\<\"PB2\"\>", "\<\"\"\>", "\<\"\"\>", "\<\"\"\>"},
       {"\<\"Pos.\"\>", "\<\"17\"\>", "\<\"obs:\"\>", "\<\"exp:\"\>"},
       {"\<\"cgt\"\>", "\<\"R\"\>", 
        TagBox[
         InterpretationBox[
          StyleBox["\<\"0\"\>",
           ShowStringCharacters->False],
          0,
          Editable->False],
         NumberForm[#, 2]& ], 
        TagBox[
         InterpretationBox[
          StyleBox["\<\"23.75\"\>",
           ShowStringCharacters->False],
          23.746662160351864`,
          AutoDelete->True],
         NumberForm[#, {4, 2}]& ]},
       {"\<\"cgc\"\>", "\<\"R\"\>", 
        TagBox[
         InterpretationBox[
          StyleBox["\<\"572\"\>",
           ShowStringCharacters->False],
          572,
          Editable->False],
         NumberForm[#, 2]& ], 
        TagBox[
         InterpretationBox[
          StyleBox["\<\"28.01\"\>",
           ShowStringCharacters->False],
          28.007910277249472`,
          AutoDelete->True],
         NumberForm[#, {4, 2}]& ]},
       {"\<\"cga\"\>", "\<\"R\"\>", 
        TagBox[
         InterpretationBox[
          StyleBox["\<\"0\"\>",
           ShowStringCharacters->False],
          0,
          Editable->False],
         NumberForm[#, 2]& ], 
        TagBox[
         InterpretationBox[
          StyleBox["\<\"54.97\"\>",
           ShowStringCharacters->False],
          54.97236219526768,
          AutoDelete->True],
         NumberForm[#, {4, 2}]& ]},
       {"\<\"cgg\"\>", "\<\"R\"\>", 
        TagBox[
         InterpretationBox[
          StyleBox["\<\"0\"\>",
           ShowStringCharacters->False],
          0,
          Editable->False],
         NumberForm[#, 2]& ], 
        TagBox[
         InterpretationBox[
          StyleBox["\<\"47.73\"\>",
           ShowStringCharacters->False],
          47.7324328255599,
          AutoDelete->True],
         NumberForm[#, {4, 2}]& ]},
       {"\<\"aga\"\>", "\<\"R\"\>", 
        TagBox[
         InterpretationBox[
          StyleBox["\<\"0\"\>",
           ShowStringCharacters->False],
          0,
          Editable->False],
         NumberForm[#, 2]& ], 
        TagBox[
         InterpretationBox[
          StyleBox["\<\"257.20\"\>",
           ShowStringCharacters->False],
          257.24298608918633`,
          AutoDelete->True],
         NumberForm[#, {4, 2}]& ]},
       {"\<\"agg\"\>", "\<\"R\"\>", 
        TagBox[
         InterpretationBox[
          StyleBox["\<\"0\"\>",
           ShowStringCharacters->False],
          0,
          Editable->False],
         NumberForm[#, 2]& ], 
        TagBox[
         InterpretationBox[
          StyleBox["\<\"160.30\"\>",
           ShowStringCharacters->False],
          160.29764645238473`,
          AutoDelete->True],
         NumberForm[#, {4, 2}]& ]},
       {"\<\"---\"\>", "\<\"--\"\>", "\<\"-------\"\>", "\<\"-------\"\>"},
       {"\<\"mPD\"\>", "\<\"\"\>", "0", "0.9599089178887085427`2."},
       {"\<\"\"\>", "\<\"\"\>", "\<\"nPD:\"\>", "0.`"},
       {"\<\"\"\>", "\<\"\"\>", "\<\"N. weight:\"\>", 
        TagBox[
         InterpretationBox[
          StyleBox["\<\"4.3\"\>",
           ShowStringCharacters->False],
          4.309707045614389,
          AutoDelete->True],
         NumberForm[#, 2]& ]},
       {"\<\"\"\>", "\<\"\"\>", 
        StyleBox["\<\"Sc. PD:\"\>",
         StripOnInput->False,
         LineColor->RGBColor[
           Rational[71, 85], 
           Rational[94, 255], 0],
         FrontFaceColor->RGBColor[
           Rational[71, 85], 
           Rational[94, 255], 0],
         BackFaceColor->RGBColor[
           Rational[71, 85], 
           Rational[94, 255], 0],
         GraphicsColor->RGBColor[
           Rational[71, 85], 
           Rational[94, 255], 0],
         FontColor->RGBColor[
           Rational[71, 85], 
           Rational[94, 255], 0]], 
        StyleBox[
         TagBox[
          InterpretationBox[
           StyleBox["\<\"-1.1\"\>",
            ShowStringCharacters->False],
           -1.116532741495503,
           AutoDelete->True],
          NumberForm[#, 2]& ],
         StripOnInput->False,
         LineColor->RGBColor[
           Rational[71, 85], 
           Rational[94, 255], 0],
         FrontFaceColor->RGBColor[
           Rational[71, 85], 
           Rational[94, 255], 0],
         BackFaceColor->RGBColor[
           Rational[71, 85], 
           Rational[94, 255], 0],
         GraphicsColor->RGBColor[
           Rational[71, 85], 
           Rational[94, 255], 0],
         FontColor->RGBColor[
           Rational[71, 85], 
           Rational[94, 255], 0]]},
       {"\<\"\"\>", "\<\"\"\>", 
        StyleBox["\<\"Sc. rank:\"\>",
         StripOnInput->False,
         LineColor->RGBColor[
           Rational[71, 85], 
           Rational[94, 255], 0],
         FrontFaceColor->RGBColor[
           Rational[71, 85], 
           Rational[94, 255], 0],
         BackFaceColor->RGBColor[
           Rational[71, 85], 
           Rational[94, 255], 0],
         GraphicsColor->RGBColor[
           Rational[71, 85], 
           Rational[94, 255], 0],
         FontColor->RGBColor[
           Rational[71, 85], 
           Rational[94, 255], 0]], 
        StyleBox[
         TagBox[
          InterpretationBox[
           StyleBox["\<\"-1486.9\"\>",
            ShowStringCharacters->False],
           -1486.914529910778,
           AutoDelete->True],
          NumberForm[#, {5, 1}]& ],
         StripOnInput->False,
         LineColor->RGBColor[
           Rational[71, 85], 
           Rational[94, 255], 0],
         FrontFaceColor->RGBColor[
           Rational[71, 85], 
           Rational[94, 255], 0],
         BackFaceColor->RGBColor[
           Rational[71, 85], 
           Rational[94, 255], 0],
         GraphicsColor->RGBColor[
           Rational[71, 85], 
           Rational[94, 255], 0],
         FontColor->RGBColor[
           Rational[71, 85], 
           Rational[94, 255], 0]]}
      },
      GridBoxAlignment->{"Columns" -> {{Center}}, "Rows" -> {{Baseline}}},
      GridBoxSpacings->{"Columns" -> {
          Offset[0.27999999999999997`], {
           Offset[0.7]}, 
          Offset[0.27999999999999997`]}, "Rows" -> {
          Offset[0.2], {
           Offset[0.4]}, 
          Offset[0.2]}}], "\[NoBreak]", ")"}],
    Function[BoxForm`e$, 
     MatrixForm[BoxForm`e$]]], ",", 
   TagBox[
    RowBox[{"(", "\[NoBreak]", GridBox[{
       {"\<\"PB2\"\>", "\<\"\"\>", "\<\"\"\>", "\<\"\"\>"},
       {"\<\"Pos.\"\>", "\<\"18\"\>", "\<\"obs:\"\>", "\<\"exp:\"\>"},
       {"\<\"gaa\"\>", "\<\"E\"\>", 
        TagBox[
         InterpretationBox[
          StyleBox["\<\"0\"\>",
           ShowStringCharacters->False],
          0,
          Editable->False],
         NumberForm[#, 2]& ], 
        TagBox[
         InterpretationBox[
          StyleBox["\<\"329.10\"\>",
           ShowStringCharacters->False],
          329.1443532552858,
          AutoDelete->True],
         NumberForm[#, {4, 2}]& ]},
       {"\<\"gag\"\>", "\<\"E\"\>", 
        TagBox[
         InterpretationBox[
          StyleBox["\<\"572\"\>",
           ShowStringCharacters->False],
          572,
          Editable->False],
         NumberForm[#, 2]& ], 
        TagBox[
         InterpretationBox[
          StyleBox["\<\"242.90\"\>",
           ShowStringCharacters->False],
          242.8556467447142,
          AutoDelete->True],
         NumberForm[#, {4, 2}]& ]},
       {"\<\"---\"\>", "\<\"--\"\>", "\<\"-------\"\>", "\<\"-------\"\>"},
       {"\<\"mPD\"\>", "\<\"\"\>", "0", "0.4886214777139661039`2."},
       {"\<\"\"\>", "\<\"\"\>", "\<\"nPD:\"\>", "0.`"},
       {"\<\"\"\>", "\<\"\"\>", "\<\"N. weight:\"\>", 
        TagBox[
         InterpretationBox[
          StyleBox["\<\"1.2\"\>",
           ShowStringCharacters->False],
          1.223874796628916,
          AutoDelete->True],
         NumberForm[#, 2]& ]},
       {"\<\"\"\>", "\<\"\"\>", 
        StyleBox["\<\"Sc. PD:\"\>",
         StripOnInput->False,
         LineColor->RGBColor[
           Rational[71, 85], 
           Rational[94, 255], 0],
         FrontFaceColor->RGBColor[
           Rational[71, 85], 
           Rational[94, 255], 0],
         BackFaceColor->RGBColor[
           Rational[71, 85], 
           Rational[94, 255], 0],
         GraphicsColor->RGBColor[
           Rational[71, 85], 
           Rational[94, 255], 0],
         FontColor->RGBColor[
           Rational[71, 85], 
           Rational[94, 255], 0]], 
        StyleBox[
         TagBox[
          InterpretationBox[
           StyleBox["\<\"-0.32\"\>",
            ShowStringCharacters->False],
           -0.31707405340181954`,
           AutoDelete->True],
          NumberForm[#, 2]& ],
         StripOnInput->False,
         LineColor->RGBColor[
           Rational[71, 85], 
           Rational[94, 255], 0],
         FrontFaceColor->RGBColor[
           Rational[71, 85], 
           Rational[94, 255], 0],
         BackFaceColor->RGBColor[
           Rational[71, 85], 
           Rational[94, 255], 0],
         GraphicsColor->RGBColor[
           Rational[71, 85], 
           Rational[94, 255], 0],
         FontColor->RGBColor[
           Rational[71, 85], 
           Rational[94, 255], 0]]},
       {"\<\"\"\>", "\<\"\"\>", 
        StyleBox["\<\"Sc. rank:\"\>",
         StripOnInput->False,
         LineColor->RGBColor[
           Rational[71, 85], 
           Rational[94, 255], 0],
         FrontFaceColor->RGBColor[
           Rational[71, 85], 
           Rational[94, 255], 0],
         BackFaceColor->RGBColor[
           Rational[71, 85], 
           Rational[94, 255], 0],
         GraphicsColor->RGBColor[
           Rational[71, 85], 
           Rational[94, 255], 0],
         FontColor->RGBColor[
           Rational[71, 85], 
           Rational[94, 255], 0]], 
        StyleBox[
         TagBox[
          InterpretationBox[
           StyleBox["\<\"-422.3\"\>",
            ShowStringCharacters->False],
           -422.25543375412985`,
           AutoDelete->True],
          NumberForm[#, {5, 1}]& ],
         StripOnInput->False,
         LineColor->RGBColor[
           Rational[71, 85], 
           Rational[94, 255], 0],
         FrontFaceColor->RGBColor[
           Rational[71, 85], 
           Rational[94, 255], 0],
         BackFaceColor->RGBColor[
           Rational[71, 85], 
           Rational[94, 255], 0],
         GraphicsColor->RGBColor[
           Rational[71, 85], 
           Rational[94, 255], 0],
         FontColor->RGBColor[
           Rational[71, 85], 
           Rational[94, 255], 0]]}
      },
      GridBoxAlignment->{"Columns" -> {{Center}}, "Rows" -> {{Baseline}}},
      GridBoxSpacings->{"Columns" -> {
          Offset[0.27999999999999997`], {
           Offset[0.7]}, 
          Offset[0.27999999999999997`]}, "Rows" -> {
          Offset[0.2], {
           Offset[0.4]}, 
          Offset[0.2]}}], "\[NoBreak]", ")"}],
    Function[BoxForm`e$, 
     MatrixForm[BoxForm`e$]]], ",", 
   TagBox[
    RowBox[{"(", "\[NoBreak]", GridBox[{
       {"\<\"PB2\"\>", "\<\"\"\>", "\<\"\"\>", "\<\"\"\>"},
       {"\<\"Pos.\"\>", "\<\"19\"\>", "\<\"obs:\"\>", "\<\"exp:\"\>"},
       {"\<\"att\"\>", "\<\"I\"\>", 
        TagBox[
         InterpretationBox[
          StyleBox["\<\"1\"\>",
           ShowStringCharacters->False],
          1,
          Editable->False],
         NumberForm[#, 2]& ], 
        TagBox[
         InterpretationBox[
          StyleBox["\<\"215.00\"\>",
           ShowStringCharacters->False],
          215.03555057950678`,
          AutoDelete->True],
         NumberForm[#, {4, 2}]& ]},
       {"\<\"atc\"\>", "\<\"I\"\>", 
        TagBox[
         InterpretationBox[
          StyleBox["\<\"0\"\>",
           ShowStringCharacters->False],
          0,
          Editable->False],
         NumberForm[#, 2]& ], 
        TagBox[
         InterpretationBox[
          StyleBox["\<\"149.90\"\>",
           ShowStringCharacters->False],
          149.91107381522806`,
          AutoDelete->True],
         NumberForm[#, {4, 2}]& ]},
       {"\<\"ata\"\>", "\<\"I\"\>", 
        TagBox[
         InterpretationBox[
          StyleBox["\<\"571\"\>",
           ShowStringCharacters->False],
          571,
          Editable->False],
         NumberForm[#, 2]& ], 
        TagBox[
         InterpretationBox[
          StyleBox["\<\"207.10\"\>",
           ShowStringCharacters->False],
          207.0533756052652,
          AutoDelete->True],
         NumberForm[#, {4, 2}]& ]},
       {"\<\"---\"\>", "\<\"--\"\>", "\<\"-------\"\>", "\<\"-------\"\>"},
       {"\<\"mPD\"\>", "\<\"\"\>", "0.0034965034965034965`2.", 
        "0.6589542324349556857`2."},
       {"\<\"\"\>", "\<\"\"\>", "\<\"nPD:\"\>", "0.01`"},
       {"\<\"\"\>", "\<\"\"\>", "\<\"N. weight:\"\>", 
        TagBox[
         InterpretationBox[
          StyleBox["\<\"1.4\"\>",
           ShowStringCharacters->False],
          1.4357770973428337`,
          AutoDelete->True],
         NumberForm[#, 2]& ]},
       {"\<\"\"\>", "\<\"\"\>", 
        StyleBox["\<\"Sc. PD:\"\>",
         StripOnInput->False,
         LineColor->RGBColor[
           Rational[71, 85], 
           Rational[94, 255], 0],
         FrontFaceColor->RGBColor[
           Rational[71, 85], 
           Rational[94, 255], 0],
         BackFaceColor->RGBColor[
           Rational[71, 85], 
           Rational[94, 255], 0],
         GraphicsColor->RGBColor[
           Rational[71, 85], 
           Rational[94, 255], 0],
         FontColor->RGBColor[
           Rational[71, 85], 
           Rational[94, 255], 0]], 
        StyleBox[
         TagBox[
          InterpretationBox[
           StyleBox["\<\"-0.36\"\>",
            ShowStringCharacters->False],
           -0.3647073224388107,
           AutoDelete->True],
          NumberForm[#, 2]& ],
         StripOnInput->False,
         LineColor->RGBColor[
           Rational[71, 85], 
           Rational[94, 255], 0],
         FrontFaceColor->RGBColor[
           Rational[71, 85], 
           Rational[94, 255], 0],
         BackFaceColor->RGBColor[
           Rational[71, 85], 
           Rational[94, 255], 0],
         GraphicsColor->RGBColor[
           Rational[71, 85], 
           Rational[94, 255], 0],
         FontColor->RGBColor[
           Rational[71, 85], 
           Rational[94, 255], 0]]},
       {"\<\"\"\>", "\<\"\"\>", 
        StyleBox["\<\"Sc. rank:\"\>",
         StripOnInput->False,
         LineColor->RGBColor[
           Rational[71, 85], 
           Rational[94, 255], 0],
         FrontFaceColor->RGBColor[
           Rational[71, 85], 
           Rational[94, 255], 0],
         BackFaceColor->RGBColor[
           Rational[71, 85], 
           Rational[94, 255], 0],
         GraphicsColor->RGBColor[
           Rational[71, 85], 
           Rational[94, 255], 0],
         FontColor->RGBColor[
           Rational[71, 85], 
           Rational[94, 255], 0]], 
        StyleBox[
         TagBox[
          InterpretationBox[
           StyleBox["\<\"-440.3\"\>",
            ShowStringCharacters->False],
           -440.32680106064123`,
           AutoDelete->True],
          NumberForm[#, {5, 1}]& ],
         StripOnInput->False,
         LineColor->RGBColor[
           Rational[71, 85], 
           Rational[94, 255], 0],
         FrontFaceColor->RGBColor[
           Rational[71, 85], 
           Rational[94, 255], 0],
         BackFaceColor->RGBColor[
           Rational[71, 85], 
           Rational[94, 255], 0],
         GraphicsColor->RGBColor[
           Rational[71, 85], 
           Rational[94, 255], 0],
         FontColor->RGBColor[
           Rational[71, 85], 
           Rational[94, 255], 0]]}
      },
      GridBoxAlignment->{"Columns" -> {{Center}}, "Rows" -> {{Baseline}}},
      GridBoxSpacings->{"Columns" -> {
          Offset[0.27999999999999997`], {
           Offset[0.7]}, 
          Offset[0.27999999999999997`]}, "Rows" -> {
          Offset[0.2], {
           Offset[0.4]}, 
          Offset[0.2]}}], "\[NoBreak]", ")"}],
    Function[BoxForm`e$, 
     MatrixForm[BoxForm`e$]]], ",", 
   TagBox[
    RowBox[{"(", "\[NoBreak]", GridBox[{
       {"\<\"PB2\"\>", "\<\"\"\>", "\<\"\"\>", "\<\"\"\>"},
       {"\<\"Pos.\"\>", "\<\"20\"\>", "\<\"obs:\"\>", "\<\"exp:\"\>"},
       {"\<\"tta\"\>", "\<\"L\"\>", 
        TagBox[
         InterpretationBox[
          StyleBox["\<\"0\"\>",
           ShowStringCharacters->False],
          0,
          Editable->False],
         NumberForm[#, 2]& ], 
        TagBox[
         InterpretationBox[
          StyleBox["\<\"49.97\"\>",
           ShowStringCharacters->False],
          49.971187348201255`,
          AutoDelete->True],
         NumberForm[#, {4, 2}]& ]},
       {"\<\"ttg\"\>", "\<\"L\"\>", 
        TagBox[
         InterpretationBox[
          StyleBox["\<\"0\"\>",
           ShowStringCharacters->False],
          0,
          Editable->False],
         NumberForm[#, 2]& ], 
        TagBox[
         InterpretationBox[
          StyleBox["\<\"110.20\"\>",
           ShowStringCharacters->False],
          110.16215450123678`,
          AutoDelete->True],
         NumberForm[#, {4, 2}]& ]},
       {"\<\"ctt\"\>", "\<\"L\"\>", 
        TagBox[
         InterpretationBox[
          StyleBox["\<\"3\"\>",
           ShowStringCharacters->False],
          3,
          Editable->False],
         NumberForm[#, 2]& ], 
        TagBox[
         InterpretationBox[
          StyleBox["\<\"106.70\"\>",
           ShowStringCharacters->False],
          106.72739033205707`,
          AutoDelete->True],
         NumberForm[#, {4, 2}]& ]},
       {"\<\"ctc\"\>", "\<\"L\"\>", 
        TagBox[
         InterpretationBox[
          StyleBox["\<\"33\"\>",
           ShowStringCharacters->False],
          33,
          Editable->False],
         NumberForm[#, 2]& ], 
        TagBox[
         InterpretationBox[
          StyleBox["\<\"92.53\"\>",
           ShowStringCharacters->False],
          92.52658350496418,
          AutoDelete->True],
         NumberForm[#, {4, 2}]& ]},
       {"\<\"cta\"\>", "\<\"L\"\>", 
        TagBox[
         InterpretationBox[
          StyleBox["\<\"56\"\>",
           ShowStringCharacters->False],
          56,
          Editable->False],
         NumberForm[#, 2]& ], 
        TagBox[
         InterpretationBox[
          StyleBox["\<\"86.17\"\>",
           ShowStringCharacters->False],
          86.17178458422373,
          AutoDelete->True],
         NumberForm[#, {4, 2}]& ]},
       {"\<\"ctg\"\>", "\<\"L\"\>", 
        TagBox[
         InterpretationBox[
          StyleBox["\<\"480\"\>",
           ShowStringCharacters->False],
          480,
          Editable->False],
         NumberForm[#, 2]& ], 
        TagBox[
         InterpretationBox[
          StyleBox["\<\"126.40\"\>",
           ShowStringCharacters->False],
          126.44089972931705`,
          AutoDelete->True],
         NumberForm[#, {4, 2}]& ]},
       {"\<\"---\"\>", "\<\"--\"\>", "\<\"-------\"\>", "\<\"-------\"\>"},
       {"\<\"mPD\"\>", "\<\"\"\>", "0.2833637465861633987`2.", 
        "1.1144290373368114583`2."},
       {"\<\"\"\>", "\<\"\"\>", "\<\"nPD:\"\>", "0.25`"},
       {"\<\"\"\>", "\<\"\"\>", "\<\"N. weight:\"\>", 
        TagBox[
         InterpretationBox[
          StyleBox["\<\"1.4\"\>",
           ShowStringCharacters->False],
          1.4447819966869742`,
          AutoDelete->True],
         NumberForm[#, 2]& ]},
       {"\<\"\"\>", "\<\"\"\>", 
        StyleBox["\<\"Sc. PD:\"\>",
         StripOnInput->False,
         LineColor->RGBColor[
           Rational[71, 85], 
           Rational[94, 255], 0],
         FrontFaceColor->RGBColor[
           Rational[71, 85], 
           Rational[94, 255], 0],
         BackFaceColor->RGBColor[
           Rational[71, 85], 
           Rational[94, 255], 0],
         GraphicsColor->RGBColor[
           Rational[71, 85], 
           Rational[94, 255], 0],
         FontColor->RGBColor[
           Rational[71, 85], 
           Rational[94, 255], 0]], 
        StyleBox[
         TagBox[
          InterpretationBox[
           StyleBox["\<\"-0.024\"\>",
            ShowStringCharacters->False],
           -0.02398157116683598,
           AutoDelete->True],
          NumberForm[#, 2]& ],
         StripOnInput->False,
         LineColor->RGBColor[
           Rational[71, 85], 
           Rational[94, 255], 0],
         FrontFaceColor->RGBColor[
           Rational[71, 85], 
           Rational[94, 255], 0],
         BackFaceColor->RGBColor[
           Rational[71, 85], 
           Rational[94, 255], 0],
         GraphicsColor->RGBColor[
           Rational[71, 85], 
           Rational[94, 255], 0],
         FontColor->RGBColor[
           Rational[71, 85], 
           Rational[94, 255], 0]]},
       {"\<\"\"\>", "\<\"\"\>", 
        StyleBox["\<\"Sc. rank:\"\>",
         StripOnInput->False,
         LineColor->RGBColor[
           Rational[71, 85], 
           Rational[94, 255], 0],
         FrontFaceColor->RGBColor[
           Rational[71, 85], 
           Rational[94, 255], 0],
         BackFaceColor->RGBColor[
           Rational[71, 85], 
           Rational[94, 255], 0],
         GraphicsColor->RGBColor[
           Rational[71, 85], 
           Rational[94, 255], 0],
         FontColor->RGBColor[
           Rational[71, 85], 
           Rational[94, 255], 0]], 
        StyleBox[
         TagBox[
          InterpretationBox[
           StyleBox["\<\"30.8\"\>",
            ShowStringCharacters->False],
           30.845473817265542`,
           AutoDelete->True],
          NumberForm[#, {5, 1}]& ],
         StripOnInput->False,
         LineColor->RGBColor[
           Rational[71, 85], 
           Rational[94, 255], 0],
         FrontFaceColor->RGBColor[
           Rational[71, 85], 
           Rational[94, 255], 0],
         BackFaceColor->RGBColor[
           Rational[71, 85], 
           Rational[94, 255], 0],
         GraphicsColor->RGBColor[
           Rational[71, 85], 
           Rational[94, 255], 0],
         FontColor->RGBColor[
           Rational[71, 85], 
           Rational[94, 255], 0]]}
      },
      GridBoxAlignment->{"Columns" -> {{Center}}, "Rows" -> {{Baseline}}},
      GridBoxSpacings->{"Columns" -> {
          Offset[0.27999999999999997`], {
           Offset[0.7]}, 
          Offset[0.27999999999999997`]}, "Rows" -> {
          Offset[0.2], {
           Offset[0.4]}, 
          Offset[0.2]}}], "\[NoBreak]", ")"}],
    Function[BoxForm`e$, 
     MatrixForm[BoxForm`e$]]], ",", 
   TagBox[
    RowBox[{"(", "\[NoBreak]", GridBox[{
       {"\<\"PB2\"\>", "\<\"\"\>", "\<\"\"\>", "\<\"\"\>"},
       {"\<\"Pos.\"\>", "\<\"21\"\>", "\<\"obs:\"\>", "\<\"exp:\"\>"},
       {"\<\"act\"\>", "\<\"T\"\>", 
        TagBox[
         InterpretationBox[
          StyleBox["\<\"3\"\>",
           ShowStringCharacters->False],
          3,
          Editable->False],
         NumberForm[#, 2]& ], 
        TagBox[
         InterpretationBox[
          StyleBox["\<\"151.10\"\>",
           ShowStringCharacters->False],
          151.1171680861041,
          AutoDelete->True],
         NumberForm[#, {4, 2}]& ]},
       {"\<\"acc\"\>", "\<\"T\"\>", 
        TagBox[
         InterpretationBox[
          StyleBox["\<\"68\"\>",
           ShowStringCharacters->False],
          68,
          Editable->False],
         NumberForm[#, 2]& ], 
        TagBox[
         InterpretationBox[
          StyleBox["\<\"122.70\"\>",
           ShowStringCharacters->False],
          122.74290407431532`,
          AutoDelete->True],
         NumberForm[#, {4, 2}]& ]},
       {"\<\"aca\"\>", "\<\"T\"\>", 
        TagBox[
         InterpretationBox[
          StyleBox["\<\"499\"\>",
           ShowStringCharacters->False],
          499,
          Editable->False],
         NumberForm[#, 2]& ], 
        TagBox[
         InterpretationBox[
          StyleBox["\<\"250.60\"\>",
           ShowStringCharacters->False],
          250.58902074530923`,
          AutoDelete->True],
         NumberForm[#, {4, 2}]& ]},
       {"\<\"acg\"\>", "\<\"T\"\>", 
        TagBox[
         InterpretationBox[
          StyleBox["\<\"2\"\>",
           ShowStringCharacters->False],
          2,
          Editable->False],
         NumberForm[#, 2]& ], 
        TagBox[
         InterpretationBox[
          StyleBox["\<\"47.55\"\>",
           ShowStringCharacters->False],
          47.55090709427133,
          AutoDelete->True],
         NumberForm[#, {4, 2}]& ]},
       {"\<\"---\"\>", "\<\"--\"\>", "\<\"-------\"\>", "\<\"-------\"\>"},
       {"\<\"mPD\"\>", "\<\"\"\>", "0.2251784992590596794`2.", 
        "0.6853202935518194249`2."},
       {"\<\"\"\>", "\<\"\"\>", "\<\"nPD:\"\>", "0.33`"},
       {"\<\"\"\>", "\<\"\"\>", "\<\"N. weight:\"\>", 
        TagBox[
         InterpretationBox[
          StyleBox["\<\"0.73\"\>",
           ShowStringCharacters->False],
          0.7273477030356463,
          AutoDelete->True],
         NumberForm[#, 2]& ]},
       {"\<\"\"\>", "\<\"\"\>", 
        StyleBox["\<\"Sc. PD:\"\>",
         StripOnInput->False,
         LineColor->RGBColor[
           Rational[71, 85], 
           Rational[94, 255], 0],
         FrontFaceColor->RGBColor[
           Rational[71, 85], 
           Rational[94, 255], 0],
         BackFaceColor->RGBColor[
           Rational[71, 85], 
           Rational[94, 255], 0],
         GraphicsColor->RGBColor[
           Rational[71, 85], 
           Rational[94, 255], 0],
         FontColor->RGBColor[
           Rational[71, 85], 
           Rational[94, 255], 0]], 
        StyleBox[
         TagBox[
          InterpretationBox[
           StyleBox["\<\"0.039\"\>",
            ShowStringCharacters->False],
           0.03946658483819205,
           AutoDelete->True],
          NumberForm[#, 2]& ],
         StripOnInput->False,
         LineColor->RGBColor[
           Rational[71, 85], 
           Rational[94, 255], 0],
         FrontFaceColor->RGBColor[
           Rational[71, 85], 
           Rational[94, 255], 0],
         BackFaceColor->RGBColor[
           Rational[71, 85], 
           Rational[94, 255], 0],
         GraphicsColor->RGBColor[
           Rational[71, 85], 
           Rational[94, 255], 0],
         FontColor->RGBColor[
           Rational[71, 85], 
           Rational[94, 255], 0]]},
       {"\<\"\"\>", "\<\"\"\>", 
        StyleBox["\<\"Sc. rank:\"\>",
         StripOnInput->False,
         LineColor->RGBColor[
           Rational[71, 85], 
           Rational[94, 255], 0],
         FrontFaceColor->RGBColor[
           Rational[71, 85], 
           Rational[94, 255], 0],
         BackFaceColor->RGBColor[
           Rational[71, 85], 
           Rational[94, 255], 0],
         GraphicsColor->RGBColor[
           Rational[71, 85], 
           Rational[94, 255], 0],
         FontColor->RGBColor[
           Rational[71, 85], 
           Rational[94, 255], 0]], 
        StyleBox[
         TagBox[
          InterpretationBox[
           StyleBox["\<\"65.3\"\>",
            ShowStringCharacters->False],
           65.32674104945599,
           AutoDelete->True],
          NumberForm[#, {5, 1}]& ],
         StripOnInput->False,
         LineColor->RGBColor[
           Rational[71, 85], 
           Rational[94, 255], 0],
         FrontFaceColor->RGBColor[
           Rational[71, 85], 
           Rational[94, 255], 0],
         BackFaceColor->RGBColor[
           Rational[71, 85], 
           Rational[94, 255], 0],
         GraphicsColor->RGBColor[
           Rational[71, 85], 
           Rational[94, 255], 0],
         FontColor->RGBColor[
           Rational[71, 85], 
           Rational[94, 255], 0]]}
      },
      GridBoxAlignment->{"Columns" -> {{Center}}, "Rows" -> {{Baseline}}},
      GridBoxSpacings->{"Columns" -> {
          Offset[0.27999999999999997`], {
           Offset[0.7]}, 
          Offset[0.27999999999999997`]}, "Rows" -> {
          Offset[0.2], {
           Offset[0.4]}, 
          Offset[0.2]}}], "\[NoBreak]", ")"}],
    Function[BoxForm`e$, 
     MatrixForm[BoxForm`e$]]], ",", 
   TagBox[
    RowBox[{"(", "\[NoBreak]", GridBox[{
       {"\<\"PB2\"\>", "\<\"\"\>", "\<\"\"\>", "\<\"\"\>"},
       {"\<\"Pos.\"\>", "\<\"22\"\>", "\<\"obs:\"\>", "\<\"exp:\"\>"},
       {"\<\"aaa\"\>", "\<\"K\"\>", 
        TagBox[
         InterpretationBox[
          StyleBox["\<\"559\"\>",
           ShowStringCharacters->False],
          559,
          Editable->False],
         NumberForm[#, 2]& ], 
        TagBox[
         InterpretationBox[
          StyleBox["\<\"320.30\"\>",
           ShowStringCharacters->False],
          320.29724406047205`,
          AutoDelete->True],
         NumberForm[#, {4, 2}]& ]},
       {"\<\"aag\"\>", "\<\"K\"\>", 
        TagBox[
         InterpretationBox[
          StyleBox["\<\"13\"\>",
           ShowStringCharacters->False],
          13,
          Editable->False],
         NumberForm[#, 2]& ], 
        TagBox[
         InterpretationBox[
          StyleBox["\<\"251.70\"\>",
           ShowStringCharacters->False],
          251.70275593952798`,
          AutoDelete->True],
         NumberForm[#, {4, 2}]& ]},
       {"\<\"---\"\>", "\<\"--\"\>", "\<\"-------\"\>", "\<\"-------\"\>"},
       {"\<\"mPD\"\>", "\<\"\"\>", "0.0444992835535742716`2.", 
        "0.49280954478126323`2."},
       {"\<\"\"\>", "\<\"\"\>", "\<\"nPD:\"\>", "0.09`"},
       {"\<\"\"\>", "\<\"\"\>", "\<\"N. weight:\"\>", 
        TagBox[
         InterpretationBox[
          StyleBox["\<\"0.69\"\>",
           ShowStringCharacters->False],
          0.6867971450557817,
          AutoDelete->True],
         NumberForm[#, 2]& ]},
       {"\<\"\"\>", "\<\"\"\>", 
        StyleBox["\<\"Sc. PD:\"\>",
         StripOnInput->False,
         LineColor->RGBColor[
           Rational[71, 85], 
           Rational[94, 255], 0],
         FrontFaceColor->RGBColor[
           Rational[71, 85], 
           Rational[94, 255], 0],
         BackFaceColor->RGBColor[
           Rational[71, 85], 
           Rational[94, 255], 0],
         GraphicsColor->RGBColor[
           Rational[71, 85], 
           Rational[94, 255], 0],
         FontColor->RGBColor[
           Rational[71, 85], 
           Rational[94, 255], 0]], 
        StyleBox[
         TagBox[
          InterpretationBox[
           StyleBox["\<\"-0.12\"\>",
            ShowStringCharacters->False],
           -0.11879171238650474`,
           AutoDelete->True],
          NumberForm[#, 2]& ],
         StripOnInput->False,
         LineColor->RGBColor[
           Rational[71, 85], 
           Rational[94, 255], 0],
         FrontFaceColor->RGBColor[
           Rational[71, 85], 
           Rational[94, 255], 0],
         BackFaceColor->RGBColor[
           Rational[71, 85], 
           Rational[94, 255], 0],
         GraphicsColor->RGBColor[
           Rational[71, 85], 
           Rational[94, 255], 0],
         FontColor->RGBColor[
           Rational[71, 85], 
           Rational[94, 255], 0]]},
       {"\<\"\"\>", "\<\"\"\>", 
        StyleBox["\<\"Sc. rank:\"\>",
         StripOnInput->False,
         LineColor->RGBColor[
           Rational[71, 85], 
           Rational[94, 255], 0],
         FrontFaceColor->RGBColor[
           Rational[71, 85], 
           Rational[94, 255], 0],
         BackFaceColor->RGBColor[
           Rational[71, 85], 
           Rational[94, 255], 0],
         GraphicsColor->RGBColor[
           Rational[71, 85], 
           Rational[94, 255], 0],
         FontColor->RGBColor[
           Rational[71, 85], 
           Rational[94, 255], 0]], 
        StyleBox[
         TagBox[
          InterpretationBox[
           StyleBox["\<\"-117.9\"\>",
            ShowStringCharacters->False],
           -117.940279458684,
           AutoDelete->True],
          NumberForm[#, {5, 1}]& ],
         StripOnInput->False,
         LineColor->RGBColor[
           Rational[71, 85], 
           Rational[94, 255], 0],
         FrontFaceColor->RGBColor[
           Rational[71, 85], 
           Rational[94, 255], 0],
         BackFaceColor->RGBColor[
           Rational[71, 85], 
           Rational[94, 255], 0],
         GraphicsColor->RGBColor[
           Rational[71, 85], 
           Rational[94, 255], 0],
         FontColor->RGBColor[
           Rational[71, 85], 
           Rational[94, 255], 0]]}
      },
      GridBoxAlignment->{"Columns" -> {{Center}}, "Rows" -> {{Baseline}}},
      GridBoxSpacings->{"Columns" -> {
          Offset[0.27999999999999997`], {
           Offset[0.7]}, 
          Offset[0.27999999999999997`]}, "Rows" -> {
          Offset[0.2], {
           Offset[0.4]}, 
          Offset[0.2]}}], "\[NoBreak]", ")"}],
    Function[BoxForm`e$, 
     MatrixForm[BoxForm`e$]]], ",", 
   TagBox[
    RowBox[{"(", "\[NoBreak]", GridBox[{
       {"\<\"PB2\"\>", "\<\"\"\>", "\<\"\"\>", "\<\"\"\>"},
       {"\<\"Pos.\"\>", "\<\"23\"\>", "\<\"obs:\"\>", "\<\"exp:\"\>"},
       {"\<\"act\"\>", "\<\"T\"\>", 
        TagBox[
         InterpretationBox[
          StyleBox["\<\"11\"\>",
           ShowStringCharacters->False],
          11,
          Editable->False],
         NumberForm[#, 2]& ], 
        TagBox[
         InterpretationBox[
          StyleBox["\<\"151.10\"\>",
           ShowStringCharacters->False],
          151.1171680861041,
          AutoDelete->True],
         NumberForm[#, {4, 2}]& ]},
       {"\<\"acc\"\>", "\<\"T\"\>", 
        TagBox[
         InterpretationBox[
          StyleBox["\<\"534\"\>",
           ShowStringCharacters->False],
          534,
          Editable->False],
         NumberForm[#, 2]& ], 
        TagBox[
         InterpretationBox[
          StyleBox["\<\"122.70\"\>",
           ShowStringCharacters->False],
          122.74290407431532`,
          AutoDelete->True],
         NumberForm[#, {4, 2}]& ]},
       {"\<\"aca\"\>", "\<\"T\"\>", 
        TagBox[
         InterpretationBox[
          StyleBox["\<\"27\"\>",
           ShowStringCharacters->False],
          27,
          Editable->False],
         NumberForm[#, 2]& ], 
        TagBox[
         InterpretationBox[
          StyleBox["\<\"250.60\"\>",
           ShowStringCharacters->False],
          250.58902074530923`,
          AutoDelete->True],
         NumberForm[#, {4, 2}]& ]},
       {"\<\"acg\"\>", "\<\"T\"\>", 
        TagBox[
         InterpretationBox[
          StyleBox["\<\"0\"\>",
           ShowStringCharacters->False],
          0,
          Editable->False],
         NumberForm[#, 2]& ], 
        TagBox[
         InterpretationBox[
          StyleBox["\<\"47.55\"\>",
           ShowStringCharacters->False],
          47.55090709427133,
          AutoDelete->True],
         NumberForm[#, {4, 2}]& ]},
       {"\<\"---\"\>", "\<\"--\"\>", "\<\"-------\"\>", "\<\"-------\"\>"},
       {"\<\"mPD\"\>", "\<\"\"\>", "0.1260762005070236243`2.", 
        "0.6853202935518194249`2."},
       {"\<\"\"\>", "\<\"\"\>", "\<\"nPD:\"\>", "0.18`"},
       {"\<\"\"\>", "\<\"\"\>", "\<\"N. weight:\"\>", 
        TagBox[
         InterpretationBox[
          StyleBox["\<\"1.8\"\>",
           ShowStringCharacters->False],
          1.7503980192584139`,
          AutoDelete->True],
         NumberForm[#, 2]& ]},
       {"\<\"\"\>", "\<\"\"\>", 
        StyleBox["\<\"Sc. PD:\"\>",
         StripOnInput->False,
         LineColor->RGBColor[
           Rational[71, 85], 
           Rational[94, 255], 0],
         FrontFaceColor->RGBColor[
           Rational[71, 85], 
           Rational[94, 255], 0],
         BackFaceColor->RGBColor[
           Rational[71, 85], 
           Rational[94, 255], 0],
         GraphicsColor->RGBColor[
           Rational[71, 85], 
           Rational[94, 255], 0],
         FontColor->RGBColor[
           Rational[71, 85], 
           Rational[94, 255], 0]], 
        StyleBox[
         TagBox[
          InterpretationBox[
           StyleBox["\<\"-0.15\"\>",
            ShowStringCharacters->False],
           -0.14640233126832883`,
           AutoDelete->True],
          NumberForm[#, 2]& ],
         StripOnInput->False,
         LineColor->RGBColor[
           Rational[71, 85], 
           Rational[94, 255], 0],
         FrontFaceColor->RGBColor[
           Rational[71, 85], 
           Rational[94, 255], 0],
         BackFaceColor->RGBColor[
           Rational[71, 85], 
           Rational[94, 255], 0],
         GraphicsColor->RGBColor[
           Rational[71, 85], 
           Rational[94, 255], 0],
         FontColor->RGBColor[
           Rational[71, 85], 
           Rational[94, 255], 0]]},
       {"\<\"\"\>", "\<\"\"\>", 
        StyleBox["\<\"Sc. rank:\"\>",
         StripOnInput->False,
         LineColor->RGBColor[
           Rational[71, 85], 
           Rational[94, 255], 0],
         FrontFaceColor->RGBColor[
           Rational[71, 85], 
           Rational[94, 255], 0],
         BackFaceColor->RGBColor[
           Rational[71, 85], 
           Rational[94, 255], 0],
         GraphicsColor->RGBColor[
           Rational[71, 85], 
           Rational[94, 255], 0],
         FontColor->RGBColor[
           Rational[71, 85], 
           Rational[94, 255], 0]], 
        StyleBox[
         TagBox[
          InterpretationBox[
           StyleBox["\<\"-101.3\"\>",
            ShowStringCharacters->False],
           -101.26942770718512`,
           AutoDelete->True],
          NumberForm[#, {5, 1}]& ],
         StripOnInput->False,
         LineColor->RGBColor[
           Rational[71, 85], 
           Rational[94, 255], 0],
         FrontFaceColor->RGBColor[
           Rational[71, 85], 
           Rational[94, 255], 0],
         BackFaceColor->RGBColor[
           Rational[71, 85], 
           Rational[94, 255], 0],
         GraphicsColor->RGBColor[
           Rational[71, 85], 
           Rational[94, 255], 0],
         FontColor->RGBColor[
           Rational[71, 85], 
           Rational[94, 255], 0]]}
      },
      GridBoxAlignment->{"Columns" -> {{Center}}, "Rows" -> {{Baseline}}},
      GridBoxSpacings->{"Columns" -> {
          Offset[0.27999999999999997`], {
           Offset[0.7]}, 
          Offset[0.27999999999999997`]}, "Rows" -> {
          Offset[0.2], {
           Offset[0.4]}, 
          Offset[0.2]}}], "\[NoBreak]", ")"}],
    Function[BoxForm`e$, 
     MatrixForm[BoxForm`e$]]], ",", 
   TagBox[
    RowBox[{"(", "\[NoBreak]", GridBox[{
       {"\<\"PB2\"\>", "\<\"\"\>", "\<\"\"\>", "\<\"\"\>"},
       {"\<\"Pos.\"\>", "\<\"24\"\>", "\<\"obs:\"\>", "\<\"exp:\"\>"},
       {"\<\"act\"\>", "\<\"T\"\>", 
        TagBox[
         InterpretationBox[
          StyleBox["\<\"543\"\>",
           ShowStringCharacters->False],
          543,
          Editable->False],
         NumberForm[#, 2]& ], 
        TagBox[
         InterpretationBox[
          StyleBox["\<\"151.10\"\>",
           ShowStringCharacters->False],
          151.1171680861041,
          AutoDelete->True],
         NumberForm[#, {4, 2}]& ]},
       {"\<\"acc\"\>", "\<\"T\"\>", 
        TagBox[
         InterpretationBox[
          StyleBox["\<\"26\"\>",
           ShowStringCharacters->False],
          26,
          Editable->False],
         NumberForm[#, 2]& ], 
        TagBox[
         InterpretationBox[
          StyleBox["\<\"122.70\"\>",
           ShowStringCharacters->False],
          122.74290407431532`,
          AutoDelete->True],
         NumberForm[#, {4, 2}]& ]},
       {"\<\"aca\"\>", "\<\"T\"\>", 
        TagBox[
         InterpretationBox[
          StyleBox["\<\"3\"\>",
           ShowStringCharacters->False],
          3,
          Editable->False],
         NumberForm[#, 2]& ], 
        TagBox[
         InterpretationBox[
          StyleBox["\<\"250.60\"\>",
           ShowStringCharacters->False],
          250.58902074530923`,
          AutoDelete->True],
         NumberForm[#, {4, 2}]& ]},
       {"\<\"acg\"\>", "\<\"T\"\>", 
        TagBox[
         InterpretationBox[
          StyleBox["\<\"0\"\>",
           ShowStringCharacters->False],
          0,
          Editable->False],
         NumberForm[#, 2]& ], 
        TagBox[
         InterpretationBox[
          StyleBox["\<\"47.55\"\>",
           ShowStringCharacters->False],
          47.55090709427133,
          AutoDelete->True],
         NumberForm[#, {4, 2}]& ]},
       {"\<\"---\"\>", "\<\"--\"\>", "\<\"-------\"\>", "\<\"-------\"\>"},
       {"\<\"mPD\"\>", "\<\"\"\>", "0.0969039716850574994`2.", 
        "0.6853202935518194249`2."},
       {"\<\"\"\>", "\<\"\"\>", "\<\"nPD:\"\>", "0.14`"},
       {"\<\"\"\>", "\<\"\"\>", "\<\"N. weight:\"\>", 
        TagBox[
         InterpretationBox[
          StyleBox["\<\"1.6\"\>",
           ShowStringCharacters->False],
          1.61076525554355,
          AutoDelete->True],
         NumberForm[#, 2]& ]},
       {"\<\"\"\>", "\<\"\"\>", 
        StyleBox["\<\"Sc. PD:\"\>",
         StripOnInput->False,
         LineColor->RGBColor[
           Rational[71, 85], 
           Rational[94, 255], 0],
         FrontFaceColor->RGBColor[
           Rational[71, 85], 
           Rational[94, 255], 0],
         BackFaceColor->RGBColor[
           Rational[71, 85], 
           Rational[94, 255], 0],
         GraphicsColor->RGBColor[
           Rational[71, 85], 
           Rational[94, 255], 0],
         FontColor->RGBColor[
           Rational[71, 85], 
           Rational[94, 255], 0]], 
        StyleBox[
         TagBox[
          InterpretationBox[
           StyleBox["\<\"-0.2\"\>",
            ShowStringCharacters->False],
           -0.20010936248405944`,
           AutoDelete->True],
          NumberForm[#, 2]& ],
         StripOnInput->False,
         LineColor->RGBColor[
           Rational[71, 85], 
           Rational[94, 255], 0],
         FrontFaceColor->RGBColor[
           Rational[71, 85], 
           Rational[94, 255], 0],
         BackFaceColor->RGBColor[
           Rational[71, 85], 
           Rational[94, 255], 0],
         GraphicsColor->RGBColor[
           Rational[71, 85], 
           Rational[94, 255], 0],
         FontColor->RGBColor[
           Rational[71, 85], 
           Rational[94, 255], 0]]},
       {"\<\"\"\>", "\<\"\"\>", 
        StyleBox["\<\"Sc. rank:\"\>",
         StripOnInput->False,
         LineColor->RGBColor[
           Rational[71, 85], 
           Rational[94, 255], 0],
         FrontFaceColor->RGBColor[
           Rational[71, 85], 
           Rational[94, 255], 0],
         BackFaceColor->RGBColor[
           Rational[71, 85], 
           Rational[94, 255], 0],
         GraphicsColor->RGBColor[
           Rational[71, 85], 
           Rational[94, 255], 0],
         FontColor->RGBColor[
           Rational[71, 85], 
           Rational[94, 255], 0]], 
        StyleBox[
         TagBox[
          InterpretationBox[
           StyleBox["\<\"-163.6\"\>",
            ShowStringCharacters->False],
           -163.6302101727056,
           AutoDelete->True],
          NumberForm[#, {5, 1}]& ],
         StripOnInput->False,
         LineColor->RGBColor[
           Rational[71, 85], 
           Rational[94, 255], 0],
         FrontFaceColor->RGBColor[
           Rational[71, 85], 
           Rational[94, 255], 0],
         BackFaceColor->RGBColor[
           Rational[71, 85], 
           Rational[94, 255], 0],
         GraphicsColor->RGBColor[
           Rational[71, 85], 
           Rational[94, 255], 0],
         FontColor->RGBColor[
           Rational[71, 85], 
           Rational[94, 255], 0]]}
      },
      GridBoxAlignment->{"Columns" -> {{Center}}, "Rows" -> {{Baseline}}},
      GridBoxSpacings->{"Columns" -> {
          Offset[0.27999999999999997`], {
           Offset[0.7]}, 
          Offset[0.27999999999999997`]}, "Rows" -> {
          Offset[0.2], {
           Offset[0.4]}, 
          Offset[0.2]}}], "\[NoBreak]", ")"}],
    Function[BoxForm`e$, 
     MatrixForm[BoxForm`e$]]], ",", 
   TagBox[
    RowBox[{"(", "\[NoBreak]", GridBox[{
       {"\<\"PB2\"\>", "\<\"\"\>", "\<\"\"\>", "\<\"\"\>"},
       {"\<\"Pos.\"\>", "\<\"25\"\>", "\<\"obs:\"\>", "\<\"exp:\"\>"},
       {"\<\"gtt\"\>", "\<\"V\"\>", 
        TagBox[
         InterpretationBox[
          StyleBox["\<\"42\"\>",
           ShowStringCharacters->False],
          42,
          Editable->False],
         NumberForm[#, 2]& ], 
        TagBox[
         InterpretationBox[
          StyleBox["\<\"117.60\"\>",
           ShowStringCharacters->False],
          117.5682686563415,
          AutoDelete->True],
         NumberForm[#, {4, 2}]& ]},
       {"\<\"gtc\"\>", "\<\"V\"\>", 
        TagBox[
         InterpretationBox[
          StyleBox["\<\"0\"\>",
           ShowStringCharacters->False],
          0,
          Editable->False],
         NumberForm[#, 2]& ], 
        TagBox[
         InterpretationBox[
          StyleBox["\<\"120.10\"\>",
           ShowStringCharacters->False],
          120.05197354193125`,
          AutoDelete->True],
         NumberForm[#, {4, 2}]& ]},
       {"\<\"gta\"\>", "\<\"V\"\>", 
        TagBox[
         InterpretationBox[
          StyleBox["\<\"4\"\>",
           ShowStringCharacters->False],
          4,
          Editable->False],
         NumberForm[#, 2]& ], 
        TagBox[
         InterpretationBox[
          StyleBox["\<\"107.20\"\>",
           ShowStringCharacters->False],
          107.20464251886536`,
          AutoDelete->True],
         NumberForm[#, {4, 2}]& ]},
       {"\<\"gtg\"\>", "\<\"V\"\>", 
        TagBox[
         InterpretationBox[
          StyleBox["\<\"526\"\>",
           ShowStringCharacters->False],
          526,
          Editable->False],
         NumberForm[#, 2]& ], 
        TagBox[
         InterpretationBox[
          StyleBox["\<\"227.20\"\>",
           ShowStringCharacters->False],
          227.1751152828619,
          AutoDelete->True],
         NumberForm[#, {4, 2}]& ]},
       {"\<\"---\"\>", "\<\"--\"\>", "\<\"-------\"\>", "\<\"-------\"\>"},
       {"\<\"mPD\"\>", "\<\"\"\>", "0.1491923138157814165`2.", 
        "0.7208416593490467948`2."},
       {"\<\"\"\>", "\<\"\"\>", "\<\"nPD:\"\>", "0.21`"},
       {"\<\"\"\>", "\<\"\"\>", "\<\"N. weight:\"\>", 
        TagBox[
         InterpretationBox[
          StyleBox["\<\"0.97\"\>",
           ShowStringCharacters->False],
          0.9731064828690781,
          AutoDelete->True],
         NumberForm[#, 2]& ]},
       {"\<\"\"\>", "\<\"\"\>", 
        StyleBox["\<\"Sc. PD:\"\>",
         StripOnInput->False,
         LineColor->RGBColor[
           Rational[71, 85], 
           Rational[94, 255], 0],
         FrontFaceColor->RGBColor[
           Rational[71, 85], 
           Rational[94, 255], 0],
         BackFaceColor->RGBColor[
           Rational[71, 85], 
           Rational[94, 255], 0],
         GraphicsColor->RGBColor[
           Rational[71, 85], 
           Rational[94, 255], 0],
         FontColor->RGBColor[
           Rational[71, 85], 
           Rational[94, 255], 0]], 
        StyleBox[
         TagBox[
          InterpretationBox[
           StyleBox["\<\"-0.06\"\>",
            ShowStringCharacters->False],
           -0.06004411425402911,
           AutoDelete->True],
          NumberForm[#, 2]& ],
         StripOnInput->False,
         LineColor->RGBColor[
           Rational[71, 85], 
           Rational[94, 255], 0],
         FrontFaceColor->RGBColor[
           Rational[71, 85], 
           Rational[94, 255], 0],
         BackFaceColor->RGBColor[
           Rational[71, 85], 
           Rational[94, 255], 0],
         GraphicsColor->RGBColor[
           Rational[71, 85], 
           Rational[94, 255], 0],
         FontColor->RGBColor[
           Rational[71, 85], 
           Rational[94, 255], 0]]},
       {"\<\"\"\>", "\<\"\"\>", 
        StyleBox["\<\"Sc. rank:\"\>",
         StripOnInput->False,
         LineColor->RGBColor[
           Rational[71, 85], 
           Rational[94, 255], 0],
         FrontFaceColor->RGBColor[
           Rational[71, 85], 
           Rational[94, 255], 0],
         BackFaceColor->RGBColor[
           Rational[71, 85], 
           Rational[94, 255], 0],
         GraphicsColor->RGBColor[
           Rational[71, 85], 
           Rational[94, 255], 0],
         FontColor->RGBColor[
           Rational[71, 85], 
           Rational[94, 255], 0]], 
        StyleBox[
         TagBox[
          InterpretationBox[
           StyleBox["\<\"-34.4\"\>",
            ShowStringCharacters->False],
           -34.40583623369998,
           AutoDelete->True],
          NumberForm[#, {5, 1}]& ],
         StripOnInput->False,
         LineColor->RGBColor[
           Rational[71, 85], 
           Rational[94, 255], 0],
         FrontFaceColor->RGBColor[
           Rational[71, 85], 
           Rational[94, 255], 0],
         BackFaceColor->RGBColor[
           Rational[71, 85], 
           Rational[94, 255], 0],
         GraphicsColor->RGBColor[
           Rational[71, 85], 
           Rational[94, 255], 0],
         FontColor->RGBColor[
           Rational[71, 85], 
           Rational[94, 255], 0]]}
      },
      GridBoxAlignment->{"Columns" -> {{Center}}, "Rows" -> {{Baseline}}},
      GridBoxSpacings->{"Columns" -> {
          Offset[0.27999999999999997`], {
           Offset[0.7]}, 
          Offset[0.27999999999999997`]}, "Rows" -> {
          Offset[0.2], {
           Offset[0.4]}, 
          Offset[0.2]}}], "\[NoBreak]", ")"}],
    Function[BoxForm`e$, 
     MatrixForm[BoxForm`e$]]], ",", 
   TagBox[
    RowBox[{"(", "\[NoBreak]", GridBox[{
       {"\<\"PB2\"\>", "\<\"\"\>", "\<\"\"\>", "\<\"\"\>"},
       {"\<\"Pos.\"\>", "\<\"26\"\>", "\<\"obs:\"\>", "\<\"exp:\"\>"},
       {"\<\"aat\"\>", "\<\"N\"\>", 
        TagBox[
         InterpretationBox[
          StyleBox["\<\"0\"\>",
           ShowStringCharacters->False],
          0,
          Editable->False],
         NumberForm[#, 2]& ], 
        TagBox[
         InterpretationBox[
          StyleBox["\<\"0.52\"\>",
           ShowStringCharacters->False],
          0.522642382200273,
          AutoDelete->True],
         NumberForm[#, {4, 2}]& ]},
       {"\<\"aac\"\>", "\<\"N\"\>", 
        TagBox[
         InterpretationBox[
          StyleBox["\<\"1\"\>",
           ShowStringCharacters->False],
          1,
          Editable->False],
         NumberForm[#, 2]& ], 
        TagBox[
         InterpretationBox[
          StyleBox["\<\"0.48\"\>",
           ShowStringCharacters->False],
          0.47735761779972696`,
          AutoDelete->True],
         NumberForm[#, {4, 2}]& ]},
       {"\<\"gat\"\>", "\<\"D\"\>", 
        TagBox[
         InterpretationBox[
          StyleBox["\<\"3\"\>",
           ShowStringCharacters->False],
          3,
          Editable->False],
         NumberForm[#, 2]& ], 
        TagBox[
         InterpretationBox[
          StyleBox["\<\"304.70\"\>",
           ShowStringCharacters->False],
          304.6532945200918,
          AutoDelete->True],
         NumberForm[#, {4, 2}]& ]},
       {"\<\"gac\"\>", "\<\"D\"\>", 
        TagBox[
         InterpretationBox[
          StyleBox["\<\"568\"\>",
           ShowStringCharacters->False],
          568,
          Editable->False],
         NumberForm[#, 2]& ], 
        TagBox[
         InterpretationBox[
          StyleBox["\<\"266.30\"\>",
           ShowStringCharacters->False],
          266.3467054799082,
          AutoDelete->True],
         NumberForm[#, {4, 2}]& ]},
       {"\<\"---\"\>", "\<\"--\"\>", "\<\"-------\"\>", "\<\"-------\"\>"},
       {"\<\"mPD\"\>", "\<\"\"\>", "0.0139492731436689405`2.", 
        "0.5012426246021768665`2."},
       {"\<\"\"\>", "\<\"\"\>", "\<\"nPD:\"\>", "0.03`"},
       {"\<\"\"\>", "\<\"\"\>", "\<\"N. weight:\"\>", 
        TagBox[
         InterpretationBox[
          StyleBox["\<\"1.\"\>",
           ShowStringCharacters->False],
          1.0453300008446982`,
          AutoDelete->True],
         NumberForm[#, 2]& ]},
       {"\<\"\"\>", "\<\"\"\>", 
        StyleBox["\<\"Sc. PD:\"\>",
         StripOnInput->False,
         LineColor->RGBColor[
           Rational[71, 85], 
           Rational[94, 255], 0],
         FrontFaceColor->RGBColor[
           Rational[71, 85], 
           Rational[94, 255], 0],
         BackFaceColor->RGBColor[
           Rational[71, 85], 
           Rational[94, 255], 0],
         GraphicsColor->RGBColor[
           Rational[71, 85], 
           Rational[94, 255], 0],
         FontColor->RGBColor[
           Rational[71, 85], 
           Rational[94, 255], 0]], 
        StyleBox[
         TagBox[
          InterpretationBox[
           StyleBox["\<\"-0.24\"\>",
            ShowStringCharacters->False],
           -0.24307609263729968`,
           AutoDelete->True],
          NumberForm[#, 2]& ],
         StripOnInput->False,
         LineColor->RGBColor[
           Rational[71, 85], 
           Rational[94, 255], 0],
         FrontFaceColor->RGBColor[
           Rational[71, 85], 
           Rational[94, 255], 0],
         BackFaceColor->RGBColor[
           Rational[71, 85], 
           Rational[94, 255], 0],
         GraphicsColor->RGBColor[
           Rational[71, 85], 
           Rational[94, 255], 0],
         FontColor->RGBColor[
           Rational[71, 85], 
           Rational[94, 255], 0]]},
       {"\<\"\"\>", "\<\"\"\>", 
        StyleBox["\<\"Sc. rank:\"\>",
         StripOnInput->False,
         LineColor->RGBColor[
           Rational[71, 85], 
           Rational[94, 255], 0],
         FrontFaceColor->RGBColor[
           Rational[71, 85], 
           Rational[94, 255], 0],
         BackFaceColor->RGBColor[
           Rational[71, 85], 
           Rational[94, 255], 0],
         GraphicsColor->RGBColor[
           Rational[71, 85], 
           Rational[94, 255], 0],
         FontColor->RGBColor[
           Rational[71, 85], 
           Rational[94, 255], 0]], 
        StyleBox[
         TagBox[
          InterpretationBox[
           StyleBox["\<\"-264.9\"\>",
            ShowStringCharacters->False],
           -264.8573613580598,
           AutoDelete->True],
          NumberForm[#, {5, 1}]& ],
         StripOnInput->False,
         LineColor->RGBColor[
           Rational[71, 85], 
           Rational[94, 255], 0],
         FrontFaceColor->RGBColor[
           Rational[71, 85], 
           Rational[94, 255], 0],
         BackFaceColor->RGBColor[
           Rational[71, 85], 
           Rational[94, 255], 0],
         GraphicsColor->RGBColor[
           Rational[71, 85], 
           Rational[94, 255], 0],
         FontColor->RGBColor[
           Rational[71, 85], 
           Rational[94, 255], 0]]}
      },
      GridBoxAlignment->{"Columns" -> {{Center}}, "Rows" -> {{Baseline}}},
      GridBoxSpacings->{"Columns" -> {
          Offset[0.27999999999999997`], {
           Offset[0.7]}, 
          Offset[0.27999999999999997`]}, "Rows" -> {
          Offset[0.2], {
           Offset[0.4]}, 
          Offset[0.2]}}], "\[NoBreak]", ")"}],
    Function[BoxForm`e$, 
     MatrixForm[BoxForm`e$]]], ",", 
   TagBox[
    RowBox[{"(", "\[NoBreak]", GridBox[{
       {"\<\"PB2\"\>", "\<\"\"\>", "\<\"\"\>", "\<\"\"\>"},
       {"\<\"Pos.\"\>", "\<\"27\"\>", "\<\"obs:\"\>", "\<\"exp:\"\>"},
       {"\<\"cct\"\>", "\<\"P\"\>", 
        TagBox[
         InterpretationBox[
          StyleBox["\<\"0\"\>",
           ShowStringCharacters->False],
          0,
          Editable->False],
         NumberForm[#, 2]& ], 
        TagBox[
         InterpretationBox[
          StyleBox["\<\"0.26\"\>",
           ShowStringCharacters->False],
          0.26331860157838627`,
          AutoDelete->True],
         NumberForm[#, {4, 2}]& ]},
       {"\<\"ccc\"\>", "\<\"P\"\>", 
        TagBox[
         InterpretationBox[
          StyleBox["\<\"1\"\>",
           ShowStringCharacters->False],
          1,
          Editable->False],
         NumberForm[#, 2]& ], 
        TagBox[
         InterpretationBox[
          StyleBox["\<\"0.18\"\>",
           ShowStringCharacters->False],
          0.18037392817903944`,
          AutoDelete->True],
         NumberForm[#, {4, 2}]& ]},
       {"\<\"cca\"\>", "\<\"P\"\>", 
        TagBox[
         InterpretationBox[
          StyleBox["\<\"0\"\>",
           ShowStringCharacters->False],
          0,
          Editable->False],
         NumberForm[#, 2]& ], 
        TagBox[
         InterpretationBox[
          StyleBox["\<\"0.39\"\>",
           ShowStringCharacters->False],
          0.3946184867421472,
          AutoDelete->True],
         NumberForm[#, {4, 2}]& ]},
       {"\<\"ccg\"\>", "\<\"P\"\>", 
        TagBox[
         InterpretationBox[
          StyleBox["\<\"0\"\>",
           ShowStringCharacters->False],
          0,
          Editable->False],
         NumberForm[#, 2]& ], 
        TagBox[
         InterpretationBox[
          StyleBox["\<\"0.16\"\>",
           ShowStringCharacters->False],
          0.161688983500427,
          AutoDelete->True],
         NumberForm[#, {4, 2}]& ]},
       {"\<\"cat\"\>", "\<\"H\"\>", 
        TagBox[
         InterpretationBox[
          StyleBox["\<\"488\"\>",
           ShowStringCharacters->False],
          488,
          Editable->False],
         NumberForm[#, 2]& ], 
        TagBox[
         InterpretationBox[
          StyleBox["\<\"309.40\"\>",
           ShowStringCharacters->False],
          309.4090637058854,
          AutoDelete->True],
         NumberForm[#, {4, 2}]& ]},
       {"\<\"cac\"\>", "\<\"H\"\>", 
        TagBox[
         InterpretationBox[
          StyleBox["\<\"83\"\>",
           ShowStringCharacters->False],
          83,
          Editable->False],
         NumberForm[#, 2]& ], 
        TagBox[
         InterpretationBox[
          StyleBox["\<\"261.60\"\>",
           ShowStringCharacters->False],
          261.59093629411456`,
          AutoDelete->True],
         NumberForm[#, {4, 2}]& ]},
       {"\<\"---\"\>", "\<\"--\"\>", "\<\"-------\"\>", "\<\"-------\"\>"},
       {"\<\"mPD\"\>", "\<\"\"\>", "0.2545099383978543348`2.", 
        "0.500955471274385194`2."},
       {"\<\"\"\>", "\<\"\"\>", "\<\"nPD:\"\>", "0.51`"},
       {"\<\"\"\>", "\<\"\"\>", "\<\"N. weight:\"\>", 
        TagBox[
         InterpretationBox[
          StyleBox["\<\"0.33\"\>",
           ShowStringCharacters->False],
          0.32929185774884073`,
          AutoDelete->True],
         NumberForm[#, 2]& ]},
       {"\<\"\"\>", "\<\"\"\>", 
        StyleBox["\<\"Sc. PD:\"\>",
         StripOnInput->False,
         LineColor->RGBColor[
           Rational[71, 85], 
           Rational[94, 255], 0],
         FrontFaceColor->RGBColor[
           Rational[71, 85], 
           Rational[94, 255], 0],
         BackFaceColor->RGBColor[
           Rational[71, 85], 
           Rational[94, 255], 0],
         GraphicsColor->RGBColor[
           Rational[71, 85], 
           Rational[94, 255], 0],
         FontColor->RGBColor[
           Rational[71, 85], 
           Rational[94, 255], 0]], 
        StyleBox[
         TagBox[
          InterpretationBox[
           StyleBox["\<\"0.074\"\>",
            ShowStringCharacters->False],
           0.07422629260857726,
           AutoDelete->True],
          NumberForm[#, 2]& ],
         StripOnInput->False,
         LineColor->RGBColor[
           Rational[71, 85], 
           Rational[94, 255], 0],
         FrontFaceColor->RGBColor[
           Rational[71, 85], 
           Rational[94, 255], 0],
         BackFaceColor->RGBColor[
           Rational[71, 85], 
           Rational[94, 255], 0],
         GraphicsColor->RGBColor[
           Rational[71, 85], 
           Rational[94, 255], 0],
         FontColor->RGBColor[
           Rational[71, 85], 
           Rational[94, 255], 0]]},
       {"\<\"\"\>", "\<\"\"\>", 
        StyleBox["\<\"Sc. rank:\"\>",
         StripOnInput->False,
         LineColor->RGBColor[
           Rational[71, 85], 
           Rational[94, 255], 0],
         FrontFaceColor->RGBColor[
           Rational[71, 85], 
           Rational[94, 255], 0],
         BackFaceColor->RGBColor[
           Rational[71, 85], 
           Rational[94, 255], 0],
         GraphicsColor->RGBColor[
           Rational[71, 85], 
           Rational[94, 255], 0],
         FontColor->RGBColor[
           Rational[71, 85], 
           Rational[94, 255], 0]], 
        StyleBox[
         TagBox[
          InterpretationBox[
           StyleBox["\<\"77.5\"\>",
            ShowStringCharacters->False],
           77.48700318734859,
           AutoDelete->True],
          NumberForm[#, {5, 1}]& ],
         StripOnInput->False,
         LineColor->RGBColor[
           Rational[71, 85], 
           Rational[94, 255], 0],
         FrontFaceColor->RGBColor[
           Rational[71, 85], 
           Rational[94, 255], 0],
         BackFaceColor->RGBColor[
           Rational[71, 85], 
           Rational[94, 255], 0],
         GraphicsColor->RGBColor[
           Rational[71, 85], 
           Rational[94, 255], 0],
         FontColor->RGBColor[
           Rational[71, 85], 
           Rational[94, 255], 0]]}
      },
      GridBoxAlignment->{"Columns" -> {{Center}}, "Rows" -> {{Baseline}}},
      GridBoxSpacings->{"Columns" -> {
          Offset[0.27999999999999997`], {
           Offset[0.7]}, 
          Offset[0.27999999999999997`]}, "Rows" -> {
          Offset[0.2], {
           Offset[0.4]}, 
          Offset[0.2]}}], "\[NoBreak]", ")"}],
    Function[BoxForm`e$, 
     MatrixForm[BoxForm`e$]]], ",", 
   TagBox[
    RowBox[{"(", "\[NoBreak]", GridBox[{
       {"\<\"PB2\"\>", "\<\"\"\>", "\<\"\"\>", "\<\"\"\>"},
       {"\<\"Pos.\"\>", "\<\"28\"\>", "\<\"obs:\"\>", "\<\"exp:\"\>"},
       {"\<\"atg\"\>", "\<\"M\"\>", 
        TagBox[
         InterpretationBox[
          StyleBox["\<\"571\"\>",
           ShowStringCharacters->False],
          571,
          Editable->False],
         NumberForm[#, 2]& ], 
        TagBox[
         InterpretationBox[
          StyleBox["\<\"571.00\"\>",
           ShowStringCharacters->False],
          571.,
          AutoDelete->True],
         NumberForm[#, {4, 2}]& ]},
       {"\<\"aat\"\>", "\<\"N\"\>", 
        TagBox[
         InterpretationBox[
          StyleBox["\<\"1\"\>",
           ShowStringCharacters->False],
          1,
          Editable->False],
         NumberForm[#, 2]& ], 
        TagBox[
         InterpretationBox[
          StyleBox["\<\"0.52\"\>",
           ShowStringCharacters->False],
          0.522642382200273,
          AutoDelete->True],
         NumberForm[#, {4, 2}]& ]},
       {"\<\"aac\"\>", "\<\"N\"\>", 
        TagBox[
         InterpretationBox[
          StyleBox["\<\"0\"\>",
           ShowStringCharacters->False],
          0,
          Editable->False],
         NumberForm[#, 2]& ], 
        TagBox[
         InterpretationBox[
          StyleBox["\<\"0.48\"\>",
           ShowStringCharacters->False],
          0.47735761779972696`,
          AutoDelete->True],
         NumberForm[#, {4, 2}]& ]},
       {"\<\"---\"\>", "\<\"--\"\>", "\<\"-------\"\>", "\<\"-------\"\>"},
       {"\<\"mPD\"\>", "\<\"\"\>", "0.006993006993006993`2.", 
        "0.0069823065145149414`2."},
       {"\<\"\"\>", "\<\"\"\>", "\<\"nPD:\"\>", "1.`"},
       {"\<\"\"\>", "\<\"\"\>", "\<\"N. weight:\"\>", 
        TagBox[
         InterpretationBox[
          StyleBox["\<\"0.0016\"\>",
           ShowStringCharacters->False],
          0.001620600828065057,
          AutoDelete->True],
         NumberForm[#, 2]& ]},
       {"\<\"\"\>", "\<\"\"\>", 
        StyleBox["\<\"Sc. PD:\"\>",
         StripOnInput->False,
         LineColor->RGBColor[
           Rational[71, 85], 
           Rational[94, 255], 0],
         FrontFaceColor->RGBColor[
           Rational[71, 85], 
           Rational[94, 255], 0],
         BackFaceColor->RGBColor[
           Rational[71, 85], 
           Rational[94, 255], 0],
         GraphicsColor->RGBColor[
           Rational[71, 85], 
           Rational[94, 255], 0],
         FontColor->RGBColor[
           Rational[71, 85], 
           Rational[94, 255], 0]], 
        StyleBox[
         TagBox[
          InterpretationBox[
           StyleBox["\<\"0.0011\"\>",
            ShowStringCharacters->False],
           0.0011279506174814251`,
           AutoDelete->True],
          NumberForm[#, 2]& ],
         StripOnInput->False,
         LineColor->RGBColor[
           Rational[71, 85], 
           Rational[94, 255], 0],
         FrontFaceColor->RGBColor[
           Rational[71, 85], 
           Rational[94, 255], 0],
         BackFaceColor->RGBColor[
           Rational[71, 85], 
           Rational[94, 255], 0],
         GraphicsColor->RGBColor[
           Rational[71, 85], 
           Rational[94, 255], 0],
         FontColor->RGBColor[
           Rational[71, 85], 
           Rational[94, 255], 0]]},
       {"\<\"\"\>", "\<\"\"\>", 
        StyleBox["\<\"Sc. rank:\"\>",
         StripOnInput->False,
         LineColor->RGBColor[
           Rational[71, 85], 
           Rational[94, 255], 0],
         FrontFaceColor->RGBColor[
           Rational[71, 85], 
           Rational[94, 255], 0],
         BackFaceColor->RGBColor[
           Rational[71, 85], 
           Rational[94, 255], 0],
         GraphicsColor->RGBColor[
           Rational[71, 85], 
           Rational[94, 255], 0],
         FontColor->RGBColor[
           Rational[71, 85], 
           Rational[94, 255], 0]], 
        StyleBox[
         TagBox[
          InterpretationBox[
           StyleBox["\<\"0.6\"\>",
            ShowStringCharacters->False],
           0.561451210222384,
           AutoDelete->True],
          NumberForm[#, {5, 1}]& ],
         StripOnInput->False,
         LineColor->RGBColor[
           Rational[71, 85], 
           Rational[94, 255], 0],
         FrontFaceColor->RGBColor[
           Rational[71, 85], 
           Rational[94, 255], 0],
         BackFaceColor->RGBColor[
           Rational[71, 85], 
           Rational[94, 255], 0],
         GraphicsColor->RGBColor[
           Rational[71, 85], 
           Rational[94, 255], 0],
         FontColor->RGBColor[
           Rational[71, 85], 
           Rational[94, 255], 0]]}
      },
      GridBoxAlignment->{"Columns" -> {{Center}}, "Rows" -> {{Baseline}}},
      GridBoxSpacings->{"Columns" -> {
          Offset[0.27999999999999997`], {
           Offset[0.7]}, 
          Offset[0.27999999999999997`]}, "Rows" -> {
          Offset[0.2], {
           Offset[0.4]}, 
          Offset[0.2]}}], "\[NoBreak]", ")"}],
    Function[BoxForm`e$, 
     MatrixForm[BoxForm`e$]]], ",", 
   TagBox[
    RowBox[{"(", "\[NoBreak]", GridBox[{
       {"\<\"PB2\"\>", "\<\"\"\>", "\<\"\"\>", "\<\"\"\>"},
       {"\<\"Pos.\"\>", "\<\"29\"\>", "\<\"obs:\"\>", "\<\"exp:\"\>"},
       {"\<\"gct\"\>", "\<\"A\"\>", 
        TagBox[
         InterpretationBox[
          StyleBox["\<\"10\"\>",
           ShowStringCharacters->False],
          10,
          Editable->False],
         NumberForm[#, 2]& ], 
        TagBox[
         InterpretationBox[
          StyleBox["\<\"143.80\"\>",
           ShowStringCharacters->False],
          143.8191430948245,
          AutoDelete->True],
         NumberForm[#, {4, 2}]& ]},
       {"\<\"gcc\"\>", "\<\"A\"\>", 
        TagBox[
         InterpretationBox[
          StyleBox["\<\"560\"\>",
           ShowStringCharacters->False],
          560,
          Editable->False],
         NumberForm[#, 2]& ], 
        TagBox[
         InterpretationBox[
          StyleBox["\<\"117.00\"\>",
           ShowStringCharacters->False],
          116.96790613192147`,
          AutoDelete->True],
         NumberForm[#, {4, 2}]& ]},
       {"\<\"gca\"\>", "\<\"A\"\>", 
        TagBox[
         InterpretationBox[
          StyleBox["\<\"1\"\>",
           ShowStringCharacters->False],
          1,
          Editable->False],
         NumberForm[#, 2]& ], 
        TagBox[
         InterpretationBox[
          StyleBox["\<\"254.50\"\>",
           ShowStringCharacters->False],
          254.49395058637586`,
          AutoDelete->True],
         NumberForm[#, {4, 2}]& ]},
       {"\<\"gcg\"\>", "\<\"A\"\>", 
        TagBox[
         InterpretationBox[
          StyleBox["\<\"0\"\>",
           ShowStringCharacters->False],
          0,
          Editable->False],
         NumberForm[#, 2]& ], 
        TagBox[
         InterpretationBox[
          StyleBox["\<\"55.72\"\>",
           ShowStringCharacters->False],
          55.71900018687822,
          AutoDelete->True],
         NumberForm[#, {4, 2}]& ]},
       {"\<\"gat\"\>", "\<\"D\"\>", 
        TagBox[
         InterpretationBox[
          StyleBox["\<\"0\"\>",
           ShowStringCharacters->False],
          0,
          Editable->False],
         NumberForm[#, 2]& ], 
        TagBox[
         InterpretationBox[
          StyleBox["\<\"0.53\"\>",
           ShowStringCharacters->False],
          0.5335434229773938,
          AutoDelete->True],
         NumberForm[#, {4, 2}]& ]},
       {"\<\"gac\"\>", "\<\"D\"\>", 
        TagBox[
         InterpretationBox[
          StyleBox["\<\"1\"\>",
           ShowStringCharacters->False],
          1,
          Editable->False],
         NumberForm[#, 2]& ], 
        TagBox[
         InterpretationBox[
          StyleBox["\<\"0.47\"\>",
           ShowStringCharacters->False],
          0.46645657702260634`,
          AutoDelete->True],
         NumberForm[#, {4, 2}]& ]},
       {"\<\"---\"\>", "\<\"--\"\>", "\<\"-------\"\>", "\<\"-------\"\>"},
       {"\<\"mPD\"\>", "\<\"\"\>", "0.0413456945856245331`2.", 
        "0.6902100789872801603`2."},
       {"\<\"\"\>", "\<\"\"\>", "\<\"nPD:\"\>", "0.06`"},
       {"\<\"\"\>", "\<\"\"\>", "\<\"N. weight:\"\>", 
        TagBox[
         InterpretationBox[
          StyleBox["\<\"2.1\"\>",
           ShowStringCharacters->False],
          2.119514160937243,
          AutoDelete->True],
         NumberForm[#, 2]& ]},
       {"\<\"\"\>", "\<\"\"\>", 
        StyleBox["\<\"Sc. PD:\"\>",
         StripOnInput->False,
         LineColor->RGBColor[
           Rational[71, 85], 
           Rational[94, 255], 0],
         FrontFaceColor->RGBColor[
           Rational[71, 85], 
           Rational[94, 255], 0],
         BackFaceColor->RGBColor[
           Rational[71, 85], 
           Rational[94, 255], 0],
         GraphicsColor->RGBColor[
           Rational[71, 85], 
           Rational[94, 255], 0],
         FontColor->RGBColor[
           Rational[71, 85], 
           Rational[94, 255], 0]], 
        StyleBox[
         TagBox[
          InterpretationBox[
           StyleBox["\<\"-0.43\"\>",
            ShowStringCharacters->False],
           -0.42803411568683736`,
           AutoDelete->True],
          NumberForm[#, 2]& ],
         StripOnInput->False,
         LineColor->RGBColor[
           Rational[71, 85], 
           Rational[94, 255], 0],
         FrontFaceColor->RGBColor[
           Rational[71, 85], 
           Rational[94, 255], 0],
         BackFaceColor->RGBColor[
           Rational[71, 85], 
           Rational[94, 255], 0],
         GraphicsColor->RGBColor[
           Rational[71, 85], 
           Rational[94, 255], 0],
         FontColor->RGBColor[
           Rational[71, 85], 
           Rational[94, 255], 0]]},
       {"\<\"\"\>", "\<\"\"\>", 
        StyleBox["\<\"Sc. rank:\"\>",
         StripOnInput->False,
         LineColor->RGBColor[
           Rational[71, 85], 
           Rational[94, 255], 0],
         FrontFaceColor->RGBColor[
           Rational[71, 85], 
           Rational[94, 255], 0],
         BackFaceColor->RGBColor[
           Rational[71, 85], 
           Rational[94, 255], 0],
         GraphicsColor->RGBColor[
           Rational[71, 85], 
           Rational[94, 255], 0],
         FontColor->RGBColor[
           Rational[71, 85], 
           Rational[94, 255], 0]], 
        StyleBox[
         TagBox[
          InterpretationBox[
           StyleBox["\<\"-425.6\"\>",
            ShowStringCharacters->False],
           -425.576714479201,
           AutoDelete->True],
          NumberForm[#, {5, 1}]& ],
         StripOnInput->False,
         LineColor->RGBColor[
           Rational[71, 85], 
           Rational[94, 255], 0],
         FrontFaceColor->RGBColor[
           Rational[71, 85], 
           Rational[94, 255], 0],
         BackFaceColor->RGBColor[
           Rational[71, 85], 
           Rational[94, 255], 0],
         GraphicsColor->RGBColor[
           Rational[71, 85], 
           Rational[94, 255], 0],
         FontColor->RGBColor[
           Rational[71, 85], 
           Rational[94, 255], 0]]}
      },
      GridBoxAlignment->{"Columns" -> {{Center}}, "Rows" -> {{Baseline}}},
      GridBoxSpacings->{"Columns" -> {
          Offset[0.27999999999999997`], {
           Offset[0.7]}, 
          Offset[0.27999999999999997`]}, "Rows" -> {
          Offset[0.2], {
           Offset[0.4]}, 
          Offset[0.2]}}], "\[NoBreak]", ")"}],
    Function[BoxForm`e$, 
     MatrixForm[BoxForm`e$]]], ",", 
   TagBox[
    RowBox[{"(", "\[NoBreak]", GridBox[{
       {"\<\"PB2\"\>", "\<\"\"\>", "\<\"\"\>", "\<\"\"\>"},
       {"\<\"Pos.\"\>", "\<\"30\"\>", "\<\"obs:\"\>", "\<\"exp:\"\>"},
       {"\<\"att\"\>", "\<\"I\"\>", 
        TagBox[
         InterpretationBox[
          StyleBox["\<\"0\"\>",
           ShowStringCharacters->False],
          0,
          Editable->False],
         NumberForm[#, 2]& ], 
        TagBox[
         InterpretationBox[
          StyleBox["\<\"212.80\"\>",
           ShowStringCharacters->False],
          212.77993291608536`,
          AutoDelete->True],
         NumberForm[#, {4, 2}]& ]},
       {"\<\"atc\"\>", "\<\"I\"\>", 
        TagBox[
         InterpretationBox[
          StyleBox["\<\"0\"\>",
           ShowStringCharacters->False],
          0,
          Editable->False],
         NumberForm[#, 2]& ], 
        TagBox[
         InterpretationBox[
          StyleBox["\<\"148.30\"\>",
           ShowStringCharacters->False],
          148.33858003394946`,
          AutoDelete->True],
         NumberForm[#, {4, 2}]& ]},
       {"\<\"ata\"\>", "\<\"I\"\>", 
        TagBox[
         InterpretationBox[
          StyleBox["\<\"566\"\>",
           ShowStringCharacters->False],
          566,
          Editable->False],
         NumberForm[#, 2]& ], 
        TagBox[
         InterpretationBox[
          StyleBox["\<\"204.90\"\>",
           ShowStringCharacters->False],
          204.8814870499652,
          AutoDelete->True],
         NumberForm[#, {4, 2}]& ]},
       {"\<\"gtt\"\>", "\<\"V\"\>", 
        TagBox[
         InterpretationBox[
          StyleBox["\<\"0\"\>",
           ShowStringCharacters->False],
          0,
          Editable->False],
         NumberForm[#, 2]& ], 
        TagBox[
         InterpretationBox[
          StyleBox["\<\"1.23\"\>",
           ShowStringCharacters->False],
          1.2332335873042815`,
          AutoDelete->True],
         NumberForm[#, {4, 2}]& ]},
       {"\<\"gtc\"\>", "\<\"V\"\>", 
        TagBox[
         InterpretationBox[
          StyleBox["\<\"0\"\>",
           ShowStringCharacters->False],
          0,
          Editable->False],
         NumberForm[#, 2]& ], 
        TagBox[
         InterpretationBox[
          StyleBox["\<\"1.26\"\>",
           ShowStringCharacters->False],
          1.2592864357545235`,
          AutoDelete->True],
         NumberForm[#, {4, 2}]& ]},
       {"\<\"gta\"\>", "\<\"V\"\>", 
        TagBox[
         InterpretationBox[
          StyleBox["\<\"6\"\>",
           ShowStringCharacters->False],
          6,
          Editable->False],
         NumberForm[#, 2]& ], 
        TagBox[
         InterpretationBox[
          StyleBox["\<\"1.12\"\>",
           ShowStringCharacters->False],
          1.1245242222258605`,
          AutoDelete->True],
         NumberForm[#, {4, 2}]& ]},
       {"\<\"gtg\"\>", "\<\"V\"\>", 
        TagBox[
         InterpretationBox[
          StyleBox["\<\"0\"\>",
           ShowStringCharacters->False],
          0,
          Editable->False],
         NumberForm[#, 2]& ], 
        TagBox[
         InterpretationBox[
          StyleBox["\<\"2.38\"\>",
           ShowStringCharacters->False],
          2.3829557547153346`,
          AutoDelete->True],
         NumberForm[#, {4, 2}]& ]},
       {"\<\"---\"\>", "\<\"--\"\>", "\<\"-------\"\>", "\<\"-------\"\>"},
       {"\<\"mPD\"\>", "\<\"\"\>", "0.0207953167672957515`2.", 
        "0.6826455075813553267`2."},
       {"\<\"\"\>", "\<\"\"\>", "\<\"nPD:\"\>", "0.03`"},
       {"\<\"\"\>", "\<\"\"\>", "\<\"N. weight:\"\>", 
        TagBox[
         InterpretationBox[
          StyleBox["\<\"1.5\"\>",
           ShowStringCharacters->False],
          1.4615934754759203`,
          AutoDelete->True],
         NumberForm[#, 2]& ]},
       {"\<\"\"\>", "\<\"\"\>", 
        StyleBox["\<\"Sc. PD:\"\>",
         StripOnInput->False,
         LineColor->RGBColor[
           Rational[71, 85], 
           Rational[94, 255], 0],
         FrontFaceColor->RGBColor[
           Rational[71, 85], 
           Rational[94, 255], 0],
         BackFaceColor->RGBColor[
           Rational[71, 85], 
           Rational[94, 255], 0],
         GraphicsColor->RGBColor[
           Rational[71, 85], 
           Rational[94, 255], 0],
         FontColor->RGBColor[
           Rational[71, 85], 
           Rational[94, 255], 0]], 
        StyleBox[
         TagBox[
          InterpretationBox[
           StyleBox["\<\"-0.34\"\>",
            ShowStringCharacters->False],
           -0.3362015148292832,
           AutoDelete->True],
          NumberForm[#, 2]& ],
         StripOnInput->False,
         LineColor->RGBColor[
           Rational[71, 85], 
           Rational[94, 255], 0],
         FrontFaceColor->RGBColor[
           Rational[71, 85], 
           Rational[94, 255], 0],
         BackFaceColor->RGBColor[
           Rational[71, 85], 
           Rational[94, 255], 0],
         GraphicsColor->RGBColor[
           Rational[71, 85], 
           Rational[94, 255], 0],
         FontColor->RGBColor[
           Rational[71, 85], 
           Rational[94, 255], 0]]},
       {"\<\"\"\>", "\<\"\"\>", 
        StyleBox["\<\"Sc. rank:\"\>",
         StripOnInput->False,
         LineColor->RGBColor[
           Rational[71, 85], 
           Rational[94, 255], 0],
         FrontFaceColor->RGBColor[
           Rational[71, 85], 
           Rational[94, 255], 0],
         BackFaceColor->RGBColor[
           Rational[71, 85], 
           Rational[94, 255], 0],
         GraphicsColor->RGBColor[
           Rational[71, 85], 
           Rational[94, 255], 0],
         FontColor->RGBColor[
           Rational[71, 85], 
           Rational[94, 255], 0]], 
        StyleBox[
         TagBox[
          InterpretationBox[
           StyleBox["\<\"-357.3\"\>",
            ShowStringCharacters->False],
           -357.3038061135052,
           AutoDelete->True],
          NumberForm[#, {5, 1}]& ],
         StripOnInput->False,
         LineColor->RGBColor[
           Rational[71, 85], 
           Rational[94, 255], 0],
         FrontFaceColor->RGBColor[
           Rational[71, 85], 
           Rational[94, 255], 0],
         BackFaceColor->RGBColor[
           Rational[71, 85], 
           Rational[94, 255], 0],
         GraphicsColor->RGBColor[
           Rational[71, 85], 
           Rational[94, 255], 0],
         FontColor->RGBColor[
           Rational[71, 85], 
           Rational[94, 255], 0]]}
      },
      GridBoxAlignment->{"Columns" -> {{Center}}, "Rows" -> {{Baseline}}},
      GridBoxSpacings->{"Columns" -> {
          Offset[0.27999999999999997`], {
           Offset[0.7]}, 
          Offset[0.27999999999999997`]}, "Rows" -> {
          Offset[0.2], {
           Offset[0.4]}, 
          Offset[0.2]}}], "\[NoBreak]", ")"}],
    Function[BoxForm`e$, 
     MatrixForm[BoxForm`e$]]], ",", 
   TagBox[
    RowBox[{"(", "\[NoBreak]", GridBox[{
       {"\<\"PB2\"\>", "\<\"\"\>", "\<\"\"\>", "\<\"\"\>"},
       {"\<\"Pos.\"\>", "\<\"31\"\>", "\<\"obs:\"\>", "\<\"exp:\"\>"},
       {"\<\"att\"\>", "\<\"I\"\>", 
        TagBox[
         InterpretationBox[
          StyleBox["\<\"34\"\>",
           ShowStringCharacters->False],
          34,
          Editable->False],
         NumberForm[#, 2]& ], 
        TagBox[
         InterpretationBox[
          StyleBox["\<\"215.00\"\>",
           ShowStringCharacters->False],
          215.03555057950678`,
          AutoDelete->True],
         NumberForm[#, {4, 2}]& ]},
       {"\<\"atc\"\>", "\<\"I\"\>", 
        TagBox[
         InterpretationBox[
          StyleBox["\<\"470\"\>",
           ShowStringCharacters->False],
          470,
          Editable->False],
         NumberForm[#, 2]& ], 
        TagBox[
         InterpretationBox[
          StyleBox["\<\"149.90\"\>",
           ShowStringCharacters->False],
          149.91107381522806`,
          AutoDelete->True],
         NumberForm[#, {4, 2}]& ]},
       {"\<\"ata\"\>", "\<\"I\"\>", 
        TagBox[
         InterpretationBox[
          StyleBox["\<\"68\"\>",
           ShowStringCharacters->False],
          68,
          Editable->False],
         NumberForm[#, 2]& ], 
        TagBox[
         InterpretationBox[
          StyleBox["\<\"207.10\"\>",
           ShowStringCharacters->False],
          207.0533756052652,
          AutoDelete->True],
         NumberForm[#, {4, 2}]& ]},
       {"\<\"---\"\>", "\<\"--\"\>", "\<\"-------\"\>", "\<\"-------\"\>"},
       {"\<\"mPD\"\>", "\<\"\"\>", "0.3077168015872043893`2.", 
        "0.6589542324349556857`2."},
       {"\<\"\"\>", "\<\"\"\>", "\<\"nPD:\"\>", "0.47000000000000003`"},
       {"\<\"\"\>", "\<\"\"\>", "\<\"N. weight:\"\>", 
        TagBox[
         InterpretationBox[
          StyleBox["\<\"1.\"\>",
           ShowStringCharacters->False],
          1.0096728831762036`,
          AutoDelete->True],
         NumberForm[#, 2]& ]},
       {"\<\"\"\>", "\<\"\"\>", "\<\"Sc. PD:\"\>", 
        TagBox[
         InterpretationBox[
          StyleBox["\<\"0.19\"\>",
           ShowStringCharacters->False],
          0.18804676406358006`,
          AutoDelete->True],
         NumberForm[#, 2]& ]},
       {"\<\"\"\>", "\<\"\"\>", "\<\"Sc. rank:\"\>", 
        TagBox[
         InterpretationBox[
          StyleBox["\<\"208.1\"\>",
           ShowStringCharacters->False],
          208.12650489771752`,
          AutoDelete->True],
         NumberForm[#, {5, 1}]& ]}
      },
      GridBoxAlignment->{"Columns" -> {{Center}}, "Rows" -> {{Baseline}}},
      GridBoxSpacings->{"Columns" -> {
          Offset[0.27999999999999997`], {
           Offset[0.7]}, 
          Offset[0.27999999999999997`]}, "Rows" -> {
          Offset[0.2], {
           Offset[0.4]}, 
          Offset[0.2]}}], "\[NoBreak]", ")"}],
    Function[BoxForm`e$, 
     MatrixForm[BoxForm`e$]]], ",", 
   TagBox[
    RowBox[{"(", "\[NoBreak]", GridBox[{
       {"\<\"PB2\"\>", "\<\"\"\>", "\<\"\"\>", "\<\"\"\>"},
       {"\<\"Pos.\"\>", "\<\"32\"\>", "\<\"obs:\"\>", "\<\"exp:\"\>"},
       {"\<\"cgt\"\>", "\<\"R\"\>", 
        TagBox[
         InterpretationBox[
          StyleBox["\<\"0\"\>",
           ShowStringCharacters->False],
          0,
          Editable->False],
         NumberForm[#, 2]& ], 
        TagBox[
         InterpretationBox[
          StyleBox["\<\"0.04\"\>",
           ShowStringCharacters->False],
          0.041515143636978794`,
          AutoDelete->True],
         NumberForm[#, {4, 2}]& ]},
       {"\<\"cgc\"\>", "\<\"R\"\>", 
        TagBox[
         InterpretationBox[
          StyleBox["\<\"0\"\>",
           ShowStringCharacters->False],
          0,
          Editable->False],
         NumberForm[#, 2]& ], 
        TagBox[
         InterpretationBox[
          StyleBox["\<\"0.05\"\>",
           ShowStringCharacters->False],
          0.048964878107079494`,
          AutoDelete->True],
         NumberForm[#, {4, 2}]& ]},
       {"\<\"cga\"\>", "\<\"R\"\>", 
        TagBox[
         InterpretationBox[
          StyleBox["\<\"0\"\>",
           ShowStringCharacters->False],
          0,
          Editable->False],
         NumberForm[#, 2]& ], 
        TagBox[
         InterpretationBox[
          StyleBox["\<\"0.10\"\>",
           ShowStringCharacters->False],
          0.09610552831340503,
          AutoDelete->True],
         NumberForm[#, {4, 2}]& ]},
       {"\<\"cgg\"\>", "\<\"R\"\>", 
        TagBox[
         InterpretationBox[
          StyleBox["\<\"0\"\>",
           ShowStringCharacters->False],
          0,
          Editable->False],
         NumberForm[#, 2]& ], 
        TagBox[
         InterpretationBox[
          StyleBox["\<\"0.08\"\>",
           ShowStringCharacters->False],
          0.08344830913559423,
          AutoDelete->True],
         NumberForm[#, {4, 2}]& ]},
       {"\<\"aaa\"\>", "\<\"K\"\>", 
        TagBox[
         InterpretationBox[
          StyleBox["\<\"66\"\>",
           ShowStringCharacters->False],
          66,
          Editable->False],
         NumberForm[#, 2]& ], 
        TagBox[
         InterpretationBox[
          StyleBox["\<\"319.70\"\>",
           ShowStringCharacters->False],
          319.73728384358316`,
          AutoDelete->True],
         NumberForm[#, {4, 2}]& ]},
       {"\<\"aag\"\>", "\<\"K\"\>", 
        TagBox[
         InterpretationBox[
          StyleBox["\<\"505\"\>",
           ShowStringCharacters->False],
          505,
          Editable->False],
         NumberForm[#, 2]& ], 
        TagBox[
         InterpretationBox[
          StyleBox["\<\"251.30\"\>",
           ShowStringCharacters->False],
          251.2627161564169,
          AutoDelete->True],
         NumberForm[#, {4, 2}]& ]},
       {"\<\"aga\"\>", "\<\"R\"\>", 
        TagBox[
         InterpretationBox[
          StyleBox["\<\"0\"\>",
           ShowStringCharacters->False],
          0,
          Editable->False],
         NumberForm[#, 2]& ], 
        TagBox[
         InterpretationBox[
          StyleBox["\<\"0.45\"\>",
           ShowStringCharacters->False],
          0.44972550015592017`,
          AutoDelete->True],
         NumberForm[#, {4, 2}]& ]},
       {"\<\"agg\"\>", "\<\"R\"\>", 
        TagBox[
         InterpretationBox[
          StyleBox["\<\"1\"\>",
           ShowStringCharacters->False],
          1,
          Editable->False],
         NumberForm[#, 2]& ], 
        TagBox[
         InterpretationBox[
          StyleBox["\<\"0.28\"\>",
           ShowStringCharacters->False],
          0.2802406406510223,
          AutoDelete->True],
         NumberForm[#, {4, 2}]& ]},
       {"\<\"---\"\>", "\<\"--\"\>", "\<\"-------\"\>", "\<\"-------\"\>"},
       {"\<\"mPD\"\>", "\<\"\"\>", "0.2079960319890267351`2.", 
        "0.4973887701063151646`2."},
       {"\<\"\"\>", "\<\"\"\>", "\<\"nPD:\"\>", "0.42`"},
       {"\<\"\"\>", "\<\"\"\>", "\<\"N. weight:\"\>", 
        TagBox[
         InterpretationBox[
          StyleBox["\<\"0.63\"\>",
           ShowStringCharacters->False],
          0.6309188761533372,
          AutoDelete->True],
         NumberForm[#, 2]& ]},
       {"\<\"\"\>", "\<\"\"\>", "\<\"Sc. PD:\"\>", 
        TagBox[
         InterpretationBox[
          StyleBox["\<\"0.088\"\>",
           ShowStringCharacters->False],
          0.08814385358687356,
          AutoDelete->True],
         NumberForm[#, 2]& ]},
       {"\<\"\"\>", "\<\"\"\>", "\<\"Sc. rank:\"\>", 
        TagBox[
         InterpretationBox[
          StyleBox["\<\"103.9\"\>",
           ShowStringCharacters->False],
          103.90750942973162`,
          AutoDelete->True],
         NumberForm[#, {5, 1}]& ]}
      },
      GridBoxAlignment->{"Columns" -> {{Center}}, "Rows" -> {{Baseline}}},
      GridBoxSpacings->{"Columns" -> {
          Offset[0.27999999999999997`], {
           Offset[0.7]}, 
          Offset[0.27999999999999997`]}, "Rows" -> {
          Offset[0.2], {
           Offset[0.4]}, 
          Offset[0.2]}}], "\[NoBreak]", ")"}],
    Function[BoxForm`e$, 
     MatrixForm[BoxForm`e$]]], ",", 
   TagBox[
    RowBox[{"(", "\[NoBreak]", GridBox[{
       {"\<\"PB2\"\>", "\<\"\"\>", "\<\"\"\>", "\<\"\"\>"},
       {"\<\"Pos.\"\>", "\<\"33\"\>", "\<\"obs:\"\>", "\<\"exp:\"\>"},
       {"\<\"aaa\"\>", "\<\"K\"\>", 
        TagBox[
         InterpretationBox[
          StyleBox["\<\"503\"\>",
           ShowStringCharacters->False],
          503,
          Editable->False],
         NumberForm[#, 2]& ], 
        TagBox[
         InterpretationBox[
          StyleBox["\<\"320.30\"\>",
           ShowStringCharacters->False],
          320.29724406047205`,
          AutoDelete->True],
         NumberForm[#, {4, 2}]& ]},
       {"\<\"aag\"\>", "\<\"K\"\>", 
        TagBox[
         InterpretationBox[
          StyleBox["\<\"69\"\>",
           ShowStringCharacters->False],
          69,
          Editable->False],
         NumberForm[#, 2]& ], 
        TagBox[
         InterpretationBox[
          StyleBox["\<\"251.70\"\>",
           ShowStringCharacters->False],
          251.70275593952798`,
          AutoDelete->True],
         NumberForm[#, {4, 2}]& ]},
       {"\<\"---\"\>", "\<\"--\"\>", "\<\"-------\"\>", "\<\"-------\"\>"},
       {"\<\"mPD\"\>", "\<\"\"\>", "0.2125274025449156798`2.", 
        "0.49280954478126323`2."},
       {"\<\"\"\>", "\<\"\"\>", "\<\"nPD:\"\>", "0.43`"},
       {"\<\"\"\>", "\<\"\"\>", "\<\"N. weight:\"\>", 
        TagBox[
         InterpretationBox[
          StyleBox["\<\"0.35\"\>",
           ShowStringCharacters->False],
          0.35141900659772984`,
          AutoDelete->True],
         NumberForm[#, 2]& ]},
       {"\<\"\"\>", "\<\"\"\>", "\<\"Sc. PD:\"\>", 
        TagBox[
         InterpretationBox[
          StyleBox["\<\"0.053\"\>",
           ShowStringCharacters->False],
          0.05347934087156854,
          AutoDelete->True],
         NumberForm[#, 2]& ]},
       {"\<\"\"\>", "\<\"\"\>", "\<\"Sc. rank:\"\>", 
        TagBox[
         InterpretationBox[
          StyleBox["\<\"62.5\"\>",
           ShowStringCharacters->False],
          62.45672614964417,
          AutoDelete->True],
         NumberForm[#, {5, 1}]& ]}
      },
      GridBoxAlignment->{"Columns" -> {{Center}}, "Rows" -> {{Baseline}}},
      GridBoxSpacings->{"Columns" -> {
          Offset[0.27999999999999997`], {
           Offset[0.7]}, 
          Offset[0.27999999999999997`]}, "Rows" -> {
          Offset[0.2], {
           Offset[0.4]}, 
          Offset[0.2]}}], "\[NoBreak]", ")"}],
    Function[BoxForm`e$, 
     MatrixForm[BoxForm`e$]]], ",", 
   TagBox[
    RowBox[{"(", "\[NoBreak]", GridBox[{
       {"\<\"PB2\"\>", "\<\"\"\>", "\<\"\"\>", "\<\"\"\>"},
       {"\<\"Pos.\"\>", "\<\"34\"\>", "\<\"obs:\"\>", "\<\"exp:\"\>"},
       {"\<\"tat\"\>", "\<\"Y\"\>", 
        TagBox[
         InterpretationBox[
          StyleBox["\<\"368\"\>",
           ShowStringCharacters->False],
          368,
          Editable->False],
         NumberForm[#, 2]& ], 
        TagBox[
         InterpretationBox[
          StyleBox["\<\"296.10\"\>",
           ShowStringCharacters->False],
          296.08617442993767`,
          AutoDelete->True],
         NumberForm[#, {4, 2}]& ]},
       {"\<\"tac\"\>", "\<\"Y\"\>", 
        TagBox[
         InterpretationBox[
          StyleBox["\<\"204\"\>",
           ShowStringCharacters->False],
          204,
          Editable->False],
         NumberForm[#, 2]& ], 
        TagBox[
         InterpretationBox[
          StyleBox["\<\"275.90\"\>",
           ShowStringCharacters->False],
          275.9138255700624,
          AutoDelete->True],
         NumberForm[#, {4, 2}]& ]},
       {"\<\"---\"\>", "\<\"--\"\>", "\<\"-------\"\>", "\<\"-------\"\>"},
       {"\<\"mPD\"\>", "\<\"\"\>", "0.4597014194212092636`2.", 
        "0.4993781424848198036`2."},
       {"\<\"\"\>", "\<\"\"\>", "\<\"nPD:\"\>", "0.92`"},
       {"\<\"\"\>", "\<\"\"\>", "\<\"N. weight:\"\>", 
        TagBox[
         InterpretationBox[
          StyleBox["\<\"0.054\"\>",
           ShowStringCharacters->False],
          0.05437692140809436,
          AutoDelete->True],
         NumberForm[#, 2]& ]},
       {"\<\"\"\>", "\<\"\"\>", "\<\"Sc. PD:\"\>", 
        TagBox[
         InterpretationBox[
          StyleBox["\<\"0.034\"\>",
           ShowStringCharacters->False],
          0.03364729495157927,
          AutoDelete->True],
         NumberForm[#, 2]& ]},
       {"\<\"\"\>", "\<\"\"\>", "\<\"Sc. rank:\"\>", 
        TagBox[
         InterpretationBox[
          StyleBox["\<\"18.8\"\>",
           ShowStringCharacters->False],
          18.82878382201524,
          AutoDelete->True],
         NumberForm[#, {5, 1}]& ]}
      },
      GridBoxAlignment->{"Columns" -> {{Center}}, "Rows" -> {{Baseline}}},
      GridBoxSpacings->{"Columns" -> {
          Offset[0.27999999999999997`], {
           Offset[0.7]}, 
          Offset[0.27999999999999997`]}, "Rows" -> {
          Offset[0.2], {
           Offset[0.4]}, 
          Offset[0.2]}}], "\[NoBreak]", ")"}],
    Function[BoxForm`e$, 
     MatrixForm[BoxForm`e$]]], ",", 
   TagBox[
    RowBox[{"(", "\[NoBreak]", GridBox[{
       {"\<\"PB2\"\>", "\<\"\"\>", "\<\"\"\>", "\<\"\"\>"},
       {"\<\"Pos.\"\>", "\<\"35\"\>", "\<\"obs:\"\>", "\<\"exp:\"\>"},
       {"\<\"act\"\>", "\<\"T\"\>", 
        TagBox[
         InterpretationBox[
          StyleBox["\<\"0\"\>",
           ShowStringCharacters->False],
          0,
          Editable->False],
         NumberForm[#, 2]& ], 
        TagBox[
         InterpretationBox[
          StyleBox["\<\"150.90\"\>",
           ShowStringCharacters->False],
          150.8529772328067,
          AutoDelete->True],
         NumberForm[#, {4, 2}]& ]},
       {"\<\"acc\"\>", "\<\"T\"\>", 
        TagBox[
         InterpretationBox[
          StyleBox["\<\"0\"\>",
           ShowStringCharacters->False],
          0,
          Editable->False],
         NumberForm[#, 2]& ], 
        TagBox[
         InterpretationBox[
          StyleBox["\<\"122.50\"\>",
           ShowStringCharacters->False],
          122.52831857768192`,
          AutoDelete->True],
         NumberForm[#, {4, 2}]& ]},
       {"\<\"aca\"\>", "\<\"T\"\>", 
        TagBox[
         InterpretationBox[
          StyleBox["\<\"203\"\>",
           ShowStringCharacters->False],
          203,
          Editable->False],
         NumberForm[#, 2]& ], 
        TagBox[
         InterpretationBox[
          StyleBox["\<\"250.20\"\>",
           ShowStringCharacters->False],
          250.15092805169854`,
          AutoDelete->True],
         NumberForm[#, {4, 2}]& ]},
       {"\<\"acg\"\>", "\<\"T\"\>", 
        TagBox[
         InterpretationBox[
          StyleBox["\<\"368\"\>",
           ShowStringCharacters->False],
          368,
          Editable->False],
         NumberForm[#, 2]& ], 
        TagBox[
         InterpretationBox[
          StyleBox["\<\"47.47\"\>",
           ShowStringCharacters->False],
          47.46777613781281,
          AutoDelete->True],
         NumberForm[#, {4, 2}]& ]},
       {"\<\"aat\"\>", "\<\"N\"\>", 
        TagBox[
         InterpretationBox[
          StyleBox["\<\"0\"\>",
           ShowStringCharacters->False],
          0,
          Editable->False],
         NumberForm[#, 2]& ], 
        TagBox[
         InterpretationBox[
          StyleBox["\<\"0.52\"\>",
           ShowStringCharacters->False],
          0.522642382200273,
          AutoDelete->True],
         NumberForm[#, {4, 2}]& ]},
       {"\<\"aac\"\>", "\<\"N\"\>", 
        TagBox[
         InterpretationBox[
          StyleBox["\<\"1\"\>",
           ShowStringCharacters->False],
          1,
          Editable->False],
         NumberForm[#, 2]& ], 
        TagBox[
         InterpretationBox[
          StyleBox["\<\"0.48\"\>",
           ShowStringCharacters->False],
          0.47735761779972696`,
          AutoDelete->True],
         NumberForm[#, {4, 2}]& ]},
       {"\<\"---\"\>", "\<\"--\"\>", "\<\"-------\"\>", "\<\"-------\"\>"},
       {"\<\"mPD\"\>", "\<\"\"\>", "0.4644409880837201327`2.", 
        "0.6890689912503956634`2."},
       {"\<\"\"\>", "\<\"\"\>", "\<\"nPD:\"\>", "0.67`"},
       {"\<\"\"\>", "\<\"\"\>", "\<\"N. weight:\"\>", 
        TagBox[
         InterpretationBox[
          StyleBox["\<\"1.8\"\>",
           ShowStringCharacters->False],
          1.7867313047860993`,
          AutoDelete->True],
         NumberForm[#, 2]& ]},
       {"\<\"\"\>", "\<\"\"\>", "\<\"Sc. PD:\"\>", 
        TagBox[
         InterpretationBox[
          StyleBox["\<\"0.69\"\>",
           ShowStringCharacters->False],
          0.6855291578129384,
          AutoDelete->True],
         NumberForm[#, 2]& ]},
       {"\<\"\"\>", "\<\"\"\>", "\<\"Sc. rank:\"\>", 
        TagBox[
         InterpretationBox[
          StyleBox["\<\"564.2\"\>",
           ShowStringCharacters->False],
          564.177902282527,
          AutoDelete->True],
         NumberForm[#, {5, 1}]& ]}
      },
      GridBoxAlignment->{"Columns" -> {{Center}}, "Rows" -> {{Baseline}}},
      GridBoxSpacings->{"Columns" -> {
          Offset[0.27999999999999997`], {
           Offset[0.7]}, 
          Offset[0.27999999999999997`]}, "Rows" -> {
          Offset[0.2], {
           Offset[0.4]}, 
          Offset[0.2]}}], "\[NoBreak]", ")"}],
    Function[BoxForm`e$, 
     MatrixForm[BoxForm`e$]]], ",", 
   TagBox[
    RowBox[{"(", "\[NoBreak]", GridBox[{
       {"\<\"PB2\"\>", "\<\"\"\>", "\<\"\"\>", "\<\"\"\>"},
       {"\<\"Pos.\"\>", "\<\"36\"\>", "\<\"obs:\"\>", "\<\"exp:\"\>"},
       {"\<\"tct\"\>", "\<\"S\"\>", 
        TagBox[
         InterpretationBox[
          StyleBox["\<\"0\"\>",
           ShowStringCharacters->False],
          0,
          Editable->False],
         NumberForm[#, 2]& ], 
        TagBox[
         InterpretationBox[
          StyleBox["\<\"90.78\"\>",
           ShowStringCharacters->False],
          90.77547649194646,
          AutoDelete->True],
         NumberForm[#, {4, 2}]& ]},
       {"\<\"tcc\"\>", "\<\"S\"\>", 
        TagBox[
         InterpretationBox[
          StyleBox["\<\"0\"\>",
           ShowStringCharacters->False],
          0,
          Editable->False],
         NumberForm[#, 2]& ], 
        TagBox[
         InterpretationBox[
          StyleBox["\<\"79.54\"\>",
           ShowStringCharacters->False],
          79.54310985690105,
          AutoDelete->True],
         NumberForm[#, {4, 2}]& ]},
       {"\<\"tca\"\>", "\<\"S\"\>", 
        TagBox[
         InterpretationBox[
          StyleBox["\<\"488\"\>",
           ShowStringCharacters->False],
          488,
          Editable->False],
         NumberForm[#, 2]& ], 
        TagBox[
         InterpretationBox[
          StyleBox["\<\"126.50\"\>",
           ShowStringCharacters->False],
          126.4992458386543,
          AutoDelete->True],
         NumberForm[#, {4, 2}]& ]},
       {"\<\"tcg\"\>", "\<\"S\"\>", 
        TagBox[
         InterpretationBox[
          StyleBox["\<\"83\"\>",
           ShowStringCharacters->False],
          83,
          Editable->False],
         NumberForm[#, 2]& ], 
        TagBox[
         InterpretationBox[
          StyleBox["\<\"34.80\"\>",
           ShowStringCharacters->False],
          34.80490431938448,
          AutoDelete->True],
         NumberForm[#, {4, 2}]& ]},
       {"\<\"agt\"\>", "\<\"S\"\>", 
        TagBox[
         InterpretationBox[
          StyleBox["\<\"0\"\>",
           ShowStringCharacters->False],
          0,
          Editable->False],
         NumberForm[#, 2]& ], 
        TagBox[
         InterpretationBox[
          StyleBox["\<\"125.60\"\>",
           ShowStringCharacters->False],
          125.61657103766868`,
          AutoDelete->True],
         NumberForm[#, {4, 2}]& ]},
       {"\<\"agc\"\>", "\<\"S\"\>", 
        TagBox[
         InterpretationBox[
          StyleBox["\<\"0\"\>",
           ShowStringCharacters->False],
          0,
          Editable->False],
         NumberForm[#, 2]& ], 
        TagBox[
         InterpretationBox[
          StyleBox["\<\"113.80\"\>",
           ShowStringCharacters->False],
          113.76069245544502`,
          AutoDelete->True],
         NumberForm[#, {4, 2}]& ]},
       {"\<\"gtt\"\>", "\<\"V\"\>", 
        TagBox[
         InterpretationBox[
          StyleBox["\<\"0\"\>",
           ShowStringCharacters->False],
          0,
          Editable->False],
         NumberForm[#, 2]& ], 
        TagBox[
         InterpretationBox[
          StyleBox["\<\"0.21\"\>",
           ShowStringCharacters->False],
          0.20553893121738026`,
          AutoDelete->True],
         NumberForm[#, {4, 2}]& ]},
       {"\<\"gtc\"\>", "\<\"V\"\>", 
        TagBox[
         InterpretationBox[
          StyleBox["\<\"1\"\>",
           ShowStringCharacters->False],
          1,
          Editable->False],
         NumberForm[#, 2]& ], 
        TagBox[
         InterpretationBox[
          StyleBox["\<\"0.21\"\>",
           ShowStringCharacters->False],
          0.2098810726257539,
          AutoDelete->True],
         NumberForm[#, {4, 2}]& ]},
       {"\<\"gta\"\>", "\<\"V\"\>", 
        TagBox[
         InterpretationBox[
          StyleBox["\<\"0\"\>",
           ShowStringCharacters->False],
          0,
          Editable->False],
         NumberForm[#, 2]& ], 
        TagBox[
         InterpretationBox[
          StyleBox["\<\"0.19\"\>",
           ShowStringCharacters->False],
          0.18742070370431005`,
          AutoDelete->True],
         NumberForm[#, {4, 2}]& ]},
       {"\<\"gtg\"\>", "\<\"V\"\>", 
        TagBox[
         InterpretationBox[
          StyleBox["\<\"0\"\>",
           ShowStringCharacters->False],
          0,
          Editable->False],
         NumberForm[#, 2]& ], 
        TagBox[
         InterpretationBox[
          StyleBox["\<\"0.40\"\>",
           ShowStringCharacters->False],
          0.39715929245255577`,
          AutoDelete->True],
         NumberForm[#, {4, 2}]& ]},
       {"\<\"---\"\>", "\<\"--\"\>", "\<\"-------\"\>", "\<\"-------\"\>"},
       {"\<\"mPD\"\>", "\<\"\"\>", "0.258514690213464294`2.", 
        "1.6667961019745520022`2."},
       {"\<\"\"\>", "\<\"\"\>", "\<\"nPD:\"\>", "0.16`"},
       {"\<\"\"\>", "\<\"\"\>", "\<\"N. weight:\"\>", 
        TagBox[
         InterpretationBox[
          StyleBox["\<\"1.8\"\>",
           ShowStringCharacters->False],
          1.8372111065899148`,
          AutoDelete->True],
         NumberForm[#, 2]& ]},
       {"\<\"\"\>", "\<\"\"\>", "\<\"Sc. PD:\"\>", 
        TagBox[
         InterpretationBox[
          StyleBox["\<\"-0.2\"\>",
           ShowStringCharacters->False],
          -0.20424371863470606`,
          AutoDelete->True],
         NumberForm[#, 2]& ]},
       {"\<\"\"\>", "\<\"\"\>", "\<\"Sc. rank:\"\>", 
        TagBox[
         InterpretationBox[
          StyleBox["\<\"-158.9\"\>",
           ShowStringCharacters->False],
          -158.93632374193203`,
          AutoDelete->True],
         NumberForm[#, {5, 1}]& ]}
      },
      GridBoxAlignment->{"Columns" -> {{Center}}, "Rows" -> {{Baseline}}},
      GridBoxSpacings->{"Columns" -> {
          Offset[0.27999999999999997`], {
           Offset[0.7]}, 
          Offset[0.27999999999999997`]}, "Rows" -> {
          Offset[0.2], {
           Offset[0.4]}, 
          Offset[0.2]}}], "\[NoBreak]", ")"}],
    Function[BoxForm`e$, 
     MatrixForm[BoxForm`e$]]], ",", 
   TagBox[
    RowBox[{"(", "\[NoBreak]", GridBox[{
       {"\<\"PB2\"\>", "\<\"\"\>", "\<\"\"\>", "\<\"\"\>"},
       {"\<\"Pos.\"\>", "\<\"37\"\>", "\<\"obs:\"\>", "\<\"exp:\"\>"},
       {"\<\"cgt\"\>", "\<\"R\"\>", 
        TagBox[
         InterpretationBox[
          StyleBox["\<\"0\"\>",
           ShowStringCharacters->False],
          0,
          Editable->False],
         NumberForm[#, 2]& ], 
        TagBox[
         InterpretationBox[
          StyleBox["\<\"0.04\"\>",
           ShowStringCharacters->False],
          0.041515143636978794`,
          AutoDelete->True],
         NumberForm[#, {4, 2}]& ]},
       {"\<\"cgc\"\>", "\<\"R\"\>", 
        TagBox[
         InterpretationBox[
          StyleBox["\<\"0\"\>",
           ShowStringCharacters->False],
          0,
          Editable->False],
         NumberForm[#, 2]& ], 
        TagBox[
         InterpretationBox[
          StyleBox["\<\"0.05\"\>",
           ShowStringCharacters->False],
          0.048964878107079494`,
          AutoDelete->True],
         NumberForm[#, {4, 2}]& ]},
       {"\<\"cga\"\>", "\<\"R\"\>", 
        TagBox[
         InterpretationBox[
          StyleBox["\<\"0\"\>",
           ShowStringCharacters->False],
          0,
          Editable->False],
         NumberForm[#, 2]& ], 
        TagBox[
         InterpretationBox[
          StyleBox["\<\"0.10\"\>",
           ShowStringCharacters->False],
          0.09610552831340503,
          AutoDelete->True],
         NumberForm[#, {4, 2}]& ]},
       {"\<\"cgg\"\>", "\<\"R\"\>", 
        TagBox[
         InterpretationBox[
          StyleBox["\<\"0\"\>",
           ShowStringCharacters->False],
          0,
          Editable->False],
         NumberForm[#, 2]& ], 
        TagBox[
         InterpretationBox[
          StyleBox["\<\"0.08\"\>",
           ShowStringCharacters->False],
          0.08344830913559423,
          AutoDelete->True],
         NumberForm[#, {4, 2}]& ]},
       {"\<\"aga\"\>", "\<\"R\"\>", 
        TagBox[
         InterpretationBox[
          StyleBox["\<\"0\"\>",
           ShowStringCharacters->False],
          0,
          Editable->False],
         NumberForm[#, 2]& ], 
        TagBox[
         InterpretationBox[
          StyleBox["\<\"0.45\"\>",
           ShowStringCharacters->False],
          0.44972550015592017`,
          AutoDelete->True],
         NumberForm[#, {4, 2}]& ]},
       {"\<\"agg\"\>", "\<\"R\"\>", 
        TagBox[
         InterpretationBox[
          StyleBox["\<\"1\"\>",
           ShowStringCharacters->False],
          1,
          Editable->False],
         NumberForm[#, 2]& ], 
        TagBox[
         InterpretationBox[
          StyleBox["\<\"0.28\"\>",
           ShowStringCharacters->False],
          0.2802406406510223,
          AutoDelete->True],
         NumberForm[#, {4, 2}]& ]},
       {"\<\"ggt\"\>", "\<\"G\"\>", 
        TagBox[
         InterpretationBox[
          StyleBox["\<\"0\"\>",
           ShowStringCharacters->False],
          0,
          Editable->False],
         NumberForm[#, 2]& ], 
        TagBox[
         InterpretationBox[
          StyleBox["\<\"70.45\"\>",
           ShowStringCharacters->False],
          70.45374116263324,
          AutoDelete->True],
         NumberForm[#, {4, 2}]& ]},
       {"\<\"ggc\"\>", "\<\"G\"\>", 
        TagBox[
         InterpretationBox[
          StyleBox["\<\"1\"\>",
           ShowStringCharacters->False],
          1,
          Editable->False],
         NumberForm[#, 2]& ], 
        TagBox[
         InterpretationBox[
          StyleBox["\<\"77.22\"\>",
           ShowStringCharacters->False],
          77.2176701219394,
          AutoDelete->True],
         NumberForm[#, {4, 2}]& ]},
       {"\<\"gga\"\>", "\<\"G\"\>", 
        TagBox[
         InterpretationBox[
          StyleBox["\<\"559\"\>",
           ShowStringCharacters->False],
          559,
          Editable->False],
         NumberForm[#, 2]& ], 
        TagBox[
         InterpretationBox[
          StyleBox["\<\"276.20\"\>",
           ShowStringCharacters->False],
          276.21528938631747`,
          AutoDelete->True],
         NumberForm[#, {4, 2}]& ]},
       {"\<\"ggg\"\>", "\<\"G\"\>", 
        TagBox[
         InterpretationBox[
          StyleBox["\<\"11\"\>",
           ShowStringCharacters->False],
          11,
          Editable->False],
         NumberForm[#, 2]& ], 
        TagBox[
         InterpretationBox[
          StyleBox["\<\"147.10\"\>",
           ShowStringCharacters->False],
          147.1132993291099,
          AutoDelete->True],
         NumberForm[#, {4, 2}]& ]},
       {"\<\"---\"\>", "\<\"--\"\>", "\<\"-------\"\>", "\<\"-------\"\>"},
       {"\<\"mPD\"\>", "\<\"\"\>", "0.0480692687347678591`2.", 
        "0.6694719189819147997`2."},
       {"\<\"\"\>", "\<\"\"\>", "\<\"nPD:\"\>", "0.07`"},
       {"\<\"\"\>", "\<\"\"\>", "\<\"N. weight:\"\>", 
        TagBox[
         InterpretationBox[
          StyleBox["\<\"0.91\"\>",
           ShowStringCharacters->False],
          0.9131090391745605,
          AutoDelete->True],
         NumberForm[#, 2]& ]},
       {"\<\"\"\>", "\<\"\"\>", "\<\"Sc. PD:\"\>", 
        TagBox[
         InterpretationBox[
          StyleBox["\<\"-0.17\"\>",
           ShowStringCharacters->False],
          -0.174040695646587,
          AutoDelete->True],
         NumberForm[#, 2]& ]},
       {"\<\"\"\>", "\<\"\"\>", "\<\"Sc. rank:\"\>", 
        TagBox[
         InterpretationBox[
          StyleBox["\<\"-171.9\"\>",
           ShowStringCharacters->False],
          -171.88341821951138`,
          AutoDelete->True],
         NumberForm[#, {5, 1}]& ]}
      },
      GridBoxAlignment->{"Columns" -> {{Center}}, "Rows" -> {{Baseline}}},
      GridBoxSpacings->{"Columns" -> {
          Offset[0.27999999999999997`], {
           Offset[0.7]}, 
          Offset[0.27999999999999997`]}, "Rows" -> {
          Offset[0.2], {
           Offset[0.4]}, 
          Offset[0.2]}}], "\[NoBreak]", ")"}],
    Function[BoxForm`e$, 
     MatrixForm[BoxForm`e$]]], ",", 
   TagBox[
    RowBox[{"(", "\[NoBreak]", GridBox[{
       {"\<\"PB2\"\>", "\<\"\"\>", "\<\"\"\>", "\<\"\"\>"},
       {"\<\"Pos.\"\>", "\<\"38\"\>", "\<\"obs:\"\>", "\<\"exp:\"\>"},
       {"\<\"cgt\"\>", "\<\"R\"\>", 
        TagBox[
         InterpretationBox[
          StyleBox["\<\"0\"\>",
           ShowStringCharacters->False],
          0,
          Editable->False],
         NumberForm[#, 2]& ], 
        TagBox[
         InterpretationBox[
          StyleBox["\<\"23.71\"\>",
           ShowStringCharacters->False],
          23.70514701671489,
          AutoDelete->True],
         NumberForm[#, {4, 2}]& ]},
       {"\<\"cgc\"\>", "\<\"R\"\>", 
        TagBox[
         InterpretationBox[
          StyleBox["\<\"0\"\>",
           ShowStringCharacters->False],
          0,
          Editable->False],
         NumberForm[#, 2]& ], 
        TagBox[
         InterpretationBox[
          StyleBox["\<\"27.96\"\>",
           ShowStringCharacters->False],
          27.958945399142394`,
          AutoDelete->True],
         NumberForm[#, {4, 2}]& ]},
       {"\<\"cga\"\>", "\<\"R\"\>", 
        TagBox[
         InterpretationBox[
          StyleBox["\<\"0\"\>",
           ShowStringCharacters->False],
          0,
          Editable->False],
         NumberForm[#, 2]& ], 
        TagBox[
         InterpretationBox[
          StyleBox["\<\"54.88\"\>",
           ShowStringCharacters->False],
          54.87625666695427,
          AutoDelete->True],
         NumberForm[#, {4, 2}]& ]},
       {"\<\"cgg\"\>", "\<\"R\"\>", 
        TagBox[
         InterpretationBox[
          StyleBox["\<\"0\"\>",
           ShowStringCharacters->False],
          0,
          Editable->False],
         NumberForm[#, 2]& ], 
        TagBox[
         InterpretationBox[
          StyleBox["\<\"47.65\"\>",
           ShowStringCharacters->False],
          47.648984516424306`,
          AutoDelete->True],
         NumberForm[#, {4, 2}]& ]},
       {"\<\"aaa\"\>", "\<\"K\"\>", 
        TagBox[
         InterpretationBox[
          StyleBox["\<\"0\"\>",
           ShowStringCharacters->False],
          0,
          Editable->False],
         NumberForm[#, 2]& ], 
        TagBox[
         InterpretationBox[
          StyleBox["\<\"0.56\"\>",
           ShowStringCharacters->False],
          0.5599602168889372,
          AutoDelete->True],
         NumberForm[#, {4, 2}]& ]},
       {"\<\"aag\"\>", "\<\"K\"\>", 
        TagBox[
         InterpretationBox[
          StyleBox["\<\"1\"\>",
           ShowStringCharacters->False],
          1,
          Editable->False],
         NumberForm[#, 2]& ], 
        TagBox[
         InterpretationBox[
          StyleBox["\<\"0.44\"\>",
           ShowStringCharacters->False],
          0.4400397831110629,
          AutoDelete->True],
         NumberForm[#, {4, 2}]& ]},
       {"\<\"aga\"\>", "\<\"R\"\>", 
        TagBox[
         InterpretationBox[
          StyleBox["\<\"496\"\>",
           ShowStringCharacters->False],
          496,
          Editable->False],
         NumberForm[#, 2]& ], 
        TagBox[
         InterpretationBox[
          StyleBox["\<\"256.80\"\>",
           ShowStringCharacters->False],
          256.7932605890304,
          AutoDelete->True],
         NumberForm[#, {4, 2}]& ]},
       {"\<\"agg\"\>", "\<\"R\"\>", 
        TagBox[
         InterpretationBox[
          StyleBox["\<\"75\"\>",
           ShowStringCharacters->False],
          75,
          Editable->False],
         NumberForm[#, 2]& ], 
        TagBox[
         InterpretationBox[
          StyleBox["\<\"160.00\"\>",
           ShowStringCharacters->False],
          160.0174058117337,
          AutoDelete->True],
         NumberForm[#, {4, 2}]& ]},
       {"\<\"---\"\>", "\<\"--\"\>", "\<\"-------\"\>", "\<\"-------\"\>"},
       {"\<\"mPD\"\>", "\<\"\"\>", "0.2343269690029760082`2.", 
        "0.9628549286224767298`2."},
       {"\<\"\"\>", "\<\"\"\>", "\<\"nPD:\"\>", "0.24`"},
       {"\<\"\"\>", "\<\"\"\>", "\<\"N. weight:\"\>", 
        TagBox[
         InterpretationBox[
          StyleBox["\<\"0.68\"\>",
           ShowStringCharacters->False],
          0.6831337476920908,
          AutoDelete->True],
         NumberForm[#, 2]& ]},
       {"\<\"\"\>", "\<\"\"\>", "\<\"Sc. PD:\"\>", 
        TagBox[
         InterpretationBox[
          StyleBox["\<\"-0.018\"\>",
           ShowStringCharacters->False],
          -0.01844078210006091,
          AutoDelete->True],
         NumberForm[#, 2]& ]},
       {"\<\"\"\>", "\<\"\"\>", "\<\"Sc. rank:\"\>", 
        TagBox[
         InterpretationBox[
          StyleBox["\<\"4.0\"\>",
           ShowStringCharacters->False],
          3.9762728125891815`,
          AutoDelete->True],
         NumberForm[#, {5, 1}]& ]}
      },
      GridBoxAlignment->{"Columns" -> {{Center}}, "Rows" -> {{Baseline}}},
      GridBoxSpacings->{"Columns" -> {
          Offset[0.27999999999999997`], {
           Offset[0.7]}, 
          Offset[0.27999999999999997`]}, "Rows" -> {
          Offset[0.2], {
           Offset[0.4]}, 
          Offset[0.2]}}], "\[NoBreak]", ")"}],
    Function[BoxForm`e$, 
     MatrixForm[BoxForm`e$]]], ",", 
   TagBox[
    RowBox[{"(", "\[NoBreak]", GridBox[{
       {"\<\"PB2\"\>", "\<\"\"\>", "\<\"\"\>", "\<\"\"\>"},
       {"\<\"Pos.\"\>", "\<\"39\"\>", "\<\"obs:\"\>", "\<\"exp:\"\>"},
       {"\<\"caa\"\>", "\<\"Q\"\>", 
        TagBox[
         InterpretationBox[
          StyleBox["\<\"97\"\>",
           ShowStringCharacters->False],
          97,
          Editable->False],
         NumberForm[#, 2]& ], 
        TagBox[
         InterpretationBox[
          StyleBox["\<\"304.40\"\>",
           ShowStringCharacters->False],
          304.40254328409316`,
          AutoDelete->True],
         NumberForm[#, {4, 2}]& ]},
       {"\<\"cag\"\>", "\<\"Q\"\>", 
        TagBox[
         InterpretationBox[
          StyleBox["\<\"474\"\>",
           ShowStringCharacters->False],
          474,
          Editable->False],
         NumberForm[#, 2]& ], 
        TagBox[
         InterpretationBox[
          StyleBox["\<\"266.60\"\>",
           ShowStringCharacters->False],
          266.59745671590684`,
          AutoDelete->True],
         NumberForm[#, {4, 2}]& ]},
       {"\<\"act\"\>", "\<\"T\"\>", 
        TagBox[
         InterpretationBox[
          StyleBox["\<\"0\"\>",
           ShowStringCharacters->False],
          0,
          Editable->False],
         NumberForm[#, 2]& ], 
        TagBox[
         InterpretationBox[
          StyleBox["\<\"0.26\"\>",
           ShowStringCharacters->False],
          0.2641908532973848,
          AutoDelete->True],
         NumberForm[#, {4, 2}]& ]},
       {"\<\"acc\"\>", "\<\"T\"\>", 
        TagBox[
         InterpretationBox[
          StyleBox["\<\"0\"\>",
           ShowStringCharacters->False],
          0,
          Editable->False],
         NumberForm[#, 2]& ], 
        TagBox[
         InterpretationBox[
          StyleBox["\<\"0.21\"\>",
           ShowStringCharacters->False],
          0.21458549663341842`,
          AutoDelete->True],
         NumberForm[#, {4, 2}]& ]},
       {"\<\"aca\"\>", "\<\"T\"\>", 
        TagBox[
         InterpretationBox[
          StyleBox["\<\"0\"\>",
           ShowStringCharacters->False],
          0,
          Editable->False],
         NumberForm[#, 2]& ], 
        TagBox[
         InterpretationBox[
          StyleBox["\<\"0.44\"\>",
           ShowStringCharacters->False],
          0.43809269361068043`,
          AutoDelete->True],
         NumberForm[#, {4, 2}]& ]},
       {"\<\"acg\"\>", "\<\"T\"\>", 
        TagBox[
         InterpretationBox[
          StyleBox["\<\"1\"\>",
           ShowStringCharacters->False],
          1,
          Editable->False],
         NumberForm[#, 2]& ], 
        TagBox[
         InterpretationBox[
          StyleBox["\<\"0.08\"\>",
           ShowStringCharacters->False],
          0.08313095645851631,
          AutoDelete->True],
         NumberForm[#, {4, 2}]& ]},
       {"\<\"---\"\>", "\<\"--\"\>", "\<\"-------\"\>", "\<\"-------\"\>"},
       {"\<\"mPD\"\>", "\<\"\"\>", "0.2891320588343355418`2.", 
        "0.5055917617355634269`2."},
       {"\<\"\"\>", "\<\"\"\>", "\<\"nPD:\"\>", "0.5700000000000001`"},
       {"\<\"\"\>", "\<\"\"\>", "\<\"N. weight:\"\>", 
        TagBox[
         InterpretationBox[
          StyleBox["\<\"0.42\"\>",
           ShowStringCharacters->False],
          0.41820143812989385`,
          AutoDelete->True],
         NumberForm[#, 2]& ]},
       {"\<\"\"\>", "\<\"\"\>", "\<\"Sc. PD:\"\>", 
        TagBox[
         InterpretationBox[
          StyleBox["\<\"0.12\"\>",
           ShowStringCharacters->False],
          0.11971915855593325`,
          AutoDelete->True],
         NumberForm[#, 2]& ]},
       {"\<\"\"\>", "\<\"\"\>", "\<\"Sc. rank:\"\>", 
        TagBox[
         InterpretationBox[
          StyleBox["\<\"114.7\"\>",
           ShowStringCharacters->False],
          114.72975774290711`,
          AutoDelete->True],
         NumberForm[#, {5, 1}]& ]}
      },
      GridBoxAlignment->{"Columns" -> {{Center}}, "Rows" -> {{Baseline}}},
      GridBoxSpacings->{"Columns" -> {
          Offset[0.27999999999999997`], {
           Offset[0.7]}, 
          Offset[0.27999999999999997`]}, "Rows" -> {
          Offset[0.2], {
           Offset[0.4]}, 
          Offset[0.2]}}], "\[NoBreak]", ")"}],
    Function[BoxForm`e$, 
     MatrixForm[BoxForm`e$]]], ",", 
   TagBox[
    RowBox[{"(", "\[NoBreak]", GridBox[{
       {"\<\"PB2\"\>", "\<\"\"\>", "\<\"\"\>", "\<\"\"\>"},
       {"\<\"Pos.\"\>", "\<\"40\"\>", "\<\"obs:\"\>", "\<\"exp:\"\>"},
       {"\<\"gaa\"\>", "\<\"E\"\>", 
        TagBox[
         InterpretationBox[
          StyleBox["\<\"8\"\>",
           ShowStringCharacters->False],
          8,
          Editable->False],
         NumberForm[#, 2]& ], 
        TagBox[
         InterpretationBox[
          StyleBox["\<\"329.10\"\>",
           ShowStringCharacters->False],
          329.1443532552858,
          AutoDelete->True],
         NumberForm[#, {4, 2}]& ]},
       {"\<\"gag\"\>", "\<\"E\"\>", 
        TagBox[
         InterpretationBox[
          StyleBox["\<\"564\"\>",
           ShowStringCharacters->False],
          564,
          Editable->False],
         NumberForm[#, 2]& ], 
        TagBox[
         InterpretationBox[
          StyleBox["\<\"242.90\"\>",
           ShowStringCharacters->False],
          242.8556467447142,
          AutoDelete->True],
         NumberForm[#, {4, 2}]& ]},
       {"\<\"---\"\>", "\<\"--\"\>", "\<\"-------\"\>", "\<\"-------\"\>"},
       {"\<\"mPD\"\>", "\<\"\"\>", "0.0276291134434742141`2.", 
        "0.4886214777139661039`2."},
       {"\<\"\"\>", "\<\"\"\>", "\<\"nPD:\"\>", "0.06`"},
       {"\<\"\"\>", "\<\"\"\>", "\<\"N. weight:\"\>", 
        TagBox[
         InterpretationBox[
          StyleBox["\<\"1.1\"\>",
           ShowStringCharacters->False],
          1.117547141454641,
          AutoDelete->True],
         NumberForm[#, 2]& ]},
       {"\<\"\"\>", "\<\"\"\>", "\<\"Sc. PD:\"\>", 
        TagBox[
         InterpretationBox[
          StyleBox["\<\"-0.23\"\>",
           ShowStringCharacters->False],
          -0.22926642102522282`,
          AutoDelete->True],
         NumberForm[#, 2]& ]},
       {"\<\"\"\>", "\<\"\"\>", "\<\"Sc. rank:\"\>", 
        TagBox[
         InterpretationBox[
          StyleBox["\<\"-229.6\"\>",
           ShowStringCharacters->False],
          -229.57069349330865`,
          AutoDelete->True],
         NumberForm[#, {5, 1}]& ]}
      },
      GridBoxAlignment->{"Columns" -> {{Center}}, "Rows" -> {{Baseline}}},
      GridBoxSpacings->{"Columns" -> {
          Offset[0.27999999999999997`], {
           Offset[0.7]}, 
          Offset[0.27999999999999997`]}, "Rows" -> {
          Offset[0.2], {
           Offset[0.4]}, 
          Offset[0.2]}}], "\[NoBreak]", ")"}],
    Function[BoxForm`e$, 
     MatrixForm[BoxForm`e$]]], ",", 
   TagBox[
    RowBox[{"(", "\[NoBreak]", GridBox[{
       {"\<\"PB2\"\>", "\<\"\"\>", "\<\"\"\>", "\<\"\"\>"},
       {"\<\"Pos.\"\>", "\<\"41\"\>", "\<\"obs:\"\>", "\<\"exp:\"\>"},
       {"\<\"aaa\"\>", "\<\"K\"\>", 
        TagBox[
         InterpretationBox[
          StyleBox["\<\"8\"\>",
           ShowStringCharacters->False],
          8,
          Editable->False],
         NumberForm[#, 2]& ], 
        TagBox[
         InterpretationBox[
          StyleBox["\<\"320.30\"\>",
           ShowStringCharacters->False],
          320.29724406047205`,
          AutoDelete->True],
         NumberForm[#, {4, 2}]& ]},
       {"\<\"aag\"\>", "\<\"K\"\>", 
        TagBox[
         InterpretationBox[
          StyleBox["\<\"564\"\>",
           ShowStringCharacters->False],
          564,
          Editable->False],
         NumberForm[#, 2]& ], 
        TagBox[
         InterpretationBox[
          StyleBox["\<\"251.70\"\>",
           ShowStringCharacters->False],
          251.70275593952798`,
          AutoDelete->True],
         NumberForm[#, {4, 2}]& ]},
       {"\<\"---\"\>", "\<\"--\"\>", "\<\"-------\"\>", "\<\"-------\"\>"},
       {"\<\"mPD\"\>", "\<\"\"\>", "0.0276291134434742141`2.", 
        "0.49280954478126323`2."},
       {"\<\"\"\>", "\<\"\"\>", "\<\"nPD:\"\>", "0.06`"},
       {"\<\"\"\>", "\<\"\"\>", "\<\"N. weight:\"\>", 
        TagBox[
         InterpretationBox[
          StyleBox["\<\"1.1\"\>",
           ShowStringCharacters->False],
          1.0676874764360136`,
          AutoDelete->True],
         NumberForm[#, 2]& ]},
       {"\<\"\"\>", "\<\"\"\>", "\<\"Sc. PD:\"\>", 
        TagBox[
         InterpretationBox[
          StyleBox["\<\"-0.22\"\>",
           ShowStringCharacters->False],
          -0.2195269081405565,
          AutoDelete->True],
         NumberForm[#, 2]& ]},
       {"\<\"\"\>", "\<\"\"\>", "\<\"Sc. rank:\"\>", 
        TagBox[
         InterpretationBox[
          StyleBox["\<\"-220.4\"\>",
           ShowStringCharacters->False],
          -220.4168893049399,
          AutoDelete->True],
         NumberForm[#, {5, 1}]& ]}
      },
      GridBoxAlignment->{"Columns" -> {{Center}}, "Rows" -> {{Baseline}}},
      GridBoxSpacings->{"Columns" -> {
          Offset[0.27999999999999997`], {
           Offset[0.7]}, 
          Offset[0.27999999999999997`]}, "Rows" -> {
          Offset[0.2], {
           Offset[0.4]}, 
          Offset[0.2]}}], "\[NoBreak]", ")"}],
    Function[BoxForm`e$, 
     MatrixForm[BoxForm`e$]]], ",", 
   TagBox[
    RowBox[{"(", "\[NoBreak]", GridBox[{
       {"\<\"PB2\"\>", "\<\"\"\>", "\<\"\"\>", "\<\"\"\>"},
       {"\<\"Pos.\"\>", "\<\"42\"\>", "\<\"obs:\"\>", "\<\"exp:\"\>"},
       {"\<\"aat\"\>", "\<\"N\"\>", 
        TagBox[
         InterpretationBox[
          StyleBox["\<\"412\"\>",
           ShowStringCharacters->False],
          412,
          Editable->False],
         NumberForm[#, 2]& ], 
        TagBox[
         InterpretationBox[
          StyleBox["\<\"299.00\"\>",
           ShowStringCharacters->False],
          298.95144261855614`,
          AutoDelete->True],
         NumberForm[#, {4, 2}]& ]},
       {"\<\"aac\"\>", "\<\"N\"\>", 
        TagBox[
         InterpretationBox[
          StyleBox["\<\"160\"\>",
           ShowStringCharacters->False],
          160,
          Editable->False],
         NumberForm[#, 2]& ], 
        TagBox[
         InterpretationBox[
          StyleBox["\<\"273.00\"\>",
           ShowStringCharacters->False],
          273.0485573814438,
          AutoDelete->True],
         NumberForm[#, {4, 2}]& ]},
       {"\<\"---\"\>", "\<\"--\"\>", "\<\"-------\"\>", "\<\"-------\"\>"},
       {"\<\"mPD\"\>", "\<\"\"\>", "0.4036593878975665316`2.", 
        "0.4989746450565934581`2."},
       {"\<\"\"\>", "\<\"\"\>", "\<\"nPD:\"\>", "0.81`"},
       {"\<\"\"\>", "\<\"\"\>", "\<\"N. weight:\"\>", 
        TagBox[
         InterpretationBox[
          StyleBox["\<\"0.12\"\>",
           ShowStringCharacters->False],
          0.12468795968592276`,
          AutoDelete->True],
         NumberForm[#, 2]& ]},
       {"\<\"\"\>", "\<\"\"\>", "\<\"Sc. PD:\"\>", 
        TagBox[
         InterpretationBox[
          StyleBox["\<\"0.064\"\>",
           ShowStringCharacters->False],
          0.06388806250365688,
          AutoDelete->True],
         NumberForm[#, 2]& ]},
       {"\<\"\"\>", "\<\"\"\>", "\<\"Sc. rank:\"\>", 
        TagBox[
         InterpretationBox[
          StyleBox["\<\"42.6\"\>",
           ShowStringCharacters->False],
          42.577947805369895`,
          AutoDelete->True],
         NumberForm[#, {5, 1}]& ]}
      },
      GridBoxAlignment->{"Columns" -> {{Center}}, "Rows" -> {{Baseline}}},
      GridBoxSpacings->{"Columns" -> {
          Offset[0.27999999999999997`], {
           Offset[0.7]}, 
          Offset[0.27999999999999997`]}, "Rows" -> {
          Offset[0.2], {
           Offset[0.4]}, 
          Offset[0.2]}}], "\[NoBreak]", ")"}],
    Function[BoxForm`e$, 
     MatrixForm[BoxForm`e$]]], ",", 
   TagBox[
    RowBox[{"(", "\[NoBreak]", GridBox[{
       {"\<\"PB2\"\>", "\<\"\"\>", "\<\"\"\>", "\<\"\"\>"},
       {"\<\"Pos.\"\>", "\<\"43\"\>", "\<\"obs:\"\>", "\<\"exp:\"\>"},
       {"\<\"cct\"\>", "\<\"P\"\>", 
        TagBox[
         InterpretationBox[
          StyleBox["\<\"532\"\>",
           ShowStringCharacters->False],
          532,
          Editable->False],
         NumberForm[#, 2]& ], 
        TagBox[
         InterpretationBox[
          StyleBox["\<\"150.60\"\>",
           ShowStringCharacters->False],
          150.61824010283695`,
          AutoDelete->True],
         NumberForm[#, {4, 2}]& ]},
       {"\<\"ccc\"\>", "\<\"P\"\>", 
        TagBox[
         InterpretationBox[
          StyleBox["\<\"38\"\>",
           ShowStringCharacters->False],
          38,
          Editable->False],
         NumberForm[#, 2]& ], 
        TagBox[
         InterpretationBox[
          StyleBox["\<\"103.20\"\>",
           ShowStringCharacters->False],
          103.17388691841056`,
          AutoDelete->True],
         NumberForm[#, {4, 2}]& ]},
       {"\<\"cca\"\>", "\<\"P\"\>", 
        TagBox[
         InterpretationBox[
          StyleBox["\<\"1\"\>",
           ShowStringCharacters->False],
          1,
          Editable->False],
         NumberForm[#, 2]& ], 
        TagBox[
         InterpretationBox[
          StyleBox["\<\"225.70\"\>",
           ShowStringCharacters->False],
          225.72177441650825`,
          AutoDelete->True],
         NumberForm[#, {4, 2}]& ]},
       {"\<\"ccg\"\>", "\<\"P\"\>", 
        TagBox[
         InterpretationBox[
          StyleBox["\<\"1\"\>",
           ShowStringCharacters->False],
          1,
          Editable->False],
         NumberForm[#, 2]& ], 
        TagBox[
         InterpretationBox[
          StyleBox["\<\"92.49\"\>",
           ShowStringCharacters->False],
          92.48609856224425,
          AutoDelete->True],
         NumberForm[#, {4, 2}]& ]},
       {"\<\"---\"\>", "\<\"--\"\>", "\<\"-------\"\>", "\<\"-------\"\>"},
       {"\<\"mPD\"\>", "\<\"\"\>", "0.130779028327189448`2.", 
        "0.7162614826320032028`2."},
       {"\<\"\"\>", "\<\"\"\>", "\<\"nPD:\"\>", "0.18`"},
       {"\<\"\"\>", "\<\"\"\>", "\<\"N. weight:\"\>", 
        TagBox[
         InterpretationBox[
          StyleBox["\<\"1.6\"\>",
           ShowStringCharacters->False],
          1.5688305047649398`,
          AutoDelete->True],
         NumberForm[#, 2]& ]},
       {"\<\"\"\>", "\<\"\"\>", "\<\"Sc. PD:\"\>", 
        TagBox[
         InterpretationBox[
          StyleBox["\<\"-0.13\"\>",
           ShowStringCharacters->False],
          -0.13328254413612473`,
          AutoDelete->True],
         NumberForm[#, 2]& ]},
       {"\<\"\"\>", "\<\"\"\>", "\<\"Sc. rank:\"\>", 
        TagBox[
         InterpretationBox[
          StyleBox["\<\"-95.6\"\>",
           ShowStringCharacters->False],
          -95.57223172250681,
          AutoDelete->True],
         NumberForm[#, {5, 1}]& ]}
      },
      GridBoxAlignment->{"Columns" -> {{Center}}, "Rows" -> {{Baseline}}},
      GridBoxSpacings->{"Columns" -> {
          Offset[0.27999999999999997`], {
           Offset[0.7]}, 
          Offset[0.27999999999999997`]}, "Rows" -> {
          Offset[0.2], {
           Offset[0.4]}, 
          Offset[0.2]}}], "\[NoBreak]", ")"}],
    Function[BoxForm`e$, 
     MatrixForm[BoxForm`e$]]], ",", 
   TagBox[
    RowBox[{"(", "\[NoBreak]", GridBox[{
       {"\<\"PB2\"\>", "\<\"\"\>", "\<\"\"\>", "\<\"\"\>"},
       {"\<\"Pos.\"\>", "\<\"44\"\>", "\<\"obs:\"\>", "\<\"exp:\"\>"},
       {"\<\"gct\"\>", "\<\"A\"\>", 
        TagBox[
         InterpretationBox[
          StyleBox["\<\"306\"\>",
           ShowStringCharacters->False],
          306,
          Editable->False],
         NumberForm[#, 2]& ], 
        TagBox[
         InterpretationBox[
          StyleBox["\<\"144.10\"\>",
           ShowStringCharacters->False],
          144.07101549954396`,
          AutoDelete->True],
         NumberForm[#, {4, 2}]& ]},
       {"\<\"gcc\"\>", "\<\"A\"\>", 
        TagBox[
         InterpretationBox[
          StyleBox["\<\"113\"\>",
           ShowStringCharacters->False],
          113,
          Editable->False],
         NumberForm[#, 2]& ], 
        TagBox[
         InterpretationBox[
          StyleBox["\<\"117.20\"\>",
           ShowStringCharacters->False],
          117.17275360325581`,
          AutoDelete->True],
         NumberForm[#, {4, 2}]& ]},
       {"\<\"gca\"\>", "\<\"A\"\>", 
        TagBox[
         InterpretationBox[
          StyleBox["\<\"153\"\>",
           ShowStringCharacters->False],
          153,
          Editable->False],
         NumberForm[#, 2]& ], 
        TagBox[
         InterpretationBox[
          StyleBox["\<\"254.90\"\>",
           ShowStringCharacters->False],
          254.93964927391767`,
          AutoDelete->True],
         NumberForm[#, {4, 2}]& ]},
       {"\<\"gcg\"\>", "\<\"A\"\>", 
        TagBox[
         InterpretationBox[
          StyleBox["\<\"0\"\>",
           ShowStringCharacters->False],
          0,
          Editable->False],
         NumberForm[#, 2]& ], 
        TagBox[
         InterpretationBox[
          StyleBox["\<\"55.82\"\>",
           ShowStringCharacters->False],
          55.81658162328256,
          AutoDelete->True],
         NumberForm[#, {4, 2}]& ]},
       {"\<\"---\"\>", "\<\"--\"\>", "\<\"-------\"\>", "\<\"-------\"\>"},
       {"\<\"mPD\"\>", "\<\"\"\>", "0.6042950044701358186`2.", 
        "0.6864283484214702742`2."},
       {"\<\"\"\>", "\<\"\"\>", "\<\"nPD:\"\>", "0.88`"},
       {"\<\"\"\>", "\<\"\"\>", "\<\"N. weight:\"\>", 
        TagBox[
         InterpretationBox[
          StyleBox["\<\"0.39\"\>",
           ShowStringCharacters->False],
          0.38635961566867916`,
          AutoDelete->True],
         NumberForm[#, 2]& ]},
       {"\<\"\"\>", "\<\"\"\>", "\<\"Sc. PD:\"\>", 
        TagBox[
         InterpretationBox[
          StyleBox["\<\"0.22\"\>",
           ShowStringCharacters->False],
          0.2242595575818447,
          AutoDelete->True],
         NumberForm[#, 2]& ]},
       {"\<\"\"\>", "\<\"\"\>", "\<\"Sc. rank:\"\>", 
        TagBox[
         InterpretationBox[
          StyleBox["\<\"133.3\"\>",
           ShowStringCharacters->False],
          133.2987373044383,
          AutoDelete->True],
         NumberForm[#, {5, 1}]& ]}
      },
      GridBoxAlignment->{"Columns" -> {{Center}}, "Rows" -> {{Baseline}}},
      GridBoxSpacings->{"Columns" -> {
          Offset[0.27999999999999997`], {
           Offset[0.7]}, 
          Offset[0.27999999999999997`]}, "Rows" -> {
          Offset[0.2], {
           Offset[0.4]}, 
          Offset[0.2]}}], "\[NoBreak]", ")"}],
    Function[BoxForm`e$, 
     MatrixForm[BoxForm`e$]]], ",", 
   TagBox[
    RowBox[{"(", "\[NoBreak]", GridBox[{
       {"\<\"PB2\"\>", "\<\"\"\>", "\<\"\"\>", "\<\"\"\>"},
       {"\<\"Pos.\"\>", "\<\"45\"\>", "\<\"obs:\"\>", "\<\"exp:\"\>"},
       {"\<\"tta\"\>", "\<\"L\"\>", 
        TagBox[
         InterpretationBox[
          StyleBox["\<\"0\"\>",
           ShowStringCharacters->False],
          0,
          Editable->False],
         NumberForm[#, 2]& ], 
        TagBox[
         InterpretationBox[
          StyleBox["\<\"49.97\"\>",
           ShowStringCharacters->False],
          49.971187348201255`,
          AutoDelete->True],
         NumberForm[#, {4, 2}]& ]},
       {"\<\"ttg\"\>", "\<\"L\"\>", 
        TagBox[
         InterpretationBox[
          StyleBox["\<\"0\"\>",
           ShowStringCharacters->False],
          0,
          Editable->False],
         NumberForm[#, 2]& ], 
        TagBox[
         InterpretationBox[
          StyleBox["\<\"110.20\"\>",
           ShowStringCharacters->False],
          110.16215450123678`,
          AutoDelete->True],
         NumberForm[#, {4, 2}]& ]},
       {"\<\"ctt\"\>", "\<\"L\"\>", 
        TagBox[
         InterpretationBox[
          StyleBox["\<\"414\"\>",
           ShowStringCharacters->False],
          414,
          Editable->False],
         NumberForm[#, 2]& ], 
        TagBox[
         InterpretationBox[
          StyleBox["\<\"106.70\"\>",
           ShowStringCharacters->False],
          106.72739033205707`,
          AutoDelete->True],
         NumberForm[#, {4, 2}]& ]},
       {"\<\"ctc\"\>", "\<\"L\"\>", 
        TagBox[
         InterpretationBox[
          StyleBox["\<\"158\"\>",
           ShowStringCharacters->False],
          158,
          Editable->False],
         NumberForm[#, 2]& ], 
        TagBox[
         InterpretationBox[
          StyleBox["\<\"92.53\"\>",
           ShowStringCharacters->False],
          92.52658350496418,
          AutoDelete->True],
         NumberForm[#, {4, 2}]& ]},
       {"\<\"cta\"\>", "\<\"L\"\>", 
        TagBox[
         InterpretationBox[
          StyleBox["\<\"0\"\>",
           ShowStringCharacters->False],
          0,
          Editable->False],
         NumberForm[#, 2]& ], 
        TagBox[
         InterpretationBox[
          StyleBox["\<\"86.17\"\>",
           ShowStringCharacters->False],
          86.17178458422373,
          AutoDelete->True],
         NumberForm[#, {4, 2}]& ]},
       {"\<\"ctg\"\>", "\<\"L\"\>", 
        TagBox[
         InterpretationBox[
          StyleBox["\<\"0\"\>",
           ShowStringCharacters->False],
          0,
          Editable->False],
         NumberForm[#, 2]& ], 
        TagBox[
         InterpretationBox[
          StyleBox["\<\"126.40\"\>",
           ShowStringCharacters->False],
          126.44089972931705`,
          AutoDelete->True],
         NumberForm[#, {4, 2}]& ]},
       {"\<\"---\"\>", "\<\"--\"\>", "\<\"-------\"\>", "\<\"-------\"\>"},
       {"\<\"mPD\"\>", "\<\"\"\>", "0.4005486632456860128`2.", 
        "1.1144290373368114583`2."},
       {"\<\"\"\>", "\<\"\"\>", "\<\"nPD:\"\>", "0.36`"},
       {"\<\"\"\>", "\<\"\"\>", "\<\"N. weight:\"\>", 
        TagBox[
         InterpretationBox[
          StyleBox["\<\"1.6\"\>",
           ShowStringCharacters->False],
          1.6210766055391352`,
          AutoDelete->True],
         NumberForm[#, 2]& ]},
       {"\<\"\"\>", "\<\"\"\>", "\<\"Sc. PD:\"\>", 
        TagBox[
         InterpretationBox[
          StyleBox["\<\"0.14\"\>",
           ShowStringCharacters->False],
          0.13564638466550116`,
          AutoDelete->True],
         NumberForm[#, 2]& ]},
       {"\<\"\"\>", "\<\"\"\>", "\<\"Sc. rank:\"\>", 
        TagBox[
         InterpretationBox[
          StyleBox["\<\"191.7\"\>",
           ShowStringCharacters->False],
          191.69678695959908`,
          AutoDelete->True],
         NumberForm[#, {5, 1}]& ]}
      },
      GridBoxAlignment->{"Columns" -> {{Center}}, "Rows" -> {{Baseline}}},
      GridBoxSpacings->{"Columns" -> {
          Offset[0.27999999999999997`], {
           Offset[0.7]}, 
          Offset[0.27999999999999997`]}, "Rows" -> {
          Offset[0.2], {
           Offset[0.4]}, 
          Offset[0.2]}}], "\[NoBreak]", ")"}],
    Function[BoxForm`e$, 
     MatrixForm[BoxForm`e$]]], ",", 
   TagBox[
    RowBox[{"(", "\[NoBreak]", GridBox[{
       {"\<\"PB2\"\>", "\<\"\"\>", "\<\"\"\>", "\<\"\"\>"},
       {"\<\"Pos.\"\>", "\<\"46\"\>", "\<\"obs:\"\>", "\<\"exp:\"\>"},
       {"\<\"cgt\"\>", "\<\"R\"\>", 
        TagBox[
         InterpretationBox[
          StyleBox["\<\"0\"\>",
           ShowStringCharacters->False],
          0,
          Editable->False],
         NumberForm[#, 2]& ], 
        TagBox[
         InterpretationBox[
          StyleBox["\<\"23.75\"\>",
           ShowStringCharacters->False],
          23.746662160351864`,
          AutoDelete->True],
         NumberForm[#, {4, 2}]& ]},
       {"\<\"cgc\"\>", "\<\"R\"\>", 
        TagBox[
         InterpretationBox[
          StyleBox["\<\"0\"\>",
           ShowStringCharacters->False],
          0,
          Editable->False],
         NumberForm[#, 2]& ], 
        TagBox[
         InterpretationBox[
          StyleBox["\<\"28.01\"\>",
           ShowStringCharacters->False],
          28.007910277249472`,
          AutoDelete->True],
         NumberForm[#, {4, 2}]& ]},
       {"\<\"cga\"\>", "\<\"R\"\>", 
        TagBox[
         InterpretationBox[
          StyleBox["\<\"0\"\>",
           ShowStringCharacters->False],
          0,
          Editable->False],
         NumberForm[#, 2]& ], 
        TagBox[
         InterpretationBox[
          StyleBox["\<\"54.97\"\>",
           ShowStringCharacters->False],
          54.97236219526768,
          AutoDelete->True],
         NumberForm[#, {4, 2}]& ]},
       {"\<\"cgg\"\>", "\<\"R\"\>", 
        TagBox[
         InterpretationBox[
          StyleBox["\<\"0\"\>",
           ShowStringCharacters->False],
          0,
          Editable->False],
         NumberForm[#, 2]& ], 
        TagBox[
         InterpretationBox[
          StyleBox["\<\"47.73\"\>",
           ShowStringCharacters->False],
          47.7324328255599,
          AutoDelete->True],
         NumberForm[#, {4, 2}]& ]},
       {"\<\"aga\"\>", "\<\"R\"\>", 
        TagBox[
         InterpretationBox[
          StyleBox["\<\"75\"\>",
           ShowStringCharacters->False],
          75,
          Editable->False],
         NumberForm[#, 2]& ], 
        TagBox[
         InterpretationBox[
          StyleBox["\<\"257.20\"\>",
           ShowStringCharacters->False],
          257.24298608918633`,
          AutoDelete->True],
         NumberForm[#, {4, 2}]& ]},
       {"\<\"agg\"\>", "\<\"R\"\>", 
        TagBox[
         InterpretationBox[
          StyleBox["\<\"497\"\>",
           ShowStringCharacters->False],
          497,
          Editable->False],
         NumberForm[#, 2]& ], 
        TagBox[
         InterpretationBox[
          StyleBox["\<\"160.30\"\>",
           ShowStringCharacters->False],
          160.29764645238473`,
          AutoDelete->True],
         NumberForm[#, {4, 2}]& ]},
       {"\<\"---\"\>", "\<\"--\"\>", "\<\"-------\"\>", "\<\"-------\"\>"},
       {"\<\"mPD\"\>", "\<\"\"\>", "0.2282524830685951527`2.", 
        "0.9599089178887085427`2."},
       {"\<\"\"\>", "\<\"\"\>", "\<\"nPD:\"\>", "0.24`"},
       {"\<\"\"\>", "\<\"\"\>", "\<\"N. weight:\"\>", 
        TagBox[
         InterpretationBox[
          StyleBox["\<\"1.2\"\>",
           ShowStringCharacters->False],
          1.1812565562832373`,
          AutoDelete->True],
         NumberForm[#, 2]& ]},
       {"\<\"\"\>", "\<\"\"\>", "\<\"Sc. PD:\"\>", 
        TagBox[
         InterpretationBox[
          StyleBox["\<\"-0.038\"\>",
           ShowStringCharacters->False],
          -0.038174455650461035`,
          AutoDelete->True],
         NumberForm[#, 2]& ]},
       {"\<\"\"\>", "\<\"\"\>", "\<\"Sc. rank:\"\>", 
        TagBox[
         InterpretationBox[
          StyleBox["\<\"0.2\"\>",
           ShowStringCharacters->False],
          0.20523316389684035`,
          AutoDelete->True],
         NumberForm[#, {5, 1}]& ]}
      },
      GridBoxAlignment->{"Columns" -> {{Center}}, "Rows" -> {{Baseline}}},
      GridBoxSpacings->{"Columns" -> {
          Offset[0.27999999999999997`], {
           Offset[0.7]}, 
          Offset[0.27999999999999997`]}, "Rows" -> {
          Offset[0.2], {
           Offset[0.4]}, 
          Offset[0.2]}}], "\[NoBreak]", ")"}],
    Function[BoxForm`e$, 
     MatrixForm[BoxForm`e$]]], ",", 
   TagBox[
    RowBox[{"(", "\[NoBreak]", GridBox[{
       {"\<\"PB2\"\>", "\<\"\"\>", "\<\"\"\>", "\<\"\"\>"},
       {"\<\"Pos.\"\>", "\<\"47\"\>", "\<\"obs:\"\>", "\<\"exp:\"\>"},
       {"\<\"atg\"\>", "\<\"M\"\>", 
        TagBox[
         InterpretationBox[
          StyleBox["\<\"572\"\>",
           ShowStringCharacters->False],
          572,
          Editable->False],
         NumberForm[#, 2]& ], 
        TagBox[
         InterpretationBox[
          StyleBox["\<\"572.00\"\>",
           ShowStringCharacters->False],
          572.,
          AutoDelete->True],
         NumberForm[#, {4, 2}]& ]},
       {"\<\"---\"\>", "\<\"--\"\>", "\<\"-------\"\>", "\<\"-------\"\>"},
       {"\<\"mPD\"\>", "\<\"\"\>", "0", "0"},
       {"\<\"\"\>", "\<\"\"\>", "\<\"nPD:\"\>", "1.`"},
       {"\<\"\"\>", "\<\"\"\>", "\<\"N. weight:\"\>", 
        TagBox[
         InterpretationBox[
          StyleBox["\<\"0.\"\>",
           ShowStringCharacters->False],
          0.,
          AutoDelete->True],
         NumberForm[#, 2]& ]},
       {"\<\"\"\>", "\<\"\"\>", "\<\"Sc. PD:\"\>", 
        TagBox[
         InterpretationBox[
          StyleBox["\<\"0\"\>",
           ShowStringCharacters->False],
          0,
          Editable->False],
         NumberForm[#, 2]& ]},
       {"\<\"\"\>", "\<\"\"\>", "\<\"Sc. rank:\"\>", 
        TagBox[
         InterpretationBox[
          StyleBox["\<\"0\"\>",
           ShowStringCharacters->False],
          0,
          Editable->False],
         NumberForm[#, {5, 1}]& ]}
      },
      GridBoxAlignment->{"Columns" -> {{Center}}, "Rows" -> {{Baseline}}},
      GridBoxSpacings->{"Columns" -> {
          Offset[0.27999999999999997`], {
           Offset[0.7]}, 
          Offset[0.27999999999999997`]}, "Rows" -> {
          Offset[0.2], {
           Offset[0.4]}, 
          Offset[0.2]}}], "\[NoBreak]", ")"}],
    Function[BoxForm`e$, 
     MatrixForm[BoxForm`e$]]], ",", 
   TagBox[
    RowBox[{"(", "\[NoBreak]", GridBox[{
       {"\<\"PB2\"\>", "\<\"\"\>", "\<\"\"\>", "\<\"\"\>"},
       {"\<\"Pos.\"\>", "\<\"48\"\>", "\<\"obs:\"\>", "\<\"exp:\"\>"},
       {"\<\"aaa\"\>", "\<\"K\"\>", 
        TagBox[
         InterpretationBox[
          StyleBox["\<\"500\"\>",
           ShowStringCharacters->False],
          500,
          Editable->False],
         NumberForm[#, 2]& ], 
        TagBox[
         InterpretationBox[
          StyleBox["\<\"320.30\"\>",
           ShowStringCharacters->False],
          320.29724406047205`,
          AutoDelete->True],
         NumberForm[#, {4, 2}]& ]},
       {"\<\"aag\"\>", "\<\"K\"\>", 
        TagBox[
         InterpretationBox[
          StyleBox["\<\"72\"\>",
           ShowStringCharacters->False],
          72,
          Editable->False],
         NumberForm[#, 2]& ], 
        TagBox[
         InterpretationBox[
          StyleBox["\<\"251.70\"\>",
           ShowStringCharacters->False],
          251.70275593952798`,
          AutoDelete->True],
         NumberForm[#, {4, 2}]& ]},
       {"\<\"---\"\>", "\<\"--\"\>", "\<\"-------\"\>", "\<\"-------\"\>"},
       {"\<\"mPD\"\>", "\<\"\"\>", "0.2204450540702729845`2.", 
        "0.49280954478126323`2."},
       {"\<\"\"\>", "\<\"\"\>", "\<\"nPD:\"\>", "0.45`"},
       {"\<\"\"\>", "\<\"\"\>", "\<\"N. weight:\"\>", 
        TagBox[
         InterpretationBox[
          StyleBox["\<\"0.34\"\>",
           ShowStringCharacters->False],
          0.33856886398096697`,
          AutoDelete->True],
         NumberForm[#, 2]& ]},
       {"\<\"\"\>", "\<\"\"\>", "\<\"Sc. PD:\"\>", 
        TagBox[
         InterpretationBox[
          StyleBox["\<\"0.057\"\>",
           ShowStringCharacters->False],
          0.05671107199214145,
          AutoDelete->True],
         NumberForm[#, 2]& ]},
       {"\<\"\"\>", "\<\"\"\>", "\<\"Sc. rank:\"\>", 
        TagBox[
         InterpretationBox[
          StyleBox["\<\"65.0\"\>",
           ShowStringCharacters->False],
          64.98681661316871,
          AutoDelete->True],
         NumberForm[#, {5, 1}]& ]}
      },
      GridBoxAlignment->{"Columns" -> {{Center}}, "Rows" -> {{Baseline}}},
      GridBoxSpacings->{"Columns" -> {
          Offset[0.27999999999999997`], {
           Offset[0.7]}, 
          Offset[0.27999999999999997`]}, "Rows" -> {
          Offset[0.2], {
           Offset[0.4]}, 
          Offset[0.2]}}], "\[NoBreak]", ")"}],
    Function[BoxForm`e$, 
     MatrixForm[BoxForm`e$]]], ",", 
   TagBox[
    RowBox[{"(", "\[NoBreak]", GridBox[{
       {"\<\"PB2\"\>", "\<\"\"\>", "\<\"\"\>", "\<\"\"\>"},
       {"\<\"Pos.\"\>", "\<\"49\"\>", "\<\"obs:\"\>", "\<\"exp:\"\>"},
       {"\<\"tgg\"\>", "\<\"W\"\>", 
        TagBox[
         InterpretationBox[
          StyleBox["\<\"572\"\>",
           ShowStringCharacters->False],
          572,
          Editable->False],
         NumberForm[#, 2]& ], 
        TagBox[
         InterpretationBox[
          StyleBox["\<\"572.00\"\>",
           ShowStringCharacters->False],
          572.,
          AutoDelete->True],
         NumberForm[#, {4, 2}]& ]},
       {"\<\"---\"\>", "\<\"--\"\>", "\<\"-------\"\>", "\<\"-------\"\>"},
       {"\<\"mPD\"\>", "\<\"\"\>", "0", "0"},
       {"\<\"\"\>", "\<\"\"\>", "\<\"nPD:\"\>", "1.`"},
       {"\<\"\"\>", "\<\"\"\>", "\<\"N. weight:\"\>", 
        TagBox[
         InterpretationBox[
          StyleBox["\<\"0.\"\>",
           ShowStringCharacters->False],
          0.,
          AutoDelete->True],
         NumberForm[#, 2]& ]},
       {"\<\"\"\>", "\<\"\"\>", "\<\"Sc. PD:\"\>", 
        TagBox[
         InterpretationBox[
          StyleBox["\<\"0\"\>",
           ShowStringCharacters->False],
          0,
          Editable->False],
         NumberForm[#, 2]& ]},
       {"\<\"\"\>", "\<\"\"\>", "\<\"Sc. rank:\"\>", 
        TagBox[
         InterpretationBox[
          StyleBox["\<\"0\"\>",
           ShowStringCharacters->False],
          0,
          Editable->False],
         NumberForm[#, {5, 1}]& ]}
      },
      GridBoxAlignment->{"Columns" -> {{Center}}, "Rows" -> {{Baseline}}},
      GridBoxSpacings->{"Columns" -> {
          Offset[0.27999999999999997`], {
           Offset[0.7]}, 
          Offset[0.27999999999999997`]}, "Rows" -> {
          Offset[0.2], {
           Offset[0.4]}, 
          Offset[0.2]}}], "\[NoBreak]", ")"}],
    Function[BoxForm`e$, 
     MatrixForm[BoxForm`e$]]], ",", 
   TagBox[
    RowBox[{"(", "\[NoBreak]", GridBox[{
       {"\<\"PB2\"\>", "\<\"\"\>", "\<\"\"\>", "\<\"\"\>"},
       {"\<\"Pos.\"\>", "\<\"50\"\>", "\<\"obs:\"\>", "\<\"exp:\"\>"},
       {"\<\"atg\"\>", "\<\"M\"\>", 
        TagBox[
         InterpretationBox[
          StyleBox["\<\"572\"\>",
           ShowStringCharacters->False],
          572,
          Editable->False],
         NumberForm[#, 2]& ], 
        TagBox[
         InterpretationBox[
          StyleBox["\<\"572.00\"\>",
           ShowStringCharacters->False],
          572.,
          AutoDelete->True],
         NumberForm[#, {4, 2}]& ]},
       {"\<\"---\"\>", "\<\"--\"\>", "\<\"-------\"\>", "\<\"-------\"\>"},
       {"\<\"mPD\"\>", "\<\"\"\>", "0", "0"},
       {"\<\"\"\>", "\<\"\"\>", "\<\"nPD:\"\>", "1.`"},
       {"\<\"\"\>", "\<\"\"\>", "\<\"N. weight:\"\>", 
        TagBox[
         InterpretationBox[
          StyleBox["\<\"0.\"\>",
           ShowStringCharacters->False],
          0.,
          AutoDelete->True],
         NumberForm[#, 2]& ]},
       {"\<\"\"\>", "\<\"\"\>", "\<\"Sc. PD:\"\>", 
        TagBox[
         InterpretationBox[
          StyleBox["\<\"0\"\>",
           ShowStringCharacters->False],
          0,
          Editable->False],
         NumberForm[#, 2]& ]},
       {"\<\"\"\>", "\<\"\"\>", "\<\"Sc. rank:\"\>", 
        TagBox[
         InterpretationBox[
          StyleBox["\<\"0\"\>",
           ShowStringCharacters->False],
          0,
          Editable->False],
         NumberForm[#, {5, 1}]& ]}
      },
      GridBoxAlignment->{"Columns" -> {{Center}}, "Rows" -> {{Baseline}}},
      GridBoxSpacings->{"Columns" -> {
          Offset[0.27999999999999997`], {
           Offset[0.7]}, 
          Offset[0.27999999999999997`]}, "Rows" -> {
          Offset[0.2], {
           Offset[0.4]}, 
          Offset[0.2]}}], "\[NoBreak]", ")"}],
    Function[BoxForm`e$, 
     MatrixForm[BoxForm`e$]]], ",", 
   TagBox[
    RowBox[{"(", "\[NoBreak]", GridBox[{
       {"\<\"PB2\"\>", "\<\"\"\>", "\<\"\"\>", "\<\"\"\>"},
       {"\<\"Pos.\"\>", "\<\"51\"\>", "\<\"obs:\"\>", "\<\"exp:\"\>"},
       {"\<\"atg\"\>", "\<\"M\"\>", 
        TagBox[
         InterpretationBox[
          StyleBox["\<\"572\"\>",
           ShowStringCharacters->False],
          572,
          Editable->False],
         NumberForm[#, 2]& ], 
        TagBox[
         InterpretationBox[
          StyleBox["\<\"572.00\"\>",
           ShowStringCharacters->False],
          572.,
          AutoDelete->True],
         NumberForm[#, {4, 2}]& ]},
       {"\<\"---\"\>", "\<\"--\"\>", "\<\"-------\"\>", "\<\"-------\"\>"},
       {"\<\"mPD\"\>", "\<\"\"\>", "0", "0"},
       {"\<\"\"\>", "\<\"\"\>", "\<\"nPD:\"\>", "1.`"},
       {"\<\"\"\>", "\<\"\"\>", "\<\"N. weight:\"\>", 
        TagBox[
         InterpretationBox[
          StyleBox["\<\"0.\"\>",
           ShowStringCharacters->False],
          0.,
          AutoDelete->True],
         NumberForm[#, 2]& ]},
       {"\<\"\"\>", "\<\"\"\>", "\<\"Sc. PD:\"\>", 
        TagBox[
         InterpretationBox[
          StyleBox["\<\"0\"\>",
           ShowStringCharacters->False],
          0,
          Editable->False],
         NumberForm[#, 2]& ]},
       {"\<\"\"\>", "\<\"\"\>", "\<\"Sc. rank:\"\>", 
        TagBox[
         InterpretationBox[
          StyleBox["\<\"0\"\>",
           ShowStringCharacters->False],
          0,
          Editable->False],
         NumberForm[#, {5, 1}]& ]}
      },
      GridBoxAlignment->{"Columns" -> {{Center}}, "Rows" -> {{Baseline}}},
      GridBoxSpacings->{"Columns" -> {
          Offset[0.27999999999999997`], {
           Offset[0.7]}, 
          Offset[0.27999999999999997`]}, "Rows" -> {
          Offset[0.2], {
           Offset[0.4]}, 
          Offset[0.2]}}], "\[NoBreak]", ")"}],
    Function[BoxForm`e$, 
     MatrixForm[BoxForm`e$]]], ",", 
   TagBox[
    RowBox[{"(", "\[NoBreak]", GridBox[{
       {"\<\"PB2\"\>", "\<\"\"\>", "\<\"\"\>", "\<\"\"\>"},
       {"\<\"Pos.\"\>", "\<\"52\"\>", "\<\"obs:\"\>", "\<\"exp:\"\>"},
       {"\<\"gtt\"\>", "\<\"V\"\>", 
        TagBox[
         InterpretationBox[
          StyleBox["\<\"0\"\>",
           ShowStringCharacters->False],
          0,
          Editable->False],
         NumberForm[#, 2]& ], 
        TagBox[
         InterpretationBox[
          StyleBox["\<\"0.21\"\>",
           ShowStringCharacters->False],
          0.20553893121738026`,
          AutoDelete->True],
         NumberForm[#, {4, 2}]& ]},
       {"\<\"gtc\"\>", "\<\"V\"\>", 
        TagBox[
         InterpretationBox[
          StyleBox["\<\"0\"\>",
           ShowStringCharacters->False],
          0,
          Editable->False],
         NumberForm[#, 2]& ], 
        TagBox[
         InterpretationBox[
          StyleBox["\<\"0.21\"\>",
           ShowStringCharacters->False],
          0.2098810726257539,
          AutoDelete->True],
         NumberForm[#, {4, 2}]& ]},
       {"\<\"gta\"\>", "\<\"V\"\>", 
        TagBox[
         InterpretationBox[
          StyleBox["\<\"1\"\>",
           ShowStringCharacters->False],
          1,
          Editable->False],
         NumberForm[#, 2]& ], 
        TagBox[
         InterpretationBox[
          StyleBox["\<\"0.19\"\>",
           ShowStringCharacters->False],
          0.18742070370431005`,
          AutoDelete->True],
         NumberForm[#, {4, 2}]& ]},
       {"\<\"gtg\"\>", "\<\"V\"\>", 
        TagBox[
         InterpretationBox[
          StyleBox["\<\"0\"\>",
           ShowStringCharacters->False],
          0,
          Editable->False],
         NumberForm[#, 2]& ], 
        TagBox[
         InterpretationBox[
          StyleBox["\<\"0.40\"\>",
           ShowStringCharacters->False],
          0.39715929245255577`,
          AutoDelete->True],
         NumberForm[#, {4, 2}]& ]},
       {"\<\"gct\"\>", "\<\"A\"\>", 
        TagBox[
         InterpretationBox[
          StyleBox["\<\"1\"\>",
           ShowStringCharacters->False],
          1,
          Editable->False],
         NumberForm[#, 2]& ], 
        TagBox[
         InterpretationBox[
          StyleBox["\<\"143.80\"\>",
           ShowStringCharacters->False],
          143.8191430948245,
          AutoDelete->True],
         NumberForm[#, {4, 2}]& ]},
       {"\<\"gcc\"\>", "\<\"A\"\>", 
        TagBox[
         InterpretationBox[
          StyleBox["\<\"1\"\>",
           ShowStringCharacters->False],
          1,
          Editable->False],
         NumberForm[#, 2]& ], 
        TagBox[
         InterpretationBox[
          StyleBox["\<\"117.00\"\>",
           ShowStringCharacters->False],
          116.96790613192147`,
          AutoDelete->True],
         NumberForm[#, {4, 2}]& ]},
       {"\<\"gca\"\>", "\<\"A\"\>", 
        TagBox[
         InterpretationBox[
          StyleBox["\<\"533\"\>",
           ShowStringCharacters->False],
          533,
          Editable->False],
         NumberForm[#, 2]& ], 
        TagBox[
         InterpretationBox[
          StyleBox["\<\"254.50\"\>",
           ShowStringCharacters->False],
          254.49395058637586`,
          AutoDelete->True],
         NumberForm[#, {4, 2}]& ]},
       {"\<\"gcg\"\>", "\<\"A\"\>", 
        TagBox[
         InterpretationBox[
          StyleBox["\<\"36\"\>",
           ShowStringCharacters->False],
          36,
          Editable->False],
         NumberForm[#, 2]& ], 
        TagBox[
         InterpretationBox[
          StyleBox["\<\"55.72\"\>",
           ShowStringCharacters->False],
          55.71900018687822,
          AutoDelete->True],
         NumberForm[#, {4, 2}]& ]},
       {"\<\"---\"\>", "\<\"--\"\>", "\<\"-------\"\>", "\<\"-------\"\>"},
       {"\<\"mPD\"\>", "\<\"\"\>", "0.1282010458893120889`2.", 
        "0.6902557365770858982`2."},
       {"\<\"\"\>", "\<\"\"\>", "\<\"nPD:\"\>", "0.19`"},
       {"\<\"\"\>", "\<\"\"\>", "\<\"N. weight:\"\>", 
        TagBox[
         InterpretationBox[
          StyleBox["\<\"0.94\"\>",
           ShowStringCharacters->False],
          0.9363952456199259,
          AutoDelete->True],
         NumberForm[#, 2]& ]},
       {"\<\"\"\>", "\<\"\"\>", "\<\"Sc. PD:\"\>", 
        TagBox[
         InterpretationBox[
          StyleBox["\<\"-0.077\"\>",
           ShowStringCharacters->False],
          -0.07674533034412867,
          AutoDelete->True],
         NumberForm[#, 2]& ]},
       {"\<\"\"\>", "\<\"\"\>", "\<\"Sc. rank:\"\>", 
        TagBox[
         InterpretationBox[
          StyleBox["\<\"-53.4\"\>",
           ShowStringCharacters->False],
          -53.37528572422262,
          AutoDelete->True],
         NumberForm[#, {5, 1}]& ]}
      },
      GridBoxAlignment->{"Columns" -> {{Center}}, "Rows" -> {{Baseline}}},
      GridBoxSpacings->{"Columns" -> {
          Offset[0.27999999999999997`], {
           Offset[0.7]}, 
          Offset[0.27999999999999997`]}, "Rows" -> {
          Offset[0.2], {
           Offset[0.4]}, 
          Offset[0.2]}}], "\[NoBreak]", ")"}],
    Function[BoxForm`e$, 
     MatrixForm[BoxForm`e$]]], ",", 
   TagBox[
    RowBox[{"(", "\[NoBreak]", GridBox[{
       {"\<\"PB2\"\>", "\<\"\"\>", "\<\"\"\>", "\<\"\"\>"},
       {"\<\"Pos.\"\>", "\<\"53\"\>", "\<\"obs:\"\>", "\<\"exp:\"\>"},
       {"\<\"atg\"\>", "\<\"M\"\>", 
        TagBox[
         InterpretationBox[
          StyleBox["\<\"572\"\>",
           ShowStringCharacters->False],
          572,
          Editable->False],
         NumberForm[#, 2]& ], 
        TagBox[
         InterpretationBox[
          StyleBox["\<\"572.00\"\>",
           ShowStringCharacters->False],
          572.,
          AutoDelete->True],
         NumberForm[#, {4, 2}]& ]},
       {"\<\"---\"\>", "\<\"--\"\>", "\<\"-------\"\>", "\<\"-------\"\>"},
       {"\<\"mPD\"\>", "\<\"\"\>", "0", "0"},
       {"\<\"\"\>", "\<\"\"\>", "\<\"nPD:\"\>", "1.`"},
       {"\<\"\"\>", "\<\"\"\>", "\<\"N. weight:\"\>", 
        TagBox[
         InterpretationBox[
          StyleBox["\<\"0.\"\>",
           ShowStringCharacters->False],
          0.,
          AutoDelete->True],
         NumberForm[#, 2]& ]},
       {"\<\"\"\>", "\<\"\"\>", "\<\"Sc. PD:\"\>", 
        TagBox[
         InterpretationBox[
          StyleBox["\<\"0\"\>",
           ShowStringCharacters->False],
          0,
          Editable->False],
         NumberForm[#, 2]& ]},
       {"\<\"\"\>", "\<\"\"\>", "\<\"Sc. rank:\"\>", 
        TagBox[
         InterpretationBox[
          StyleBox["\<\"0\"\>",
           ShowStringCharacters->False],
          0,
          Editable->False],
         NumberForm[#, {5, 1}]& ]}
      },
      GridBoxAlignment->{"Columns" -> {{Center}}, "Rows" -> {{Baseline}}},
      GridBoxSpacings->{"Columns" -> {
          Offset[0.27999999999999997`], {
           Offset[0.7]}, 
          Offset[0.27999999999999997`]}, "Rows" -> {
          Offset[0.2], {
           Offset[0.4]}, 
          Offset[0.2]}}], "\[NoBreak]", ")"}],
    Function[BoxForm`e$, 
     MatrixForm[BoxForm`e$]]], ",", 
   TagBox[
    RowBox[{"(", "\[NoBreak]", GridBox[{
       {"\<\"PB2\"\>", "\<\"\"\>", "\<\"\"\>", "\<\"\"\>"},
       {"\<\"Pos.\"\>", "\<\"54\"\>", "\<\"obs:\"\>", "\<\"exp:\"\>"},
       {"\<\"aaa\"\>", "\<\"K\"\>", 
        TagBox[
         InterpretationBox[
          StyleBox["\<\"561\"\>",
           ShowStringCharacters->False],
          561,
          Editable->False],
         NumberForm[#, 2]& ], 
        TagBox[
         InterpretationBox[
          StyleBox["\<\"320.30\"\>",
           ShowStringCharacters->False],
          320.29724406047205`,
          AutoDelete->True],
         NumberForm[#, {4, 2}]& ]},
       {"\<\"aag\"\>", "\<\"K\"\>", 
        TagBox[
         InterpretationBox[
          StyleBox["\<\"11\"\>",
           ShowStringCharacters->False],
          11,
          Editable->False],
         NumberForm[#, 2]& ], 
        TagBox[
         InterpretationBox[
          StyleBox["\<\"251.70\"\>",
           ShowStringCharacters->False],
          251.70275593952798`,
          AutoDelete->True],
         NumberForm[#, {4, 2}]& ]},
       {"\<\"---\"\>", "\<\"--\"\>", "\<\"-------\"\>", "\<\"-------\"\>"},
       {"\<\"mPD\"\>", "\<\"\"\>", "0.0377879563518792941`2.", 
        "0.49280954478126323`2."},
       {"\<\"\"\>", "\<\"\"\>", "\<\"nPD:\"\>", "0.08`"},
       {"\<\"\"\>", "\<\"\"\>", "\<\"N. weight:\"\>", 
        TagBox[
         InterpretationBox[
          StyleBox["\<\"0.7\"\>",
           ShowStringCharacters->False],
          0.7045946927107718,
          AutoDelete->True],
         NumberForm[#, 2]& ]},
       {"\<\"\"\>", "\<\"\"\>", "\<\"Sc. PD:\"\>", 
        TagBox[
         InterpretationBox[
          StyleBox["\<\"-0.13\"\>",
           ShowStringCharacters->False],
          -0.1310205458629687,
          AutoDelete->True],
         NumberForm[#, 2]& ]},
       {"\<\"\"\>", "\<\"\"\>", "\<\"Sc. rank:\"\>", 
        TagBox[
         InterpretationBox[
          StyleBox["\<\"-129.9\"\>",
           ShowStringCharacters->False],
          -129.9357487573201,
          AutoDelete->True],
         NumberForm[#, {5, 1}]& ]}
      },
      GridBoxAlignment->{"Columns" -> {{Center}}, "Rows" -> {{Baseline}}},
      GridBoxSpacings->{"Columns" -> {
          Offset[0.27999999999999997`], {
           Offset[0.7]}, 
          Offset[0.27999999999999997`]}, "Rows" -> {
          Offset[0.2], {
           Offset[0.4]}, 
          Offset[0.2]}}], "\[NoBreak]", ")"}],
    Function[BoxForm`e$, 
     MatrixForm[BoxForm`e$]]], ",", 
   TagBox[
    RowBox[{"(", "\[NoBreak]", GridBox[{
       {"\<\"PB2\"\>", "\<\"\"\>", "\<\"\"\>", "\<\"\"\>"},
       {"\<\"Pos.\"\>", "\<\"55\"\>", "\<\"obs:\"\>", "\<\"exp:\"\>"},
       {"\<\"tat\"\>", "\<\"Y\"\>", 
        TagBox[
         InterpretationBox[
          StyleBox["\<\"547\"\>",
           ShowStringCharacters->False],
          547,
          Editable->False],
         NumberForm[#, 2]& ], 
        TagBox[
         InterpretationBox[
          StyleBox["\<\"296.10\"\>",
           ShowStringCharacters->False],
          296.08617442993767`,
          AutoDelete->True],
         NumberForm[#, {4, 2}]& ]},
       {"\<\"tac\"\>", "\<\"Y\"\>", 
        TagBox[
         InterpretationBox[
          StyleBox["\<\"25\"\>",
           ShowStringCharacters->False],
          25,
          Editable->False],
         NumberForm[#, 2]& ], 
        TagBox[
         InterpretationBox[
          StyleBox["\<\"275.90\"\>",
           ShowStringCharacters->False],
          275.9138255700624,
          AutoDelete->True],
         NumberForm[#, {4, 2}]& ]},
       {"\<\"---\"\>", "\<\"--\"\>", "\<\"-------\"\>", "\<\"-------\"\>"},
       {"\<\"mPD\"\>", "\<\"\"\>", "0.0837385031780828628`2.", 
        "0.4993781424848198036`2."},
       {"\<\"\"\>", "\<\"\"\>", "\<\"nPD:\"\>", "0.17`"},
       {"\<\"\"\>", "\<\"\"\>", "\<\"N. weight:\"\>", 
        TagBox[
         InterpretationBox[
          StyleBox["\<\"0.69\"\>",
           ShowStringCharacters->False],
          0.6949048007168833,
          AutoDelete->True],
         NumberForm[#, 2]& ]},
       {"\<\"\"\>", "\<\"\"\>", "\<\"Sc. PD:\"\>", 
        TagBox[
         InterpretationBox[
          StyleBox["\<\"-0.069\"\>",
           ShowStringCharacters->False],
          -0.06891065021739431,
          AutoDelete->True],
         NumberForm[#, 2]& ]},
       {"\<\"\"\>", "\<\"\"\>", "\<\"Sc. rank:\"\>", 
        TagBox[
         InterpretationBox[
          StyleBox["\<\"-51.2\"\>",
           ShowStringCharacters->False],
          -51.16277497469114,
          AutoDelete->True],
         NumberForm[#, {5, 1}]& ]}
      },
      GridBoxAlignment->{"Columns" -> {{Center}}, "Rows" -> {{Baseline}}},
      GridBoxSpacings->{"Columns" -> {
          Offset[0.27999999999999997`], {
           Offset[0.7]}, 
          Offset[0.27999999999999997`]}, "Rows" -> {
          Offset[0.2], {
           Offset[0.4]}, 
          Offset[0.2]}}], "\[NoBreak]", ")"}],
    Function[BoxForm`e$, 
     MatrixForm[BoxForm`e$]]], ",", 
   TagBox[
    RowBox[{"(", "\[NoBreak]", GridBox[{
       {"\<\"PB2\"\>", "\<\"\"\>", "\<\"\"\>", "\<\"\"\>"},
       {"\<\"Pos.\"\>", "\<\"56\"\>", "\<\"obs:\"\>", "\<\"exp:\"\>"},
       {"\<\"cct\"\>", "\<\"P\"\>", 
        TagBox[
         InterpretationBox[
          StyleBox["\<\"0\"\>",
           ShowStringCharacters->False],
          0,
          Editable->False],
         NumberForm[#, 2]& ], 
        TagBox[
         InterpretationBox[
          StyleBox["\<\"150.60\"\>",
           ShowStringCharacters->False],
          150.61824010283695`,
          AutoDelete->True],
         NumberForm[#, {4, 2}]& ]},
       {"\<\"ccc\"\>", "\<\"P\"\>", 
        TagBox[
         InterpretationBox[
          StyleBox["\<\"2\"\>",
           ShowStringCharacters->False],
          2,
          Editable->False],
         NumberForm[#, 2]& ], 
        TagBox[
         InterpretationBox[
          StyleBox["\<\"103.20\"\>",
           ShowStringCharacters->False],
          103.17388691841056`,
          AutoDelete->True],
         NumberForm[#, {4, 2}]& ]},
       {"\<\"cca\"\>", "\<\"P\"\>", 
        TagBox[
         InterpretationBox[
          StyleBox["\<\"132\"\>",
           ShowStringCharacters->False],
          132,
          Editable->False],
         NumberForm[#, 2]& ], 
        TagBox[
         InterpretationBox[
          StyleBox["\<\"225.70\"\>",
           ShowStringCharacters->False],
          225.72177441650825`,
          AutoDelete->True],
         NumberForm[#, {4, 2}]& ]},
       {"\<\"ccg\"\>", "\<\"P\"\>", 
        TagBox[
         InterpretationBox[
          StyleBox["\<\"438\"\>",
           ShowStringCharacters->False],
          438,
          Editable->False],
         NumberForm[#, 2]& ], 
        TagBox[
         InterpretationBox[
          StyleBox["\<\"92.49\"\>",
           ShowStringCharacters->False],
          92.48609856224425,
          AutoDelete->True],
         NumberForm[#, {4, 2}]& ]},
       {"\<\"---\"\>", "\<\"--\"\>", "\<\"-------\"\>", "\<\"-------\"\>"},
       {"\<\"mPD\"\>", "\<\"\"\>", "0.3610155168824170576`2.", 
        "0.7162614826320032028`2."},
       {"\<\"\"\>", "\<\"\"\>", "\<\"nPD:\"\>", "0.5`"},
       {"\<\"\"\>", "\<\"\"\>", "\<\"N. weight:\"\>", 
        TagBox[
         InterpretationBox[
          StyleBox["\<\"1.5\"\>",
           ShowStringCharacters->False],
          1.51603095024176,
          AutoDelete->True],
         NumberForm[#, 2]& ]},
       {"\<\"\"\>", "\<\"\"\>", "\<\"Sc. PD:\"\>", 
        TagBox[
         InterpretationBox[
          StyleBox["\<\"0.34\"\>",
           ShowStringCharacters->False],
          0.3359174443377656,
          AutoDelete->True],
         NumberForm[#, 2]& ]},
       {"\<\"\"\>", "\<\"\"\>", "\<\"Sc. rank:\"\>", 
        TagBox[
         InterpretationBox[
          StyleBox["\<\"352.0\"\>",
           ShowStringCharacters->False],
          351.99761773575005`,
          AutoDelete->True],
         NumberForm[#, {5, 1}]& ]}
      },
      GridBoxAlignment->{"Columns" -> {{Center}}, "Rows" -> {{Baseline}}},
      GridBoxSpacings->{"Columns" -> {
          Offset[0.27999999999999997`], {
           Offset[0.7]}, 
          Offset[0.27999999999999997`]}, "Rows" -> {
          Offset[0.2], {
           Offset[0.4]}, 
          Offset[0.2]}}], "\[NoBreak]", ")"}],
    Function[BoxForm`e$, 
     MatrixForm[BoxForm`e$]]], ",", 
   TagBox[
    RowBox[{"(", "\[NoBreak]", GridBox[{
       {"\<\"PB2\"\>", "\<\"\"\>", "\<\"\"\>", "\<\"\"\>"},
       {"\<\"Pos.\"\>", "\<\"57\"\>", "\<\"obs:\"\>", "\<\"exp:\"\>"},
       {"\<\"att\"\>", "\<\"I\"\>", 
        TagBox[
         InterpretationBox[
          StyleBox["\<\"474\"\>",
           ShowStringCharacters->False],
          474,
          Editable->False],
         NumberForm[#, 2]& ], 
        TagBox[
         InterpretationBox[
          StyleBox["\<\"215.00\"\>",
           ShowStringCharacters->False],
          215.03555057950678`,
          AutoDelete->True],
         NumberForm[#, {4, 2}]& ]},
       {"\<\"atc\"\>", "\<\"I\"\>", 
        TagBox[
         InterpretationBox[
          StyleBox["\<\"95\"\>",
           ShowStringCharacters->False],
          95,
          Editable->False],
         NumberForm[#, 2]& ], 
        TagBox[
         InterpretationBox[
          StyleBox["\<\"149.90\"\>",
           ShowStringCharacters->False],
          149.91107381522806`,
          AutoDelete->True],
         NumberForm[#, {4, 2}]& ]},
       {"\<\"ata\"\>", "\<\"I\"\>", 
        TagBox[
         InterpretationBox[
          StyleBox["\<\"3\"\>",
           ShowStringCharacters->False],
          3,
          Editable->False],
         NumberForm[#, 2]& ], 
        TagBox[
         InterpretationBox[
          StyleBox["\<\"207.10\"\>",
           ShowStringCharacters->False],
          207.0533756052652,
          AutoDelete->True],
         NumberForm[#, {4, 2}]& ]},
       {"\<\"---\"\>", "\<\"--\"\>", "\<\"-------\"\>", "\<\"-------\"\>"},
       {"\<\"mPD\"\>", "\<\"\"\>", "0.286192791446731902`2.", 
        "0.6589542324349556857`2."},
       {"\<\"\"\>", "\<\"\"\>", "\<\"nPD:\"\>", "0.43`"},
       {"\<\"\"\>", "\<\"\"\>", "\<\"N. weight:\"\>", 
        TagBox[
         InterpretationBox[
          StyleBox["\<\"0.81\"\>",
           ShowStringCharacters->False],
          0.8072595513052592,
          AutoDelete->True],
         NumberForm[#, 2]& ]},
       {"\<\"\"\>", "\<\"\"\>", "\<\"Sc. PD:\"\>", 
        TagBox[
         InterpretationBox[
          StyleBox["\<\"0.13\"\>",
           ShowStringCharacters->False],
          0.12520296066867195`,
          AutoDelete->True],
         NumberForm[#, 2]& ]},
       {"\<\"\"\>", "\<\"\"\>", "\<\"Sc. rank:\"\>", 
        TagBox[
         InterpretationBox[
          StyleBox["\<\"145.3\"\>",
           ShowStringCharacters->False],
          145.30839362246888`,
          AutoDelete->True],
         NumberForm[#, {5, 1}]& ]}
      },
      GridBoxAlignment->{"Columns" -> {{Center}}, "Rows" -> {{Baseline}}},
      GridBoxSpacings->{"Columns" -> {
          Offset[0.27999999999999997`], {
           Offset[0.7]}, 
          Offset[0.27999999999999997`]}, "Rows" -> {
          Offset[0.2], {
           Offset[0.4]}, 
          Offset[0.2]}}], "\[NoBreak]", ")"}],
    Function[BoxForm`e$, 
     MatrixForm[BoxForm`e$]]], ",", 
   TagBox[
    RowBox[{"(", "\[NoBreak]", GridBox[{
       {"\<\"PB2\"\>", "\<\"\"\>", "\<\"\"\>", "\<\"\"\>"},
       {"\<\"Pos.\"\>", "\<\"58\"\>", "\<\"obs:\"\>", "\<\"exp:\"\>"},
       {"\<\"act\"\>", "\<\"T\"\>", 
        TagBox[
         InterpretationBox[
          StyleBox["\<\"0\"\>",
           ShowStringCharacters->False],
          0,
          Editable->False],
         NumberForm[#, 2]& ], 
        TagBox[
         InterpretationBox[
          StyleBox["\<\"151.10\"\>",
           ShowStringCharacters->False],
          151.1171680861041,
          AutoDelete->True],
         NumberForm[#, {4, 2}]& ]},
       {"\<\"acc\"\>", "\<\"T\"\>", 
        TagBox[
         InterpretationBox[
          StyleBox["\<\"0\"\>",
           ShowStringCharacters->False],
          0,
          Editable->False],
         NumberForm[#, 2]& ], 
        TagBox[
         InterpretationBox[
          StyleBox["\<\"122.70\"\>",
           ShowStringCharacters->False],
          122.74290407431532`,
          AutoDelete->True],
         NumberForm[#, {4, 2}]& ]},
       {"\<\"aca\"\>", "\<\"T\"\>", 
        TagBox[
         InterpretationBox[
          StyleBox["\<\"563\"\>",
           ShowStringCharacters->False],
          563,
          Editable->False],
         NumberForm[#, 2]& ], 
        TagBox[
         InterpretationBox[
          StyleBox["\<\"250.60\"\>",
           ShowStringCharacters->False],
          250.58902074530923`,
          AutoDelete->True],
         NumberForm[#, {4, 2}]& ]},
       {"\<\"acg\"\>", "\<\"T\"\>", 
        TagBox[
         InterpretationBox[
          StyleBox["\<\"9\"\>",
           ShowStringCharacters->False],
          9,
          Editable->False],
         NumberForm[#, 2]& ], 
        TagBox[
         InterpretationBox[
          StyleBox["\<\"47.55\"\>",
           ShowStringCharacters->False],
          47.55090709427133,
          AutoDelete->True],
         NumberForm[#, {4, 2}]& ]},
       {"\<\"---\"\>", "\<\"--\"\>", "\<\"-------\"\>", "\<\"-------\"\>"},
       {"\<\"mPD\"\>", "\<\"\"\>", "0.0310276413603909226`2.", 
        "0.6853202935518194249`2."},
       {"\<\"\"\>", "\<\"\"\>", "\<\"nPD:\"\>", "0.05`"},
       {"\<\"\"\>", "\<\"\"\>", "\<\"N. weight:\"\>", 
        TagBox[
         InterpretationBox[
          StyleBox["\<\"1.1\"\>",
           ShowStringCharacters->False],
          1.105863358579136,
          AutoDelete->True],
         NumberForm[#, 2]& ]},
       {"\<\"\"\>", "\<\"\"\>", "\<\"Sc. PD:\"\>", 
        TagBox[
         InterpretationBox[
          StyleBox["\<\"-0.24\"\>",
           ShowStringCharacters->False],
          -0.2387549078920303,
          AutoDelete->True],
         NumberForm[#, 2]& ]},
       {"\<\"\"\>", "\<\"\"\>", "\<\"Sc. rank:\"\>", 
        TagBox[
         InterpretationBox[
          StyleBox["\<\"-246.1\"\>",
           ShowStringCharacters->False],
          -246.12440385069235`,
          AutoDelete->True],
         NumberForm[#, {5, 1}]& ]}
      },
      GridBoxAlignment->{"Columns" -> {{Center}}, "Rows" -> {{Baseline}}},
      GridBoxSpacings->{"Columns" -> {
          Offset[0.27999999999999997`], {
           Offset[0.7]}, 
          Offset[0.27999999999999997`]}, "Rows" -> {
          Offset[0.2], {
           Offset[0.4]}, 
          Offset[0.2]}}], "\[NoBreak]", ")"}],
    Function[BoxForm`e$, 
     MatrixForm[BoxForm`e$]]], ",", 
   TagBox[
    RowBox[{"(", "\[NoBreak]", GridBox[{
       {"\<\"PB2\"\>", "\<\"\"\>", "\<\"\"\>", "\<\"\"\>"},
       {"\<\"Pos.\"\>", "\<\"59\"\>", "\<\"obs:\"\>", "\<\"exp:\"\>"},
       {"\<\"gct\"\>", "\<\"A\"\>", 
        TagBox[
         InterpretationBox[
          StyleBox["\<\"31\"\>",
           ShowStringCharacters->False],
          31,
          Editable->False],
         NumberForm[#, 2]& ], 
        TagBox[
         InterpretationBox[
          StyleBox["\<\"144.10\"\>",
           ShowStringCharacters->False],
          144.07101549954396`,
          AutoDelete->True],
         NumberForm[#, {4, 2}]& ]},
       {"\<\"gcc\"\>", "\<\"A\"\>", 
        TagBox[
         InterpretationBox[
          StyleBox["\<\"0\"\>",
           ShowStringCharacters->False],
          0,
          Editable->False],
         NumberForm[#, 2]& ], 
        TagBox[
         InterpretationBox[
          StyleBox["\<\"117.20\"\>",
           ShowStringCharacters->False],
          117.17275360325581`,
          AutoDelete->True],
         NumberForm[#, {4, 2}]& ]},
       {"\<\"gca\"\>", "\<\"A\"\>", 
        TagBox[
         InterpretationBox[
          StyleBox["\<\"503\"\>",
           ShowStringCharacters->False],
          503,
          Editable->False],
         NumberForm[#, 2]& ], 
        TagBox[
         InterpretationBox[
          StyleBox["\<\"254.90\"\>",
           ShowStringCharacters->False],
          254.93964927391767`,
          AutoDelete->True],
         NumberForm[#, {4, 2}]& ]},
       {"\<\"gcg\"\>", "\<\"A\"\>", 
        TagBox[
         InterpretationBox[
          StyleBox["\<\"38\"\>",
           ShowStringCharacters->False],
          38,
          Editable->False],
         NumberForm[#, 2]& ], 
        TagBox[
         InterpretationBox[
          StyleBox["\<\"55.82\"\>",
           ShowStringCharacters->False],
          55.81658162328256,
          AutoDelete->True],
         NumberForm[#, {4, 2}]& ]},
       {"\<\"---\"\>", "\<\"--\"\>", "\<\"-------\"\>", "\<\"-------\"\>"},
       {"\<\"mPD\"\>", "\<\"\"\>", "0.2197408545919929458`2.", 
        "0.6864283484214702742`2."},
       {"\<\"\"\>", "\<\"\"\>", "\<\"nPD:\"\>", "0.32`"},
       {"\<\"\"\>", "\<\"\"\>", "\<\"N. weight:\"\>", 
        TagBox[
         InterpretationBox[
          StyleBox["\<\"0.71\"\>",
           ShowStringCharacters->False],
          0.7115679884247377,
          AutoDelete->True],
         NumberForm[#, 2]& ]},
       {"\<\"\"\>", "\<\"\"\>", "\<\"Sc. PD:\"\>", 
        TagBox[
         InterpretationBox[
          StyleBox["\<\"0.033\"\>",
           ShowStringCharacters->False],
          0.03287509597900648,
          AutoDelete->True],
         NumberForm[#, 2]& ]},
       {"\<\"\"\>", "\<\"\"\>", "\<\"Sc. rank:\"\>", 
        TagBox[
         InterpretationBox[
          StyleBox["\<\"57.4\"\>",
           ShowStringCharacters->False],
          57.355633610980114`,
          AutoDelete->True],
         NumberForm[#, {5, 1}]& ]}
      },
      GridBoxAlignment->{"Columns" -> {{Center}}, "Rows" -> {{Baseline}}},
      GridBoxSpacings->{"Columns" -> {
          Offset[0.27999999999999997`], {
           Offset[0.7]}, 
          Offset[0.27999999999999997`]}, "Rows" -> {
          Offset[0.2], {
           Offset[0.4]}, 
          Offset[0.2]}}], "\[NoBreak]", ")"}],
    Function[BoxForm`e$, 
     MatrixForm[BoxForm`e$]]], ",", 
   TagBox[
    RowBox[{"(", "\[NoBreak]", GridBox[{
       {"\<\"PB2\"\>", "\<\"\"\>", "\<\"\"\>", "\<\"\"\>"},
       {"\<\"Pos.\"\>", "\<\"60\"\>", "\<\"obs:\"\>", "\<\"exp:\"\>"},
       {"\<\"aat\"\>", "\<\"N\"\>", 
        TagBox[
         InterpretationBox[
          StyleBox["\<\"0\"\>",
           ShowStringCharacters->False],
          0,
          Editable->False],
         NumberForm[#, 2]& ], 
        TagBox[
         InterpretationBox[
          StyleBox["\<\"0.52\"\>",
           ShowStringCharacters->False],
          0.522642382200273,
          AutoDelete->True],
         NumberForm[#, {4, 2}]& ]},
       {"\<\"aac\"\>", "\<\"N\"\>", 
        TagBox[
         InterpretationBox[
          StyleBox["\<\"1\"\>",
           ShowStringCharacters->False],
          1,
          Editable->False],
         NumberForm[#, 2]& ], 
        TagBox[
         InterpretationBox[
          StyleBox["\<\"0.48\"\>",
           ShowStringCharacters->False],
          0.47735761779972696`,
          AutoDelete->True],
         NumberForm[#, {4, 2}]& ]},
       {"\<\"gat\"\>", "\<\"D\"\>", 
        TagBox[
         InterpretationBox[
          StyleBox["\<\"24\"\>",
           ShowStringCharacters->False],
          24,
          Editable->False],
         NumberForm[#, 2]& ], 
        TagBox[
         InterpretationBox[
          StyleBox["\<\"304.70\"\>",
           ShowStringCharacters->False],
          304.6532945200918,
          AutoDelete->True],
         NumberForm[#, {4, 2}]& ]},
       {"\<\"gac\"\>", "\<\"D\"\>", 
        TagBox[
         InterpretationBox[
          StyleBox["\<\"547\"\>",
           ShowStringCharacters->False],
          547,
          Editable->False],
         NumberForm[#, 2]& ], 
        TagBox[
         InterpretationBox[
          StyleBox["\<\"266.30\"\>",
           ShowStringCharacters->False],
          266.3467054799082,
          AutoDelete->True],
         NumberForm[#, {4, 2}]& ]},
       {"\<\"---\"\>", "\<\"--\"\>", "\<\"-------\"\>", "\<\"-------\"\>"},
       {"\<\"mPD\"\>", "\<\"\"\>", "0.0840324299168432268`2.", 
        "0.5012426246021768665`2."},
       {"\<\"\"\>", "\<\"\"\>", "\<\"nPD:\"\>", "0.17`"},
       {"\<\"\"\>", "\<\"\"\>", "\<\"N. weight:\"\>", 
        TagBox[
         InterpretationBox[
          StyleBox["\<\"0.84\"\>",
           ShowStringCharacters->False],
          0.838928569939309,
          AutoDelete->True],
         NumberForm[#, 2]& ]},
       {"\<\"\"\>", "\<\"\"\>", "\<\"Sc. PD:\"\>", 
        TagBox[
         InterpretationBox[
          StyleBox["\<\"-0.083\"\>",
           ShowStringCharacters->False],
          -0.08322273188420104,
          AutoDelete->True],
         NumberForm[#, 2]& ]},
       {"\<\"\"\>", "\<\"\"\>", "\<\"Sc. rank:\"\>", 
        TagBox[
         InterpretationBox[
          StyleBox["\<\"-62.3\"\>",
           ShowStringCharacters->False],
          -62.298461011417935`,
          AutoDelete->True],
         NumberForm[#, {5, 1}]& ]}
      },
      GridBoxAlignment->{"Columns" -> {{Center}}, "Rows" -> {{Baseline}}},
      GridBoxSpacings->{"Columns" -> {
          Offset[0.27999999999999997`], {
           Offset[0.7]}, 
          Offset[0.27999999999999997`]}, "Rows" -> {
          Offset[0.2], {
           Offset[0.4]}, 
          Offset[0.2]}}], "\[NoBreak]", ")"}],
    Function[BoxForm`e$, 
     MatrixForm[BoxForm`e$]]], ",", 
   TagBox[
    RowBox[{"(", "\[NoBreak]", GridBox[{
       {"\<\"PB2\"\>", "\<\"\"\>", "\<\"\"\>", "\<\"\"\>"},
       {"\<\"Pos.\"\>", "\<\"61\"\>", "\<\"obs:\"\>", "\<\"exp:\"\>"},
       {"\<\"cgt\"\>", "\<\"R\"\>", 
        TagBox[
         InterpretationBox[
          StyleBox["\<\"0\"\>",
           ShowStringCharacters->False],
          0,
          Editable->False],
         NumberForm[#, 2]& ], 
        TagBox[
         InterpretationBox[
          StyleBox["\<\"0.08\"\>",
           ShowStringCharacters->False],
          0.08303028727395759,
          AutoDelete->True],
         NumberForm[#, {4, 2}]& ]},
       {"\<\"cgc\"\>", "\<\"R\"\>", 
        TagBox[
         InterpretationBox[
          StyleBox["\<\"0\"\>",
           ShowStringCharacters->False],
          0,
          Editable->False],
         NumberForm[#, 2]& ], 
        TagBox[
         InterpretationBox[
          StyleBox["\<\"0.10\"\>",
           ShowStringCharacters->False],
          0.09792975621415899,
          AutoDelete->True],
         NumberForm[#, {4, 2}]& ]},
       {"\<\"cga\"\>", "\<\"R\"\>", 
        TagBox[
         InterpretationBox[
          StyleBox["\<\"0\"\>",
           ShowStringCharacters->False],
          0,
          Editable->False],
         NumberForm[#, 2]& ], 
        TagBox[
         InterpretationBox[
          StyleBox["\<\"0.19\"\>",
           ShowStringCharacters->False],
          0.19221105662681007`,
          AutoDelete->True],
         NumberForm[#, {4, 2}]& ]},
       {"\<\"cgg\"\>", "\<\"R\"\>", 
        TagBox[
         InterpretationBox[
          StyleBox["\<\"0\"\>",
           ShowStringCharacters->False],
          0,
          Editable->False],
         NumberForm[#, 2]& ], 
        TagBox[
         InterpretationBox[
          StyleBox["\<\"0.17\"\>",
           ShowStringCharacters->False],
          0.16689661827118846`,
          AutoDelete->True],
         NumberForm[#, {4, 2}]& ]},
       {"\<\"aaa\"\>", "\<\"K\"\>", 
        TagBox[
         InterpretationBox[
          StyleBox["\<\"477\"\>",
           ShowStringCharacters->False],
          477,
          Editable->False],
         NumberForm[#, 2]& ], 
        TagBox[
         InterpretationBox[
          StyleBox["\<\"319.20\"\>",
           ShowStringCharacters->False],
          319.1773236266942,
          AutoDelete->True],
         NumberForm[#, {4, 2}]& ]},
       {"\<\"aag\"\>", "\<\"K\"\>", 
        TagBox[
         InterpretationBox[
          StyleBox["\<\"93\"\>",
           ShowStringCharacters->False],
          93,
          Editable->False],
         NumberForm[#, 2]& ], 
        TagBox[
         InterpretationBox[
          StyleBox["\<\"250.80\"\>",
           ShowStringCharacters->False],
          250.82267637330582`,
          AutoDelete->True],
         NumberForm[#, {4, 2}]& ]},
       {"\<\"aga\"\>", "\<\"R\"\>", 
        TagBox[
         InterpretationBox[
          StyleBox["\<\"2\"\>",
           ShowStringCharacters->False],
          2,
          Editable->False],
         NumberForm[#, 2]& ], 
        TagBox[
         InterpretationBox[
          StyleBox["\<\"0.90\"\>",
           ShowStringCharacters->False],
          0.8994510003118403,
          AutoDelete->True],
         NumberForm[#, {4, 2}]& ]},
       {"\<\"agg\"\>", "\<\"R\"\>", 
        TagBox[
         InterpretationBox[
          StyleBox["\<\"0\"\>",
           ShowStringCharacters->False],
          0,
          Editable->False],
         NumberForm[#, 2]& ], 
        TagBox[
         InterpretationBox[
          StyleBox["\<\"0.56\"\>",
           ShowStringCharacters->False],
          0.5604812813020446,
          AutoDelete->True],
         NumberForm[#, {4, 2}]& ]},
       {"\<\"---\"\>", "\<\"--\"\>", "\<\"-------\"\>", "\<\"-------\"\>"},
       {"\<\"mPD\"\>", "\<\"\"\>", "0.27976314403634894`2.", 
        "0.5019548163839785658`2."},
       {"\<\"\"\>", "\<\"\"\>", "\<\"nPD:\"\>", "0.56`"},
       {"\<\"\"\>", "\<\"\"\>", "\<\"N. weight:\"\>", 
        TagBox[
         InterpretationBox[
          StyleBox["\<\"0.26\"\>",
           ShowStringCharacters->False],
          0.25992696228805473`,
          AutoDelete->True],
         NumberForm[#, 2]& ]},
       {"\<\"\"\>", "\<\"\"\>", "\<\"Sc. PD:\"\>", 
        TagBox[
         InterpretationBox[
          StyleBox["\<\"0.071\"\>",
           ShowStringCharacters->False],
          0.07081025548671904,
          AutoDelete->True],
         NumberForm[#, 2]& ]},
       {"\<\"\"\>", "\<\"\"\>", "\<\"Sc. rank:\"\>", 
        TagBox[
         InterpretationBox[
          StyleBox["\<\"69.0\"\>",
           ShowStringCharacters->False],
          69.01152762594559,
          AutoDelete->True],
         NumberForm[#, {5, 1}]& ]}
      },
      GridBoxAlignment->{"Columns" -> {{Center}}, "Rows" -> {{Baseline}}},
      GridBoxSpacings->{"Columns" -> {
          Offset[0.27999999999999997`], {
           Offset[0.7]}, 
          Offset[0.27999999999999997`]}, "Rows" -> {
          Offset[0.2], {
           Offset[0.4]}, 
          Offset[0.2]}}], "\[NoBreak]", ")"}],
    Function[BoxForm`e$, 
     MatrixForm[BoxForm`e$]]], ",", 
   TagBox[
    RowBox[{"(", "\[NoBreak]", GridBox[{
       {"\<\"PB2\"\>", "\<\"\"\>", "\<\"\"\>", "\<\"\"\>"},
       {"\<\"Pos.\"\>", "\<\"62\"\>", "\<\"obs:\"\>", "\<\"exp:\"\>"},
       {"\<\"caa\"\>", "\<\"Q\"\>", 
        TagBox[
         InterpretationBox[
          StyleBox["\<\"1\"\>",
           ShowStringCharacters->False],
          1,
          Editable->False],
         NumberForm[#, 2]& ], 
        TagBox[
         InterpretationBox[
          StyleBox["\<\"0.53\"\>",
           ShowStringCharacters->False],
          0.5331042789563802,
          AutoDelete->True],
         NumberForm[#, {4, 2}]& ]},
       {"\<\"cag\"\>", "\<\"Q\"\>", 
        TagBox[
         InterpretationBox[
          StyleBox["\<\"0\"\>",
           ShowStringCharacters->False],
          0,
          Editable->False],
         NumberForm[#, 2]& ], 
        TagBox[
         InterpretationBox[
          StyleBox["\<\"0.47\"\>",
           ShowStringCharacters->False],
          0.4668957210436197,
          AutoDelete->True],
         NumberForm[#, {4, 2}]& ]},
       {"\<\"cgt\"\>", "\<\"R\"\>", 
        TagBox[
         InterpretationBox[
          StyleBox["\<\"0\"\>",
           ShowStringCharacters->False],
          0,
          Editable->False],
         NumberForm[#, 2]& ], 
        TagBox[
         InterpretationBox[
          StyleBox["\<\"23.41\"\>",
           ShowStringCharacters->False],
          23.414541011256038`,
          AutoDelete->True],
         NumberForm[#, {4, 2}]& ]},
       {"\<\"cgc\"\>", "\<\"R\"\>", 
        TagBox[
         InterpretationBox[
          StyleBox["\<\"0\"\>",
           ShowStringCharacters->False],
          0,
          Editable->False],
         NumberForm[#, 2]& ], 
        TagBox[
         InterpretationBox[
          StyleBox["\<\"27.62\"\>",
           ShowStringCharacters->False],
          27.616191252392838`,
          AutoDelete->True],
         NumberForm[#, {4, 2}]& ]},
       {"\<\"cga\"\>", "\<\"R\"\>", 
        TagBox[
         InterpretationBox[
          StyleBox["\<\"40\"\>",
           ShowStringCharacters->False],
          40,
          Editable->False],
         NumberForm[#, 2]& ], 
        TagBox[
         InterpretationBox[
          StyleBox["\<\"54.20\"\>",
           ShowStringCharacters->False],
          54.203517968760444`,
          AutoDelete->True],
         NumberForm[#, {4, 2}]& ]},
       {"\<\"cgg\"\>", "\<\"R\"\>", 
        TagBox[
         InterpretationBox[
          StyleBox["\<\"2\"\>",
           ShowStringCharacters->False],
          2,
          Editable->False],
         NumberForm[#, 2]& ], 
        TagBox[
[truncated: 22,103,015 more chars]
