# Supplementary material for: Locations and structures of influenza A virus packaging-associated signals and other functional elements via an in silico pipeline for predicting constrained features in RNA viruses
Source: PLoS Comput Biol. 2024 Apr 22;20(4):e1012009. doi: 10.1371/journal.pcbi.1012009 (PMC11034665; doi:10.1371/journal.pcbi.1012009)
Supplement: S2 Fig — See the caption for S1 Fig for a description of the filename convention (save that the corresponding nucleotide locations in reference sequences are listed in S3 and S11 Tables), and an explanation of the RNAalifold options used and output. (ZIP) [file pcbi.1012009.s123.zip]

Archive with 80 entries (80 files):
- H1N2-swine-ranked-M1-alignment-196-234-refseq-193-231_alirna_nogap.pdf
- H1N2-swine-ranked-M1-alignment-196-234-refseq-193-231_revcomp_alirna_nogap.pdf
- H1N2-swine-ranked-M2-alignment-7-30-refseq-4-27_alirna_nogap.pdf
- H1N2-swine-ranked-M2-alignment-7-30-refseq-4-27_revcomp_alirna_nogap.pdf
- H1N2-swine-ranked-NP-alignment-1399-1497-refseq-1381-1479_alirna_nogap.pdf
- H1N2-swine-ranked-NP-alignment-1399-1497-refseq-1381-1479_revcomp_alirna_nogap.pdf
- H1N2-swine-ranked-NP-alignment-22-39-refseq-4-21_alirna_nogap.pdf
- H1N2-swine-ranked-NP-alignment-22-39-refseq-4-21_revcomp_alirna_nogap.pdf
- H1N2-swine-ranked-NS1-alignment-22-60-refseq-19-57_alirna_nogap.pdf
- H1N2-swine-ranked-NS1-alignment-22-60-refseq-19-57_revcomp_alirna_nogap.pdf
- H1N2-swine-ranked-NS1-alignment-493-549-refseq-490-546_alirna_nogap.pdf
- H1N2-swine-ranked-NS1-alignment-493-549-refseq-490-546_revcomp_alirna_nogap.pdf
- H1N2-swine-ranked-NS1-alignment-577-615-refseq-574-612_alirna_nogap.pdf
- H1N2-swine-ranked-NS1-alignment-577-615-refseq-574-612_revcomp_alirna_nogap.pdf
- H1N2-swine-ranked-NS2-alignment-115-144-refseq-584-613_alirna_nogap.pdf
- H1N2-swine-ranked-NS2-alignment-115-144-refseq-584-613_revcomp_alirna_nogap.pdf
- H1N2-swine-ranked-NS2-alignment-28-78-refseq-25-547_alirna_nogap.pdf
- H1N2-swine-ranked-NS2-alignment-28-78-refseq-25-547_revcomp_alirna_nogap.pdf
- H1N2-swine-ranked-NS2-alignment-292-366-refseq-761-835_alirna_nogap.pdf
- H1N2-swine-ranked-NS2-alignment-292-366-refseq-761-835_revcomp_alirna_nogap.pdf
- H1N2-swine-ranked-NS2-alignment-85-102-refseq-554-571_alirna_nogap.pdf
- H1N2-swine-ranked-NS2-alignment-85-102-refseq-554-571_revcomp_alirna_nogap.pdf
- H1N2-swine-ranked-PA-X-alignment-565-582-refseq-565-583_alirna_nogap.pdf
- H1N2-swine-ranked-PA-X-alignment-565-582-refseq-565-583_revcomp_alirna_nogap.pdf
- H1N2-swine-ranked-PA-alignment-2071-2130-refseq-2071-2130_alirna_nogap.pdf
- H1N2-swine-ranked-PA-alignment-2071-2130-refseq-2071-2130_revcomp_alirna_nogap.pdf
- H1N2-swine-ranked-PA-alignment-568-591-refseq-568-591_alirna_nogap.pdf
- H1N2-swine-ranked-PA-alignment-568-591-refseq-568-591_revcomp_alirna_nogap.pdf
- H1N2-swine-ranked-PB2-alignment-2632-2895-refseq-2218-2277_alirna_nogap.pdf
- H1N2-swine-ranked-PB2-alignment-2632-2895-refseq-2218-2277_revcomp_alirna_nogap.pdf
- H1N2-swine-ranked-PB2-alignment-43-57-refseq-43-57_alirna_nogap.pdf
- H1N2-swine-ranked-PB2-alignment-43-57-refseq-43-57_revcomp_alirna_nogap.pdf
- H1N2-swine-raw-M1-alignment-118-180-refseq-115-177_alirna_nogap.pdf
- H1N2-swine-raw-M1-alignment-118-180-refseq-115-177_revcomp_alirna_nogap.pdf
- H1N2-swine-raw-M1-alignment-193-234-refseq-190-231_alirna_nogap.pdf
- H1N2-swine-raw-M1-alignment-193-234-refseq-190-231_revcomp_alirna_nogap.pdf
- H1N2-swine-raw-M1-alignment-367-396-refseq-364-393_alirna_nogap.pdf
- H1N2-swine-raw-M1-alignment-367-396-refseq-364-393_revcomp_alirna_nogap.pdf
- H1N2-swine-raw-M1-alignment-685-720-refseq-682-717_alirna_nogap.pdf
- H1N2-swine-raw-M1-alignment-685-720-refseq-682-717_revcomp_alirna_nogap.pdf
- H1N2-swine-raw-NP-alignment-1375-1512-refseq-1357-1494_alirna_nogap.pdf
- H1N2-swine-raw-NP-alignment-1375-1512-refseq-1357-1494_revcomp_alirna_nogap.pdf
- H1N2-swine-raw-NP-alignment-22-75-refseq-4-57_alirna_nogap.pdf
- H1N2-swine-raw-NP-alignment-22-75-refseq-4-57_revcomp_alirna_nogap.pdf
- H1N2-swine-raw-NS1-alignment-493-567-refseq-490-564_alirna_nogap.pdf
- H1N2-swine-raw-NS1-alignment-493-567-refseq-490-564_revcomp_alirna_nogap.pdf
- H1N2-swine-raw-NS2-alignment-160-249-refseq-623-718_alirna_nogap.pdf
- H1N2-swine-raw-NS2-alignment-160-249-refseq-623-718_revcomp_alirna_nogap.pdf
- H1N2-swine-raw-NS2-alignment-22-39-refseq-19-508_alirna_nogap.pdf
- H1N2-swine-raw-NS2-alignment-22-39-refseq-19-508_revcomp_alirna_nogap.pdf
- H1N2-swine-raw-NS2-alignment-280-366-refseq-749-835_alirna_nogap.pdf
- H1N2-swine-raw-NS2-alignment-280-366-refseq-749-835_revcomp_alirna_nogap.pdf
- H1N2-swine-raw-NS2-alignment-46-144-refseq-515-613_alirna_nogap.pdf
- H1N2-swine-raw-NS2-alignment-46-144-refseq-515-613_revcomp_alirna_nogap.pdf
- H1N2-swine-raw-PA-X-alignment-10-72-refseq-10-72_alirna_nogap.pdf
- H1N2-swine-raw-PA-X-alignment-10-72-refseq-10-72_revcomp_alirna_nogap.pdf
- H1N2-swine-raw-PA-X-alignment-559-699-refseq-559-700_alirna_nogap.pdf
- H1N2-swine-raw-PA-X-alignment-559-699-refseq-559-700_revcomp_alirna_nogap.pdf
- H1N2-swine-raw-PA-alignment-10-69-refseq-10-69_alirna_nogap.pdf
- H1N2-swine-raw-PA-alignment-10-69-refseq-10-69_revcomp_alirna_nogap.pdf
- H1N2-swine-raw-PA-alignment-2002-2130-refseq-2002-2130_alirna_nogap.pdf
- H1N2-swine-raw-PA-alignment-2002-2130-refseq-2002-2130_revcomp_alirna_nogap.pdf
- H1N2-swine-raw-PA-alignment-559-609-refseq-559-609_alirna_nogap.pdf
- H1N2-swine-raw-PA-alignment-559-609-refseq-559-609_revcomp_alirna_nogap.pdf
- H1N2-swine-raw-PA-alignment-640-759-refseq-640-759_alirna_nogap.pdf
- H1N2-swine-raw-PA-alignment-640-759-refseq-640-759_revcomp_alirna_nogap.pdf
- H1N2-swine-raw-PB2-alignment-2626-2895-refseq-2212-2277_alirna_nogap.pdf
- H1N2-swine-raw-PB2-alignment-2626-2895-refseq-2212-2277_revcomp_alirna_nogap.pdf
- H1N2-swine-raw-PB2-alignment-7-81-refseq-7-81_alirna_nogap.pdf
- H1N2-swine-raw-PB2-alignment-7-81-refseq-7-81_revcomp_alirna_nogap.pdf
- H1N2-swine-raw-ranked-HA-alignment-1690-1770-refseq-1612-1692_alirna_nogap.pdf
- H1N2-swine-raw-ranked-HA-alignment-1690-1770-refseq-1612-1692_revcomp_alirna_nogap.pdf
- H1N2-swine-raw-ranked-M1-alignment-7-72-refseq-4-69_alirna_nogap.pdf
- H1N2-swine-raw-ranked-M1-alignment-7-72-refseq-4-69_revcomp_alirna_nogap.pdf
- H1N2-swine-raw-ranked-M2-alignment-253-285-refseq-938-970_alirna_nogap.pdf
- H1N2-swine-raw-ranked-M2-alignment-253-285-refseq-938-970_revcomp_alirna_nogap.pdf
- H1N2-swine-raw-ranked-NA-alignment-1411-1473-refseq-1318-1380_alirna_nogap.pdf
- H1N2-swine-raw-ranked-NA-alignment-1411-1473-refseq-1318-1380_revcomp_alirna_nogap.pdf
- H1N2-swine-raw-ranked-PB1-alignment-2224-2265-refseq-2224-2265_alirna_nogap.pdf
- H1N2-swine-raw-ranked-PB1-alignment-2224-2265-refseq-2224-2265_revcomp_alirna_nogap.pdf
