# Supplementary material for: Locations and structures of influenza A virus packaging-associated signals and other functional elements via an in silico pipeline for predicting constrained features in RNA viruses
Source: PLoS Comput Biol. 2024 Apr 22;20(4):e1012009. doi: 10.1371/journal.pcbi.1012009 (PMC11034665; doi:10.1371/journal.pcbi.1012009)
Supplement: S3 Fig — See the caption for S1 Fig for a description of the filename convention (save that the corresponding nucleotide locations in reference sequences are listed in S4 and S12 Tables), and an explanation of the RNAalifold options used and output. (ZIP) [file pcbi.1012009.s124.zip]

Archive with 46 entries (46 files):
- H3N2-human-ranked-HA-alignment-1642-1680-refseq-1623-1661-representative-sequences-only_alirna_nogap.pdf
- H3N2-human-ranked-HA-alignment-1642-1680-refseq-1623-1661-representative-sequences-only_revcomp_alirna_nogap.pdf
- H3N2-human-ranked-M1-alignment-364-396-refseq-389-421-representative-sequences-only_alirna_nogap.pdf
- H3N2-human-ranked-M1-alignment-364-396-refseq-389-421-representative-sequences-only_revcomp_alirna_nogap.pdf
- H3N2-human-ranked-M1-alignment-4-249-refseq-29-274-representative-sequences-only_alirna_nogap.pdf
- H3N2-human-ranked-M1-alignment-4-249-refseq-29-274-representative-sequences-only_revcomp_alirna_nogap.pdf
- H3N2-human-ranked-NA-alignment-1510-1560-refseq-1367-1399-representative-sequences-only_alirna_nogap.pdf
- H3N2-human-ranked-NA-alignment-1510-1560-refseq-1367-1399-representative-sequences-only_revcomp_alirna_nogap.pdf
- H3N2-human-ranked-NA-alignment-658-714-refseq-554-595-representative-sequences-only_alirna_nogap.pdf
- H3N2-human-ranked-NA-alignment-658-714-refseq-554-595-representative-sequences-only_revcomp_alirna_nogap.pdf
- H3N2-human-ranked-NP-alignment-1420-1482-refseq-1462-1524-representative-sequences-only_alirna_nogap.pdf
- H3N2-human-ranked-NP-alignment-1420-1482-refseq-1462-1524-representative-sequences-only_revcomp_alirna_nogap.pdf
- H3N2-human-ranked-NS1-alignment-16-48-refseq-39-71-representative-sequences-only_alirna_nogap.pdf
- H3N2-human-ranked-NS1-alignment-16-48-refseq-39-71-representative-sequences-only_revcomp_alirna_nogap.pdf
- H3N2-human-ranked-NS1-alignment-490-639-refseq-507-656-representative-sequences-only_alirna_nogap.pdf
- H3N2-human-ranked-NS1-alignment-490-639-refseq-507-656-representative-sequences-only_revcomp_alirna_nogap.pdf
- H3N2-human-ranked-NS2-alignment-31-138-refseq-54-56-529-633-representative-sequences-only_alirna_nogap.pdf
- H3N2-human-ranked-NS2-alignment-31-138-refseq-54-56-529-633-representative-sequences-only_revcomp_alirna_nogap.pdf
- H3N2-human-ranked-NS2-alignment-349-366-refseq-844-861-representative-sequences-only_alirna_nogap.pdf
- H3N2-human-ranked-NS2-alignment-349-366-refseq-844-861-representative-sequences-only_revcomp_alirna_nogap.pdf
- H3N2-human-ranked-PA-X-alignment-571-624-refseq-589-643-representative-sequences-only_alirna_nogap.pdf
- H3N2-human-ranked-PA-X-alignment-571-624-refseq-589-643-representative-sequences-only_revcomp_alirna_nogap.pdf
- H3N2-human-ranked-PA-X-alignment-661-753-refseq-680-772-representative-sequences-only_alirna_nogap.pdf
- H3N2-human-ranked-PA-X-alignment-661-753-refseq-680-772-representative-sequences-only_revcomp_alirna_nogap.pdf
- H3N2-human-ranked-PA-alignment-2077-2166-refseq-2065-2154-representative-sequences-only_alirna_nogap.pdf
- H3N2-human-ranked-PA-alignment-2077-2166-refseq-2065-2154-representative-sequences-only_revcomp_alirna_nogap.pdf
- H3N2-human-ranked-PA-alignment-598-777-refseq-589-768-representative-sequences-only_alirna_nogap.pdf
- H3N2-human-ranked-PA-alignment-598-777-refseq-589-768-representative-sequences-only_revcomp_alirna_nogap.pdf
- H3N2-human-ranked-PB1-alignment-2227-2271-refseq-2245-2289-representative-sequences-only_alirna_nogap.pdf
- H3N2-human-ranked-PB1-alignment-2227-2271-refseq-2245-2289-representative-sequences-only_revcomp_alirna_nogap.pdf
- H3N2-human-ranked-PB2-alignment-2239-2289-refseq-2254-2304-representative-sequences-only_alirna_nogap.pdf
- H3N2-human-ranked-PB2-alignment-2239-2289-refseq-2254-2304-representative-sequences-only_revcomp_alirna_nogap.pdf
- H3N2-human-raw-M1-alignment-13-132-refseq-38-157-representative-sequences-only_alirna_nogap.pdf
- H3N2-human-raw-M1-alignment-13-132-refseq-38-157-representative-sequences-only_revcomp_alirna_nogap.pdf
- H3N2-human-raw-M2-alignment-211-282-refseq-924-995-representative-sequences-only_alirna_nogap.pdf
- H3N2-human-raw-M2-alignment-211-282-refseq-924-995-representative-sequences-only_revcomp_alirna_nogap.pdf
- H3N2-human-raw-NS1-alignment-448-627-refseq-465-644-representative-sequences-only_alirna_nogap.pdf
- H3N2-human-raw-NS1-alignment-448-627-refseq-465-644-representative-sequences-only_revcomp_alirna_nogap.pdf
- H3N2-human-raw-NS2-alignment-10-147-refseq-33-56-529-642-representative-sequences-only_alirna_nogap.pdf
- H3N2-human-raw-NS2-alignment-10-147-refseq-33-56-529-642-representative-sequences-only_revcomp_alirna_nogap.pdf
- H3N2-human-raw-PA-X-alignment-586-743-refseq-605-772-representative-sequences-only_alirna_nogap.pdf
- H3N2-human-raw-PA-X-alignment-586-743-refseq-605-772-representative-sequences-only_revcomp_alirna_nogap.pdf
- H3N2-human-raw-PA-alignment-2077-2145-refseq-2065-2133-representative-sequences-only_alirna_nogap.pdf
- H3N2-human-raw-PA-alignment-2077-2145-refseq-2065-2133-representative-sequences-only_revcomp_alirna_nogap.pdf
- H3N2-human-raw-PA-alignment-562-813-refseq-553-804-representative-sequences-only_alirna_nogap.pdf
- H3N2-human-raw-PA-alignment-562-813-refseq-553-804-representative-sequences-only_revcomp_alirna_nogap.pdf
