# Supplementary material for: Locations and structures of influenza A virus packaging-associated signals and other functional elements via an in silico pipeline for predicting constrained features in RNA viruses
Source: PLoS Comput Biol. 2024 Apr 22;20(4):e1012009. doi: 10.1371/journal.pcbi.1012009 (PMC11034665; doi:10.1371/journal.pcbi.1012009)
Supplement: S4 Fig — See the caption for S1 Fig for a description of the filename convention (save that the corresponding nucleotide locations in reference sequences are listed in S5 and S13 Tables), and an explanation of the RNAalifold options used and output (save that for these avian-origin viruses the folding temperature was set to 41°C). (ZIP) [file pcbi.1012009.s125.zip]

Archive with 88 entries (88 files):
- H5N1-avian-ranked-HA-alignment-1627-1737-refseq-1615-1722-41C_alirna_nogap.pdf
- H5N1-avian-ranked-HA-alignment-1627-1737-refseq-1615-1722-41C_revcomp_alirna_nogap.pdf
- H5N1-avian-ranked-M1-alignment-139-162-refseq-164-187-41C_alirna_nogap.pdf
- H5N1-avian-ranked-M1-alignment-139-162-refseq-164-187-41C_revcomp_alirna_nogap.pdf
- H5N1-avian-ranked-M1-alignment-193-231-refseq-218-256-41C_alirna_nogap.pdf
- H5N1-avian-ranked-M1-alignment-193-231-refseq-218-256-41C_revcomp_alirna_nogap.pdf
- H5N1-avian-ranked-M1-alignment-445-486-refseq-470-511-41C_alirna_nogap.pdf
- H5N1-avian-ranked-M1-alignment-445-486-refseq-470-511-41C_revcomp_alirna_nogap.pdf
- H5N1-avian-ranked-M1-alignment-7-66-refseq-32-91-41C_alirna_nogap.pdf
- H5N1-avian-ranked-M1-alignment-7-66-refseq-32-91-41C_revcomp_alirna_nogap.pdf
- H5N1-avian-ranked-NA-alignment-1354-1410-refseq-1371-1427-41C_alirna_nogap.pdf
- H5N1-avian-ranked-NA-alignment-1354-1410-refseq-1371-1427-41C_revcomp_alirna_nogap.pdf
- H5N1-avian-ranked-NP-alignment-1360-1482-refseq-1405-1527-41C_alirna_nogap.pdf
- H5N1-avian-ranked-NP-alignment-1360-1482-refseq-1405-1527-41C_revcomp_alirna_nogap.pdf
- H5N1-avian-ranked-NS1-alignment-529-606-refseq-510-584-41C_alirna_nogap.pdf
- H5N1-avian-ranked-NS1-alignment-529-606-refseq-510-584-41C_revcomp_alirna_nogap.pdf
- H5N1-avian-ranked-NS2-alignment-121-144-refseq-598-621-41C_alirna_nogap.pdf
- H5N1-avian-ranked-NS2-alignment-121-144-refseq-598-621-41C_revcomp_alirna_nogap.pdf
- H5N1-avian-ranked-NS2-alignment-328-372-refseq-805-849-41C_alirna_nogap.pdf
- H5N1-avian-ranked-NS2-alignment-328-372-refseq-805-849-41C_revcomp_alirna_nogap.pdf
- H5N1-avian-ranked-NS2-alignment-49-105-refseq-529-582-41C_alirna_nogap.pdf
- H5N1-avian-ranked-NS2-alignment-49-105-refseq-529-582-41C_revcomp_alirna_nogap.pdf
- H5N1-avian-ranked-PA-X-alignment-112-123-refseq-136-147-41C_alirna_nogap.pdf
- H5N1-avian-ranked-PA-X-alignment-112-123-refseq-136-147-41C_revcomp_alirna_nogap.pdf
- H5N1-avian-ranked-PA-X-alignment-13-48-refseq-37-72-41C_alirna_nogap.pdf
- H5N1-avian-ranked-PA-X-alignment-13-48-refseq-37-72-41C_revcomp_alirna_nogap.pdf
- H5N1-avian-ranked-PA-X-alignment-565-576-refseq-589-601-41C_alirna_nogap.pdf
- H5N1-avian-ranked-PA-X-alignment-565-576-refseq-589-601-41C_revcomp_alirna_nogap.pdf
- H5N1-avian-ranked-PA-X-alignment-586-618-refseq-611-643-41C_alirna_nogap.pdf
- H5N1-avian-ranked-PA-X-alignment-586-618-refseq-611-643-41C_revcomp_alirna_nogap.pdf
- H5N1-avian-ranked-PA-alignment-13-48-refseq-37-72-41C_alirna_nogap.pdf
- H5N1-avian-ranked-PA-alignment-13-48-refseq-37-72-41C_revcomp_alirna_nogap.pdf
- H5N1-avian-ranked-PA-alignment-1753-1818-refseq-1777-1842-41C_alirna_nogap.pdf
- H5N1-avian-ranked-PA-alignment-1753-1818-refseq-1777-1842-41C_revcomp_alirna_nogap.pdf
- H5N1-avian-ranked-PA-alignment-1996-2142-refseq-2020-2166-41C_alirna_nogap.pdf
- H5N1-avian-ranked-PA-alignment-1996-2142-refseq-2020-2166-41C_revcomp_alirna_nogap.pdf
- H5N1-avian-ranked-PA-alignment-565-756-refseq-589-780-41C_alirna_nogap.pdf
- H5N1-avian-ranked-PA-alignment-565-756-refseq-589-780-41C_revcomp_alirna_nogap.pdf
- H5N1-avian-ranked-PB1-F2-alignment-175-216-refseq-293-334-41C_alirna_nogap.pdf
- H5N1-avian-ranked-PB1-F2-alignment-175-216-refseq-293-334-41C_revcomp_alirna_nogap.pdf
- H5N1-avian-ranked-PB1-alignment-2224-2265-refseq-2248-2289-41C_alirna_nogap.pdf
- H5N1-avian-ranked-PB1-alignment-2224-2265-refseq-2248-2289-41C_revcomp_alirna_nogap.pdf
- H5N1-avian-ranked-PB1-alignment-4-67-refseq-28-51-41C_alirna_nogap.pdf
- H5N1-avian-ranked-PB1-alignment-4-67-refseq-28-51-41C_revcomp_alirna_nogap.pdf
- H5N1-avian-ranked-PB2-alignment-2185-2280-refseq-2212-2307-41C_alirna_nogap.pdf
- H5N1-avian-ranked-PB2-alignment-2185-2280-refseq-2212-2307-41C_revcomp_alirna_nogap.pdf
- H5N1-avian-raw-HA-alignment-1627-1737-refseq-1615-1725-41C_alirna_nogap.pdf
- H5N1-avian-raw-HA-alignment-1627-1737-refseq-1615-1725-41C_revcomp_alirna_nogap.pdf
- H5N1-avian-raw-M1-alignment-118-231-refseq-143-256-41C_alirna_nogap.pdf
- H5N1-avian-raw-M1-alignment-118-231-refseq-143-256-41C_revcomp_alirna_nogap.pdf
- H5N1-avian-raw-M1-alignment-4-42-refseq-29-67-41C_alirna_nogap.pdf
- H5N1-avian-raw-M1-alignment-4-42-refseq-29-67-41C_revcomp_alirna_nogap.pdf
- H5N1-avian-raw-M2-alignment-94-132-refseq-807-845-41C_alirna_nogap.pdf
- H5N1-avian-raw-M2-alignment-94-132-refseq-807-845-41C_revcomp_alirna_nogap.pdf
- H5N1-avian-raw-NA-alignment-1324-1410-refseq-1341-1427-41C_alirna_nogap.pdf
- H5N1-avian-raw-NA-alignment-1324-1410-refseq-1341-1427-41C_revcomp_alirna_nogap.pdf
- H5N1-avian-raw-NA-alignment-514-693-refseq-534-707-41C_alirna_nogap.pdf
- H5N1-avian-raw-NA-alignment-514-693-refseq-534-707-41C_revcomp_alirna_nogap.pdf
- H5N1-avian-raw-NA-alignment-793-852-refseq-813-872-41C_alirna_nogap.pdf
- H5N1-avian-raw-NA-alignment-793-852-refseq-813-872-41C_revcomp_alirna_nogap.pdf
- H5N1-avian-raw-NA-alignment-979-1053-refseq-999-1073-41C_alirna_nogap.pdf
- H5N1-avian-raw-NA-alignment-979-1053-refseq-999-1073-41C_revcomp_alirna_nogap.pdf
- H5N1-avian-raw-NP-alignment-1324-1497-refseq-1369-1542-41C_alirna_nogap.pdf
- H5N1-avian-raw-NP-alignment-1324-1497-refseq-1369-1542-41C_revcomp_alirna_nogap.pdf
- H5N1-avian-raw-NP-alignment-646-1209-refseq-691-1254-41C_alirna_nogap.pdf
- H5N1-avian-raw-NP-alignment-646-1209-refseq-691-1254-41C_revcomp_alirna_nogap.pdf
- H5N1-avian-raw-NS1-alignment-475-612-refseq-456-590-41C-representative-sequences-only_revcomp_alirna_nogap.pdf
- H5N1-avian-raw-NS1-alignment-475-612-refseq-456-590-41C_alirna_nogap.pdf
- H5N1-avian-raw-NS1-alignment-7-159-refseq-18-170-41C_alirna_nogap.pdf
- H5N1-avian-raw-NS1-alignment-7-159-refseq-18-170-41C_revcomp_alirna_nogap.pdf
- H5N1-avian-raw-PA-X-alignment-565-642-refseq-589-667-41C_alirna_nogap.pdf
- H5N1-avian-raw-PA-X-alignment-565-642-refseq-589-667-41C_revcomp_alirna_nogap.pdf
- H5N1-avian-raw-PA-alignment-1972-2145-refseq-1996-2169-41C_alirna_nogap.pdf
- H5N1-avian-raw-PA-alignment-1972-2145-refseq-1996-2169-41C_revcomp_alirna_nogap.pdf
- H5N1-avian-raw-PA-alignment-565-759-refseq-589-783-41C_alirna_nogap.pdf
- H5N1-avian-raw-PA-alignment-565-759-refseq-589-783-41C_revcomp_alirna_nogap.pdf
- H5N1-avian-raw-PB1-alignment-2122-2265-refseq-2146-2289-41C_alirna_nogap.pdf
- H5N1-avian-raw-PB1-alignment-2122-2265-refseq-2146-2289-41C_revcomp_alirna_nogap.pdf
- H5N1-avian-raw-PB2-alignment-2125-2280-refseq-2152-2307-41C_alirna_nogap.pdf
- H5N1-avian-raw-PB2-alignment-2125-2280-refseq-2152-2307-41C_revcomp_alirna_nogap.pdf
- H5N1-avian-raw-PB2-alignment-886-1092-refseq-913-1119-41C_alirna_nogap.pdf
- H5N1-avian-raw-PB2-alignment-886-1092-refseq-913-1119-41C_revcomp_alirna_nogap.pdf
- H5N1-avian-raw-ranked-NP-alignment-4-63-refseq-49-108-41C_alirna_nogap.pdf
- H5N1-avian-raw-ranked-NP-alignment-4-63-refseq-49-108-41C_revcomp_alirna_nogap.pdf
- H5N1-avian-raw-ranked-PA-X-alignment-661-750-refseq-686-775-41C_alirna_nogap.pdf
- H5N1-avian-raw-ranked-PA-X-alignment-661-750-refseq-686-775-41C_revcomp_alirna_nogap.pdf
- H5N1-avian-raw-ranked-PB2-alignment-43-90-refseq-70-109-41C_alirna_nogap.pdf
- H5N1-avian-raw-ranked-PB2-alignment-43-90-refseq-70-109-41C_revcomp_alirna_nogap.pdf
