# Supplementary material for: Locations and structures of influenza A virus packaging-associated signals and other functional elements via an in silico pipeline for predicting constrained features in RNA viruses
Source: PLoS Comput Biol. 2024 Apr 22;20(4):e1012009. doi: 10.1371/journal.pcbi.1012009 (PMC11034665; doi:10.1371/journal.pcbi.1012009)
Supplement: S5 Fig — See the caption for S1 Fig for a description of the filename convention (save that the corresponding nucleotide locations in reference sequences are listed in S6 and S14 Tables), and an explanation of the RNAalifold options used and output (save that for these avian-origin viruses the folding temperature was set to 41°C). (ZIP) [file pcbi.1012009.s126.zip]

Archive with 64 entries (64 files):
- H5N8-avian-ranked-HA-alignment-1630-1671-refseq-1646-1687-41C_alirna_nogap.pdf
- H5N8-avian-ranked-HA-alignment-1630-1671-refseq-1646-1687-41C_revcomp_alirna_nogap.pdf
- H5N8-avian-ranked-HA-alignment-769-855-refseq-791-877-41C_alirna_nogap.pdf
- H5N8-avian-ranked-HA-alignment-769-855-refseq-791-877-41C_revcomp_alirna_nogap.pdf
- H5N8-avian-ranked-M1-alignment-49-231-refseq-70-252-41C_alirna_nogap.pdf
- H5N8-avian-ranked-M1-alignment-49-231-refseq-70-252-41C_revcomp_alirna_nogap.pdf
- H5N8-avian-ranked-NA-alignment-1315-1404-refseq-1331-1420-41C_alirna_nogap.pdf
- H5N8-avian-ranked-NA-alignment-1315-1404-refseq-1331-1420-41C_revcomp_alirna_nogap.pdf
- H5N8-avian-ranked-NA-alignment-268-552-refseq-287-571-41C_alirna_nogap.pdf
- H5N8-avian-ranked-NA-alignment-268-552-refseq-287-571-41C_revcomp_alirna_nogap.pdf
- H5N8-avian-ranked-NP-alignment-1402-1473-refseq-1446-1517-41C_alirna_nogap.pdf
- H5N8-avian-ranked-NP-alignment-1402-1473-refseq-1446-1517-41C_revcomp_alirna_nogap.pdf
- H5N8-avian-ranked-NP-alignment-4-24-refseq-48-68-41C_alirna_nogap.pdf
- H5N8-avian-ranked-NP-alignment-4-24-refseq-48-68-41C_revcomp_alirna_nogap.pdf
- H5N8-avian-ranked-NS1-alignment-22-156-refseq-44-178-41C_alirna_nogap.pdf
- H5N8-avian-ranked-NS1-alignment-22-156-refseq-44-178-41C_revcomp_alirna_nogap.pdf
- H5N8-avian-ranked-NS1-alignment-499-576-refseq-521-598-41C_alirna_nogap.pdf
- H5N8-avian-ranked-NS1-alignment-499-576-refseq-521-598-41C_revcomp_alirna_nogap.pdf
- H5N8-avian-ranked-NS2-alignment-22-141-refseq-44-52-525-620-41C_alirna_nogap.pdf
- H5N8-avian-ranked-NS2-alignment-22-141-refseq-44-52-525-620-41C_revcomp_alirna_nogap.pdf
- H5N8-avian-ranked-PA-X-alignment-724-744-refseq-744-764-41C_alirna_nogap.pdf
- H5N8-avian-ranked-PA-X-alignment-724-744-refseq-744-764-41C_revcomp_alirna_nogap.pdf
- H5N8-avian-ranked-PA-alignment-2053-2130-refseq-2072-2149-41C_alirna_nogap.pdf
- H5N8-avian-ranked-PA-alignment-2053-2130-refseq-2072-2149-41C_revcomp_alirna_nogap.pdf
- H5N8-avian-ranked-PA-alignment-565-744-refseq-584-763-41C_alirna_nogap.pdf
- H5N8-avian-ranked-PA-alignment-565-744-refseq-584-763-41C_revcomp_alirna_nogap.pdf
- H5N8-avian-ranked-PB1-F2-alignment-175-216-refseq-293-334-41C_alirna_nogap.pdf
- H5N8-avian-ranked-PB1-F2-alignment-175-216-refseq-293-334-41C_revcomp_alirna_nogap.pdf
- H5N8-avian-ranked-PB1-alignment-2224-2265-refseq-2248-2289-41C_alirna_nogap.pdf
- H5N8-avian-ranked-PB1-alignment-2224-2265-refseq-2248-2289-41C_revcomp_alirna_nogap.pdf
- H5N8-avian-ranked-PB2-alignment-2206-2265-refseq-2229-2288-41C_alirna_nogap.pdf
- H5N8-avian-ranked-PB2-alignment-2206-2265-refseq-2229-2288-41C_revcomp_alirna_nogap.pdf
- H5N8-avian-ranked-PB2-alignment-43-90-refseq-66-113-41C_alirna_nogap.pdf
- H5N8-avian-ranked-PB2-alignment-43-90-refseq-66-113-41C_revcomp_alirna_nogap.pdf
- H5N8-avian-raw-M1-alignment-4-234-refseq-25-255-41C_alirna_nogap.pdf
- H5N8-avian-raw-M1-alignment-4-234-refseq-25-255-41C_revcomp_alirna_nogap.pdf
- H5N8-avian-raw-NA-alignment-1288-1407-refseq-1307-1423-41C_alirna_nogap.pdf
- H5N8-avian-raw-NA-alignment-1288-1407-refseq-1307-1423-41C_revcomp_alirna_nogap.pdf
- H5N8-avian-raw-NA-alignment-244-483-refseq-263-502-41C_alirna_nogap.pdf
- H5N8-avian-raw-NA-alignment-244-483-refseq-263-502-41C_revcomp_alirna_nogap.pdf
- H5N8-avian-raw-NA-alignment-670-1251-refseq-689-1270-41C_alirna_nogap.pdf
- H5N8-avian-raw-NA-alignment-670-1251-refseq-689-1270-41C_revcomp_alirna_nogap.pdf
- H5N8-avian-raw-NP-alignment-1114-1224-refseq-1158-1268-41C_alirna_nogap.pdf
- H5N8-avian-raw-NP-alignment-1114-1224-refseq-1158-1268-41C_revcomp_alirna_nogap.pdf
- H5N8-avian-raw-NP-alignment-1315-1497-refseq-1359-1541-41C_alirna_nogap.pdf
- H5N8-avian-raw-NP-alignment-1315-1497-refseq-1359-1541-41C_revcomp_alirna_nogap.pdf
- H5N8-avian-raw-NP-alignment-4-252-refseq-48-296-41C_alirna_nogap.pdf
- H5N8-avian-raw-NP-alignment-4-252-refseq-48-296-41C_revcomp_alirna_nogap.pdf
- H5N8-avian-raw-NS1-alignment-22-114-refseq-44-136-41C_alirna_nogap.pdf
- H5N8-avian-raw-NS1-alignment-22-114-refseq-44-136-41C_revcomp_alirna_nogap.pdf
- H5N8-avian-raw-PA-X-alignment-583-759-refseq-603-779-41C_alirna_nogap.pdf
- H5N8-avian-raw-PA-X-alignment-583-759-refseq-603-779-41C_revcomp_alirna_nogap.pdf
- H5N8-avian-raw-PA-alignment-1996-2142-refseq-2015-2161-41C_alirna_nogap.pdf
- H5N8-avian-raw-PA-alignment-1996-2142-refseq-2015-2161-41C_revcomp_alirna_nogap.pdf
- H5N8-avian-raw-PA-alignment-565-759-refseq-584-778-41C_alirna_nogap.pdf
- H5N8-avian-raw-PA-alignment-565-759-refseq-584-778-41C_revcomp_alirna_nogap.pdf
- H5N8-avian-raw-PB1-alignment-2110-2271-refseq-2134-2295-41C_alirna_nogap.pdf
- H5N8-avian-raw-PB1-alignment-2110-2271-refseq-2134-2295-41C_revcomp_alirna_nogap.pdf
- H5N8-avian-raw-PB2-alignment-2083-2280-refseq-2106-2303-41C_alirna_nogap.pdf
- H5N8-avian-raw-PB2-alignment-2083-2280-refseq-2106-2303-41C_revcomp_alirna_nogap.pdf
- H5N8-avian-raw-PB2-alignment-43-129-refseq-66-152-41C_alirna_nogap.pdf
- H5N8-avian-raw-PB2-alignment-43-129-refseq-66-152-41C_revcomp_alirna_nogap.pdf
- H5N8-avian-raw-ranked-NS1-alignment-445-645-refseq-467-667-41C_alirna_nogap.pdf
- H5N8-avian-raw-ranked-NS1-alignment-445-645-refseq-467-667-41C_revcomp_alirna_nogap.pdf
