# Supplementary material for: Locations and structures of influenza A virus packaging-associated signals and other functional elements via an in silico pipeline for predicting constrained features in RNA viruses
Source: PLoS Comput Biol. 2024 Apr 22;20(4):e1012009. doi: 10.1371/journal.pcbi.1012009 (PMC11034665; doi:10.1371/journal.pcbi.1012009)
Supplement: S6 Fig — See the caption for S1 Fig for a description of the filename convention (save that the corresponding nucleotide locations in reference sequences are listed in S7 and S15 Tables), and an explanation of the RNAalifold options used and output (save that for these avian-origin viruses the folding temperature was set to 41°C). (ZIP) [file pcbi.1012009.s127.zip]

Archive with 76 entries (76 files):
- H7N7-avian-ranked-M1-alignment-7-234-refseq-11-232-41C-representative-sequences-only_revcomp_alirna_nogap.pdf
- H7N7-avian-ranked-M1-alignment-7-234-refseq-11-232-41C_alirna_nogap.pdf
- H7N7-avian-ranked-NP-alignment-1372-1482-refseq-1372-1482-41C_alirna_nogap.pdf
- H7N7-avian-ranked-NP-alignment-1372-1482-refseq-1372-1482-41C_revcomp_alirna_nogap.pdf
- H7N7-avian-ranked-NP-alignment-7-63-refseq-7-63-41C_alirna_nogap.pdf
- H7N7-avian-ranked-NP-alignment-7-63-refseq-7-63-41C_revcomp_alirna_nogap.pdf
- H7N7-avian-ranked-NS1-alignment-133-156-refseq-146-169-41C_alirna_nogap.pdf
- H7N7-avian-ranked-NS1-alignment-133-156-refseq-146-169-41C_revcomp_alirna_nogap.pdf
- H7N7-avian-ranked-NS1-alignment-28-33-refseq-41-46-41C_alirna_nogap.pdf
- H7N7-avian-ranked-NS1-alignment-28-33-refseq-41-46-41C_revcomp_alirna_nogap.pdf
- H7N7-avian-ranked-NS1-alignment-499-690-refseq-512-703-41C_alirna_nogap.pdf
- H7N7-avian-ranked-NS1-alignment-499-690-refseq-512-703-41C_revcomp_alirna_nogap.pdf
- H7N7-avian-ranked-NS1-alignment-82-114-refseq-95-127-41C_alirna_nogap.pdf
- H7N7-avian-ranked-NS1-alignment-82-114-refseq-95-127-41C_revcomp_alirna_nogap.pdf
- H7N7-avian-ranked-NS2-alignment-121-135-refseq-606-620-41C_alirna_nogap.pdf
- H7N7-avian-ranked-NS2-alignment-121-135-refseq-606-620-41C_revcomp_alirna_nogap.pdf
- H7N7-avian-ranked-NS2-alignment-160-219-refseq-645-704-41C_alirna_nogap.pdf
- H7N7-avian-ranked-NS2-alignment-160-219-refseq-645-704-41C_revcomp_alirna_nogap.pdf
- H7N7-avian-ranked-NS2-alignment-352-363-refseq-837-848-41C_alirna_nogap.pdf
- H7N7-avian-ranked-NS2-alignment-352-363-refseq-837-848-41C_revcomp_alirna_nogap.pdf
- H7N7-avian-ranked-NS2-alignment-43-96-refseq-528-581-41C_alirna_nogap.pdf
- H7N7-avian-ranked-NS2-alignment-43-96-refseq-528-581-41C_revcomp_alirna_nogap.pdf
- H7N7-avian-ranked-PA-X-alignment-10-75-refseq-10-75-41C_alirna_nogap.pdf
- H7N7-avian-ranked-PA-X-alignment-10-75-refseq-10-75-41C_revcomp_alirna_nogap.pdf
- H7N7-avian-ranked-PA-X-alignment-568-747-refseq-568-570-572-748-41C_alirna_nogap.pdf
- H7N7-avian-ranked-PA-X-alignment-568-747-refseq-568-570-572-748-41C_revcomp_alirna_nogap.pdf
- H7N7-avian-ranked-PA-alignment-1999-2145-refseq-1999-2145-41C_alirna_nogap.pdf
- H7N7-avian-ranked-PA-alignment-1999-2145-refseq-1999-2145-41C_revcomp_alirna_nogap.pdf
- H7N7-avian-ranked-PA-alignment-4-75-refseq-4-75-41C_alirna_nogap.pdf
- H7N7-avian-ranked-PA-alignment-4-75-refseq-4-75-41C_revcomp_alirna_nogap.pdf
- H7N7-avian-ranked-PA-alignment-568-741-refseq-568-741-41C_alirna_nogap.pdf
- H7N7-avian-ranked-PA-alignment-568-741-refseq-568-741-41C_revcomp_alirna_nogap.pdf
- H7N7-avian-ranked-PB1-alignment-73-99-refseq-73-99-41C_alirna_nogap.pdf
- H7N7-avian-ranked-PB1-alignment-73-99-refseq-73-99-41C_revcomp_alirna_nogap.pdf
- H7N7-avian-raw-M1-alignment-4-237-refseq-8-235-41C-representative-sequences-only_revcomp_alirna_nogap.pdf
- H7N7-avian-raw-M1-alignment-4-237-refseq-8-235-41C_alirna_nogap.pdf
- H7N7-avian-raw-M1-alignment-667-765-refseq-665-763-41C_alirna_nogap.pdf
- H7N7-avian-raw-M1-alignment-667-765-refseq-665-763-41C_revcomp_alirna_nogap.pdf
- H7N7-avian-raw-NP-alignment-1363-1494-refseq-1363-1494-41C_alirna_nogap.pdf
- H7N7-avian-raw-NP-alignment-1363-1494-refseq-1363-1494-41C_revcomp_alirna_nogap.pdf
- H7N7-avian-raw-NP-alignment-4-84-refseq-4-84-41C_alirna_nogap.pdf
- H7N7-avian-raw-NP-alignment-4-84-refseq-4-84-41C_revcomp_alirna_nogap.pdf
- H7N7-avian-raw-NS1-alignment-490-690-refseq-503-703-41C_alirna_nogap.pdf
- H7N7-avian-raw-NS1-alignment-490-690-refseq-503-703-41C_revcomp_alirna_nogap.pdf
- H7N7-avian-raw-NS1-alignment-7-156-refseq-20-169-41C_alirna_nogap.pdf
- H7N7-avian-raw-NS1-alignment-7-156-refseq-20-169-41C_revcomp_alirna_nogap.pdf
- H7N7-avian-raw-NS2-alignment-25-219-refseq-38-43-516-704-41C_alirna_nogap.pdf
- H7N7-avian-raw-NS2-alignment-25-219-refseq-38-43-516-704-41C_revcomp_alirna_nogap.pdf
- H7N7-avian-raw-NS2-alignment-334-363-refseq-819-848-41C_alirna_nogap.pdf
- H7N7-avian-raw-NS2-alignment-334-363-refseq-819-848-41C_revcomp_alirna_nogap.pdf
- H7N7-avian-raw-PA-X-alignment-10-78-refseq-10-78-41C_alirna_nogap.pdf
- H7N7-avian-raw-PA-X-alignment-10-78-refseq-10-78-41C_revcomp_alirna_nogap.pdf
- H7N7-avian-raw-PA-X-alignment-565-747-refseq-565-570-572-748-41C_alirna_nogap.pdf
- H7N7-avian-raw-PA-X-alignment-565-747-refseq-565-570-572-748-41C_revcomp_alirna_nogap.pdf
- H7N7-avian-raw-PA-alignment-10-78-refseq-10-78-41C_alirna_nogap.pdf
- H7N7-avian-raw-PA-alignment-10-78-refseq-10-78-41C_revcomp_alirna_nogap.pdf
- H7N7-avian-raw-PA-alignment-1999-2151-refseq-1999-2151-41C_alirna_nogap.pdf
- H7N7-avian-raw-PA-alignment-1999-2151-refseq-1999-2151-41C_revcomp_alirna_nogap.pdf
- H7N7-avian-raw-PA-alignment-565-741-refseq-565-741-41C_alirna_nogap.pdf
- H7N7-avian-raw-PA-alignment-565-741-refseq-565-741-41C_revcomp_alirna_nogap.pdf
- H7N7-avian-raw-PB1-F2-alignment-4-45-refseq-98-139-41C_alirna_nogap.pdf
- H7N7-avian-raw-PB1-F2-alignment-4-45-refseq-98-139-41C_revcomp_alirna_nogap.pdf
- H7N7-avian-raw-PB2-alignment-958-1062-refseq-958-1062-41C_alirna_nogap.pdf
- H7N7-avian-raw-PB2-alignment-958-1062-refseq-958-1062-41C_revcomp_alirna_nogap.pdf
- H7N7-avian-raw-ranked-HA-alignment-1603-1701-refseq-1582-1680-41C_alirna_nogap.pdf
- H7N7-avian-raw-ranked-HA-alignment-1603-1701-refseq-1582-1680-41C_revcomp_alirna_nogap.pdf
- H7N7-avian-raw-ranked-NA-alignment-1345-1416-refseq-1345-1416-41C_alirna_nogap.pdf
- H7N7-avian-raw-ranked-NA-alignment-1345-1416-refseq-1345-1416-41C_revcomp_alirna_nogap.pdf
- H7N7-avian-raw-ranked-PB1-F2-alignment-175-237-refseq-269-331-41C_alirna_nogap.pdf
- H7N7-avian-raw-ranked-PB1-F2-alignment-175-237-refseq-269-331-41C_revcomp_alirna_nogap.pdf
- H7N7-avian-raw-ranked-PB1-alignment-2125-2265-refseq-2125-2265-41C_alirna_nogap.pdf
- H7N7-avian-raw-ranked-PB1-alignment-2125-2265-refseq-2125-2265-41C_revcomp_alirna_nogap.pdf
- H7N7-avian-raw-ranked-PB2-alignment-2179-2280-refseq-2179-2280-41C_alirna_nogap.pdf
- H7N7-avian-raw-ranked-PB2-alignment-2179-2280-refseq-2179-2280-41C_revcomp_alirna_nogap.pdf
- H7N7-avian-raw-ranked-PB2-alignment-7-90-refseq-7-90-41C_alirna_nogap.pdf
- H7N7-avian-raw-ranked-PB2-alignment-7-90-refseq-7-90-41C_revcomp_alirna_nogap.pdf
