# Supplementary material for: Locations and structures of influenza A virus packaging-associated signals and other functional elements via an in silico pipeline for predicting constrained features in RNA viruses
Source: PLoS Comput Biol. 2024 Apr 22;20(4):e1012009. doi: 10.1371/journal.pcbi.1012009 (PMC11034665; doi:10.1371/journal.pcbi.1012009)
Supplement: S7 Fig — See the caption for S1 Fig for a description of the filename convention (save that the corresponding nucleotide locations in reference sequences are listed in S8 and S16 Tables), and an explanation of the RNAalifold options used and output. (ZIP) [file pcbi.1012009.s128.zip]

Archive with 58 entries (58 files):
- H7N9-human-ranked-HA-alignment-1033-1311-refseq-1021-1299_alirna_nogap.pdf
- H7N9-human-ranked-HA-alignment-1033-1311-refseq-1021-1299_revcomp_alirna_nogap.pdf
- H7N9-human-ranked-HA-alignment-1573-1692-refseq-1561-1680_alirna_nogap.pdf
- H7N9-human-ranked-HA-alignment-1573-1692-refseq-1561-1680_revcomp_alirna_nogap.pdf
- H7N9-human-ranked-M1-alignment-136-168-refseq-136-168_alirna_nogap.pdf
- H7N9-human-ranked-M1-alignment-136-168-refseq-136-168_revcomp_alirna_nogap.pdf
- H7N9-human-ranked-M1-alignment-193-231-refseq-193-231_alirna_nogap.pdf
- H7N9-human-ranked-M1-alignment-193-231-refseq-193-231_revcomp_alirna_nogap.pdf
- H7N9-human-ranked-M1-alignment-7-69-refseq-7-69_alirna_nogap.pdf
- H7N9-human-ranked-M1-alignment-7-69-refseq-7-69_revcomp_alirna_nogap.pdf
- H7N9-human-ranked-NP-alignment-1381-1479-refseq-1381-1479_alirna_nogap.pdf
- H7N9-human-ranked-NP-alignment-1381-1479-refseq-1381-1479_revcomp_alirna_nogap.pdf
- H7N9-human-ranked-NP-alignment-4-63-refseq-4-63_alirna_nogap.pdf
- H7N9-human-ranked-NP-alignment-4-63-refseq-4-63_revcomp_alirna_nogap.pdf
- H7N9-human-ranked-NS1-alignment-481-615-refseq-478-612_alirna_nogap.pdf
- H7N9-human-ranked-NS1-alignment-481-615-refseq-478-612_revcomp_alirna_nogap.pdf
- H7N9-human-ranked-NS2-alignment-43-123-refseq-515-595_alirna_nogap.pdf
- H7N9-human-ranked-NS2-alignment-43-123-refseq-515-595_revcomp_alirna_nogap.pdf
- H7N9-human-ranked-PA-X-alignment-568-759-refseq-568-570-572-760_alirna_nogap.pdf
- H7N9-human-ranked-PA-X-alignment-568-759-refseq-568-570-572-760_revcomp_alirna_nogap.pdf
- H7N9-human-ranked-PA-alignment-2044-2142-refseq-2044-2142_alirna_nogap.pdf
- H7N9-human-ranked-PA-alignment-2044-2142-refseq-2044-2142_revcomp_alirna_nogap.pdf
- H7N9-human-ranked-PA-alignment-568-738-refseq-568-738_alirna_nogap.pdf
- H7N9-human-ranked-PA-alignment-568-738-refseq-568-738_revcomp_alirna_nogap.pdf
- H7N9-human-ranked-PB1-alignment-2164-2265-refseq-2164-2265_alirna_nogap.pdf
- H7N9-human-ranked-PB1-alignment-2164-2265-refseq-2164-2265_revcomp_alirna_nogap.pdf
- H7N9-human-ranked-PB2-alignment-2173-2277-refseq-2173-2277_alirna_nogap.pdf
- H7N9-human-ranked-PB2-alignment-2173-2277-refseq-2173-2277_revcomp_alirna_nogap.pdf
- H7N9-human-ranked-PB2-alignment-4-63-refseq-4-63_alirna_nogap.pdf
- H7N9-human-ranked-PB2-alignment-4-63-refseq-4-63_revcomp_alirna_nogap.pdf
- H7N9-human-raw-HA-alignment-1519-1656-refseq-1507-1644_alirna_nogap.pdf
- H7N9-human-raw-HA-alignment-1519-1656-refseq-1507-1644_revcomp_alirna_nogap.pdf
- H7N9-human-raw-M1-alignment-4-231-refseq-4-231_alirna_nogap.pdf
- H7N9-human-raw-M1-alignment-4-231-refseq-4-231_revcomp_alirna_nogap.pdf
- H7N9-human-raw-NS1-alignment-13-153-refseq-13-153_alirna_nogap.pdf
- H7N9-human-raw-NS1-alignment-13-153-refseq-13-153_revcomp_alirna_nogap.pdf
- H7N9-human-raw-NS1-alignment-475-618-refseq-472-615_alirna_nogap.pdf
- H7N9-human-raw-NS1-alignment-475-618-refseq-472-615_revcomp_alirna_nogap.pdf
- H7N9-human-raw-NS2-alignment-13-141-refseq-13-30-503-613_alirna_nogap.pdf
- H7N9-human-raw-NS2-alignment-13-141-refseq-13-30-503-613_revcomp_alirna_nogap.pdf
- H7N9-human-raw-NS2-alignment-301-366-refseq-773-838_alirna_nogap.pdf
- H7N9-human-raw-NS2-alignment-301-366-refseq-773-838_revcomp_alirna_nogap.pdf
- H7N9-human-raw-PA-X-alignment-349-579-refseq-349-570-572-580_alirna_nogap.pdf
- H7N9-human-raw-PA-X-alignment-349-579-refseq-349-570-572-580_revcomp_alirna_nogap.pdf
- H7N9-human-raw-PA-X-alignment-4-159-refseq-4-159_alirna_nogap.pdf
- H7N9-human-raw-PA-X-alignment-4-159-refseq-4-159_revcomp_alirna_nogap.pdf
- H7N9-human-raw-PA-X-alignment-583-735-refseq-584-736_alirna_nogap.pdf
- H7N9-human-raw-PA-X-alignment-583-735-refseq-584-736_revcomp_alirna_nogap.pdf
- H7N9-human-raw-PA-alignment-1504-2151-refseq-1504-2151_alirna_nogap.pdf
- H7N9-human-raw-PA-alignment-1504-2151-refseq-1504-2151_revcomp_alirna_nogap.pdf
- H7N9-human-raw-PA-alignment-4-159-refseq-4-159_alirna_nogap.pdf
- H7N9-human-raw-PA-alignment-4-159-refseq-4-159_revcomp_alirna_nogap.pdf
- H7N9-human-raw-PA-alignment-553-765-refseq-553-765_alirna_nogap.pdf
- H7N9-human-raw-PA-alignment-553-765-refseq-553-765_revcomp_alirna_nogap.pdf
- H7N9-human-raw-PB1-alignment-2119-2268-refseq-2119-2268_alirna_nogap.pdf
- H7N9-human-raw-PB1-alignment-2119-2268-refseq-2119-2268_revcomp_alirna_nogap.pdf
- H7N9-human-raw-PB2-alignment-2206-2280-refseq-2206-2280_alirna_nogap.pdf
- H7N9-human-raw-PB2-alignment-2206-2280-refseq-2206-2280_revcomp_alirna_nogap.pdf
