# Supplementary material for: Locations and structures of influenza A virus packaging-associated signals and other functional elements via an in silico pipeline for predicting constrained features in RNA viruses
Source: PLoS Comput Biol. 2024 Apr 22;20(4):e1012009. doi: 10.1371/journal.pcbi.1012009 (PMC11034665; doi:10.1371/journal.pcbi.1012009)
Supplement: S8 Fig — See the caption for S1 Fig for a description of the filename convention (save that the corresponding nucleotide locations in reference sequences are listed in S9 and S17 Tables), and an explanation of the RNAalifold options used and output (save that for these avian-origin viruses the folding temperature was set to 41°C). As some of the constrained regions predicted in the analysis of the M2 gene using raw (unranked) codon variability values are very close together, alignments of longer regions containing more than one conserved region are also included. (ZIP) [file pcbi.1012009.s129.zip]

Archive with 88 entries (88 files):
- H7N9-avian-ranked-HA-alignment-1618-1656-refseq-1582-1620-41C_alirna_nogap.pdf
- H7N9-avian-ranked-HA-alignment-1618-1656-refseq-1582-1620-41C_revcomp_alirna_nogap.pdf
- H7N9-avian-ranked-HA-alignment-1684-1716-refseq-1648-1680-41C_alirna_nogap.pdf
- H7N9-avian-ranked-HA-alignment-1684-1716-refseq-1648-1680-41C_revcomp_alirna_nogap.pdf
- H7N9-avian-ranked-M1-alignment-7-231-refseq-7-231-41C_alirna_nogap.pdf
- H7N9-avian-ranked-M1-alignment-7-231-refseq-7-231-41C_revcomp_alirna_nogap.pdf
- H7N9-avian-ranked-M1-alignment-706-714-refseq-706-714-41C_alirna_nogap.pdf
- H7N9-avian-ranked-M1-alignment-706-714-refseq-706-714-41C_revcomp_alirna_nogap.pdf
- H7N9-avian-ranked-NP-alignment-1372-1485-refseq-1372-1479-41C_alirna_nogap.pdf
- H7N9-avian-ranked-NP-alignment-1372-1485-refseq-1372-1479-41C_revcomp_alirna_nogap.pdf
- H7N9-avian-ranked-NS1-alignment-103-153-refseq-103-153-41C_alirna_nogap.pdf
- H7N9-avian-ranked-NS1-alignment-103-153-refseq-103-153-41C_revcomp_alirna_nogap.pdf
- H7N9-avian-ranked-NS1-alignment-493-615-refseq-493-615-41C_alirna_nogap.pdf
- H7N9-avian-ranked-NS1-alignment-493-615-refseq-493-615-41C_revcomp_alirna_nogap.pdf
- H7N9-avian-ranked-NS1-alignment-7-60-refseq-7-60-41C_alirna_nogap.pdf
- H7N9-avian-ranked-NS1-alignment-7-60-refseq-7-60-41C_revcomp_alirna_nogap.pdf
- H7N9-avian-ranked-NS2-alignment-13-75-refseq-13-30-503-547-41C_alirna_nogap.pdf
- H7N9-avian-ranked-NS2-alignment-13-75-refseq-13-30-503-547-41C_revcomp_alirna_nogap.pdf
- H7N9-avian-ranked-PA-X-alignment-4-81-refseq-4-81-41C_alirna_nogap.pdf
- H7N9-avian-ranked-PA-X-alignment-4-81-refseq-4-81-41C_revcomp_alirna_nogap.pdf
- H7N9-avian-ranked-PA-X-alignment-445-453-refsseq-445-453-41C_alirna_nogap.pdf
- H7N9-avian-ranked-PA-X-alignment-445-453-refsseq-445-453-41C_revcomp_alirna_nogap.pdf
- H7N9-avian-ranked-PA-alignment-1999-2142-refseq-1999-2142-41C_alirna_nogap.pdf
- H7N9-avian-ranked-PA-alignment-1999-2142-refseq-1999-2142-41C_revcomp_alirna_nogap.pdf
- H7N9-avian-ranked-PA-alignment-4-81-refseq-4-81-41C_alirna_nogap.pdf
- H7N9-avian-ranked-PA-alignment-4-81-refseq-4-81-41C_revcomp_alirna_nogap.pdf
- H7N9-avian-ranked-PB1-F2-alignment-187-195-refseq-281-289-41C_alirna_nogap.pdf
- H7N9-avian-ranked-PB1-F2-alignment-187-195-refseq-281-289-41C_revcomp_alirna_nogap.pdf
- H7N9-avian-ranked-PB1-alignment-4-150-refseq-4-150-41C_alirna_nogap.pdf
- H7N9-avian-ranked-PB1-alignment-4-150-refseq-4-150-41C_revcomp_alirna_nogap.pdf
- H7N9-avian-raw-HA-alignment-1618-1716-refseq-1582-1680-41C_alirna_nogap.pdf
- H7N9-avian-raw-HA-alignment-1618-1716-refseq-1582-1680-41C_revcomp_alirna_nogap.pdf
- H7N9-avian-raw-M1-alignment-346-399-refseq-346-399-41C_alirna_nogap.pdf
- H7N9-avian-raw-M1-alignment-346-399-refseq-346-399-41C_revcomp_alirna_nogap.pdf
- H7N9-avian-raw-M1-alignment-4-231-refseq-4-231-41C_alirna_nogap.pdf
- H7N9-avian-raw-M1-alignment-4-231-refseq-4-231-41C_revcomp_alirna_nogap.pdf
- H7N9-avian-raw-M1-alignment-667-759-refseq-667-759-41C_alirna_nogap.pdf
- H7N9-avian-raw-M1-alignment-667-759-refseq-667-759-41C_revcomp_alirna_nogap.pdf
- H7N9-avian-raw-M2-alignment-115-159-refseq-803-847-41C_alirna_nogap.pdf
- H7N9-avian-raw-M2-alignment-115-159-refseq-803-847-41C_revcomp_alirna_nogap.pdf
- H7N9-avian-raw-M2-alignment-115-288-refseq-803-976-41C_alirna_nogap.pdf
- H7N9-avian-raw-M2-alignment-115-288-refseq-803-976-41C_revcomp_alirna_nogap.pdf
- H7N9-avian-raw-M2-alignment-166-288-refseq-854-976-41C_alirna_nogap.pdf
- H7N9-avian-raw-M2-alignment-166-288-refseq-854-976-41C_revcomp_alirna_nogap.pdf
- H7N9-avian-raw-M2-alignment-31-69-refseq-719-757-41C_alirna_nogap.pdf
- H7N9-avian-raw-M2-alignment-31-69-refseq-719-757-41C_revcomp_alirna_nogap.pdf
- H7N9-avian-raw-M2-alignment-4-27-refseq-4-26-715-41C_alirna_nogap.pdf
- H7N9-avian-raw-M2-alignment-4-27-refseq-4-26-715-41C_revcomp_alirna_nogap.pdf
- H7N9-avian-raw-M2-alignment-97-111-refseq-785-799-41C_alirna_nogap.pdf
- H7N9-avian-raw-M2-alignment-97-111-refseq-785-799-41C_revcomp_alirna_nogap.pdf
- H7N9-avian-raw-M2-alignment-97-159-refseq-785-847-41C_alirna_nogap.pdf
- H7N9-avian-raw-M2-alignment-97-159-refseq-785-847-41C_revcomp_alirna_nogap.pdf
- H7N9-avian-raw-M2-alignment-97-288-refseq-785-976-41C_alirna_nogap.pdf
- H7N9-avian-raw-M2-alignment-97-288-refseq-785-976-41C_revcomp_alirna_nogap.pdf
- H7N9-avian-raw-NP-alignment-1372-1488-refseq-1372-1482-41C_alirna_nogap.pdf
- H7N9-avian-raw-NP-alignment-1372-1488-refseq-1372-1482-41C_revcomp_alirna_nogap.pdf
- H7N9-avian-raw-NS1-alignment-4-153-refseq-4-153-41C_alirna_nogap.pdf
- H7N9-avian-raw-NS1-alignment-4-153-refseq-4-153-41C_revcomp_alirna_nogap.pdf
- H7N9-avian-raw-NS1-alignment-490-615-refseq-490-615-41C_alirna_nogap.pdf
- H7N9-avian-raw-NS1-alignment-490-615-refseq-490-615-41C_revcomp_alirna_nogap.pdf
- H7N9-avian-raw-NS2-alignment-13-141-refseq-13-30-503-613-41C_alirna_nogap.pdf
- H7N9-avian-raw-NS2-alignment-13-141-refseq-13-30-503-613-41C_revcomp_alirna_nogap.pdf
- H7N9-avian-raw-NS2-alignment-286-366-refseq-758-838-41C_alirna_nogap.pdf
- H7N9-avian-raw-NS2-alignment-286-366-refseq-758-838-41C_revcomp_alirna_nogap.pdf
- H7N9-avian-raw-PA-X-alignment-4-123-refseq-4-123-41C_alirna_nogap.pdf
- H7N9-avian-raw-PA-X-alignment-4-123-refseq-4-123-41C_revcomp_alirna_nogap.pdf
- H7N9-avian-raw-PA-alignment-1600-2010-refseq-1600-2010-41C_alirna_nogap.pdf
- H7N9-avian-raw-PA-alignment-1600-2010-refseq-1600-2010-41C_revcomp_alirna_nogap.pdf
- H7N9-avian-raw-PA-alignment-2014-2142-refseq-2014-2142-41C_alirna_nogap.pdf
- H7N9-avian-raw-PA-alignment-2014-2142-refseq-2014-2142-41C_revcomp_alirna_nogap.pdf
- H7N9-avian-raw-PA-alignment-4-123-refseq-4-123-41C_alirna_nogap.pdf
- H7N9-avian-raw-PA-alignment-4-123-refseq-4-123-41C_revcomp_alirna_nogap.pdf
- H7N9-avian-raw-ranked-NA-alignment-1321-1413-refseq-1306-1398-41C_alirna_nogap.pdf
- H7N9-avian-raw-ranked-NA-alignment-1321-1413-refseq-1306-1398-41C_revcomp_alirna_nogap.pdf
- H7N9-avian-raw-ranked-NA-alignment-394-507-refseq-379-492-41C_alirna_nogap.pdf
- H7N9-avian-raw-ranked-NA-alignment-394-507-refseq-379-492-41C_revcomp_alirna_nogap.pdf
- H7N9-avian-raw-ranked-NP-alignment-4-63-refseq-4-63-41C_alirna_nogap.pdf
- H7N9-avian-raw-ranked-NP-alignment-4-63-refseq-4-63-41C_revcomp_alirna_nogap.pdf
- H7N9-avian-raw-ranked-PA-X-alignment-565-741-refseq-565-570-572-742-41C_alirna_nogap.pdf
- H7N9-avian-raw-ranked-PA-X-alignment-565-741-refseq-565-570-572-742-41C_revcomp_alirna_nogap.pdf
- H7N9-avian-raw-ranked-PA-alignment-565-756-refseq-565-756-41C_alirna_nogap.pdf
- H7N9-avian-raw-ranked-PA-alignment-565-756-refseq-565-756-41C_revcomp_alirna_nogap.pdf
- H7N9-avian-raw-ranked-PB1-alignment-2119-2265-refseq-2119-2265-41C_alirna_nogap.pdf
- H7N9-avian-raw-ranked-PB1-alignment-2119-2265-refseq-2119-2265-41C_revcomp_alirna_nogap.pdf
- H7N9-avian-raw-ranked-PB2-alignment-2116-2277-refseq-2116-2277-41C_alirna_nogap.pdf
- H7N9-avian-raw-ranked-PB2-alignment-2116-2277-refseq-2116-2277-41C_revcomp_alirna_nogap.pdf
- H7N9-avian-raw-ranked-PB2-alignment-7-57-refseq-7-57-41C_alirna_nogap.pdf
- H7N9-avian-raw-ranked-PB2-alignment-7-57-refseq-7-57-41C_revcomp_alirna_nogap.pdf
